# Supplementary material for: Thirteen dubious ways to detect conserved structural RNAs
Source: IUBMB Life. Author manuscript; Available in PMC 2024 Jul 10. (PMC11234323; doi:10.1002/iub.2694)
Supplement: supplementary_material [file NIHMS1907110-supplement-supplementary_material.gz]

Archive with 289 entries (257 files):
- supplemental_material
- supplemental_material/Table1
- supplemental_material/Figure5
- supplemental_material/Figure2
- supplemental_material/Figure3
- supplemental_material/Figure4
- supplemental_material/rscape_v2.0.0.k.tar.gz
- supplemental_material/Figure10
- supplemental_material/Figure11
- supplemental_material/00README
- supplemental_material/Figure8
- supplemental_material/Figure1
- supplemental_material/Figure6
- supplemental_material/Figure7
- supplemental_material/Figure9
- supplemental_material/Figure9/infernal
- supplemental_material/Figure9/CDKN1B-3UTR_human_fig1.sto
- supplemental_material/Figure9/R-scape
- supplemental_material/Figure9/R-scape/CDKN1B-3UTR_human_fig1_invertebrates.Eval_1.0_1.fold.R2R.sto
- supplemental_material/Figure9/R-scape/CDKN1B-3UTR_human_fig1_invertebrates.Eval_1.0_1.cov
- supplemental_material/Figure9/R-scape/._CDKN1B-3UTR_human_fig1_vertebrates.Eval_1e-10_1.fold.R2R.sto.pdf
- supplemental_material/Figure9/R-scape/CDKN1B-3UTR_human_fig1_vertebrates.Eval_1e-10_1.fold.R2R.sto.pdf
- supplemental_material/Figure9/R-scape/CDKN1B-3UTR_human_fig1_invertebrates.Eval_1.0_1.fold.cov
- supplemental_material/Figure9/R-scape/CDKN1B-3UTR_human_fig1_invertebrates.Eval_1.0_1.sorted.fold.cov
- supplemental_material/Figure9/R-scape/CDKN1B-3UTR_human_fig1_invertebrates.Eval_1.0.rscape
- supplemental_material/Figure9/R-scape/CDKN1B-3UTR_human_fig1_invertebrates.Eval_1.0_1.power
- supplemental_material/Figure9/R-scape/CDKN1B-3UTR_human_fig1_invertebrates.Eval_1.0_1.fold.sto
- supplemental_material/Figure9/R-scape/CDKN1B-3UTR_human_fig1_invertebrates.Eval_1.0_1.cons.sto
- supplemental_material/Figure9/R-scape/CDKN1B-3UTR_human_fig1_vertebrates.Eval_1e-10_1.fold.cov
- supplemental_material/Figure9/R-scape/CDKN1B-3UTR_human_fig1_vertebrates.Eval_1e-10_1.R2R.sto
- supplemental_material/Figure9/R-scape/CDKN1B-3UTR_human_fig1_vertebrates.Eval_1e-10_1.fold.sto
- supplemental_material/Figure9/R-scape/CDKN1B-3UTR_human_fig1_vertebrates.Eval_1e-10_1.fold.R2R.sto.svg
- supplemental_material/Figure9/R-scape/CDKN1B-3UTR_human_fig1_vertebrates.Eval_1e-10_1.sorted.cov
- supplemental_material/Figure9/R-scape/CDKN1B-3UTR_human_fig1_vertebrates.Eval_1e-10_1.fold.R2R.sto
- supplemental_material/Figure9/R-scape/CDKN1B-3UTR_human_fig1_vertebrates.Eval_1e-10_1.cov
- supplemental_material/Figure9/R-scape/CDKN1B-3UTR_human_fig1_invertebrates.Eval_1.0_1.surv
- supplemental_material/Figure9/R-scape/CDKN1B-3UTR_human_fig1_vertebrates.Eval_1e-10_1.sorted.fold.cov
- supplemental_material/Figure9/R-scape/CDKN1B-3UTR_human_fig1_invertebrates.Eval_1.0_1.R2R.sto.svg
- supplemental_material/Figure9/R-scape/._CDKN1B-3UTR_human_fig1_invertebrates.Eval_1.0_1.fold.R2R.sto.pdf
- supplemental_material/Figure9/R-scape/CDKN1B-3UTR_human_fig1_invertebrates.Eval_1.0_1.fold.R2R.sto.pdf
- supplemental_material/Figure9/R-scape/._CDKN1B-3UTR_human_fig1_vertebrates.Eval_1e-10_1.R2R.sto.pdf
- supplemental_material/Figure9/R-scape/CDKN1B-3UTR_human_fig1_vertebrates.Eval_1e-10_1.R2R.sto.pdf
- supplemental_material/Figure9/R-scape/CDKN1B-3UTR_human_fig1_vertebrates.Eval_1e-10_1.fold.power
- supplemental_material/Figure9/R-scape/CDKN1B-3UTR_human_fig1_vertebrates.Eval_1e-10_1.surv
- supplemental_material/Figure9/R-scape/CDKN1B-3UTR_human_fig1_vertebrates.Eval_1e-10_1.R2R.sto.svg
- supplemental_material/Figure9/R-scape/CDKN1B-3UTR_human_fig1_invertebrates.Eval_1.0_1.R2R.sto
- supplemental_material/Figure9/R-scape/CDKN1B-3UTR_human_fig1_invertebrates.Eval_1.0_1.sorted.cov
- supplemental_material/Figure9/R-scape/CDKN1B-3UTR_human_fig1_vertebrates.Eval_1e-10_1.rscape
- supplemental_material/Figure9/R-scape/CDKN1B-3UTR_human_fig1_invertebrates.Eval_1.0_1.fold.power
- supplemental_material/Figure9/R-scape/._CDKN1B-3UTR_human_fig1_invertebrates.Eval_1.0_1.R2R.sto.pdf
- supplemental_material/Figure9/R-scape/CDKN1B-3UTR_human_fig1_invertebrates.Eval_1.0_1.R2R.sto.pdf
- supplemental_material/Figure9/R-scape/CDKN1B-3UTR_human_fig1_vertebrates.Eval_1e-10_1.power
- supplemental_material/Figure9/R-scape/CDKN1B-3UTR_human_fig1_invertebrates.Eval_1.0_1.fold.R2R.sto.svg
- supplemental_material/Figure9/infernal/CDKN1B-3UTR_human_fig1_vertebrates.Eval_1e-10.sto
- supplemental_material/Figure9/infernal/CDKN1B-3UTR_human_fig1_invertebrates.Eval_1.0.out
- supplemental_material/Figure9/infernal/CDKN1B-3UTR_human_fig1_invertebrates.Eval_1.0.sto
- supplemental_material/Figure9/infernal/CDKN1B-3UTR_human_fig1_vertebrates.Eval_1e-10.out
- supplemental_material/Figure9/infernal/CDKN1B-3UTR_human_fig1.cm
- supplemental_material/Figure7/._RF00001.invertebrates.Eval_1e-10_1.select896.cacofold.R2R.sto.pdf
- supplemental_material/Figure7/RF00001.invertebrates.Eval_1e-10_1.select896.cacofold.R2R.sto.pdf
- supplemental_material/Figure7/RF00001.invertebrates.Eval_1e-10.unique.rscape
- supplemental_material/Figure7/RF00001.invertebrates.Eval_1e-10.unique_1.cacofold.sto
- supplemental_material/Figure7/RF00001.invertebrates.Eval_1e-10.sto
- supplemental_material/Figure7/._RF00001.invertebrates.Eval_1e-10.unique_1.cacofold.R2R.sto.pdf
- supplemental_material/Figure7/RF00001.invertebrates.Eval_1e-10.unique_1.cacofold.R2R.sto.pdf
- supplemental_material/Figure7/RF00001.invertebrates.Eval_1e-10_1.select896.cacofold.sto
- supplemental_material/Figure7/._RF00001.invertebrates.Eval_1e-10.sub896.rscape
- supplemental_material/Figure7/RF00001.invertebrates.Eval_1e-10.sub896.rscape
- supplemental_material/Figure6/Figure3bc
- supplemental_material/Figure6/Figure3a
- supplemental_material/Figure6/Figure3a/._codon_covariation_analysis.tar.gz
- supplemental_material/Figure6/Figure3a/codon_covariation_analysis.tar.gz
- supplemental_material/Figure6/Figure3bc/._mutual_information_calculator.ipynb
- supplemental_material/Figure6/Figure3bc/mutual_information_calculator.ipynb
- supplemental_material/Figure6/Figure3bc/._blosum_matrices
- supplemental_material/Figure6/Figure3bc/blosum_matrices
- supplemental_material/Figure6/Figure3bc/blosum_matrices/._.DS_Store
- supplemental_material/Figure6/Figure3bc/blosum_matrices/.DS_Store
- supplemental_material/Figure6/Figure3bc/blosum_matrices/._time_0.25.txt
- supplemental_material/Figure6/Figure3bc/blosum_matrices/time_0.25.txt
- supplemental_material/Figure6/Figure3bc/blosum_matrices/._time_0.05.txt
- supplemental_material/Figure6/Figure3bc/blosum_matrices/time_0.05.txt
- supplemental_material/Figure6/Figure3bc/blosum_matrices/._time_0.5.txt
- supplemental_material/Figure6/Figure3bc/blosum_matrices/time_0.5.txt
- supplemental_material/Figure6/Figure3bc/blosum_matrices/._time_0.4.txt
- supplemental_material/Figure6/Figure3bc/blosum_matrices/time_0.4.txt
- supplemental_material/Figure6/Figure3bc/blosum_matrices/._time_0.3.txt
- supplemental_material/Figure6/Figure3bc/blosum_matrices/time_0.3.txt
- supplemental_material/Figure6/Figure3bc/blosum_matrices/._time_0.2.txt
- supplemental_material/Figure6/Figure3bc/blosum_matrices/time_0.2.txt
- supplemental_material/Figure6/Figure3bc/blosum_matrices/._time_2.0.txt
- supplemental_material/Figure6/Figure3bc/blosum_matrices/time_2.0.txt
- supplemental_material/Figure6/Figure3bc/blosum_matrices/._time_0.28.txt
- supplemental_material/Figure6/Figure3bc/blosum_matrices/time_0.28.txt
- supplemental_material/Figure6/Figure3bc/blosum_matrices/._time_0.1.txt
- supplemental_material/Figure6/Figure3bc/blosum_matrices/time_0.1.txt
- supplemental_material/Figure6/Figure3bc/blosum_matrices/._time_0.01.txt
- supplemental_material/Figure6/Figure3bc/blosum_matrices/time_0.01.txt
- supplemental_material/Figure6/Figure3bc/blosum_matrices/._time_0.15.txt
- supplemental_material/Figure6/Figure3bc/blosum_matrices/time_0.15.txt
- supplemental_material/Figure6/Figure3bc/blosum_matrices/._time_1.0.txt
- supplemental_material/Figure6/Figure3bc/blosum_matrices/time_1.0.txt
- supplemental_material/Figure6/Figure3bc/blosum_matrices/._time_0.75.txt
- supplemental_material/Figure6/Figure3bc/blosum_matrices/time_0.75.txt
- supplemental_material/Figure1/R-scape
- supplemental_material/Figure1/Fig1_toy_caco.null.sto
- supplemental_material/Figure1/Fig1_toy_caco.null.all.sto
- supplemental_material/Figure1/Fig1_toy_caco.sto
- supplemental_material/Figure1/Fig1_toy_caco.all.sto
- supplemental_material/Figure1/R-scape/Fig1_toy_caco_1.cacofold.R2R.sto.pdf
- supplemental_material/Figure1/R-scape/Fig1_toy_caco_1.power
- supplemental_material/Figure1/R-scape/Fig1_toy_caco_1.cacofold.cov
- supplemental_material/Figure1/R-scape/Fig1_toy_caco_1.cacofold.dplot.svg
- supplemental_material/Figure1/R-scape/Fig1_toy_caco_1.cacofold.sto
- supplemental_material/Figure1/R-scape/Fig1_toy_caco_1.surv.ps
- supplemental_material/Figure1/R-scape/Fig1_toy_caco_1.surv.svg
- supplemental_material/Figure1/R-scape/Fig1_toy_caco_1.dplot.ps
- supplemental_material/Figure1/R-scape/Fig1_toy_caco_1.cacofold.R2R.sto.svg
- supplemental_material/Figure1/R-scape/Fig1_toy_caco_1.cacofold.power
- supplemental_material/Figure1/R-scape/Fig1_toy_caco.rscape
- supplemental_material/Figure1/R-scape/Fig1_toy_caco_1.sorted.cacofold.cov
- supplemental_material/Figure1/R-scape/Fig1_toy_caco_1.R2R.sto.svg
- supplemental_material/Figure1/R-scape/Fig1_toy_caco_1.surv
- supplemental_material/Figure1/R-scape/Fig1_toy_caco_1.tree
- supplemental_material/Figure1/R-scape/Fig1_toy_caco_1.cacofold.R2R.sto
- supplemental_material/Figure1/R-scape/Fig1_toy_caco_1.cov
- supplemental_material/Figure1/R-scape/Fig1_toy_caco_1.dplot.svg
- supplemental_material/Figure1/R-scape/Fig1_toy_caco_1.R2R.sto
- supplemental_material/Figure1/R-scape/Fig1_toy_caco_1.cacofold.dplot.ps
- supplemental_material/Figure1/R-scape/Fig1_toy_caco_1.sorted.cov
- supplemental_material/Figure1/R-scape/Fig1_toy_caco_1.R2R.sto.pdf
- supplemental_material/Figure8/coolair_sanbonmatsu.sto
- supplemental_material/Figure8/coolair.sanbonmatsu-Fig3F.Rivas19.sto
- supplemental_material/Figure11/R-scape
- supplemental_material/Figure11/._RF00024_stem.sto
- supplemental_material/Figure11/RF00024_stem.sto
- supplemental_material/Figure11/._HOTAIR_D1.sto
- supplemental_material/Figure11/HOTAIR_D1.sto
- supplemental_material/Figure11/HOTAIR_H3.sto
- supplemental_material/Figure11/HOTAIR_D1_H6.sto
- supplemental_material/Figure11/._RF00024.stockholm.txt
- supplemental_material/Figure11/RF00024.stockholm.txt
- supplemental_material/Figure11/._HOTAIR_H11.sto
- supplemental_material/Figure11/HOTAIR_H11.sto
- supplemental_material/Figure11/R-scape/HOTAIR_H3.doublesubs.rscape
- supplemental_material/Figure11/R-scape/HOTAIR_H11.doublesubs.rscape
- supplemental_material/Figure11/R-scape/HOTAIR_H3.rscape
- supplemental_material/Figure11/R-scape/HOTAIR_D1_H6.doublesubs.rscape
- supplemental_material/Figure11/R-scape/RF00024_stem.rscape
- supplemental_material/Figure11/R-scape/RF00024_stem.doublesubs.rscape
- supplemental_material/Figure11/R-scape/HOTAIR_D1_H6.rscape
- supplemental_material/Figure11/R-scape/HOTAIR_H6.rscape
- supplemental_material/Figure11/R-scape/HOTAIR_H11.rscape
- supplemental_material/Figure10/Figure10c
- supplemental_material/Figure10/Figure10b
- supplemental_material/Figure10/Figure10a
- supplemental_material/Figure10/Figure10a/._yeast_v1_5_12_positive_control_rscape_res.txt
- supplemental_material/Figure10/Figure10a/yeast_v1_5_12_positive_control_rscape_res.txt
- supplemental_material/Figure10/Figure10b/fugu_vertebrate_covariation_exp_obs.txt
- supplemental_material/Figure10/Figure10c/fugu_inv_fungi_covariation_exp_obs.txt
- supplemental_material/Figure4/MEG3
- supplemental_material/Figure4/00README
- supplemental_material/Figure4/HOTAIR
- supplemental_material/Figure4/00README~
- supplemental_material/Figure4/HOTAIR/R-scape
- supplemental_material/Figure4/HOTAIR/._HOTAIR_D1.sto
- supplemental_material/Figure4/HOTAIR/HOTAIR_D1.sto
- supplemental_material/Figure4/HOTAIR/._HOTAIR_H11.sto
- supplemental_material/Figure4/HOTAIR/HOTAIR_H11.sto
- supplemental_material/Figure4/HOTAIR/R-scape/HOTAIR_H11_1.surv
- supplemental_material/Figure4/HOTAIR/R-scape/HOTAIR_D1_1.dplot.svg
- supplemental_material/Figure4/HOTAIR/R-scape/HOTAIR_D1_1.sorted.cacofold.cov
- supplemental_material/Figure4/HOTAIR/R-scape/HOTAIR_H11_1.cacofold.R2R.sto
- supplemental_material/Figure4/HOTAIR/R-scape/HOTAIR_D1_1.surv
- supplemental_material/Figure4/HOTAIR/R-scape/HOTAIR_D1_1.cacofold.power
- supplemental_material/Figure4/HOTAIR/R-scape/HOTAIR_D1_1.cacofold.dplot.svg
- supplemental_material/Figure4/HOTAIR/R-scape/HOTAIR_D1_1.R2R.sto
- supplemental_material/Figure4/HOTAIR/R-scape/HOTAIR_D1_1.dplot.ps
- supplemental_material/Figure4/HOTAIR/R-scape/HOTAIR_D1_1.surv.svg
- supplemental_material/Figure4/HOTAIR/R-scape/HOTAIR_D1_1.sorted.cov
- supplemental_material/Figure4/HOTAIR/R-scape/HOTAIR_H11_1.surv.ps
- supplemental_material/Figure4/HOTAIR/R-scape/HOTAIR_H11_1.sorted.cacofold.cov
- supplemental_material/Figure4/HOTAIR/R-scape/HOTAIR_H11_1.power
- supplemental_material/Figure4/HOTAIR/R-scape/HOTAIR_H11_1.dplot.svg
- supplemental_material/Figure4/HOTAIR/R-scape/HOTAIR_H11_1.cacofold.R2R.sto.pdf
- supplemental_material/Figure4/HOTAIR/R-scape/HOTAIR_D1_1.cacofold.R2R.sto.svg
- supplemental_material/Figure4/HOTAIR/R-scape/HOTAIR_D1_1.power
- supplemental_material/Figure4/HOTAIR/R-scape/HOTAIR_D1_1.R2R.sto.svg
- supplemental_material/Figure4/HOTAIR/R-scape/HOTAIR_D1_1.surv.ps
- supplemental_material/Figure4/HOTAIR/R-scape/HOTAIR_H11_1.cacofold.cov
- supplemental_material/Figure4/HOTAIR/R-scape/HOTAIR_H11_1.cacofold.power
- supplemental_material/Figure4/HOTAIR/R-scape/HOTAIR_D1_1.cov
- supplemental_material/Figure4/HOTAIR/R-scape/HOTAIR_H11_1.R2R.sto.pdf
- supplemental_material/Figure4/HOTAIR/R-scape/HOTAIR_H11_1.cacofold.sto
- supplemental_material/Figure4/HOTAIR/R-scape/HOTAIR_D1_1.cacofold.cov
- supplemental_material/Figure4/HOTAIR/R-scape/HOTAIR_H11_1.cacofold.dplot.ps
- supplemental_material/Figure4/HOTAIR/R-scape/HOTAIR_H11_1.sorted.cov
- supplemental_material/Figure4/HOTAIR/R-scape/HOTAIR_D1_1.cacofold.R2R.sto
- supplemental_material/Figure4/HOTAIR/R-scape/HOTAIR_H11.rscape
- supplemental_material/Figure4/HOTAIR/R-scape/HOTAIR_D1_1.cacofold.sto
- supplemental_material/Figure4/HOTAIR/R-scape/HOTAIR_H11_1.R2R.sto.svg
- supplemental_material/Figure4/HOTAIR/R-scape/HOTAIR_D1_1.cacofold.dplot.ps
- supplemental_material/Figure4/HOTAIR/R-scape/HOTAIR_H11_1.cov
- supplemental_material/Figure4/HOTAIR/R-scape/HOTAIR_H11_1.cacofold.R2R.sto.svg
- supplemental_material/Figure4/HOTAIR/R-scape/HOTAIR_H11_1.cacofold.dplot.svg
- supplemental_material/Figure4/HOTAIR/R-scape/HOTAIR_H11_1.dplot.ps
- supplemental_material/Figure4/HOTAIR/R-scape/HOTAIR_D1_1.R2R.sto.pdf
- supplemental_material/Figure4/HOTAIR/R-scape/HOTAIR_H11_1.surv.svg
- supplemental_material/Figure4/HOTAIR/R-scape/HOTAIR_H11_1.R2R.sto
- supplemental_material/Figure4/HOTAIR/R-scape/HOTAIR_D1_1.cacofold.R2R.sto.pdf
- supplemental_material/Figure4/HOTAIR/R-scape/HOTAIR_D1.rscape
- supplemental_material/Figure4/MEG3/R-scape
- supplemental_material/Figure4/MEG3/E3-Infernal_41sequences.H11.273-298.sto
- supplemental_material/Figure4/MEG3/E3-Infernal_41sequences.sto
- supplemental_material/Figure4/MEG3/R-scape/E3-Infernal_41sequences.H11.273-298_1.dplot.svg
- supplemental_material/Figure4/MEG3/R-scape/E3-Infernal_41sequences_1.power
- supplemental_material/Figure4/MEG3/R-scape/E3-Infernal_41sequences_1.surv.svg
- supplemental_material/Figure4/MEG3/R-scape/E3-Infernal_41sequences_1.dplot.ps
- supplemental_material/Figure4/MEG3/R-scape/E3-Infernal_41sequences.H11.273-298_1.sorted.cov
- supplemental_material/Figure4/MEG3/R-scape/E3-Infernal_41sequences_1.R2R.sto.svg
- supplemental_material/Figure4/MEG3/R-scape/E3-Infernal_41sequences_1.sorted.cov
- supplemental_material/Figure4/MEG3/R-scape/E3-Infernal_41sequences.H11.273-298_1.surv.svg
- supplemental_material/Figure4/MEG3/R-scape/E3-Infernal_41sequences.H11.273-298_1.dplot.ps
- supplemental_material/Figure4/MEG3/R-scape/E3-Infernal_41sequences_1.surv
- supplemental_material/Figure4/MEG3/R-scape/E3-Infernal_41sequences.H11.273-298_1.cacofold.R2R.sto.svg
- supplemental_material/Figure4/MEG3/R-scape/E3-Infernal_41sequences.H11.273-298_1.R2R.sto.pdf
- supplemental_material/Figure4/MEG3/R-scape/E3-Infernal_41sequences.H11.273-298_1.cacofold.sto
- supplemental_material/Figure4/MEG3/R-scape/E3-Infernal_41sequences.H11.273-298_1.cacofold.cov
- supplemental_material/Figure4/MEG3/R-scape/E3-Infernal_41sequences_1.cacofold.R2R.sto.pdf
- supplemental_material/Figure4/MEG3/R-scape/E3-Infernal_41sequences.H11.273-298_1.cacofold.R2R.sto.pdf
- supplemental_material/Figure4/MEG3/R-scape/E3-Infernal_41sequences.H11.273-298_1.R2R.sto.svg
- supplemental_material/Figure4/MEG3/R-scape/E3-Infernal_41sequences.H11.273-298_1.surv.ps
- supplemental_material/Figure4/MEG3/R-scape/E3-Infernal_41sequences.H11.273-298_1.cacofold.power
- supplemental_material/Figure4/MEG3/R-scape/E3-Infernal_41sequences_1.cacofold.R2R.sto.svg
- supplemental_material/Figure4/MEG3/R-scape/E3-Infernal_41sequences.H11.273-298_1.sorted.cacofold.cov
- supplemental_material/Figure4/MEG3/R-scape/E3-Infernal_41sequences_1.cacofold.R2R.sto
- supplemental_material/Figure4/MEG3/R-scape/E3-Infernal_41sequences_1.dplot.svg
- supplemental_material/Figure4/MEG3/R-scape/E3-Infernal_41sequences.H11.273-298_1.cacofold.dplot.svg
- supplemental_material/Figure4/MEG3/R-scape/E3-Infernal_41sequences_1.cacofold.cov
- supplemental_material/Figure4/MEG3/R-scape/E3-Infernal_41sequences_1.surv.ps
- supplemental_material/Figure4/MEG3/R-scape/E3-Infernal_41sequences_1.R2R.sto.pdf
- supplemental_material/Figure4/MEG3/R-scape/E3-Infernal_41sequences_1.cacofold.sto
- supplemental_material/Figure4/MEG3/R-scape/E3-Infernal_41sequences_1.cacofold.power
- supplemental_material/Figure4/MEG3/R-scape/E3-Infernal_41sequences.H11.rscape
- supplemental_material/Figure4/MEG3/R-scape/E3-Infernal_41sequences.H11.273-298_1.power
- supplemental_material/Figure4/MEG3/R-scape/E3-Infernal_41sequences.H11.273-298_1.surv
- supplemental_material/Figure4/MEG3/R-scape/E3-Infernal_41sequences.H11.273-298_1.cacofold.R2R.sto
- supplemental_material/Figure4/MEG3/R-scape/E3-Infernal_41sequences.H11.273-298_1.cov
- supplemental_material/Figure4/MEG3/R-scape/E3-Infernal_41sequences.rscape
- supplemental_material/Figure4/MEG3/R-scape/E3-Infernal_41sequences.H11.273-298_1.R2R.sto
- supplemental_material/Figure4/MEG3/R-scape/E3-Infernal_41sequences_1.R2R.sto
- supplemental_material/Figure4/MEG3/R-scape/E3-Infernal_41sequences_1.sorted.cacofold.cov
- supplemental_material/Figure4/MEG3/R-scape/E3-Infernal_41sequences.H11.273-298_1.cacofold.dplot.ps
- supplemental_material/Figure4/MEG3/R-scape/E3-Infernal_41sequences_1.cacofold.dplot.ps
- supplemental_material/Figure4/MEG3/R-scape/E3-Infernal_41sequences_1.cacofold.dplot.svg
- supplemental_material/Figure4/MEG3/R-scape/E3-Infernal_41sequences_1.cov
- supplemental_material/Figure3/Figure3b
- supplemental_material/Figure3/Figure3a
- supplemental_material/Figure3/Figure3a/Fig1_toy_caco_1.power
- supplemental_material/Figure3/Figure3a/Fig1_toy_caco_1.surv.ps
- supplemental_material/Figure3/Figure3a/Fig1_toy_caco_1.surv.svg
- supplemental_material/Figure3/Figure3a/Fig1_toy_caco_1.dplot.ps
- supplemental_material/Figure3/Figure3a/Fig1_toy_caco_1.R2R.sto.svg
- supplemental_material/Figure3/Figure3a/Fig1_toy_caco_1.surv
- supplemental_material/Figure3/Figure3a/Fig1_toy_caco_1.cov
- supplemental_material/Figure3/Figure3a/._Fig1_toy_caco_1.null.sto
- supplemental_material/Figure3/Figure3a/Fig1_toy_caco_1.null.sto
- supplemental_material/Figure3/Figure3a/Fig1_toy_caco.sto
- supplemental_material/Figure3/Figure3a/Fig1_toy_caco_1.dplot.svg
- supplemental_material/Figure3/Figure3a/Fig1_toy_caco_1.R2R.sto
- supplemental_material/Figure3/Figure3a/Fig1_toy_caco_1.sorted.cov
- supplemental_material/Figure3/Figure3a/Fig1_toy_caco_1.R2R.sto.pdf
- supplemental_material/Figure3/Figure3b/._HMGCS1_NM_001364188.2_5UTR.sto
- supplemental_material/Figure3/Figure3b/HMGCS1_NM_001364188.2_5UTR.sto
- supplemental_material/Figure3/Figure3b/R-scape_v2.0.0.f
- supplemental_material/Figure3/Figure3b/R-scape_v2.0.0.i
- supplemental_material/Figure3/Figure3b/R-scape_v2.0.0.i/HMGCS1_NM_001364188.2_5UTR.null.sto
- supplemental_material/Figure3/Figure3b/R-scape_v2.0.0.f/HMGCS1_NM_001364188.2_5UTR.null.sto
- supplemental_material/Figure2/R-scape
- supplemental_material/Figure2/Fig1_toy_caco_1seq.sto
- supplemental_material/Figure2/Fig1_toy_caco_1seq_d.sto
- supplemental_material/Figure2/Fig1_toy_caco_1seq_e.sto
- supplemental_material/Figure2/Fig1_toy_caco_1seq_a.sto
- supplemental_material/Figure2/Fig1_toy_caco_1seq_b.sto
- supplemental_material/Figure2/Fig1_toy_caco_1seq_c.sto
- supplemental_material/Figure2/Fig1_toy_caco.sto
- supplemental_material/Figure2/R-scape/._Fig1_toy_caco_1.cacofold.R2R.sto.pdf
- supplemental_material/Figure2/R-scape/Fig1_toy_caco_1.cacofold.R2R.sto.pdf
- supplemental_material/Table1/CRS.structural.tar.gz
