# Supplementary material for: Thirteen dubious ways to detect conserved structural RNAs
Source: IUBMB Life. Author manuscript; Available in PMC 2024 Jul 10. (PMC11234323; doi:10.1002/iub.2694)
Supplement: supplementary_material [file NIHMS1907110-supplement-supplementary_material.gz › supplemental_material/00README]

Elena Rivas, Thu Jul 14 07:52:35 EDT 2022

Supplemental material for manuscript
"Thirteen dubious ways to detect conserved structural RNAs", William Gao, Ann Yang, and Elena Rivas, July 2022.

Includes the data necessary to produce the figures in the manuscript.
--------------------------------------------------------------------------------------------------------------------------
00README                            # descriptions

rscape_v2.0.0.k.tar.gz              # R-scape v2.0.0.k

Figure1/

Figure2/
	Fig1_toy_caco.sto           # alignment depicted in Figure 2
	Fig1_toy_caco_1seq_a.sto    # single RNA sequence in Figure 2 annotated with 5 different structures
	Fig1_toy_caco_1seq_b.sto
	Fig1_toy_caco_1seq_c.sto
	Fig1_toy_caco_1seq_d.sto
	Fig1_toy_caco_1seq_e.sto

	R-scape/
	    Fig1_toy_caco_1.cacofold.R2R.sto.pdf          # CaCoFold structure for the alignment, reported in Figure 2


Figure3/
       Figure3a/
	    Fig1_toy_caco.sto                             # alignment depicted in Figure 3a, same as in Figure 1
	    Fig1_toy_caco_1.null.sto                      # examples of null alignments
	    
       Figure3b/
            HMGCS1_NM_001364188.2_5UTR.sto                # Alignment described in Figure 3b (top)

	    R-scape_v2.0.0.f/
		HMGCS1_NM_001364188.2_5UTR.null.sto       # example of null alignments as in Figure3b (bottom left)
	    R-scape_v2.0.0.i/
		HMGCS1_NM_001364188.2_5UTR.null.sto       # example of null alignments as in Figure3b (bottom right)


Figure4/
	00README
	
	HOTAIR/
	    HOTAIR_D1.sto                                 # alignment/structure from Somarowthu et al. 2015 and Tavares et al. 2019. 
	    HOTAIR_H11.sto                                # subalignment of H11 in HOTAIR_D1, positions: 683-700
	    R-scape/                                      # R-scape results

	MEG3/
	    E3-Infernal_41sequences.sto                   # alignment/structure from Uroda et al. Mol Cell 75, 2019
	    E3-Infernal_41sequences.H11.273-298.sto       # subalignment of H11 in E3-Infernal_41sequences, positions: 273-298
	    R-scape/                                      # R-scape results


Figure5/

Figure6/
       Figure6a/
            codon_covariation_analysis.tar.gz             # tutorial with an example alignment
                 00_tutorial.txt                          # README
		 example/                                 # example of one yeast intronless alignment YAL002W
                 codon_composition_calc.sh
                 alignment_parser.sh

       
       Figure6bc/
	    blosum_matrices/                              # directory with the blosom rate matrix evoved to different times.
	                                                  # blosum rate calculated from BLOSUM62 normalized to one chance per site.
							  
            mutual_information_calculator.ipynb           # script to calculate within-codon mutual information, as a function of evolutionary time,
	                                                  # for each amino acid based on the P(AA_j | AA_i) conditional probability matrices
   
Figure7/
       RF00001.invertebrates.Eval_1e-10.sto                               # nhmmer alignment 
 
       RF00001.invertebrates.Eval_1e-10.unique_1.cacofold.sto             # subalignment with best hit per genome
       RF00001.invertebrates.Eval_1e-10.unique.rscape                     # output of R-scape -s --cacofold
       RF00001.invertebrates.Eval_1e-10.unique_1.cacofold.R2R.sto.pdf     # CaCoFold structure
       
       RF00001.invertebrates.Eval_1e-10_1.select896.cacofold.R2R.sto.pdf  # random subalignment of 896 sequences
       RF00001.invertebrates.Eval_1e-10.sub896.rscape			  # output of R-scape -s --cacofold
       RF00001.invertebrates.Eval_1e-10_1.select896.cacofold.sto          # CaCoFold structure

Figure8/
       coolair_sanbonmatsu.sto                            # alignment from Hawkes et al 2016
       coolair.sanbonmatsu-Fig3F.Rivas19.sto              # Infernal alignment from Rivas et al, 2020

Figure9/

     CDKN1B-3UTR_human_fig1.sto                            # the human CDKN1B-3UTR annotated with the proposed structure
     
     infernal/
	CDKN1B-3UTR_human_fig1.cm                          # the cm model
     	CDKN1B-3UTR_human_fig1_vertebrates.Eval_1e-10.sto  # vertebrate alignment described in Figure 9a
    	CDKN1B-3UTR_human_fig1_vertebrates.Eval_1e-10.out  # cmsearch ouput of vertebrate search
      	CDKN1B-3UTR_human_fig1_invertebrates.Eval_1.0.sto  # invertebrate alignment described in Figure 9b
     	CDKN1B-3UTR_human_fig1_invertebrates.Eval_1.0.out  # cmsearch output of invertebrate search
     
     R-scape/
	CDKN1B-3UTR_human_fig1_vertebrates.Eval_1e-10_1.R2R.sto.pdf  # R-scape output for the vertebrate alignment
	CDKN1B-3UTR_human_fig1_invertebrates.Eval_1.0_1.R2R.sto.pdf  # R-scape output for the invertebrate alignment

Figure10/
     Figure10a/
       yeast_v1_5_12_positive_control_rscape_res.txt  # x,y values of Figure 10a
       yeast_controls_flanking_alignments.tar.gz      # alignments and analysis for yeast vs fungi ncRNAs control
                                                      # a directory for each ncRNA. 
						      # rm_v3.sto is the alignment analyzed
     Figure10b/
       fugu__vertebrate_covariation_exp_obs.txt       # x,y values of Figure 10b
       fugu_positive_controls_vertebrates.tar.gz      # alignments and analysis for fugu vs vertebrate ncRNAs control
                                                      # a directory for each ncRNA. 
						      # rm_v3.sto is the alignment analyzed
     Figure10c/
       fugu_inv_fungi_covariation_exp_obs.txt         # x,y values of Figure 10c
       fugu_positive_controls_inv_fungi.tar.gz        # alignments and analysis for fugu vs invertebrate/fungi ncRNAs control
                                                      # a directory for each ncRNA. 
						      # rm_v3.sto is the alignment analyzed

Figure11/
     RF00024_stem.sto               # Figure 11a alignment
     RF00024.stockholm.txt          # original alignment for Figure 11a
     HOTAIR_H3.sto                  # Figure 11b alignment
     HOTAIR_D1_H6.sto               # Figure 11c alignment
     HOTAIR_H11.sto                 # Figure 11d alignment
     HOTAIR_D1.sto                  # original alignment for Figures 11b,c,d, from Somarowthu et al. 2015 and Tavares et al. 2019.

     R-scape/                             # cov/power results
        RF00024_stem.rscape               # default R-scape
        RF00024_stem.doublesubs.rscape    # with option --doublesubs
	HOTAIR_H6.rscape
	HOTAIR_H3.rscape
	HOTAIR_H3.doublesubs.rscape
	HOTAIR_H11.rscape
	HOTAIR_H11.doublesubs.rscape
	HOTAIR_D1_H6.rscape
	HOTAIR_D1_H6.doublesubs.rscape

Table1/

     CRS.structural.tar.gz          # collection of 1,021 CRS alignments called "structural"
                                    # for each CRS, we provide three alignments
				    # (crs) the original alignment from Seemann et al. 2022
				    # (cms) an alignment created using cmsearch for a cm created with the human sequence/structure
				    # (cma) an alignment created using cmalign  for the same human-sequence cm
