# Supplementary material for: Thirteen dubious ways to detect conserved structural RNAs
Source: IUBMB Life. Author manuscript; Available in PMC 2024 Jul 10. (PMC11234323; doi:10.1002/iub.2694)
Supplement: supplementary_material [file NIHMS1907110-supplement-supplementary_material.gz › supplemental_material/Figure9/CDKN1B-3UTR_human_fig1.sto]

# STOCKHOLM 1.0

CDKN1B-3UTR_human_fig1  ucuguaaaaacacugaaaaauuauacuaacuuauuuauguuaaaagauuuuuuuuaaucuagacaauauacaagccaaaguggcauguuuugugcauuuguaaaugcuguguuggguagaauagguuuuccccucuuuuguuaaauaauauggcuaugcuuaaaagguugcauacugagccaaguauaauuuuuuguaaugugugaaaaagaugccaauuauuguuacacauuaaguaaucaauaaagaaaacuuccauagcuauucauugagucaaaaaaaaaaaaaaa
#=GC SS_cons            ::::::::::::::<<<<<<<<<<<<<---<<<<<<<---<<<<<<<----------<<<<--<<<<<<<<<-<<<_____>>>->>>-----<<<<<____>>>>>->>>>>>-->>>>---<<____>>-->>>>>>>->>>>>>>--<<<<<<<<<__________>>>>---->>>>>>>>>>>>>>>>>>-<<<<<<<<<<-<<-<<<____>>>->>->>>>>>>>>>-----<<<<<---<<<--<<_____>>--->>>>>>>>::::::::::::::::::
//
