# Supplementary material for: Thirteen dubious ways to detect conserved structural RNAs
Source: IUBMB Life. Author manuscript; Available in PMC 2024 Jul 10. (PMC11234323; doi:10.1002/iub.2694)
Supplement: supplementary_material [file NIHMS1907110-supplement-supplementary_material.gz › supplemental_material/Figure9/R-scape/CDKN1B-3UTR_human_fig1_invertebrates.Eval_1.0_1.fold.R2R.sto]

# STOCKHOLM 1.0
#=GF ID CDKN1B-3UTR_human_fig1_invertebrates.Eval_1.0_1
#=GF AU Infernal 1.1.2
#=GF R2R SetDrawingParam prefixSsWithPkInDrawings false
#=GF R2R SetDrawingParam prefixSsWithPkInDrawings false
#=GF NUM_COV 27
#=GF WEIGHT_MAP JZLH01S0326286.1_70-318 0.938028 JFBF01005499.1_1239-1470 1.09836 JFBF01005499.1_2082-1783 0.993165 JAABVK010001444.1_70555-70323 1.13278 JFBF01005499.1_620-332 0.948846 JABSTQ010011203.1_990365-990593 0.777098 FZSS01001627.1_76668-76416 0.40171 WNWK01094774.1_3104-3383 1.13136 VIGR010498948.1_554-831 1.01976 HG823541.1_1023-724 0.948846 JAAQRG010094937.1_3891-3631 0.991146 AAGJ06000013.1_36614539-36614362 1.07533 PKSA02006232.1_160972-161176 1.0507 CADEBD010000393.1_7699564-7699251 0.989578 WNWK01090444.1_1519-1776 1.15289 CACRWE010001275.1_2205-2432 1.14043 JABXWC010000013.1_24251497-24251159 1.16454 CH899013.1_361-119 1.14581 FZSS01003069.1_23752-23501 0.439384 WNWK01050537.1_9227-8958 0.972699 JABSTQ010008349.1_3425-3657 0.777098 PKSA02004905.1_330038-330165 1.00331 RICB01087296.1_429-228 1.04132 QEWY01003123.1_721-603 0.976596 HG823541.1_881-1003 0.915553 HG824684.1_662-442 0.993408 ADOQ01004915.1_350-644 0.915553 PKSA02004554.1_12293-12548 1.13118 JABSTR010001015.1_892210-891902 1.01755 WNWK01000729.1_252350-252131 0.935384 CM023320.1_5813985-5814258 1.11434 KZ312831.1_20521-20780 1.05575 CM023456.1_144835362-144835100 0.993408 FZSS01002500.1_371914-371660 0.40171 KZ808255.1_55488-55234 1.16454 FZSS01000327.1_175535-175287 0.539709 NIGP01004783.1_70160-69976 1.07293 VMOF01000035.1_64377228-64377031 0.993408 WNWK01024224.1_10848-11094 0.951272 CH898928.1_237-22 1.13192 CACRWE010003360.1_30-273 0.938028 VUNX01074647.1_1673108-1673368 1.14462 WNWK01071107.1_4994-4765 1.04988 CH897645.1_865-663 1.00929 VSFE01006135.1_18864-19124 1.18111 CM023453.1_103275318-103275068 1.09836 KZ899725.1_5494-5242 1.09097 SCLH01000758.1_230309-230093 0.876063 PKSA02000496.1_616784-616552 1.14514 JFBF01005499.1_310-604 1.0048 CM022880.1_22299376-22299108 1.18806 OENM01001394.1_35342-35563 1.09933 ATSW01088134.1_3097-3341 1.10342 WNWK01087731.1_3311-3577 1.0944 SCLH01001298.1_49871-49682 0.856153 JAAAKQ010740001.1_88507284-88507506 0.992435 PYSK01000380.1_2388-2118 1.15975 WNWK01062937.1_4741-5032 1.01755 PYSK01000380.1_3577-3858 1.00929 AVCP010376963.1_1357-1056 1.01695 ML142816.1_156160-155823 0.594855 AMPZ02000281.1_3030799-3030503 1.07403 JABXWC010000002.1_30387077-30386759 1.0813 KI629983.1_2834937-2835034 0.958829 QEEW01248099.1_11926-11719 1.04499 WNWK01075827.1_4823-5135 1.01052 KZ651841.1_50059-50356 1.05575 PKSA02005483.1_540375-540166 1.03735 VJMY01000034.1_120966-121153 1.08005 CM023449.1_71776380-71776698 1.14581 JAAAKQ010740001.1_7243966-7244136 1.08729 KZ501812.1_182130-181940 1.13066 QFTL02000005.1_17556321-17556569 1.14763 KI894746.1_277507-277680 0.807371 BDMR011732181.1_56-279 1.09097 ML142790.1_5662929-5663072 0.750557 PHTE01000022.1_352152-352375 1.15289 CM023449.1_314415807-314415568 1.01728 NEVH01024426.1_2075556-2075300 0.993538 LR736838.1_14702824-14703161 1.01728 WNWK01057909.1_5927-6209 1.04167 VMOF01000002.1_43210103-43209786 1.01125 FN653234.1_33771-33956 1.16391 CM023452.1_130563690-130563501 0.989188 CH897330.1_344-616 0.989578 FZSS01000071.1_76881-77108 0.928302 KK500143.1_23885-23756 1.01052 CACRWE010001399.1_34115-33871 1.01052 JAAQRG010214623.1_198-473 1.11084 JAAFCF010006596.1_17863826-17863623 0.965857 NFUK01003404.1_2355-1984 1.07918 PGRX01000490.1_647183-646890 1.0879 ML158960.1_618750-618917 1.15759 SRIE01047099.1_976656-976848 1.10445 PKSA02001134.1_997210-997107 0.865728 DS232501.1_204167-204025 1.00575 LQIF01000887.1_434788-434651 0.552825 MJUU01019659.1_4700-4462 1.15087 WYDZ01074445.1_269577982-269577778 1.03059 CM023277.1_43423440-43423597 1.03231 WNWK01028461.1_7034-6791 1.07403 BDMT011175639.1_282-553 1.19088 JFBF01005499.1_1415-1307 0.898247 VMOF01000002.1_79307428-79307807 1.07533 ML142799.1_145062-145235 0.750557 JABBCG010000011.1_4489240-4489427 0.989188 VCRD01005548.1_8809-9078 1.12923 WNWK01014884.1_42053-42277 0.976596 LR736855.1_19843253-19843529 1.08005 JAADYU010003712.1_1632390-1632271 1.08551 KZ885843.1_57816-57581 0.598447 CM023470.1_53759233-53759412 1.03001 ABIR03004089.1_734-1045 0.952052 WYDE01070001.1_256583465-256583296 1.07074 DS231961.1_257238-257094 1.00575 SWLX010574827.1_455-237 1.0195 WUQG01516157.1_177-52 1.09186 HG823571.1_199-459 0.994845 LQIF01001526.1_155800-155949 0.276413 LQIF01001526.1_163173-163322 0.276413 PJUU01081677.1_12851-13025 1.00985 VIIS01001216.1_102476-102633 1.10515 QANH01000094.1_960661-960408 1.06756 HG824378.1_839-979 0.994845 CM022048.1_7454794-7454899 1.01695 JAAAXY0100389392.1_249-395 1.10342 PKSA02004968.1_233789-233671 1.1152 ML142790.1_5647829-5647525 0.849536 QVRM01004035.1_37930-38108 1.02914 WHPX01000584.1_106878-106654 1.00295 KZ497583.1_622312-622585 1.02341 JAAAKQ010074001.1_495508895-495509084 1.0356 GL475405.1_163596-163348 1.08729 JXSR01S017065.1_5084-5230 1.11434 FZSS01002454.1_810749-810529 0.816566 CM022904.1_3789969-3789808 0.957895 WURT01075556.1_195730011-195730123 1.02914 QEEW01023095.1_23151-22883 1.04499 JABSTQ010010667.1_115023-115243 1.0813 JZLH01S0399973.1_34838-35075 1.18602 PKSA02003558.1_60325-60576 1.0556 SDAX010087888.1_2866-2651 1.02914 PNEQ01099617.1_5058-4934 1.06678 PKSA02009241.1_246679-246822 1.1569 SWKY01000005.1_55862990-55862867 1.03059 JABSTQ010008330.1_63338-63183 1.11563 LS529064.1_22216-22024 1.16797 PKSA02000637.1_594982-594761 1.19717 WUQG01720000.1_39457875-39458124 1.04499 PGRX01001589.1_329008-328724 1.21349 BLKM01007580.1_34062-33924 1.11563 JXSR01S053979.1_99842-100051 1.15289 WNWK01004820.1_37954-37699 1.12923 PJUT01257549.1_543-422 1.09097 WOFM01000212.1_1767860-1767692 1.01076 WUAS01076668.1_167776063-167775945 0.989275 ML633133.1_1682450-1682575 1.0001 JXSR01S006458.1_61872-61679 1.14028 LFEI02000138.1_483635-483418 1.04499 AAGJ06000021.1_34500365-34500195 0.653603 JAAEEI010000871.1_11988-11831 1.10796 FZSS01002544.1_533200-532908 0.432648 JXLN01010636.1_3535-3363 0.993165 PYHX01001421.1_1272832-1272947 1.02728 HG819411.1_16898-17105 1.163 PKSA02005665.1_4375-4654 1.13118 CM023270.1_21271433-21271671 1.05749 KZ893153.1_11429-11194 0.598447 CM019181.1_1165532-1165647 1.01076 SCLE01034102.1_418-689 1.16454 WNWK01037888.1_10053-10329 1.06987 AZMS01S00047597.1_21301-21168 1.05465 PKSA02004709.1_463097-462982 1.02341 CM008075.1_2624500-2624608 0.991146 AJVK01117154.1_307-171 0.970972 JAABKL010013870.1_1892-1737 1.11349 CM023449.1_71776416-71776113 1.0961 JTDY01000805.1_68097-67878 1.10851 CABEGB010000077.1_10498-10338 1.12901 KI894746.1_277662-277538 0.807371 ML142816.1_151618-151412 0.594855 SCLH01001160.1_11554-11793 1.02925 FZSS01002467.1_318515-318768 0.722536 DS232196.1_191051-191198 0.865728 VNJL01007492.1_94-276 1.12728 AAGJ06000008.1_24719245-24719078 0.653603 PKSA02001846.1_229072-228898 1.0737 LGIB01001407.1_24708-24596 1.03378 AAGJ06000006.1_26358880-26358691 1.10445 JABSTQ010011052.1_3600332-3600176 1.0001 JH770313.1_112823-112553 1.02728 CM014389.1_178589502-178589389 1.00931 HG823541.1_604-345 1.11349 KB306104.1_948803-948502 1.06756 KZ344579.1_452499-452698 1.02247 CM009763.1_18911851-18912079 1.17678 PKSA02000251.1_4030489-4030177 1.0556 WURT01066494.1_1451-1322 1.11763 LQNS02278094.1_35018209-35018333 1.05905 JAAAKQ010740001.1_37139641-37139521 0.992435 AVCP010508191.1_4584-4704 1.07409 CM023453.1_78986993-78987193 1.12708 CM009920.1_1802818-1802669 1.14386 PKSA02007248.1_56824-56657 1.04835 ML142793.1_2195017-2194749 1.13192 VMOF01000035.1_12654694-12654418 1.18745 CM023342.1_21760474-21760723 1.13192 AVCP010785595.1_1520-1242 1.17678 KI472607.1_55294-55445 1.03378 WNWK01023283.1_20042-19731 1.13932 AZMS01S04743117.1_614-742 0.976596 FZSS01002688.1_239169-239361 0.539709 ADOQ01004915.1_794-979 0.898247 SWLX011729882.1_315-57 1.0195 KZ485040.1_68852-68990 1.1467 JXMZ02017456.1_2224-2467 1.13416 NJRP01000450.1_43741-43602 0.455662 CADCXV010000732.1_63381-63157 1.15037 NJRO01002082.1_23355-23486 0.645186 WURS01090721.1_995-1119 0.98537 WURT01075556.1_263774213-263774323 0.970972 LYUA01004306.1_65593-65474 1.04988 NIPQ01115813.1_2405-2536 1.04558 CACRWE010001275.1_2940-2734 1.09152 AVCP010759949.1_5368-5451 0.849536 LJIJ01003217.1_19007-18708 1.11349 WSYQ01000231.1_1469-1615 1.01816 NJRN01000471.1_42063-41924 0.227831 NJRL01000773.1_73393-73532 0.227831 KK115896.1_370873-370538 1.04763 SWLX011214095.1_262-92 1.08681 CM023267.1_49623416-49623194 1.17322 PYSK01000028.1_896463-896181 1.03042 BDMR010406849.1_117-341 1.16391 QEEW01024769.1_18022-18145 1.03231 KZ494165.1_468255-468517 1.19425 SCLH01000201.1_569661-569805 0.856153 JHQJ01004986.1_330-462 1.03001 NJRL01002440.1_3600-3465 0.645186 PHTE01000314.1_126558-126680 0.98537 CM022876.1_17714974-17715146 1.17039 PYSK01000380.1_5299-5039 1.0209
#=GF USED_GSC TRUE
#=GF DID_FRAGMENTARY FALSE.  globalOuterFirst,Last=0,286
#=GF R2R keep all
#=GF SUBFAM_KEEPALL 1
#=GF R2R SetDrawingParam disableSubfamWeightText true
#=GF SUBFAM_KEEPALL 0
#=GF R2R ignore_ss_except_for_pairs _tr_1 outline-no-bpannot
#=GF SUBFAM_pknot1_R2R ignore_ss primary
#=GF SUBFAM_pknot1_R2R ignore_ss _sc_1
#=GF SUBFAM_pknot1_R2R ignore_ss _sc_2
#=GF SUBFAM_pknot1_R2R ignore_ss _xc_1
#=GF SUBFAM_pknot1_R2R ignore_ss _xc_2
#=GF SUBFAM_pknot1_R2R ignore_ss _sc_3
#=GF SUBFAM_pknot1_R2R ignore_ss _sc_4
#=GF SUBFAM_pknot1_R2R ignore_ss _xc_3
#=GF SUBFAM_pknot1_R2R ignore_ss _tr_2
#=GF SUBFAM_pknot1_R2R ignore_ss _sc_5
#=GF SUBFAM_pknot1_R2R ignore_ss _sc_6
#=GF SUBFAM_pknot1_R2R ignore_ss _tr_3
#=GF SUBFAM_pknot1_R2R ignore_ss _tr_4
#=GF SUBFAM_PERL_PRED pknot1 return 1;
#=GF SUBFAM_pknot1_R2R subst_ss _tr_1 primary
#=GF SUBFAM_pknot1_R2R no5
#=GF SUBFAM_pknot1_R2R outline_nuc all
#=GF SUBFAM_pknot1_R2R set_dir pos0 90 f
#=GF SUBFAM_KEEPALL 1
#=GF R2R SetDrawingParam autoBreakPairs true
#=GF SUBFAM_KEEPALL 0
#=GF R2R ignore_ss_except_for_pairs _sc_1 outline-no-bpannot
#=GF SUBFAM_pknot2_R2R ignore_ss primary
#=GF SUBFAM_pknot2_R2R ignore_ss _tr_1
#=GF SUBFAM_pknot2_R2R ignore_ss _sc_2
#=GF SUBFAM_pknot2_R2R ignore_ss _xc_1
#=GF SUBFAM_pknot2_R2R ignore_ss _xc_2
#=GF SUBFAM_pknot2_R2R ignore_ss _sc_3
#=GF SUBFAM_pknot2_R2R ignore_ss _sc_4
#=GF SUBFAM_pknot2_R2R ignore_ss _xc_3
#=GF SUBFAM_pknot2_R2R ignore_ss _tr_2
#=GF SUBFAM_pknot2_R2R ignore_ss _sc_5
#=GF SUBFAM_pknot2_R2R ignore_ss _sc_6
#=GF SUBFAM_pknot2_R2R ignore_ss _tr_3
#=GF SUBFAM_pknot2_R2R ignore_ss _tr_4
#=GF SUBFAM_PERL_PRED pknot2 return 1;
#=GF SUBFAM_pknot2_R2R subst_ss _sc_1 primary
#=GF SUBFAM_pknot2_R2R no5
#=GF SUBFAM_pknot2_R2R outline_nuc all
#=GF SUBFAM_pknot2_R2R set_dir pos0 90 f
#=GF SUBFAM_KEEPALL 1
#=GF R2R SetDrawingParam autoBreakPairs true
#=GF SUBFAM_KEEPALL 0
#=GF R2R ignore_ss_except_for_pairs _sc_2 outline-no-bpannot
#=GF SUBFAM_pknot3_R2R ignore_ss primary
#=GF SUBFAM_pknot3_R2R ignore_ss _tr_1
#=GF SUBFAM_pknot3_R2R ignore_ss _sc_1
#=GF SUBFAM_pknot3_R2R ignore_ss _xc_1
#=GF SUBFAM_pknot3_R2R ignore_ss _xc_2
#=GF SUBFAM_pknot3_R2R ignore_ss _sc_3
#=GF SUBFAM_pknot3_R2R ignore_ss _sc_4
#=GF SUBFAM_pknot3_R2R ignore_ss _xc_3
#=GF SUBFAM_pknot3_R2R ignore_ss _tr_2
#=GF SUBFAM_pknot3_R2R ignore_ss _sc_5
#=GF SUBFAM_pknot3_R2R ignore_ss _sc_6
#=GF SUBFAM_pknot3_R2R ignore_ss _tr_3
#=GF SUBFAM_pknot3_R2R ignore_ss _tr_4
#=GF SUBFAM_PERL_PRED pknot3 return 1;
#=GF SUBFAM_pknot3_R2R subst_ss _sc_2 primary
#=GF SUBFAM_pknot3_R2R no5
#=GF SUBFAM_pknot3_R2R outline_nuc all
#=GF SUBFAM_pknot3_R2R set_dir pos0 90 f
#=GF SUBFAM_KEEPALL 1
#=GF R2R SetDrawingParam autoBreakPairs true
#=GF SUBFAM_KEEPALL 0
#=GF R2R ignore_ss_except_for_pairs _xc_1 outline-no-bpannot
#=GF SUBFAM_pknot4_R2R ignore_ss primary
#=GF SUBFAM_pknot4_R2R ignore_ss _tr_1
#=GF SUBFAM_pknot4_R2R ignore_ss _sc_1
#=GF SUBFAM_pknot4_R2R ignore_ss _sc_2
#=GF SUBFAM_pknot4_R2R ignore_ss _xc_2
#=GF SUBFAM_pknot4_R2R ignore_ss _sc_3
#=GF SUBFAM_pknot4_R2R ignore_ss _sc_4
#=GF SUBFAM_pknot4_R2R ignore_ss _xc_3
#=GF SUBFAM_pknot4_R2R ignore_ss _tr_2
#=GF SUBFAM_pknot4_R2R ignore_ss _sc_5
#=GF SUBFAM_pknot4_R2R ignore_ss _sc_6
#=GF SUBFAM_pknot4_R2R ignore_ss _tr_3
#=GF SUBFAM_pknot4_R2R ignore_ss _tr_4
#=GF SUBFAM_PERL_PRED pknot4 return 1;
#=GF SUBFAM_pknot4_R2R subst_ss _xc_1 primary
#=GF SUBFAM_pknot4_R2R no5
#=GF SUBFAM_pknot4_R2R outline_nuc all
#=GF SUBFAM_pknot4_R2R set_dir pos0 90 f
#=GF SUBFAM_KEEPALL 1
#=GF R2R SetDrawingParam autoBreakPairs true
#=GF SUBFAM_KEEPALL 0
#=GF R2R ignore_ss_except_for_pairs _xc_2 outline-no-bpannot
#=GF SUBFAM_pknot5_R2R ignore_ss primary
#=GF SUBFAM_pknot5_R2R ignore_ss _tr_1
#=GF SUBFAM_pknot5_R2R ignore_ss _sc_1
#=GF SUBFAM_pknot5_R2R ignore_ss _sc_2
#=GF SUBFAM_pknot5_R2R ignore_ss _xc_1
#=GF SUBFAM_pknot5_R2R ignore_ss _sc_3
#=GF SUBFAM_pknot5_R2R ignore_ss _sc_4
#=GF SUBFAM_pknot5_R2R ignore_ss _xc_3
#=GF SUBFAM_pknot5_R2R ignore_ss _tr_2
#=GF SUBFAM_pknot5_R2R ignore_ss _sc_5
#=GF SUBFAM_pknot5_R2R ignore_ss _sc_6
#=GF SUBFAM_pknot5_R2R ignore_ss _tr_3
#=GF SUBFAM_pknot5_R2R ignore_ss _tr_4
#=GF SUBFAM_PERL_PRED pknot5 return 1;
#=GF SUBFAM_pknot5_R2R subst_ss _xc_2 primary
#=GF SUBFAM_pknot5_R2R no5
#=GF SUBFAM_pknot5_R2R outline_nuc all
#=GF SUBFAM_pknot5_R2R set_dir pos0 90 f
#=GF SUBFAM_KEEPALL 1
#=GF R2R SetDrawingParam autoBreakPairs true
#=GF SUBFAM_KEEPALL 0
#=GF R2R ignore_ss_except_for_pairs _sc_3 outline-no-bpannot
#=GF SUBFAM_pknot6_R2R ignore_ss primary
#=GF SUBFAM_pknot6_R2R ignore_ss _tr_1
#=GF SUBFAM_pknot6_R2R ignore_ss _sc_1
#=GF SUBFAM_pknot6_R2R ignore_ss _sc_2
#=GF SUBFAM_pknot6_R2R ignore_ss _xc_1
#=GF SUBFAM_pknot6_R2R ignore_ss _xc_2
#=GF SUBFAM_pknot6_R2R ignore_ss _sc_4
#=GF SUBFAM_pknot6_R2R ignore_ss _xc_3
#=GF SUBFAM_pknot6_R2R ignore_ss _tr_2
#=GF SUBFAM_pknot6_R2R ignore_ss _sc_5
#=GF SUBFAM_pknot6_R2R ignore_ss _sc_6
#=GF SUBFAM_pknot6_R2R ignore_ss _tr_3
#=GF SUBFAM_pknot6_R2R ignore_ss _tr_4
#=GF SUBFAM_PERL_PRED pknot6 return 1;
#=GF SUBFAM_pknot6_R2R subst_ss _sc_3 primary
#=GF SUBFAM_pknot6_R2R no5
#=GF SUBFAM_pknot6_R2R outline_nuc all
#=GF SUBFAM_pknot6_R2R set_dir pos0 90 f
#=GF SUBFAM_KEEPALL 1
#=GF R2R SetDrawingParam autoBreakPairs true
#=GF SUBFAM_KEEPALL 0
#=GF R2R ignore_ss_except_for_pairs _sc_4 outline-no-bpannot
#=GF SUBFAM_pknot7_R2R ignore_ss primary
#=GF SUBFAM_pknot7_R2R ignore_ss _tr_1
#=GF SUBFAM_pknot7_R2R ignore_ss _sc_1
#=GF SUBFAM_pknot7_R2R ignore_ss _sc_2
#=GF SUBFAM_pknot7_R2R ignore_ss _xc_1
#=GF SUBFAM_pknot7_R2R ignore_ss _xc_2
#=GF SUBFAM_pknot7_R2R ignore_ss _sc_3
#=GF SUBFAM_pknot7_R2R ignore_ss _xc_3
#=GF SUBFAM_pknot7_R2R ignore_ss _tr_2
#=GF SUBFAM_pknot7_R2R ignore_ss _sc_5
#=GF SUBFAM_pknot7_R2R ignore_ss _sc_6
#=GF SUBFAM_pknot7_R2R ignore_ss _tr_3
#=GF SUBFAM_pknot7_R2R ignore_ss _tr_4
#=GF SUBFAM_PERL_PRED pknot7 return 1;
#=GF SUBFAM_pknot7_R2R subst_ss _sc_4 primary
#=GF SUBFAM_pknot7_R2R no5
#=GF SUBFAM_pknot7_R2R outline_nuc all
#=GF SUBFAM_pknot7_R2R set_dir pos0 90 f
#=GF SUBFAM_KEEPALL 1
#=GF R2R SetDrawingParam autoBreakPairs true
#=GF SUBFAM_KEEPALL 0
#=GF R2R ignore_ss_except_for_pairs _xc_3 outline-no-bpannot
#=GF SUBFAM_pknot8_R2R ignore_ss primary
#=GF SUBFAM_pknot8_R2R ignore_ss _tr_1
#=GF SUBFAM_pknot8_R2R ignore_ss _sc_1
#=GF SUBFAM_pknot8_R2R ignore_ss _sc_2
#=GF SUBFAM_pknot8_R2R ignore_ss _xc_1
#=GF SUBFAM_pknot8_R2R ignore_ss _xc_2
#=GF SUBFAM_pknot8_R2R ignore_ss _sc_3
#=GF SUBFAM_pknot8_R2R ignore_ss _sc_4
#=GF SUBFAM_pknot8_R2R ignore_ss _tr_2
#=GF SUBFAM_pknot8_R2R ignore_ss _sc_5
#=GF SUBFAM_pknot8_R2R ignore_ss _sc_6
#=GF SUBFAM_pknot8_R2R ignore_ss _tr_3
#=GF SUBFAM_pknot8_R2R ignore_ss _tr_4
#=GF SUBFAM_PERL_PRED pknot8 return 1;
#=GF SUBFAM_pknot8_R2R subst_ss _xc_3 primary
#=GF SUBFAM_pknot8_R2R no5
#=GF SUBFAM_pknot8_R2R outline_nuc all
#=GF SUBFAM_pknot8_R2R set_dir pos0 90 f
#=GF SUBFAM_KEEPALL 1
#=GF R2R SetDrawingParam autoBreakPairs true
#=GF SUBFAM_KEEPALL 0
#=GF R2R ignore_ss_except_for_pairs _tr_2 outline-no-bpannot
#=GF SUBFAM_pknot9_R2R ignore_ss primary
#=GF SUBFAM_pknot9_R2R ignore_ss _tr_1
#=GF SUBFAM_pknot9_R2R ignore_ss _sc_1
#=GF SUBFAM_pknot9_R2R ignore_ss _sc_2
#=GF SUBFAM_pknot9_R2R ignore_ss _xc_1
#=GF SUBFAM_pknot9_R2R ignore_ss _xc_2
#=GF SUBFAM_pknot9_R2R ignore_ss _sc_3
#=GF SUBFAM_pknot9_R2R ignore_ss _sc_4
#=GF SUBFAM_pknot9_R2R ignore_ss _xc_3
#=GF SUBFAM_pknot9_R2R ignore_ss _sc_5
#=GF SUBFAM_pknot9_R2R ignore_ss _sc_6
#=GF SUBFAM_pknot9_R2R ignore_ss _tr_3
#=GF SUBFAM_pknot9_R2R ignore_ss _tr_4
#=GF SUBFAM_PERL_PRED pknot9 return 1;
#=GF SUBFAM_pknot9_R2R subst_ss _tr_2 primary
#=GF SUBFAM_pknot9_R2R no5
#=GF SUBFAM_pknot9_R2R outline_nuc all
#=GF SUBFAM_pknot9_R2R set_dir pos0 90 f
#=GF SUBFAM_KEEPALL 1
#=GF R2R SetDrawingParam autoBreakPairs true
#=GF SUBFAM_KEEPALL 0
#=GF R2R ignore_ss_except_for_pairs _sc_5 outline-no-bpannot
#=GF SUBFAM_pknot10_R2R ignore_ss primary
#=GF SUBFAM_pknot10_R2R ignore_ss _tr_1
#=GF SUBFAM_pknot10_R2R ignore_ss _sc_1
#=GF SUBFAM_pknot10_R2R ignore_ss _sc_2
#=GF SUBFAM_pknot10_R2R ignore_ss _xc_1
#=GF SUBFAM_pknot10_R2R ignore_ss _xc_2
#=GF SUBFAM_pknot10_R2R ignore_ss _sc_3
#=GF SUBFAM_pknot10_R2R ignore_ss _sc_4
#=GF SUBFAM_pknot10_R2R ignore_ss _xc_3
#=GF SUBFAM_pknot10_R2R ignore_ss _tr_2
#=GF SUBFAM_pknot10_R2R ignore_ss _sc_6
#=GF SUBFAM_pknot10_R2R ignore_ss _tr_3
#=GF SUBFAM_pknot10_R2R ignore_ss _tr_4
#=GF SUBFAM_PERL_PRED pknot10 return 1;
#=GF SUBFAM_pknot10_R2R subst_ss _sc_5 primary
#=GF SUBFAM_pknot10_R2R no5
#=GF SUBFAM_pknot10_R2R outline_nuc all
#=GF SUBFAM_pknot10_R2R set_dir pos0 90 f
#=GF SUBFAM_KEEPALL 1
#=GF R2R SetDrawingParam autoBreakPairs true
#=GF SUBFAM_KEEPALL 0
#=GF R2R ignore_ss_except_for_pairs _sc_6 outline-no-bpannot
#=GF SUBFAM_pknot11_R2R ignore_ss primary
#=GF SUBFAM_pknot11_R2R ignore_ss _tr_1
#=GF SUBFAM_pknot11_R2R ignore_ss _sc_1
#=GF SUBFAM_pknot11_R2R ignore_ss _sc_2
#=GF SUBFAM_pknot11_R2R ignore_ss _xc_1
#=GF SUBFAM_pknot11_R2R ignore_ss _xc_2
#=GF SUBFAM_pknot11_R2R ignore_ss _sc_3
#=GF SUBFAM_pknot11_R2R ignore_ss _sc_4
#=GF SUBFAM_pknot11_R2R ignore_ss _xc_3
#=GF SUBFAM_pknot11_R2R ignore_ss _tr_2
#=GF SUBFAM_pknot11_R2R ignore_ss _sc_5
#=GF SUBFAM_pknot11_R2R ignore_ss _tr_3
#=GF SUBFAM_pknot11_R2R ignore_ss _tr_4
#=GF SUBFAM_PERL_PRED pknot11 return 1;
#=GF SUBFAM_pknot11_R2R subst_ss _sc_6 primary
#=GF SUBFAM_pknot11_R2R no5
#=GF SUBFAM_pknot11_R2R outline_nuc all
#=GF SUBFAM_pknot11_R2R set_dir pos0 90 f
#=GF SUBFAM_KEEPALL 1
#=GF R2R SetDrawingParam autoBreakPairs true
#=GF SUBFAM_KEEPALL 0
#=GF R2R ignore_ss_except_for_pairs _tr_3 outline-no-bpannot
#=GF SUBFAM_pknot12_R2R ignore_ss primary
#=GF SUBFAM_pknot12_R2R ignore_ss _tr_1
#=GF SUBFAM_pknot12_R2R ignore_ss _sc_1
#=GF SUBFAM_pknot12_R2R ignore_ss _sc_2
#=GF SUBFAM_pknot12_R2R ignore_ss _xc_1
#=GF SUBFAM_pknot12_R2R ignore_ss _xc_2
#=GF SUBFAM_pknot12_R2R ignore_ss _sc_3
#=GF SUBFAM_pknot12_R2R ignore_ss _sc_4
#=GF SUBFAM_pknot12_R2R ignore_ss _xc_3
#=GF SUBFAM_pknot12_R2R ignore_ss _tr_2
#=GF SUBFAM_pknot12_R2R ignore_ss _sc_5
#=GF SUBFAM_pknot12_R2R ignore_ss _sc_6
#=GF SUBFAM_pknot12_R2R ignore_ss _tr_4
#=GF SUBFAM_PERL_PRED pknot12 return 1;
#=GF SUBFAM_pknot12_R2R subst_ss _tr_3 primary
#=GF SUBFAM_pknot12_R2R no5
#=GF SUBFAM_pknot12_R2R outline_nuc all
#=GF SUBFAM_pknot12_R2R set_dir pos0 90 f
#=GF SUBFAM_KEEPALL 1
#=GF R2R SetDrawingParam autoBreakPairs true
#=GF SUBFAM_KEEPALL 0
#=GF R2R ignore_ss_except_for_pairs _tr_4 outline-no-bpannot
#=GF SUBFAM_pknot13_R2R ignore_ss primary
#=GF SUBFAM_pknot13_R2R ignore_ss _tr_1
#=GF SUBFAM_pknot13_R2R ignore_ss _sc_1
#=GF SUBFAM_pknot13_R2R ignore_ss _sc_2
#=GF SUBFAM_pknot13_R2R ignore_ss _xc_1
#=GF SUBFAM_pknot13_R2R ignore_ss _xc_2
#=GF SUBFAM_pknot13_R2R ignore_ss _sc_3
#=GF SUBFAM_pknot13_R2R ignore_ss _sc_4
#=GF SUBFAM_pknot13_R2R ignore_ss _xc_3
#=GF SUBFAM_pknot13_R2R ignore_ss _tr_2
#=GF SUBFAM_pknot13_R2R ignore_ss _sc_5
#=GF SUBFAM_pknot13_R2R ignore_ss _sc_6
#=GF SUBFAM_pknot13_R2R ignore_ss _tr_3
#=GF SUBFAM_PERL_PRED pknot13 return 1;
#=GF SUBFAM_pknot13_R2R subst_ss _tr_4 primary
#=GF SUBFAM_pknot13_R2R no5
#=GF SUBFAM_pknot13_R2R outline_nuc all
#=GF SUBFAM_pknot13_R2R set_dir pos0 90 f
#=GF SUBFAM_KEEPALL 1
#=GF R2R SetDrawingParam autoBreakPairs true
#=GF SUBFAM_KEEPALL 0


JZLH01S0326286.1_70-318                       UUUUUAAAAAAAAAAAAAAAAAAAAAACCCCCCCCCCCGGGGGGGGGUUUUUUUUUUUUUUUUUUUUUUU--------UUAAAAAAAAAAAAAAA--------------ACCCCCCCCCCCGGGGGGG---------------GUUUUUUUUUUUUUUUAAAAAAAAAAA---------CCCCCCGGGGGGGGGUUUUUU-----UUUUUUUUUUUAAAAAAAAAAAAAAAAAACCCCCC--CCCCCCGGGGGGGGGUUUUUUUUUUUUUUAAAAAAAAAAAAAAA
JFBF01005499.1_1239-1470                      CCGGUUUUUUUUUUAAAAAAAAAACCGGGUUUUUUUUUUUAAAAA------------------------GG------GG----------------------GGGGUUUU------UUUUUUUUAAAAACG--------------CGGUUUUUUUUUUUAAAAAAAAAAAAA-CCCCCCG---------------------GGGGUUUUUUUUUUUUUUUUAAAAAAAAAA------------AAAAAACCCCCCC----GUUU-----AAAAAAAAAAAAAAAAAA
#=GR JFBF01005499.1_1239-1470              PP ******************************999999999999987........................99......**......................99887665......566666667778888..............*************98888877777555.6666777.....................777777777777777777777755444333............345679****987....4777.....99****************
JFBF01005499.1_2082-1783                      UUUUUAAAAACCCU----------------UUUUUUUUUAAACGGGGGUUUUAAAAACCCCGGGGGGG-GU------AA--CCCCCGGGGGGGGGGGGUAC--------CC--CCCCG--GGUAAAAACCCGGGGUUGGGGUAA------CGGGGUUUUUAAAAAAAAAAAAAAAACCG---------------------UUUUUU-UUUUUUUUAAAAAAACCCCC--CGGGGUUUUUUA-AAAAAACCCGUUAAAAAACCCGGGGGGGGUAAAAAAAAAAAAAA
JAABVK010001444.1_70555-70323                 UCAGAAAGAAAGCUUGAAACUUAUAAGCGCUUAUCGGCGCUUGUCAAUGCUG---GUUUUGACAAGCUU----------UGGUUUUGACAAGCUGGUUUGA--------GCA-UUGACAAGCCGAUAA--G-----------CGCUUAUAAGUUUCAA---------------------GCUUUCUUUCAAUACGCCCAU-----------------AGUAAUGAAUAAAUAUGAUU---AU-------------AAUUGAUAAUUCAAGAGAAAAAAAAAAAAAA
#=GR JAABVK010001444.1_70555-70323         PP ************************************9665444444443333...33445544444333..........5666666666666666666666........555.444444429999999..6...........89*************9.....................5899*********99999985.................*******************9...89.............*******************************
JFBF01005499.1_620-332                        UUUUUAAAAACCCCGGUUUUUUUUUUUUAC----------CCCCCGGUUUUUUUUAACCCCCCGGGGUA----------AAACCCCGGGGGGA--------CCCCAAAA--AAACGGGGGU-------UUUUUACCCUUUUUUUAAAAAAAAAAACCG---------------------GGU---------------UUA-----------------AAAAACCCCCGGGGUUUUUUUUAAA-------------AAAAAAACGGGGGGUUUAAAAAAAAAAAAAA
JABSTQ010011203.1_990365-990593               CAAAUAAAGAAAGUUCGACAUCUUGGAAACCCUGAGA---UGGGGAACGAUAAAAAAACGGACGAACAC---------UUGUGUUCGUCCGUUU---UUUU--------AUCGUUCCCCA-UCUCAGG--G-----------UUUCCAAGAUGUCGAUUAAU-----------------UACCAGCUCGCAAAGAAAGUU-------------AUUAAGAAAUCACU---------------GCC------AAAC--------AGCGAACAAAAAAAAAAAAAAAA
#=GR JABSTQ010011203.1_990365-990593       PP ****************************988887777...77777777778889999************.........59************76...5666........66777777777.7777777..4...........79*****************9.................5679*************9765.............9**********988...............578......9998........889********************
FZSS01001627.1_76668-76416                    UUUUCACUUUGAUUUGGACGUUUUUCGAACCAAAUU----GGACGUUUUCAAACCACGUCGGACGUUUU----------GAAAACGUCCGACGUG--GUUU--------GAAAAACGUCC--AAUUUG--G-----------UUUGAAAAACGUCCGACGUGGUUUGCAAAACGUCCAA---------------------UUGGUUUGUAAACCGUCCG-ACGUGGUUUGAAAAACGUCCAA-------------CGUGAUUUAAAGUGUCCAAUCCAAAGUGAAA
WNWK01094774.1_3104-3383                      GUUUUAAAAAUUUU---------------CCCCCAAAAAAAAAAGGGAAAAAAAAAACCCCAA---AAA----------UUUUUUG---GGGAAAAAAUU---------UCCCCCCUUUUUUUUGGGGGG-------------------------CCCGGGGGGCCCCA----------AAAACCCCGGUUUUUUUUGAA------GGGGGCCCCCCAAAAAUUUUUAAAAAAAAUUUCCA-AAA-------AAAAACCUUUUAAAAAAAAAGGGGGGAAAAAAAC
#=GR WNWK01094774.1_3104-3383              PP ***********999...............6777777777777777776655544444444433...333..........3343333...33366655444.........446677777777777777765.........................23999999999998..........3446789******98654443......699*****************************997.444.......44477778**************************
VIGR010498948.1_554-831                       CACACACACACACACACACA-CACACACACACACACACGUA-AAACAU----CACAA------ACACACGCGUGGUGUU----------------------UAGUUACG------------UGUGUGU--GUGUGUGGUGUGUGUGUGU-GUGUGUGUGUGUGUGUGUGUGUGUAAAAA---------------------AUCACAAACACACACACA------------------------CAGGAAACGGAGG-------------AUUAAAAAAAAAAAAAAA
#=GR VIGR010498948.1_554-831               PP *************8776666.56677779999999998986.445553....23344......5555556565556677......................77763322............2222222..2233333445554422222.23333334455555555544444444445.....................555566666666665554........................345667**99999.............999***************
HG823541.1_1023-724                           ACUUUAAAAAACGG--GUUUUUUUUUUUUUUUUUUUUAAACCGGGGGUUUUUUUAAACCGGGGGUUUUUUAAACGGUUA-AAAAACCCCCGGUUA------AAAAAAAA--CCCCCCCGGGAAAAAAAAAAAAGUUUCCGGGGGAAAAAAA------ACCCCGGGGGGUAAAAAAACGU---------------------UUUUUUACCCCCCGGGGGGUUA--------------------CCCCGG-UUUUUU-------------UUUAAAAAAAAAAAAAAA
JAAQRG010094937.1_3891-3631                   CAUACACUAACACACACACAC---ACACACACACACACGUACACACAC---------------------ACA----CAC----------------------AGUGUGUG--------UG----UGUGU--GUGUGU--GUGUGU-GUGUGUG-UGUGUGUGUGU---------------GUGUCUGUGUGCACACUCCCG------GGCACACAUA--UCAAAAAAAAAAAAAAAAAGCUAU-------------UCCAAUUUAUC--GACAAAAAAAAAAAAAAA
#=GR JAAQRG010094937.1_3891-3631           PP *****9999997755544444...444444666666666666666653.....................467....899......................99773322........22....33332..223344..444332.1111111.11111122222...............3446788999*****998865......4556666654..444444566788888888899999.............99***999764..******************
AAGJ06000013.1_36614539-36614362              UUUUUUAAACCAGUCAAUAUCAAGCAAAGACCACAUU--AUUCAUGCAGAAAUUGAAACUGG-CACCGU----------CACGGUGC-CAGUUUCAAU-----------UUCUGCAUGAAUAAUGUGGU-C------------UUUGCUUGAUAUUG-------------------------------------------------------------------------------------AC---------UG-------------GUUUAAAAAAUAAAACAA
#=GR AAGJ06000013.1_36614539-36614362      PP *************************************..599******************99.888888..........88888887.9****99884...........78*****************8.8............**************.....................................................................................6*.........**.............9*****************
PKSA02006232.1_160972-161176                  UGUGCGAGGUAAAUUGUGGUUUAAGCUAGAGUAACUGUAUAG---------------------------C--------C--------------------------------------UAUACAGUUACU-C------------UAGUUUAAGCUAUCUUAGGGUGCCUACAUGUUUC--CAGCG-----------GCGGAAACAUGUAGGCACCCUAAGCUAUGUAUGAGUAGAAGUU----GCUGUUAACUUCCACGUGAUAAUUUAGUAAAAAAAAAAAAAUAA
#=GR PKSA02006232.1_160972-161176          PP *************************************87754...........................*........5......................................5566*******8.8............*******************************987..59999...........999999*********************************9997....569**********999999*************************
CADEBD010000393.1_7699564-7699251             CCCCAAAAAACCUUUAAGGGGGAAAAAAUUUUUUUUU---UAAAAAACCCCAAAAAUUUUUUA------AUUCCCCCAA---------AAAAAUUUUUUUA--------AAUUUUUUUUUUAAAAAAAAAAAAAAUUUUUUUGGUUUUUUUUUUUUUUCCCCCCCCC------------AAAAUUUUAAGGGGUUUUGGG--------GGGGGGGGGAAAAACCCCCAAAAAGGGGG-----GUUUUUCCCCCCCCCCUUUUUGGGGGGGAAAAAAAAAAAAAAAA
WNWK01090444.1_1519-1776                      CCCGGAAAAAAAAU-----------CAAACCCCCUUUUUUUUGGGGG----------GGUUGGUUUUUU----------UUUUAAAAAAAACAAAGGUUUU--------CCCCCCCCCAAAAGGGGGGUU---------------------------AUUUUUGGGGG-----------GGAAAAAAA---ACCCAAAAU-------CCCUUAAAAAAAAAACCCCCCCGGGGAA--AAAAU---------------UUUCCCGGGGGGGAAAAAAAAACAGUUAA
CACRWE010001275.1_2205-2432                   UUUUUAAAACCAAUUGGGAAAA-------AAAUUUUUUUUUGGGGGGUUUUUUUUUUU---------------------------------GGGAAAUUUU--------UUUCCCCCCCGGGGAAAUUUA-------------------UUUUCCCAAAAAAAAAGGGGGGGUUUAAAA---------------------AAAACCCCCCUUUUUUUCCCCGGGGGGAAAAAAUUUUUCC--CCCAAAAGGGUUUAAAAAUUUCCCCCCCCGGGGAAAAAUUUAAA
JABXWC010000013.1_24251497-24251159           GUAGUAACUAAUACGUGCGCACGUAUUAACUUUUACG---UGCGCACGUAUUACUAAUAGGUUAUACGU----------UACGUGCGCACGUAUUGGUUA---------CUACGUGCGCA-CGUAAAA--GGUAGUAAAAGAGUAAUACGUGCGCACGUUAUAUGAAAAAU---------------------------------AUAUUUCAUGUCA-------------------------CCUCUGGGAUUGA-------------UACAAAAAAAAAAAAAAA
CH899013.1_361-119                            --------UUUUUUUUUUUUUUUUUUUUUUUUUUUUUUGUUGGGGGG------------------------------------------------------GGGGCCCC----CCCCCUAAAAAAAAAAA--------------AAAAAAAAAAAAAAUUUUUUUUUUGGGCGGGCCCC---------------------CCCCCCAAAAAAAAAAAAAAAACCCCC---------------CCCCCCGGGGGGG--------GGGGAGUAAAAAAAAAAAAAAAA
FZSS01003069.1_23752-23501                    UUUUUCAAACCACUCGGACGUUUUUCAAACCAAAUU-----GGACGUUUUCAACCACGUCAGACGUUUU-----------AAAACGUCCGACGUG--GUUU--------GAAAACGUUC---AAUUUG--G-----------UUUGUAAAACGUCUGACGUGGUUUGAAAAACGUCAAU---------------------UUGGUUUGUAAACCGCGACGUAGU-U--UGAAAAACGUCCAA-------------CGUGAUUUAAAGUGUCCAAUCCAAAAUGAAA
#=GR FZSS01003069.1_23752-23501            PP ************956666666666666666655554.....4555555555555555666667777777...........566666666666554..3444........4455555554...455555..3...........5866666666666666788888888887777776666.....................777788778888887344434433.3..3478889*******.............*****9995667789999999**********
WNWK01050537.1_9227-8958                      CCCAAAAAAAAACCCUUUUUUUUUUGGAAUUUUUUU-----------------------------------------------------------------UUCCAACC-------------AAAAAAAAAAAAAAGCCGGGGG--AAAAAAAAAAGGGGGGGGGGGCCCC----------------------------C----GGGGCCCCCCCCCCCUAUUAAAAAAAAAAAACCCCAAA-------------GGCCCUUUUUUUUUUUAAAAAAAAAAAAAAA
JABSTQ010008349.1_3425-3657                   CAAAUAAAGAAAGUUCGACAUCUUGGAAAACCCUGAGUGGGGAACGAUAAAAAAAAAACGGACGAACAC----------UGUGUUCGUCCGUUU----UUU----------UAUCGUUCCCCUCAGGGU--------------UUCCAAGAUGUCGAUUAAU-----------------UACCAGCUCACAAAGAAAGUU-------------AUUAAGAAAUCAC----------------UGCC----AAACG---------GCGAACAAAAAAAAAAAAAAAA
#=GR JABSTQ010008349.1_3425-3657           PP ***************************999988888888888888889999999999999999999999..........999999999999975....566..........888888888788888887..............7*****************9.................56799**********999765.............9*********955................5677....78885.........459*******************
PKSA02004905.1_330038-330165                  UGCGUUAAAAAAAAAAAAAAAG-------------------------------------------------------------------------------GAU-CGCG----------------------------------U----UUUUUUUUUGUCGUAGUCUGCAACUAUAU-----------------------AUAGUUGCAGACUACGUCGAAAU-----GAGAUAGCCCCCAA-------------UGCUUGUCUUAAACUCAAAAAAAAAAAAAAA
#=GR PKSA02004905.1_330038-330165          PP *****99999888777777765...............................................................................567.8997..................................5....45677777776666666666666555532.......................55556666666666666666665.....56666655456778.............89999999999999*****************
RICB01087296.1_429-228                        UAUGUGCAAAAGUGGGACAAGAAUGUUUAAACACCGAAAAAAAGAGAUU--------UCUACAAAAUGGAG-----CACUCCGGUCAGUAGAA---------------A--UCUCUUUUUUUCGGUGUU-U------------AAACAUUCUUGUCCCACUUAUGU-------------------------------------------ACAUAUAUGUUAUUUUAGGAAAAAACCUC-----------------AGCUUUCGUUUAAAAAAAAAAAAAAAAAAAA
#=GR RICB01087296.1_429-228                PP **************************************99999999988........66666666666655.....66566666666666665...............5..56***************8.7............9**************99999987...........................................67777777778877777777766776663.................999999999999999****************
QEWY01003123.1_721-603                        AAAGCAAGAACUAUA-------------------------------------------------------------------------------------------------------------------UUGGCC-GCAUGAG------------U-UAGAUGUGGGAAAAGACGCAA---------------------GUUUUUUCCCACAUCUAAUUAAGUAUAAUAGGAAUAAUCU-----------------AUAUCUGUUGCGAAAUAAAAAAAAAAAAA
#=GR QEWY01003123.1_721-603                PP ***********9996...................................................................................................................579***.**99865............4.66666666666888*******.....................***8886666666666677889998888888887765544.................45899999*********************
HG823541.1_881-1003                           UUUUUUUAAACCCCGGGGGUUUUUUAAAACGGUUUUU---UAAACGGGUU--UUUAACC-------------------------------GGGGGUUUUUU--------AACCCCGUUUA-AAAAACC--CCC-------GGUUUAAAAAAACCCCCG------------------------------------------------------------------------------------------------G-------------UUUAAAAAAAAAAAAAAA
#=GR HG823541.1_881-1003                   PP *******************************999998...9999999765..5689998...............................78888999999........99999999999.8999999..589.......***777788888999996................................................................................................9.............999999************
HG824684.1_662-442                            CCCGUAAAAAAAAAAAAAAACGGGUUUAAA--------CCCGGGGGGG-----UAAACCCCGG------G--------G--------GGGGGUAAAAAAUU--------UUCCCCCCCCGGGAAAAAACC--------------GUUACGGUUUUUUUUUUUU----------------ACCCCCCCGGGUUAAAAAAAA------------AAAAAAGUUACCCCC---------------CCGGC---CUUUA--------GGGGGGCCCUAAAAAAAAAAAAA
#=GR HG824684.1_662-442                    PP ************999999988765555554........3566666664.....4678888876......9........6........46666666777777........777777777776677777778..............8888888888888776663................9*************9999986............699999999999998...............67888...88888........899********************
ADOQ01004915.1_350-644                        UUUUUAAAAACGGGGGGGGGGGGAAACCCCGU----UAAAAAAAAACGGUUUUUAAACC----------CCC----CCC-----------GGGGGGGUUAC--------CCCCGUUUUUUU-----ACCCCGGGGGGUUUUUUUGUUUUACCCCCCCGGGGGGG---------------GG-----------------GU-----------CCCCCCGGUAAAAAAAAAAA-----------CG---------GU-------UUUUUUUUUAAAAAAAAAAAAAAA
PKSA02004554.1_12293-12548                    CCAGAUGCCAAAGUUUCAGCCCGAUCCGAUACCUUAA--UCAAAAGUUAUGUGAUUUUCUGAAAAUUUC----------UGGAAUUUUCAGAAAAU-------------CAUAACUUUUGAUUAAGGUA-U------------CGGAUCGGGCUGAAAUUUCG----------------GCAUCGGGUUCUACCUUUGGG------------CGGAGAAUGAGCAUUCGGCGAUACU-----------------UAGUUUACUUUUGCGGCAAAAAAAAAAAAAAA
#=GR PKSA02004554.1_12293-12548            PP *************************************..5*****************************..........**************983.............4699***************5.8............***************99998................678888888999888888876............8999999999999765544444444.................3444444556799*******************
JABSTR010001015.1_892210-891902               CCUGGAAAAAAAAU-----UUUUUUUAAAACCCCCCAAAUUUUGGGGGUUUUUU---UUUGGGGCCCCUUAAAACUUUUUGGGGGCCCCGGAAAAAAAUUU--------UUUCCCCUUUUUUGGGGGGAACCCCCAAUUUUUUCCAAAAAA------AGGGGGGAAAAA--AUUGGAAA---------------------AAAGGGGUUUUCCCCCCAAAAAGGGGG---------------GGCCCAAACUUCC--------CCCUUUUUAAAAAAAAAAAAAAA
WNWK01000729.1_252350-252131                  UUUAAAAAAAAGGGGGAAAAUUUUCCCGGGGGAAAAAA--AGGGGGGCCUUCUUU--------------UCC----AAA----------------------AAA--ACC----CCCCCCCUUUUUUUAAAGUUUUUUGGGGUUUGGGGAAAUUUUUUUUUUUGGGGAAAAAAACCCCCC---------------------GGUUUUUUU--------AAAAAUUAAAAAAAAUAAUUUCCCG-------------GGGGUUUUUUUGGGGGGGAAAAAAAAAAAAG
#=GR WNWK01000729.1_252350-252131          PP ***************************99877766664..555556655555544..............358....99*......................***..*86....455555557777777887788889988875477777777777777666665556678899999999.....................999999887........444569999999999999***9999.............99999**************************
CM023320.1_5813985-5814258                    CCUUCUUAAACUGCACAAAAUCGUCUAAAUAUAGCCA---GAAGAAUAUGAAAAAGACGUCGCCGGUAC----------UGUACCGGCGACGUCU--UUUU---------CAUAUUCUUC-UAGCUAUA-U------------UUAGACGAUUUUGUGCAGUUUAAGAAGGAUCUG---UGGUAGUUAACUAAUUGCUGGAGGCCCUUGGUAAGCUGAAUAA------AAUCG-ACUAAUAU-------------AGCUAC------AAUAAAAAAAAAAAAAAAA
#=GR CM023320.1_5813985-5814258            PP ****************************999999998...66666666667778889999999*****9..........89******99999864..3344.........3556666666.89999995.7............9***************************99987...69*******************899999999*********9987......33333.46644335.............666663......2899999************
KZ312831.1_20521-20780                        UCUGUCAAAUCCAAAACAAGCACUUUUCCCAAU-------CACCAGAAAUGCAAUACUUUUCUCGACGC----------CGCGUCGAGAAAAGUA---UUG--------CAUUUCUGGUGA----UUG--A------------GAAAAGUGCUUGUUUUGG------------------AUUUAU---------UCUACG--------------CCAAGGUUUC---AAUUACACCUUUCAU-------------AUCUAUCAA--GAGCAAAAUAAAAAAAAAAA
#=GR KZ312831.1_20521-20780                PP ******999887766666666666666443333.......33333333344556777999999******..........*******999999888...333........333333333332....333..3............666666666666666765..................788999.........999998..............5678887777...344444788999999.............999997774..88******************
CM023456.1_144835362-144835100                UUUUUUUGGAAAUUUAAAACCCCCCCAAAGGGGGGGGCCCCCCCCCCUUUUUAAAAA--------------------------------------------GGGGGGGG----GGGGGGGCCCCCCCC--CCAAAAACCCCGGGGGGGGGGGUUUUUGGGGGGG---------------GUGGGGGGGGCCCCCCAAAAA-----------CCCCCCAAUAAAAGGGGAAAAAAACCCCAAA-------------AAAUUUUUUCCCCCCCAAAAAAAAAAAAAAA
FZSS01002500.1_371914-371660                  AUUGGACGUUCAUUCGGACGUUCUUCAAACCAAAUUG---GACGUUUUUCAAACCACGUCGGACGUUUU----------AAAAACGUCCGACGU-GGUUUG----------AAAAACGUC-CAAUUUG--G-----------UUUGAAAAACGUCCGACGUGGUUUGCAAAACGUCCAA---------------------UUGGUUUGUAAACCGUCCG---ACGUGUUUGAAAACGUCCAA-------------CGUGAUUUAAAGUGUCCAAUCCAAAGUGAAA
KZ808255.1_55488-55234                        UCUUCAG-------GGCUGAAAAGAGAAUGAGAGUUGUAAAGAGAGAUUUUUAAAAUUCCAGAUGGUAU----------UAUACCAUCUGGAUU-UUUAAA--------AAUCUCUCUUUACAACUCUCA-------------UUCUCUUUUCAGCCCUGAAG----------------AAGCCAUCACAUGAUGUGCGA------A-----------------------------------AGCUCGGUUGUCC-------------CUUAAAAAAAAAAAAAAA
#=GR KZ808255.1_55488-55234                PP ***8875.......88888888888888899999999999*****************************..........6***********977.455667........889999999999999999964.............88888888888888776555................555555555555555555555......4...................................5555556555555.............899999999999999999
FZSS01000327.1_175535-175287                  UUUUUCAAACCACGUCGGACGUUUUUCAAACCAAAUU---GGACGUUUUCAAACCACGUCGGACGUUUU----------UAAAACGUCCGACGUGG--UUU---------GAAAACGUCC-AAUUUGGU--------------UUGAAAACGUCCGAC-GUGGUUUG-AAAACGUCAAU---------------------UUGAUUUGUAAACGUCCGACGUGGUUU--GUAAAACGUCCAA-------------CGUGAUUUAAAGUGUCCAAUCCAAAGUGAAA
#=GR FZSS01000327.1_175535-175287          PP ******9999988555555554455555555555554...66666666677788899************..........56789********9973..333.........2566666666.45555554..............544444444444443.33456666.56666666666.....................777777556666654433333333333..346788*******.............***9998666777899999999*********
NIGP01004783.1_70160-69976                    AUUCCACAAAUUAAAACAAACAGCCAUUGAUUAGUUCUUUUCCAGGGGGUUUU----------------CG-----UAC-----------------------------C----CCCUGGAAGAACUAAU-C------------AAUGGCUGUUUGUUAUAAUUUGUGGAA-----------------------------------UGCUAUAGAGUUCGAGAGAUAGA-AGAUAACGUCCA-AAAUAU-AACGGCCGACAGUCUUAUCAAAAAAAAAAAAAAAAUA
#=GR NIGP01004783.1_70160-69976            PP **************************988777777774444444444444443................35.....568.............................4....4444444477777776.8............8*************************8...................................89*******************95.7********986.******.*************************************
VMOF01000035.1_64377228-64377031              UUUUUAAAAAAAAAAAA-------AAACCCAAAAAAAAGGGGGGGGGUUUU------AAAAGCCCCC--C--------C---GGGGGGUUUUUGGGGGGGC--------CC--CCCCCAAAUUUUUUUU-GGGGG---AAAAAAUUUUCAAAAAUUUUUUAAAAAAAAAAGGGGGGCC-CC----------------CCCCCUUUUUUUUUUUUUAAAAAAAGGGG----------------GGG------UUUU---------CCCCUUUAAAAAAAAAAAAAAA
WNWK01024224.1_10848-11094                    UUGGGAAAAACCCGGAAAAUUUUUUUU--UUUAA-------------------------------------------------------------------AAAAGGGG---------------UUAAAAUUUUUCCCCUUUUUAAAAAAAUUUUUUGGUUUUUUUU--AAAAAACCUU---------------------UUUUUUCCAAAAAAAAUUUUUUUUUUAAAAAAAAAAUUUAAA-------------AACCCUUUUGGGGGGGGAAAAAAAAAAAAAC
CH898928.1_237-22                             AAAAAAAAAAAAAAAAUUUUUUUUUUUGGGG-------G-U--AAAAUUGUUUUUUCCCCC--------AAAAAGGGAG---------GGGGUUUUUUUUU----------UUUUUUUUG-GGGACCUUU--------------AAAAAAAAAAAUCCCCCCCCCCCCCCCCCCCCCCG---------------------GGGGGGGGGGGGGGGGG-------------------------G-----------A-------------GAAAAAAAAAAAAAAAAA
#=GR CH898928.1_237-22                     PP **********999998888888888885432.......2.3..344444444444444433........*****77653.........3444443222222..........222233333.444555566..............77777777777877777777777777777776666.....................66666666666666666.........................5...........7.............99****************
CACRWE010003360.1_30-273                      UUUGGACCAA------AAAAUUAA----ACCCCCCCUUUUUUUUUUUUUUUUUUUUUUUUUA----------------A---------AAAAAAAGG----GGGGCCCCCCCCAAAAAGGGGGGGGGGCC-----------------UUAAUUUUAAAUUUUUUAAAAAAAA-------ACCCAGUUUG-GGGGCCCUUU---UUUUUUUUAAAAAAAAAAACCCAAAA-------------U----------UU--------UUGGGGGGGGAAAAAAAAAAAAA
#=GR CACRWE010003360.1_30-273              PP ****876554......34444442....5666666666666666666666666666555554................7.........677777776....579****9888999999998888888888.................3444444356677777777776665.......4889******.*******984...57777777788888*********997.............7..........**........9**********************
VUNX01074647.1_1673108-1673368                AAAGUAAAUAACAGCAGCACUUUUGAGACC--AACAAU--AUAGAAUUUAUUCUCUAGCUCUCGUCCACCUCCUAGUCC-GUGGACGAGAGCUAG------AG---AAU--AAAUUCUAUAUUGUUAG---------------UCUCAAAAGUGCUGCUGUU-----------------AUUUACUUUACGCCCUUUGGU-------------AUCAAAU-----GUAAAGUAUGCUUCCAA-------------AGCUUUUCAUUAGGCCAAAAAAAAAAUAAAU
#=GR VUNX01074647.1_1673108-1673368        PP *****9987766666666666666666544..444441..23333333334444444666666666666589*******.666666666665432......23...321..33333333334444444...............5666666666666665443.................57899**********987432.............4444444.....4699********98777.............*******************************
WNWK01071107.1_4994-4765                      UUUUUUCCCCCCCCGGGGGG----------UUUUUUUUAAAAAAA------UUUUAA-----ACCCCCC----------GGGGGGGGG----AAAGG----GGGGUUUCCCCC--UUUUUAAAAAAAAU-UUUUUGGCCCCCCC-------CCCCCCCAAAAGGGGGGAAAAAAAAU-----------------------UUUUUUCCCCCCCCUUUUUUUUUU------------------U----------UA-----------AAAAAAAAAAAAAAAAAAAA
#=GR WNWK01071107.1_4994-4765              PP ******************98..........888888766555554......344444.....4777777..........455555555....88887....5799***76666..45555567777775.6899999*999876.......56666666666666666666666543.......................555666666666666665554444..................4..........75...........5678899999999*******
CH897645.1_865-663                            CCCACAAAUAUAUAUAUAUA-CCCCCCGGGGGGGGGGGGGAGAAAAAAUUUU-------------------------------------------------CCCCUACC----UUUUUUUCCCCCCCCCCUU---------UUUGGGGUGUUUUUUUUUCC------------------CC----------------CCG--------------GGAGACA--AAAAAAAAAAAAAAUUAAU-------------UUUUUUUUUCUUUUUUAAAAAAAAAAAAAAA
#=GR CH897645.1_865-663                    PP *****999998765544444.4455554444444444444444444444444.................................................45667766....7777777777777777778.........*8677777777777777665..................69................994..............4444443..3444566777778899999.............99999999999999*****************
VSFE01006135.1_18864-19124                    GAAACAAACACAUAUGUAGUUUAAUGUGA-UCCUUUA--UUGACGACGUUU------UGCCCACACAGU----------CACUGUGUGGGCAAAA-----------------CGUUGUCAAUAAAGGAU--------------CACAUUAAACUGCAUGUGUG----------------UUUAUGUUUCCAAUUUAUUUU------------CACACAUAAAACAGUUGAAAGCACUGCCCU-------------AGCCAUUU--UGUGCCAAACAAUAUAAAAAU
#=GR VSFE01006135.1_18864-19124            PP ***********987777777777666666.7777777..355555555444......777777777777..........7777777777777643.................35555555577777775..............76666777777766655555................5788889999*9999888877............44444455679**999**************.............*****999..9********************
CM023453.1_103275318-103275068                GGUUUAAUUCUUUUAAAAAACCCCCCCCCCUUUUUUUUUUUAAAGGGUUUUUUUUGGGGGGGGGGCC--UU-----UGG--GGGCCCCUCCCCCAAAAAUU--------UCCCCCCUUUAA---------GUUUU----UUUUGUAGGGGGUUUUUUAAAAA-----------------CCCCCCCGGGGGCCCUUUUUU-------------UUUUUUUUUUUAAAAAAAAAAUUUUUUUU-------------GGAAAUUUUUUGAAAAAAAAAAAAAAAAAAA
#=GR CM023453.1_103275318-103275068        PP ********99999999999999998882356666666777777777777777777666655544444..**.....996..44444444444444444555........557777777665.........44455....54444778889999999998885.................999999999999999999998.............588899999********************.............*******************************
KZ899725.1_5494-5242                          UCGCUUAAAAC---GCAAAUUUUCGUUCACUUACCAA---GCUACGAAAAAUUAAAUUCGCUAUUACGUGA-----AAG-ACGUAAUAGCGAAUUUA---A--------UUUUUCGUAGC-UUGGUAA--G-----------UGAACGAAAAUUUGCGUUUUAAGCGAA----------ACGAAAUUUCGUGACAGAAUC------GAUGCUGGUAAUGUAAGUGGAGAUAGCUCUUGCCAA-------------AA--UGCUUUC-CGGCAAGACAAAAAAAAAA
#=GR KZ899725.1_5494-5242                  PP *******9997...***************99999999...8888888888888888888888888888677.....776.68888888888887533...2........33778888888.9999999..5...........899999999999999999999999854..........67788889999****998776......568899999999999986666665555558888876.............66..3555555.899999999999*******
SCLH01000758.1_230309-230093                  AAUGUAAUUCCACAAAAUGGGU-----AGAGGGUCUUU-CUUCACGCUUUUUUGCGUGA----------AGAAAUUUCU-----------UCACGCAUUUU--------UGAUGCGUGAAGAAAACCCC-AGU--------UUU-CUCCACGCAUUUUCGAUGCGUGAAGAAAAUCCCA---------------------GUUUUCUUCACGCAUU-UUCGAUGCGUGAAGAAAAACCCCAG-------------UUUUCUUCACGCAUUUUUGAUGAAAAAACCU
#=GR SCLH01000758.1_230309-230093          PP *************988864444.....44466655554.36779999999988777765..........599******6...........56788888888........88999999777666666665.579........995.444455556777778999999999985778999*.....................***9999999999998.56789********************.............*******************************
PKSA02000496.1_616784-616552                  UCCGCG----UUCGCAAAGCGGUUGCGAACGCGGUUGU--AUGAAGAUUCAGUACAAUUGCGCGCGCACUCA---UCGA-GUGCGCGUGCAAUUGCGC-----------UGAAUCUUUAUACAACCGC--G-----------UUCGCAACCGCUUUGCGAACGC---------------GGAUCCGCUUGUUAAUGUGCG-----------GCGGUCUUGAAU--GGAAACAAAACUGCAAA-------------AGAAACUGGCGAAAAAAAAAAAAAAAAAAAA
#=GR PKSA02000496.1_616784-616552          PP ***985....6799***********************5..99**************************9***...***6.9************99874...........78*****************..6...........8*****************9998...............78999**********999987...........8999*******7..99***************.............*******************************
JFBF01005499.1_310-604                        AAAAAAAAAACCCCGGGUUUUUUUUUUUUUUUUUUUAAACCCCCCGUUUUUUUUUUUUUUAAA-----------------AACCCGGGUAAAAAA------AAAACCCC--CGGGGGGGGUUAAAAAAAACGGGGGUCCCCCGGAAAAAAAAAACUU-------------------------------------------------------------------------------------UUUUACAAAACCG-------------GGGGGUAAAAAAAAAAAA
CM022880.1_22299376-22299108                  UUUAACAAAUUUUUCGGGCGCGAGGUGUUUUGCGUUGUAGAAAAAAAAAAGUUUCA-CCCACUAGGUAAAACGUAAAGUUUUACCUAGUGGGUAAAACUUU--------UU--UUUUUCUACAACGCAAA-------------ACACCUCGCGCCCGA----------AAAAUUUGUUA---------------------AAGUUUC----------UUGAAAAU----------AGACCAU-------------UUCAAACC--AUUUUCAAAAAAAAAAAAAAU
OENM01001394.1_35342-35563                    CAUGCAAAGACAC-AGGGCAUGACGUUCUCUGAUUUUUGAAAAAAGCAUUUUUUUGCCCAAAACAGGUC----------GGAUUUUGCUUGUGCAAAAUUU--------UUCGGCUU---AUAAAUGAA---------------AACGUCAUGCCCUG---------------------CAUCUU--------UGCAUGC------------------------------------------UCUAU--CGAGUG-------------GUAAAAAAAUUCGAAAAA
#=GR OENM01001394.1_35342-35563            PP ************9.899****************************************************..........888877666*************........******98...999***998...............*************7.....................99****........***999*..........................................*****..**9999.............9*****************
ATSW01088134.1_3097-3341                      AGUCUCAAAUUUCUGAAAAAGUGUCCUCU-UUUUUGAUUUCCAAAAUAUGGUA--AGCCUAUUGUAAAU----------UAU-----AUAUAAUAGGCUUA--------CCAUACUUUGGAUCAAAAA--A------------GAGGACACUUUUUCAGAAAUUUGCAA---CUUGCAA---------------------AACCGGGUGAAAUUCUCAAAAACCGGUUAA----UUUUCCCC-------------ACUUUGUGAUCGGUUGACUAAAAAAAAAAAA
#=GR ATSW01088134.1_3097-3341              PP ***************************65.55555555455555555555554..44444444444445..........444.....45666666666666........6665555555546555555..4............8***************9988887777...4566666.....................6653336788888899***********987....46666666.............66777778***********************
WNWK01087731.1_3311-3577                      UUUCCAAAGGGUUUUUUGGGCCCCCC----UU-------UUUGGGGGUUUUUUUUUCCCCCAAAA----UUUUAUUUUU-----UUGGGGGGAAAUUUAAA--------AAACCCCCCCAA-----AAAA---------------GGGGGGGUGGAAUUUUCCCUUUUUUUU-------GAAGGCUUCCCCCAAGGGGGG---AAAAAAAGGGGAAAAAAAACCCCUUAAAAAAA-------------------U-----UUUUUUGGGCCAAAAAAAAAAAAAAA
SCLH01001298.1_49871-49682                    UCCUCACAAAUUUUUGUUGCGUGAAGAAA----------------------------------------AACCCUUUUC----------------------UUCAAUUU---------------------UCGUUGCCCAGUUUUCUUCACGCAUUUACGAUGCGUGAAGAAAACCCCA---------------------GUUUUCUUCACGCAUU-UUUGAUGCGUGAAGAAAAAUUCCAG-------------UUUUCUUCACGCAUUUUUUAAAAAUUUUCGA
#=GR SCLH01001298.1_49871-49682            PP ***********999999999999999987........................................6899999999......................99999999.....................9***999***9998999999999999999************87756678.....................89*************9.67999********************.............*******************************
JAAAKQ010740001.1_88507284-88507506           CCCGCCAACACCCCAUUCGGUUGCCCUAGAGCAUAAG--ACCGAAUGUCUG------------------UGCCAUACUU----------------------AUGCAAGA----CAUUCGGUCUUAUGCU-C------------UAGGGCGACCGAAUGGGGUG----------------GUGGCGGGAGACCAAUUCAUU------------CAUCUCAU-CCUCUGAAGAUAUACCUUAAU-------------GGUGAUUCCAGAGAUUAAAAAAAAAAAAAAA
#=GR JAAAKQ010740001.1_88507284-88507506   PP ***********************************99..599999998775..................56788*****......................****9999....999999999******7.7............****************9988................578899999******987775............67776655.599***9988899********.............*******************************
PYSK01000380.1_2388-2118                      CCUUUUAAAACCCCCAAAA-------AUUUUUCCCCCCCCCGGGGGGGUUUUUUU----------------------------------------------U-----CC----CCCCCCGGGGGGAAAAA------------------------GGGGGGGGGGGGGGAGG-GG-----GGCCCGUUUUUCACCUCCAAA-CCCCCGUUCCCCCCCCA---ACCCCC---------------UUUUUUCGGGGGG--------GGGGGGAAAAAAAAAAAAAAAAA
#=GR PYSK01000380.1_2388-2118              PP *******999865543322.......22335555555555555555555555554..............................................5.....75....55555555555555555........................33455555555555555.22.....35789***************8.5559************7...566665...............578999****998........678999999**************
WNWK01062937.1_4741-5032                      CCCAAAAAGUUUUAAAAAAUUUUUUUUAAAAAUUUUUUUUGGGGGGG--------GGUUUU--UUCCCCAAAAAGCCUUUGGGGGA--AAAAAAAAAUUUU--------UUUCCCCCCCCU-------UUAAAAAAACCCCCUUAAAAAAAAUUUUUG------------------------------------------------------------------------------------GGGAAAUUUUGGG-------------GGGAAAAAAAAAAAAAAA
PYSK01000380.1_3577-3858                      AAUGGGAGAAAAAAAAAAAGCCAAAAAAGGGGGGCGGGGAAAAAAAAA---------CCCC--CCCCCU----------GGGUGGG--GGGGAAAAAAGGG--------UU--UUUUUUCCCCCCCCCGAGGGGGGGGGGGAUUUUUUUUUCUUUUUUU--------------------UUUGGGUUGGCCCUUUGUUGG----------------GGGGAAAAAAAAAAGGAAAGGGCCCU-------------CAAAAUUUUUUUUAAAAAAAAAAAAAAAAAA
AVCP010376963.1_1357-1056                     ACUUGAACAACCCAGGAAAAUGACCAAACAGCCACAGA--AAACAGACUUUUUAUAACUUUGUAAAGGCAAAGUGAGAGUGCCUUUACAAAGUUAUUGAA---------AAAGUCUGUUUUCUGUGGCU-G------------UUUGGUCAUUUUCCUGGGUGA---------------GUGUCGGGUCCAUCUCACUUU-----------ACAUCCCACAACUUAAUACAUUAACCACUAU-------------AGUCA--UUUUUGCCCUAAAAAAAAAAAAAA
#=GR AVCP010376963.1_1357-1056             PP ***************************99999999985..77777776655556889999999999999*****88877899999999999999876543.........44567777777799999997.7............9****************9984...............455666667777666665554...........4788888888877776665544999999999.............99988..588889******************
ML142816.1_156160-155823                      UGUGCAAAAACAAAAAAAAUUAUUUUGCACUGUGCAAAGUGUCAAAAUGAUUUUUGC------------ACCGUCACAA-------------AGAAAUAUC--------UUUCUUUUUGCACCGUGCGUAGCAAAAACAAAGUGCAAAAUGAUUUUUGCACCGUGCGAAAAAAG-----UGGCUUGAUUAAGAAAUAUCU-UUCUUUUUGCACCGUGCGUAAGCAAAAAAAAUUAUUUUC--UUUAGCAGUGUCAAAAUGAUUUUUGCACUGUGCAAAAAAAGAAA
AMPZ02000281.1_3030799-3030503                AAAAAAGAAUUGGGGGGGGGGGGGGGGGAUUUUGGGGGGUUGGGGGGCUUUUUUU----------------------------------------------UUAUUUUU----UCCCCUCCCCCCAAA--GGGGAAAUCCAAAUCCCCCCCCCCCCCUUUUUUUUUUAAAAAAA-----AAAACCUUUUUCCCCCGGGGA-UUUUUUUAAAAAAAAAAAAAAGAAAAAAAAGGGGGGAGGUU-------------UUUUUUUUUUUUUUUCCCCAAAAAAAAAAAG
JABXWC010000002.1_30387077-30386759           CCUUUUACGUGCGUAGUAACCAAUACGUGCGCACGUA---UUAUCUAUUAGUAAUACGUGCGCACGUA-AUAGGACCAA--UACGUGCGCACGUA---UUA--------CUAAUAGAUAA-UACGUGCU-CACGUAAGUGCGCACGUAUUGGUUACUA---CGUGUGCACGUAAUAGGU---------------------AUUACGUGCGCACG---UAAAAGGUAAUACGUG---------CGCACGGCCACCA-----UACAUAUCACCAAAAAAAAAAAAAAA
KI629983.1_2834937-2835034                    CGCGUAAAUAUCUCG---------------------------------------------------------------------------------------------------------------------------------------------UAUAAUCGCGCAUCAA-------------------------------GUGGUGCGCGAUUAAUCAAUUAAUAGAUC---GUCUAAA-------------ACGUAUGAAUUAAGUUAAAAAAAAAAAAAAA
#=GR KI629983.1_2834937-2835034            PP ********9999887.............................................................................................................................................7**************8...............................4*************************988...8888888.............88999**************************
QEEW01248099.1_11926-11719                    ACGAUAAAAACAUGGCGAAGGAAGACGAGUUUCUUUUA--UUGAUGCAUUAGAGCAAGCUUUCGGGUAAAGCCCGGGCUUUUGCCCGAAAGCUUG---CUC--------UAAUGCAUCAAAAAAAGAA--A-----------CUCGUCUUCCUUCGC----------------------CA----------------UGU------------------------------------------UUU------UAUC-------------GUCUAAAAAUAAAAAAAU
#=GR QEEW01248099.1_11926-11719            PP ***********************************994..8899999999999999999997777776645789887775677777779999875...222........3488999999999999999..5...........89*************......................7*................***..........................................***......****.............******************
WNWK01075827.1_4823-5135                      UUUUUAAAAAAAAAAAAGGGGGGGGGGUUGGGUUUUUUGUCCCGGGGUUUUUUU-----------------------------------------------GGUUGCCC----CCAGGGGGUAAAACCGGUUUUUUUUUUCCCCCCCCCCCCUUUUUUUUUUUUUUUUAAAAAAAUUU----------------------UUUUUUGGGGGGGGGGGGGU----------------------UUUUUUCCUUUGG-------------GGGAAAAAAAAAAAAAAA
KZ651841.1_50059-50356                        UCUGUGAGAACACCAAGGGAUGUGCCAUAAGCGUGAC--ACAUAGGAACUGUUCAACAUCAGACAAUAUUCGGGAAUGACGUAUUGUCUGAUGUAGGAA----------CAGUUCCUAUGUGUCACGCU-UG----------CCUGGCACAUCCCUUGGUG------------------UCUCU----------CACAGA--------------UUGUGUAGACUAUAGAAACACUUUACAU-------------AGAGAAUUGUGG-GACAUAAAAAAAAAAAAA
#=GR KZ651841.1_50059-50356                PP *****88665666555555555555555445555555..688888887666555567************599***98888***************9965..........66778888888855555554.36..........9955555555555555444..................45688..........877555..............4557777667777777777888889999.............876546666666.99****************
PKSA02005483.1_540375-540166                  AUUGUGCGCGCGCUAAAAAGUUAUUUUAAGUUCCCCCU-UAAACGGUUCUUCGUAAACCUAUAAGGGGU----------UACCACUUAUAGGUUUUUUACG--------AAGAACCGUUUUAGGGGGU--GC----------UUAAAAUAACUUUUUUAG-------------------G-------------------U---------------UUCAAAAUGCGGACAAG---CCACCAA-------------AGCAC-CUCUGCACUCUAAAAAAAAAAAAAA
#=GR PKSA02005483.1_540375-540166          PP ****************************9776666653.567777776665544456777777777777..........6777777777777777776666........6777777777665544444..47..........99**************75...................7...................7...............579999*******9999...8899999.............99986.99***********************
VJMY01000034.1_120966-121153                  UUUAGAAGAUUGAACCAAACUGGGGCAAAAGUACCGAU--CGGAACCGGU-------------------CCAGAGUUCC----------------------CGGAUCCC----GGUUCCGAUCGGAACA-GU----------UUUGCCCCAGUUUGGUUU-------------------GAACAGUU----CUUCUUCCU---------------AAAGUGAUCUAUUAAAUAUAUUUACAU-------------AACUAUUUAUUUAAACAAAAGAAAAAGAAAU
#=GR VJMY01000034.1_120966-121153          PP ************************************95..8888887554...................5566699988......................88877765....78888889******95.79..........99**************97...................58899999....999988885...............7999999999998888776656789**.............*******************************
CM023449.1_71776380-71776698                  UCCCCAAAAAUUUU-------UAUUUUUUUUUUUUUUUAAGGGGGGGUUUUAAAAAACCCCCA------AGGGGAAAGG-------GGGGGGGGGGGGGGG--------CCCCCCCCCCCCAAAAAAAAAGUUUUUUAAGAAACAAAAAA-------AGGCCCC---------------CGGGGGGGAAAAAAACCCCUU-----------GGGGCCCUUAACCCCGGAAAAAAACCAAAAU-------------GAAAUUUUUGGGGGGGGGAAAAAAAAAAAAA
JAAAKQ010740001.1_7243966-7244136             AGAGGAUGAAGAUGAAUGAAUUGUAGC---GUGUGUG--AAAAAUGCUUUCA-------------------------------------------------UCCGCAUG----GCAUUUUUCACACAU----------------GCUACAAUUCAUUC---------------------A-------------------U-----------------CUCAUUCUCUAAAGAAUACCUUAAU-------------GGUGAUUCAGGAGGUUAAAAAAAAAAAAAAA
#=GR JAAAKQ010740001.1_7243966-7244136     PP *************************98...6665555..8********9975.................................................689*****....***************................99************.....................5...................5.................777778889******679*******.............*******************************
KZ501812.1_182130-181940                      UCUUUG-----CUUAAAAGCAAAGACUGGAUCAGCUGU--UGUCUUUUUCUUU----------------A-------AG----------------------CAA-AGAA----AAAGACAACAGCUGA--C-----------UCAGUCUUUGCUUUUAAGCAAAGAAAAAAAGACAACA---------------------GCUACUCAGUCUUUGCUUUUAAGCAAAAAAGACAACAGCUGA-------------U-CCAGUCUUUGCUUUUAAGCAAAAAAAAAA
#=GR KZ501812.1_182130-181940              PP ***986.....579**************9999999993..6666655555544................9.......9*......................**9.9887....666666669999999..5...........89**********************9999999999999.....................9888999999***************99678999986655544.............4.789**************************
QFTL02000005.1_17556321-17556569              UUUGUUAGCAUUAGGCGGGUCCACACAGAGCAAGCAUA--CGCGCGAGGCAAUUU--CCUCGCUCACAA----------UUUGUGCGUGAGGAAA---UUG----------CCUCGCGCGUAUGCUCG--C-----------UCUGUGUGGACCCGCCUAUUGA---------------CGUAUAACCUGAUGAUCGUUC-----------UCAUUGAAAUAUUAAUAAUGAAUAUAUAUUU-------------UACUAGUCAUUGAUAUAAAAAAAAAAUAUUU
#=GR QFTL02000005.1_17556321-17556569      PP ****9887665567888999999999988777777774..666666666555554..666666666665..........5566666666666655...333..........77888888887777777..5...........79999999999988889*9996...............777788899999998888777...........699******************9999877777.............659****************************
KI894746.1_277507-277680                      UCUGUAGAACUAUUC-------------ACUGAUCCA--GUAAAGGAA------------------------------U----------------------------------UCCUUUACUGGAUCAGUUU---------CCU------------AUCAGUGAAUAGAUCUACAGGC----------------------UGUAGAUCUAUUCACUGA---UCCAGUAAAGGAAAGCUGUAG-------------AACUAUUCACUGAUCCAGUAAAGGAAAGCUG
#=GR KI894746.1_277507-277680              PP ******999887773.............444444444..244444443..............................6..................................4444444344444443222.........222............2555555555555555555555......................555555555555555554...469***********9999999.............99*****************************
BDMR011732181.1_56-279                        UGAAGAGUGGCUGUUAAGGCUUCAGUUUAAUGGCUUGU--AAUGAGUAGAACCGUUUUCCACUCCCUAUGUACACGUCAUAUAGGGAGUGGAAAACGGUUC--------CU--ACUCAUUACAAGCCAU-U------------AAACUGAAGCCUUAACAG------------------CCACUCU-------UCAAGAC--------------UUGAGUAUUAGGGUACAGAUUGU-CCAA-------------GUCUGACUCUUUAUUAAAAAAAAAAAAAAAU
#=GR BDMR011732181.1_56-279                PP ************************************93..5555555432333445588888888888755666655557788888888888877655554........43..555555559******8.7............9***************95..................9999999.......9*99999..............59*************99976655.7777.............88999999***********************
ML142790.1_5662929-5663072                    UCUGAAAA------AAAAAUUUUUUU---------------------------------------------------------------------------GAGCAAAA---------------------UGAUUUCCAGUGCA-AAAAAAAUUUCUGCACUGUGCGAAAAAAA---CA---------------------UUUAUUUUUGCACAGUGCAAAA--------------------AAAAAAACACGGU-------------GCGAAAAAACAAAAAAAA
#=GR ML142790.1_5662929-5663072            PP ****9886......666666666665...........................................................................45678899.....................99999998888985.678888999999***********999887...68.....................8****************88776....................5788889999885.............9999**************
PHTE01000022.1_352152-352375                  GCUAUGUAAAUAUGAAAAUGGGACAACAAUAAUUUUG--UGAGAAACAUAAUAUUAAAUUAGGCGGUGCCUCCAUAUCG-GCACCGCCUACUUUAA-UAU----------UCUGUUUCUCACAAAAUUA-U------------UGUUGUCCCAUUUUCAU-------------------AUU---------------UAC---------------AUAGCUCAUCGGAAAAAAC--CUC----------------AGC--UUUCCAAUGAAAAAAAAAAAAAAAAA
#=GR PHTE01000022.1_352152-352375          PP ************9999999999999999988888888..6***************************98*********7.89**********9986.344..........599*******988888884.7............99999999999999986...................459...............965...............7899999999999998883..333................555..889999********************
CM023449.1_314415807-314415568                GGGGGAAAAAAAAAGGGGGGGGGUUUUAAUUUUUUUCCC-CGGGAAAUUUUUGAAAACCCCCCUUUUU-----------AAAAAAGGGGGGGUUUCC-CCC--------GGCUUUUUUCGG----------------------AAAAACCCCCCCCUUUUG-GGGAAAAAAAGGG----CCUUUCCCCCGGGGGUUUUUUCCCUUUUUUCCCCCCAAAAAAA--------AAACCCCCAAAA-------------GGAACUU-----UUUUAAAAAAAAAAAAAAA
#=GR CM023449.1_314415807-314415568        PP ****************************99877665543.5555555555543234444444333333...........555555444444433332.334........555555555543......................266677777777776654.4455555555554....4689999999999999****93444444444555555543322........222223333344.............5544333.....49999**************
NEVH01024426.1_2075556-2075300                UUCGUAAAUGUACCAAGGUGUUUUUCUAGUCAGCUUGCC-CCCCACGUUCGUGGUCUACUUUCAGUUUU----------AAAAACUGAAAGUAGAC---CA--------CGAACGUGAGGACAAGCUG--C-----------CAAGAAAAACAUCUUGGUACAUUUAUGAAAAUGACGA---------------------CACCCUGGGUGAGGUGAAAUAAUAUGCAACAGGAAUUUUAAA-------------GGAUUUUAUCUUGUUUAAAAAAAAAAAAAAA
#=GR NEVH01024426.1_2075556-2075300        PP ***************************998888887743.55566666666666666777777777777..........77777777777777553...23........4566666666647778888..6...........78*******************9999999999999999.....................9999999999999****************9999999999999.............999999999**********************
LR736838.1_14702824-14703161                  UUUUUUAAAAAGGGGGGGGUUUUUUUUUUCCCCCCCCGGGGGAAAAA-----AAAAACCCCCCCAAAAAGGAAAAUUUAUUUUUUGGGGGGG---------GAG--GGG--GUUUUUUUUUGGGGGGG--GUUUUUAAAAGGGGAAAAAAAACCCCCUUGGGGGGGGGGAAAA------CCAGGGAAAGGGGCCUUUUUC--UUUUUUUCCCCCUUGGGGGGGGGGAAAAAAAACCCCCCAA-------------AAAAAUUUUU---GGGAAAAAAAAAAAAAAG
WNWK01057909.1_5927-6209                      UUAAUUUUUCCCCCGGGGUUUUUUUUUUAAAAGGGGGGAAAAAAAA-------------------------------------------------------AA----AA-----UUUUUUCCCCCCUUUUCCUUUUUUUUUUUUGGGGAAAAUCCCCCCCGGGGGGGGAAAAAAAG---GGG---------------GGGUUUUUUCCCCCCCCCGGAAAAUUUUUUUUGGGGGA-------AAAAAGCUUUUCC-----CCCAAAAAAAAAAAAAAAAAAAAAAA
VMOF01000002.1_43210103-43209786              UCCGUAAAAAAAAAAAAAAAAUAUGCACUCUUGGUCCUUUUAAGUGUUUCCUUUU--CGCAAACCAUUUCAGAGCUCUG-AAAUGGUUUGCGAAA---AGG--------AAAAACUUUUAAGGGCCAAAA-------------AUGCAUAUUUUUUUUUAUUACGAAA-----------UUUUGAGUAC-UGCUAGUCGU-------UUUCGGAUUUAAUGAAUCCGAAAGCAUAAUUCCAC-------------AUAAUUUG-----GCCAAAAAAAGUGAGAAA
FN653234.1_33771-33956                        GAAGCAAAAAGCUUAAAGCGCGAAGCGAAGCUUCGCGU--CAAAAAA------------------------------------------------------AAAUUAAA----UAUUCUGACGCGAAG--C-----------UUCGCUUCGCGUUUUUUGCUUCGCUUCG---------AAAUUAUGCUAAAUGGCUGAA-----CGAAGCGAAGCAAA-AAGCGUAAAA-----CGCGAAG-------------CGA--AGCUUCGCGUCAAAAAAAUAAAAAUU
#=GR FN653234.1_33771-33956                PP ******************************99999996..5555433......................................................44559999....678888889999999..5...........8***********************9976.........458889999999999998864.....67999******986.7899988876.....4444444.............443..45688999******************
CM023452.1_130563690-130563501                CCUUUAAAAG---GGGGGGGGGAAAAAAGG----------GGGGGGGUUUUUUUUUA------------AA-----AUU-------------UCCAAUUUU--------UUUUUCCCCCC-------C--ACCCCC--CCCCUUUUUUUCCCCCCCCGGGGGAAAAAAA----------AAAUU-----------UCCCC---GUUUUUUCCC----AAAACC--CAAAAAAAAACCCCCAA-------------AAAAAUUUUAAAAUUUAAAAAAAAAAAAAAA
#=GR CM023452.1_130563690-130563501        PP *****99874...34444444444444433..........44455554554444444............24.....774.............444555555........55553333333.......2..344333..3333328999999999999955444444433..........44555...........55555...2444444333....333321..368999999999*****.............*******************************
CH897330.1_344-616                            UCCCAAAAAAAAAAAAAAAAAAAAAAA---UUAUUUUUUUUUUUUUUUUUUUU----------------UUAAGCCCCC----------------------GGGGUUUU---------UAAAAAAUAAAA--------------UUUGUUUUUUUUU----------------------UUUUUAUA----UAAUAUACC------------------------------------------CCGCCCCCCCCCC-------------GUUGAAAAAAAAAAAAAA
#=GR CH897330.1_344-616                    PP **9999988876666666665555555...55555555543333333333333................33334*****......................****5443.........345777777777..............7777776666666......................68899999....9999999**..........................................***9998888888.............******************
FZSS01000071.1_76881-77108                    AGUUUUCAAACCACGUCGGACGUUUUCGAACCAUAUC---GGACGUUUUCAAACCACGUCGGACGUUUU----------UAAAACGUCCGACGUGGUU--U--------GCAAAACGUCC-GAAGUGGU-U------------GAAAAACGUCCGACAUGAUUUGAAAA-------------------------------------GUGUCAAUUCAAAGUGAGAUUGGUAUAA---UUCAU------------------UAUAAUCUACUAGCAAGCAUAAAGCA
#=GR FZSS01000071.1_76881-77108            PP *********************************9988...888888888889999**************..........5999***********9754..4........67888888888.8899***8.7............88999*****************9887.....................................5889***********9999999999987...46777..................9999999*******************
KK500143.1_23885-23756                        UCUCUUAUCCCACAGGAGAA--------------------------------------------------------------------------------------------------------------GUGACGACAUUUCG-------UUCUCUUUGAAGAAU---C-GAAGAACU---------------------CUUCAUG---UUUUUUAUAUAAGAAGAAAAGCACACAUUCAA-------------AGCUUUGCUUUUCUUCUAAAAAAAAAAAAAA
#=GR KK500143.1_23885-23756                PP *******************8..............................................................................................................88899999*99988.......89*****99976554...2.23333444.....................3433333...55689999999999977658************.............*******************************
CACRWE010001399.1_34115-33871                 UCCCCAAAAUUUUUAAAAACCCCUUU----UUUUUAA---AAAAGGG----GAAAAAUUUUUCC-----CCCCGUUUUU------GGGAAAAACGGGGGGC--------CCCCCCUUUUUUUUAAAAAGUCCCGGGGAAUUUUA-AAAGGGGUUUUUUU--------------------UCC--------------CCCC----------------AAAAAUUUCCCAAAGGGCA-------UUUUUUCCACCCC-----CCCGGGGGUUUAAAAAAAUUAAAAAC
JAAQRG010214623.1_198-473                     UCAGUGA-------UGCUUACGCUACCGAUUCAGCUA--GCACACAGGUAAAUAAAAGGUACAUUGGAACCAAUGGUUUGUUCCAAUGUACCUUU------UA---UUU--ACCUGUGUGCUAGCUGA--A-----------UCGGUAGCGUAAGCAUC--------------------ACUGAAUUG--AAGUUAUGUA---C---------CUGGUGUAAUGGAGAGAGUUACCACUCUU-------------UACUAUUUCUUAA--AAAAAAAAAAAAAAAA
#=GR JAAQRG010214623.1_198-473             PP ****987.......9999999999999999*****99..37777777888889999999999999999834455666656677777777777665......33...333..45555555557777777..6...........89777777777777765....................455555555..5555544443...1.........4458999*******999999999999999.............99*9988888877..5666666677777777
JAAFCF010006596.1_17863826-17863623           UUUUCAGAAAAAAUGGGAGACCUGGAGGGCAUAAAUUUGAUGUACAACUUUUAA---------------UU-----GCG----------------------U-----UC----UUGUUUAAAAGUUAUACCAAAU----UUAUGCUCCGGGUCUCUCUUUUUUUCUGAAAA-CGGGCCA---------------------CU--UUCUGAGUAAAAAAAAAAAAAA----------------CCGUAAGUCUCCC---------UUUUUUAAAAAAAAAAAAAAAA
#=GR JAAFCF010006596.1_17863826-17863623   PP ***************************************999999999888765...............56.....799......................9.....87....9999999999999997555677....76654*************99999999999888.6789999.....................75..7777777777777766666665................4445556665554.........888899****************
NFUK01003404.1_2355-1984                      AAAAAAAAAAAAAAGGG---CCCCCCCAAAACCCUUUUUUUGGGUUUUUUUUUUUUCAAAAAACCCCCCCCC----CAA-GGGGGGGG----AAUGGUUU-UGUUUUACCCCCCAACCCGAAUGGAACAAUUUUUUUAUAAAAAGGGGGGGGGGCCCCCCCCCCCC-------------AAUUGGGUUUUUUUUUUUGGG---------GGGGGGGGGGGGGGGAAAAAAAAAAUUUU----UGGAAGAGGGGGGGGCUUUUUUUUCCGGAAAAAAAAAAAAAAAA
PGRX01000490.1_647183-646890                  CCUGUCAAAACUACGCAACGUGUAGUUUACACAUUUU--UCAUGCGU---UACCAACGCCUGUCAACGCCACACUUAAAUGCGUUGACAGGCGUU--------------GGUAACGCAUGAAAAAUGU--A-----------CAAACUUCACGUUGCG------------------------------------------------------------------------------------UUAGGGAGUCUGU-------------CUCAAAAAAAAAAAAAAA
ML158960.1_618750-618917                      UCCGGCAAAA--AUCCAAGAUCUGACCCUUUGGCUCCGGGUGAA---------------------------------------------------------AAAAAUUU-------UUCACGGGGCCAA-A------------GUGUCAGAUCUUGGAUUUUCGCCGGGGGAAAGUCGA---------------------CUUUCCUCCGGCAAAAAUCCAA-----GAUCUGACCCUU--U-------------GGCUCCGG-----GUGAAAAAAAAAAAAUUU
#=GR ML158960.1_618750-618917              PP ***9987765..68999999999999766555555553333333.........................................................33459665.......3333355555554.4............779999999999999*********************.....................************9999999988.....578999988875..6.............99999999.....******************
SRIE01047099.1_976656-976848                  CCUGUUUGAA--AUCUAUAAAAAGGGCAUUUUGCGCC--AAAACCAAU-----------------------------------------------------CGGACCGA----UUGGUUUUGGCGCAAAA-------------UGCCCUUUUUAUAGAUUUCAAACAGGCUCCA---------------------------UGAAGGCUGUCGGAAAAAUAUUUUUUAAAUUUGAUUU----CUUUGU-AAUCCGAUUGAAUGAAAAAAAAAAAAAAAAAAAAAAA
#=GR SRIE01047099.1_976656-976848          PP *****98875..6899************999999999..377777765.....................................................5789***9....67777777999999975.............9***************************987...........................789*************************988877655....579***.*****9555667779999999999*************
PKSA02001134.1_997210-997107                  UUGGUAAAAAU--UGAA------------------------------------------------------------------------------------A------U----------------------------------------------UCCU------CGGACAGAGUGCCC---------------------GUUGUGGUUAAC--GCAAAAAAGCAAAGAAGGAAAAUUCCAU-------------AUCGCUCC--UGCGGCAAAAAAAAAAAAAAA
#=GR PKSA02001134.1_997210-997107          PP *****999875..6664....................................................................................7......4..............................................4553......46778888888888.....................888888877654..468999**********************.............********..9********************
DS232501.1_204167-204025                      UUUGAAAGGUCCAAUAAACCAAAUGUUUAGUUUUUGCU--UUUUGGGUGUUUUUGAACCC---------GCCUUAGUCA----------GGGGUAUUUAAA--------AACACCCAAAAAGCAAAAA--C-----------UGAAAAUUUGGUUUA----------------------UU----------------GGA------------------------------------------CC---------UU-------------UUCAAAAAAAAAAAAAAA
#=GR DS232501.1_204167-204025              PP *******999999999999999999************5..999****************8.........99*******9..........8***********........*******************..5...........8*9999999999999......................69................9**..........................................**.........**.............9*****************
LQIF01000887.1_434788-434651                  CCUGGAUAAAUAUC---------------------------------------------------------------------------------------CACAGGCC---------------------ACACCUUGCCAGAC-------------AUAAUUUGAAGAAGUGUGGCCA---------------------AAUAUU-UUUCAAGUUA--UAAUGGAUAAUCUACUCUUCCAG-------------AGGUAUGGAUUUAGUAAAAAAAAAAAAAAAA
#=GR LQIF01000887.1_434788-434651          PP **********9999.......................................................................................889999**.....................***99999999988.............9*********9999********.....................****88.799*****99..79**********995688999*9.............9999999************************
MJUU01019659.1_4700-4462                      AUGGGGGACAAACUGAAGAGCUGCACCAUCAGAUUUUUGUCAACUUGUUUGUUUUCUUAGCUAUGAGGG----------CCCCUCAUAGCUAA---GAAAA--------CAAACAAGUUGAAAAAUCUGA-------------UGGUGCAGCUCUAUGUUU------------------AUU--------------UUCA--------------AAAAGGAUCCAUAAAAAAAAAACUGCAU---------------CAA---AAUUGGACUAAAAAUAAACUAGA
WYDZ01074445.1_269577982-269577778            GCUAAAAAAAGGCUAUGCCGUCGCUAAAAGGUUUUUG--------------------------------CAACGUGUUG----------------------UGACGUCG------------CUAAAACUUUUUGAGAUAAGAGUUUAGCGACGGCAUUGUGCCGUUGCAAAAAACUGAA---------------------AUUUUU-GUAGUGUUACAUUAGUC-AUAAAAAAAA--CCUA----------------AAAUUUAGAGAGGCCAAAAAAAAAAAAAA
#=GR WYDZ01074445.1_269577982-269577778    PP ***************************9987766654................................5677899999......................99997766............44666666555667775555444*************8777777888888888888888.....................898666.77887777777655566.6777777777..2333................479*****9********************
CM023277.1_43423440-43423597                  UUUUUUCUCACUCUUAAGAGUCUCCC---------------------------------------------------------------------------AGCAUCCG---------------------C-----------CA-GGGGAACUCUUA-AGAGUCUCCCAGCAGUU----CCCGGGUUAAUUCCCCCGGCGGACUGCGGGGAGACUCUUAAGAGUCAGAAAAAAAAA----AU---------------CAACUUUUGACAUCGAAAAAAAAAAAAAA
#=GR CM023277.1_43423440-43423597          PP **************999999988877...........................................................................899*****.....................*...........*8.788889999998.8************9986....567******************6899**************************999994....45...............889999***********************
WNWK01028461.1_7034-6791                      GUUUUAAAAAAAAGGGGGGGGG----------CCCCUUUU-------UUUUUUUUA------------------------------------------------------------------AAAGGG--UUUUGGGCCCGGCC-------CCCCCCUUUUUUCC--------------CUCCCCCCCCUUUUGGGAAAA------G-GGGGAAAAAAAAAAACCCCAAAAAAAAAA----U-------------UUUUUUUUGGGGGGGGGAAAAAAAAAAAAAA
#=GR WNWK01028461.1_7034-6791              PP ********99998888888744..........44444333.......333333333..................................................................333333..55556664454444.......45555555555554..............4568999999****8776665......2.45566666666666677777777777766....4.............7778899999999999***************
BDMT011175639.1_282-553                       ACGCGAAGAUUGCCUUGCCAGUUUAUUUAAUUGCUCA---GGGCCAAGUACU---AUCCUACCAGAUAC----------AGUAUCUGGUAGGAUAGU------------AC--UUGGCCC-UGAGCAAU-U------------AAAUAAACUGGCAAG---------------------GCAAUCUUCGAAUCAACACAA------------------------------------------UAGAGCUCUUUCA-------------CUAAAAAAAAAAAAAAAA
#=GR BDMT011175639.1_282-553               PP ***9999999888888888888888888888888887...777777766555...55************..........***************986............67..7777777.78888886.5............888888888888888.....................45689*****88888888888..........................................9999998888776.............999***************
JFBF01005499.1_1415-1307                      UUUUUAAAAAAAAAAAAAAAACCCCC---------------------------------------------------------------------------------------------------------------------G-GGGGGUUUUUUUUUUUU-----------------U------------------AA-------------AAAAAAAAACCGGGGGGGGG---------GGGGGGUUACCCC-----CCCCCCGUUUUUAAAAAAAAAAAAAA
#=GR JFBF01005499.1_1415-1307              PP **********9999999999999988.....................................................................................................................8.67777777777766665.................4..................74.............67777778888888766665.........4566677776554.....88999999999***************
VMOF01000002.1_79307428-79307807              GCGAUUAGCGCACUAAAAAAUCACGAAAUCCACUCCU--AAACUCACAUGCUUUUAAACGCGAGACCGUACUUGCGGCCUACGGUCUCGCGUUUAAAAGCA--------UUUUGUGAGUUUAGGAGUGGA-------------UUUCGUGAUUUUUUAG--------------------UGCGCUAAUCACGGUAUUACC----------------CCAUAAUCAACUAUUAAUAAGCC---UGUAGCGCAACAGCUCCAUUAAUUGACUCCAAAAAAAAAAAAAA
ML142799.1_145062-145235                      ACUGUGCA--CACAAAAAAUUUUUUUU------------------------------------------UGU----ACA----------------------AA----AU---------------------UGCACUGGCAGUCGGAAAAAAAUUUUUGCACGGUGCGAAAA-AAAAACA---------------------UUUUUUCUUGCACUGUG------CGGUA--GAAAA-------UUGCCAAAAAGGU---UUUGCACCGUGCGAAAAAACAAAAAAAA
#=GR ML142799.1_145062-145235              PP ****9865..67779999999998875..........................................999....999......................99....99.....................999999999999995899999*****************999.4444455.....................4444889**********......77774..55555.......4556679998554...4555688888******************
JABBCG010000011.1_4489240-4489427             UUUUUUUUUUGGGGGGGGGAAAAAAAAAAACCCCAAAAAAAAGGGG-------------------------------------------------------G-----GG-----CCCCUUUUUGGGGGGAAA---------AAUUUUUUUUUCCCCCGGGGGGGA--------------AUUUUUGGUUAAUUUUCCCCU----------UUCCCCAAAAAACCAAAAAAAAAAAAACCCAA---------------AAAUUUUUUUAAACCAAAAAAAAAAAAAA
#=GR JABBCG010000011.1_4489240-4489427     PP ***************************9999999999999999988.......................................................8.....99.....677777777777777624.........4429999999******97666644..............5999********999999995..........44666667778888888888888887788888...............899**************************
VCRD01005548.1_8809-9078                      UGAGACCAACCUCUCCAAGUCUACAUUCCAUAGAAUUU--UAAAGAAAGAUUCUUCAUCCGUACAAGAUGACUAUGAAGAUUCUUGUACGGAUGAAGACGA--------AUCUUUCUUUAAAAUUCUA--U-----------GGAAUGUAGACUUGGAGAG------------------GUUGGUCUCAGUUGUAGGAUU--------------UUCAGUAAUCGAAAA-GAAAACAAAAUU-------------UACUACAUUGUGAGAAAAAAGAAAAUUAAAA
#=GR VCRD01005548.1_8809-9078              PP **********9999999999999999955444444442..3333333334444555555555555555533333333334455555555555444333222........2233333333334444444..5...........7699999999999999986..................67899***********99775..............79********97654.445666666667.............77888777889********************
WNWK01014884.1_42053-42277                    UUUUAAAAAAAAAUUAAAAAUUUU------GGGGGGGGCCCAAAAAAAAAUUUU---------------CCAA-AUUUU------------------------------UU-UUUUUUAAACCCCCCCUU-----------------AAUUUUUUUCCUUUUGGGGGAAAAACCCC---CUUAAA--------AUUUUGGGGGUUUUUUCCCCAAAAACAAAAAAAAAAACCCAAACUUUUG-------------GGGGGGGG-----GCCAAAAAAAAAAAAAAA
#=GR WNWK01014884.1_42053-42277            PP **************9999986543......444444433333333333333332...............4444.44444..............................33.133333334666666666.................22345666678999998888888888774...5899**........******8566666666666788888888877787888888877777777.............77777777.....******************
LR736855.1_19843253-19843529                  GGGGAAAAAAAACCCCGGGGGGUUUUUCACCUUUUUUUUUAAAAAA-------------------------------------------------------AAAACCCC-----UUUUUUUAAAAAAAAA--------------GGGAACCCCCCGGGGGUUUUCCCC-----------CC----------------CCG-------GGGGGGGGUUUUUUUUUGGGAAAAAAAACC-----GGCCAAAGGGGGGGGGGUUUUCCCAA--AAAAAAAAAAAAAAAA
JAADYU010003712.1_1632390-1632271             CCAUUAUAUACAUUG-------------------------------------------------------------------------------------------------------------------UACA-----GGGAG------------UACUGGGCUGGACAAAAAAGCAA---------------------UUUAUU-UCAAACCCUGUCUCAAAAAUCAGGAUAAAUUCCAU-------------ACCCAGUCAUUUUGUCCACAAAAUUAAAUAA
#=GR JAADYU010003712.1_1632390-1632271     PP **************9...................................................................................................................588*.....**995............8999********99999999987.....................555555.9**********************************.............*******************************
KZ885843.1_57816-57581                        ACUUACCAAGCUACGAAAAAUUAAAUUCGCUACGUCU---UUCAGGC-------------------------------A----------------------------------GCCUGAA-AGACGUAA-UA---------GCGAAUUUAAUUUUUCGUAGCUUGGUAAGUGAACGAAA---------------------AUUUGCGUUUUAAGCGAAA-----------------------CGAAAUCCACUAC-------------GUAAAAAAAAAAAAAAAA
#=GR KZ885843.1_57816-57581                PP ****************************997777776...6666665...............................9..................................5666666.67777774.56.........888***********************************.....................*****************96.......................567999**99999.............******************
CM023470.1_53759233-53759412                  AAAAAAAAAAAAAAAAAAUACUUUU--------------------------------------------CCA----GUC----------------------AGAUACUG---------------------CUCCCUCUGUUAGU--GAGAUUAUAUUUGGAUCAUCGAAACAGUG----AUGCGUUUUAUAUAAACGCAUCACUGUUUUGAUGAUCCAAAUAUAAUCAGCGGUGAUCGCGAU-------------GGCUUUUCGGUUGGACUUAAAAAAAAAAAAA
#=GR CM023470.1_53759233-53759412          PP ********************99886............................................556....89*......................********.....................************65..68899********************9987....579******************7899**************************************.............*******************************
ABIR03004089.1_734-1045                       CUUGAAAAAACAAGCCAAAUGUGCCAAAAAUU------UUAAAAAGGUUUUUCCAAG------------GGGUUUUUUA-------------AAAAAUUUC--------CCCCCCUUUUUU-----AAAAAAAAAAAAAGUUUU----CCCUUUCCGGGGGGGAGGGG-----------GGAAAAAAAAAAGAGGGGCGC-------CCCCCCCCCCAAAAAAAAAAAAAAAAAAAA------------------UUUUUUUUUUUUUUUCAAAAAAAAAAAAAAA
WYDE01070001.1_256583465-256583296            UUUAUUGAAACUGACACGGGUU-----------------------------------------------AC-----CUA----------------------CAACGUGU----------------------------------G-----AGCCCAUAACACCGGGUGAACUAGGUGCCA---------------------ACCUAGUUCACCCGGUGU------------------------UAUGGGAGUUUCA-------------AUAAAAAAAAAAAAAAAA
#=GR WYDE01070001.1_256583465-256583296    PP ****************999988...............................................**.....***......................******98..................................8.....889999************************.....................*****************5........................456778**98776.............9*****************
DS231961.1_257238-257094                      UUUUGAAAAGGUCCAAUAAACCAAAUUUCCAGUUUUUGCUUUUUUGGUGUUUUUGAAACC---------GCCUUUCAGG----------GGUAUUG-----AA---AAA-CACCCAAAAGCAAAAACUG-A------------AAAUUUGGUUUAUUG---------------------G------------------AC------------------------------------------C----------UU-------------UUCAAAAAAAAAAAAAAA
#=GR DS231961.1_257238-257094              PP ***************************998888888878899999999999999999665.........*********9..........5666665.....44...444.5567766555788888885.6............9*************7.....................*..................**..........................................*..........**.............9*****************
SWLX010574827.1_455-237                       UUUGUUUAACCCCGGGAGAGAAAAGCUGGCGCUUUUCUGUCCCGGGGUUCCAUUGA----------------------------------------------------A----CCCAGGGAGAAAAGUUAC-----------CUAGCUUUUCUCUCCCGGGGUUAAAAAAAAGUCUACA---------------------GAAAUUGCCUUAACCCAAG-CACAAGUGGAAAGCACUA----GAUUCCGAACCCAAGCUAUUUAUU-GAGCAAAAAUAAAAGAAAA
#=GR SWLX010574827.1_455-237               PP ***********99999999999999997649*****************98877765....................................................6....*****************9...........*999999999999988777777666666666666666.....................6665554566666666555.568999**********95....799**********9********76.8999***************
WUQG01516157.1_177-52                         UCUUGAAAAUC---GGUAAAACC-----------------------------------------------------------------------------------------------------------------------------GGUUUUACCGAAACCGGUAAUGCAAACUCUA---------------------GUUCACUCAACCGCUUUAGUAAACAGUCACGAUCACUU--AU-------------AGUUCUUCACUGAUUUAAAAAAAAAAAAUUU
#=GR WUQG01516157.1_177-52                 PP ***99888765...******996.............................................................................................................................699**************96655588888888.....................8886344569***************************6..79.............*******************************
HG823571.1_199-459                            GGGGUUAAAAAACG-----GUUUUUUUUAAAACGGGGUUUAAAAACGUUUUUUUUAACGGG--GUAAAA----------UUUUUACC-CCCGGUA------AAAAAAAA--ACCGUUUUUUU----UUUUAACGG---GGGGGGAAAAAAAC-----GGGGUAAAAAACGGGGUUU------------------------AAAACCGUUUUUUUUUUUAAAGGGGGGUUCGGGGUUUUAAAA-------------ACCCCCCCCCCCCGUUUAAAAAAAAAAAAAA
LQIF01001526.1_155800-155949                  CCUGGAUAAAUAUC---------------------------------------------------------------------------------------CACACCAC---------------------CUAAUGGGCCAGAC-------------AUAAUUUGAAGAAGUGUGGCCA---------------------AAUAUU-UUUCAAGUUA--UAAUGGAUAAUCUACUCUUCCAG-------------AGGUAUGGAUUUAGUAAAAAAAAAAAAAAAA
#=GR LQIF01001526.1_155800-155949          PP **********9999.......................................................................................8899****.....................*******9999988.............9*********9999********.....................****88.799*****99..79**********995688999*9.............9999999************************
LQIF01001526.1_163173-163322                  CCUGGAUAAAUAUC---------------------------------------------------------------------------------------CACACCAC---------------------CUAAUGGGCCAGAC-------------AUAAUUUGAAGAAGUGUGGCCA---------------------AAUAUU-UUUCAAGUUA--UAAUGGAUAAUCUACUCUUCCAG-------------AGGUAUGGAUUUAGUAAAAAAAAAAAAAAAA
#=GR LQIF01001526.1_163173-163322          PP **********9999.......................................................................................8899****.....................*******9999988.............9*********9999********.....................****88.799*****99..79**********995688999*9.............9999999************************
PJUU01081677.1_12851-13025                    UUAUGAGAGUUUCUGAAAAAAGAUGG-------------------------------------------AAUGUCCCGC----------------------UCAAUGUG---------------------AUGUGAACGUUUGU--CAUCUUUUUUUUUUAU-----------------U-------------------G-------------AUAAACUACUCAAUAAAAAAAC-A-AAAU----------------UGUUUAUUGAGUUAAAAAAAAAAAAAAA
#=GR PJUU01081677.1_12851-13025            PP ************************95...........................................667779****......................****8888.....................8888899*999975..9**************9.................7...................7.............9**************9999985.3.3344................56**************************
VIIS01001216.1_102476-102633                  UUUGCAAACUCCCU-AGUGAGUUUGCAAA------------------------------------------------------------------------CUCCCCAU---------------------CAGU-----GACUUUGCAAACUCACUGGGAGUUUGCAAA---UUCACUA---------------------GGGA-GUUUGCAAACUCACUGACCGGUCA-------------GGGAGUCAGAGCG--------AUUGGGUCAAAUAAAAUCAAAUG
#=GR VIIS01001216.1_102476-102633          PP ****9887666554.66666666666666........................................................................57779**7.....................7777.....778996666666666666899999999997...6677788.....................8775.569999999999********9965.............5667777777766........99*********************
QANH01000094.1_960661-960408                  UUUUCAUCCAGAAAGCAAUCCAGCACGAAAACAAGCA---CGUGUGC----------------------AU-----UGA----------------------AAUUAGCG----GCACACGGUGUUUGUU-U------------UCGUACUGGAUUGCUUGCUGGAUGAAAAUACUGC--GUUCUGAUUGAAUCAGAACGUAGUAUUUUCAUCCAGCAAGCAACCAGCA-CGAAAACAAGCAC-------------CGUGUGCCGCUGGCUUAAGAUUGAAAUAAAU
#=GR QANH01000094.1_960661-960408          PP ****************************999999999...4444443......................9*.....**9......................99998655....4444444499999997.7............********************************97..8***************************************988999996.5888888888888.............8877788899*********************
HG824378.1_839-979                            UUUUUAAAAAAAACCCGUUUUUUUUU-------------------------------------------U--------U----------------------AC----CC---------------------GG----------GU-AAAAAAAAACGGGGGAAAAAAAACCGUUUUUUUA---------------------AAAACGUUUUUUUUUUUACGGG--GGUAAAAAAAAAA-CCCC---------------CGGUUUACCGGGGUAAAAAAAAAAAAAAA
#=GR HG824378.1_839-979                    PP **********9999999999998876...........................................9........*......................**....**.....................**..........*8.6788888899999999999999999977665678.....................8889999999999999988766..9**9999998844.3333...............567**************************
CM022048.1_7454794-7454899                    -----------------------------------AACGUAAACAGGUUUUGUUUAAUAUGGAGAAUGA----------UUCGUUCGACACAAUG------AG----GG--CUACUGUUUUUU-------------------------------------------------------------------------------------------------------------------------------------------------------------------
#=GR CM022048.1_7454794-7454899            PP ...................................**********9767777999**************..........**************86......34....43..5578********...................................................................................................................................................................
JAAAXY0100389392.1_249-395                    --------------GAAAAACGUUUCUAAAGUGUUCG--ACAAAAGGGUUGACCGAACGUACCCCUAAC----------GGUUAGGGGUGCGAUCGGUUCU--------CCACUCUUUUGUCGAACAUU-U------------UACAAACGUUUUUC---------------------------------------------------------------------------------------------------------------------------------
#=GR JAAAXY0100389392.1_249-395            PP ..............***********************..5*******998765689****998887776..........6777788889************........*******************8.7............**************.................................................................................................................................
PKSA02004968.1_233789-233671                  UCAGAACAUGAGAUGA------------------------------------------------------------------------------------------------------------------AG---------CGA-----------UCUCGAUGCCUCGUACUGCA----AGCCG-----------UGGCUUGCAGUACGAGGCAUCGAGCUAUCUGUAGAAAAAACC------------------AGCUAUCUGUAGAAAAAAAAAAAAAAAACUA
#=GR PKSA02004968.1_233789-233671          PP ****999998888887..................................................................................................................9*.........**8...........899*************9998....45577...........777778999***********************9999999975..................57*****************************
ML142790.1_5647829-5647525                    ACUGUGCAAA----AAUAAAUGUUUUUUCGCACAGUG---CAGAAACAUUUUUUAGAUGUACAGU----AAGACAUUUC-----ACAGUGCAAAAUUUUU---------GAUCGUUUC-G-CACCGUGCAC-----------UCAAAAACUUUUUCUGCACUGUGCAAAAAACAU-------------------------UUUAUUUUUGCACAGUGCGAAAAAUUU---------------UUGUUUGUGCAAA--------AAUUUUUCAAAAAAAAAAAAAAA
QVRM01004035.1_37930-38108                    UAAGCAAAAUGACAGAAUACCUUGGUGAUUUCGGUCUAGCGGCAAAAUU--------------------CAAA-GGCUU----------------------UGA-AUUU-------UGCCUAGACCGAA-A------------UCACCAAGGUAUUCUGA-------------------UUCAUUUUG--CUUAUAGCCA---------------UCAUUUAUCAGCCAAACAAUUUCGUAU-------------CAUUAUGUGUUAAAAAAAAAAAAAAAAAAAA
#=GR QVRM01004035.1_37930-38108            PP *****99986545566666666666666666666665433333333332....................4567.9****......................***.9753.......3333456666664.4............86666666666666666...................589999999..9999999995...............67****************997544444.............46899**************************
WHPX01000584.1_106878-106654                  UGUGACCUUCCAUGGGAAAAGUGUUGUAACGCUUUUCCGUUAAACGGCCUAUUUUAA------------CG-----GUG----------------------UUU--AAC---GCCUUUUGAGAGAGGUUACGUUAUAACGGUUUUUAACGCUUUUCUG-----------AAAUGACCUA---------------------ACGGUUUUUUAUAAACGAUUAACGCUUUGUCAAGUUUUUCAU-------------AAUUUUUGAGAUGUUAAAAAAAAAAAAAAAA
#=GR WHPX01000584.1_106878-106654          PP *****************999**********************************998............99.....998......................888..886...5*****************56779999999988**************...........4444444444.....................4444444444555666688888888888888884799999**.............*******************************
KZ497583.1_622312-622585                      CCUGUAAGAGAGAGUAAGACCCCUGCUACGGUAUCCC--CCAAAUAUCCUCUUAUAUCCCGCGCGAGGGGUAUGCAGUUCCCCUCGCGCGGGAUAA-----A-----AG-AGGAUAUUUGGGGGAUACUGU------------AAGCAGGGACCUUUUUCACAGGGGGAAAAGGUGGAA---------------------AUUAUUUCCUCCUAGGAAGAAGUGUAUAAUUAUGAAGU-----------------GUAUAAUUAUGAAGUGAAAUAAAAAAGAAAA
#=GR KZ497583.1_622312-622585              PP *******999888888999899999983457888888..355555556677888899999999999998799999998788999999999999983.....3.....33.255555555558888888866............5999999975688999999*****************.....................***99************************999999654.................45679**************************
JAAAKQ010074001.1_495508895-495509084         UUUUUUGGAUCCCUUUAUAUAUAUACUAGCACACCUUUUUU----------------------------UGAC-CUCCA----------------------GGACCACC----------GUUAGGUAUUUUU----------CAAGAAUGUAGAUUAAUGAUUUGUAGCGUGUGUGAAA---------------------AUGCACGCUACAAUUCAUUCAUCCUCUAAAGAAUACCUUAAU-------------GGUGGUUCGGAGGUUAAAAAAAAAAAAAAAA
#=GR JAAAKQ010074001.1_495508895-495509084 PP ****************************9999999988776............................789*.*****......................******87..........678999999876*..........*6***********************************.....................*****************8657999*******778********.............****99769**********************
GL475405.1_163596-163348                      AUUGUGAAAACA--AAAAAAUUGCAGCGCGGUGUUUGCGU------ACUUUUGAAAAUCAAACGGCAAU----------CAUUUUCGUUUGAAUUUUAAAA--------GUAC-------ACAAACAC--C-----------GCGCUGCAAUUUUUUG---------------------UUUUCCCCAUAAAAAUUUUUU-----------------UGCGAAAAACAAAAAAAAAAUUUUU-------------UGCAUAUUUUUUUGCGAAAAAAAAAAAAAAC
JXSR01S017065.1_5084-5230                     UUGCCAAAUGUUUCCCAAUAUUGCACAAGGUUAUGCAA---------------------------------------------------------------A-----GU------------UGCCUAAUA--------------UAUGCAAAGUUGCGCAAGGUUAUGAAAAGUUGCCC---------------------AAUGUUGCACAAAGUUGC------------------------CC--------AAU-------------GUUAAAAAAAAAAAAAAA
#=GR JXSR01S017065.1_5084-5230             PP *********************************99996...............................................................6.....88............9999*****..............***********************************.....................*****************6........................56........67*.............******************
FZSS01002454.1_810749-810529                  UUUUUCAACCACGUCGGACGUUUUUCA-----AAUUAAUUGACGUUUUUCAAACCACGUCAGACGUUUU----------UAAAACGUCCGACUUGG--UUU----------GAAAACGUCC-AAUUUGGC--------------UGAAAAACGUCCGA---------------------CGUGAUU-------UGAAAAG------------------------------------------UAUCCAGUCCAGA-------------GUGAAAAUGAUAUAUAAA
#=GR FZSS01002454.1_810749-810529          PP ***997765444444444444444444.....4444556788888888999999999************..........56789**9999999874..445..........7788888886.44444444..............44444444444443.....................4455567.......7877666..........................................6777888988877.............******************
CM022904.1_3789969-3789808                    UGUGAAAAAAGAAU------UAUUACCCUUUGGUGGGC-------------------------------GGA---AAAA----------------------AAA-UGGG------------UCCGCCACA--------------GGUAAUG------GA--------------------GGGA------------AAUGU----------------UCCUUACCAAAAAAAAAAA-------AAGGG--GGGCCG----UUUUUUUGGGUUUUAAAAAAAAAAAAA
#=GR CM022904.1_3789969-3789808            PP **************......567899999****99875...............................68*...****......................***.***9............7899*****..............9998764......54....................2344............68884................3556689**9999999987.......78888..888866....59*************************
WURT01075556.1_195730011-195730123            ACUGCAC-AACACUGUAAGGUUUGGCUU-------------------------------------------------------------------------UA----CU---------------------U-----------AAAGCCAAACCUUACUGUA--------------------------------------C--------------UAUAUCUAUUAUAGAGGGUAGCUAACAA-------------GGCUGGCCUUUAAAAAAAAAAAAAAAAAAAA
#=GR WURT01075556.1_195730011-195730123    PP ****975.689***************95.........................................................................79....**.....................*...........**9************9765......................................9..............4556666666655467************.............*******************************
QEEW01023095.1_23151-22883                    GAAGAAGAAACAAAGGUCGAGAAGAAGAGCUUUUUUAUUCAAGAGGAUGAUCUACAAGCUUUCGGGCAACCCUUGACGUCUUGCCCGAAAGCUUGUACGAU----------CAUCCUCUUAUAUAAAGAAG-----------CUCUUCUUCCCGACCUUUGU-----------------UUCUUCU------UCUAAAGA-------------UCGAAUUGUUAAAUAAAGGU---U-CAAG-------------AAUU-UCCGAUUAGUAAAAGAAAAAAAAAAA
#=GR QEEW01023095.1_23151-22883            PP ***********************************************976656789999999999999956678655447999999999999987544444..........88*******99988888656...........87***************985.................5677899......99987654.............47899999999999999983...3.4455.............5444.69999*********************
JABSTQ010010667.1_115023-115243               AAUGUAAAAACAGCGCAAACAAACACGGAC---------------------------------------GAA----GGA----------------------GACCUUCU---------------------CCUU------CGUCCGUGUUUGUUUGCGCUGUUUUUACAUUAUGA----ACAAUGCGCAACGUACUUUUUUCUUAAGGUGAAAACAGG------------------------UAUAGAAAUGGAA-------------GUCUAAAAAAAAAAAAAA
#=GR JABSTQ010010667.1_115023-115243       PP ***************************887.......................................666....667......................78999876.....................6777......789*9*************************99766....569******************567799***********5........................567899***9999.............******************
JZLH01S0399973.1_34838-35075                  UUUCACCAGAAACUGAGAAACAAGGUUUCAUCACUCC--AGCAAUACUUUGUAAUAAUCUUCGAAGU--AUAGGUGGAA---ACUCUGAAGAUUA---UUA--------CAAAGUAUUGCUGGAGUGAU-G------------AAACUUUGUUUCUCA--------GUUUCUGGUGAAA---------------------AUCAGAUAUUU-----UUGCAACUGGUG--------------UUAGCUGUUACUC--------ACCAGAUAAAAAAAAGGAAAAAA
#=GR JZLH01S0399973.1_34838-35075          PP *************************************..5999999999999999999988665555..8888889875...5555668888877...455........67899999999********8.7............**************9........889999*******.....................****9999854.....5999*****994..............4556677766665........9**********************
PKSA02003558.1_60325-60576                    UCAGCGAAUGA---CGAUGCCGAAACA--UAUGUUUAAGCAAAAAACGCAGUCUGAGUUGUGACAUUAACA-----UUGCUUAAUGUCACAACUCAGA-----------CUGCGUUUUUUUUAAACAU---------------AUGUUUCGGCAUCGCCAUUGGCU-------------GAGCUGUCUCAAGCACAGGCG---------AGCUGGUGAAGAACUUCCAUCGUAAACC------------------GGAGACACGGAAAAAUAAAAAAAAAAAAAAA
SDAX010087888.1_2866-2651                     AGUGCAGA-----UGAGAGGAGUUCCUUUUCAACCUA--AUGGCACACAAAAUUAAUGCAAGAUGU---CCAGUGCUGU----ACAUCUUGCAUUAAU-----------UUUGUGUGCCAUUAGGUUGU-UG---------AAAAGGAACUCCUCUCAU--------------------CAGCACACAGGUUGUGAAAGA----------------CAGUAAGUAUAGUUGA---UUUUUAU-------------AGCUG-UUUGUGUUUUAAAAAAAAAAAAAAA
#=GR SDAX010087888.1_2866-2651             PP ****9976.....688888888888888888888888..478888887777777777777777665...5568877654....566667777776653...........45678888888888888886.68.........877888888888888873....................344444445544444443333................4899998888877766...99999**.............****7.77899999*****************
PNEQ01099617.1_5058-4934                      CAUGUGGGUAUUGUUUGU----------------------------------------------------------------------------------------------------------------UA---------UGA---------GCAAGGUAGCUGUCUACAAGAUGCA-U-------------------AAUCUUGAAGACAUCUUCAAGAAAUCUUGAAGACAACUUGAAG-------------AAAUCUUCAAGAUGUUACAAGAAAAAAAUAA
#=GR PNEQ01099617.1_5058-4934              PP **************9985................................................................................................................69.........*96.........5899******************985.4...................49*****************************************.............*******************************
PKSA02009241.1_246679-246822                  UCUUUCAAAAUACAAACGUGCGAUUAUCAUUUACGGUUU--------------------------------------------------------------UGGGAGGA------------ACCGUAA--A-----------UGAUAAUCGCACGUUGAA-----------CAGAAACA---------------------UAUAUUU--------UUCGUUCUACUGAAUUGA--UUGCCAU-------------AAGCGUC-UAGUAAAUAAAAAAAAAAAAAAA
#=GR PKSA02009241.1_246679-246822          PP ****************************99999998875..............................................................5*****97............8899999..5...........89**************54...........44444455.....................5566664........569999999999887555..9999999.............9998755.89999******************
SWKY01000005.1_55862990-55862867              UCUAUCAAAAAGUCAU-------------------------------------------------------------------------------------UUU-UGGA---------------------GUG--------AAC-----------AUAUAGCCUUUCCAGUACAC-UUA---------------------GUGUACGAGAAAGGCA-AAAAAACAGUACAGAAAAUUUUCAA-------------AAUCAUCUUUUGUUUCCAAAAAAAAAAAAAC
#=GR SWKY01000005.1_55862990-55862867      PP *********9999986.....................................................................................678.99**.....................*99........776...........68******************.578.....................***************5.567899*******************.............*******************************
JABSTQ010008330.1_63338-63183                 UGCUAAAAGGCUCUGUUGGUUCAGACAA-------------------------------------------------------------------------CAGUCUUU---------------------UACU------CUGUUGUCUGAACCAACGGUUUACCGUGUUGUGUCAGAA---------------------GACACAACACGGUAAACUGUAGCCAAUAAA--AAAGAA-UAC-------------UCCAAUAAAUAUGGCCUUAAAAAAAAAAAAA
#=GR JABSTQ010008330.1_63338-63183         PP **************************97.........................................................................79******.....................****......****9***************************9995433.....................999************994689999999998..777764.566.............788888888888889999999999*******
LS529064.1_22216-22024                        AUCGUUACCCCGAUACACUUUCCUGGCAAACGAUUACC--CCAAAUGG-----------------------------------------------------AGAAACAC----CAUUUGGGGUAAUCGU-U------------UGCCAGGAAAGUGUAUCG-GGGUAA-CGAUUUGCCA---------------------GGUAAGUUUGCUCUCAGUGUAAUUAGCAAGAAGAGAACUAAU-------------UUGUUGUUGAAAAGUCAAGAAAAGAAAAGAA
#=GR LS529064.1_22216-22024                PP *****************************999999983..55555553.....................................................4445*996....5555555699999997.7............**************9877.558877.999*******.....................******9***********************************.............*******************************
PKSA02000637.1_594982-594761                  CCUUUUAGCAAAUCGUUACCGCGUACCACCAGAACCU--UUGAAGCAUGC-UUUUAAGCGCGC------GCCCCUACCC-------GGGCGCGCGCUUAAA--------AGCAUGCUUCAAAGGUUCU--GGUAG----UGCGCGGUACGCGGUAACGGUU------------------UACUAAAAGUUUACCUAAACG--------------AACACAACACAGUAA-------------C----------CC--------ACUGUGACCAAUAAAAAAAAAAA
#=GR PKSA02000637.1_594982-594761          PP *************************************..5*******876.5678999*9998......6********6.......789************........*******************..689**....****9**************876..................5899999*******9888875..............789999999999986.............*..........**........99*********************
WUQG01720000.1_39457875-39458124              ACUGUAAAAAAAA-GGCUGGCGAAAAAAAUGUCUGGCGGUCUGGUGGGUAAUUUUUUUACC--------UGGGUGCCGG--------GGGUAAAAAAA-----------UUACCCACCAGAGCCAGAC--A-----------UUUUUUUCGCCAGCCU---------------------UUUUUUACAGACCAUGCAACU-----------------UGUAACUGGGAAAAAAAAAGUUUUC-------------C--CCUCUCUCAAAAAAAAAAAAAAAAAAAA
#=GR WUQG01720000.1_39457875-39458124      PP ******9988765.55555555555555555555555455555555544433333333333........9999988643........33333333322...........3344555555544555555..4...........6555555555555555.....................456677888899988887665.................8999999999999888887777655.............4..4566699999******************
PGRX01001589.1_329008-328724                  GCGGUGUGA---CUUUGUGCCAUUCGCGAAAAACGUA--UGGAAGUAUUCUUUAAGACCGUGACAAGGU----------AACCUUGUGACGG---UUUUAA--------AGACUACUUCCUUAAGUUUU-UUUAUG--AAAUGCGCGAAUGGCACAAAGU-------------------CACCCUCAUGCGCGCGACGGU---------------ACAGGAAGUUGUAAAGGAAA-------CUUCAAAUUUAAA----AUUCCCAAAAUUAAAAAAAAAAUAAAA
BLKM01007580.1_34062-33924                    ACUAUACAUUCACCACA------------------------------------------------------------------------------------GAUAUCCA---------------------CUUU------UUGU----------UCUGGGGUAUGGCGAUGUAUCCCCA---------------------GAUGCAGUGUCAUACCCCAGAAA----AAAGGAGACAUGAAU-------------UGCAUUUC----UGCAAAAAAAAAAAAAAAA
#=GR BLKM01007580.1_34062-33924            PP ************99755....................................................................................4567****.....................9887......6654..........4579999999999999999883444.....................88889999999999999888874....89*************.............********....5******************
JXSR01S053979.1_99842-100051                  ACCGUAUAGA-GCCAAAACGUAUGAAUAACGUAC-----------------------------------ACUGUACUUU----------------------AUACAAAC---------------------CAGUGUGAUACGUUAUUCAUACGUUUUGUGAUGUGUGAUAAAGCCUUAA---------------------GGCGGUGUCACACAUCACAAAA--------------------CGUACGUGGAUUU-------------GUCAUUGAAAUACAUGUA
#=GR JXSR01S053979.1_99842-100051          PP *****99877.5779*************986554...................................4455599999......................99998877.....................76555557766665***********************************.....................*****************87665....................6677778887665.............9*****************
WNWK01004820.1_37954-37699                    CAUGUCGAUAUUACAUGGUGUAGCACCA-----UGUAAUAUCUACAUUGUGUAGUACCAUGUAAUAUCUGAUAUUAAAGUAGAUAUUAUAUGAUAUGG-----------CACCAUGUGGAUUACAU------------------GGUGUAGCACCAUGCA-------------------GACACCAUACUUCCUUCUUUA---------------UGUAUCCUUAAUAUUGAAAA-------------------A---UGUUCAUUGAGGCAAAAAAAAAAAAAAA
#=GR WNWK01004820.1_37954-37699            PP *****99887777766666666655555.....4444445888999999********************6778899988******************5...........99999999887444444..................5555555555555544...................223333333344444444433...............34444445555523377766...................4...46888999********************
PJUT01257549.1_543-422                        UAGGCUCCAACUCAAAA------------------------------------------------------------------------------------GAG-CAGU---------------------CCGC------UAAA----------UUUGAAGGAUUUCAAGUCGGCACAA---------------------GCCGACUUGAAAUCCUUAUAUACAGUGCAG---ACCUU-----------------AGCUA-ACCUCAGGUCAAAAAAAAAAAAAAA
#=GR PJUT01257549.1_543-422                PP ***************98....................................................................................899.****.....................****......9998..........8************************.....................******************999997776542...45653.................67776.3477789******************
WOFM01000212.1_1767860-1767692                ACUACAGAA-AACUGAAAAAAUAUU----------------------------------------------------------------------------CGAGAACU---------------------CGAAAGUGCCCAAC--AAUAUUUUUUCGCAUUGUAUUGAAA-UUCGUCA---------------------C---UCUUUGUUCAGUCAGUAAGCAUUAAAAAACGUAU--UU-------------UUCGAUUUGAUGAUGCAAAAAAAAAAAAAAU
#=GR WOFM01000212.1_1767860-1767692        PP ***998765.69***********96............................................................................999*****.....................************99..69***************98876544.3344555.....................3...33344588***************98888866555..55.............66999**************************
WUAS01076668.1_167776063-167775945            CCUUUUAAUACAAA--------------------------------------------------------------------------------------------------------------------GCAC-----AUGUA-------------AGGACAUGUAAUAUGCUUAUUA---------------------AAGCAUGGUACAUGUCCAAAUUUUAAUAAACGGUCCUUCCAU-------------GGGUACC-AUGGGGGGAAAAAAAAAAAAAAA
#=GR WUAS01076668.1_167776063-167775945    PP ********999998....................................................................................................................4558.....85544.............8*********************.....................******************************8888899****9.............4467777.***********************
ML633133.1_1682450-1682575                    UCUGGCAGGAAGGUGUGUCA--------------------------------------------------------------------------------------------------------------GCCGGGAUUCAUGA-------UGGCACGC----------ACAUGCAACA---------------------GUUAGUG----------UAAAAUUGUUAAAGAUAAUUAUGAU-------------AGCUAAUCAGUAAGAUAAUUAAAAAUAAAAA
#=GR ML633133.1_1682450-1682575            PP *****************998..............................................................................................................67999***999976.......899****6..........9999999999.....................9999995..........*************************.............*******************************
JXSR01S006458.1_61872-61679                   AUUUCACUAAUAUUUAGCGUUGGUCGCUAACCCCGUU--UUGAUCGCUAACUCUAAAAAUGGUCGCUAAAUAGCGGGUA-UUAGCGAUCAUUUUUGGAGU----------UUAGCGAUCAAAACGGGGU-U------------AGCGACCAUCGCUAAAUGUUAGUGAAAUAGG--------------------------------------------------------------------CCCCAGCACAGUU-------------CUCAAAAAAAAAAAAAAA
#=GR JXSR01S006458.1_61872-61679           PP ***************************9999999999..5***************************95*888888886.57888888888877766554..........499*******999999997.7............9*************86666666665555555....................................................................5555556788898.............9*****************
LFEI02000138.1_483635-483418                  UUUGUAAAAAAUCUUCCAGUUUUG-GCAGCUUCUUUUUCUUCUUUGUUUCUUUGGUA------------GGCCGCCUUG-------------AAAGCAUC-UG---CAC--ACACAAAAAAUAUAGAAU-G------------AGCACAAAACUAGUA-CAGUUGUAA-----------C------------------AG-------UUACAUUUG-UGAAAGUCUGAAAGAAAAUUUUC---------------AAUUGUUCUUAAAGAUAAAAAAAAAAAGAAA
#=GR LFEI02000138.1_483635-483418          PP **********99998877777777.99***********9999999988887776555............5555555443.............33333333.22...223..346666666666666665.7............787777777777765.555555555...........3..................63.......555555555.5555555555678*******988...............99*****************************
AAGJ06000021.1_34500365-34500195              UAUAUAGAGACCAUGGGCGUCAAUCCUUAACCUAUUG--UUCAGGGG------------------------------------------------------GGAUCAUC----CCCCUGAACAAUAGG--UAUC-----ACGUAAGGAUUGACGCCCAUAAU-----------------AGAGAC--------UCUCUAA-------------AUUAAAAC-----CACCAAGAACUUUAUU-------------UGCCAUUU-----AUUAAAAAAAAAAAAAAA
#=GR AAGJ06000021.1_34500365-34500195      PP ***************************7534444444..24444444......................................................3445*995....444444444444444..4569.....99995***************986.................444568........6544332.............67776654.....4788999*********.............********.....******************
JAAEEI010000871.1_11988-11831                 ACUGCAAAAAUAUUGUUGAGUCACGAGCGCUUUCGUCUGU--UACGACAUU--------------------------------------------------CAGUUUUG----UCGUAAUAGACGAAA--G-----------CGCUUGUGACUCAACA---------------------ACAU-------------UUUC-----------------UGCAGUCGAUACAAAAAAUUUUUAU-------------AGAAAUUUAUAGAAUAAAAAUGACUUGAAAU
#=GR JAAEEI010000871.1_11988-11831         PP ****9867789**************************866..999998776..................................................5788****....99999999*******..6...........9**************9.....................6889.............9887.................99999********************.............*******************************
FZSS01002544.1_533200-532908                  UUCUCACUUUGAUUUGGACGUUUUUCAAACCAAAUUGG----ACGUUUUUCAAACACGUCGGACGUUUUGUCCAGUUUGAAAAACGUCCGACGUG--GUUU--------GAAAAACGU---CAAUUUG--G-----------UUUGAAAAACGUCCGACGUGGUUUGAAAAAC------GUCCA-----------GUUUG--GUUUGAAAAACGUCCGAUAAGGUUU--GAAAAACGUCCAA-------------CGUGAUUUAAAGUGUCCAAUCCAAAGUGAAA
JXLN01010636.1_3535-3363                      UUAUCGAAACCUCAAAACCAUCGAACCG-------------------------------------------------------------------------AUUGGGUU---------------------UGGUUUGUUGGUUUGAUUUGAUUGUUUGCGAGAGGAAAAAAAAAU----AAUUUCU------UCAAUUUUGUUUUUUUUUCGUUUCAAA--UCCAAGAAAAAAAACAAAAAC-------------UGCUAUUU--UGGGACAAAAAAAAAGAAAAA
#=GR JXLN01010636.1_3535-3363              PP ************************9775.........................................................................579999**.....................**9999999*****779***********99999999999999986....6789***......***999995888888999999998885..5********************.............*****966..9********************
PYHX01001421.1_1272832-1272947                ACCGAAAGAACUUUCCCUGAAUACCUGAAC-----------------------------------------------------------------------CUAAUACC---------------------UG---------GUUCAGGUAUUCAGGGA-----------------------------------------A-----------------AGUAUUCAGGUAAAAAAAUGUCCAC-------------AAAUGUUUCUAAAGUCAAAAAAAAAAAAAAA
#=GR PYHX01001421.1_1272832-1272947        PP ***********9999999999999999985.......................................................................999*****.....................*9.........99999999999999999.........................................7.................8887777777777777777655555.............45677999999********************
HG819411.1_16898-17105                        GGUUUUAAAAAACCGGGGGGGGUUUAAAAAAAAAAAA---AAAAAC--------------------------------------------------------------G-----GUUUUUUUUUUUUAAC--------------UUUAACCCCCCCCCCGGGUUUUUUUAAA-------AAAAAACCCGAAAAACCCCCG----UUUAAAAACCCCGU----UUUUUAAAACC--CCCCCCC-------------GGUUA--AAAAAACCCCCGGUAAAAAAAAAA
PKSA02005665.1_4375-4654                      AAUGUUAACCAUUUUGUUCUUAGCCCGAACUGAGGCAGGAAAAGAGGAAAGUUUCAAAGUAGAAGAAAAAACAGGUUCAUUUUUCUUCUACUUUAAAACU---------UUCCUCUUUUCCUGCCUCA--GU----------CUCGGGCUAAGAACAAAAUG-----------------GUUAACAUUCUAUUCCGAAAC-------------C----------------------------GUUCGUAAACAGA-------------AUUAAAAAAAAAAAAAAA
#=GR PKSA02005665.1_4375-4654              PP *****9887666666666666666666589999999999999999999********************95655588888899************999765.........78999*****999999999..58..........98666666666666664443.................445788888899999999766.............3............................6666668877644.............******************
CM023270.1_21271433-21271671                  UCAAUGAAAACAUUAGGUAAAAAAAAAAA-----------------------------------------------------------------------------------------------------AAAAACUAGCAUUUUUUUUUUUUACUUAAUGGUUUCAAGGAUCUUGCAC---------------------AAAAUCAUUGAAACCAUU------------------------A-----------G-------------GUAAAAAAAAAAAAAAAA
#=GR CM023270.1_21271433-21271671          PP *************9999999999999987.....................................................................................................6999999999999989999999999999999999999999999999999.....................999999999999999995........................6...........9.............******************
KZ893153.1_11429-11194                        ACUUACCAAGCUACGAAAAAUUAAAUUCGCUACGUCU---UUCAGGC------------------------------------------------------G-----AA----GCCUGAA-AGACGUAU-UA---------GCGAAUUUAAUUUUUCGUAGCUUGGUAAGUGAACGAAA---------------------AUUUGCGUUUUAAGCGAA------------------------ACGAAACCACUAC-------------GUAAACAAAAAAAAAAAA
CM019181.1_1165532-1165647                    UUUUCAAAAAAAAUGAAGCUAUUG---------------------------------------------------------------------------------------------------------------------------CAAUGGCUUCA----------AAAUUUUUCGA---------------------CAAAUUUU---UUUCACUGAAAUCCAUUUUGGAACUUUCUGA-------------AACAAUCCCUGGAGUGUGCAAAAAAAAAAAA
#=GR CM019181.1_1165532-1165647            PP **************9999988875...........................................................................................................................57888999998..........44445555544.....................44444442...234455999**********************.............*******************************
SCLE01034102.1_418-689                        UUUAUAUAUCUCUUAUGAGCAUACGUUUACUGUGUAGUGUUAUAAGAAAAUUAGGUA------------UAGUAACUAA--------------UGCUAUUA--------UGCCUGUUAUA-CUACACAAACGGCCUAGCUGGAAAGCGUAUGCUCAUAAGAGAUAUGUA----------CACCCGUUGAAAAGACCCAAC-------ACAUAUCUCCAGUAAUGAAUAAAU-----------AGUCCUCCCUCCA-------GAUACAGGAAAAAACAAAAAAAAA
#=GR SCLE01034102.1_418-689                PP ***************************8789999999***99999997766554444............9999987764..............44444444........55779999998.89999999945666665544444***********************97..........9******************98.......9********************985...........6677888877766.......5***********************
WNWK01037888.1_10053-10329                    GGGGAAAAAAAAAA----AAAAAAAAAAAAUU----------------UUUUUUUAA----GGGCCCCCUUUUUCUAUGGGGGGGGGG----AAAUCAAAU--------GACC-------------AAAACCCCGGGUAAAAUUUUUUUUUUGGAACCUUUUUUGGGG-----------GAAU-------------GGGC-------CCCCAAAAAAAAAAAUUUAAAAAAAACC---CCCC---------------CUUUUUUUAAAAAAAAAAAAAAACCAAAA
AZMS01S00047597.1_21301-21168                 UCUGAAACAGCCAAGUUGAUU--------------------------------------------------------------------------------U-----UU---------------------U------------C------AACCAAUGGAAACUCCGAAAAUGUUG---AUGGUUC-------AACUAAAAAUACUGUUGCAGGUUCAGAACUCAGCAAAAAUAAACC--CU-------------GUUUA---GCUGAUACUAAAAAAAAAAAAAC
#=GR AZMS01S00047597.1_21301-21168         PP ****************99766................................................................................9.....**.....................*............9......66799*******************98...58*****.......*******9****************************988888774..46.............88888...***********************
PKSA02004709.1_463097-462982                  GUUGAUCGAAAUUUGAAGG---------------------------------------------------------------------------------------------------------------UU----------CA--------UCUUUUCGAAGCGCGACA--GUUGUAA---------------------AAC--UGUCGCGCUUCGUGUUUUCAA-----ACAAACUGCAC-------------GUCUAAUCUUUCAGUAAAAAAAAAAAAAACA
#=GR PKSA02004709.1_463097-462982          PP *****************97...............................................................................................................59..........*5........799999********9876..6688888.....................866..6789*******9744444444.....5589*******.............****96656789*******************
CM008075.1_2624500-2624608                    AUUGCCUGUACACGCACAUGUGU-----------------------------------------------------------------------------------------------------------A------------U----ACGCAUGUGGUUA------------------CCGUUU---------CAAGAA--------------UAAAACAAUCAAUAUCUAAAACAUAGUU-------------UUUUAUUUAUUGAGCAAAAAAAAAAAAAAAA
#=GR CM008075.1_2624500-2624608            PP *******************9987...........................................................................................................5............6....7899*******98..................788888.........888887..............89**************************.............*******************************
AJVK01117154.1_307-171                        UAUGCAAAUUUUCUCGAU-----------------------------------------------------------------------------------GCAUAAUC---------------------CAUUUC--GCGCAU----------UUUUUUCUGUCCCGAAAAUAUGC-----------------------AUAAUCCUGGGACUGAGUGUAAUAAAUAAAGGAAAUAUCUAA-------------AAAUAUCUAUUUGGUUAAUAAAAAUAGAAAA
#=GR AJVK01117154.1_307-171                PP *********999996553...................................................................................3455569*.....................**9765..554333..........45689*****************9.......................*********************9588998879999999*****.............*******************************
JAABKL010013870.1_1892-1737                   UUUGUAAAAAGGCAAAGGGGUUAGGCUUACUUUUUUUUGCCAGAAAUCGGUAUUU--------------CUA----AAG----------------------GGG-GCCG----AUUUUUGUAAAAAAGCAAGG--------GGUAGCCUUACCCUUUU---------------------GCCAGAAA-----UCAAUAUU------------------------------------------UUCAAAGGGCCAA-------------UUUUUGUAAAAAAGCAAA
#=GR JAABKL010013870.1_1892-1737           PP **********************************************976555544..............567....89*......................***.*987....9**************98366........663*************6.....................79766666.....66666666..........................................6677777777776.............56666667788889999*
CM023449.1_71776416-71776113                  CCCCUUAAAAAAAA-----AAAAAAAUAAAAAUUUUUGGGGAAAAAAUUUUUCCCUUUGGGGCCCCU--GGCCCAAAAG---GGGGGGUUAAAUUUUUUUU--------UCCCCUUUUUAAAAAAAUUUUGGGGGGGGGGGGGAAUUUUUUUAAAAAACCCCCCA----UUUUUUUUUU---------------------AAAAAAU---UGGGGGAAAAAACCUUUGGGGGAAUUUUUUUU-------------AAUUGGCCGGGGGGGGGGAAAAAAAAAAAAA
JTDY01000805.1_68097-67878                    UCGAUGUAAGCAC--CGACAUUGUUUCGACCCGUUU----CGAGAGCCUUUUU----------------CAAGGCUCGC----------------------GUCUUUAA-----------------------------------GAAACAAUGUCGGU---------------------GCUUACAUCGAAUUUCCCGUU-----------------UUUAUAAAAUAAGUAA---------------------------UUAAUUUUGUUAAAAAAAAAAAAAAA
#=GR JTDY01000805.1_68097-67878            PP *****99999885..456666666666677666654....4555544444443................3457999888......................77665555...................................66666666665554.....................689999999999999999886.................7788888888888776...........................7889999*******************
CABEGB010000077.1_10498-10338                 UCCCACAUAACCCGAGGGGUUCCCCC---------------------------------------------------------------------------ACGGGGUU---------------------UUUUUUUUGUCGAG-GGGGGAAAUCCU-UUAUGGAUACCCGAGGGGAAC---------------------CCCUCGGGUAUCCAUAAAGG----------------------AUUUC--CCCCUC-------------GACAAAAAAAAAAAAAAA
#=GR CABEGB010000077.1_10498-10338         PP ****9999999998777777766665...........................................................................689*****.....................*************8.666666666776.88*******************.....................*****************986......................589**..*****9.............******************
KI894746.1_277662-277538                      UCAGUGAAUAGUUCUACAG----------------------------------------------------------------------------------CUU-UCCU---------------------U-----------UA--------CUGGAUCAGUGAAUAGAUCUACAGCC----------------------UGUAGAUCUAUUCACUGAU---CCAGUAAAGGAAAGCUGUAU-------------AUCUAUUCACUGAUCCAGUAAAGGAAACUUU
#=GR KI894746.1_277662-277538              PP *****99988877776665..................................................................................9**.****.....................*...........*9........57889*******************99......................9****************85...7*******************.............*******************************
ML142816.1_151618-151412                      UGUGCAAAAACAAAAAAAAAUUAUUUU--------------------------------------------------------------------------GCA-CUGU---------------------GCAAA----AUGUCAAAAUGAU-UUUUGCACCGUGCGAAAAAAG-----UGGCUUGAUUAAGAAAUAUCU-UUCUUUUUGCACCGUGCGUAAGCAAAAAAAUUAUUUUC---UUUAGCAGUGUCAAAAUGAUUUUUGCACCGUGCGAAAAAAGUGG
#=GR ML142816.1_151618-151412              PP *********998765444556666655..........................................................................567.8***.....................*****....****755666665.5677************99875.....6789****************6.578***********************998888887776...69***********99999**************************
SCLH01001160.1_11554-11793                    UUUGACCAUUACACCAAUAGGUACAGUAUCGUAACAAGGUGA---CAUUUUCAAAAUUUCAAAAUCUA-UCCCAGACGG--UACAUGGUGUA--AGAUUUU--------UCCCU----UCUUUUUUCCAAUACAC---UGAUUUACCGUUUUGAUUGGUUGAAUCUGA-GAAGACGUAG---------------------GUUUUCUUCAGAUUCAACCAAUAAAACGGCGGA-AAUCCGAA-------------GUGUAACCAUUUGGAAAAAAAAAAAAAAAAA
#=GR SCLH01001160.1_11554-11793            PP ****9999988889****************888888877777...46777777777777887777666.********85..66677788877..5999999........99997....66666666665444666...655544************************.**********.....................*****************9888888888888885.55668888.............999999*************************
FZSS01002467.1_318515-318768                  UUUUUUCAAACGUAGGACGUUUUUCAAACCAAACUG----GACGUUUUUCAAACCACGUCGGACGUUUU----------AAAGACGUCCGACGU-GGUUUG----------AAAAACGUC--CAAUUU--A-----------GUUUGCAAAACGUCCGACGUGGUUUGAAAAACGUCCA---------------------CGGUUUGUAAA--ACGUCCGACGUGGUCUGGAAAACGUCCAA-------------CGUGAUUUAAAGUGUCCAAUCCAAAGUGAAA
DS232196.1_191051-191198                      UUUUUAAAAGGUCCAAUAAACCAAAU---------------------------------------------------------------------------U-----UU---------------------C-----------AG-GUUUUGCUUUU-UGGGUGUUUUUAGA-ACCGC--CUUGA----------GUAAGGGGUAUUGAAAAACACCCAAAAAGCAAAAACUGAAAAUUUUUU-------------AUUGGUCCUUUUCAAAAAAAAAAAAAAAAAA
#=GR DS232196.1_191051-191198              PP *************9999888777775...........................................................................6.....78.....................9...........96.45666666655.59*********666.78887..5****..........******8899************************99999999986345.............88999**************************
VNJL01007492.1_94-276                         ACUGUAAGGUA-ACAUAGAAUCACGCUCCUGCGAUACA--GUAAGGACCAA------------------CCUUAAGUAA----------------------GGU--UGA----UCCUUACUGUAUCGC--A-----------GGAGCGUGAUUCUAUGCAA------------------GUUGCGGUACUAAAAUGAUAA--------------UUGGCUAUCGUUUAAAAAAAACUUAAAU-------------AAAACUUGAAUAUGUAAAAAAAAAAAAAAAA
#=GR VNJL01007492.1_94-276                 PP *****987655.569************99999999995..77999997655..................55566*****......................***..*99....999999999999999..4...........89**************998..................344555666666666555544..............5565555544444455677888888888.............8888899999999******************
AAGJ06000008.1_24719245-24719078              AAUAUAGAGACCAUGGGCGUCAAUCCUUAACCUAUUG--UUCAGGGGGAUGAUC-----------------------------------------------UAU-CAUC----CCCCUGAACAAUAGGUACA---------CGUAGGAUUGACGCCCAUAAU-----------------AGAGA----------CUCUAA-------------AUUAAAAC-----CACCAAGAACUUUAUU-------------UGCCAUUU-----AUUAAAAAAAAAAAAAAA
#=GR AAGJ06000008.1_24719245-24719078      PP ***************************7546666666..466666666655555...............................................457.**85....6666666766666666699.........999***************986.................45556..........654333.............67777654.....4788999*********.............********.....******************
PKSA02001846.1_229072-228898                  UAUUUAAACACGCUGC--------------------------------------------------------------A-----------------------------U----------------------------------------------GUGCUACACGUUUAAGGGGGG---GGGGGGGGGGUGCGGGAGUUGCCCUCUGACACUUGUGAAGUAAACAACAGAAAACCGAU----UUCGCC-UUCGUGUCCUAGUUGUUGUGUAAAAAAAAAAAAAAAA
#=GR PKSA02001846.1_229072-228898          PP **************98..............................................................8.............................7..............................................89**************99986...79*******************8999************************9988777765....689***.******678889*************************
LGIB01001407.1_24708-24596                    UGUGUUGAAUGAAUGACGACUC------------------------------------------------------------------------------------------------------------C-----------GA-----GAUUCAUUCUGAAAUCAACACGCGGAAAGA---------------------UUCACGG----AUUUCAAAUGAUCGAUAAA------------AACG----UCGCG--------AUCGAUUAAAAAAAAAAAAAAAA
#=GR LGIB01001407.1_24708-24596            PP *********9999999999776............................................................................................................9...........*9.....677999************************.....................*******....9***************997............5666....67665........***********************
AAGJ06000006.1_26358880-26358691              AAAAAAAAAAAAAUUCCCAUGCAUGGGAAUUUCC-------------------------------------------------------------------CAU-GCAU---------------GGAAAU--------------CCCAUGCAUGGGAAUUUUUUAGGUCAGCCA---------------------------UGGCUGACCUAAAAAAGCUGAC-------------------CUUACCAUUUCGA------------GACCAAAAAAAAAAAAAAA
#=GR AAGJ06000006.1_26358880-26358691      PP ***************************9998876...................................................................667.7876...............566666..............***********************9998654...........................555899**********877665...................899********98............599****************
JABSTQ010011052.1_3600332-3600176             GCUCUCCGAGUGUUGUGCG----------------------------------------------------------------------------------GGAAACGC---------------------AUGGGCUGAUUGUA--------CGCAUAGUAUGUGUAAGAAAAACAACA---------------------AAUUUUCUUACACAUAAAUUUAUGCGUAAAGGUAAUUCAUAU-------------AGCUAACCACUCAAAAAAAAAAAAAAAGAAA
#=GR JABSTQ010011052.1_3600332-3600176     PP *****************98..................................................................................7899****.....................*********99987........89************************9.....................99*******************************997744335.............777669*************************
JH770313.1_112823-112553                      UAAGCACAAAAUUUGCUUAAGCACGAAAAAUUGCUUA--GUAAAAUCAGGUUACCGGCCAAAACUCCAUGUGACAAUUGCAUGGAGUUUUGGCCAGUA-----------GCCUGAUUUUAUUAAGCAAUACU----------UUUUUGUGCUGAAGCAAAUUUUGUG------------CUUAAG---------CAGCUC--------UAUGAAAUUGGCCC-CAGCUUGUAAACUUACAGA-------------AAAUAUUUGCUUAGCCAAAAAAAAAAAAAAA
CM014389.1_178589502-178589389                UUAGUAAAAUGAAUA--------------------------------------------------------------------------------------UCUGUAGU---------------------CAUGACAACCCUCA-----------------------------------C-------------------A------G-----GAUUGCGUCAUCAAUAAAGAAAAAGUUGAC-------------GUUUCUUCUUUGAGUGAAAAGAAAAAAAAAA
#=GR CM014389.1_178589502-178589389        PP ********9999984......................................................................................66776555.....................55554445555555...................................4...................4......2.....35667*************************.............*******************************
HG823541.1_604-345                            UUAGGGGUUAACCCCCGGGGUUAAAAAAAACCCCGGG-GGUUAAAAACCGUUUUUAA--------------------------------------------CCCCAACG----UUUUUAACCCCGGGGUA------------------UAACCCCGGG------------------------------------------------------------------------------------UAAAAAGUAACCU-------------UUUUUUAAAAAAAAAAAA
KB306104.1_948803-948502                      UCGGAACUAAUGCAAAGGAAGCAUGUUAAAUUGAUUCACAUUUCAUUUGUUAUGGGACAUAUACAUGCG----------UCGCAUGCUUGUUAAUUGUCGG--------CGGGUAUAAAAUGAAUCAAU-CAAAGCCGUCAAAGAGCACGCUGCUUGAUUG------------------UCAGGCGCCAGUAUUAUAAAG--------------UAAUAUAAACAAUAUGGGACAUUGCCCU-------------AUCUCCCCAUUGUGAAAAAAAAAAAAAAAAA
#=GR KB306104.1_948803-948502              PP *********************************************************************..........**********************........*******************8.79***********9**********9999985..................699***********9999996..............6899*********9988888888899**.............*******************************
KZ344579.1_452499-452698                      UAUACACAUACAUAUACAUAUAUAUGUA-----------------------------------------AUC---UGCA----------------------CAA--AUA---------------------AUCUGUUUCUUUGUACAUAUUUAUGUAUGUACGUGUGUGGC--------GCUUGAUUAAAUCUCCAUUUA----GCAUUUCACGUUCAAUAAUUUGCAAAGCUAACUCUCAG-------------AGGAAAGAGUAAAGUAAAAAAAGAAAAAGAA
#=GR KZ344579.1_452499-452698              PP *****************99999998887.........................................***...****......................***..***.....................********99999988889999999**********886655........6999**************997....566688***************************99999.............997669*************************
CM009763.1_18911851-18912079                  UGUGGAGAAAUAGUGAAGAAGACAUCUAUUAGAGGUUGGUGAA--------------------------CAU----CCC----------------------GUUUUUCA--------UUCCAGAUUCUUG--------------AA--GUCUUAUUCU-----------UCU-------UGCGU----------GAGUCU----GAG----------AACGAGAAAAAUAUCAAA-------UGCGUCAAUUGAU-----UGAUUUUUGUAAAAAAAAAAAAAAAA
#=GR CM009763.1_18911851-18912079          PP *********************************9999999887..........................***....***......................*****998........78889999*****..............86..7899999998...........444.......34555..........666555....444..........666778888888888887.......99******99875.....9999**********************
PKSA02000251.1_4030489-4030177                GCAGAACCAACGACGAUGCCGAAACAUAAGUUUAGACC--AAAAAACGCAGUCUGAGUUGUGACAUUAACA-----UUGCUUAAUGUCACAACUCAGA-----------CUGCGUUUUUUGGUCUAAAC-A------------UAUGUUUCGGCAUCAUCAUUCGU-------------UGAGCUGCCUCGUGAAAGUAG---------ACGCACGGACUUUUUUUUAGAGUGAA-------CGUUACCAACGGU-----CACAGGGGAUAAAAAAAAAAAAAAAA
#=GR PKSA02000251.1_4030489-4030177        PP *****************************999999994..99999999999******************34.....5447*****************5...........99999999999899999996.5............*********************99.............466788889*******88765.........89999999999999999999999998.......67789****7664.....99999999******************
WURT01066494.1_1451-1322                      AAAGUAAGAAAAUGCUGAUAAGA-----------------------------------------------------------------------------------------------------------UUC--------AAC----UUUUGGCAGUUCAUGGGAAAAGACGGAACCA----------------------CCAU--UUUCCCUUGUAGUAAUAAGCUCAGCAAACCCUCAU-------------GGAACUUCUCUUAAGAAUAUAAAAAAUAAAA
#=GR WURT01066494.1_1451-1322              PP ***************99877765...........................................................................................................89*........*98....56777899************99999988887......................8886..788********************************.............*******************************
LQNS02278094.1_35018209-35018333              UUUGAAUAAUUGGU--------------------------------------------------------------------------------------------------------------------CUAAAGGUAAGCAU-------------ACGUAGUGGUAAAAGCAGUACA---------------------CAGAUUGUACCUUCACGACUAUUCUGGAGAAAUGAC-UGCAU-------------CGUUAGUUCUUGAGACAAAAAAAAAAAAAAA
#=GR LQNS02278094.1_35018209-35018333      PP ****9888776655....................................................................................................................66788998888874.............555556689*************.....................**********876665556899**************.57899.............9******************************
JAAAKQ010740001.1_37139641-37139521           ACUGUUAAGGUAUAU--------------------------------------------------------------------------------------CA---UCA---------------------GA----------GG-----------AUGAGAUGAAUGAAUUGUAGGUGU---------------------CUACAAUUCAUUCAUCUCAU-CCUCUGAUGAUAUACCUUAAC-------------GGUGAUUCCGGAGGUAAAAAAAAAAAAAAAA
#=GR JAAAKQ010740001.1_37139641-37139521   PP ******999888764......................................................................................46...67*.....................88..........74...........346666666666666555554444.....................55555666666666666655.4999998888899********.............*******************************
AVCP010508191.1_4584-4704                     UCUUAAUAUUGAUGGUGUACAUU------------------------------------------------------------------------------AC----GC----------------------------------U----AAUGUUUACGUUUGGCGUA------------CGGCG----------UUUCCA--------UACGCCAAAUGUAAACAUUAACG-UAAUGUACAC-------------CAUCAA-CAUUAAGUAAAAAAAAAAAAAAAA
#=GR AVCP010508191.1_4584-4704             PP ****9999999999999888886..............................................................................59....*9..................................5....6888889999999999987............56677..........777665........78999999999999988888876.599*******.............**9995.69**********************
CM023453.1_78986993-78987193                  UCCAUUGUUAAAUAAAAUGAUUGCGCUAAAAAGGGAC--ACGGACGGAAUAAG---GAC----------CGC---CGGG-----------GUGUCUGUCCU--------CACUCCGUCCGUGUCCCUUU-U------------UAGCGCAAUCAUUUU-UAAAUG--AAAGAGGGG---CACA------------GGAUGCUUACCAUAGCAUUUACAAUACUAACCAAACGAACCGAUUAC-------------CGCAACUG--UUA---UAAAAAAAAAAAAGA
#=GR CM023453.1_78986993-78987193          PP ************************************9..5*******766544...222..........456...7984...........56788888888........8888**************97.7............**************8.666666..555555554...5788............88888666666666666666667777766655445555678999999.............9**99854..555...6788888999999**
CM009920.1_1802818-1802669                    ACUGAAGAAUUAAUUUGCGGGAAAU--------------------------------------------AA------GG----------------------U-----CU---------------------C-----------AU--AUUUCCCGCAAA---CGCGGGAAAAAAGUGCU----------------------ACUCUUAUCUCGCA---AAUUAGGGAAUAA------------UGUUAAUGCCCUA--------UUUCAGUUAAAAAAAAAAAAAAA
#=GR CM009920.1_1802818-1802669            PP ******9999988776666666654............................................47......99......................*.....**.....................9...........94..456666666666...69************987......................9***********96...5554444444443............468888**98864........67778******************
PKSA02007248.1_56824-56657                    GAUGUAACAGUAAGAAAGCACAAAACAAACAGAGGGACAAAAACAGA----------------------CAU----GUC------------------------------------UGUUUUUCCCUCU--G-----------UUUGUUUUGUGCUUUCUUACUGUUACAGAGGAA---A---------------------GUUAUCUGUGA----AACGAACUGAACAACGAAAACUUCAUU-------------AACUCUUC----AAGAAAUGCAUAAAUAAAA
#=GR PKSA02007248.1_56824-56657            PP ****************************9999999995444444444......................567....855....................................4444438999999..5...........89**************99998888888888874...6.....................78888888865....6777777777789***********999.............99999999....788888999999999****
ML142793.1_2195017-2194749                    ACCGUGCAAGCGCAGAAAUUUUUUUUUGCACAGUGCAUUUUUUAUUGUUUCCGUUUUUC-GCACAGUGCCC------CCUGCACUGUGCUGAAAAUAUUUU--------UUGUCGCUUUCUUGCACAGU---------------AAAAAAAUGUUUCUCACUGCACUGUACAGAAA---AUUUUU---------UGUCAC-------UUCUGCACUGUGCAACA----CAAAAAAAUUAAAC-------------AUU--UUUGACUGUGCAAAAAAGAAAAAAAA
#=GR ML142793.1_2195017-2194749            PP ***********************************************999999998777.89*******56......789*********************........*99****************8...............55555554678888888888766555555554...455555.........544433.......66678888888888865....33344556776666.............664..444444566699999999********
VMOF01000035.1_12654694-12654418              GCAGUUCAA-----AUCACUACAGCCAAGAUGGCCGACAAAAGAAGAAAACUUACACUCUUUCCAGAAAACAUUCGAUGUUUUCUGGAAAGAGUAUAAGUU--------U-UCUUUUCUUUUCGGCCAU-C------------UUGGCUAUAGUGAUU-------UGAACCGCGCGCCA---------------------CUGAGGAUGACGC----GGGAAGCA-----------------AGUCGAACUGGUA----------UGCGUCAAAAAAAAAAAAAAA
CM023342.1_21760474-21760723                  UCUACGAAUGUACAAG-----------AAUUCAUUUAUGU--UUGGUUAUAUUUUUAGGAAUAUA---U----------AAACAUAAGUU--UUUAGUUUU--------CACCACUUACUUUAAGUGGGGUCUUAACUGCGGGG--------ACUCUUAAGAGUUCCCC---CGGCGCA---------------------CUGCGG-GGAGACUCUUAA-GAGUCAGAGAAAAAAAA---AA-------------UUCAACUUUUGACAUCGAAAAAAAAAAAAAA
#=GR CM023342.1_21760474-21760723          PP **************87...........689********99..89999999999999976665555...7..........87444455554..445588888........88899999999********9845555565554432........22344444444444333...4455555.....................555433.444444444443.47999999998888876...55.............799999*************************
AVCP010785595.1_1520-1242                     UCACUUUAACGACCGGUUUCGGGCGCUUGAGUGCCCU--UCUUCUGGUUUUUUGUACUGUUGCUUAAUA----------UUAUUAAGCAACAGUACAAAAA--------UAGUCCAGAAGAAGGGCACU-C------------AAGCGCCCGAAACCG-GUCGUUA-----AAGUGAAA---------------------AAUA---AAUAACGACAAGCAACUGGUUGCUGCAUUU-----CAUUUAUAUUUUAAGCUAUCAACUGAUCUAAAAAAAAAAAAAAA
KI472607.1_55294-55445                        CAUGUUAUUAUACCUCAA----------------------------------------------------------------------------------------------------------------GGUUUUACCUCAUG---------UUGAGUGAUGUGAGAAAGAGAUGAAU---------------------GGUACUUUUUCUCAUCAAGUAAUC-AUCA-------------AUCAUUACAUUUC--------AUGGUGUCAAAACUGGAAAAAAA
#=GR KI472607.1_55294-55445                PP *****************9................................................................................................................5669******9665.........9*************************.....................********************9755.4433.............467778*999887........5557799****************
WNWK01023283.1_20042-19731                    CUUGGACCAUU--UACAAAGUCACACUAACACACAGAGACAGAGGAAGGGUAUUUAUAGGCAGGCAGACAGGGACUCCCUGUCUGCCUGCCUAUAAU------------ACCCUUCCUCUGUCUCUGU--GU---------GUUAGUGUGACUUUGU-------------------------------------------------------------------------------------AAAUGGUCUGUUG-------------GUCAAAAAAAAAAAAAAA
AZMS01S04743117.1_614-742                     CUGGUCAGAUUUGUUUAGAAUUACACG-------------------------------------------------------------------------------------------------------GAUC------CAUCUGUGUAAUUCUAAA------AGUGUAAGAAUGGAA---------------------AUUGUUCCAC-------AGACAGCAAUCAAGGCAACUUUAAC-------------GGGCAGU-A-UGCGACAAAAAAGAAAAAAAA
#=GR AZMS01S04743117.1_614-742             PP **************************7.......................................................................................................568*......****7************9......45566888999999*.....................9998887655.......8888888877666555778888888.............8776632.3.68899****************
FZSS01002688.1_239169-239361                  UUUUUCAAACCACGUCGGACGUUUUUCAAACCAAAUU--GGACGUUUUUCAAACCACGUCAGACGUUUU----------AAAAACGUUCGACGUG-G--UU--------CGAAAAACGUCGAAUUUGGU-U------------UGAAAAACGUCCGA----------------------CGUGG-----------UUUGA------------------------------------------AA--------AGU-------------GUCCAAUCCAAAGUGAAA
#=GR FZSS01002688.1_239169-239361          PP *************999999999999999999999999..49999999999999999999**********..........6889999999999874.3..44........67999999999999999997.7............99999999999999......................7****...........*****..........................................**........***.............******************
ADOQ01004915.1_794-979                        CCGGUAAAAAAAAAAAAAAAACCCCCCGGGGGGUAAAAAAAAAAAA-----------------------GG-----GGG----------------------------------UUUUUUUUUUUUUUUUAC-----------GGGGGGGGUUUUUUUUUUUUUUACGGGGGGGGG----GGGG------------GUAACCCCCCCGUUUAAAAAAAAA-----------------------AAAAAAGGGGGGG-------------GUUAAAAAAAAAAAAAAA
#=GR ADOQ01004915.1_794-979                PP *****99988776655555555555555544444444444444444.......................99.....999..................................566666666666666663...........855555555555555566665555554443333....4455............555544444555554444444443.......................3468889999988.............******************
SWLX011729882.1_315-57                        CCUUUUUUAACCCAGGGAAAGGAAAGCUCCGGUUUUCUUUCCCUAGGUUCAAUGGAACCCCGGGAAAGAAU-----GUUUUCUUUCCCGGGGUUCCA---U--------CGAACCUAGGGGGAAAAAAGCCCA-------GUCUGCUUUUCUUUCCCGG--------------------GGUUAAA------AAAAAUCA----------------CAGA----AAUAAAAAA--UU-----CCCUGGGAACCCAAGUUAUUUAUUG-AGCAAAAAUAAAAAAAAA
#=GR SWLX011729882.1_315-57                PP *****************************************************9999999999999887**.....**9578899999999998765...3........679**************9998999.......9999**************5....................5566777......76643322................2332....334333333..33.....357899***9999567788887765.66889999999999****
KZ485040.1_68852-68990                        UCUAUAAG---GUAGAAAUUGAGCAUUA-------------------------------------------------------------------------G------G---------------------C-----------CUAAUGCUCGGUUUCUAUAAGGUGGAAAAUGAG----CAUUAGA-------CCUAAUGCUCAUUUUCUACCUUAUAGAAACCGAGCAAUAGAC----------------------CUAUUGCUCGGUUUCUAUAAGGCAGAAAA
#=GR KZ485040.1_68852-68990                PP ***98765...578*************8.........................................................................7......9.....................*...........********************************8....689****.......*******8**************************88888887......................578**************************
JXMZ02017456.1_2224-2467                      UGAUUACAAUCAGCGAACAACGUUAGGAAACUGUUGAAGCAAACAGAAG--------------------GAAUCUCUGU----------------------CUUUAUCU----UCUGUUUUUCAACAGU-U------------UCCUAACGUUGUCCGCUGAUCUU-AAUCAUGUGAAA---------------------GCAAGAGUCAAGAUCACUGCCACUGA----------------GGCACAGUUCGCA---------UUAGGUCAAAAAAAAAAAAAAA
#=GR JXMZ02017456.1_2224-2467              PP ****************************************999999965....................*****98888......................88778877....99999997*******8.7............**************977777666.688888875666.....................78888887366666677777777665................8889999998887.........7788******************
NJRP01000450.1_43741-43602                    UCAUUGAAAAAA--GUAA-----------------------------------------------------------------------------------UUCGUUAC---------------------UUUA------CUCG---------UUACGUAACGAGUAAAAGUAACGC--GAAAGU---------AACGCCGUUACUUUUACUCGUUACGUAACCAAUAAAGUAACAAGUUAC-------------UU-UUUUCAAUGAAUAACGAGUAACGAUAAU
#=GR NJRP01000450.1_43741-43602            PP *****9999877..8887...................................................................................6999999*.....................***9......9996.........7888******************97..8*****.........*************************************99988888887.............76.5688************************
CADCXV010000732.1_63381-63157                 AUUGAUAAUUACUUAGUGAAACACAGCGACGAACGAG--UAAAAACGUGAU----AUUUCGGCCCGUGCGUGCGUACCCCGCGCGGCGCAAAAU-----CU----------CACGUUUUUACUCGUUC--G-----------UCGCUGUGUUUCACUAAGU------------------AAUAAUCAAUACACUCUGAAA--------------ACUUGCAAACAGUUA-GGAAAUUUCCUC-------------AGCUUUCGAUUGGGACUAUUUAAAAAAAAUC
#=GR CADCXV010000732.1_63381-63157         PP **********************************999..588888887655....558888888888876666677666578888888887775.....34..........7788888888*******..6...........8***************996..................666777777777777777666..............799**********87.5***********.............*******************************
NJRO01002082.1_23355-23486                    UCAUUGAAAAAA--GUAAC----------------------------------------------------------------------------------UCGUUACU---------------------UUA-------UUCG---------UUACGUAACGAGUAAAAGUAACG---UGAAAG--------UAACGCCGUUACUUUUACUCGUUACGUAACGAAUAAAGUAA--------CG--------AGU-----UACUUUU-UUCAAUAAAUAACAAGUA
#=GR NJRO01002082.1_23355-23486            PP *****9999887..66665..................................................................................67777789.....................99*.......**95.........66677777777777777777776...467777........7777777***********************99999999997........46........655.....8997776.699999999999******
WURS01090721.1_995-1119                       CCUGGGAAUAUGUAUGUGCG--------------------------------------------------------------------------------------------------------------UGUA------GGCG-------UGCAUGUGUAUAUGUAUCAUACAUGUAA---------------------AUGUAUU--ACAUAUACA----GUUGUAAAGAAGACUCAUAU-------------ACCUAUUUGUUACGACAAAAAAAAAAGAAAA
#=GR WURS01090721.1_995-1119               PP ****9998876655555544..............................................................................................................4579......9854.......5555566666666665568899999999.....................9999887..666666665....77789999************.............*******************************
WURT01075556.1_263774213-263774323            UCUGCAGCAAUACUAGGU----------------------------------------------------------------------------------------------------------------U------------A---------ACUUGGUCUGUCUUGAAGAUGUGCUC---------------------GCCACCACGAAACAGAUUGAUAGCACAAAA----CAUUCCAA-------------A-CCA---UCUGCCAAAAAAAAAAAAAAAAA
#=GR WURT01075556.1_263774213-263774323    PP ***************997................................................................................................................5............5.........799***********************.....................**********************99888776....35677776.............5.777...77899******************
LYUA01004306.1_65593-65474                    UCCGUAACUACAUAU--------------------------------------------------------------------------------------UCUAUAUA---------------------AAUG-----AAAUG------------AGUGAGAUC-----AAGUUGUUU---------------------AAUUUA---CGAUAUCAAGAAGUCGAUAAAGCAAGCCUCUAA-------------G---AUGCAUCGAAUCAGGAACAUAAAAAAA
#=GR LYUA01004306.1_65593-65474            PP ***********9996......................................................................................5789***9.....................9998.....88775............688888885.....558888888.....................888643...47999*********************9999998.............7...7**************************
NIPQ01115813.1_2405-2536                      UCUGAAGAAACAUUCACAAAUGGUC----------------------------------------------------------------------------C-----AU---------------------U-----------UU--GACCAUUUUUGUCGUUAAGCACUAAACAUCCAA---------------------GUGA--ACUCCUCAACGCGUAAUAAU--AUAAGUA--UACCU-------------UAAUACUUGGUCAGUGAAAAAAAAAAAAAAA
#=GR NIPQ01115813.1_2405-2536              PP ***9766999**************8............................................................................7.....89.....................*...........87..7******************99988899999999.....................9998..7888*************996..5688855..45667.............899*****9**********************
CACRWE010001275.1_2940-2734                   UCCCUUAAAUUUUU--------UUUUUAACCCCCCCCCUUUGGGGGAAAAAUUUAAAUUU---------UUUGGGAAAA----------AAAAAAUUUUUG--------AACCCCCCCCGGGGGGGGG----------------AAAAAAG-----GGAAAUUGGGG------------AAG--------------GGCC--------CCCCGGUUUUUUAA------AAGGGGGUUUUUAA-------------AAAAACCCCUUUUUUUAAAAAAAAAAAAAAA
#=GR CACRWE010001275.1_2940-2734           PP **999988766555........78889999988888888888888876655555566665.........58******94..........777777777777........4456666666666666666................3333322.....25555555554............479..............9986........45555555555554......34555567777888.............8889999999999******************
AVCP010759949.1_5368-5451                     UUUUUUAACAUAUCA--------------------------------------------------------------------------------------------------------------------------------A------------UGUAGUGUCCAAUCAUGAAAUAU---------------------UUCAUGGUUGGACACUACU-----------------------UUGA-----UAUA-------------UUCAAAAAAAAAAAAAAA
#=GR AVCP010759949.1_5368-5451             PP *********999997................................................................................................................................9............7**********************.....................*****************75.......................5788.....8998.............9*****************
LJIJ01003217.1_19007-18708                    UAGGAAAAAAAACCCUUGGGGGGGGGGCAAGGCGGGGGCUUUAAAAAUUUUUUU---GGGGGGAGGGG-UCCACUCCCC--CCCCUUUCCCCCCCUUUUUU--------AAA-UUUUUGGGCCCGGGUGGUUUUUCCAAAUCCCCCCCCUUUUUGGGGGGGGGAAAAAAACCCUUUUUA---------------------A--AUUUUUUUUUUCCCGAAAACAAGGA--------------CCCAAACCCCCAA--------UUUUGGAAAAAAAAAAAAAAAAU
WSYQ01000231.1_1469-1615                      CCUAGAAAAAAACGGG-------------------------------------------------------------------------------------AAACACCU---------------------CUUGUCGAACCCUG-----------UUACUGUCUCUUAUACACAUCUAG---------------------AUGUGUAUAAGAGACAGCAUAUUUUUU----CGAUUUUUUUU-------------AAAUGC--AGCAGGUCAAAAAAAAAAAAAAG
#=GR WSYQ01000231.1_1469-1615              PP *********9998875.....................................................................................5689****.....................**********9855...........79**********************.....................*******************99998877....47889999999.............998886..9999*******************
NJRN01000471.1_42063-41924                    UCAUUGAAAAAA--GUAAC----------------------------------------------------------------------------------UCGUUACU---------------------UUA--------CUC--------GUUACGUAACGAGUAAAAGUAACGC--GAAAGU---------AACGCCGUUACUUUUACUCGUUACGUAACCAAUAAAGUAACGAGUUAC-------------UU-UUUUCAAUGAAUAACGAGUAACGAUAAC
#=GR NJRN01000471.1_42063-41924            PP *****9999876..88986..................................................................................889999**.....................999........998........68999******************97..8*****.........***************************************987777777.............64.6788************************
NJRL01000773.1_73393-73532                    UCAUUGAAAAAA--GUAAC----------------------------------------------------------------------------------UCGUUACU---------------------UUA--------CUC--------GUUACGUAACGAGUAAAAGUAACGC--GAAAGU---------AACGCCGUUACUUUUACUCGUUACGUAACCAAUAAAGUAACGAGUUAC-------------UU-UUUUCAAUGAAUAACGAGUAACGAUAAC
#=GR NJRL01000773.1_73393-73532            PP *****9999876..88986..................................................................................889999**.....................999........998........68999******************97..8*****.........***************************************987777777.............64.6788************************
KK115896.1_370873-370538                      UCUAAAAC------AGGCAAAUCGACAACCUUGUAUU---CGGCGUAGAUUUUGUAACCCAAUCGAU--UUCGAUCCUG---AUUGAUUGGGAUUUUACAA--------AACCUACGCUG-AAUACAA--G-----------GUUGUCGAUUUGCCUGUUUU-----------------AGUUUUUCACGCAACAGUCUG-------------AAAAGGGAAUCAA----------------CGGAGACGCCCCU---------UUGAGUUUAAAAAAAAAAAAAA
SWLX011214095.1_262-92                        UCUGUGACCUUUUUUUAACCCAGGGAAA------------------------------------------------------------------------------------------------------GAAAAAGGUUUUCUUUCCCUGGGUUCAAUGGAACCUAGGGAAAGA----AAAAC----------AGUUUUUCUUUCCCGGGGUUCCAAUGAACCAGGAAAGAAAAACAUGUU-------------UUUCUUUCCCUGGGUUAAAAAAAACAAAACA
#=GR SWLX011214095.1_262-92                PP *****99887777666666666666554......................................................................................................7899********995566666666666666666666555555443....46778..........888877344455555566666666666665555788888888777777.............77778888999********************
CM023267.1_49623416-49623194                  UUUUUAUUUUCUCUGACUCUUAAGAGU-------------------------------------------------------------------------------------------------------CUUCCCGCGGGGGAACUCUUAAGAGUCUCCCCGCAGCUCCCGGGU----UAAGGAGACGUUAUUUUUUUAACCCGGGAGCUGCGGGGAG-ACUCAUAAGA------------GUUCCCAGAAUCU--------UAUGAGUGAAAAAAAAAAAAAAA
PYSK01000028.1_896463-896181                  GUUGUAACUAUACUGAGAUCUU---AGAACUUAUAUUU-------------------------------GUCUACACUU----------------------AACAAAAA------------AAAAAAAGA--------------AG---CAGUGCUCUUGCUAGGUCU-AGAGUUAGCA---------------------AGUUCUC--AUCUAGUAAGUUAUUAAUAAUAACAAAUUUAAU-------------AUAUAAUUAUUUUAUUUAACAAAUUAAAAAA
#=GR PYSK01000028.1_896463-896181          PP *****************98874...4578888775554...............................9999******......................****9998............5668899**..............54...58899************76.999*******.....................***9998..9********************************.............*******************************
BDMR010406849.1_117-341                       UUUUAAUUGCCCCUGCAUACUAAUCUUCAAAAAUUUA---AGGUUCCUGAUGUCGGAUUUUC-------AAUGCGUCCA----------------------UUGGCCCU--CCGGUACCU-UAAAUUUU-U------------GAAGAUUAGUAUGUG--------GGAGCAAUUAAAA---------------------AAAAACGCCGUAAU---UAAAAAAGGGGAAAGAAAAA------------------UUCUAUCUCUCUU-AAAAAAAAAAAAAAAAA
#=GR BDMR010406849.1_117-341               PP ************************************9...5555555555555555544444.......9999999999......................99**5554..445555555.999**997.7............***************........99***********.....................*******9865543...33444555555566666654..................6789976666655.567788888999999**
QEEW01024769.1_18022-18145                    UCUGAGAGAUU--UG-------------------------------------------------------------------------------------------------------------------CUCCCUCUUAUAAA------------UUUGUUGCACAACAAUGUUGCAA---------------------ACUAUUGUUGUGCAAUAAAUUGAUAAAAAAGUAGCAAUCCCU-------------CGAAAUAUUUUGAGACAAAAAAAAGUAAACU
#=GR QEEW01024769.1_18022-18145            PP ***98776543..33...................................................................................................................689*******9887............59*********************.....................*********************************999999999.............999****************************
KZ494165.1_468255-468517                      CAAGUCGAACCCCCUACAACACUGUUGAUCAUUCCGUU-UUAUAUGAAUUU-CGUGUUGUACGAGUCAC----------UGUGACUCGUACAACA----UA--------GAAUUCAUAUAAAACGGAAU-U-----------AUCAACAGUGUUAUAG-G-------------------GGGUCGACUGCUCCAAGAUUG---------------CUUUUUAUUAAUAAAGAA-ACGUUCAA-------------CGUAUUUCAUUUGAUCAAAAACAAAAUUAGC
#=GR KZ494165.1_468255-468517              PP *****999887765554444444444444444444443.244444443333.33333333333333333..........5333333333333333....22........22334444444444444443.4...........5544444444444555.3...................467788888888888887776...............6799999**********9.5*******.............*******************************
SCLH01000201.1_569661-569805                  UCUUCACGCACAAAAAUGCGUGAAGAAAA----------------------------------------C-------UG----------------------G------G---------------------G-----------UUUUCUUCACGCAUUUUGAUGCGUGAGAGAAAC-CCA---------------------GUUUCUUUCACGAAUU-UUCGUUGCGUGAAGAAAAAAUCCAG-------------UUUUCUUCACGCAUUUUCUAUGCGUGAAGAA
#=GR SCLH01000201.1_569661-569805          PP ***99976555666666666666666655........................................7.......**......................*......*.....................*...........**6666666666666678999************.899.....................************9998.56778**************986688.............*******************************
JHQJ01004986.1_330-462                        UCGGAAAAAACAAUGAA------------------------------------------------------------------------------------CAUCUUUG---------------------GCCGAUGUGCAUGU------------------------------------------------------------------CAAACUCAUAAAUCUAUG--UCUGCUCUCCAU-------------GAUUAUGGAUGGGAUCAAAAAAAAAAAAAAA
#=GR JHQJ01004986.1_330-462                PP ***************96....................................................................................5578****.....................***99996566653..................................................................444445566677777773..55568999****.............*******************************
NJRL01002440.1_3600-3465                      UCAUUGAAAAAA--GUAAC----------------------------------------------------------------------------------UCGUACUU---------------------CA---------UUC--------GUUAUGUAACGAGUAAAAGUAACGC--AAAAGU---------AACGCCGUUACUUUUACUCGUUACGUAAUGAAUAAAGUAAC-------GAG------UUAC-----UUUUUUCAAUGAAUAACGAGUAACGA
#=GR NJRL01002440.1_3600-3465              PP *****9999887..77775..................................................................................99******.....................**.........**9........57789******************97..7*****.........*******************************9987766553.......444......4333.....66789*********************
PHTE01000314.1_126558-126680                  CCCUUGAAAAUUCCG-------------------------------------------------------------------------------------------------------------------AAUC-----GAAAC------------CUAUAUAGGAAAUAUAUGGGAAA---------------------CUAUUUGUUUCCCAUAUAGUUUCCUAUAUAGGAAGCUUAUAU-------------AGCUAUAUAUAGCGUCAAUAAUAUAAAAAAA
#=GR PHTE01000314.1_126558-126680          PP **************8...................................................................................................................899*.....****9............45555544444444444555555.....................55445567777778888999*****************6789*.............*******************************
CM022876.1_17714974-17715146                  UCAGUGUGAA----UUUCGUUGCCAUUAAGCCCUUUUUG--------------------------------------------------------------CAGUAGCA------------AAAAGGG--C-----------UUAAUGGUAACGAAAUUGUUACCUGUGAGAAACG---UGCCCAC------UUGGGCACGUUUCUCACAGGUAACAGGUAUCUC-----------------CAUGGUGGUACUG----------AAGAAAAAAAAAAAAAAAAAA
#=GR CM022876.1_17714974-17715146          PP *****98876....8999999999999998888888876..............................................................69998886............7777777..4...........7899999999999999999999999999999887...5799***......******998899999999999999999987764.................4567778887754..........567889999999999999999
PYSK01000380.1_5299-5039                      CCCCAAAAAACAUAAAAAAAAAAAUUUCAUUUGGGGUAUUAAAAAAAUUUUUUUU----------------------------------------------CCCCAGGG----UUUUUUUUACCCCAAU-AAAAAAGGGAAAAAAAAGUUGUUUUUU-------------------------------------------------------------------------------------UUCCUGGGGGGGG-------------GAAAAAAAAAAAAAAGAA
#=GC SS_cons .............<<<<<<<<<<<<<<<..<<<<<<<<..<<<<<<<<<.....<<<<<<<<<<<<<<<<.........>>>>>>>>>>>>>>>><<<<<<....>>>>>>>>>>>>>>>>>>>>>>>...............>>>>>>>>>>>>>>><<<<<<<<<<.<<<<<<.........................>>>>>>.>>>>>>>>>>.....<<<<<...<<<..<<..................>>...>>>>>>>>.<>.<>............
#=GC RF UCUGUAAAAACACUgaaaaauuauaCuAACuuauuuaUGUcaaaaGaUUUUUUUUAAuCuaGACaacac~~~~~~~~~~UguguuGGGuaGaAUAGGUUUU~~~~~~~~CCCCuCuuuugUuaaauaaUA~~~~~~~~~~~~~~aGuauaauuuuucGuaauGuGugaAaaAgauGCCA~~~~~~~~~~~~~~~~~~~~~aucAuuGucaCaCauuaAGUAAuCaauAAAGaaAACuUCCAU~~~~~~~~~~~~~aGCUAuuCauuGaGUCAAAAAAAAAAAAAAA
#=GC SS_cons_tr_1 ............<.................................................................................................................................................>...............................................................................................................................
#=GC SS_cons_sc_1 ......................<>......................................................................................................................................................................................................................................................................
#=GC SS_cons_sc_2 .......................<>.....................................................................................................................................................................................................................................................................
#=GC SS_cons_xc_1 .......................<<..........................................................................................................................>>.........................................................................................................................................
#=GC SS_cons_xc_2 .......................<..........................................................................................................................>...........................................................................................................................................
#=GC SS_cons_sc_3 .........................<>...................................................................................................................................................................................................................................................................
#=GC SS_cons_sc_4 ..............................<>..............................................................................................................................................................................................................................................................
#=GC SS_cons_xc_3 ...............................<...............................................................................................>..............................................................................................................................................................
#=GC SS_cons_tr_2 .................................................<............................................................>...............................................................................................................................................................................
#=GC SS_cons_sc_5 ...................................................................................................................................................<>.........................................................................................................................................
#=GC SS_cons_sc_6 ................................................................................................................................................................................................................................<>............................................................
#=GC SS_cons_tr_3 ............................................................................................................................................................................................................................................................................<.>...............
#=GC SS_cons_tr_4 ..............................................................................................................................................................................................................................................................................<>..............
#=GC cons nnnnnnnRnnnnnnnnnnnnnnnnnnnnnnnnnnnnn---nnnnnnnnnnnnn------------------------------------------------------------nnnnnnnnnnnnnnn--n-----------nnnnnnnnnnnnnnnnnnnnnnnnnnnnnnnn-----n------------------nn-nnnnnnnnnnnnnnnnnnnnnnnnnnnnnnnnnnnnnnnnn-------------nnnnnnnnnnnnnnnnAAAAAAAAAAAAAAA
#=GC conss 1111111322222223333333333344444444444000444444444444400000000000000000000000000000000000000000000000000000000000044444444444444400300000000000434433333333322233344444444444440000040000000000000000004404444444444444333333333333344444444444444400000000000004444444443333111333322222232233
#=GC col_entropy_0 1111111111222222222222222222222222222111222222211111111111111111111111111111111111111111111111111111111111111111121222222222222211211111111111222222222222222222222222211111211111121111111111111111111211111111222222222122112222211121111221111111111111111112222211222222111100000000000000
#=GC col_entropy_1 ..............................................................................................................................................................................................................................................................................................
#=GC col_entropy_2 8868876567001111111222122220012121112868111010198886788578777766666548854344789345666666777876665444487545689677719000010111121283286643234568112222122211010122211111098898099766309988654433445578899099999999011112222911772211287809988008996966544434455670010098020112889188665555675668
#=GC col_entropy_3 0681217675975245128538948519581936321264910431386657721942628056751477173838421288367447421069910114260901621409709905892943718044999166911450690384885483916021343611591832073660637150974396163952769621156398764971347833765388032529113897631193497146948657402307307171225840849878007366
#=GC cov_SS_cons .............222222222222222..2222222...222222222.......2222222222222...........2222222222222..22............22222222222.2222222...............2222222222222222222222222.222222.........................222222.2222222222.....22222...222..22..................22...22222222.22.22............
#=GC cov_SS_cons_tr_1 ............2.................................................................................................................................................2...............................................................................................................................
#=GC cov_SS_cons_sc_1 ......................22......................................................................................................................................................................................................................................................................
#=GC cov_SS_cons_sc_2 .......................22.....................................................................................................................................................................................................................................................................
#=GC cov_SS_cons_xc_1 .......................22..........................................................................................................................22.........................................................................................................................................
#=GC cov_SS_cons_xc_2 .......................2..........................................................................................................................2...........................................................................................................................................
#=GC cov_SS_cons_sc_3 .........................22...................................................................................................................................................................................................................................................................
#=GC cov_SS_cons_sc_4 ..............................22..............................................................................................................................................................................................................................................................
#=GC cov_SS_cons_xc_3 ...............................2...............................................................................................2..............................................................................................................................................................
#=GC cov_SS_cons_tr_2 .................................................2............................................................2...............................................................................................................................................................................
#=GC cov_SS_cons_sc_5 ...................................................................................................................................................22.........................................................................................................................................
#=GC cov_SS_cons_sc_6 ................................................................................................................................................................................................................................22............................................................
#=GC cov_SS_cons_tr_3 ............................................................................................................................................................................................................................................................................2.2...............
#=GC cov_SS_cons_tr_4 ..............................................................................................................................................................................................................................................................................22..............
#=GC SUBFAM_pknot1_R2R_LABEL ------------p-------------------------------------------------------------------------------------------------------------------------------------------------p-------------------------------------------------------------------------------------------------------------------------------
#=GC SUBFAM_pknot2_R2R_LABEL ----------------------pp----------------------------------------------------------------------------------------------------------------------------------------------------------------------------------------------------------------------------------------------------------------------
#=GC SUBFAM_pknot3_R2R_LABEL -----------------------pp---------------------------------------------------------------------------------------------------------------------------------------------------------------------------------------------------------------------------------------------------------------------
#=GC SUBFAM_pknot4_R2R_LABEL -----------------------pp--------------------------------------------------------------------------------------------------------------------------pp-----------------------------------------------------------------------------------------------------------------------------------------
#=GC SUBFAM_pknot5_R2R_LABEL -----------------------p--------------------------------------------------------------------------------------------------------------------------p-------------------------------------------------------------------------------------------------------------------------------------------
#=GC SUBFAM_pknot6_R2R_LABEL -------------------------pp-------------------------------------------------------------------------------------------------------------------------------------------------------------------------------------------------------------------------------------------------------------------
#=GC SUBFAM_pknot7_R2R_LABEL ------------------------------pp--------------------------------------------------------------------------------------------------------------------------------------------------------------------------------------------------------------------------------------------------------------
#=GC SUBFAM_pknot8_R2R_LABEL -------------------------------p-----------------------------------------------------------------------------------------------p--------------------------------------------------------------------------------------------------------------------------------------------------------------
#=GC SUBFAM_pknot9_R2R_LABEL -------------------------------------------------p------------------------------------------------------------p-------------------------------------------------------------------------------------------------------------------------------------------------------------------------------
#=GC SUBFAM_pknot10_R2R_LABEL ---------------------------------------------------------------------------------------------------------------------------------------------------pp-----------------------------------------------------------------------------------------------------------------------------------------
#=GC SUBFAM_pknot11_R2R_LABEL --------------------------------------------------------------------------------------------------------------------------------------------------------------------------------------------------------------------------------pp------------------------------------------------------------
#=GC SUBFAM_pknot12_R2R_LABEL ----------------------------------------------------------------------------------------------------------------------------------------------------------------------------------------------------------------------------------------------------------------------------p-p---------------
#=GC SUBFAM_pknot13_R2R_LABEL ------------------------------------------------------------------------------------------------------------------------------------------------------------------------------------------------------------------------------------------------------------------------------pp--------------
#=GF R2R keep p
//
