# Supplementary material for: Thirteen dubious ways to detect conserved structural RNAs
Source: IUBMB Life. Author manuscript; Available in PMC 2024 Jul 10. (PMC11234323; doi:10.1002/iub.2694)
Supplement: supplementary_material [file NIHMS1907110-supplement-supplementary_material.gz › supplemental_material/Figure9/R-scape/CDKN1B-3UTR_human_fig1_invertebrates.Eval_1.0_1.fold.cov]

#
# Method Target_E-val [cov_min,cov_max] [FP | TP True Found | Sen PPV F] 
# GTp    0.05           [-9.87,394.48]    [0 | 88 96 88 | 91.67 100.00 95.65] 
#
# in_CaCoFold in_given   left_pos       right_pos      score           E-value substitutions    power
#-------------------------------------------------------------------------------------------------------
*	~	        23	       698	51.78545	0.0100272	156		1.00
*	~	        26	       697	91.94821	7.22589e-09	182		1.00
*	*	        27	       696	341.09898	4.26116e-50	189		1.00
*	*	        28	       694	379.61549	4.73665e-56	148		1.00
*	*	        30	       692	366.81501	4.64245e-54	130		1.00
*	*	        31	       691	374.67266	2.8106e-55	139		1.00
*	*	        33	       689	331.70362	1.25456e-48	140		1.00
*	*	        35	       688	359.14080	7.01422e-53	150		1.00
*	*	        37	       686	393.24837	3.69874e-58	155		1.00
*	*	        38	       685	345.03048	1.07231e-50	172		1.00
*	 	        39	        40	52.04419	0.00880091	134		1.00
*	*	        39	       684	381.80940	2.22229e-56	142		1.00
*	 	        40	        41	54.53435	0.00384828	126		1.00
*	 	        40	       682	51.30748	0.0114238	123		1.00
*	*	        40	       683	394.48488	2.47765e-58	129		1.00
*	 	        40	       684	68.57849	2.7353e-05	132		1.00
*	*	        41	       682	381.13955	2.77632e-56	125		1.00
*	 	        41	       683	49.38861	0.0228798	131		1.00
*	 	        42	        43	58.12137	0.00108542	130		1.00
*	*	        42	       681	339.18378	8.68544e-50	124		1.00
*	*	        43	       680	321.74193	4.22027e-47	139		1.00
*	~	        49	       657	103.71629	1.13411e-10	139		1.00
*	 	        64	        65	67.97348	3.40696e-05	129		1.00
*	*	        64	       495	276.01916	4.98302e-40	137		1.00
*	*	        65	       494	306.61256	9.19834e-45	124		1.00
*	 	        65	       495	48.80289	0.0272114	132		1.00
*	*	        69	       493	337.19255	1.77032e-49	109		0.99
*	*	        70	       492	299.00376	1.38819e-43	130		1.00
*	*	        71	       491	239.23757	2.37679e-34	118		1.00
*	*	        72	       490	296.82174	2.95757e-43	123		1.00
*	*	        73	       489	311.91708	1.41931e-45	132		1.00
*	*	        78	       480	265.81793	1.82904e-38	132		1.00
*	*	        82	       479	231.98673	3.13267e-33	119		1.00
*	*	        83	       477	279.32141	1.49926e-40	108		0.99
*	*	        84	       476	271.50161	2.47144e-39	108		0.99
*	*	        85	       475	301.41539	5.96085e-44	116		1.00
*	*	        86	       474	269.77524	4.60677e-39	93		0.96
*	*	        87	       473	269.90200	4.40635e-39	110		0.99
*	~	        91	       472	66.28730	6.29883e-05	93		0.96
*	~	        95	       471	50.09781	0.0176367	84		0.95
*	~	        97	       468	49.83375	0.0192357	87		0.95
*	~	       120	       363	53.93858	0.00458103	75		0.93
*	*	       124	       362	208.55629	1.27587e-29	78		0.94
*	*	       125	       361	170.07547	1.11598e-23	71		0.92
*	*	       126	       360	187.50829	2.22596e-26	74		0.93
*	*	       127	       359	205.93819	3.24414e-29	93		0.96
*	~	       128	       358	78.10416	9.66406e-07	72		0.92
*	~	       129	       357	93.40663	4.44531e-09	72		0.92
*	*	       130	       355	163.52041	1.12254e-22	78		0.94
*	*	       131	       354	193.29220	2.88441e-27	82		0.94
*	*	       132	       353	166.82212	3.53961e-23	71		0.92
*	*	       133	       350	147.73588	3.00939e-20	78		0.94
*	*	       134	       349	168.85286	1.73968e-23	60		0.90
*	*	       135	       348	127.61111	3.7909e-17	64		0.91
*	*	       366	       468	78.76427	1.21953e-09	83		0.95
*	*	       367	       467	112.51231	8.05771e-15	75		0.93
*	 	       683	       684	54.22505	0.00419874	137		1.00
*	*	       698	       871	257.13200	4.1145e-37	148		1.00
*	*	       699	       870	312.64190	1.08674e-45	119		1.00
*	*	       700	       867	273.17199	1.32586e-39	133		1.00
*	*	       701	       864	211.99993	3.84313e-30	120		1.00
*	*	       702	       863	220.67717	1.71189e-31	115		0.99
*	*	       703	       859	256.98307	4.30162e-37	113		0.99
*	*	       704	       858	269.68793	4.60677e-39	120		1.00
*	*	       705	       857	200.92954	1.91879e-28	109		0.99
*	*	       707	       856	151.96041	6.96062e-21	113		0.99
*	*	       708	       853	174.04304	2.69525e-24	112		0.99
*	*	       716	       845	230.22009	5.83744e-33	92		0.96
*	*	       717	       844	190.88795	6.70859e-27	93		0.96
*	~	       721	       839	55.66280	0.00259919	90		0.96
*	*	       722	       837	124.01462	1.37024e-16	108		0.99
*	*	       723	       836	154.12724	3.13174e-21	97		0.97
*	*	       726	       835	149.32223	1.76718e-20	98		0.97
*	*	       887	      1107	199.70390	2.99224e-28	140		1.00
*	*	       888	      1105	203.31508	8.24844e-29	138		1.00
*	 	       890	       891	48.68390	0.0284163	144		1.00
*	*	       890	      1104	174.40407	2.3591e-24	130		1.00
*	*	       891	      1103	174.51092	2.25664e-24	133		1.00
*	*	       892	      1101	206.91175	2.27355e-29	135		1.00
*	*	       905	      1098	155.14569	2.19591e-21	118		1.00
*	*	       906	      1096	125.92668	7.0496e-17	94		0.97
*	*	       908	      1095	68.98989	3.77102e-08	96		0.97
*	*	       915	      1086	105.75128	8.78983e-14	124		1.00
*	*	       916	      1085	149.13287	1.84734e-20	122		1.00
*	~	      1108	      1110	51.33956	0.0114238	181		1.00
*	~	      1109	      1110	64.81011	0.000102054	189		1.00
*	~	      1110	      1111	54.96162	0.0032325	146		1.00
*	~	      1112	      1113	47.43050	0.0438092	54		0.88
