# Supplementary material for: Thirteen dubious ways to detect conserved structural RNAs
Source: IUBMB Life. Author manuscript; Available in PMC 2024 Jul 10. (PMC11234323; doi:10.1002/iub.2694)
Supplement: supplementary_material [file NIHMS1907110-supplement-supplementary_material.gz › supplemental_material/Figure9/R-scape/CDKN1B-3UTR_human_fig1_invertebrates.Eval_1.0.rscape]

# R-scape :: RNA Structural Covariation Above Phylogenetic Expectation
# R-scape 2.0.0.a elenarivas@fas.harvard.edu (January 2022)
# Copyright (C) 2016-2019 Howard Hughes Medical Institute.
# Freely distributed under the GNU General Public License (GPLv3).
gnuplot not found. Some plots will not display
#-------------------------------------------------------------------------------------------------------
# MSA CDKN1B-3UTR_human_fig1_invertebrates.Eval_1.0_1 nseq 242 (242) alen 286 (1125) avgid 29.68 (26.74) nbpairs 64 (84)
# Two-set statistical test (one test for annotated basepairs, another for all other pairs)
#
#
# Method Target_E-val [cov_min,cov_max] [FP | TP True Found | Sen PPV F] 
# GTp    0.05         [-9.87,394.48]     [24 | 64 64 88 | 100.00 72.73 84.21] 
#
#       left_pos       right_pos        score          E-value       substitutions      power
#-------------------------------------------------------------------------------------------------------
*	      40	     683	394.48488	2.47765e-58	129		1.00
*	      37	     686	393.24837	3.69874e-58	155		1.00
*	      39	     684	381.80940	2.22229e-56	142		1.00
*	      41	     682	381.13955	2.77632e-56	125		1.00
*	      28	     694	379.61549	4.73665e-56	148		1.00
*	      31	     691	374.67266	2.8106e-55	139		1.00
*	      30	     692	366.81501	4.64245e-54	130		1.00
*	      35	     688	359.14080	7.01422e-53	150		1.00
*	      38	     685	345.03048	1.07231e-50	172		1.00
*	      27	     696	341.09898	4.26116e-50	189		1.00
*	      42	     681	339.18378	8.68544e-50	124		1.00
*	      69	     493	337.19255	1.77032e-49	109		0.99
*	      33	     689	331.70362	1.25456e-48	140		1.00
*	      43	     680	321.74193	4.22027e-47	139		1.00
*	     699	     870	312.64190	1.08674e-45	119		1.00
*	      73	     489	311.91708	1.41931e-45	132		1.00
*	      65	     494	306.61256	9.19834e-45	124		1.00
*	      85	     475	301.41539	5.96085e-44	116		1.00
*	      70	     492	299.00376	1.38819e-43	130		1.00
*	      72	     490	296.82174	2.95757e-43	123		1.00
*	      83	     477	279.32141	1.49926e-40	108		0.99
*	      64	     495	276.01916	4.98302e-40	137		1.00
*	     700	     867	273.17199	1.32586e-39	133		1.00
*	      84	     476	271.50161	2.47144e-39	108		0.99
*	      87	     473	269.90200	4.40635e-39	110		0.99
*	     704	     858	269.68793	4.60677e-39	120		1.00
*	      86	     474	269.77524	4.60677e-39	93		0.96
*	      78	     480	265.81793	1.82904e-38	132		1.00
*	     698	     871	257.13200	4.1145e-37	148		1.00
*	     703	     859	256.98307	4.30162e-37	113		0.99
*	      71	     491	239.23757	2.37679e-34	118		1.00
*	      82	     479	231.98673	3.13267e-33	119		1.00
*	     716	     845	230.22009	5.83744e-33	92		0.96
*	     702	     863	220.67717	1.71189e-31	115		0.99
*	     701	     864	211.99993	3.84313e-30	120		1.00
*	     124	     362	208.55629	1.27587e-29	78		0.94
*	     892	    1101	206.91175	2.27355e-29	135		1.00
*	     127	     359	205.93819	3.24414e-29	93		0.96
*	     888	    1105	203.31508	8.24844e-29	138		1.00
*	     705	     857	200.92954	1.91879e-28	109		0.99
*	     887	    1107	199.70390	2.99224e-28	140		1.00
*	     131	     354	193.29220	2.88441e-27	82		0.94
*	     717	     844	190.88795	6.70859e-27	93		0.96
*	     126	     360	187.50829	2.22596e-26	74		0.93
*	     891	    1103	174.51092	2.25664e-24	133		1.00
*	     890	    1104	174.40407	2.3591e-24	130		1.00
*	     708	     853	174.04304	2.69525e-24	112		0.99
*	     125	     361	170.07547	1.11598e-23	71		0.92
*	     134	     349	168.85286	1.73968e-23	60		0.90
*	     132	     353	166.82212	3.53961e-23	71		0.92
*	     130	     355	163.52041	1.12254e-22	78		0.94
*	     905	    1098	155.14569	2.19591e-21	118		1.00
*	     723	     836	154.12724	3.13174e-21	97		0.97
*	     707	     856	151.96041	6.96062e-21	113		0.99
*	     726	     835	149.32223	1.76718e-20	98		0.97
*	     916	    1085	149.13287	1.84734e-20	122		1.00
*	     133	     350	147.73588	3.00939e-20	78		0.94
*	     135	     348	127.61111	3.7909e-17	64		0.91
*	     906	    1096	125.92668	7.0496e-17	94		0.97
*	     722	     837	124.01462	1.37024e-16	108		0.99
*	     367	     467	112.51231	8.05771e-15	75		0.93
*	     915	    1086	105.75128	8.78983e-14	124		1.00
~	      49	     657	103.71629	1.13411e-10	139		1.00
*	     366	     468	78.76427	1.21953e-09	83		0.95
~	     129	     357	93.40663	4.44531e-09	72		0.92
~	      26	     697	91.94821	7.22589e-09	182		1.00
*	     908	    1095	68.98989	3.77102e-08	96		0.97
~	     128	     358	78.10416	9.66406e-07	72		0.92
 	      40	     684	68.57849	2.7353e-05	132		1.00
 	      64	      65	67.97348	3.40696e-05	129		1.00
~	      91	     472	66.28730	6.29883e-05	93		0.96
~	    1109	    1110	64.81011	0.000102054	189		1.00
 	      42	      43	58.12137	0.00108542	130		1.00
~	     721	     839	55.66280	0.00259919	90		0.96
~	    1110	    1111	54.96162	0.0032325	146		1.00
 	      40	      41	54.53435	0.00384828	126		1.00
 	     683	     684	54.22505	0.00419874	137		1.00
~	     120	     363	53.93858	0.00458103	75		0.93
 	      39	      40	52.04419	0.00880091	134		1.00
~	      23	     698	51.78545	0.0100272	156		1.00
~	    1108	    1110	51.33956	0.0114238	181		1.00
 	      40	     682	51.30748	0.0114238	123		1.00
~	      95	     471	50.09781	0.0176367	84		0.95
~	      97	     468	49.83375	0.0192357	87		0.95
 	      41	     683	49.38861	0.0228798	131		1.00
 	      65	     495	48.80289	0.0272114	132		1.00
 	     890	     891	48.68390	0.0284163	144		1.00
~	    1112	    1113	47.43050	0.0438092	54		0.88

# The given structure
# SS_cons ::::::::::::::::::::::::::((-((-(-(-(((((((-----------------
#
# SS_cons ---((---(((((----(---((((((,,,,,,,,,,,,,,,,,,,,,,,,,,,,,,,,,
#
# SS_cons ,,,<<<<--<<<<<<_____________________________________________
#
# SS_cons ____________________________________________________________
#
# SS_cons ____________________________________________________________
#
# SS_cons _______________________________________________>>>-->>>--->>
#
# SS_cons >>,,,<<_____________________________________________________
#
# SS_cons ______________________________________________>>,,,,)))))-))
#
# SS_cons --------)))))))---------------------------------------------
#
# SS_cons ------------------------------------------------------------
#
# SS_cons ------------------------------------------------------------
#
# SS_cons -------------------)))))))-))-))-)-):<<<<<<<<-<<-------<<---
#
# SS_cons -<<--<______________________________________________________
#
# SS_cons ______________________________________________________>>>---
#
# SS_cons --->>------->-->>>>--->>-->-->>:::::::::::::::<<-<<<--------
#
# SS_cons ----<<-<------<<____________________________________________
#
# SS_cons ____________________________________________________________
#
# SS_cons ____________________________________________________________
#
# SS_cons ____>>-------->>->-->->>>->::::::::::::::::::
#

# Power analysis of given structure 
#
# covary  left_pos      right_pos    substitutions      power
#----------------------------------------------------------------
     *    27		696		189		1.00
     *    28		694		148		1.00
     *    30		692		130		1.00
     *    31		691		139		1.00
     *    33		689		140		1.00
     *    35		688		150		1.00
     *    37		686		155		1.00
     *    38		685		172		1.00
     *    39		684		142		1.00
     *    40		683		129		1.00
     *    41		682		125		1.00
     *    42		681		124		1.00
     *    43		680		139		1.00
     *    64		495		137		1.00
     *    65		494		124		1.00
     *    69		493		109		0.99
     *    70		492		130		1.00
     *    71		491		118		1.00
     *    72		490		123		1.00
     *    73		489		132		1.00
     *    78		480		132		1.00
     *    82		479		119		1.00
     *    83		477		108		0.99
     *    84		476		108		0.99
     *    85		475		116		1.00
     *    86		474		93		0.96
     *    87		473		110		0.99
     *    124		362		78		0.94
     *    125		361		71		0.92
     *    126		360		74		0.93
     *    127		359		93		0.96
     *    130		355		78		0.94
     *    131		354		82		0.94
     *    132		353		71		0.92
     *    133		350		78		0.94
     *    134		349		60		0.90
     *    135		348		64		0.91
     *    366		468		83		0.95
     *    367		467		75		0.93
     *    698		871		148		1.00
     *    699		870		119		1.00
     *    700		867		133		1.00
     *    701		864		120		1.00
     *    702		863		115		0.99
     *    703		859		113		0.99
     *    704		858		120		1.00
     *    705		857		109		0.99
     *    707		856		113		0.99
     *    708		853		112		0.99
     *    716		845		92		0.96
     *    717		844		93		0.96
     *    722		837		108		0.99
     *    723		836		97		0.97
     *    726		835		98		0.97
     *    887		1107		140		1.00
     *    888		1105		138		1.00
     *    890		1104		130		1.00
     *    891		1103		133		1.00
     *    892		1101		135		1.00
     *    905		1098		118		1.00
     *    906		1096		94		0.97
     *    908		1095		96		0.97
     *    915		1086		124		1.00
     *    916		1085		122		1.00
#
# BPAIRS 64
# avg substitutions per BP  115.1
# BPAIRS expected to covary 62.8 +/- 1.1
# BPAIRS observed to covary 64
#
# RMs = 10 L = 286

# RM 64-69 81-86, nbp = 6 npb_cov = 6
NESTED  :::::::::::::::::::::::::::::::::::::::::::::::::::::::::::::::<<<<<<___________>>>>>>::::::::::::::::::::::::::::::::::::::::::::::::::::::::::::::::::::::::::::::::::::::::::::::::::::::::::::::::::::::::::::::::::::::::::::::::::::::::::::::::::::::::::::::::::::::::::::::::::::::::
        :::::::::::::::::::::::::::::::::::::::::::::::::::::::::::::::<<<<<<___________>>>>>>::::::::::::::::::::::::::::::::::::::::::::::::::::::::::::::::::::::::::::::::::::::::::::::::::::::::::::::::::::::::::::::::::::::::::::::::::::::::::::::::::::::::::::::::::::::::::::::::::::::::

# RM 58-61 89-92, nbp = 4 npb_cov = 4
NESTED  :::::::::::::::::::::::::::::::::::::::::::::::::::::::::<<<<___________________________>>>>::::::::::::::::::::::::::::::::::::::::::::::::::::::::::::::::::::::::::::::::::::::::::::::::::::::::::::::::::::::::::::::::::::::::::::::::::::::::::::::::::::::::::::::::::::::::::::::::::
        :::::::::::::::::::::::::::::::::::::::::::::::::::::::::<<<<___________________________>>>>::::::::::::::::::::::::::::::::::::::::::::::::::::::::::::::::::::::::::::::::::::::::::::::::::::::::::::::::::::::::::::::::::::::::::::::::::::::::::::::::::::::::::::::::::::::::::::::::::

# RM 96-97 110-111, nbp = 2 npb_cov = 2
NESTED  :::::::::::::::::::::::::::::::::::::::::::::::::::::::::::::::::::::::::::::::::::::::::::::::<<____________>>:::::::::::::::::::::::::::::::::::::::::::::::::::::::::::::::::::::::::::::::::::::::::::::::::::::::::::::::::::::::::::::::::::::::::::::::::::::::::::::::::::::::::::::::
        :::::::::::::::::::::::::::::::::::::::::::::::::::::::::::::::::::::::::::::::::::::::::::::::<<____________>>:::::::::::::::::::::::::::::::::::::::::::::::::::::::::::::::::::::::::::::::::::::::::::::::::::::::::::::::::::::::::::::::::::::::::::::::::::::::::::::::::::::::::::::::

# RM 41-47 114-120, nbp = 7 npb_cov = 7
NESTED  ::::::::::::::::::::::::::::::::::::::::<<<<<<<__________________________________________________________________>>>>>>>::::::::::::::::::::::::::::::::::::::::::::::::::::::::::::::::::::::::::::::::::::::::::::::::::::::::::::::::::::::::::::::::::::::::::::::::::::::::::::::::::::::
        ::::::::::::::::::::::::::::::::::::::::<<<<<<<__________________________________________________________________>>>>>>>::::::::::::::::::::::::::::::::::::::::::::::::::::::::::::::::::::::::::::::::::::::::::::::::::::::::::::::::::::::::::::::::::::::::::::::::::::::::::::::::::::::

# RM 31-37 122-128, nbp = 7 npb_cov = 7
NESTED  ::::::::::::::::::::::::::::::<<<<<<<____________________________________________________________________________________>>>>>>>::::::::::::::::::::::::::::::::::::::::::::::::::::::::::::::::::::::::::::::::::::::::::::::::::::::::::::::::::::::::::::::::::::::::::::::::::::::::::::::
        ::::::::::::::::::::::::::::::<<<<<<<____________________________________________________________________________________>>>>>>>::::::::::::::::::::::::::::::::::::::::::::::::::::::::::::::::::::::::::::::::::::::::::::::::::::::::::::::::::::::::::::::::::::::::::::::::::::::::::::::

# RM 15-27 145-157, nbp = 13 npb_cov = 13
NESTED  ::::::::::::::<<<<<<<<<<<<<_____________________________________________________________________________________________________________________>>>>>>>>>>>>>:::::::::::::::::::::::::::::::::::::::::::::::::::::::::::::::::::::::::::::::::::::::::::::::::::::::::::::::::::::::::::::::::
        ::::::::::::::<<<<<<<<<<<<<_____________________________________________________________________________________________________________________>>>>>>>>>>>>>:::::::::::::::::::::::::::::::::::::::::::::::::::::::::::::::::::::::::::::::::::::::::::::::::::::::::::::::::::::::::::::::::

# RM 159-175 201-217, nbp = 15 npb_cov = 15
NESTED  ::::::::::::::::::::::::::::::::::::::::::::::::::::::::::::::::::::::::::::::::::::::::::::::::::::::::::::::::::::::::::::::::::::::::::::::::::::::::::::::<<<<<<<<<<-<<-<<<_________________________>>>->>->>>>>>>>>>:::::::::::::::::::::::::::::::::::::::::::::::::::::::::::::::::::::
        ::::::::::::::::::::::::::::::::::::::::::::::::::::::::::::::::::::::::::::::::::::::::::::::::::::::::::::::::::::::::::::::::::::::::::::::::::::::::::::::<<<<<<<<<<-<<-<<<_________________________>>>->>->>>>>>>>>>:::::::::::::::::::::::::::::::::::::::::::::::::::::::::::::::::::::

# RM 236-237 256-257, nbp = 2 npb_cov = 2
NESTED  :::::::::::::::::::::::::::::::::::::::::::::::::::::::::::::::::::::::::::::::::::::::::::::::::::::::::::::::::::::::::::::::::::::::::::::::::::::::::::::::::::::::::::::::::::::::::::::::::::::::::::::::::::::::::::::::::::::::::::<<__________________>>:::::::::::::::::::::::::::::
        :::::::::::::::::::::::::::::::::::::::::::::::::::::::::::::::::::::::::::::::::::::::::::::::::::::::::::::::::::::::::::::::::::::::::::::::::::::::::::::::::::::::::::::::::::::::::::::::::::::::::::::::::::::::::::::::::::::::::::<<__________________>>:::::::::::::::::::::::::::::

# RM 231-233 261-263, nbp = 3 npb_cov = 3
NESTED  ::::::::::::::::::::::::::::::::::::::::::::::::::::::::::::::::::::::::::::::::::::::::::::::::::::::::::::::::::::::::::::::::::::::::::::::::::::::::::::::::::::::::::::::::::::::::::::::::::::::::::::::::::::::::::::::::::::::<<<___________________________>>>:::::::::::::::::::::::
        ::::::::::::::::::::::::::::::::::::::::::::::::::::::::::::::::::::::::::::::::::::::::::::::::::::::::::::::::::::::::::::::::::::::::::::::::::::::::::::::::::::::::::::::::::::::::::::::::::::::::::::::::::::::::::::::::::::::<<<___________________________>>>:::::::::::::::::::::::

# RM 223-227 264-268, nbp = 5 npb_cov = 5
NESTED  ::::::::::::::::::::::::::::::::::::::::::::::::::::::::::::::::::::::::::::::::::::::::::::::::::::::::::::::::::::::::::::::::::::::::::::::::::::::::::::::::::::::::::::::::::::::::::::::::::::::::::::::::::::::::::::::<<<<<____________________________________>>>>>::::::::::::::::::
        ::::::::::::::::::::::::::::::::::::::::::::::::::::::::::::::::::::::::::::::::::::::::::::::::::::::::::::::::::::::::::::::::::::::::::::::::::::::::::::::::::::::::::::::::::::::::::::::::::::::::::::::::::::::::::::::<<<<<____________________________________>>>>>::::::::::::::::::
# Number of covarying pairs = 88
#
# Method Target_E-val [cov_min,cov_max] [FP | TP True Found | Sen PPV F] 
# GTp    0.05         [-9.87,394.48]     [0 | 88 96 88 | 91.67 100.00 95.65] 
#
# in_fold in_given   left_pos       right_pos      score           E-value    substitutions      power
#----------------------------------------------------------------------------------------------------------------
*	*	        40	       683	394.48488	2.47765e-58	129		1.00
*	*	        37	       686	393.24837	3.69874e-58	155		1.00
*	*	        39	       684	381.80940	2.22229e-56	142		1.00
*	*	        41	       682	381.13955	2.77632e-56	125		1.00
*	*	        28	       694	379.61549	4.73665e-56	148		1.00
*	*	        31	       691	374.67266	2.8106e-55	139		1.00
*	*	        30	       692	366.81501	4.64245e-54	130		1.00
*	*	        35	       688	359.14080	7.01422e-53	150		1.00
*	*	        38	       685	345.03048	1.07231e-50	172		1.00
*	*	        27	       696	341.09898	4.26116e-50	189		1.00
*	*	        42	       681	339.18378	8.68544e-50	124		1.00
*	*	        69	       493	337.19255	1.77032e-49	109		0.99
*	*	        33	       689	331.70362	1.25456e-48	140		1.00
*	*	        43	       680	321.74193	4.22027e-47	139		1.00
*	*	       699	       870	312.64190	1.08674e-45	119		1.00
*	*	        73	       489	311.91708	1.41931e-45	132		1.00
*	*	        65	       494	306.61256	9.19834e-45	124		1.00
*	*	        85	       475	301.41539	5.96085e-44	116		1.00
*	*	        70	       492	299.00376	1.38819e-43	130		1.00
*	*	        72	       490	296.82174	2.95757e-43	123		1.00
*	*	        83	       477	279.32141	1.49926e-40	108		0.99
*	*	        64	       495	276.01916	4.98302e-40	137		1.00
*	*	       700	       867	273.17199	1.32586e-39	133		1.00
*	*	        84	       476	271.50161	2.47144e-39	108		0.99
*	*	        87	       473	269.90200	4.40635e-39	110		0.99
*	*	       704	       858	269.68793	4.60677e-39	120		1.00
*	*	        86	       474	269.77524	4.60677e-39	93		0.96
*	*	        78	       480	265.81793	1.82904e-38	132		1.00
*	*	       698	       871	257.13200	4.1145e-37	148		1.00
*	*	       703	       859	256.98307	4.30162e-37	113		0.99
*	*	        71	       491	239.23757	2.37679e-34	118		1.00
*	*	        82	       479	231.98673	3.13267e-33	119		1.00
*	*	       716	       845	230.22009	5.83744e-33	92		0.96
*	*	       702	       863	220.67717	1.71189e-31	115		0.99
*	*	       701	       864	211.99993	3.84313e-30	120		1.00
*	*	       124	       362	208.55629	1.27587e-29	78		0.94
*	*	       892	      1101	206.91175	2.27355e-29	135		1.00
*	*	       127	       359	205.93819	3.24414e-29	93		0.96
*	*	       888	      1105	203.31508	8.24844e-29	138		1.00
*	*	       705	       857	200.92954	1.91879e-28	109		0.99
*	*	       887	      1107	199.70390	2.99224e-28	140		1.00
*	*	       131	       354	193.29220	2.88441e-27	82		0.94
*	*	       717	       844	190.88795	6.70859e-27	93		0.96
*	*	       126	       360	187.50829	2.22596e-26	74		0.93
*	*	       891	      1103	174.51092	2.25664e-24	133		1.00
*	*	       890	      1104	174.40407	2.3591e-24	130		1.00
*	*	       708	       853	174.04304	2.69525e-24	112		0.99
*	*	       125	       361	170.07547	1.11598e-23	71		0.92
*	*	       134	       349	168.85286	1.73968e-23	60		0.90
*	*	       132	       353	166.82212	3.53961e-23	71		0.92
*	*	       130	       355	163.52041	1.12254e-22	78		0.94
*	*	       905	      1098	155.14569	2.19591e-21	118		1.00
*	*	       723	       836	154.12724	3.13174e-21	97		0.97
*	*	       707	       856	151.96041	6.96062e-21	113		0.99
*	*	       726	       835	149.32223	1.76718e-20	98		0.97
*	*	       916	      1085	149.13287	1.84734e-20	122		1.00
*	*	       133	       350	147.73588	3.00939e-20	78		0.94
*	*	       135	       348	127.61111	3.7909e-17	64		0.91
*	*	       906	      1096	125.92668	7.0496e-17	94		0.97
*	*	       722	       837	124.01462	1.37024e-16	108		0.99
*	*	       367	       467	112.51231	8.05771e-15	75		0.93
*	*	       915	      1086	105.75128	8.78983e-14	124		1.00
*	~	        49	       657	103.71629	1.13411e-10	139		1.00
*	*	       366	       468	78.76427	1.21953e-09	83		0.95
*	~	       129	       357	93.40663	4.44531e-09	72		0.92
*	~	        26	       697	91.94821	7.22589e-09	182		1.00
*	*	       908	      1095	68.98989	3.77102e-08	96		0.97
*	~	       128	       358	78.10416	9.66406e-07	72		0.92
*	 	        40	       684	68.57849	2.7353e-05	132		1.00
*	 	        64	        65	67.97348	3.40696e-05	129		1.00
*	~	        91	       472	66.28730	6.29883e-05	93		0.96
*	~	      1109	      1110	64.81011	0.000102054	189		1.00
*	 	        42	        43	58.12137	0.00108542	130		1.00
*	~	       721	       839	55.66280	0.00259919	90		0.96
*	~	      1110	      1111	54.96162	0.0032325	146		1.00
*	 	        40	        41	54.53435	0.00384828	126		1.00
*	 	       683	       684	54.22505	0.00419874	137		1.00
*	~	       120	       363	53.93858	0.00458103	75		0.93
*	 	        39	        40	52.04419	0.00880091	134		1.00
*	~	        23	       698	51.78545	0.0100272	156		1.00
*	~	      1108	      1110	51.33956	0.0114238	181		1.00
*	 	        40	       682	51.30748	0.0114238	123		1.00
*	~	        95	       471	50.09781	0.0176367	84		0.95
*	~	        97	       468	49.83375	0.0192357	87		0.95
*	 	        41	       683	49.38861	0.0228798	131		1.00
*	 	        65	       495	48.80289	0.0272114	132		1.00
*	 	       890	       891	48.68390	0.0284163	144		1.00
*	~	      1112	      1113	47.43050	0.0438092	54		0.88

# The predicted CaCoFold structure
# SS_cons    :::::::::::::::::::::::::(((-((-(-(-(((((((-----(-----------
# SS_cons_1  ::::::::::::::::::::::<_____________________________________
# SS_cons_2  ::::::::::::::::::::::::::::::::::::::<>::::::::::::::::::::
# SS_cons_3  :::::::::::::::::::::::::::::::::::::::<>:::::::::::::::::::
# SS_cons_4  :::::::::::::::::::::::::::::::::::::::<<___________________
# SS_cons_5  :::::::::::::::::::::::::::::::::::::::<____________________
# SS_cons_6  :::::::::::::::::::::::::::::::::::::::::<>:::::::::::::::::
# SS_cons_7  ::::::::::::::::::::::::::::::::::::::::::::::::::::::::::::
# SS_cons_8  ::::::::::::::::::::::::::::::::::::::::::::::::::::::::::::
# SS_cons_9  ::::::::::::::::::::::::::::::::::::::::::::::::::::::::::::
# SS_cons_10 ::::::::::::::::::::::::::::::::::::::::::::::::::::::::::::
# SS_cons_11 ::::::::::::::::::::::::::::::::::::::::::::::::::::::::::::
# SS_cons_12 ::::::::::::::::::::::::::::::::::::::::::::::::::::::::::::
# SS_cons_13 ::::::::::::::::::::::::::::::::::::::::::::::::::::::::::::
#
# SS_cons    ---((---(((((-(--(---((((((---(---(,,,,,,,,,,,,,,,,,,,<---<<
# SS_cons_1  ____________________________________________________________
# SS_cons_2  ::::::::::::::::::::::::::::::::::::::::::::::::::::::::::::
# SS_cons_3  ::::::::::::::::::::::::::::::::::::::::::::::::::::::::::::
# SS_cons_4  ____________________________________________________________
# SS_cons_5  ____________________________________________________________
# SS_cons_6  ::::::::::::::::::::::::::::::::::::::::::::::::::::::::::::
# SS_cons_7  :::<>:::::::::::::::::::::::::::::::::::::::::::::::::::::::
# SS_cons_8  ::::<_______________________________________________________
# SS_cons_9  ::::::::::::::::::::::::::::::::::::<_______________________
# SS_cons_10 ::::::::::::::::::::::::::::::::::::::::::::::::::::::::::::
# SS_cons_11 ::::::::::::::::::::::::::::::::::::::::::::::::::::::::::::
# SS_cons_12 ::::::::::::::::::::::::::::::::::::::::::::::::::::::::::::
# SS_cons_13 ::::::::::::::::::::::::::::::::::::::::::::::::::::::::::::
#
# SS_cons    ---<<<<<<<<<<<<---------------------------------------------
# SS_cons_1  ____________________________________________________________
# SS_cons_2  ::::::::::::::::::::::::::::::::::::::::::::::::::::::::::::
# SS_cons_3  ::::::::::::::::::::::::::::::::::::::::::::::::::::::::::::
# SS_cons_4  ____________________________________________________________
# SS_cons_5  ____________________________________________________________
# SS_cons_6  ::::::::::::::::::::::::::::::::::::::::::::::::::::::::::::
# SS_cons_7  ::::::::::::::::::::::::::::::::::::::::::::::::::::::::::::
# SS_cons_8  ____________________________________________________________
# SS_cons_9  ____________________________________________________________
# SS_cons_10 ::::::::::::::::::::::::::::::::::::::::::::::::::::::::::::
# SS_cons_11 ::::::::::::::::::::::::::::::::::::::::::::::::::::::::::::
# SS_cons_12 ::::::::::::::::::::::::::::::::::::::::::::::::::::::::::::
# SS_cons_13 ::::::::::::::::::::::::::::::::::::::::::::::::::::::::::::
#
# SS_cons    ---------------------------------------------------<________
# SS_cons_1  ____________________________________________________________
# SS_cons_2  ::::::::::::::::::::::::::::::::::::::::::::::::::::::::::::
# SS_cons_3  ::::::::::::::::::::::::::::::::::::::::::::::::::::::::::::
# SS_cons_4  ____________________________________________________________
# SS_cons_5  ____________________________________________________________
# SS_cons_6  ::::::::::::::::::::::::::::::::::::::::::::::::::::::::::::
# SS_cons_7  ::::::::::::::::::::::::::::::::::::::::::::::::::::::::::::
# SS_cons_8  ____________________________________________________________
# SS_cons_9  ____________________________________________________________
# SS_cons_10 ::::::::::::::::::::::::::::::::::::::::::::::::::::::::::::
# SS_cons_11 ::::::::::::::::::::::::::::::::::::::::::::::::::::::::::::
# SS_cons_12 ::::::::::::::::::::::::::::::::::::::::::::::::::::::::::::
# SS_cons_13 ::::::::::::::::::::::::::::::::::::::::::::::::::::::::::::
#
# SS_cons    ____________________________________________________________
# SS_cons_1  ____________________________________________________________
# SS_cons_2  ::::::::::::::::::::::::::::::::::::::::::::::::::::::::::::
# SS_cons_3  ::::::::::::::::::::::::::::::::::::::::::::::::::::::::::::
# SS_cons_4  ____________________________________________________________
# SS_cons_5  ____________________________________________________________
# SS_cons_6  ::::::::::::::::::::::::::::::::::::::::::::::::::::::::::::
# SS_cons_7  ::::::::::::::::::::::::::::::::::::::::::::::::::::::::::::
# SS_cons_8  ____________________________________________________________
# SS_cons_9  ____________________________________________________________
# SS_cons_10 ::::::::::::::::::::::::::::::::::::::::::::::::::::::::::::
# SS_cons_11 ::::::::::::::::::::::::::::::::::::::::::::::::::::::::::::
# SS_cons_12 ::::::::::::::::::::::::::::::::::::::::::::::::::::::::::::
# SS_cons_13 ::::::::::::::::::::::::::::::::::::::::::::::::::::::::::::
#
# SS_cons    ____________________________________________>-->>>-->>>->>>>
# SS_cons_1  ____________________________________________________________
# SS_cons_2  ::::::::::::::::::::::::::::::::::::::::::::::::::::::::::::
# SS_cons_3  ::::::::::::::::::::::::::::::::::::::::::::::::::::::::::::
# SS_cons_4  ____________________________________________________________
# SS_cons_5  ____________________________________________________________
# SS_cons_6  ::::::::::::::::::::::::::::::::::::::::::::::::::::::::::::
# SS_cons_7  ::::::::::::::::::::::::::::::::::::::::::::::::::::::::::::
# SS_cons_8  ____________________________________________________________
# SS_cons_9  ____________________________________________________________
# SS_cons_10 ::::::::::::::::::::::::::::::::::::::::::::::::::::::::::::
# SS_cons_11 ::::::::::::::::::::::::::::::::::::::::::::::::::::::::::::
# SS_cons_12 ::::::::::::::::::::::::::::::::::::::::::::::::::::::::::::
# SS_cons_13 ::::::::::::::::::::::::::::::::::::::::::::::::::::::::::::
#
# SS_cons    >>>>><<------<<<<___________________________________________
# SS_cons_1  ____________________________________________________________
# SS_cons_2  ::::::::::::::::::::::::::::::::::::::::::::::::::::::::::::
# SS_cons_3  ::::::::::::::::::::::::::::::::::::::::::::::::::::::::::::
# SS_cons_4  ____________________________________________________________
# SS_cons_5  ____________________________________________________________
# SS_cons_6  ::::::::::::::::::::::::::::::::::::::::::::::::::::::::::::
# SS_cons_7  ::::::::::::::::::::::::::::::::::::::::::::::::::::::::::::
# SS_cons_8  ____________________________________________________________
# SS_cons_9  ____________________________________________________________
# SS_cons_10 ::::::::::::::::::::::::::::::::::::::::::::::::::::::::::::
# SS_cons_11 ::::::::::::::::::::::::::::::::::::::::::::::::::::::::::::
# SS_cons_12 ::::::::::::::::::::::::::::::::::::::::::::::::::::::::::::
# SS_cons_13 ::::::::::::::::::::::::::::::::::::::::::::::::::::::::::::
#
# SS_cons    _________________________________________>>>>->>,,)))))))-))
# SS_cons_1  ____________________________________________________________
# SS_cons_2  ::::::::::::::::::::::::::::::::::::::::::::::::::::::::::::
# SS_cons_3  ::::::::::::::::::::::::::::::::::::::::::::::::::::::::::::
# SS_cons_4  ____________________________________________________________
# SS_cons_5  ____________________________________________________________
# SS_cons_6  ::::::::::::::::::::::::::::::::::::::::::::::::::::::::::::
# SS_cons_7  ::::::::::::::::::::::::::::::::::::::::::::::::::::::::::::
# SS_cons_8  ____________________________________________________________
# SS_cons_9  _______________________________________________>::::::::::::
# SS_cons_10 ::::::::::::::::::::::::::::::::::::::::::::::::::::::::::::
# SS_cons_11 ::::::::::::::::::::::::::::::::::::::::::::::::::::::::::::
# SS_cons_12 ::::::::::::::::::::::::::::::::::::::::::::::::::::::::::::
# SS_cons_13 ::::::::::::::::::::::::::::::::::::::::::::::::::::::::::::
#
# SS_cons    --)-----)))))))---------------------------------------------
# SS_cons_1  ____________________________________________________________
# SS_cons_2  ::::::::::::::::::::::::::::::::::::::::::::::::::::::::::::
# SS_cons_3  ::::::::::::::::::::::::::::::::::::::::::::::::::::::::::::
# SS_cons_4  ____________________________________________________________
# SS_cons_5  ____________________________________________________________
# SS_cons_6  ::::::::::::::::::::::::::::::::::::::::::::::::::::::::::::
# SS_cons_7  ::::::::::::::::::::::::::::::::::::::::::::::::::::::::::::
# SS_cons_8  ______________>:::::::::::::::::::::::::::::::::::::::::::::
# SS_cons_9  ::::::::::::::::::::::::::::::::::::::::::::::::::::::::::::
# SS_cons_10 ::::::::::::::::::::::::::::::::::::::::::::::::::::::::::::
# SS_cons_11 ::::::::::::::::::::::::::::::::::::::::::::::::::::::::::::
# SS_cons_12 ::::::::::::::::::::::::::::::::::::::::::::::::::::::::::::
# SS_cons_13 ::::::::::::::::::::::::::::::::::::::::::::::::::::::::::::
#
# SS_cons    ------------------------------------------------------------
# SS_cons_1  ____________________________________________________________
# SS_cons_2  ::::::::::::::::::::::::::::::::::::::::::::::::::::::::::::
# SS_cons_3  ::::::::::::::::::::::::::::::::::::::::::::::::::::::::::::
# SS_cons_4  ____________________________________________________________
# SS_cons_5  ____________________________________________________________
# SS_cons_6  ::::::::::::::::::::::::::::::::::::::::::::::::::::::::::::
# SS_cons_7  ::::::::::::::::::::::::::::::::::::::::::::::::::::::::::::
# SS_cons_8  ::::::::::::::::::::::::::::::::::::::::::::::::::::::::::::
# SS_cons_9  ::::::::::::::::::::::::::::::::::::::::::::::::::::::::::::
# SS_cons_10 ::::::::::::::::::::::::::::::::::::::::::::::::::::::::::::
# SS_cons_11 ::::::::::::::::::::::::::::::::::::::::::::::::::::::::::::
# SS_cons_12 ::::::::::::::::::::::::::::::::::::::::::::::::::::::::::::
# SS_cons_13 ::::::::::::::::::::::::::::::::::::::::::::::::::::::::::::
#
# SS_cons    --------------------------------------------------------)---
# SS_cons_1  ____________________________________________________________
# SS_cons_2  ::::::::::::::::::::::::::::::::::::::::::::::::::::::::::::
# SS_cons_3  ::::::::::::::::::::::::::::::::::::::::::::::::::::::::::::
# SS_cons_4  ____________________________________________________________
# SS_cons_5  ____________________________________________________________
# SS_cons_6  ::::::::::::::::::::::::::::::::::::::::::::::::::::::::::::
# SS_cons_7  ::::::::::::::::::::::::::::::::::::::::::::::::::::::::::::
# SS_cons_8  ::::::::::::::::::::::::::::::::::::::::::::::::::::::::::::
# SS_cons_9  ::::::::::::::::::::::::::::::::::::::::::::::::::::::::::::
# SS_cons_10 ::::::::::::::::::::::::::::::::::::::::::::::::::::::::::::
# SS_cons_11 ::::::::::::::::::::::::::::::::::::::::::::::::::::::::::::
# SS_cons_12 ::::::::::::::::::::::::::::::::::::::::::::::::::::::::::::
# SS_cons_13 ::::::::::::::::::::::::::::::::::::::::::::::::::::::::::::
#
# SS_cons    -------------------)))))))-))-))-)-))<<<<<<<<-<<-------<<---
# SS_cons_1  _____________________________________>::::::::::::::::::::::
# SS_cons_2  ::::::::::::::::::::::::::::::::::::::::::::::::::::::::::::
# SS_cons_3  ::::::::::::::::::::::::::::::::::::::::::::::::::::::::::::
# SS_cons_4  ______________________>>::::::::::::::::::::::::::::::::::::
# SS_cons_5  _____________________>::::::::::::::::::::::::::::::::::::::
# SS_cons_6  ::::::::::::::::::::::::::::::::::::::::::::::::::::::::::::
# SS_cons_7  ::::::::::::::::::::::::::::::::::::::::::::::::::::::::::::
# SS_cons_8  ::::::::::::::::::::::::::::::::::::::::::::::::::::::::::::
# SS_cons_9  ::::::::::::::::::::::::::::::::::::::::::::::::::::::::::::
# SS_cons_10 ::::::::::::::::::::::<>::::::::::::::::::::::::::::::::::::
# SS_cons_11 ::::::::::::::::::::::::::::::::::::::::::::::::::::::::::::
# SS_cons_12 ::::::::::::::::::::::::::::::::::::::::::::::::::::::::::::
# SS_cons_13 ::::::::::::::::::::::::::::::::::::::::::::::::::::::::::::
#
# SS_cons    <<<--<______________________________________________________
# SS_cons_1  ::::::::::::::::::::::::::::::::::::::::::::::::::::::::::::
# SS_cons_2  ::::::::::::::::::::::::::::::::::::::::::::::::::::::::::::
# SS_cons_3  ::::::::::::::::::::::::::::::::::::::::::::::::::::::::::::
# SS_cons_4  ::::::::::::::::::::::::::::::::::::::::::::::::::::::::::::
# SS_cons_5  ::::::::::::::::::::::::::::::::::::::::::::::::::::::::::::
# SS_cons_6  ::::::::::::::::::::::::::::::::::::::::::::::::::::::::::::
# SS_cons_7  ::::::::::::::::::::::::::::::::::::::::::::::::::::::::::::
# SS_cons_8  ::::::::::::::::::::::::::::::::::::::::::::::::::::::::::::
# SS_cons_9  ::::::::::::::::::::::::::::::::::::::::::::::::::::::::::::
# SS_cons_10 ::::::::::::::::::::::::::::::::::::::::::::::::::::::::::::
# SS_cons_11 ::::::::::::::::::::::::::::::::::::::::::::::::::::::::::::
# SS_cons_12 ::::::::::::::::::::::::::::::::::::::::::::::::::::::::::::
# SS_cons_13 ::::::::::::::::::::::::::::::::::::::::::::::::::::::::::::
#
# SS_cons    ______________________________________________________>>>->-
# SS_cons_1  ::::::::::::::::::::::::::::::::::::::::::::::::::::::::::::
# SS_cons_2  ::::::::::::::::::::::::::::::::::::::::::::::::::::::::::::
# SS_cons_3  ::::::::::::::::::::::::::::::::::::::::::::::::::::::::::::
# SS_cons_4  ::::::::::::::::::::::::::::::::::::::::::::::::::::::::::::
# SS_cons_5  ::::::::::::::::::::::::::::::::::::::::::::::::::::::::::::
# SS_cons_6  ::::::::::::::::::::::::::::::::::::::::::::::::::::::::::::
# SS_cons_7  ::::::::::::::::::::::::::::::::::::::::::::::::::::::::::::
# SS_cons_8  ::::::::::::::::::::::::::::::::::::::::::::::::::::::::::::
# SS_cons_9  ::::::::::::::::::::::::::::::::::::::::::::::::::::::::::::
# SS_cons_10 ::::::::::::::::::::::::::::::::::::::::::::::::::::::::::::
# SS_cons_11 ::::::::::::::::::::::::::::::::::::::::::::::::::::::::::::
# SS_cons_12 ::::::::::::::::::::::::::::::::::::::::::::::::::::::::::::
# SS_cons_13 ::::::::::::::::::::::::::::::::::::::::::::::::::::::::::::
#
# SS_cons    --->>------->-->>>>--->>-->-->>:::::::::::::::<<-<<<--------
# SS_cons_1  ::::::::::::::::::::::::::::::::::::::::::::::::::::::::::::
# SS_cons_2  ::::::::::::::::::::::::::::::::::::::::::::::::::::::::::::
# SS_cons_3  ::::::::::::::::::::::::::::::::::::::::::::::::::::::::::::
# SS_cons_4  ::::::::::::::::::::::::::::::::::::::::::::::::::::::::::::
# SS_cons_5  ::::::::::::::::::::::::::::::::::::::::::::::::::::::::::::
# SS_cons_6  ::::::::::::::::::::::::::::::::::::::::::::::::::::::::::::
# SS_cons_7  ::::::::::::::::::::::::::::::::::::::::::::::::::::::::::::
# SS_cons_8  ::::::::::::::::::::::::::::::::::::::::::::::::::::::::::::
# SS_cons_9  ::::::::::::::::::::::::::::::::::::::::::::::::::::::::::::
# SS_cons_10 ::::::::::::::::::::::::::::::::::::::::::::::::::::::::::::
# SS_cons_11 :::::::::::::::::::::::::::::::::::::::::::::::::<>:::::::::
# SS_cons_12 ::::::::::::::::::::::::::::::::::::::::::::::::::::::::::::
# SS_cons_13 ::::::::::::::::::::::::::::::::::::::::::::::::::::::::::::
#
# SS_cons    ----<<-<------<<____________________________________________
# SS_cons_1  ::::::::::::::::::::::::::::::::::::::::::::::::::::::::::::
# SS_cons_2  ::::::::::::::::::::::::::::::::::::::::::::::::::::::::::::
# SS_cons_3  ::::::::::::::::::::::::::::::::::::::::::::::::::::::::::::
# SS_cons_4  ::::::::::::::::::::::::::::::::::::::::::::::::::::::::::::
# SS_cons_5  ::::::::::::::::::::::::::::::::::::::::::::::::::::::::::::
# SS_cons_6  ::::::::::::::::::::::::::::::::::::::::::::::::::::::::::::
# SS_cons_7  ::::::::::::::::::::::::::::::::::::::::::::::::::::::::::::
# SS_cons_8  ::::::::::::::::::::::::::::::::::::::::::::::::::::::::::::
# SS_cons_9  ::::::::::::::::::::::::::::::::::::::::::::::::::::::::::::
# SS_cons_10 ::::::::::::::::::::::::::::::::::::::::::::::::::::::::::::
# SS_cons_11 ::::::::::::::::::::::::::::::::::::::::::::::::::::::::::::
# SS_cons_12 ::::::::::::::::::::::::::::::::::::::::::::::::::::::::::::
# SS_cons_13 ::::::::::::::::::::::::::::::::::::::::::::::::::::::::::::
#
# SS_cons    ____________________________________________________________
# SS_cons_1  ::::::::::::::::::::::::::::::::::::::::::::::::::::::::::::
# SS_cons_2  ::::::::::::::::::::::::::::::::::::::::::::::::::::::::::::
# SS_cons_3  ::::::::::::::::::::::::::::::::::::::::::::::::::::::::::::
# SS_cons_4  ::::::::::::::::::::::::::::::::::::::::::::::::::::::::::::
# SS_cons_5  ::::::::::::::::::::::::::::::::::::::::::::::::::::::::::::
# SS_cons_6  ::::::::::::::::::::::::::::::::::::::::::::::::::::::::::::
# SS_cons_7  ::::::::::::::::::::::::::::::::::::::::::::::::::::::::::::
# SS_cons_8  ::::::::::::::::::::::::::::::::::::::::::::::::::::::::::::
# SS_cons_9  ::::::::::::::::::::::::::::::::::::::::::::::::::::::::::::
# SS_cons_10 ::::::::::::::::::::::::::::::::::::::::::::::::::::::::::::
# SS_cons_11 ::::::::::::::::::::::::::::::::::::::::::::::::::::::::::::
# SS_cons_12 ::::::::::::::::::::::::::::::::::::::::::::::::::::::::::::
# SS_cons_13 ::::::::::::::::::::::::::::::::::::::::::::::::::::::::::::
#
# SS_cons    ____________________________________________________________
# SS_cons_1  ::::::::::::::::::::::::::::::::::::::::::::::::::::::::::::
# SS_cons_2  ::::::::::::::::::::::::::::::::::::::::::::::::::::::::::::
# SS_cons_3  ::::::::::::::::::::::::::::::::::::::::::::::::::::::::::::
# SS_cons_4  ::::::::::::::::::::::::::::::::::::::::::::::::::::::::::::
# SS_cons_5  ::::::::::::::::::::::::::::::::::::::::::::::::::::::::::::
# SS_cons_6  ::::::::::::::::::::::::::::::::::::::::::::::::::::::::::::
# SS_cons_7  ::::::::::::::::::::::::::::::::::::::::::::::::::::::::::::
# SS_cons_8  ::::::::::::::::::::::::::::::::::::::::::::::::::::::::::::
# SS_cons_9  ::::::::::::::::::::::::::::::::::::::::::::::::::::::::::::
# SS_cons_10 ::::::::::::::::::::::::::::::::::::::::::::::::::::::::::::
# SS_cons_11 ::::::::::::::::::::::::::::::::::::::::::::::::::::::::::::
# SS_cons_12 ::::::::::::::::::::::::::::::::::::::::::::::::::::::::::::
# SS_cons_13 ::::::::::::::::::::::::::::::::::::::::::::::::::::::::::::
#
# SS_cons    ____>>-------->>->-->->>>->:<>:<>::::::::::::
# SS_cons_1  :::::::::::::::::::::::::::::::::::::::::::::
# SS_cons_2  :::::::::::::::::::::::::::::::::::::::::::::
# SS_cons_3  :::::::::::::::::::::::::::::::::::::::::::::
# SS_cons_4  :::::::::::::::::::::::::::::::::::::::::::::
# SS_cons_5  :::::::::::::::::::::::::::::::::::::::::::::
# SS_cons_6  :::::::::::::::::::::::::::::::::::::::::::::
# SS_cons_7  :::::::::::::::::::::::::::::::::::::::::::::
# SS_cons_8  :::::::::::::::::::::::::::::::::::::::::::::
# SS_cons_9  :::::::::::::::::::::::::::::::::::::::::::::
# SS_cons_10 :::::::::::::::::::::::::::::::::::::::::::::
# SS_cons_11 :::::::::::::::::::::::::::::::::::::::::::::
# SS_cons_12 :::::::::::::::::::::::::::<_>:::::::::::::::
# SS_cons_13 :::::::::::::::::::::::::::::<>::::::::::::::
#

# Power analysis of CaCoFold structure 
#
# covary  left_pos      right_pos    substitutions      power
#----------------------------------------------------------------
     *    23		698		156		1.00
     *    26		697		182		1.00
     *    27		696		189		1.00
     *    28		694		148		1.00
     *    30		692		130		1.00
     *    31		691		139		1.00
     *    33		689		140		1.00
     *    35		688		150		1.00
     *    37		686		155		1.00
     *    38		685		172		1.00
     *    39		40		134		1.00
     *    39		684		142		1.00
     *    40		41		126		1.00
     *    40		682		123		1.00
     *    40		683		129		1.00
     *    40		684		132		1.00
     *    41		682		125		1.00
     *    41		683		131		1.00
     *    42		43		130		1.00
     *    42		681		124		1.00
     *    43		680		139		1.00
     *    49		657		139		1.00
     *    64		65		129		1.00
     *    64		495		137		1.00
     *    65		494		124		1.00
     *    65		495		132		1.00
     *    69		493		109		0.99
     *    70		492		130		1.00
     *    71		491		118		1.00
     *    72		490		123		1.00
     *    73		489		132		1.00
          75		483		100		0.98
     *    78		480		132		1.00
     *    82		479		119		1.00
     *    83		477		108		0.99
     *    84		476		108		0.99
     *    85		475		116		1.00
     *    86		474		93		0.96
     *    87		473		110		0.99
     *    91		472		93		0.96
     *    95		471		84		0.95
     *    97		468		87		0.95
          115		365		74		0.93
          119		364		63		0.91
     *    120		363		75		0.93
     *    124		362		78		0.94
     *    125		361		71		0.92
     *    126		360		74		0.93
     *    127		359		93		0.96
     *    128		358		72		0.92
     *    129		357		72		0.92
     *    130		355		78		0.94
     *    131		354		82		0.94
     *    132		353		71		0.92
     *    133		350		78		0.94
     *    134		349		60		0.90
     *    135		348		64		0.91
          232		345		76		0.93
     *    366		468		83		0.95
     *    367		467		75		0.93
          374		465		81		0.94
          375		464		78		0.94
          376		463		75		0.93
          377		462		68		0.92
     *    683		684		137		1.00
     *    698		871		148		1.00
     *    699		870		119		1.00
     *    700		867		133		1.00
     *    701		864		120		1.00
     *    702		863		115		0.99
     *    703		859		113		0.99
     *    704		858		120		1.00
     *    705		857		109		0.99
     *    707		856		113		0.99
     *    708		853		112		0.99
     *    716		845		92		0.96
     *    717		844		93		0.96
     *    721		839		90		0.96
     *    722		837		108		0.99
     *    723		836		97		0.97
     *    726		835		98		0.97
     *    887		1107		140		1.00
     *    888		1105		138		1.00
     *    890		891		144		1.00
     *    890		1104		130		1.00
     *    891		1103		133		1.00
     *    892		1101		135		1.00
     *    905		1098		118		1.00
     *    906		1096		94		0.97
     *    908		1095		96		0.97
     *    915		1086		124		1.00
     *    916		1085		122		1.00
     *    1108		1110		181		1.00
     *    1109		1110		189		1.00
     *    1110		1111		146		1.00
     *    1112		1113		54		0.88
#
# BPAIRS 96
# avg substitutions per BP  113.8
# BPAIRS expected to covary 93.8 +/- 1.4
# BPAIRS observed to covary 88
#
# RMs = 23 L = 286

# RM 55-70 80-95, nbp = 16 npb_cov = 13
NESTED  ::::::::::::::::::::::::::::::::::::::::::::::::::::::<<<<<<<<<<<<<<<<_________>>>>>>>>>>>>>>>>:::::::::::::::::::::::::::::::::::::::::::::::::::::::::::::::::::::::::::::::::::::::::::::::::::::::::::::::::::::::::::::::::::::::::::::::::::::::::::::::::::::::::::::::::::::::::::::::
        ::::::::::::::::::::::::::::::::::::::::::::::::::::::::<<<<<<<<<<<<<___________>>>>>>>>>>>>>:::::::::::::::::::::::::::::::::::::::::::::::::::::::::::::::::::::::::::::::::::::::::::::::::::::::::::::::::::::::::::::::::::::::::::::::::::::::::::::::::::::::::::::::::::::::::::::::::

# RM 96-101 106-111, nbp = 6 npb_cov = 2
NESTED  :::::::::::::::::::::::::::::::::::::::::::::::::::::::::::::::::::::::::::::::::::::::::::::::<<<<<<____>>>>>>:::::::::::::::::::::::::::::::::::::::::::::::::::::::::::::::::::::::::::::::::::::::::::::::::::::::::::::::::::::::::::::::::::::::::::::::::::::::::::::::::::::::::::::::
        :::::::::::::::::::::::::::::::::::::::::::::::::::::::::::::::::::::::::::::::::::::::::::::::<<____________>>:::::::::::::::::::::::::::::::::::::::::::::::::::::::::::::::::::::::::::::::::::::::::::::::::::::::::::::::::::::::::::::::::::::::::::::::::::::::::::::::::::::::::::::::

# RM 31-49 112-128, nbp = 17 npb_cov = 16
NESTED  ::::::::::::::::::::::::::::::<<<<<<<<--<<<<<<<<<______________________________________________________________>>>>>>>>>>>>>>>>>::::::::::::::::::::::::::::::::::::::::::::::::::::::::::::::::::::::::::::::::::::::::::::::::::::::::::::::::::::::::::::::::::::::::::::::::::::::::::::::
        ::::::::::::::::::::::::::::::<<<<<<<---<<<<<<<<<______________________________________________________________>>>>>>>>>->>>>>>>::::::::::::::::::::::::::::::::::::::::::::::::::::::::::::::::::::::::::::::::::::::::::::::::::::::::::::::::::::::::::::::::::::::::::::::::::::::::::::::

# RM 14-28 144-158, nbp = 15 npb_cov = 15
NESTED  :::::::::::::<<<<<<<<<<<<<<<___________________________________________________________________________________________________________________>>>>>>>>>>>>>>>::::::::::::::::::::::::::::::::::::::::::::::::::::::::::::::::::::::::::::::::::::::::::::::::::::::::::::::::::::::::::::::::
        :::::::::::::<<<<<<<<<<<<<<<___________________________________________________________________________________________________________________>>>>>>>>>>>>>>>::::::::::::::::::::::::::::::::::::::::::::::::::::::::::::::::::::::::::::::::::::::::::::::::::::::::::::::::::::::::::::::::

# RM 159-175 201-217, nbp = 16 npb_cov = 16
NESTED  ::::::::::::::::::::::::::::::::::::::::::::::::::::::::::::::::::::::::::::::::::::::::::::::::::::::::::::::::::::::::::::::::::::::::::::::::::::::::::::::<<<<<<<<<<-<<<<<<_________________________>>>>>>->>>>>>>>>>:::::::::::::::::::::::::::::::::::::::::::::::::::::::::::::::::::::
        ::::::::::::::::::::::::::::::::::::::::::::::::::::::::::::::::::::::::::::::::::::::::::::::::::::::::::::::::::::::::::::::::::::::::::::::::::::::::::::::<<<<<<<<<<-<<<<<<_________________________>>>>>>->>>>>>>>>>:::::::::::::::::::::::::::::::::::::::::::::::::::::::::::::::::::::

# RM 236-237 256-257, nbp = 2 npb_cov = 2
NESTED  :::::::::::::::::::::::::::::::::::::::::::::::::::::::::::::::::::::::::::::::::::::::::::::::::::::::::::::::::::::::::::::::::::::::::::::::::::::::::::::::::::::::::::::::::::::::::::::::::::::::::::::::::::::::::::::::::::::::::::<<__________________>>:::::::::::::::::::::::::::::
        :::::::::::::::::::::::::::::::::::::::::::::::::::::::::::::::::::::::::::::::::::::::::::::::::::::::::::::::::::::::::::::::::::::::::::::::::::::::::::::::::::::::::::::::::::::::::::::::::::::::::::::::::::::::::::::::::::::::::::<<__________________>>:::::::::::::::::::::::::::::

# RM 231-233 261-263, nbp = 3 npb_cov = 3
NESTED  ::::::::::::::::::::::::::::::::::::::::::::::::::::::::::::::::::::::::::::::::::::::::::::::::::::::::::::::::::::::::::::::::::::::::::::::::::::::::::::::::::::::::::::::::::::::::::::::::::::::::::::::::::::::::::::::::::::::<<<___________________________>>>:::::::::::::::::::::::
        ::::::::::::::::::::::::::::::::::::::::::::::::::::::::::::::::::::::::::::::::::::::::::::::::::::::::::::::::::::::::::::::::::::::::::::::::::::::::::::::::::::::::::::::::::::::::::::::::::::::::::::::::::::::::::::::::::::::<<<___________________________>>>:::::::::::::::::::::::

# RM 223-227 264-268, nbp = 5 npb_cov = 5
NESTED  ::::::::::::::::::::::::::::::::::::::::::::::::::::::::::::::::::::::::::::::::::::::::::::::::::::::::::::::::::::::::::::::::::::::::::::::::::::::::::::::::::::::::::::::::::::::::::::::::::::::::::::::::::::::::::::::<<<<<____________________________________>>>>>::::::::::::::::::
        ::::::::::::::::::::::::::::::::::::::::::::::::::::::::::::::::::::::::::::::::::::::::::::::::::::::::::::::::::::::::::::::::::::::::::::::::::::::::::::::::::::::::::::::::::::::::::::::::::::::::::::::::::::::::::::::<<<<<____________________________________>>>>>::::::::::::::::::

# RM 270-270 271-271, nbp = 1 npb_cov = 1
NESTED  :::::::::::::::::::::::::::::::::::::::::::::::::::::::::::::::::::::::::::::::::::::::::::::::::::::::::::::::::::::::::::::::::::::::::::::::::::::::::::::::::::::::::::::::::::::::::::::::::::::::::::::::::::::::::::::::::::::::::::::::::::::::::::::::::::::::::::::<>:::::::::::::::
        :::::::::::::::::::::::::::::::::::::::::::::::::::::::::::::::::::::::::::::::::::::::::::::::::::::::::::::::::::::::::::::::::::::::::::::::::::::::::::::::::::::::::::::::::::::::::::::::::::::::::::::::::::::::::::::::::::::::::::::::::::::::::::::::::::::::::::::<>:::::::::::::::

# RM 273-273 274-274, nbp = 1 npb_cov = 1
NESTED  ::::::::::::::::::::::::::::::::::::::::::::::::::::::::::::::::::::::::::::::::::::::::::::::::::::::::::::::::::::::::::::::::::::::::::::::::::::::::::::::::::::::::::::::::::::::::::::::::::::::::::::::::::::::::::::::::::::::::::::::::::::::::::::::::::::::::::::::::<>::::::::::::
        ::::::::::::::::::::::::::::::::::::::::::::::::::::::::::::::::::::::::::::::::::::::::::::::::::::::::::::::::::::::::::::::::::::::::::::::::::::::::::::::::::::::::::::::::::::::::::::::::::::::::::::::::::::::::::::::::::::::::::::::::::::::::::::::::::::::::::::::::<>::::::::::::

# RM 13-13 159-159, nbp = 1 npb_cov = 1
TRIPLET ::::::::::::<_________________________________________________________________________________________________________________________________________________>:::::::::::::::::::::::::::::::::::::::::::::::::::::::::::::::::::::::::::::::::::::::::::::::::::::::::::::::::::::::::::::::
        ::::::::::::<_________________________________________________________________________________________________________________________________________________>:::::::::::::::::::::::::::::::::::::::::::::::::::::::::::::::::::::::::::::::::::::::::::::::::::::::::::::::::::::::::::::::

# RM 23-23 24-24, nbp = 1 npb_cov = 1
SCOV    ::::::::::::::::::::::<>::::::::::::::::::::::::::::::::::::::::::::::::::::::::::::::::::::::::::::::::::::::::::::::::::::::::::::::::::::::::::::::::::::::::::::::::::::::::::::::::::::::::::::::::::::::::::::::::::::::::::::::::::::::::::::::::::::::::::::::::::::::::::::::::::::::
        ::::::::::::::::::::::<>::::::::::::::::::::::::::::::::::::::::::::::::::::::::::::::::::::::::::::::::::::::::::::::::::::::::::::::::::::::::::::::::::::::::::::::::::::::::::::::::::::::::::::::::::::::::::::::::::::::::::::::::::::::::::::::::::::::::::::::::::::::::::::::::::::::

# RM 24-24 25-25, nbp = 1 npb_cov = 1
SCOV    :::::::::::::::::::::::<>:::::::::::::::::::::::::::::::::::::::::::::::::::::::::::::::::::::::::::::::::::::::::::::::::::::::::::::::::::::::::::::::::::::::::::::::::::::::::::::::::::::::::::::::::::::::::::::::::::::::::::::::::::::::::::::::::::::::::::::::::::::::::::::::::::::
        :::::::::::::::::::::::<>:::::::::::::::::::::::::::::::::::::::::::::::::::::::::::::::::::::::::::::::::::::::::::::::::::::::::::::::::::::::::::::::::::::::::::::::::::::::::::::::::::::::::::::::::::::::::::::::::::::::::::::::::::::::::::::::::::::::::::::::::::::::::::::::::::::

# RM 24-25 148-149, nbp = 2 npb_cov = 2
XCOV    :::::::::::::::::::::::<<__________________________________________________________________________________________________________________________>>:::::::::::::::::::::::::::::::::::::::::::::::::::::::::::::::::::::::::::::::::::::::::::::::::::::::::::::::::::::::::::::::::::::::::
        :::::::::::::::::::::::<<__________________________________________________________________________________________________________________________>>:::::::::::::::::::::::::::::::::::::::::::::::::::::::::::::::::::::::::::::::::::::::::::::::::::::::::::::::::::::::::::::::::::::::::

# RM 24-24 147-147, nbp = 1 npb_cov = 1
XCOV    :::::::::::::::::::::::<__________________________________________________________________________________________________________________________>:::::::::::::::::::::::::::::::::::::::::::::::::::::::::::::::::::::::::::::::::::::::::::::::::::::::::::::::::::::::::::::::::::::::::::
        :::::::::::::::::::::::<__________________________________________________________________________________________________________________________>:::::::::::::::::::::::::::::::::::::::::::::::::::::::::::::::::::::::::::::::::::::::::::::::::::::::::::::::::::::::::::::::::::::::::::

# RM 26-26 27-27, nbp = 1 npb_cov = 1
SCOV    :::::::::::::::::::::::::<>:::::::::::::::::::::::::::::::::::::::::::::::::::::::::::::::::::::::::::::::::::::::::::::::::::::::::::::::::::::::::::::::::::::::::::::::::::::::::::::::::::::::::::::::::::::::::::::::::::::::::::::::::::::::::::::::::::::::::::::::::::::::::::::::::::
        :::::::::::::::::::::::::<>:::::::::::::::::::::::::::::::::::::::::::::::::::::::::::::::::::::::::::::::::::::::::::::::::::::::::::::::::::::::::::::::::::::::::::::::::::::::::::::::::::::::::::::::::::::::::::::::::::::::::::::::::::::::::::::::::::::::::::::::::::::::::::::::::::

# RM 31-31 32-32, nbp = 1 npb_cov = 1
SCOV    ::::::::::::::::::::::::::::::<>::::::::::::::::::::::::::::::::::::::::::::::::::::::::::::::::::::::::::::::::::::::::::::::::::::::::::::::::::::::::::::::::::::::::::::::::::::::::::::::::::::::::::::::::::::::::::::::::::::::::::::::::::::::::::::::::::::::::::::::::::::::::::::::
        ::::::::::::::::::::::::::::::<>::::::::::::::::::::::::::::::::::::::::::::::::::::::::::::::::::::::::::::::::::::::::::::::::::::::::::::::::::::::::::::::::::::::::::::::::::::::::::::::::::::::::::::::::::::::::::::::::::::::::::::::::::::::::::::::::::::::::::::::::::::::::::::::

# RM 32-32 128-128, nbp = 1 npb_cov = 1
XCOV    :::::::::::::::::::::::::::::::<_______________________________________________________________________________________________>::::::::::::::::::::::::::::::::::::::::::::::::::::::::::::::::::::::::::::::::::::::::::::::::::::::::::::::::::::::::::::::::::::::::::::::::::::::::::::::
        :::::::::::::::::::::::::::::::<_______________________________________________________________________________________________>::::::::::::::::::::::::::::::::::::::::::::::::::::::::::::::::::::::::::::::::::::::::::::::::::::::::::::::::::::::::::::::::::::::::::::::::::::::::::::::

# RM 50-50 111-111, nbp = 1 npb_cov = 1
TRIPLET :::::::::::::::::::::::::::::::::::::::::::::::::<____________________________________________________________>:::::::::::::::::::::::::::::::::::::::::::::::::::::::::::::::::::::::::::::::::::::::::::::::::::::::::::::::::::::::::::::::::::::::::::::::::::::::::::::::::::::::::::::::
        :::::::::::::::::::::::::::::::::::::::::::::::::<____________________________________________________________>:::::::::::::::::::::::::::::::::::::::::::::::::::::::::::::::::::::::::::::::::::::::::::::::::::::::::::::::::::::::::::::::::::::::::::::::::::::::::::::::::::::::::::::::

# RM 148-148 149-149, nbp = 1 npb_cov = 1
SCOV    :::::::::::::::::::::::::::::::::::::::::::::::::::::::::::::::::::::::::::::::::::::::::::::::::::::::::::::::::::::::::::::::::::::::::::::::::::<>:::::::::::::::::::::::::::::::::::::::::::::::::::::::::::::::::::::::::::::::::::::::::::::::::::::::::::::::::::::::::::::::::::::::::
        :::::::::::::::::::::::::::::::::::::::::::::::::::::::::::::::::::::::::::::::::::::::::::::::::::::::::::::::::::::::::::::::::::::::::::::::::::<>:::::::::::::::::::::::::::::::::::::::::::::::::::::::::::::::::::::::::::::::::::::::::::::::::::::::::::::::::::::::::::::::::::::::::

# RM 225-225 226-226, nbp = 1 npb_cov = 1
SCOV    ::::::::::::::::::::::::::::::::::::::::::::::::::::::::::::::::::::::::::::::::::::::::::::::::::::::::::::::::::::::::::::::::::::::::::::::::::::::::::::::::::::::::::::::::::::::::::::::::::::::::::::::::::::::::::::::::<>::::::::::::::::::::::::::::::::::::::::::::::::::::::::::::
        ::::::::::::::::::::::::::::::::::::::::::::::::::::::::::::::::::::::::::::::::::::::::::::::::::::::::::::::::::::::::::::::::::::::::::::::::::::::::::::::::::::::::::::::::::::::::::::::::::::::::::::::::::::::::::::::::<>::::::::::::::::::::::::::::::::::::::::::::::::::::::::::::

# RM 269-269 271-271, nbp = 1 npb_cov = 1
TRIPLET ::::::::::::::::::::::::::::::::::::::::::::::::::::::::::::::::::::::::::::::::::::::::::::::::::::::::::::::::::::::::::::::::::::::::::::::::::::::::::::::::::::::::::::::::::::::::::::::::::::::::::::::::::::::::::::::::::::::::::::::::::::::::::::::::::::::::::::<_>:::::::::::::::
        ::::::::::::::::::::::::::::::::::::::::::::::::::::::::::::::::::::::::::::::::::::::::::::::::::::::::::::::::::::::::::::::::::::::::::::::::::::::::::::::::::::::::::::::::::::::::::::::::::::::::::::::::::::::::::::::::::::::::::::::::::::::::::::::::::::::::::::<_>:::::::::::::::

# RM 271-271 272-272, nbp = 1 npb_cov = 1
TRIPLET ::::::::::::::::::::::::::::::::::::::::::::::::::::::::::::::::::::::::::::::::::::::::::::::::::::::::::::::::::::::::::::::::::::::::::::::::::::::::::::::::::::::::::::::::::::::::::::::::::::::::::::::::::::::::::::::::::::::::::::::::::::::::::::::::::::::::::::::<>::::::::::::::
        ::::::::::::::::::::::::::::::::::::::::::::::::::::::::::::::::::::::::::::::::::::::::::::::::::::::::::::::::::::::::::::::::::::::::::::::::::::::::::::::::::::::::::::::::::::::::::::::::::::::::::::::::::::::::::::::::::::::::::::::::::::::::::::::::::::::::::::::<>::::::::::::::
