# Supplementary material for: Thirteen dubious ways to detect conserved structural RNAs
Source: IUBMB Life. Author manuscript; Available in PMC 2024 Jul 10. (PMC11234323; doi:10.1002/iub.2694)
Supplement: supplementary_material [file NIHMS1907110-supplement-supplementary_material.gz › supplemental_material/Figure9/R-scape/CDKN1B-3UTR_human_fig1_invertebrates.Eval_1.0_1.fold.sto]

# STOCKHOLM 1.0
#=GF AU Infernal 1.1.2

#=GS JZLH01S0326286.1/70-318               DE Eucidaris tribuloides isolate Etri01 Scaffold393679, whole genome shotgun sequence
#=GS JFBF01005499.1/1239-1470              DE Bactrocera dorsalis strain Punador scaffold05500, whole genome shotgun sequence
#=GS JFBF01005499.1/2082-1783              DE Bactrocera dorsalis strain Punador scaffold05500, whole genome shotgun sequence
#=GS JAABVK010001444.1/70555-70323         DE Colias croceus isolate AW_meta_2019 QPacBio.all_path_1445, whole genome shotgun sequence
#=GS JFBF01005499.1/620-332                DE Bactrocera dorsalis strain Punador scaffold05500, whole genome shotgun sequence
#=GS JABSTQ010011203.1/990365-990593       DE Ixodes persulcatus isolate Iper-2018 Seq11203, whole genome shotgun sequence
#=GS FZSS01001627.1/76668-76416            DE Nippostrongylus brasiliensis strain MIMR genome assembly, contig: tig00007957, whole genome shotgun sequence
#=GS WNWK01094774.1/3104-3383              DE Cherax destructor isolate CDF2 Contig094775, whole genome shotgun sequence
#=GS VIGR010498948.1/554-831               DE Penaeus monodon isolate 26D Scaffold498948, whole genome shotgun sequence
#=GS HG823541.1/1023-724                   DE Globodera pallida Lindley genomic scaffold, pathogens_Gpal_scaffold_3901, whole genome shotgun sequence
#=GS JAAQRG010094937.1/3891-3631           DE Babylonia areolata isolate BA9 scf7180001215609, whole genome shotgun sequence
#=GS AAGJ06000013.1/36614539-36614362      DE Strongylocentrotus purpuratus isolate Spur 01 spur5_scaffold_13, whole genome shotgun sequence
#=GS PKSA02006232.1/160972-161176          DE Ixodes scapularis tig00008280, whole genome shotgun sequence
#=GS CADEBD010000393.1/7699564-7699251     DE Arctia plantaginis genome assembly, contig: YY_tarseq_407_arrow_ctg1, whole genome shotgun sequence
#=GS WNWK01090444.1/1519-1776              DE Cherax destructor isolate CDF2 Contig090445, whole genome shotgun sequence
#=GS CACRWE010001275.1/2205-2432           DE Pecten maximus genome assembly, contig: HiC_scaffold_2158_arrow_ctg1, whole genome shotgun sequence
#=GS JABXWC010000013.1/24251497-24251159   DE Tegillarca granosa isolate TG-2019 Hic_asm_12, whole genome shotgun sequence
#=GS CH899013.1/361-119                    DE Drosophila yakuba strain Tai18E2 v2_chrUn_6340 genomic scaffold, whole genome shotgun sequence
#=GS FZSS01003069.1/23752-23501            DE Nippostrongylus brasiliensis strain MIMR genome assembly, contig: tig00023073, whole genome shotgun sequence
#=GS WNWK01050537.1/9227-8958              DE Cherax destructor isolate CDF2 Contig050538, whole genome shotgun sequence
#=GS JABSTQ010008349.1/3425-3657           DE Ixodes persulcatus isolate Iper-2018 Seq8349, whole genome shotgun sequence
#=GS PKSA02004905.1/330038-330165          DE Ixodes scapularis tig00019255, whole genome shotgun sequence
#=GS RICB01087296.1/429-228                DE Leptopilina heterotoma strain Gotheron IDBA_scaffold_94491, whole genome shotgun sequence
#=GS QEWY01003123.1/721-603                DE Baylisascaris schroederi isolate YA01 Scaffold6105, whole genome shotgun sequence
#=GS HG823541.1/881-1003                   DE Globodera pallida Lindley genomic scaffold, pathogens_Gpal_scaffold_3901, whole genome shotgun sequence
#=GS HG824684.1/662-442                    DE Globodera pallida Lindley genomic scaffold, pathogens_Gpal_scaffold_6472, whole genome shotgun sequence
#=GS ADOQ01004915.1/350-644                DE Linepithema humile ctg7180000849608, whole genome shotgun sequence
#=GS PKSA02004554.1/12293-12548            DE Ixodes scapularis tig00009125, whole genome shotgun sequence
#=GS JABSTR010001015.1/892210-891902       DE Haemaphysalis longicornis isolate HaeL-2018 Seq13516_4, whole genome shotgun sequence
#=GS WNWK01000729.1/252350-252131          DE Cherax destructor isolate CDF2 Contig000729, whole genome shotgun sequence
#=GS CM023320.1/5813985-5814258            DE Paralithodes platypus isolate Beidaihe-2018 chromosome 63, whole genome shotgun sequence
#=GS KZ312831.1/20521-20780                DE Leptinotarsa decemlineata strain Imidocloprid resistant unplaced genomic scaffold scaffold472, whole genome shotgun sequence
#=GS CM023456.1/144835362-144835100        DE Haemaphysalis longicornis isolate HaeL-2018 chromosome 9, whole genome shotgun sequence
#=GS FZSS01002500.1/371914-371660          DE Nippostrongylus brasiliensis strain MIMR genome assembly, contig: tig00022120, whole genome shotgun sequence
#=GS KZ808255.1/55488-55234                DE Oncopeltus fasciatus isolate OFAS.00 unplaced genomic scaffold scaffold1504, whole genome shotgun sequence
#=GS FZSS01000327.1/175535-175287          DE Nippostrongylus brasiliensis strain MIMR genome assembly, contig: tig00001582, whole genome shotgun sequence
#=GS NIGP01004783.1/70160-69976            DE Aedes aegypti strain LVP_AGWG AGWG_AaegL5_001742F_quiver_arrow, whole genome shotgun sequence
#=GS VMOF01000035.1/64377228-64377031      DE Trialeurodes vaporariorum isolate IVF HIC_SCAFFOLD_13, whole genome shotgun sequence
#=GS WNWK01024224.1/10848-11094            DE Cherax destructor isolate CDF2 Contig024225, whole genome shotgun sequence
#=GS CH898928.1/237-22                     DE Drosophila yakuba strain Tai18E2 v2_chrUn_6255 genomic scaffold, whole genome shotgun sequence
#=GS CACRWE010003360.1/30-273              DE Pecten maximus genome assembly, contig: HiC_scaffold_450_arrow_ctg1, whole genome shotgun sequence
#=GS VUNX01074647.1/1673108-1673368        DE Anneissia japonica isolate Jap-2015-1 scaffold287833_len2544123_cov190, whole genome shotgun sequence
#=GS WNWK01071107.1/4994-4765              DE Cherax destructor isolate CDF2 Contig071108, whole genome shotgun sequence
#=GS CH897645.1/865-663                    DE Drosophila yakuba strain Tai18E2 v2_chrUn_4972 genomic scaffold, whole genome shotgun sequence
#=GS VSFE01006135.1/18864-19124            DE Cherax quadricarinatus isolate DWN scaff_6136, whole genome shotgun sequence
#=GS CM023453.1/103275318-103275068        DE Haemaphysalis longicornis isolate HaeL-2018 chromosome 6, whole genome shotgun sequence
#=GS KZ899725.1/5494-5242                  DE Machilis hrabei unplaced genomic scaffold scaffold_31094, whole genome shotgun sequence
#=GS SCLH01000758.1/230309-230093          DE Oikopleura vanhoeffeni isolate WitlessB-2012 scaffold_760, whole genome shotgun sequence
#=GS PKSA02000496.1/616784-616552          DE Ixodes scapularis tig00006482, whole genome shotgun sequence
#=GS JFBF01005499.1/310-604                DE Bactrocera dorsalis strain Punador scaffold05500, whole genome shotgun sequence
#=GS CM022880.1/22299376-22299108          DE Pachypsylla venusta isolate AUS-FW-20181119 chromosome 7, whole genome shotgun sequence
#=GS OENM01001394.1/35342-35563            DE Rotaria magnacalcarata genome assembly, contig: RMAG01394, whole genome shotgun sequence
#=GS ATSW01088134.1/3097-3341              DE Botryllus schlosseri strain 356a chromosome Un contig88134, whole genome shotgun sequence
#=GS WNWK01087731.1/3311-3577              DE Cherax destructor isolate CDF2 Contig087732, whole genome shotgun sequence
#=GS SCLH01001298.1/49871-49682            DE Oikopleura vanhoeffeni isolate WitlessB-2012 scaffold_1301, whole genome shotgun sequence
#=GS JAAAKQ010740001.1/88507284-88507506   DE Zanna intricata isolate ZP7V8E2CI4, whole genome shotgun sequence
#=GS PYSK01000380.1/2388-2118              DE Bombyx mandarina breed wild silkmoth isolate Bman2017 BmanSCF0380, whole genome shotgun sequence
#=GS WNWK01062937.1/4741-5032              DE Cherax destructor isolate CDF2 Contig062938, whole genome shotgun sequence
#=GS PYSK01000380.1/3577-3858              DE Bombyx mandarina breed wild silkmoth isolate Bman2017 BmanSCF0380, whole genome shotgun sequence
#=GS AVCP010376963.1/1357-1056             DE Locusta migratoria, whole genome shotgun sequence
#=GS ML142816.1/156160-155823              DE Bursaphelenchus xylophilus strain BxCN unplaced genomic scaffold sBxCN00027, whole genome shotgun sequence
#=GS AMPZ02000281.1/3030799-3030503        DE Schistosoma haematobium scaffold020072, whole genome shotgun sequence
#=GS JABXWC010000002.1/30387077-30386759   DE Tegillarca granosa isolate TG-2019 Hic_asm_1, whole genome shotgun sequence
#=GS KI629983.1/2834937-2835034            DE Ceratosolen solmsi marchali unplaced genomic scaffold scaffold41, whole genome shotgun sequence
#=GS QEEW01248099.1/11926-11719            DE Cordylochernes scorpioides isolate IN4F04 scaffold14537, whole genome shotgun sequence
#=GS WNWK01075827.1/4823-5135              DE Cherax destructor isolate CDF2 Contig075828, whole genome shotgun sequence
#=GS KZ651841.1/50059-50356                DE Gerris buenoi isolate GBUE.00 unplaced genomic scaffold scaffold879, whole genome shotgun sequence
#=GS PKSA02005483.1/540375-540166          DE Ixodes scapularis tig00020996, whole genome shotgun sequence
#=GS VJMY01000034.1/120966-121153          DE Neelides sp. FZ-2019 isolate LS population Neelides01_Sc00034, whole genome shotgun sequence
#=GS CM023449.1/71776380-71776698          DE Haemaphysalis longicornis isolate HaeL-2018 chromosome 2, whole genome shotgun sequence
#=GS JAAAKQ010740001.1/7243966-7244136     DE Zanna intricata isolate ZP7V8E2CI4, whole genome shotgun sequence
#=GS KZ501812.1/182130-181940              DE Ephemera danica unplaced genomic scaffold scaffold3, whole genome shotgun sequence
#=GS QFTL02000005.1/17556321-17556569      DE Cydia pomonella strain Jiuquan scaffold5, whole genome shotgun sequence
#=GS KI894746.1/277507-277680              DE Limulus polyphemus unplaced genomic scaffold Scaffold557, whole genome shotgun sequence
#=GS BDMR011732181.1/56-279                DE Caridina multidentata DNA, contig: Cm_gen_AS01_contig_2025587, whole genome shotgun sequence
#=GS ML142790.1/5662929-5663072            DE Bursaphelenchus xylophilus strain BxCN unplaced genomic scaffold sBxCN00001, whole genome shotgun sequence
#=GS PHTE01000022.1/352152-352375          DE Leptopilina boulardi isolate Lb17 scaffold00022, whole genome shotgun sequence
#=GS CM023449.1/314415807-314415568        DE Haemaphysalis longicornis isolate HaeL-2018 chromosome 2, whole genome shotgun sequence
#=GS NEVH01024426.1/2075556-2075300        DE Cryptotermes secundus scaffold540, whole genome shotgun sequence
#=GS LR736838.1/14702824-14703161          DE Pecten maximus genome assembly, chromosome: 1
#=GS WNWK01057909.1/5927-6209              DE Cherax destructor isolate CDF2 Contig057910, whole genome shotgun sequence
#=GS VMOF01000002.1/43210103-43209786      DE Trialeurodes vaporariorum isolate IVF HIC_SCAFFOLD_10, whole genome shotgun sequence
#=GS FN653234.1/33771-33956                DE Oikopleura dioica, whole genome shotgun assembly, reference scaffold set, scaffold scaffold_220, whole genome shotgun sequence
#=GS CM023452.1/130563690-130563501        DE Haemaphysalis longicornis isolate HaeL-2018 chromosome 5, whole genome shotgun sequence
#=GS CH897330.1/344-616                    DE Drosophila yakuba strain Tai18E2 v2_chrUn_4657 genomic scaffold, whole genome shotgun sequence
#=GS FZSS01000071.1/76881-77108            DE Nippostrongylus brasiliensis strain MIMR genome assembly, contig: tig00000357, whole genome shotgun sequence
#=GS KK500143.1/23885-23756                DE Glossina pallidipes unplaced genomic scaffold Scaffold386, whole genome shotgun sequence
#=GS CACRWE010001399.1/34115-33871         DE Pecten maximus genome assembly, contig: HiC_scaffold_226_arrow_ctg1, whole genome shotgun sequence
#=GS JAAQRG010214623.1/198-473             DE Babylonia areolata isolate BA9 scf7180001108225, whole genome shotgun sequence
#=GS JAAFCF010006596.1/17863826-17863623   DE Helicorthomorpha holstii isolate hh20190605 SczTNLB_6657, whole genome shotgun sequence
#=GS NFUK01003404.1/2355-1984              DE Limnoperna fortunei isolate Jacui_Brazil L.FORTUNEI_itr6_3359_, whole genome shotgun sequence
#=GS PGRX01000490.1/647183-646890          DE Periplaneta americana strain Shanghai urban area PaSCF18936, whole genome shotgun sequence
#=GS ML158960.1/618750-618917              DE Diachasma alloeum isolate Michigan unplaced genomic scaffold Dall_scaffold_00627, whole genome shotgun sequence
#=GS SRIE01047099.1/976656-976848          DE Euprymna scolopes isolate PROMET0715V01 SCSUXZT_122570, whole genome shotgun sequence
#=GS PKSA02001134.1/997210-997107          DE Ixodes scapularis tig00387855, whole genome shotgun sequence
#=GS DS232501.1/204167-204025              DE Culex pipiens quinquefasciatus supercont3.689 genomic scaffold, whole genome shotgun sequence
#=GS LQIF01000887.1/434788-434651          DE Eriocheir sinensis isolate Lh_M_001 haploid_887, whole genome shotgun sequence
#=GS MJUU01019659.1/4700-4462              DE Modiolus philippinarum isolate TK14-01 Mph_scaf_19660, whole genome shotgun sequence
#=GS WYDZ01074445.1/269577982-269577778    DE Ornithoptera priamus isolate HCEC75X22J 76667, whole genome shotgun sequence
#=GS CM023277.1/43423440-43423597          DE Paralithodes platypus isolate Beidaihe-2018 chromosome 25, whole genome shotgun sequence
#=GS WNWK01028461.1/7034-6791              DE Cherax destructor isolate CDF2 Contig028462, whole genome shotgun sequence
#=GS BDMT011175639.1/282-553               DE Ligia exotica DNA, contig: Le_gen_AS01_contig_2159055, isolate: A, whole genome shotgun sequence
#=GS JFBF01005499.1/1415-1307              DE Bactrocera dorsalis strain Punador scaffold05500, whole genome shotgun sequence
#=GS VMOF01000002.1/79307428-79307807      DE Trialeurodes vaporariorum isolate IVF HIC_SCAFFOLD_10, whole genome shotgun sequence
#=GS ML142799.1/145062-145235              DE Bursaphelenchus xylophilus strain BxCN unplaced genomic scaffold sBxCN00010, whole genome shotgun sequence
#=GS JABBCG010000011.1/4489240-4489427     DE Thrips palmi isolate BJ-2018 HiC_scaffold_12, whole genome shotgun sequence
#=GS VCRD01005548.1/8809-9078              DE Trinorchestia longiramus isolate TLONG-mixed scaffold5548.size33667, whole genome shotgun sequence
#=GS WNWK01014884.1/42053-42277            DE Cherax destructor isolate CDF2 Contig014884, whole genome shotgun sequence
#=GS LR736855.1/19843253-19843529          DE Pecten maximus genome assembly, chromosome: 18
#=GS JAADYU010003712.1/1632390-1632271     DE Heteractis magnifica isolate W9CBD1RZL8, whole genome shotgun sequence
#=GS KZ885843.1/57816-57581                DE Machilis hrabei unplaced genomic scaffold scaffold_17009, whole genome shotgun sequence
#=GS CM023470.1/53759233-53759412          DE Dermacentor silvarum isolate Dsil-2018 chromosome 1, whole genome shotgun sequence
#=GS ABIR03004089.1/734-1045               DE Trichinella spiralis strain ISS 195 GL626889, whole genome shotgun sequence
#=GS WYDE01070001.1/256583465-256583296    DE Adela reaumurella isolate 5BV95E6XVI, whole genome shotgun sequence
#=GS DS231961.1/257238-257094              DE Culex pipiens quinquefasciatus supercont3.149 genomic scaffold, whole genome shotgun sequence
#=GS SWLX010574827.1/455-237               DE Limacina bulimoides isolate Genome based capture scaffold575791_size1131, whole genome shotgun sequence
#=GS WUQG01516157.1/177-52                 DE Androctonus mauritanicus isolate RNQPSAB7FW 516158, whole genome shotgun sequence
#=GS HG823571.1/199-459                    DE Globodera pallida Lindley genomic scaffold, pathogens_Gpal_scaffold_3965, whole genome shotgun sequence
#=GS LQIF01001526.1/155800-155949          DE Eriocheir sinensis isolate Lh_M_001 haploid_1526, whole genome shotgun sequence
#=GS LQIF01001526.1/163173-163322          DE Eriocheir sinensis isolate Lh_M_001 haploid_1526, whole genome shotgun sequence
#=GS PJUU01081677.1/12851-13025            DE Hydra viridissima isolate Nicolet Hvir_jcf7180007963165, whole genome shotgun sequence
#=GS VIIS01001216.1/102476-102633          DE Amphibalanus amphitrite isolate SNU_AA5 Contig2091, whole genome shotgun sequence
#=GS QANH01000094.1/960661-960408          DE Harpegnathos saltator strain DR-91 scaffold93, whole genome shotgun sequence
#=GS HG824378.1/839-979                    DE Globodera pallida Lindley genomic scaffold, pathogens_Gpal_scaffold_5790, whole genome shotgun sequence
#=GS CM022048.1/7454794-7454899            DE Spodoptera exigua isolate WH-S chromosome 2, whole genome shotgun sequence
#=GS JAAAXY0100389392.1/249-395            DE Magicicada septendecim isolate J4GVPIW7D5 389400, whole genome shotgun sequence
#=GS PKSA02004968.1/233789-233671          DE Ixodes scapularis tig02187040, whole genome shotgun sequence
#=GS ML142790.1/5647829-5647525            DE Bursaphelenchus xylophilus strain BxCN unplaced genomic scaffold sBxCN00001, whole genome shotgun sequence
#=GS QVRM01004035.1/37930-38108            DE Dermanyssus gallinae isolate Moredun Mite_4035, whole genome shotgun sequence
#=GS WHPX01000584.1/106878-106654          DE Actinia equina isolate AE1 utg23732, whole genome shotgun sequence
#=GS KZ497583.1/622312-622585              DE Ephemera danica unplaced genomic scaffold scaffold153, whole genome shotgun sequence
#=GS JAAAKQ010074001.1/495508895-495509084 DE Zanna intricata isolate ZP7V8E2CI4, whole genome shotgun sequence
#=GS GL475405.1/163596-163348              DE Caenorhabditis japonica strain DF5081 unplaced genomic scaffold Scaffold18257, whole genome shotgun sequence
#=GS JXSR01S017065.1/5084-5230             DE Ophiothrix spiculata isolate Osp01 Scaffold25356, whole genome shotgun sequence
#=GS FZSS01002454.1/810749-810529          DE Nippostrongylus brasiliensis strain MIMR genome assembly, contig: tig00022040, whole genome shotgun sequence
#=GS CM022904.1/3789969-3789808            DE Branchiostoma floridae strain S238N-H82 chromosome 19, whole genome shotgun sequence
#=GS WURT01075556.1/195730011-195730123    DE Holothuria glaberrima isolate H2VCXXNX1Q, whole genome shotgun sequence
#=GS QEEW01023095.1/23151-22883            DE Cordylochernes scorpioides isolate IN4F04 scaffold23413, whole genome shotgun sequence
#=GS JABSTQ010010667.1/115023-115243       DE Ixodes persulcatus isolate Iper-2018 Seq10667, whole genome shotgun sequence
#=GS JZLH01S0399973.1/34838-35075          DE Eucidaris tribuloides isolate Etri01 Scaffold4600, whole genome shotgun sequence
#=GS PKSA02003558.1/60325-60576            DE Ixodes scapularis tig00039792, whole genome shotgun sequence
#=GS SDAX010087888.1/2866-2651             DE Conus consors isolate NC070619AB scaffold87886, whole genome shotgun sequence
#=GS PNEQ01099617.1/5058-4934              DE Medauroidea extradentata isolate BJ-2015 Med_ex_164156, whole genome shotgun sequence
#=GS PKSA02009241.1/246679-246822          DE Ixodes scapularis tig00386765, whole genome shotgun sequence
#=GS SWKY01000005.1/55862990-55862867      DE Aedes albopictus isolate FPA scaffold_5, whole genome shotgun sequence
#=GS JABSTQ010008330.1/63338-63183         DE Ixodes persulcatus isolate Iper-2018 Seq8330, whole genome shotgun sequence
#=GS LS529064.1/22216-22024                DE Parapristionchus giblindavisi genome assembly, scaffold: scaffold_1508, whole genome shotgun sequence
#=GS PKSA02000637.1/594982-594761          DE Ixodes scapularis tig00387636, whole genome shotgun sequence
#=GS WUQG01720000.1/39457875-39458124      DE Androctonus mauritanicus isolate RNQPSAB7FW 720001, whole genome shotgun sequence
#=GS PGRX01001589.1/329008-328724          DE Periplaneta americana strain Shanghai urban area PaSCF5887, whole genome shotgun sequence
#=GS BLKM01007580.1/34062-33924            DE Coptotermes formosanus DNA, original_scaffold_7126, whole genome shotgun sequence
#=GS JXSR01S053979.1/99842-100051          DE Ophiothrix spiculata isolate Osp01 Scaffold5858, whole genome shotgun sequence
#=GS WNWK01004820.1/37954-37699            DE Cherax destructor isolate CDF2 Contig004820, whole genome shotgun sequence
#=GS PJUT01257549.1/543-422                DE Hydra oligactis isolate Cold Resistant HoCR_jcf7180012508893, whole genome shotgun sequence
#=GS WOFM01000212.1/1767860-1767692        DE Ericerus pela isolate colony RIRI-1 fragScaff_scaffold_210_pilon, whole genome shotgun sequence
#=GS WUAS01076668.1/167776063-167775945    DE Stiretrus anchorago isolate SMLB0N8UGS, whole genome shotgun sequence
#=GS ML633133.1/1682450-1682575            DE Parasteatoda tepidariorum strain Goettingen unplaced genomic scaffold scaffold55, whole genome shotgun sequence
#=GS JXSR01S006458.1/61872-61679           DE Ophiothrix spiculata isolate Osp01 Scaffold1581, whole genome shotgun sequence
#=GS LFEI02000138.1/483635-483418          DE Lingula anatina isolate Amm_Jpn scaffold138, whole genome shotgun sequence
#=GS AAGJ06000021.1/34500365-34500195      DE Strongylocentrotus purpuratus isolate Spur 01 spur5_scaffold_21, whole genome shotgun sequence
#=GS JAAEEI010000871.1/11988-11831         DE Pachypsylla venusta isolate AUS-FW-20181119 ScZCZ4B_871;HRSCAF=1297, whole genome shotgun sequence
#=GS FZSS01002544.1/533200-532908          DE Nippostrongylus brasiliensis strain MIMR genome assembly, contig: tig00022198, whole genome shotgun sequence
#=GS JXLN01010636.1/3535-3363              DE Sarcoptes scabiei isolate Arlian Lab Contig10635, whole genome shotgun sequence
#=GS PYHX01001421.1/1272832-1272947        DE Cochliomyia hominivorax isolate J06 Research Colony tig00009203, whole genome shotgun sequence
#=GS HG819411.1/16898-17105                DE Globodera pallida Lindley genomic scaffold, pathogens_Gpal_scaffold_1319, whole genome shotgun sequence
#=GS PKSA02005665.1/4375-4654              DE Ixodes scapularis tig00011672, whole genome shotgun sequence
#=GS CM023270.1/21271433-21271671          DE Paralithodes platypus isolate Beidaihe-2018 chromosome 18, whole genome shotgun sequence
#=GS KZ893153.1/11429-11194                DE Machilis hrabei unplaced genomic scaffold scaffold_24395, whole genome shotgun sequence
#=GS CM019181.1/1165532-1165647            DE Apolygus lucorum isolate 12Hb linkage group LG7, whole genome shotgun sequence
#=GS SCLE01034102.1/418-689                DE Bathochordaeus stygius isolate SS-2019 scaffold34123, whole genome shotgun sequence
#=GS WNWK01037888.1/10053-10329            DE Cherax destructor isolate CDF2 Contig037889, whole genome shotgun sequence
#=GS AZMS01S00047597.1/21301-21168         DE Acanthoscurria geniculata, whole genome shotgun sequence
#=GS PKSA02004709.1/463097-462982          DE Ixodes scapularis tig00003443, whole genome shotgun sequence
#=GS CM008075.1/2624500-2624608            DE Pinctada martensii breed pearl oyster-OUG chromosome 14, whole genome shotgun sequence
#=GS AJVK01117154.1/307-171                DE Phlebotomus papatasi Contig92572.1, whole genome shotgun sequence
#=GS JAABKL010013870.1/1892-1737           DE Aurelia coerulea breed wild caught isolate EDW9GTL7WV, whole genome shotgun sequence
#=GS CM023449.1/71776416-71776113          DE Haemaphysalis longicornis isolate HaeL-2018 chromosome 2, whole genome shotgun sequence
#=GS JTDY01000805.1/68097-67878            DE Operophtera brumata isolate WM2013NL OBRU01_Sc00805, whole genome shotgun sequence
#=GS CABEGB010000077.1/10498-10338         DE Crematogaster levior genome assembly, contig: 1067-62200, whole genome shotgun sequence
#=GS KI894746.1/277662-277538              DE Limulus polyphemus unplaced genomic scaffold Scaffold557, whole genome shotgun sequence
#=GS ML142816.1/151618-151412              DE Bursaphelenchus xylophilus strain BxCN unplaced genomic scaffold sBxCN00027, whole genome shotgun sequence
#=GS SCLH01001160.1/11554-11793            DE Oikopleura vanhoeffeni isolate WitlessB-2012 scaffold_1163, whole genome shotgun sequence
#=GS FZSS01002467.1/318515-318768          DE Nippostrongylus brasiliensis strain MIMR genome assembly, contig: tig00022059, whole genome shotgun sequence
#=GS DS232196.1/191051-191198              DE Culex pipiens quinquefasciatus supercont3.384 genomic scaffold, whole genome shotgun sequence
#=GS VNJL01007492.1/94-276                 DE Drosophila bakoue isolate Sao Tome Light scf7180001437374, whole genome shotgun sequence
#=GS AAGJ06000008.1/24719245-24719078      DE Strongylocentrotus purpuratus isolate Spur 01 spur5_scaffold_8, whole genome shotgun sequence
#=GS PKSA02001846.1/229072-228898          DE Ixodes scapularis tig00006526, whole genome shotgun sequence
#=GS LGIB01001407.1/24708-24596            DE Neodiprion lecontei isolate Nlec_01 scaffold_1407, whole genome shotgun sequence
#=GS AAGJ06000006.1/26358880-26358691      DE Strongylocentrotus purpuratus isolate Spur 01 spur5_scaffold_6, whole genome shotgun sequence
#=GS JABSTQ010011052.1/3600332-3600176     DE Ixodes persulcatus isolate Iper-2018 Seq11052, whole genome shotgun sequence
#=GS JH770313.1/112823-112553              DE Patiria miniata unplaced genomic scaffold Scaffold1706, whole genome shotgun sequence
#=GS CM014389.1/178589502-178589389        DE Tachypleus tridentatus isolate NWPU-2018 chromosome 13, whole genome shotgun sequence
#=GS HG823541.1/604-345                    DE Globodera pallida Lindley genomic scaffold, pathogens_Gpal_scaffold_3901, whole genome shotgun sequence
#=GS KB306104.1/948803-948502              DE Capitella teleta unplaced genomic scaffold CAPTEscaffold_4, whole genome shotgun sequence
#=GS KZ344579.1/452499-452698              DE Ceratitis capitata unplaced genomic scaffold scaffold5, whole genome shotgun sequence
#=GS CM009763.1/18911851-18912079          DE Pomacea canaliculata isolate SZHN2017 linkage group LG6, whole genome shotgun sequence
#=GS PKSA02000251.1/4030489-4030177        DE Ixodes scapularis tig00386302, whole genome shotgun sequence
#=GS WURT01066494.1/1451-1322              DE Holothuria glaberrima isolate H2VCXXNX1Q, whole genome shotgun sequence
#=GS LQNS02278094.1/35018209-35018333      DE Parhyale hawaiensis isolate Chicago-F phaw_50.283826, whole genome shotgun sequence
#=GS JAAAKQ010740001.1/37139641-37139521   DE Zanna intricata isolate ZP7V8E2CI4, whole genome shotgun sequence
#=GS AVCP010508191.1/4584-4704             DE Locusta migratoria, whole genome shotgun sequence
#=GS CM023453.1/78986993-78987193          DE Haemaphysalis longicornis isolate HaeL-2018 chromosome 6, whole genome shotgun sequence
#=GS CM009920.1/1802818-1802669            DE Neodiprion lecontei isolate Nlec_01 linkage group LG5, whole genome shotgun sequence
#=GS PKSA02007248.1/56824-56657            DE Ixodes scapularis tig00039134, whole genome shotgun sequence
#=GS ML142793.1/2195017-2194749            DE Bursaphelenchus xylophilus strain BxCN unplaced genomic scaffold sBxCN00004, whole genome shotgun sequence
#=GS VMOF01000035.1/12654694-12654418      DE Trialeurodes vaporariorum isolate IVF HIC_SCAFFOLD_13, whole genome shotgun sequence
#=GS CM023342.1/21760474-21760723          DE Paralithodes platypus isolate Beidaihe-2018 chromosome 85, whole genome shotgun sequence
#=GS AVCP010785595.1/1520-1242             DE Locusta migratoria, whole genome shotgun sequence
#=GS KI472607.1/55294-55445                DE Diaphorina citri unplaced genomic scaffold scaffold58, whole genome shotgun sequence
#=GS WNWK01023283.1/20042-19731            DE Cherax destructor isolate CDF2 Contig023284, whole genome shotgun sequence
#=GS AZMS01S04743117.1/614-742             DE Acanthoscurria geniculata, whole genome shotgun sequence
#=GS FZSS01002688.1/239169-239361          DE Nippostrongylus brasiliensis strain MIMR genome assembly, contig: tig00022449, whole genome shotgun sequence
#=GS ADOQ01004915.1/794-979                DE Linepithema humile ctg7180000849608, whole genome shotgun sequence
#=GS SWLX011729882.1/315-57                DE Limacina bulimoides isolate Genome based capture scaffold1733000_size622, whole genome shotgun sequence
#=GS KZ485040.1/68852-68990                DE Eurytemora affinis strain Atlantic clade unplaced genomic scaffold scaffold984, whole genome shotgun sequence
#=GS JXMZ02017456.1/2224-2467              DE Ixodes ricinus strain Charles River Contig3566, whole genome shotgun sequence
#=GS NJRP01000450.1/43741-43602            DE Aphaenogaster floridana strain apg0002 scaffold00450, whole genome shotgun sequence
#=GS CADCXV010000732.1/63381-63157         DE Trichogramma brassicae genome assembly, contig: Scaffold_243, whole genome shotgun sequence
#=GS NJRO01002082.1/23355-23486            DE Aphaenogaster fulva strain apg0003 scaffold02082, whole genome shotgun sequence
#=GS WURS01090721.1/995-1119               DE Rhinocypha anisoptera isolate GQFSOMNHEM, whole genome shotgun sequence
#=GS WURT01075556.1/263774213-263774323    DE Holothuria glaberrima isolate H2VCXXNX1Q, whole genome shotgun sequence
#=GS LYUA01004306.1/65593-65474            DE Calopteryx splendens strain PI-2016 scaffold4306, whole genome shotgun sequence
#=GS NIPQ01115813.1/2405-2536              DE Lepidotrigona ventralis hoosana isolate GBST1 scaffold32252, whole genome shotgun sequence
#=GS CACRWE010001275.1/2940-2734           DE Pecten maximus genome assembly, contig: HiC_scaffold_2158_arrow_ctg1, whole genome shotgun sequence
#=GS AVCP010759949.1/5368-5451             DE Locusta migratoria, whole genome shotgun sequence
#=GS LJIJ01003217.1/19007-18708            DE Orchesella cincta Ocin01_Sc3217, whole genome shotgun sequence
#=GS WSYQ01000231.1/1469-1615              DE Lysiphlebus fabarum strain IL-07-64 L.fabarum_tig00000406, whole genome shotgun sequence
#=GS NJRN01000471.1/42063-41924            DE Aphaenogaster miamiana strain apg0004 scaffold00471, whole genome shotgun sequence
#=GS NJRL01000773.1/73393-73532            DE Aphaenogaster rudis strain apg0006 scaffold00773, whole genome shotgun sequence
#=GS KK115896.1/370873-370538              DE Stegodyphus mimosarum unplaced genomic scaffold scaffold5237, whole genome shotgun sequence
#=GS SWLX011214095.1/262-92                DE Limacina bulimoides isolate Genome based capture scaffold1216295_size780, whole genome shotgun sequence
#=GS CM023267.1/49623416-49623194          DE Paralithodes platypus isolate Beidaihe-2018 chromosome 15, whole genome shotgun sequence
#=GS PYSK01000028.1/896463-896181          DE Bombyx mandarina breed wild silkmoth isolate Bman2017 BmanSCF0028, whole genome shotgun sequence
#=GS BDMR010406849.1/117-341               DE Caridina multidentata DNA, contig: Cm_gen_AS01_contig_3435498, whole genome shotgun sequence
#=GS QEEW01024769.1/18022-18145            DE Cordylochernes scorpioides isolate IN4F04 scaffold25096, whole genome shotgun sequence
#=GS KZ494165.1/468255-468517              DE Centruroides sculpturatus isolate CEXI.00-Female unplaced genomic scaffold scaffold15, whole genome shotgun sequence
#=GS SCLH01000201.1/569661-569805          DE Oikopleura vanhoeffeni isolate WitlessB-2012 scaffold_201, whole genome shotgun sequence
#=GS JHQJ01004986.1/330-462                DE Bactrocera tryoni strain bent wings Btry6292, whole genome shotgun sequence
#=GS NJRL01002440.1/3600-3465              DE Aphaenogaster rudis strain apg0006 scaffold02440, whole genome shotgun sequence
#=GS PHTE01000314.1/126558-126680          DE Leptopilina boulardi isolate Lb17 scaffold00314, whole genome shotgun sequence
#=GS CM022876.1/17714974-17715146          DE Pachypsylla venusta isolate AUS-FW-20181119 chromosome 3, whole genome shotgun sequence
#=GS PYSK01000380.1/5299-5039              DE Bombyx mandarina breed wild silkmoth isolate Bman2017 BmanSCF0380, whole genome shotgun sequence

JZLH01S0326286.1/70-318                       UUUUU-A-AA---A-A-A-A--A--AAA-AA-A-A-AAAAAAA-----C----C------C--CC---CCCCC-CGGG---GGGGGG---U---U-UU-----U---U--U---U---UU---UUUUUUUUUUUU-----------------------------------------------------------------
JFBF01005499.1/1239-1470                      CCGGU-U-UU---U-U-U-U--U--UAA-AA-A-A-AAAACCG-----G----G------U--UU---UUUUU-UUUA---AAAA--------------------------------------------------------------------CCC------------------------------------------CC
#=GR JFBF01005499.1/1239-1470              PP *****.*.**...*.*.*.*..*..***.**.*.*.*******.....*....*......*..99...99999.9999...9987....................................................................666..........................................77
JFBF01005499.1/2082-1783                      UUUUU-A-AA---A-A-C-C--C--U-------------------------------------UU---UUUUU-UUAA---ACGGGG---G---U-UU-----U---A--A---A---AA---CCCCGGGGGGG------------------------------------------------------------------
JAABVK010001444.1/70555-70323                 UCAGA-A-AG---A-A-A-G--C--UUG-AA-A-C-UUAUAAG-----C----G------C--UU---AUCGG-CGCU---UGUCAA---U---G-CU-----G--------------GU---UUUGACAAGCUU------------------GUCAAUGCU------------------------------GGUUUUGA
#=GR JAABVK010001444.1/70555-70323         PP *****.*.**...*.*.*.*..*..***.**.*.*.*******.....*....*......*..**...****9.6654...444444...4...3.33.....3..............33...445544444333..................223345555..............................55544332
JFBF01005499.1/620-332                        UUUUU-A-AA---A-A-C-C--C--CGG-UU-U-U-UUUUUUU-----U----A------C----------------C---CCCCGG---U---U-UU-----U---U--U---U---AA---CCCCCCGGGGUA-AAA--------AA--GU-----------------------------------------------
JABSTQ010011203.1/990365-990593               CAAAU-A-AA---G-A-A-A--G--UUC-GA-C-A-UCUUGGA-----A----A------C--CC---UGAGA----U---GGGGAA---C---G-AU-----A---A--A---A---AA---ACGGACGAACAC-AACA--A----AA--UC-----------------------------------------------
#=GR JABSTQ010011203.1/990365-990593       PP *****.*.**...*.*.*.*..*..***.**.*.*.*******.....*....9......8..88...87777....7...777777...7...7.78.....8...8..9...9...99...************.6554..3....33..33...............................................
FZSS01001627.1/76668-76416                    UUUUC-A-CU---U-U-G-A--U--UUG-GA-C-G-UUUUUCG-----A----A------C--CA---AAUU-----G---GACGUU---U---U-CA-----A---A--C---C---AC---GUCGGACGUUUU-CCAAGCC---AAA--GU-----------------------------------------------
WNWK01094774.1/3104-3383                      GUUUU-A-AA---A-A-U-U--U--U----------------------------------C--CC---CCAAA-AAAA---AAAGGG---A---A-AA-----A---A--A---AAAAAA---CCCCAA---AAA-A-A--------------AAAAAAAAG------------------------------GGGGCCCC
#=GR WNWK01094774.1/3104-3383              PP *****.*.**...*.*.*.9..9..9..................................6..77...77777.7777...777777...6...6.55.....5...4..4...400044...444433...333.3.1..............345567777..............................77777777
VIGR010498948.1/554-831                       CACAC-A-CA---C-A-C-A--C--ACA-CA-C-A--CACACA-----C----A------C--AC---ACACA-CGUA----AAACA---U----------------C--A---C---AA---------ACACAC-ACACACA---AAA--UG-----------------------------------------------
#=GR VIGR010498948.1/554-831               PP *****.*.**...*.*.*.*..*..877.66.6.6..566777.....7....9......9..99...99999.8986....44555...3................2..3...3...44.........555555.5554444...444..44...............................................
HG823541.1/1023-724                           ACUUU-A-AA---A-A-A-C--G--G---GU-U-U-UUUUUUU-----U----U------U--UU---UUUUU-AAAC---CGGGGG---U---U-UU-----U---U--U---A---AA---CCGGGGGUUUUU-----------------------------------------------------------------
JAAQRG010094937.1/3891-3631                   CAUAC-A-CU---A-A-C-A--C--ACA-CA-C-A-C---ACA-----C----A------C--AC---ACACA-CGUA---CACACA---C-------------------------------------------------------------------------------------------------------------
#=GR JAAQRG010094937.1/3891-3631           PP *****.9.99...9.9.9.7..7..555.44.4.4.4...444.....4....4......4..66...66666.6666...666665...3.............................................................................................................
AAGJ06000013.1/36614539-36614362              UUUUU-U-AA---A-C-C-A--G--UCA-AU-A-U-CAAGCAA-----A----G------A--CC---ACAUU---AU---UCAUGC---A---G-AA-----A---U--U---G---AA---ACUGG-CACCGU-GUC-AUC---AAA--GU-----------------------------------------------
#=GR AAGJ06000013.1/36614539-36614362      PP *****.*.**...*.*.*.*..*..***.**.*.*.*******.....*....*......*..**...*****...59...9*****...*...*.**.....*...*..*...*...**...***99.888888.765.589...***..**...............................................
PKSA02006232.1/160972-161176                  UGUGC-G-AG---G-U-A-A--A--UUG-UG-G-U-UUAAGCU-----A----G------A--GU---AACUG-UAUA---G-----------------------------------------------------------------------A----------------------------------------------
#=GR PKSA02006232.1/160972-161176          PP *****.*.**...*.*.*.*..*..***.**.*.*.*******.....*....*......*..**...*****.8775...4.......................................................................5..............................................
CADEBD010000393.1/7699564-7699251             CCCCA-A-AA---A-A-C-C--U--UUA-AG-G-G-GGAAAAA-----A----U------U--UU---UUUUU----U---AAAAAA---C---C-CC-----A---A--A---A---AU---UUUUUA-----------------------------------------------------------------------
WNWK01090444.1/1519-1776                      CCCGG-A-AA---A-A-A-A--A--U---------------CA-----A----A------C--CC---CCUUU-UUUU---UGGGGG------------------------------------GGUUGGUUUUUU-G---GGG---AAA--AA-----------------------------------------------
CACRWE010001275.1/2205-2432                   UUUUU-A-AA---A-C-C-A--A--UUG-GG-A-A-AA----------------------A--AA---UUUUU-UUUU---GGGGGG---U---U-UU-----U---U--U---U---UU---U----------------------------------------------------------------------------
JABXWC010000013.1/24251497-24251159           GUAGU-A-AC---U-A-A-U--A--CGU-GC-G-C-ACGUAUU-----A----A------C--UU---UUACG----U---GCGCAC---G---U-AU-----U---A--C---U---AA---UAGGUUAUACGU-GCGCACG---UA-----UUGGUUAACCUAUUACGUGCG------CACGUAUUGGUUAACCUAUU
CH899013.1/361-119                            -------------U-U-U-U--U--UUU-UU-U-U-UUUUUUU-----U----U------U--UU---UUUUU-UGUU---GGGGGG-----------------------------------------------------------------------------------------------------------------
FZSS01003069.1/23752-23501                    UUUUU-C-AA---A-C-C-A--C-GUCG-GA-C-G-UUUUUCA-----A----A------C--CA---AAUU---------GGACGU---U---U-UC-----A--AA--C---C---AC---GUCAGACGUUUU-CCAAGCC---AAA--GU-----------------------------------------------
#=GR FZSS01003069.1/23752-23501            PP *****.*.**...*.*.*.*..9.4566.66.6.6.6666666.....6....6......6..65...5554.........455555...5...5.55.....5..05..5...5...55...666667777777.78*****...***..**...............................................
WNWK01050537.1/9227-8958                      CCCAA-A-AA---A-A-A-A--C--CCU-UU-U-U-UUUUUGGGG-GGA----A------U--UU---UUUU--------------------------------------------------------------------------------------------------------------------------------
JABSTQ010008349.1/3425-3657                   CAAAU-A-AA---G-A-A-A--G--UUC-GA-C-A-UCUUGGA-----A----A------A--CC---CUGAGAUGGG---GAACGA---U---A-AA-----A---A--A---A---AA---ACGGACGAACAC-AACA------AAA--UC-----------------------------------------------
#=GR JABSTQ010008349.1/3425-3657           PP *****.*.**...*.*.*.*..*..***.**.*.*.*******.....9....9......9..98...8888878888...888888...9...9.99.....9...9..9...9...99...999999999999.7555......234..43...............................................
PKSA02004905.1/330038-330165                  UGCGU-U-AA---A-A-A-A--A--AAA-AA-A-A-AG------------------------------------------------------------------------------------------------------------------------------------------------------------------
#=GR PKSA02004905.1/330038-330165          PP *****.9.99...9.9.8.8..8..777.77.7.7.65..................................................................................................................................................................
RICB01087296.1/429-228                        UAUGU-G-CA---A-A-A-G--U--GGG-AC-A-A-GAAUGUU-----U----A------A--AC---ACCGA-AAAA---AAGAGA---U---U----------------------------UCUACAAAAUGG-A--GCCA---AAA--AC-----------------------------------------------
#=GR RICB01087296.1/429-228                PP *****.*.**...*.*.*.*..*..***.**.*.*.*******.....*....*......*..**...*****.*999...999999...8...8............................666666666666.3..4555...555..55...............................................
QEWY01003123.1/721-603                        AAAGC-A-AG---A-A-C-U--A--UA-----------------------------------------------------------------------------------------------------------------------------------------------------------------------------
#=GR QEWY01003123.1/721-603                PP *****.*.**...*.*.*.9..9..96.............................................................................................................................................................................
HG823541.1/881-1003                           UUUUU-U-UA---A-A-C-C--C--CGG-GG-G-U-UUUUUAA-----A----A------C--GG---UUUUU----U---AAACGG---G---U-U----------U--U---U---AA---CC---------------------------------------------------------------------------
#=GR HG823541.1/881-1003                   PP *****.*.**...*.*.*.*..*..***.**.*.*.*******.....*....*......*..*9...99998....9...999999...7...6.5..........5..6...8...99...98...........................................................................
HG824684.1/662-442                            CCCGU-A-AA---A-A-A-A--A--AAA-AA-A-A-CGGGUUU-----A----A------A--------------CCC---GGGGGG---G-------------------U---A---AA---CCCCGG-----------------------------------------------------------------------
#=GR HG824684.1/662-442                    PP *****.*.**...*.*.*.*..9..999.99.9.8.8765555.....5....5......4..............356...666666...4...................4...6...78...888876.......................................................................
ADOQ01004915.1/350-644                        UUUUU-A-AA---A-A-C-G--G--GGG-GG-G-G-GGGAAAC-----C----C------C--GU-------U-AAAA---AAAAAC---G---G-UU-----U---U--U---A---AA---CC---------------------------------------------------------------------------
PKSA02004554.1/12293-12548                    CCAGA-U-GC---C-A-A-A--G--UUU-CA-G-C-CCGAUCC-----G----A------U--AC---CUUAA---UC---AAAAGU---U---A-UG-----U---G--A---U---UU---UCUGAAAAUUUC-AAUGGGA---AAAUGGA-----------------------------------------------
#=GR PKSA02004554.1/12293-12548            PP *****.*.**...*.*.*.*..*..***.**.*.*.*******.....*....*......*..**...*****...5*...******...*...*.**.....*...*..*...*...**...************.*998876...6553334...............................................
JABSTR010001015.1/892210-891902               CCUGG-A-AA---A-A-A-A--A--U--------U-UUUUUUA-----A----A------A--CC---CCCCA-AAUU---UUGGGG---G---U-UU-----U---U--U------------UUUGGGGCCCCU-----------------------------------------------------------------
WNWK01000729.1/252350-252131                  UUUAA-A-AA---A-A-A-G--G--GGG-AA-A-A-UUUUCCC-----G----G------G--GG---AAAAA-A--A---GGGGGG---C---C-UU-----C---U--U---U-------------------------------------------------------------------------------------
#=GR WNWK01000729.1/252350-252131          PP *****.*.**...*.*.*.*..*..***.**.*.*.*******.....9....9......8..77...76666.4..5...555566...5...5.55.....5...5..4...4.....................................................................................
CM023320.1/5813985-5814258                    CCUUC-U-UA---A-A-C-U--G--CAC-AA-A-A-UCGUCUA-----A----A------U--AU---AGCCA----G---AAGAAU---A---U-GA-----A---A--A---A---GA---CGUCGCCGGUAC-AAAAGGG----------GGAGG-------------------------------------UAUUC
#=GR CM023320.1/5813985-5814258            PP *****.*.**...*.*.*.*..*..***.**.*.*.*******.....*....9......9..99...99998....6...666666...6...6.67.....7...7..8...8...89...999999*****9.7777776..........45567.....................................77777
KZ312831.1/20521-20780                        UCUGU-C-AA---A-U-C-C--A--AAA-CA-A-G-CACUUUU-----C----C------C--AA---U--------C---ACCAGA---A---A-UG-----C---A--A---U---AC---UUUUCUCGACGC-GCGUUU-----------CACCGACCAAGUUGACGUCUUCAGAAAACUGUUUUCUUCAUCCCCUG
#=GR KZ312831.1/20521-20780                PP *****.*.99...9.8.8.7..7..666.66.6.6.6666666.....4....4......3..33...3........3...333333...3...3.44.....5...5..6...7...77...999999******.***876...........67899******************************************
CM023456.1/144835362-144835100                UUUUU-U-UG---G-A-A-A--U--UUA-AA-A-C-CCCCCCA-----A----A------G--GG---GGGGG-CCCC---CCCCCC---U---U-UU-----U---A--A---A---AA--------------------------------------------------------------------------------
FZSS01002500.1/371914-371660                  AUUGG-A-CG---U-U-C-A--U-GUCG-GA-C-G-UUCUUCA-----A----A------C--CA---AAUUG----G---ACGUUU---U---U-CA-----A---A--C---C---AC---GUCGGACGUUUU-CCAAGCC---AAA--GU-----------------------------------------------
KZ808255.1/55488-55234                        UCUUC-A-G-----------------GG-CU-G-A-AAAGAGA-----A----U------G--AG---AGUUG-UAAA---GAGAGA---U---U-UU-----U---A--A---A---AU---UCCAGAUGGUAU-AUAU------------------------------------------------------------
#=GR KZ808255.1/55488-55234                PP ***88.7.5.................88.88.8.8.8888888.....8....8......9..99...99999.999*...******...*...*.**.....*...*..*...*...**...************.8884............................................................
FZSS01000327.1/175535-175287                  UUUUU-C-AA---A-C-C-A--C--GUC-GG-A-C-GUUUUUC-----A----A------A--CC---AAAUU----G---GACGUU---U---U-CA-----A---A--C---C---AC---GUCGGACGUUUU-CCAAGCC---AAA--GU-----------------------------------------------
#=GR FZSS01000327.1/175535-175287          PP *****.*.99...9.9.9.8..8..555.55.5.5.5445555.....5....5......5..55...55554....6...666666...6...6.77.....7...8..8...8...99...************.*******...***..**...............................................
NIGP01004783.1/70160-69976                    AUUCC-A-CA---A-A-U-U--A--AAA-CA-A-A-CAGCCAU-----U----G------A--UU---AGUUCCUUUU---CCAGGG---G---G-UU-----U---U--------------------------------------------------------------------------------------------
#=GR NIGP01004783.1/70160-69976            PP *****.*.**...*.*.*.*..*..***.**.*.*.******9.....8....8......7..77...7777754444...444444...4...4.44.....4...3............................................................................................
VMOF01000035.1/64377228-64377031              UUUUU-A-AA---A-A-A-A--A--AAA-A----------AAA-----C----C------C--AA---AAAAA-AGGG---GGGGGG---U---U-UU-------------------------AAAAGCCCCC-------------------------------------------------------------------
WNWK01024224.1/10848-11094                    UUGGG-A-AA---A-A-C-C--C--GGA-AA-A-U-UUUUUUU-----------------U--UU---AA----------------------------------------------------------------------------------------------------------------------------------
CH898928.1/237-22                             AAAAA-A-AA---A-A-A-A--A--AAA-UU-U-U-UUUUUUU-----G----G------G--G-----------G-U-----AAAA---U---U-GU-----U---U--U---U---UC---CCCC--------------------------CGGGGCC----------------------------------GGGGAA
#=GR CH898928.1/237-22                     PP *****.*.**...*.*.9.9..9..998.88.8.8.8888888.....5....4......3..2...........2.3.....3444...4...4.44.....4...4..4...4...44...4433..........................357999*..................................******
CACRWE010003360.1/30-273                      UUUGG-A-CC---A-A-------------AA-A-A-UUAA-------------A------C--CC---CCCCU-UUUU---UUUUUU---U---U-UU-----U---U--U---U---UU---UUUUA-------------------------A----------------------------------------------
#=GR CACRWE010003360.1/30-273              PP ****8.7.65...5.4.............34.4.4.4442.............5......6..66...66666.6666...666666...6...6.66.....6...6..6...6...65...55554.........................6..............................................
VUNX01074647.1/1673108-1673368                AAAGU-A-AA---U-A-A-C--A--GCA-GC-A-C-UUUUGAG-----A----C------C-------AACAA-U--A---UAGAAU---U---U-AU-----U---C--U---C---UA---GCUCUCGUCCAC----ACAG---UGA--GU-----------------------------------------------
#=GR VUNX01074647.1/1673108-1673368        PP *****.9.98...7.7.6.6..6..666.66.6.6.6666666.....5....4......4.......44444.1..2...333333...3...3.34.....4...4..4...4...44...666666666666....7889...999..99...............................................
WNWK01071107.1/4994-4765                      UUUUU-U-CC---C-C-C-C--C--CGG-GG-G-G----------------------------UU---UUUUU-UAAA---AAAA------------------U---U--U---U---AA--------ACCCCCC-AAAAA------AA--UU-----------------------------------------------
#=GR WNWK01071107.1/4994-4765              PP *****.*.**...*.*.*.*..*..***.**.9.8............................88...88887.6655...5554..................3...4..4...4...44........4777777.76663......33..33...............................................
CH897645.1/865-663                            CCCAC-A-AA---U-A-U-A--U--AUA-UA-U-A--CCCCCC-----G----G------G--GG---GGGGG-GGGA---GAAAAA---A---U-UU-----U------------------------------------------------------------------------------------------------
#=GR CH897645.1/865-663                    PP *****.9.99...9.9.8.7..6..554.44.4.4..445555.....4....4......4..44...44444.4444...444444...4...4.44.....4................................................................................................
VSFE01006135.1/18864-19124                    GAAAC-A-AA---C-A-C-A--U--AUG-UA-G-U-UUAAUGU-----G----A---------UC---CUUUA---UU---GACGAC---G---U-UU-------------------------UGCCCACACAGU------------------GGGCUUUUUCAAGU--------------------CACAAACAGAUCU
#=GR VSFE01006135.1/18864-19124            PP *****.*.**...*.*.*.9..8..777.77.7.7.7776666.....6....6.........77...77777...35...555555...5...4.44.........................777777777777..................34567788889999....................9999999777755
CM023453.1/103275318-103275068                GGUUU-A-AU---U-C-U-U--U--UAA-AA-A-A-CCCCCCCCCCCCC----C------C--UU---UUUUU-UUUU---AAAGGG---U---U-UU-----U---U--U---U---GG---GGGGGGGGCC--------------------CCC------------------------------------------CU
#=GR CM023453.1/103275318-103275068        PP *****.*.**...9.9.9.9..9..999.99.9.9.9999888333322....3......5..66...66666.7777...777777...7...7.77.....7...7..7...7...66...6655544444....................46*..........................................**
KZ899725.1/5494-5242                          UCGCU-U-AA---A-A-C--------GC-AA-A-U-UUUCGUU-----C----A------C--UU---ACCAA----G---CUACGA---A---A-AA-----U---U--A---A---AU---UCGCUAUUACGU------------------CUUUCAGG--------------------------------CGAAGCC
#=GR KZ899725.1/5494-5242                  PP *****.*.*9...9.9.7........**.**.*.*.*******.....*....*......9..99...99999....8...888888...8...8.88.....8...8..8...8...88...888888888886..................67777777................................7777777
SCLH01000758.1/230309-230093                  AAUGU-A-AU---U-C-C-A--C--AAA-AUUG-G-GU----------A----G------A--GG---GUCUU-U-CU---UCACGC---U---U-UU-----U---U--G---C---GU---GA---------------------------------------------------------------------------
#=GR SCLH01000758.1/230309-230093          PP *****.*.**...*.*.*.*..*..988.8624.4.44..........4....4......4..66...65555.4.36...779999...9...9.99.....8...8..7...7...77...65...........................................................................
PKSA02000496.1/616784-616552                  UCCGC-G----------U-U--C--GCA-AA-G-C-GGUUGCG-----A----A------C--GC---GGUUG-U--A---UGAAGA---U---U-CA-----G---U--A---C---AA---UUGCGCGCGCAC------------------UUG------------------------------------------AU
#=GR PKSA02000496.1/616784-616552          PP ***98.5..........6.7..9..9**.**.*.*.*******.....*....*......*..**...*****.5..9...9*****...*...*.**.....*...*..*...*...**...***********9..................***..........................................**
JFBF01005499.1/310-604                        AAAAA-A-AA---A-A-C-C--C--CGG-GU-U-U-UUUUUUU-----U----U------U--UU---UUUUA-AACC---CCCCGU---U---U-UU-----U---U--U---U---UU---UUUAAA-------AAAAACC----------CCGGGGGUU-----------------------------UUUUAAACC
CM022880.1/22299376-22299108                  UUUAA-C-AA---A-U-U-U--U--UCG-GG-C-G-CGAGGUG-----U----U------U--UG---CGUUG-UAGA---AAAAAA---A---A-AG-----U---U--U---C---A----CCCACUAGGUAA-----------------------------------------------------------------
OENM01001394.1/35342-35563                    CAUGC-A-AA---G-A-C-A--C---AG-GG-C-A-UGACGUU-----C----U------C--UG---AUUUU-UGAA---AAAAGC---A---U-UU-----U---U--U---U---GC---CCAAAACAGGUC-GCCUACA---AAA--UU-----------------------------------------------
#=GR OENM01001394.1/35342-35563            PP *****.*.**...*.*.*.*..9...89.9*.*.*.*******.....*....*......*..**...*****.****...******...*...*.**.....*...*..*...*...**...************.*******...***..**...............................................
ATSW01088134.1/3097-3341                      AGUCU-C-AA---A-U-U-U--C--UGA-AA-A-A-GUGUCCU-----C----U---------UU---UUUGA-UUUC---CAAAAU---A---U-GG-----U---A----------AG---CCUAUUGUAAAU-GCCA-------------AACAAUGCAUGGGC--------------------CAGAUAAACUUCC
#=GR ATSW01088134.1/3097-3341              PP *****.*.**...*.*.*.*..*..***.**.*.*.*******.....6....5.........55...55555.5455...555555...5...5.55.....5...4..........44...444444444445.5544.............44444444444445....................5555556666666
WNWK01087731.1/3311-3577                      UUUCC-A-AA---G-G-G-U--U--UUU-UG-G-G-CCCCCC---------------------UU-----------UU---UGGGGG---U---U-UU-----U---U--U---U---UC---CCCCAAAA---------------------------------------------------------------------
SCLH01001298.1/49871-49682                    UCCUC-A-CA---A-A-U-U--U--UUG-UU-G-C-GUGAAGA-----A----A--------------------------------------------------------------------------------------------------------------------------------------------------
#=GR SCLH01001298.1/49871-49682            PP *****.*.**...*.*.*.9..9..999.99.9.9.9999999.....8....7..................................................................................................................................................
JAAAKQ010740001.1/88507284-88507506           CCCGC-C-AA---C-A-C-C--C--CAU-UC-G-G-UUGCCCU-----A----G------A--GC---AUAAG---AC---CGAAUG---U---C-UG------------------------------------------------------------------------------------------------------
#=GR JAAAKQ010740001.1/88507284-88507506   PP *****.*.**...*.*.*.*..*..***.**.*.*.*******.....*....*......*..**...***99...59...999999...8...7.75......................................................................................................
PYSK01000380.1/2388-2118                      CCUUU-U-AA---A-A-C-C--C--CCA-AA-A---------A-----U----U------U--UU---CCCCC-CCCC---GGGGGG---G---U-UU-----U---U--U---U-------------------------------------------------------------------------------------
#=GR PYSK01000380.1/2388-2118              PP *****.*.*9...9.9.8.6..5..543.32.2.........2.....2....3......3..55...55555.5555...555555...5...5.55.....5...5..5...4.....................................................................................
WNWK01062937.1/4741-5032                      CCCAA-A-AA---G-U-U-U--U--AAA-AA-A-U-UUUUUUU-----A----A------A--AA---UUUUU-UUUG---GGGGGG-------------------------------GG---UUUU--UUCCCC-CCCCCCC---CCC--GG-----------------------------------------------
PYSK01000380.1/3577-3858                      AAUGG-G-AG---A-A-A-A--A--AAA-AA-A-G-CCAAAAA-----A----G------G--GG---GGCGG-GGAA---AAAAAA---A--------------------------------CCCC--CCCCCU-AAA--------------CCC-----------------------------------------CCC
AVCP010376963.1/1357-1056                     ACUUG-A-AC---A-A-C-C--C--AGG-AA-A-A-UGACCAA-----A----C------A--GC---CACAG-A--A---AACAGA---C---U-UU-----U---UAAA---U---AA---CUUUGUAAAGGC-ACUC-------------UCACUACAAGAAUGGUGGUUG-----AAUGUGUUAAGUACUGGGAUG
#=GR AVCP010376963.1/1357-1056             PP *****.*.**...*.*.*.*..*..***.**.*.*.*******.....9....9......9..99...99998.5..7...777777...6...6.55.....5...5226...8...89...999999999999.8765.............456788899999888899977.....77777777788888899****
ML142816.1/156160-155823                      UGUGC-A-AA---A-A-C-A--AAAAAA-AA-A-U-UAUUUUG-----C----A------C--UG---UGCAA-AGUG---UCAAAA---U---G-AU-----U---U--U---U---GC--------------------------------------------------------------------------------
AMPZ02000281.1/3030799-3030503                AAAAA-A-GA---A-U-U-G--G--GGG-GG-G-G-GGGGGGG-----G----A------U--UU---UGGGG-GGUU---GGGGGG---C---U-UU-----U---U--U---U-------------------------------------------------------------------------------------
JABXWC010000002.1/30387077-30386759           CCUUU-U-AC---G-U-G-C--G--UAG-UA-A-C-CAAUACG-----U----G------C--GC---ACGUA----U---UAUCUA---U---U-AG-----U---A--A---U---AC---GUGCGCACGUA------------------------------------------------------------------
KI629983.1/2834937-2835034                    CGCGU-A-AA---U-A-U-C--U--CG-----------------------------------------------------------------------------------------------------------------------------------------------------------------------------
#=GR KI629983.1/2834937-2835034            PP *****.*.**...9.9.9.9..8..87.............................................................................................................................................................................
QEEW01248099.1/11926-11719                    ACGAU-A-AA---A-A-C-A--U--GGC-GA-A-G-GAAGACG-----A----G------U--UU---CUUUU-A--U---UGAUGC---A---U-UA-----G---A--G---C---AA---GCUUUCGGGUAA-A---------------------------------------------------------------
#=GR QEEW01248099.1/11926-11719            PP *****.*.**...*.*.*.*..*..***.**.*.*.*******.....*....*......*..**...***99.4..8...899999...9...9.99.....9...9..9...9...99...999977777766.3...............................................................
WNWK01075827.1/4823-5135                      UUUUU-A-AA---A-A-A-A--A--AAA-AG-G-G-GGGGGGG-----U----U------G--GG---UUUUU-UGUC---CCGGGG---U---U-UU-----U---U--U-----------------------------------------------------------------------------------------
KZ651841.1/50059-50356                        UCUGU-G-AG---AGA-C-A--C--CAA-GG-G-A-UGUGCCA-----UG--CA------A--GC---GUGAC---AC---AUAGGA---A---C-UG-----U---U--C--CA---AC---AUCAGACAAUAU-GUCAUUA---AGA--UG-----------------------------------------------
#=GR KZ651841.1/50059-50356                PP *****.8.86...625.6.6..6..555.55.5.5.5555555.....52..24......4..55...55555...68...888888...7...6.66.....5...5..5..15...67...************.9998888...888..88...............................................
PKSA02005483.1/540375-540166                  AUUGU-G-CG---C-G-C-G--C--UAA-AA-A-G-UUAUUUU-----A----A------G--UU---CCCCC-U-UA---AACGGU---U---C-UU-----C---G--UGAAA---AA---CCUAUAAGGGGU-A----------------C---------------------------------------------U
#=GR PKSA02005483.1/540375-540166          PP *****.*.**...*.*.*.*..*..***.**.*.*.*******.....*....9......7..76...66665.3.56...777777...6...6.65.....5...4..41114...56...777777777777.5................8.............................................8
VJMY01000034.1/120966-121153                  UUUAG-A-AG---A-U-U-G--A--ACC-AA-A-C-UGGGGCA-----A----A------A--GU---ACCGA-U--C---GGAACC---G---G-U-------------------------------------------------------------------------------------------------------
#=GR VJMY01000034.1/120966-121153          PP *****.*.**...*.*.*.*..*..***.**.*.*.*******.....*....*......*..**...****9.5..8...888887...5...5.4.......................................................................................................
CM023449.1/71776380-71776698                  UCCCC-A-AA---A-A-U-U--U--U-----------UAUUUU-----U----U------U--UU---UUUUU-UAAG---GGGGGG---U---U-UU-----A---A--A---A---AA---CCCCCA-----------------------------------------------------------------------
JAAAKQ010740001.1/7243966-7244136             AGAGG-A-UG---A-A-G-A--U--GAA-UG-A-A-UUGUAGC--------------------GU---GUGUG---AA---AAAUGC---U---U-UC-----A------------------------------------------------------------------------------------------------
#=GR JAAAKQ010740001.1/7243966-7244136     PP *****.*.**...*.*.*.*..*..***.**.*.*.*****98....................66...65555...8*...******...*...9.97.....5................................................................................................
KZ501812.1/182130-181940                      UCUUU-G------------C--U--UAA-AA-G-C-AAAGACU-----G----G------A--UC---AGCUG-U--U---GUCUUU---U---U-CU-----U---U---------------------------------------------GCU------------------------------------------UU
#=GR KZ501812.1/182130-181940              PP ***98.6............5..7..9**.**.*.*.*******.....*....9......9..99...99999.3..6...666655...5...5.55.....4...4.............................................567..........................................78
QFTL02000005.1/17556321-17556569              UUUGU-U-AG---C-A-UUU--A--GGC-GG-G-U-CCACACA-----G----A------G--CA---AGCAU-A--C---GCGCGA---G---G-CA-----A---U--U---U--------CCUCGCUCACAAAGCG-GCC---G-----A-----------------------------------------------
#=GR QFTL02000005.1/17556321-17556569      PP ****9.8.87...6.6.515..6..788.89.9.9.9999999.....8....8......7..77...77777.4..6...666666...6...6.55.....5...5..5...4........6666666666651555.999...5.....5...............................................
KI894746.1/277507-277680                      UCUGU-A-GA---A-C-U-A--U--UC--------------------------A------C--UG---AUCCA---GU---AAAGGA---A--------------------------------------------------------------A---------------------------------------------G
#=GR KI894746.1/277507-277680              PP *****.*.99...9.8.8.7..7..73..........................4......4..44...44444...24...444444...3..............................................................4.............................................5
BDMR011732181.1/56-279                        UGAAG-A-GU---G-G-C-U--G--UUA-AG-G-C-UUCAGUU-----U----A------A--UG---GCUUG-U--A---AUGAGU---A---GGAA-----C---C--G---U---UU---UCCACUCCCUAU------------------AUGAC-------------------------------------GUGUU
#=GR BDMR011732181.1/56-279                PP *****.*.**...*.*.*.*..*..***.**.*.*.*******.....*....*......*..**...****9.3..5...555555...4...3123.....3...3..4...4...55...888888888887..................56677.....................................76655
ML142790.1/5662929-5663072                    UCUGA-A-AA----------------AA-AA-A-U-UUUUUU--------------------------------------------------------------------------------------------------------------------------------------------------------------
#=GR ML142790.1/5662929-5663072            PP ****9.8.86................66.66.6.6.666665..............................................................................................................................................................
PHTE01000022.1/352152-352375                  GCUAU-G-UA---A-A-U-A--U--GAA-AA-U-G-GGACAAC-----A----A------U--AA---UUUUG---UG---AGAAAC---A---U-AA-----U---A--U---U---AA---AUUAGGCGGUGC------------------CUAUCUAAAUC-------------------------CUCAAAGAUGA
#=GR PHTE01000022.1/352152-352375          PP *****.*.**...*.*.*.*..9..999.99.9.9.9999999.....9....9......8..88...88888...6*...******...*...*.**.....*...*..*...*...**...**********98..................999999999**.........................****9999999
CM023449.1/314415807-314415568                GGGGG-A-AA---A-A-A-A--A--AGG-GG-G-G-GGGUUUU-----A----A------U--UU---UUUUC-CC-C---GGGAAA---U---U-UU-----U---GGGA---A---AA---CCCCCCUUUUU-------------------UU-------------------------------------------UU
#=GR CM023449.1/314415807-314415568        PP *****.*.**...*.*.*.*..*..***.**.*.*.*******.....*....9......9..87...76655.43.5...555555...5...5.55.....4...3112...3...44...44444333333...................46...........................................77
NEVH01024426.1/2075556-2075300                UUCGU-A-AA---U-G-U-A--C--CAA-GG-U-G-UUUUUCU-----A----G------U--CA---GCUUG-CC-C---CCCACG---U---U-CG-----U---G--G---U---CU---ACUUUCAGUUUU-UGACUGC---CAU--AU-----------------------------------------------
#=GR NEVH01024426.1/2075556-2075300        PP *****.*.**...*.*.*.*..*..***.**.*.*.*******.....9....9......8..88...88877.43.5...556666...6...6.66.....6...6..6...6...66...777777777777.7776666...666..66...............................................
LR736838.1/14702824-14703161                  UUUUU-U-AA---A-A-A-G--G--GGG-GG-G-U-UUUUUUU-----U----U------C--CC---CCCCC-GGGG---GAAAAA--------------------A--A---A---AA---CCCCCCCAAAAA-AAAA-------------CCUUAAACC------------------------------CUUCCCCG
WNWK01057909.1/5927-6209                      UUAAU-U-UU---U-C-C-C--C--CGG-GG-U-U-UUUUUUU-----U----A------A--AA---GGGGG-GAAA---AAAAA------------------------------------------------------------------------------------------------------------------
VMOF01000002.1/43210103-43209786              UCCGU-A-AA---A-A-A-A--A--AAA-AA-A-A-AUAUGCA-----C----U------C--UU---GGUCC-UUUU---AAGUGU---U---U-CC-----U---U--U---U--------CGCAAACCAUUU-----------------------------------------------------------------
FN653234.1/33771-33956                        GAAGC-A-AA---A-A-G-C--U--UAA-AG-C-G-CGAAGCG-----A----A------G--CU---UCGCG-U--C---AAAAAA-----------------------------------------------------------------------------------------------------------------
#=GR FN653234.1/33771-33956                PP *****.*.**...*.*.*.*..*..***.**.*.*.*******.....*....*......*..99...99999.6..5...555433.................................................................................................................
CM023452.1/130563690-130563501                CCUUU-A-AA---A-G---------GGG-GG-G-G-GGAAAAA-----A----G------G----------------G---GGGGGG---U---U-UU-----U---U--U---U---UA--------------------------------------------------------------------------------
#=GR CM023452.1/130563690-130563501        PP *****.9.98...7.4.........344.44.4.4.4444444.....4....3......3................4...445555...4...5.54.....4...4..4...4...44................................................................................
CH897330.1/344-616                            UCCCA-A-AA---A-A-A-A--A--AAA-AA-A-A-AAAAAAA--------------------UU---AUUUU-UUUUUUUUUUUUU---U---U-UU-----U---U--------------------------------------------------------------------------------------------
#=GR CH897330.1/344-616                    PP **999.9.98...8.8.7.6..6..666.66.6.6.5555555....................55...55555.5543000333333...3...3.33.....3...3............................................................................................
FZSS01000071.1/76881-77108                    AGUUU-U-CA---A-A-C-C--A--CGU-CG-G-A-CGUUUUC-----G----A------A--CC---AUAUC----G---GACGUU---U---U-CA-----A---A--C---C---AC---GUCGGACGUUUU-CCAAGCC---AAA--GU-----------------------------------------------
#=GR FZSS01000071.1/76881-77108            PP *****.*.**...*.*.*.*..*..***.**.*.*.*******.....*....*......*..**...*9988....8...888888...8...8.88.....9...9..9...9...**...************.*******...***..**...............................................
KK500143.1/23885-23756                        UCUCU-U-AU---C-C-C-A--C--AGG-AG-A-A---------------------------------------------------------------------------------------------------------------------------------------------------------------------
#=GR KK500143.1/23885-23756                PP *****.*.**...*.*.*.*..*..***.**.*.8.....................................................................................................................................................................
CACRWE010001399.1/34115-33871                 UCCCC-A-AA---A-U-U-U--U--UAA-AA-A-C-CCCUUU---------------------UU---UUUAA----A---AAAGGG----------------G---A--A---A---AA---UUUUUCC----------------------------------------------------------------------
JAAQRG010214623.1/198-473                     UCAGU-G-A-----------------UG-CU-U-A-CGCUACC-----G----A------U--UC---AGCUA---GC---ACACAG---G---U-AA-----A---U--A---A---AA---GGUACAUUGGAA-CAAACCU---CAA-CCU-----------------------------------------------
#=GR JAAQRG010214623.1/198-473             PP ****9.8.7.................99.99.9.9.9999999.....9....9......9..**...***99...37...777777...8...8.88.....8...9..9...9...99...999999999998.8888888...554.257...............................................
JAAFCF010006596.1/17863826-17863623           UUUUC-A-GA---A-A-A-A--A--UGG-GA-G-A-CCUGGAG-----G----G------C--AU---AAAUU-UGAU---GUACAA---C---U-UU-----U---A--A-----------------------------------------------------------------------------------------
#=GR JAAFCF010006596.1/17863826-17863623   PP *****.*.**...*.*.*.*..*..***.**.*.*.*******.....*....*......*..**...*****.**99...999999...9...8.88.....7...6..5.........................................................................................
NFUK01003404.1/2355-1984                      AAAAA-A-AA---A-A-A-A--A--AGG-G------CCCCCCC-----A----A------A--AC---CCUUU-UUUU---GGGUUU---U---U-UU-----U---U--U---U---UC---AAAAAACCCCCC-----------------------------------------------------------------
PGRX01000490.1/647183-646890                  CCUGU-C-AACGCA-A-C-U--A--CGC-AA-C-G-UGUAGUU-----U----A------C--AC---AUUUU---UC---AUGCGU----------U-----A---C--C---A---AC---GCCUGUCAACGC-AACUACG---CAA--CG-----------------------------------------------
ML158960.1/618750-618917                      UCCGG-C-AA---A-A------A--UCC-AA-G-A-UCUGACC-----C----U------U--UG---GCUCC-GGGU---GAA--------------------------------------------------------------------------------------------------------------------
#=GR ML158960.1/618750-618917              PP ***99.8.77...6.5......6..899.99.9.9.9999997.....6....6......5..55...55555.3333...333....................................................................................................................
SRIE01047099.1/976656-976848                  CCUGU-U-UG---A-A------A--UCU-AU-A-A-AAAGGGC-----A----U------U--UU---GCGCC---AA---AACCAA---U-------------------------------------------------------------------------------------------------------------
#=GR SRIE01047099.1/976656-976848          PP *****.9.88...7.5......6..899.**.*.*.*******.....*....9......9..99...99999...37...777776...5.............................................................................................................
PKSA02001134.1/997210-997107                  UUGGU-A-AA---A-A-U-------UGA-A--------------------------------------------------------------------------------------------------------------------------------------------------------------------------
#=GR PKSA02001134.1/997210-997107          PP *****.9.99...8.7.5.......666.4..........................................................................................................................................................................
DS232501.1/204167-204025                      UUUGA-A-AG---G-U-C-C--A--AUA-AA-C-C-AAAUGUU-----U----A------G--UU---UUUGC-U--U---UUUGGG---U---G-UU-----U---U--U---G---AA---CCC--------------------------------------------------------------------------
#=GR DS232501.1/204167-204025              PP *****.*.*9...9.9.9.9..9..999.99.9.9.99999**.....*....*......*..**...*****.5..9...99****...*...*.**.....*...*..*...*...**...**8..........................................................................
LQIF01000887.1/434788-434651                  CCUGG-A-UA---A-A-U-A--U--C------------------------------------------------------------------------------------------------------------------------------------------------------------------------------
#=GR LQIF01000887.1/434788-434651          PP *****.*.**...*.*.9.9..9..9..............................................................................................................................................................................
MJUU01019659.1/4700-4462                      AUGGG-G-GA---C-A-A-A--C--UGA-AG-A-G-CUGCACC-----A----U------C--AG---AUUUU-UGUC---AACUUG---U---U-UG-----U---U--U---U---CU---UAGCUAUGAGGG------------------GCCGAAUGGGGGACAA---------------ACUUGCAAUUUUGCAG
WYDZ01074445.1/269577982-269577778            GCUAA-A-AA---A-A-G-G--C--UAU-GC-C-G-UCGCUAA-----A----A------G--GU---UUUUG-------------------------------------------------------------------------------------------------------------------------------
#=GR WYDZ01074445.1/269577982-269577778    PP *****.*.**...*.*.*.*..*..***.**.*.*.*******.....9....9......8..77...66654...............................................................................................................................
CM023277.1/43423440-43423597                  UUUUU-U-CU---C-A-C-U--C--UUA-AG-A-G-UCUCCC--------------------------------------------------------------------------------------------------------------------------------------------------------------
#=GR CM023277.1/43423440-43423597          PP *****.*.**...*.*.*.*..*..*99.99.9.9.988877..............................................................................................................................................................
WNWK01028461.1/7034-6791                      GUUUU-A-AA---A-A-A-A--A--GGG-GG-G-G-GG------------------------------CCCCU-UUU-------------U---U-UU-----U---U--U---U---A---------------------------------------------------------------------------------
#=GR WNWK01028461.1/7034-6791              PP *****.*.**...9.9.9.9..8..888.88.8.7.44..............................44444.333.............3...3.33.....3...3..3...3...3.................................................................................
BDMT011175639.1/282-553                       ACGCG-A-AG---A-U-U-G--C--CUU-GC-C-A-GUUUAUU-----U----A------A--UU---GCUCA----G---GGCCAA---G---U-AC-----U--------------AU---CCUACCAGAUAC-----------------------------------------------------------------
#=GR BDMT011175639.1/282-553               PP ***99.9.99...9.9.8.8..8..888.88.8.8.8888888.....8....8......8..88...88887....7...777777...6...6.55.....5..............55...************.................................................................
JFBF01005499.1/1415-1307                      UUUUU-A-AA---A-A-A-A--A--AAA-AA-A-A-ACCCCC--------------------------------------------------------------------------------------------------------------------------------------------------------------
#=GR JFBF01005499.1/1415-1307              PP *****.*.**...*.*.9.9..9..999.99.9.9.999988..............................................................................................................................................................
VMOF01000002.1/79307428-79307807              GCGAU-U-AG---C-G-C-A--C--UAA-AA-A-A-UCACGAA-----A----U------C--CA---CUCCU---AA---ACUCACAAAA---U-GC-----U---U--U---U---AA---ACGCGAGACCGU-AAUGGCGGCCGAG--GC-----------------------------------------------
ML142799.1/145062-145235                      ACUGU-G-CA-------C-A--C--AAA-AA-A-U-UUUUUUU--------------------------------------------------------------------------------------------------------------CUG------------------------------------------CA
#=GR ML142799.1/145062-145235              PP ****9.8.65.......6.7..7..799.99.9.9.9998875..............................................................................................................678..........................................99
JABBCG010000011.1/4489240-4489427             UUUUU-U-UU---U-U-G-G--G--GGG-GG-G-A-AAAAAAA-----A----A------A--CC---CCAAA-AAAA---AGGGG------------------------------------------------------------------------------------------------------------------
#=GR JABBCG010000011.1/4489240-4489427     PP *****.*.**...*.*.*.*..*..***.**.*.*.*******.....9....9......9..99...99999.9999...99988..................................................................................................................
VCRD01005548.1/8809-9078                      UGAGA-C-CA---A-C-C-U--C--UCC-AA-G-U-CUACAUU-----C----C------A--UA---GAAUU-U--U---AAAGAA---A---G-AUAUUCGU---C--U---U---CA---UCCGUACAAGAU-GCAA-------------AUCAACCA--------------------------------UGAGUUA
#=GR VCRD01005548.1/8809-9078              PP *****.*.**...*.*.9.9..9..999.99.9.9.9999999.....5....5......4..44...44444.2..3...333333...3...3.44000114...4..5...5...55...555555555555.5553.............34555555................................5555555
WNWK01014884.1/42053-42277                    UUUUA-A-AA---A-A-A-A--A--UUA-AA-A-A-UUUU-----------------------GG---GGGGG-GCCC---AAAAAA---A---A-AU-----U---U--U------------------------------------------GGGG----------------------------------------GCC
#=GR WNWK01014884.1/42053-42277            PP *****.*.**...*.*.*.*..*..*99.99.9.8.6543.......................44...44444.3333...333333...3...3.33.....3...3..2..........................................3456........................................776
LR736855.1/19843253-19843529                  GGGGA-A-AA---A-A-A-A--C--CCC-GG-G-G-GGUUUUU-----C----A------C--CU---UUUUU-UUUA---AAAAA------------------------------------------------------------------------------------------------------------------
JAADYU010003712.1/1632390-1632271             CCAUU-A-UA---U-A-C-A--U--UG-----------------------------------------------------------------------------------------------------------------------------------------------------------------------------
#=GR JAADYU010003712.1/1632390-1632271     PP *****.*.**...*.*.*.*..*..*9.............................................................................................................................................................................
KZ885843.1/57816-57581                        ACUUA-C-CA---A-G-C-U--A--CGA-AA-A-A-UUAAAUU-----C----G------C--UA---CGUCU----U---UCAGGC------------------------------------------------------------------G----------------------------------------------
#=GR KZ885843.1/57816-57581                PP *****.*.**...*.*.*.*..*..***.**.*.*.*******.....*....9......9..77...77776....6...666665..................................................................7..............................................
CM023470.1/53759233-53759412                  AAAAA-A-AA---A-A-A-A--A--AAA-AA-U-A-CUUUU---------------------------------------------------------------------------------------------------------------------------------------------------------------
#=GR CM023470.1/53759233-53759412          PP *****.*.**...*.*.*.*..*..***.**.*.*.99886...............................................................................................................................................................
ABIR03004089.1/734-1045                       CUUGA-A-AA---A-A-C-A--A--GCC-AA-A-U-GUGCCAA-----A----A------A--UU----------UUA---AAAAGG---U---U-UU-----U---C--C---A---AG--------------------------------------------------------------------------------
WYDE01070001.1/256583465-256583296            UUUAU-U-GA---A-A-C-U--G--ACA-CG-G-G-UU-------------------------------------------------------------------------------------------------------------------GGCU---------------------------------------ACAG
#=GR WYDE01070001.1/256583465-256583296    PP *****.*.**...*.*.*.*..*..***.99.9.9.88...................................................................................................................8899.......................................****
DS231961.1/257238-257094                      UUUUG-A-AA---A-G-G-U--C--CAA-UA-A-A-CCAAAUU-----U----C------C--AG---UUUUU-GCUU---UUUUGG---U---G-UU-----U---U--U---G---AA---ACC--------------------------------------------------------------------------
#=GR DS231961.1/257238-257094              PP *****.*.**...*.*.*.*..*..***.**.*.*.*******.....9....9......8..88...88888.7889...999999...9...9.99.....9...9..9...9...99...665..........................................................................
SWLX010574827.1/455-237                       UUUGU-U-UA---A-C-C-C--C--GGG-AG-A-G-AAAAGCU-----G----G------CCAGC---UUUUC-UGUC---CCGGGG---U---U-CC-----A---U--U---G---A---------------------------------------------------------------------------------
#=GR SWLX010574827.1/455-237               PP *****.*.**...*.*.*.9..9..999.99.9.9.9999999.....7....6......4449*...*****.****...******...*...9.88.....7...7..7...6...5.................................................................................
WUQG01516157.1/177-52                         UCUUG-A-AA---A-U-C--------GG-UA-A-A-ACC-----------------------------------------------------------------------------------------------------------------------------------------------------------------
#=GR WUQG01516157.1/177-52                 PP ***99.8.88...7.6.5........**.**.*.*.996.................................................................................................................................................................
HG823571.1/199-459                            GGGGU-U-AA---A-A-A-A--C--G--------G-UUUUUUU-----U----A------A--AA---CGGGG-UUUA---AAAACG---U---U-UU-----U---U--U---U---AA---CGGG--GUAAAA-AAA--------AC--GU-----------------------------------------------
LQIF01001526.1/155800-155949                  CCUGG-A-UA---A-A-U-A--U--C------------------------------------------------------------------------------------------------------------------------------------------------------------------------------
#=GR LQIF01001526.1/155800-155949          PP *****.*.**...*.*.9.9..9..9..............................................................................................................................................................................
LQIF01001526.1/163173-163322                  CCUGG-A-UA---A-A-U-A--U--C------------------------------------------------------------------------------------------------------------------------------------------------------------------------------
#=GR LQIF01001526.1/163173-163322          PP *****.*.**...*.*.9.9..9..9..............................................................................................................................................................................
PJUU01081677.1/12851-13025                    UUAUG-A-GA---G-U-U-U--C--UGA-AA-A-A-AGAUGG--------------------------------------------------------------------------------------------------------------------------------------------------------------
#=GR PJUU01081677.1/12851-13025            PP *****.*.**...*.*.*.*..*..***.**.*.*.****95..............................................................................................................................................................
VIIS01001216.1/102476-102633                  UUUGC-A-AA---C-U-C-C--C--U-A-GU-G-A-GUUUGCA-----A----A--------------------------------------------------------------------------------------------------------------------------------------------------
#=GR VIIS01001216.1/102476-102633          PP ****9.8.87...6.6.6.5..5..4.6.66.6.6.6666666.....6....6..................................................................................................................................................
QANH01000094.1/960661-960408                  UUUUC-A-UC---C-A-G-A--A--AGC-AA-U-C-CAGCACG-----A----A------A--AC---AAGCAC---C---GUGUGC------------------------------------------------------------------CGCUGGC----------------------------------UUUAAC
#=GR QANH01000094.1/960661-960408          PP *****.*.**...*.*.*.*..*..***.**.*.*.*******.....*....9......9..99...999993...4...444443..................................................................3344455..................................555678
HG824378.1/839-979                            UUUUU-A-AA---A-A-A-A--A--CCC-GU-U-U-UUUUUU---------------------------------------------------------------------------------------------------------------U----------------------------------------------
#=GR HG824378.1/839-979                    PP *****.*.**...*.*.9.9..9..999.99.9.9.998876...............................................................................................................7..............................................
CM022048.1/7454794-7454899                    -----------------------------------------------------------------------AA-CGUA---AACAGG--GU---U-UU-----G---U--U---U---AA---UAUGGAGAAUGA-UUGAGCU---AAA--UU-----------------------------------------------
#=GR CM022048.1/7454794-7454899            PP .......................................................................**.****...****97..46...7.77.....7...9..9...9...**...************.*******...***..**...............................................
JAAAXY0100389392.1/249-395                    --------------------------GA-AA-A-A-CGUUUCU-----A----A------A--GU---GUUCG---AC---AAAAGG---G---U-UG-----AGAGC--C---G---AA---CGUACCCCUAAC--CGAGGU---AAA--GG-----------------------------------------------
#=GR JAAAXY0100389392.1/249-395            PP ..........................**.**.*.*.*******.....*....*......*..**...*****...5*...******...9...9.87.....62225..6...8...9*...***998887776..777777...777..63...............................................
PKSA02004968.1/233789-233671                  UCAGA-A-CA---U-G-A-G--A--UGA----------------------------------------------------------------------------------------------------------------------------------------------------------------------------
#=GR PKSA02004968.1/233789-233671          PP ****9.9.99...9.8.8.8..8..887............................................................................................................................................................................
ML142790.1/5647829-5647525                    ACUGU-G-CA---A-A----------AA-UA-A-A-UGUUUUU-----U----C------G--CA---CAGUG----C---AGAAAC---A---U-UU-----U---U--U---A---GA---UGUACAGU-----GCAAAAU---ACA--AA-----------------------------------------------
QVRM01004035.1/37930-38108                    UAAGC-A-AA---A-U-G-AAUC--AGA-AU-A-C-CUUGGUG-----A----U------U--UC---GGUCU-AGCG---GCAAAA---U---U---------------------------------------------------------------------------------------------------------
#=GR QVRM01004035.1/37930-38108            PP *****.9.99...8.6.5.4115..566.66.6.6.6666666.....6....6......6..66...66665.4333...333333...3...2.........................................................................................................
WHPX01000584.1/106878-106654                  UGUGA-C-CU---U-C-C-A--U--GGG-AA-A-ACGUGUUGU-----A----A------C--GC---UUUUC-CGUU---AAACGG---C---C-UA-----U---U--U---U---AA--------------------------------------------------------------------------------
#=GR WHPX01000584.1/106878-106654          PP *****.*.**...*.*.*.*..*..***.*9.9.99*******.....*....*......*..**...*****.****...******...*...*.**.....*...*..*...9...98................................................................................
KZ497583.1/622312-622585                      CCUGU-A-AG---A-G-A-G--A--GUA-AG-A-C-CCCUGCUU--UAA----C------G--GU---AUCCC---CC---AAAUAU---C---C-UC-----U---U--A---U---AU---CCCGCGCGAGGG-GAUAAC------U--GU-----------------------------------------------
#=GR KZ497583.1/622312-622585              PP *****.*.*9...9.9.8.8..8..888.99.9.8.99999985..533....4......5..78...88888...35...555555...6...6.77.....8...8..8...8...99...999999999998.776655......3..55...............................................
JAAAKQ010074001.1/495508895-495509084         UUUUU-U-GG---A-U-C-C--C--UUU-AU-A-U-AUAUACU-----A----G------C--AC---ACCUU-UUUU--------------------------------------------------------------------------------------------------------------------------
#=GR JAAAKQ010074001.1/495508895-495509084 PP *****.*.**...*.*.*.*..*..***.**.*.*.*******.....*....9......9..99...99998.8776..........................................................................................................................
GL475405.1/163596-163348                      AUUGU-G-AA---A-A-C-A------AA-AA-A-A-UUGCAGC-----G----C------G--GU---GUUUG-CGU---------A---C---U-UU-----U---G--A---A---AA---UCAAACGGCAAU-GAAAG------AA--AU-----------------------------------------------
JXSR01S017065.1/5084-5230                     UUGCC-A-AA---U-G-U-U--U--CCC-AA-U-A-UUGCACA-----A----G------G--UU---AUGCA-A-----------------------------------------------------------------------------------------------------------------------------
#=GR JXSR01S017065.1/5084-5230             PP *****.*.**...*.*.*.*..*..***.**.*.*.*******.....*....*......*..**...*9999.6.............................................................................................................................
FZSS01002454.1/810749-810529                  UUUUU-C-AA---C-C-A-C--G--UCG-GA-C-G-UUUUUCA-------------------------AAUUA-AUUG---ACGUUU---U---U-CA-----A---A--C---C---AC---GUCAGACGUUUU-UCAAGCC---AAA--GU-----------------------------------------------
#=GR FZSS01002454.1/810749-810529          PP ***99.7.76...5.4.4.4..4..444.44.4.4.4444444.........................44445.5678...888888...8...9.99.....9...9..9...9...99...************.*******...***..**...............................................
CM022904.1/3789969-3789808                    UGUGA-A-AA---A-A-G-A--A--U----------UAUUACC-----C----U------U--UG---GUGGG-C-----------------------------------------------------------------------------------------------------------------------------
#=GR CM022904.1/3789969-3789808            PP *****.*.**...*.*.*.*..*..*..........5678999.....9....9......*..**...*9987.5.............................................................................................................................
WURT01075556.1/195730011-195730123            ACUGC-A-C----A-A-C-A--C--UGU-AA-G-G-UUUGGCU-----U-------------------------------------------------------------------------------------------------------------------------------------------------------
#=GR WURT01075556.1/195730011-195730123    PP ****9.7.5....6.8.9.*..*..***.**.*.*.******9.....5.......................................................................................................................................................
QEEW01023095.1/23151-22883                    GAAGA-A-GA---A-A-C-A--A--AGG-UC-G-A-GAAGAAG-----A----G------C--UU---UUUUA-UUCA---AGAGGA---U---G-AU-----C--GU--A---C---AA---GCUUUCGGGCAA-ACG-------------------------------------------------------------
#=GR QEEW01023095.1/23151-22883            PP *****.*.**...*.*.*.*..*..***.**.*.*.*******.....*....*......*..**...*****.****...******...9...7.66.....5..26..7...8...99...999999999999.766.............................................................
JABSTQ010010667.1/115023-115243               AAUGU-A-AA---A-A-C-A--G--CGC-AA-A-C-AAACACG-----G----A------C-------------------------------------------------------------------------------------------------------------------------------------------
#=GR JABSTQ010010667.1/115023-115243       PP *****.*.**...*.*.*.*..*..***.**.*.*.*******.....8....8......7...........................................................................................................................................
JZLH01S0399973.1/34838-35075                  UUUCA-C-CA---G-A-A-A--C--UGA-GA-A-A-CAAGGUU-----U----C------A--UC---ACUCC---AG---CAAUAC---U---U-UG-----U---A--A---U---AA---UCUUCGAAGU--------------------UGUC----------------------------------------UAA
#=GR JZLH01S0399973.1/34838-35075          PP *****.*.**...*.*.*.*..*..***.**.*.*.*******.....*....*......*..**...*****...59...999999...9...9.99.....9...9..9...9...99...9988665555....................5788........................................888
PKSA02003558.1/60325-60576                    UCAGC-G-AA---U-G-A--------CG-AU-G-C-CGAAACA-----------------U--AU---GUUUACAGCA---AAAAAC---G---C-AG-----U---C--U---G---AG---UUGUGACAUUAA-GCAAUUC----GA--GC-----------------------------------------------
SDAX010087888.1/2866-2651                     AGUGC-A-GA---------------UGA-GA-G-G-AGUUCCU-----U----U------U--CA---ACCUA---AU---GGCACA---C---A-AA-----A---U--U---A---AU---GCAAGAUGU--------------------------------------------------------------------
#=GR SDAX010087888.1/2866-2651             PP ****9.9.76...............688.88.8.8.8888888.....8....8......8..88...88888...47...888888...7...7.77.....7...7..7...7...77...777777665....................................................................
PNEQ01099617.1/5058-4934                      CAUGU-G-GG---U-A-U-U--G--UUU-GU-------------------------------------------------------------------------------------------------------------------------------------------------------------------------
#=GR PNEQ01099617.1/5058-4934              PP *****.*.**...*.*.*.*..*..*99.85.........................................................................................................................................................................
PKSA02009241.1/246679-246822                  UCUUU-C-AA---A-A-U-A--C--AAA-CG-U-G-CGAUUAU-----C----A------U--UU---ACGGU-UU----------------------------------------------------------------------------------------------------------------------------
#=GR PKSA02009241.1/246679-246822          PP *****.*.**...*.*.*.*..*..***.**.*.*.*******.....*....9......9..99...99988.75............................................................................................................................
SWKY01000005.1/55862990-55862867              UCUAU-C-AA---A-A-A-G--U--CAU----------------------------------------------------------------------------------------------------------------------------------------------------------------------------
#=GR SWKY01000005.1/55862990-55862867      PP *****.*.**...*.9.9.9..9..986............................................................................................................................................................................
JABSTQ010008330.1/63338-63183                 UGCUA-A-AA---G-G-C-U--C--UGU-UG-G-U-UCAGACA-----A-------------------------------------------------------------------------------------------------------------------------------------------------------
#=GR JABSTQ010008330.1/63338-63183         PP *****.*.**...*.*.*.*..*..***.**.*.*.******9.....7.......................................................................................................................................................
LS529064.1/22216-22024                        AUCGU-U-AC---C-C-C-G--A--UAC-AC-U-U-UCCUGGC-----A----A------A--CG---AUUAC-C--C---CAAAUG---G-------------------------------------------------------------------------------------------------------------
#=GR LS529064.1/22216-22024                PP *****.*.**...*.*.*.*..*..***.**.*.*.*******.....*....*......9..99...99998.3..5...555555...3.............................................................................................................
PKSA02000637.1/594982-594761                  CCUUU-U-AG---C-A-A-A--U--CGU-UA-C-C-GCGUACC-----A----C------C--AG---AACCU---UU---GAAGCA---U---G-C------U---U--U---U---AA---GCGCGC-----------------------------------------------------------------------
#=GR PKSA02000637.1/594982-594761          PP *****.*.**...*.*.*.*..*..***.**.*.*.*******.....*....*......*..**...*****...5*...******...8...7.6......5...6..7...8...99...9*9998.......................................................................
WUQG01720000.1/39457875-39458124              ACUGU-A-AA---A-A-A-A--A---GG-CU-G-G-CGAAAAA-----A----A------U--GU---CUGGC-GGUC---UGGUGG---G---U-AA----AU---U--U---U---UU---UACC--------------------------UUUG---------------------------------------UCUG
#=GR WUQG01720000.1/39457875-39458124      PP *****.*.99...8.8.7.6..5...55.55.5.5.5555555.....5....5......5..55...55555.4555...555555...4...4.43....03...3..3...3...33...3333..........................3456.......................................8899
PGRX01001589.1/329008-328724                  GCGGU-G-UG---A--------C--UUU-GU-G-C-CAUUCGC-----G----A------A--AA---ACGUA---UG---GAAGUA---U---U-CU-----U---U--A---A---GA---CCGUGACAAGGU------------------UUCAAAGU-------------------------------CUACUUCC
BLKM01007580.1/34062-33924                    ACUAU-A-CA---U-U-C-A--C--CAC-A--------------------------------------------------------------------------------------------------------------------------------------------------------------------------
#=GR BLKM01007580.1/34062-33924            PP *****.*.**...*.*.*.*..9..975.5..........................................................................................................................................................................
JXSR01S053979.1/99842-100051                  ACCGU-A-UA---G-A---G--C--CAA-AA-C-G-UAUGAAU-----A----A------C--GU---AC----------------------------------------------------------------------------------------------------------------------------------
#=GR JXSR01S053979.1/99842-100051          PP *****.9.98...7.7...5..7..79*.**.*.*.*******.....*....9......8..65...54..................................................................................................................................
WNWK01004820.1/37954-37699                    CAUGU-C-GA---U-A-U-U--A--CAU-GG-U-G-UAGCACC-----A--------------------UGUA-AUAU---CUACAU---U---G-UG-----U---A--G---U---AC---CAUGUAAUAUCU-ACAUGGU---GUA--GC-----------------------------------------------
#=GR WNWK01004820.1/37954-37699            PP *****.9.98...8.7.7.7..7..766.66.6.6.6665555.....5....................4444.4458...889999...9...9.**.....*...*..*...*...**...************.*******...***..**...............................................
PJUT01257549.1/543-422                        UAGGC-U-CC---A-A-C-U--C--AAA-A--------------------------------------------------------------------------------------------------------------------------------------------------------------------------
#=GR PJUT01257549.1/543-422                PP *****.*.**...*.*.*.*..*..**9.8..........................................................................................................................................................................
WOFM01000212.1/1767860-1767692                ACUAC-A-GA---A---A-A--C--UGA-AA-A-A-AUAUU---------------------------------------------------------------------------------------------------------------------------------------------------------------
#=GR WOFM01000212.1/1767860-1767692        PP ***99.8.76...5...6.9..*..***.**.*.*.***96...............................................................................................................................................................
WUAS01076668.1/167776063-167775945            CCUUU-U-AA---U-A-C-A--A--A------------------------------------------------------------------------------------------------------------------------------------------------------------------------------
#=GR WUAS01076668.1/167776063-167775945    PP *****.*.**...9.9.9.9..9..8..............................................................................................................................................................................
ML633133.1/1682450-1682575                    UCUGG-C-AG---G-A-A-G--G--UGU-GU-C-A---------------------------------------------------------------------------------------------------------------------------------------------------------------------
#=GR ML633133.1/1682450-1682575            PP *****.*.**...*.*.*.*..*..***.*9.9.8.....................................................................................................................................................................
JXSR01S006458.1/61872-61679                   AUUUC-A-CU---A-A-U-A--U--UUA-GC-G-U-UGGUCGC-----U----A------A--CC---CCGUU---UU---GAUCGC---U---A-AC-----U---C--U---A---AA---AAUGGUCGCUAA-----------------------------------------------------------------
#=GR JXSR01S006458.1/61872-61679           PP *****.*.**...*.*.*.*..*..***.**.*.*.*******.....9....9......9..99...99999...5*...******...*...*.**.....*...*..*...*...**...**********95.................................................................
LFEI02000138.1/483635-483418                  UUUGU-A-AA---A-A-A-U--C--UUC-CA-G-U-UUUG-GC-----A----G------C--UU---CUUUU-UCUU---CUUUGU---U---U-CU-----U---U--G---G---UA---------------------------------GACCCUGCAGA-------------------------GCCAGGCCCAG
#=GR LFEI02000138.1/483635-483418          PP *****.*.**...*.*.9.9..9..988.77.7.7.7777.99.....*....*......*..**...*****.*999...999998...8...8.87.....7...7..6...5...55.................................44555555555.........................55555555555
AAGJ06000021.1/34500365-34500195              UAUAU-A-GA---G-A-C-C--A--UGG-GC-G-U-CAAUCCU-----U----ACGCAAUA--CC---UAUUG---UU---CAGGGG-----------------------------------------------------------------------------------------------------------------
#=GR AAGJ06000021.1/34500365-34500195      PP *****.*.**...*.*.*.*..*..***.**.*.*.*******.....7....53333333..44...44444...24...444444.................................................................................................................
JAAEEI010000871.1/11988-11831                 ACUGC-AGAA---A-A-U-A--U--UGU-UG-A-G-UCACGAG-----C----G------C--UU---UCGUC-UGU-----UACGA---C---A-UU------------------------------------------------------------------------------------------------------
#=GR JAAEEI010000871.1/11988-11831         PP ****9.8467...7.8.9.*..*..***.**.*.*.*******.....*....*......*..**...*****.866.....99999...8...7.76......................................................................................................
FZSS01002544.1/533200-532908                  UUCUC-A-CU---U-U-G-A--U--UUG-GA-C-G-UUUUUCA-----A----A------C--CA---AAUUG-G-------ACGUU---U---U-UC-----A---A--A---C---AC---GUCGGACGUUUU-CCAAGCC---AAA--GU-----------------------------------------------
JXLN01010636.1/3535-3363                      UUAUC-G-AA---A-C-C-U--C--AAA-AC-C-A-UCGAACC-----G-------------------------------------------------------------------------------------------------------------------------------------------------------
#=GR JXLN01010636.1/3535-3363              PP *****.*.**...*.*.*.*..*..***.**.*.*.****977.....5.......................................................................................................................................................
PYHX01001421.1/1272832-1272947                ACCGA-A-AG---A-A-C-U--U--UCC-CU-G-A-AUACCUG-----A----A------C-------------------------------------------------------------------------------------------------------------------------------------------
#=GR PYHX01001421.1/1272832-1272947        PP *****.*.**...*.*.*.9..9..999.99.9.9.9999999.....9....8......5...........................................................................................................................................
HG819411.1/16898-17105                        GGUUU-U-AA---A-A-A-A--C--CGG-GG-G-G-GGUUUAA-----A----A------A--AA---AAAAA----A---AAAAC------------------------------------------------------------------------------------------------------------------
PKSA02005665.1/4375-4654                      AAUGU-U-AA---C-C-A-U--U--UUG-UU-C-U-UAGCCCG-----A---GA------C--UG---AGGCA-GGAA---AAGAGG---A---A-AG-----U---U--U---C---AA---AGUAGAAGAAAA-CUG-------------------------------------------------------------
#=GR PKSA02005665.1/4375-4654              PP *****.9.88...7.6.6.6..6..666.66.6.6.6666666.....5...48......9..99...99999.9999...999999...9...*.**.....*...*..*...*...**...***********9.555.............................................................
CM023270.1/21271433-21271671                  UCAAU-G-AA---A-A-C-A--U--UAG-GU-A-A-AAAAAAA-----A----A--------------------------------------------------------------------------------------------------------------------------------------------------
#=GR CM023270.1/21271433-21271671          PP *****.*.**...*.*.*.*..*..999.99.9.9.9999999.....8....7..................................................................................................................................................
KZ893153.1/11429-11194                        ACUUA-C-CA---A-G-C-U--A--CGA-AA-A-A-UUAAAUU-----C----G------C--UA---CGUCU----U---UCAGGC-----------------------------------------------------------------------------------------------------------------
CM019181.1/1165532-1165647                    UUUUC-A-AA---A-A-A-A--A--UGA-AG-C-U-AUUG----------------------------------------------------------------------------------------------------------------------------------------------------------------
#=GR CM019181.1/1165532-1165647            PP *****.*.**...*.*.*.*..*..*99.99.9.8.8875................................................................................................................................................................
SCLE01034102.1/418-689                        UUUAU-A-UA---U-C-U-C--U--UAU-GA-G-C-AUACGUU-----U----AG----GC--UG---UGUAG-UGUU---AUAAGA---A---A-AU-----U---A--G---G---UA---------------------------------AGCAUC-----------------------------------AUGAGU
#=GR SCLE01034102.1/418-689                PP *****.*.**...*.*.*.*..*..***.**.*.*.*******.....8....76....68..99...99999.***9...999999...7...7.66.....5...5..4...4...44.................................566678...................................999999
WNWK01037888.1/10053-10329                    GGGGA-A-AA---A-A-A-A--A--A------A-A-AAAAAAA-----A----A------A--UU-----------------------------U-UU-----U---U--U---U---AA-------GGGCCCCC-CCCUUUU---AAA--AA-----------------------------------------------
AZMS01S00047597.1/21301-21168                 UCUGA-A-AC---A-G-C-C--A--AGU-UG-A-U-U-------------------------------------------------------------------------------------------------------------------------------------------------------------------
#=GR AZMS01S00047597.1/21301-21168         PP *****.*.**...*.*.*.*..*..***.99.7.6.6...................................................................................................................................................................
PKSA02004709.1/463097-462982                  GUUGA-U-CG---A-A-A-U--U--UGA-AG-G-----------------------------------------------------------------------------------------------------------------------------------------------------------------------
#=GR PKSA02004709.1/463097-462982          PP *****.*.**...*.*.*.*..*..***.*9.7.......................................................................................................................................................................
CM008075.1/2624500-2624608                    AUUGC-C-UG---U-A-C-A--C--GCA-CA-U-G-UGU-----------------------------------------------------------------------------------------------------------------------------------------------------------------
#=GR CM008075.1/2624500-2624608            PP *****.*.**...*.*.*.*..*..***.**.*.9.987.................................................................................................................................................................
AJVK01117154.1/307-171                        UAUGC-A-AA---U-U-U-U--C--UCG-AU-------------------------------------------------------------------------------------------------------------------------------------------------------------------------
#=GR AJVK01117154.1/307-171                PP *****.*.**...*.9.9.9..9..965.53.........................................................................................................................................................................
JAABKL010013870.1/1892-1737                   UUUGU-A-AA---A-A-G-G--C--AAA-GG-G-G-UUAGGCU-----U----A------C--UU---UUUUU-UGCC---AGAAAU---C---G-GU-----A---U--U---U-------------------------------------------------------------------------------------
#=GR JAABKL010013870.1/1892-1737           PP *****.*.**...*.*.*.*..*..***.**.*.*.*******.....*....*......*..**...*****.****...*****9...7...6.55.....5...5..4...4.....................................................................................
CM023449.1/71776416-71776113                  CCCCU-U-AA---A-A-A-A--A--A--------A-AAAAAAU-----A----A------A--AA---UUUUU-GGGG---AAAAAA---U---U-UU-----U---C--C---C---UU---UGGGGCCCCU---UUUAAAA---AAC--CU-----------------------------------------------
JTDY01000805.1/68097-67878                    UCGAU-G-UA---A-G-C-A--C----C-GA-C-A-UUGUUUC-----G----A------C--CC---GUUU-----C---GAGAGC---C---U-UU-----U---U--------------------------------------------------------------------------------------------
#=GR JTDY01000805.1/68097-67878            PP *****.9.99...9.9.8.8..5....4.56.6.6.6666666.....6....7......7..66...6654.....4...555544...4...4.44.....4...3............................................................................................
CABEGB010000077.1/10498-10338                 UCCCA-C-AU---A-A-C-C--C--GAG-GG-G-U-UCCCCC--------------------------------------------------------------------------------------------------------------------------------------------------------------
#=GR CABEGB010000077.1/10498-10338         PP ****9.9.99...9.9.9.9..9..877.77.7.7.766665..............................................................................................................................................................
KI894746.1/277662-277538                      UCAGU-G-AA---U-A-G-U--U--CUA-CA-G-----------------------------------------------------------------------------------------------------------------------------------------------------------------------
#=GR KI894746.1/277662-277538              PP *****.9.99...8.8.8.7..7..776.66.5.......................................................................................................................................................................
ML142816.1/151618-151412                      UGUGC-A-AA---A-A-C-A--A--AAAAAA-A-A-UUAUUUU-------------------------------------------------------------------------------------------------------------------------------------------------------------
#=GR ML142816.1/151618-151412              PP *****.*.**...*.9.9.8..7..654144.5.5.6666655.............................................................................................................................................................
SCLH01001160.1/11554-11793                    UUUGA-C-CA---U-U-A-C--A--CCA-AU-A-G-GUACAGU-----A----U------C--GU---AACAA-GGUG---A---CA---U---U-UU-----C---A--A---A---AU---UUCAAAAUCUA-------------------UC-------------------------------------------UC
#=GR SCLH01001160.1/11554-11793            PP ****9.9.99...9.8.8.8..8..9**.**.*.*.*******.....*....*......*..88...88888.7777...7...46...7...7.77.....7...7..7...7...77...77887777666...................5*...........................................**
FZSS01002467.1/318515-318768                  UUUUU-U-CA---A-A-C-G--U--AGG-AC-G-U-UUUUCAA-----A----C------C--AA---ACUG-----G---ACGUUU---U---U-CA-----A---A--C---C---AC---GUCGGACGUUUU-CCAAGCC---AAA--GU-----------------------------------------------
DS232196.1/191051-191198                      UUUUU-A-AA---A-G-G-U--C--CAA-UA-A-A-CCAAAU--------------------------------------------------------------------------------------------------------------------------------------------------------------
#=GR DS232196.1/191051-191198              PP *****.*.**...*.*.*.*..*..999.98.8.8.777775..............................................................................................................................................................
VNJL01007492.1/94-276                         ACUGU-A-AG---G-U-A----A--CAU-AG-A-A-UCACGCU-----C----C------U--GC---GAUAC-A--G---UAAGGA---C---C-AA------------------------------------------------------------------------------------------------------
#=GR VNJL01007492.1/94-276                 PP *****.9.87...6.5.5....5..69*.**.*.*.*******.....9....9......9..99...99999.5..7...799999...7...6.55......................................................................................................
AAGJ06000008.1/24719245-24719078              AAUAU-A-GA---G-A-C-C--A--UGG-GC-G-U-CAAUCCU-----U----ACGCAAUA--CC---UAUUG---UU---CAGGGG---G---A-UG-----A---U--C-----------------------------------------------------------------------------------------
#=GR AAGJ06000008.1/24719245-24719078      PP *****.*.**...*.*.*.*..*..***.**.*.*.*******.....7....53333334..66...66666...46...666666...6...6.55.....5...5..5.........................................................................................
PKSA02001846.1/229072-228898                  UAUUU-A-AA---C-A-C-G--C--UGC-----------------------------------------------------------------------------------------------------------------------------U---------------------------------------------U
#=GR PKSA02001846.1/229072-228898          PP *****.*.**...*.*.*.*..*..*98.............................................................................................................................7.............................................8
LGIB01001407.1/24708-24596                    UGUGU-U-GA---A-U-G-A--A--UGA-CG-A-C-UC------------------------------------------------------------------------------------------------------------------------------------------------------------------
#=GR LGIB01001407.1/24708-24596            PP *****.*.**...*.9.9.9..9..999.99.9.7.76..................................................................................................................................................................
AAGJ06000006.1/26358880-26358691              AAAAA-A-AA---A-A-A-A--A--UUC-CC-A-U-GCAUGGG-----A----A------U--UU---CC----------------------------------------------------------------------------------------------------------------------------------
#=GR AAGJ06000006.1/26358880-26358691      PP *****.*.**...*.*.*.*..*..***.**.*.*.*******.....9....9......9..88...76..................................................................................................................................
JABSTQ010011052.1/3600332-3600176             GCUCU-C-CG---A-G-U-G--U--UGU-GC-G-----------------------------------------------------------------------------------------------------------------------------------------------------------------------
#=GR JABSTQ010011052.1/3600332-3600176     PP *****.*.**...*.*.*.*..*..***.*9.8.......................................................................................................................................................................
JH770313.1/112823-112553                      UAAGC-A-CA---A-A-A-U--U--UGC-UU-A-A-GCACGAA-----AAAACA------A--UU---GCUUA---GU---AAAAUC---A---G-GU-----U---A--C---C---GG---CCAAAACUCCAU-GUGAUGU---------------------------------------------------------
CM014389.1/178589502-178589389                UUAGU-A-AA---A-U-G-A--A--UA-----------------------------------------------------------------------------------------------------------------------------------------------------------------------------
#=GR CM014389.1/178589502-178589389        PP *****.*.**...9.9.9.9..9..84.............................................................................................................................................................................
HG823541.1/604-345                            UUAGG-G-GU---U-A-A-C--C--CCC-GG-G-G-UUAAAAA-----A----A------A--CC---CCGGG--GGU---UAAAAA---C---C-GU-----U---U--U---U---AA--------------------------------------------------------------------------------
KB306104.1/948803-948502                      UCGGA-A-CU---A-A-U-G--C--AAA-GG-A-A-GCAUGUU-----A----A------A--UU---GAUUC-ACAU---UUCAUU---U---G-UU-----A---U--G---G---GA---CAUAUACAUGCG-A----------------UUCACAUUUUA--------------------------CUACAUACGU
#=GR KB306104.1/948803-948502              PP *****.*.**...*.*.*.*..*..***.**.*.*.*******.....*....*......*..**...*****.****...******...*...*.**.....*...*..*...*...**...************.6................57899888888..........................8888889987
KZ344579.1/452499-452698                      UAUAC-A-CA---U-A-C-A--U--AUA-CA-U-A-UAUAUGU-----A--------------------------------------------------------------------------------------------------------UG-------------------------------------------AA
#=GR KZ344579.1/452499-452698              PP *****.*.**...*.*.*.*..*..***.*9.9.9.9999888.....7........................................................................................................68...........................................99
CM009763.1/18911851-18912079                  UGUGG-A-GA---A-A-U-A--G--UGA-AG-A-A-GACAUCU-----A----U------U--AG---AGGUU-GGUG---AA----------------------------------------------------------------------CA--------------------------------------------C
#=GR CM009763.1/18911851-18912079          PP *****.*.**...*.*.*.*..*..***.**.*.*.*******.....*....*......*..**...*9999.9998...87......................................................................89............................................9
PKSA02000251.1/4030489-4030177                GCAGA-A-CC---A-A-C-G--A--CGA-UG-C-C-GAAACAU-----A----A------G--UU---UAGAC-C--A---AAAAAC---G---C-AG-----U---C--U---G---AG---UUGUGACAUUAA-GCAAUGC---AAA--AC-----------------------------------------------
#=GR PKSA02000251.1/4030489-4030177        PP *****.*.**...*.*.*.*..*..***.**.*.*.*******.....*....*......9..99...99999.4..9...999999...9...9.99.....*...*..*...*...**...************.*******...***..**...............................................
WURT01066494.1/1451-1322                      AAAGU-A-AG---A-A-A-A--U--GCU-GA-U-A-AGA-----------------------------------------------------------------------------------------------------------------------------------------------------------------
#=GR WURT01066494.1/1451-1322              PP *****.*.**...*.*.*.*..*..**9.98.7.7.765.................................................................................................................................................................
LQNS02278094.1/35018209-35018333              UUUGA-A-UA---A-U-U-G--G--U------------------------------------------------------------------------------------------------------------------------------------------------------------------------------
#=GR LQNS02278094.1/35018209-35018333      PP ****9.8.88...7.7.6.6..5..5..............................................................................................................................................................................
JAAAKQ010740001.1/37139641-37139521           ACUGU-U-AA---G-G-U-A--U--AU-----------------------------------------------------------------------------------------------------------------------------------------------------------------------------
#=GR JAAAKQ010740001.1/37139641-37139521   PP *****.*.99...9.8.8.8..7..64.............................................................................................................................................................................
AVCP010508191.1/4584-4704                     UCUUA-A-UA---U-U-G-A--U--GGU-GU-A-C-AUU-----------------------------------------------------------------------------------------------------------------------------------------------------------------
#=GR AVCP010508191.1/4584-4704             PP ****9.9.99...9.9.9.9..9..999.98.8.8.886.................................................................................................................................................................
CM023453.1/78986993-78987193                  UCCAU-U-GU---U-A-A-A--U--AAA-AU-G-A-UUGCGCU-----A----A------A--AA---GGGAC---AC---GGACGG---A---A-UA-----A---G-----------G---AC---------------------------------------------------------------------------
#=GR CM023453.1/78986993-78987193          PP *****.*.**...*.*.*.*..*..***.**.*.*.*******.....*....*......*..**...****9...5*...******...7...6.65.....4...4...........2...22...........................................................................
CM009920.1/1802818-1802669                    ACUGA-A-GA---A-U-U-A--A--UUU-GC-G-G-GAAAU---------------------------------------------------------------------------------------------------------------------------------------------------------------
#=GR CM009920.1/1802818-1802669            PP *****.*.99...9.9.9.8..8..776.66.6.6.66654...............................................................................................................................................................
PKSA02007248.1/56824-56657                    GAUGU-A-AC---A-G-U-A--A--GAA-AG-C-A-CAAAACA-----A----A------C--AG---AGGGA-CAAA---AACAGA-----------------------------------------------------------------------------------------------------------------
#=GR PKSA02007248.1/56824-56657            PP *****.*.**...*.*.*.*..*..***.**.*.*.*******.....*....9......9..99...99999.5444...444444.................................................................................................................
ML142793.1/2195017-2194749                    ACCGU-G-CA---A-G-C-G--C--AGA-AA-U-U-UUUUUUU-----G----C------A--CA---GUGCA-UUUU---UUAUUG---U---U-UC-----C---G--U---U---UU---UC-GCACAGUGC-GGAA-UA---AAA--AU-----------------------------------------------
#=GR ML142793.1/2195017-2194749            PP *****.*.**...*.*.*.*..*..***.**.*.*.*******.....*....*......*..**...*****.****...******...9...9.99.....9...9..9...9...87...77.89*******.9995.45...555..55...............................................
VMOF01000035.1/12654694-12654418              GCAGU-U-CA---A------------AU-CA-C-U-ACAGCCA-----A----G------A--UG---GCCGA-CAAA---AGAAGA---A---A-AC-----U---U--A---C---AC---UCUUUCCAGAAA-----------------------------------------------------------------
CM023342.1/21760474-21760723                  UCUAC-G-AA---U-G-U-A--C--AAG--------------------A----A------U--UC---AUUUA-UGU-----UUGGU---U---A-UA-----U---U--U---U---UA---GGAAUAUA---U-CCACUA---------GU-----------------------------------------------
#=GR CM023342.1/21760474-21760723          PP *****.*.**...*.*.*.*..*..*87....................6....8......9..**...*****.*99.....89999...9...9.99.....9...9..9...9...99...76665555...7.***975.........55...............................................
AVCP010785595.1/1520-1242                     UCACU-U-UA---A-C-G-A--C--CGG-UU-U-C-GGGCGCU-----U----G------A--GU---GCCCU---UC---UUCUGG---UCUAU-UU-----U---U--G---U---AC---UGUUGCUUAAUA------------------AAUAAACA--------------------------------CGCUACU
KI472607.1/55294-55445                        CAUGU-U-AU---U-A-U-A--C--CUC-AA-------------------------------------------------------------------------------------------------------------------------------------------------------------------------
#=GR KI472607.1/55294-55445                PP *****.*.**...*.*.*.*..*..***.*9.........................................................................................................................................................................
WNWK01023283.1/20042-19731                    CUUGG-A-CC---A-U-U-------UAC-AA-A-G-UCACACU-----A----A------C--AC---ACAGA-GACA---GAGGAA---G---G-GU-----A---U--U---U---AU---AGGCAGGCAGAC-----------------------------------------------------------------
AZMS01S04743117.1/614-742                     CUGGU-C-AG---A-U-U-U--G--UUU-AG-A-A-UUACACG-------------------------------------------------------------------------------------------------------------------------------------------------------------
#=GR AZMS01S04743117.1/614-742             PP *****.*.**...*.*.*.*..*..***.**.*.*.******7.............................................................................................................................................................
FZSS01002688.1/239169-239361                  UUUUU-C-AA---A-C-C-A--C--GUC-GG-A-C-GUUUUUC-----A----A------A--CC---AAAUU---GG---ACGUUU---U---U-CA-----A---A--C---C---AC---GUCAGACGUUUU-CCAAGCC---AAA--GU-----------------------------------------------
#=GR FZSS01002688.1/239169-239361          PP *****.*.**...*.*.*.*..*..999.99.9.9.9999999.....9....9......9..99...99999...49...999999...9...9.99.....9...9..9...9...99...99**********.*******...***..**...............................................
ADOQ01004915.1/794-979                        CCGGU-A-AA---A-A-A-A--A--AAA-AA-AAA-ACCCCCC-----G----G------G--GG---GUAAA-AAAA---AAAAA-------------------------------------------------------------------AC-------------------------------------------GG
#=GR ADOQ01004915.1/794-979                PP *****.9.99...8.8.7.7..6..655.55.505.5555555.....5....5......4..44...44444.4444...44444...................................................................47...........................................99
SWLX011729882.1/315-57                        CCUUU-U-UU---A-A-C-C--C--AGG-GA-A-A-GGAAAGC-----U----C------C--GG---UUUUC-UUUC---CCUAGG---U---U-CA-----A---U--G---G---AA---CCCCGGGAAAGA------------------AA--------------------------------------------A
#=GR SWLX011729882.1/315-57                PP *****.*.**...*.*.*.*..*..***.**.*.*.*******.....*....*......*..**...*****.****...******...*...*.**.....*...*..9...9...99...999999999887..................9*............................................*
KZ485040.1/68852-68990                        UCUAU-A-AG---------G--U--AGA-AA-U-U-GAGCAUU-----A-------------------------------------------------------------------------------------------------------------------------------------------------------
#=GR KZ485040.1/68852-68990                PP ***98.7.65.........5..7..8**.**.*.*.*******.....8.......................................................................................................................................................
JXMZ02017456.1/2224-2467                      UGAUU-A-CA---A-U-C-A--G--CGA-AC-A-A-CGUUAGG-----A----A------A--CU---GUUGA-AGCA---AACAGA---A---G----------------------------------------------------------ACAAGGAA--------------------------------AGACGGC
#=GR JXMZ02017456.1/2224-2467              PP *****.*.**...*.*.*.*..*..***.**.*.*.*******.....*....*......*..**...*****.***9...999999...6...5..........................................................56666777................................888999*
NJRP01000450.1/43741-43602                    UCAUU-G-AA---A-A-A-A------GU-AA-------------------------------------------------------------------------------------------------------------------------------------------------------------------------
#=GR NJRP01000450.1/43741-43602            PP *****.9.99...9.8.7.7......88.87.........................................................................................................................................................................
CADCXV010000732.1/63381-63157                 AUUGA-U-AA---U-U-A-C--U--UAG-UG-A-A-ACACAGC-----G----A------C--GA---ACGAG---UA---AAAACG---U---G-AU--------------------AU---UUCGGCCCGUGC------------------GGCAGC-----------------------------------UGUUUC
#=GR CADCXV010000732.1/63381-63157         PP *****.*.**...*.*.*.*..*..***.**.*.*.*******.....*....*......*..**...**999...58...888888...7...6.55....................55...888888888887..................666677...................................766666
NJRO01002082.1/23355-23486                    UCAUU-G-AA---A-A-A-A------GU-AA-C-----------------------------------------------------------------------------------------------------------------------------------------------------------------------
#=GR NJRO01002082.1/23355-23486            PP *****.9.99...9.8.8.7......66.66.5.......................................................................................................................................................................
WURS01090721.1/995-1119                       CCUGG-G-AA---U-A-U-G--U--AUG-UG-C-G---------------------------------------------------------------------------------------------------------------------------------------------------------------------
#=GR WURS01090721.1/995-1119               PP ****9.9.98...8.7.6.6..5..555.55.4.4.....................................................................................................................................................................
WURT01075556.1/263774213-263774323            UCUGC-A-GC---A-A-U-A--C--UAG-GU-------------------------------------------------------------------------------------------------------------------------------------------------------------------------
#=GR WURT01075556.1/263774213-263774323    PP *****.*.**...*.*.*.*..*..**9.97.........................................................................................................................................................................
LYUA01004306.1/65593-65474                    UCCGU-A-AC---U-A-C-A--U--AU-----------------------------------------------------------------------------------------------------------------------------------------------------------------------------
#=GR LYUA01004306.1/65593-65474            PP *****.*.**...*.*.*.9..9..96.............................................................................................................................................................................
NIPQ01115813.1/2405-2536                      UCUGACA-GA---A-A-C-A--U--UCA-CA-A-A-UGGUC---------------------------------------------------------------------------------------------------------------------------------------------------------------
#=GR NIPQ01115813.1/2405-2536              PP ***9736.69...9.9.*.*..*..***.**.*.*.****8...............................................................................................................................................................
CACRWE010001275.1/2940-2734                   UCCCU-U-AA---A-U-U-U--U--U------------UUUUU-----A----A------C--CC---CCCCC-CUUU---GGGGGA---A---A-AA-----U---U--U--AA---AA---UUU--------------------------------------------------------------------------
#=GR CACRWE010001275.1/2940-2734           PP **999.9.88...7.6.6.5..5..5............78889.....9....9......9..98...88888.8888...888887...6...6.55.....5...5..5..15...66...665..........................................................................
AVCP010759949.1/5368-5451                     UUUUU-U-AA---C-A-U-A--U--CA-----------------------------------------------------------------------------------------------------------------------------------------------------------------------------
#=GR AVCP010759949.1/5368-5451             PP *****.*.**...*.9.9.9..9..97.............................................................................................................................................................................
LJIJ01003217.1/19007-18708                    UAGGA-A-AA---A-A-A-A--C--CCU-UG-G-G-GGGGGGG-----C----A------A--GG---CGGGG-GCUU---UAAAAA---U---U-UU-----U---U--U------------GGGGGGAGGGG------------------------------------------------------------------
WSYQ01000231.1/1469-1615                      CCUAG-A-AA---A-A-A-A--C--GGG----------------------------------------------------------------------------------------------------------------------------------------------------------------------------
#=GR WSYQ01000231.1/1469-1615              PP *****.*.**...*.9.9.9..8..875............................................................................................................................................................................
NJRN01000471.1/42063-41924                    UCAUU-G-AA---A-A-A-A------GU-AA-C-----------------------------------------------------------------------------------------------------------------------------------------------------------------------
#=GR NJRN01000471.1/42063-41924            PP *****.9.99...9.8.7.6......88.98.6.......................................................................................................................................................................
NJRL01000773.1/73393-73532                    UCAUU-G-AA---A-A-A-A------GU-AA-C-----------------------------------------------------------------------------------------------------------------------------------------------------------------------
#=GR NJRL01000773.1/73393-73532            PP *****.9.99...9.8.7.6......88.98.6.......................................................................................................................................................................
KK115896.1/370873-370538                      UCUAA-A-AC----------------AG-GC-A-A-AUCGACA-----A----C------C--UU---GUAUU----C---GGCGUA---G---A-UU-----U---U--G---U---AAAAUCCCAAUCGAU-------------------------------------------------------------------
SWLX011214095.1/262-92                        UCUGU-G-AC---C-U-U-U--U--UUU-AA-C-C-CAGGGAA-----A-------------------------------------------------------------------------------------------------------------------------------------------------------
#=GR SWLX011214095.1/262-92                PP *****.9.98...8.7.7.7..7..666.66.6.6.6666655.....4.......................................................................................................................................................
CM023267.1/49623416-49623194                  UUUUU-A-UU---U-U-C-U--C--UGA-CU-C-U-UAAGAGU-------------------------------------------------------------------------------------------------------------------------------------------------------------
PYSK01000028.1/896463-896181                  GUUGU-A-AC---U-A-U-A--C--UGA-GA-U-C-UU---AG-----A----A------C--UU---AUAUU-U------------------------------------------------------------------------------CAAGAUGGGUGGCGC------------------AUUUACGUUGUAGA
#=GR PYSK01000028.1/896463-896181          PP *****.*.**...*.*.*.*..*..***.*9.8.8.74...45.....7....8......8..88...77555.4..............................................................................789999999999999..................99999999*99999
BDMR010406849.1/117-341                       UUUUA-A-UU---G-C-C-C--C--UGC-AU-A-C-UAAUCUU-----C----A------A--AA---AUUUA----A---GGUUCC---U---G-AU-----G---U--C---G---GA---UUUUC-------------------------AGAUUUUA--------------------------------UGCUCCC
#=GR BDMR010406849.1/117-341               PP *****.*.**...*.*.*.*..*..***.**.*.*.*******.....*....*......*..**...****9....5...555555...5...5.55.....5...5..5...5...55...44444.........................44456668................................889****
QEEW01024769.1/18022-18145                    UCUGA-G-AG---A-U-U-------UG-----------------------------------------------------------------------------------------------------------------------------------------------------------------------------
#=GR QEEW01024769.1/18022-18145            PP ***98.7.76...5.4.3.......33.............................................................................................................................................................................
KZ494165.1/468255-468517                      CAAGU-C-GA---A-C-C-C--C--CUA-CA-A-C-ACUGUUG-----A----U------C--AU---UCCGU-U-UU---AUAUGA---A---U-UU---------C--G---U---GU---UGUACGAGUCAC-U----------------UAGAUUUUACAAAUACA-------------UGUGCCGGGCUGUGAAU
#=GR KZ494165.1/468255-468517              PP *****.9.99...8.8.7.7..6..555.44.4.4.4444444.....4....4......4..44...44444.3.24...444444...3...3.33.........3..3...3...33...333333333333.3................2357788899999****.............************99876
SCLH01000201.1/569661-569805                  UCUUC-A-CG---C-AUC-A--A--AAA-UG-C-G-UGAAGAA-----A----A--------------------------------------------------------------------------------------------------------------------------------------------------
#=GR SCLH01000201.1/569661-569805          PP ***99.9.76...5.515.6..6..666.66.6.6.6666666.....5....5..................................................................................................................................................
JHQJ01004986.1/330-462                        UCGGA-A-AA---A-A-C-A--A--UGA-A--------------------------------------------------------------------------------------------------------------------------------------------------------------------------
#=GR JHQJ01004986.1/330-462                PP *****.*.**...*.*.*.*..*..**9.6..........................................................................................................................................................................
NJRL01002440.1/3600-3465                      UCAUU-G-AA---A-A-A-A------GU-AA-C-----------------------------------------------------------------------------------------------------------------------------------------------------------------------
#=GR NJRL01002440.1/3600-3465              PP *****.9.99...9.8.8.7......77.77.5.......................................................................................................................................................................
PHTE01000314.1/126558-126680                  CCCUU-G-AA---A-A-U-U--C--CG-----------------------------------------------------------------------------------------------------------------------------------------------------------------------------
#=GR PHTE01000314.1/126558-126680          PP *****.*.**...*.*.*.*..*..*8.............................................................................................................................................................................
CM022876.1/17714974-17715146                  UCAGU-G-UG---A-A----------UU-UC-G-U-UGCCAUU-----A----A------G--CC---CUUUU-UG----------------------------------------------------------------------------------------------------------------------------
#=GR CM022876.1/17714974-17715146          PP *****.9.88...7.6..........89.99.9.9.9999999.....9....9......8..88...88888.76............................................................................................................................
PYSK01000380.1/5299-5039                      CCCCA-A-AA---A-A-C-A--U--AAA-AA-A-A-AAAAUUU-----C----A------U--UUUGGGGGGU-AUUA---AAAAAA---U---U-UU-----U---U--U---U-------------------------------------------------------------------------------------
#=GC SS_cons                                  :::::::::::::::::::::::::(((-((-(-(-(((((((-----(--------------((---(((((-(--(---((((((---(---(,,,,,,,,,,,,,,,,,,,<---<<---<<<<<<<<<<<<-----------------------------------------------------------------
#=GC RF                                       UCUGU.A.AA...A.A.C.A..C..Uga.aa.a.a.uuauaCu.....A....A......C..uu...auuua.UGUc...aaaaGa...U...U.UU.....U...U..U...U...AA...uCuaGACaacac.aCaAGCC...AAA..GU~~~~~~~~~~~~~~~~~~~~~~~~~~~~~~~~~~~~~~~~~~~~~~~
#=GC SS_cons_1                                ::::::::::::::::::::::<_________________________________________________________________________________________________________________________________________________________________________________
#=GC SS_cons_2                                ::::::::::::::::::::::::::::::::::::::<>::::::::::::::::::::::::::::::::::::::::::::::::::::::::::::::::::::::::::::::::::::::::::::::::::::::::::::::::::::::::::::::::::::::::::::::::::::::::::::::::
#=GC SS_cons_3                                :::::::::::::::::::::::::::::::::::::::<>:::::::::::::::::::::::::::::::::::::::::::::::::::::::::::::::::::::::::::::::::::::::::::::::::::::::::::::::::::::::::::::::::::::::::::::::::::::::::::::::
#=GC SS_cons_4                                :::::::::::::::::::::::::::::::::::::::<<_______________________________________________________________________________________________________________________________________________________________
#=GC SS_cons_5                                :::::::::::::::::::::::::::::::::::::::<________________________________________________________________________________________________________________________________________________________________
#=GC SS_cons_6                                :::::::::::::::::::::::::::::::::::::::::<>:::::::::::::::::::::::::::::::::::::::::::::::::::::::::::::::::::::::::::::::::::::::::::::::::::::::::::::::::::::::::::::::::::::::::::::::::::::::::::::
#=GC SS_cons_7                                :::::::::::::::::::::::::::::::::::::::::::::::::::::::::::::::<>:::::::::::::::::::::::::::::::::::::::::::::::::::::::::::::::::::::::::::::::::::::::::::::::::::::::::::::::::::::::::::::::::::::::
#=GC SS_cons_8                                ::::::::::::::::::::::::::::::::::::::::::::::::::::::::::::::::<_______________________________________________________________________________________________________________________________________
#=GC SS_cons_9                                ::::::::::::::::::::::::::::::::::::::::::::::::::::::::::::::::::::::::::::::::::::::::::::::::<_______________________________________________________________________________________________________
#=GC SS_cons_10                               ::::::::::::::::::::::::::::::::::::::::::::::::::::::::::::::::::::::::::::::::::::::::::::::::::::::::::::::::::::::::::::::::::::::::::::::::::::::::::::::::::::::::::::::::::::::::::::::::::::::::
#=GC SS_cons_11                               ::::::::::::::::::::::::::::::::::::::::::::::::::::::::::::::::::::::::::::::::::::::::::::::::::::::::::::::::::::::::::::::::::::::::::::::::::::::::::::::::::::::::::::::::::::::::::::::::::::::::
#=GC SS_cons_12                               ::::::::::::::::::::::::::::::::::::::::::::::::::::::::::::::::::::::::::::::::::::::::::::::::::::::::::::::::::::::::::::::::::::::::::::::::::::::::::::::::::::::::::::::::::::::::::::::::::::::::
#=GC SS_cons_13                               ::::::::::::::::::::::::::::::::::::::::::::::::::::::::::::::::::::::::::::::::::::::::::::::::::::::::::::::::::::::::::::::::::::::::::::::::::::::::::::::::::::::::::::::::::::::::::::::::::::::::

JZLH01S0326286.1/70-318                       -------------------------------U--------------------------------------------------------------------------------------------------------U-------U--AAA--AAA-AAAAAAAAA-----------------------------------
JFBF01005499.1/1239-1470                      C------------------------------GG------------------------------------------------------------------------------------------------------GG----------------------------------------GGGGGGGGG--------------
#=GR JFBF01005499.1/1239-1470              PP 7..............................99......................................................................................................**........................................998877777..............
JFBF01005499.1/2082-1783                      -------------------------------GU------------------------------------------------------------------------------------------------------AA-----------CC--CCC-GGGGGGGGGGG------GUAC-----------------------
JAABVK010001444.1/70555-70323                 C----------A-----A--GC--U--UGUC-----------------------------------------------------------------------------------------------------------A-AUGCU--GGU--UUU-GACAAGCUGGU------UUGA-----------------------
#=GR JAABVK010001444.1/70555-70323         PP 2..........1.....2..33..4..4444...........................................................................................................4.45555..666..666.66666666666......6666.......................
JFBF01005499.1/620-332                        --------UUUUU--UUU-----------UA-----------------------------------------------------------------------------------------------------------------A--AAC--CCC-GGGGGGA--------------CCCCCGGUUUUUUUUUUUUAACC
JABSTQ010011203.1/990365-990593               ---UU---GAUUU--UG-----------------------------------------------------------------------------------------------------------------------U-------U--GUG--UUC-GUCCGUUU---------UUUU-----------------------
#=GR JABSTQ010011203.1/990365-990593       PP ...33...44677..66.......................................................................................................................5.......9..***..***.******76.........5666.......................
FZSS01001627.1/76668-76416                    ---GGC-UUGAGA--CGU--GUCCA--AUUU-----------------------------------------------------------------------------------------------------------G-GUUUG--AAA--ACG-UCCGACGUG--------GUUU-----------------------
WNWK01094774.1/3104-3383                      C-------UUUUU-------AAAAU--UUAA-------------------------------------------------------------------------------------------------------------AUUUU--UUU--UUG----GGGAAAAA------AUU------------------------
#=GR WNWK01094774.1/3104-3383              PP 5.......44443.......33444..4444.............................................................................................................44333..343..333....33366655......444........................
VIGR010498948.1/554-831                       ---UGU-UUGU--------------------GCGUG-----------------------------------------------------------------------------------------------UGUGUU----------------------------------------UAGUUUUUUU-------------
#=GR VIGR010498948.1/554-831               PP ...444.4444....................65655...............................................................................................556677........................................7776665444.............
HG823541.1/1023-724                           -------------------------------UAAACG----------------------------------------------------------------------------------------------GGGUUA----------AAA--AAC-CCCCGGUUA------------AAAACCCGUUUAAAAAACCGUUU
JAAQRG010094937.1/3891-3631                   -------------------------------ACA----------------------------------------------------------------------------------------------------CAC----------------------------------------AGUGU------------------
#=GR JAAQRG010094937.1/3891-3631           PP ...............................467....................................................................................................899........................................99775..................
AAGJ06000013.1/36614539-36614362              ---GGC-AUUUUU--UGU--UCCUA--CUUU-----------------------------------------------------------------------------------------------------------G-AUGAC--ACG--GUG-C-CAGUUUCAA------U--------------------------
#=GR AAGJ06000013.1/36614539-36614362      PP ...***.******..***..*****..****...........................................................................................................*.****8..888..888.7.9****9988......4..........................
PKSA02006232.1/160972-161176                  G------------------------------C--------------------------------------------------------------------------------------------------------C---------------------------------------------------------------
#=GR PKSA02006232.1/160972-161176          PP 6..............................*........................................................................................................5...............................................................
CADEBD010000393.1/7699564-7699251             -------------------------------AUUCCCAAAACCCCCGGGUUUCCCUUUAUAAAAG-------------------------------------GGGUUUUUGGAAGGGCCCCUUUUAUUUCCCCCCAA---------------------AAAAAUUUU------UUUA-----------------------
WNWK01090444.1/1519-1776                      ---CCC-CCCCCU--UUU--UUUUU--CCAA-----------------------------------------------------------------------------------------------------------A-AAAAU--UUU--AAA-AAAAACAAAGGGGGGUUUUUU-----------------------
CACRWE010001275.1/2205-2432                   -----------------------------------------------------------------------------------------------------------------------------------------------------------------GGGAAA------UUUU-----------------------
JABXWC010000013.1/24251497-24251159           A--CGU-GCGCAC--GUA--UUACU--UAUA-----------------------------------------------------------------------------------------------------------G-GUAAU--ACG--UGC-GCACGUAUUGG------UUA------------------------
CH899013.1/361-119                            ---------------------------------------------------------------------------------------------------------------------------------------------------------------------------------GGGGGGGGGGGGGGCCCCC----
FZSS01003069.1/23752-23501                    ---GGC-UUGAGAAGUGU--CAAAU--U-UG-----------------------------------------------------------------------------------------------------------G-UUUG---AAA--ACG-UCCGACGUG--------GUUU-----------------------
#=GR FZSS01003069.1/23752-23501            PP ...***.**876511555..55555..4.44...........................................................................................................5.5555...566..666.666666554........3444.......................
WNWK01050537.1/9227-8958                      ---------------------------------------------------------------------------------------------------------------------------------------------------------------------------------UUCCCC-----------------
JABSTQ010008349.1/3425-3657                   -----U-UGAUUU--UGU------------------------------------------------------------------------------------------------------------------------------U--GUG--UUC-GUCCGUUU----------UUU-----------------------
#=GR JABSTQ010008349.1/3425-3657           PP .....2.366888..876..............................................................................................................................9..999..999.99999975..........566.......................
PKSA02004905.1/330038-330165                  ---------------------------------------------------------------------------------------------------------------------------------------------------------------------------------GAU--------------------
#=GR PKSA02004905.1/330038-330165          PP .................................................................................................................................................................................567....................
RICB01087296.1/429-228                        ---CGG-A--UUU--UG--------------AG-----------------------------------------------------------------------------------------------------CAC-------U--CCG--GUC-AGUAGAA-------------------------------------
#=GR RICB01087296.1/429-228                PP ...555.5..355..55..............55.....................................................................................................665.......6..666..666.6666665.....................................
QEWY01003123.1/721-603                        --------------------------------------------------------------------------------------------------------------------------------------------------------------------------------------------------------
#=GR QEWY01003123.1/721-603                PP ........................................................................................................................................................................................................
HG823541.1/881-1003                           ----------------------------------------------------------------------------------------------------------------------------------------------------------------GGGGGUU------UUUU-----------------------
#=GR HG823541.1/881-1003                   PP ................................................................................................................................................................7888899......9999.......................
HG824684.1/662-442                            -------------------------------G--------------------------------------------------------------------------------------------------------G--------------------GGGGGUAAAA------AAUU-----------------------
#=GR HG824684.1/662-442                    PP ...............................9........................................................................................................6....................4666666677......7777.......................
ADOQ01004915.1/350-644                        -------------------------------CCC----------------------------------------------------------------------------------------------------CCC-----------------------GGGGGGG------UUAC-----------------------
PKSA02004554.1/12293-12548                    ---GCC-CAUUUU--UGC--CCGUC--UUUG-----------------------------------------------------------------------------------------------------------G-UUUCU--GGA--AUU-UUCAGAAAAU----------------------------------
#=GR PKSA02004554.1/12293-12548            PP ...678.899***..*99..99999..9999...........................................................................................................9.9999*..***..***.*******983..................................
JABSTR010001015.1/892210-891902               -------------------------------UAAAAAAAAACCCCCUUUUUUCCCCCAAAAAUUAAAAACC-------------------------CCCCCCCUUUUUUAAAAAACCCCUAAAAAAAAAACCCUUUU-------U--GGG--GGC-CCCGGAAAAAA------AUUU-----------------------
WNWK01000729.1/252350-252131                  -------------------------------UCC----------------------------------------------------------------------------------------------------AAA----------------------------------------AAA--------------------
#=GR WNWK01000729.1/252350-252131          PP ...............................358....................................................................................................99*........................................***....................
CM023320.1/5813985-5814258                    C--CCC-CUUU-------------------------------------------------------------------------------------------------------------------------------------U--GUA--CCG-GCGACGUCU--------UUUU-----------------------
#=GR CM023320.1/5813985-5814258            PP 7..455.5555.....................................................................................................................................8..9**..***.*99999864........3344.......................
KZ312831.1/20521-20780                        A---AA-ACGCUA--ACU--UGGUU--GGUG-----------------------------------------------------------------------------------------------------------A-AACGC--GCG--UCG-AGAAAAGUA---------UUG-----------------------
#=GR KZ312831.1/20521-20780                PP 6...78.9*****..***..*****..****...........................................................................................................*.*****..***..***.999999888.........333.......................
CM023456.1/144835362-144835100                ---------------------------------------------------------------------------------------------------------------------------------------------------------------------------------GGGGGGGGGGGGGUUUUUGGGG-
FZSS01002500.1/371914-371660                  ---GGC-UUGAGA--CGUGUCCAAU--UUGG-----------------------------------------------------------------------------------------------------------U-UUG-A--AAA--ACG-UCCGACGU-GG------UUUG-----------------------
KZ808255.1/55488-55234                        U-------UACCA--UGU--UUAUA--UAUA-----------------------------------------------------------------------------------------------------------U-AUA-U--AUA--CCA-UCUGGAUU-UU------UAAA-----------------------
#=GR KZ808255.1/55488-55234                PP 3.......67777..788..88999..9999...........................................................................................................9.998.6..***..***.*****977.45......5667.......................
FZSS01000327.1/175535-175287                  ---GGC-UUGAUA--AGU--GUCCA--AUU------------------------------------------------------------------------------------------------------------U-GGUUU-GAAA--ACG-UCCGACGUGG--------UUU-----------------------
#=GR FZSS01000327.1/175535-175287          PP ...***.******..***..99998..766............................................................................................................5.55555.1678..9**.******9973........333.......................
NIGP01004783.1/70160-69976                    -------------------------------CG-----------------------------------------------------------------------------------------------------UAC---------------------------------------------------------------
#=GR NIGP01004783.1/70160-69976            PP ...............................35.....................................................................................................568...............................................................
VMOF01000035.1/64377228-64377031              -------------------------------C--------------------------------------------------------------------------------------------------------C------------G--GGG-GGUUUUUGGGG------GGGC-----------------------
WNWK01024224.1/10848-11094                    ---------------------------------------------------------------------------------------------------------------------------------------------------------------------------------AAAAAAAAAAAAGGGUUGGGGGA
CH898928.1/237-22                             A------------------------------AAAAAAAAG---------------------------------------------------------------------------------------GGGAGGGGAG---------------------GGGGUUUUU------UUUU-----------------------
#=GR CH898928.1/237-22                     PP *..............................*********.......................................................................................*999877653.....................344444322......2222.......................
CACRWE010003360.1/30-273                      A---------------------------------------------------------------------------------------------------------------------------------------A---------------------AAAAAAAGG----------GGGGCCCCCCCC-----------
#=GR CACRWE010003360.1/30-273              PP 8.......................................................................................................................................7.....................677777776..........579*********...........
VUNX01074647.1/1673108-1673368                ---CUG-A---UU--UGU--ACAGU------CUCCUGA-------------------------------------------------------------------------------------------UGAAGUCC-A-CUGU---GUG--GAC-GAGAGCUAG------------AG---------------------
#=GR VUNX01074647.1/1673108-1673368        PP ...988.8...99..9*9..99998......589****...........................................................................................********.8.9998...666..666.666665432............23.....................
WNWK01071107.1/4994-4765                      -----U-UUUUUU--GGG--GGAAA--AAAA-----------------------------------------------------------------------------------------------------------A-UUUUG--GGG--GGG-GG----AAAGG----------GGGGGGGGUUUUUU---------
#=GR WNWK01071107.1/4994-4765              PP .....2.344444..444..44444..4444...........................................................................................................4.44444..555..555.55....88887..........5799**********.........
CH897645.1/865-663                            ---------------------------------------------------------------------------------------------------------------------------------------------------------------------------------CCCCCCCCCCGCGGAGAGA----
#=GR CH897645.1/865-663                    PP .................................................................................................................................................................................4566789**********99....
VSFE01006135.1/18864-19124                    G----------UU--UGU--GACUU--GAAA-----------------------------------------------------------------------------------------------------------A-AGCCC--ACU--GUG-UGGGCAAAA-----------------------------------
#=GR VSFE01006135.1/18864-19124            PP 5..........89..999..99999..9999...........................................................................................................9.99887..777..777.777777643...................................
CM023453.1/103275318-103275068                U------------------------------UU-----------------------------------------------------------------------------------------------------UGG-----------GG--GCC-CCUCCCCCAAA------AAUU-----------------------
#=GR CM023453.1/103275318-103275068        PP *..............................**.....................................................................................................996...........44..444.44444444444......4555.......................
KZ899725.1/5494-5242                          U------------------------------GA-----------------------------------------------------------------------------------------------------AAG----------ACG--UAA-UAGCGAAUUUA---------A-----------------------
#=GR KZ899725.1/5494-5242                  PP 7..............................77.....................................................................................................776..........688..888.88888887533.........2.......................
SCLH01000758.1/230309-230093                  -------------------------------AGAAAAAUC---------------------------------------------------------------------------------------CCAGUUUUCU-----------------------UCACGCA------UUUU-----------------------
#=GR SCLH01000758.1/230309-230093          PP ...............................599******.......................................................................................*********6.......................5678888......8888.......................
PKSA02000496.1/616784-616552                  G------------------------------UCA---------------------------------------------------------------------------------------------------UCGA----------GUG--CGC-GUGCAAUUGCG------C--------------------------
#=GR PKSA02000496.1/616784-616552          PP *..............................***...................................................................................................***6..........9**..***.*******9987......4..........................
JFBF01005499.1/310-604                        C--GGU-UUUUUU--UUU--UUUUU--UAAA-----------------------------------------------------------------------------------------------------------A-AAAA---AAC--CCG-GGUAAAAAA------------AAAAACCCCCGUUUUUUUUUACG
CM022880.1/22299376-22299108                  -------------------------------AACGUUUAUGGACCCAUAAAUCGAGAAAUGGCCGAUCAAAA-----------------------CGUUUCCUAACCUCUCUGAGGAAGCGUCCUCCCCAUAAAAGU-------U--UUA--CCU-AGUGGGUAAAA------CUUU-----------------------
OENM01001394.1/35342-35563                    ---UGC-AUGCAA--UUU--UUUGGGCUUUU-----------------------------------------------------------------------------------------------------------U-CGAAG--GAU--UUUUGCUUGUGCAAA------AUUU-----------------------
#=GR OENM01001394.1/35342-35563            PP ...***.****99..988..88776434445...........................................................................................................6.77788..888..776266*********......****.......................
ATSW01088134.1/3097-3341                      U-----------------------------------------------------------------------------------------------------------------------------------------G-CUGUU--AU--------AUAUAAUAGG------CUUA-----------------------
#=GR ATSW01088134.1/3097-3341              PP 5.........................................................................................................................................4.44444..44........4566666666......6666.......................
WNWK01087731.1/3311-3577                      -------------------------------UUUUAAAUUU--------------------------------------------------------------------------------------UUUUUUUUUU----------------UU-GGGGGGAAAUU------UAAA-----------------------
SCLH01001298.1/49871-49682                    -------------------------------AACCCCC--------------------------------------------------------------------------------------------AGUUUUC----------------------------------------UUCAC------------------
#=GR SCLH01001298.1/49871-49682            PP ...............................6899999............................................................................................9999999........................................99999..................
JAAAKQ010740001.1/88507284-88507506           -------------------------------UGCCACGAA----------------------------------------------------------------------------------------GGGCUACUU----------------------------------------AUGCCUCAAA-------------
#=GR JAAAKQ010740001.1/88507284-88507506   PP ...............................567889***........................................................................................*********........................................********99.............
PYSK01000380.1/2388-2118                      ---------------------------------------------------------------------------------------------------------------------------------------------------------------------------------U----------------------
#=GR PYSK01000380.1/2388-2118              PP .................................................................................................................................................................................5......................
WNWK01062937.1/4741-5032                      ---GGG-AGGG--------------------AAAAAAAUUUUUUUAAAA----------------------------------------------------------------------AAAAAAAAAAAGGGCCUU-------U--GGG--GGA---AAAAAAAAA------UUUU-----------------------
PYSK01000380.1/3577-3858                      U-------UUUUU--UUC--CCCCC--UUCC-----------------------------------------------------------------------------------------------------------G-GGGGG--GGU--GGG---GGGGAAAAA------AGGG-----------------------
AVCP010376963.1/1357-1056                     U------------------------------AAAGUGAGAUGGAAGACAU--------------------------------------------------------------------AGAAGGUAUGUAGUGAGAG-------U--GCC--UUU-ACAAAGUUAUU------GAA------------------------
#=GR AVCP010376963.1/1357-1056             PP *..............................*******************....................................................................*988888888888888877.......8..999..999.99999999876......543........................
ML142816.1/156160-155823                      -------------------------------ACCGUGCGAAAAAAGUGGCUUG-------------------------------------------------------------AUUUUUGCACUGUGCAAGCACAA-------------------------AGAAA------UAUC-----------------------
AMPZ02000281.1/3030799-3030503                ---------------------------------------------------------------------------------------------------------------------------------------------------------------------------------UUAU-------------------
JABXWC010000002.1/30387077-30386759           -------------------------------AUAGGU---------------------------------------------------------------------------------------------UAACCAA-----------UA--CGU-GCGCACGUA---------UUA-----------------------
KI629983.1/2834937-2835034                    --------------------------------------------------------------------------------------------------------------------------------------------------------------------------------------------------------
#=GR KI629983.1/2834937-2835034            PP ........................................................................................................................................................................................................
QEEW01248099.1/11926-11719                    -------------------------------AGCCCUUCAACAGGCGCGAUCAUAGUGU--------------------------------------------------CAUUUUUUAUCACGCCUGUUGAAGGGCU-------U--UUG--CCC-GAAAGCUUG---------CUC-----------------------
#=GR QEEW01248099.1/11926-11719            PP ...............................4578999*******************88..................................................7765555567888888888999988777.......5..677..777.779999875.........222.......................
WNWK01075827.1/4823-5135                      ---------------------------------------------------------------------------------------------------------------------------------------------------------------------------------GGUUUUUUUAAAUGGGGGUUUUU
KZ651841.1/50059-50356                        ---UGU-GGGCAU--CG--------------UCGGGCCCCUGAUGAGUCGGACGCGAUGAAACGAUG---------------------------------CAGGACAUAGCGUAAUGCCGAGCCAACAUCUUAAUGA-------C--GUA--UUG-UCUGAUGUAGG------AA-------------------------
#=GR KZ651841.1/50059-50356                PP ...888.888877..65..............599*********************************.................................*********************************9888.......8..***..***.*********99......65.........................
PKSA02005483.1/540375-540166                  U---------UUA--CGC--CCCUU--UUUA-----------------------------------------------------------------------------------------------------------A-AG--U--ACC--ACU-UAUAGGUUUUU------UACG-----------------------
#=GR PKSA02005483.1/540375-540166          PP 7.........566..666..66666..6666...........................................................................................................6.65..6..777..777.77777777777......6666.......................
VJMY01000034.1/120966-121153                  -------------------------------CCAGAACG------------------------------------------------------------------------------------------GAAGUUCC----------------------------------------CGGACC-----------------
#=GR VJMY01000034.1/120966-121153          PP ...............................55666778..........................................................................................99999988........................................888777.................
CM023449.1/71776380-71776698                  -------------------------------AGGGGGAAAAAAGGGGAAAAGG--------------------------------------------------------------GCCCCCGGGGGGGGAAAAAAGG-------------------GGGGGGGGGGG------GGGG-----------------------
JAAAKQ010740001.1/7243966-7244136             ---------------------------------------------------------------------------------------------------------------------------------------------------------------------------------UCCGGAGGUCCCGGAUUC-----
#=GR JAAAKQ010740001.1/7243966-7244136     PP .................................................................................................................................................................................689***************.....
KZ501812.1/182130-181940                      U------------------------------A-------------------------------------------------------------------------------------------------------AG----------------------------------------CAA--------------------
#=GR KZ501812.1/182130-181940              PP 8..............................9.......................................................................................................9*........................................**9....................
QFTL02000005.1/17556321-17556569              ---GGC-ACGUCU-------ACAC---UGUU--------------------------------------------------------------------------------------------------------------UGUU--UUG--UGC-GUGAGGAAA---------UUG-----------------------
#=GR QFTL02000005.1/17556321-17556569      PP ...***.*66655.......4442...4555..............................................................................................................4555..566..666.666666655.........333.......................
KI894746.1/277507-277680                      U---------------------------------------------------------------------------------------------------------------------------------------U---------------------------------------------------------------
#=GR KI894746.1/277507-277680              PP 5.......................................................................................................................................6...............................................................
BDMR011732181.1/56-279                        U------------------------------GUACAAA--------------------------------------------------------------------------------------------CACGUCA-------U--AUA--GGG-AGUGGAAAACG------GUUC-----------------------
#=GR BDMR011732181.1/56-279                PP 5..............................5566666............................................................................................6665555.......7..788..888.88888887765......5554.......................
ML142790.1/5662929-5663072                    ---------------------------------------------------------------------------------------------------------------------------------------------------------------------------------GAGCGGU----------------
#=GR ML142790.1/5662929-5663072            PP .................................................................................................................................................................................4567888................
PHTE01000022.1/352152-352375                  U------------------------------CUCCAGGUAC-------------------------------------------------------------------------------------ACCCCUUAUCG----------GCA--CCG-CCUACUUUAA-------UAU------------------------
#=GR PHTE01000022.1/352152-352375          PP 9..............................**********.....................................................................................**********7..........89*..***.******9986.......344........................
CM023449.1/314415807-314415568                U----------UU--UAA--GGGGG--GGGC-----------------------------------------------------------------------------------------------------------C-CCCCA--AAA--AAG-GGGGGGUUUCC-------CCC-----------------------
#=GR CM023449.1/314415807-314415568        PP 6..........66..666..66666..6666...........................................................................................................6.66665..555..554.44444433332.......334.......................
NEVH01024426.1/2075556-2075300                ---GCUCCUGGUU--UGU--GUGUG--CUUU-----------------------------------------------------------------------------------------------------------C-AGUCA--AAA--ACU-GAAAGUAGAC---------CA-----------------------
#=GR NEVH01024426.1/2075556-2075300        PP ...6663388999..999..98888..8888...........................................................................................................8.88887..777..777.7777777553.........23.......................
LR736838.1/14702824-14703161                  G-------UUUGG--GGA--AAAUU--GG--GGAAAAAAGGAA---------------------------------------------------------------------------------GGGGCCCCAUUUA-A-AUUUU--UUU--UUG-GGGGGG---------------GAG--------------------
WNWK01057909.1/5927-6209                      ---------------------------------------------------------------------------------------------------------------------------------------------------------------------------------AA---------------------
VMOF01000002.1/43210103-43209786              -------------------------------CAGAGAAAAUCGUCCCUGAAGUUGCAGAGGUCGGCCAAUAAUCGCCUUUUCUUGGAUUAUGUCAAUUCUUGGCCGACUUCUCCAACUUCAUGAACGAUUUUCUCUG----------AAA--UGG-UUUGCGAAA---------AGG-----------------------
FN653234.1/33771-33956                        ---------------------------------------------------------------------------------------------------------------------------------------------------------------------------------AAAUAAA----------------
#=GR FN653234.1/33771-33956                PP .................................................................................................................................................................................4455677................
CM023452.1/130563690-130563501                -------------------------------AA-----------------------------------------------------------------------------------------------------AUU-------------------------UCCAA------UUUU-----------------------
#=GR CM023452.1/130563690-130563501        PP ...............................24.....................................................................................................774.........................44455......5555.......................
CH897330.1/344-616                            -------------------------------UUAAGAGGAGAGAAGAGAGAGGGGGGG----------------------------------------------------GGGUUAUUACCCCCCCCCCCCCCCCCC----------------------------------------GGGGGGGGGGGUUUUUUUUUUUU
#=GR CH897330.1/344-616                    PP ...............................333344444445555667788999***....................................................***********99999***********........................................******99999988777766655
FZSS01000071.1/76881-77108                    ---GGC-UUGAAA--AGU--GCCAA--U--------------------------------------------------------------------------------------------------------------U-UGGUUUGAAA--ACG-UCCGACGUGGU------U--U-----------------------
#=GR FZSS01000071.1/76881-77108            PP ...***.******..999..87777..6..............................................................................................................6.6776555999..***.********975......4..4.......................
KK500143.1/23885-23756                        --------------------------------------------------------------------------------------------------------------------------------------------------------------------------------------------------------
#=GR KK500143.1/23885-23756                PP ........................................................................................................................................................................................................
CACRWE010001399.1/34115-33871                 -------------------------------CCCCGG---------------------------------------------------------------------------------------------GGUUUUU-----------------G-GGAAAAACGGG------GGGC-----------------------
JAAQRG010214623.1/198-473                     ---AGG-UUUGUU------------------CCAAUGUACCUUUUAUUUACCUGUGUGCUA----------------------------------------------GCUGAAUCGGUAGCGUAAGCAUAUAGGUUU-------G--UUC--CAA-UGUACCUUU------------UA---------------------
#=GR JAAQRG010214623.1/198-473             PP ...888.887765..................344555566666777777777777777777..............................................777778997777777777777777766665.......6..677..777.777777665............33.....................
JAAFCF010006596.1/17863826-17863623           -------------------------------UU-----------------------------------------------------------------------------------------------------GCG----------------------------------------U----------------------
#=GR JAAFCF010006596.1/17863826-17863623   PP ...............................56.....................................................................................................799........................................9......................
NFUK01003404.1/2355-1984                      -------------------------------CCC----------------------------------------------------------------------------------------------------CAA----------GGG--GGG-GG----AAUGG------UUU-UGUUUUUU---------------
PGRX01000490.1/647183-646890                  ---UGU-AGUUUA--UAC--ACUUU--U---CACACGUUACCUAAAGGCU--------------------------------------------------------------------AUACUACACGAACGUUAAA-A-AUGUU--GCG--UUG-ACAGGCGUU-----------------------------------
ML158960.1/618750-618917                      ---------------------------------------------------------------------------------------------------------------------------------------------------------------------------------AAAAAA-----------------
#=GR ML158960.1/618750-618917              PP .................................................................................................................................................................................334567.................
SRIE01047099.1/976656-976848                  ---------------------------------------------------------------------------------------------------------------------------------------------------------------------------------CGGAGUGCUG-------------
#=GR SRIE01047099.1/976656-976848          PP .................................................................................................................................................................................578999****.............
PKSA02001134.1/997210-997107                  ---------------------------------------------------------------------------------------------------------------------------------------------------------------------------------A----------------------
#=GR PKSA02001134.1/997210-997107          PP .................................................................................................................................................................................7......................
DS232501.1/204167-204025                      -------------------------------GCCUU-----------------------------------------------------------------------------------------------GAGUCA----------------------GGGGUAUU------UAAA-----------------------
#=GR DS232501.1/204167-204025              PP ...............................99***...............................................................................................*****9......................8*******......****.......................
LQIF01000887.1/434788-434651                  ---------------------------------------------------------------------------------------------------------------------------------------------------------------------------------CACAGAA----------------
#=GR LQIF01000887.1/434788-434651          PP .................................................................................................................................................................................8899999................
MJUU01019659.1/4700-4462                      G----------UU--UGU--CCCCC--UUUA-----------------------------------------------------------------------------------------------------------G-G---C--CCC--UCA-UAGCUAA---G------AAAA-----------------------
WYDZ01074445.1/269577982-269577778            -------------------------------CAACGCC-------------------------------------------------------------------------------------------CUCUGUUG----------------------------------------UGACCCCCCA-------------
#=GR WYDZ01074445.1/269577982-269577778    PP ...............................5677899...........................................................................................99999999........................................9999999999.............
CM023277.1/43423440-43423597                  ---------------------------------------------------------------------------------------------------------------------------------------------------------------------------------AGCA-------------------
#=GR CM023277.1/43423440-43423597          PP .................................................................................................................................................................................899*...................
WNWK01028461.1/7034-6791                      --------------------------------------------------------------------------------------------------------------------------------------------------------------------------------------------------------
#=GR WNWK01028461.1/7034-6791              PP ........................................................................................................................................................................................................
BDMT011175639.1/282-553                       -----------UA--UAU--AUAUA--UAUA-----------------------------------------------------------------------------------------------------------U-AUAUA--GUA--UCU-GGUAGGAUAGU---------------------------------
#=GR BDMT011175639.1/282-553               PP ...........99..999..*****..****...........................................................................................................*.*****..***..***.********986.................................
JFBF01005499.1/1415-1307                      --------------------------------------------------------------------------------------------------------------------------------------------------------------------------------------------------------
#=GR JFBF01005499.1/1415-1307              PP ........................................................................................................................................................................................................
VMOF01000002.1/79307428-79307807              ---CGC-GGUUUU--CUU--AUGGC------ACUUGUGUGCUUCUUCUUCUUCUUUUUGUGUGGUGUUGCGAGACUACCUCCUGUAGAUGGCGCUGAUUGAAGAUAGGGAAACCCAAUGCAAACCGCGGCCCCGGCC-G-CCAUU--ACG--GUC-UCGCGUUUAAA------AGCA-----------------------
ML142799.1/145062-145235                      U------------------------------UGU----------------------------------------------------------------------------------------------------ACA----------------------------------------AA---------------------
#=GR ML142799.1/145062-145235              PP 9..............................999....................................................................................................999........................................99.....................
JABBCG010000011.1/4489240-4489427             ---------------------------------------------------------------------------------------------------------------------------------------------------------------------------------G----------------------
#=GR JABBCG010000011.1/4489240-4489427     PP .................................................................................................................................................................................8......................
VCRD01005548.1/8809-9078                      C-------UGCCC--UGU-------------GACUAU---------------------------------------------------------------------------------------------GAUGAAG-------A--UUC--UUG-UACGGAUGAAG------ACGA-----------------------
#=GR VCRD01005548.1/8809-9078              PP 5.......55554..444.............333333.............................................................................................3333333.......4..455..555.55555544433......3222.......................
WNWK01014884.1/42053-42277                    C------------------------------CCAA-------------------------------------------------------------------------------------------------AUUUU---------------------------------------------------------------
#=GR WNWK01014884.1/42053-42277            PP 5..............................4444.................................................................................................44444...............................................................
LR736855.1/19843253-19843529                  ---------------------------------------------------------------------------------------------------------------------------------------------------------------------------------AAAAAA-----------------
JAADYU010003712.1/1632390-1632271             --------------------------------------------------------------------------------------------------------------------------------------------------------------------------------------------------------
#=GR JAADYU010003712.1/1632390-1632271     PP ........................................................................................................................................................................................................
KZ885843.1/57816-57581                        A---------------------------------------------------------------------------------------------------------------------------------------A---------------------------------------------------------------
#=GR KZ885843.1/57816-57581                PP 8.......................................................................................................................................9...............................................................
CM023470.1/53759233-53759412                  -------------------------------CCA----------------------------------------------------------------------------------------------------GUC----------------------------------------AGAUA------------------
#=GR CM023470.1/53759233-53759412          PP ...............................556....................................................................................................89*........................................*****..................
ABIR03004089.1/734-1045                       -------------------------------GGGUUGGAAAACCGCCCUCCCAAUUAAAGGGGGGGUC-------------------------------CCCAUAACCCCCCCCCCCCGCGCCCAUUUUUCUUUUUA-------------------------AAAAA------UUUC-----------------------
WYDE01070001.1/256583465-256583296            C------------------------------AC-----------------------------------------------------------------------------------------------------CUA----------------------------------------CAACGUC----------------
#=GR WYDE01070001.1/256583465-256583296    PP *..............................**.....................................................................................................***........................................*******................
DS231961.1/257238-257094                      -------------------------------GCCUUG---------------------------------------------------------------------------------------------AGUCAGG----------------------GGUAUUG-----------AA---------------------
#=GR DS231961.1/257238-257094              PP ...............................******.............................................................................................******9......................5666665...........44.....................
SWLX010574827.1/455-237                       --------------------------------------------------------------------------------------------------------------------------------------------------------------------------------------------------------
#=GR SWLX010574827.1/455-237               PP ........................................................................................................................................................................................................
WUQG01516157.1/177-52                         --------------------------------------------------------------------------------------------------------------------------------------------------------------------------------------------------------
#=GR WUQG01516157.1/177-52                 PP ........................................................................................................................................................................................................
HG823571.1/199-459                            --------UUUUU--UAA--CCCCG--UAAA----------------------------------------------------------------------------------------------------------AC-GGGGU--UUU--UAC-C-CCCGGUA------------AAAAAAAAC--------------
LQIF01001526.1/155800-155949                  ---------------------------------------------------------------------------------------------------------------------------------------------------------------------------------CACAGAAG---------------
#=GR LQIF01001526.1/155800-155949          PP .................................................................................................................................................................................88999999...............
LQIF01001526.1/163173-163322                  ---------------------------------------------------------------------------------------------------------------------------------------------------------------------------------CACAGAAG---------------
#=GR LQIF01001526.1/163173-163322          PP .................................................................................................................................................................................88999999...............
PJUU01081677.1/12851-13025                    -------------------------------AAUGUCAAUUAC---------------------------------------------------------------------------------UUUUUUAUCCCGC----------------------------------------UCAAGAGGA--------------
#=GR PJUU01081677.1/12851-13025            PP ...............................667777888888.................................................................................888888899****........................................*********..............
VIIS01001216.1/102476-102633                  ---------------------------------------------------------------------------------------------------------------------------------------------------------------------------------CUCCCU-----------------
#=GR VIIS01001216.1/102476-102633          PP .................................................................................................................................................................................577777.................
QANH01000094.1/960661-960408                  U------------------------------AU-----------------------------------------------------------------------------------------------------UGA----------------------------------------AAUUUAA----------------
#=GR QANH01000094.1/960661-960408          PP 9..............................9*.....................................................................................................**9........................................9999999................
HG824378.1/839-979                            U------------------------------U--------------------------------------------------------------------------------------------------------U----------------------------------------AC---------------------
#=GR HG824378.1/839-979                    PP 8..............................9........................................................................................................*........................................**.....................
CM022048.1/7454794-7454899                    ---AGC-AAAUUA--UCU--GCAUU--AUUA----------------------------------------------------------------------------------------------------------UG-GUGCU--UCG--UUC-GACACAAUG------------AG---------------------
#=GR CM022048.1/7454794-7454899            PP ...***.******..***..****9..8877..........................................................................................................69.9****..***..***.*******86............34.....................
JAAAXY0100389392.1/249-395                    -AAAUC-UCGGUU--UGU---------UUUU-----------------------------------------------------------------------------------------------------------A-CCUCG--GUU--AGG-GGUGCGAUCGG------UUCU-----------------------
#=GR JAAAXY0100389392.1/249-395            PP .33777.777777..765.........4444...........................................................................................................5.55556..777..788.889********......****.......................
PKSA02004968.1/233789-233671                  --------------------------------------------------------------------------------------------------------------------------------------------------------------------------------------------------------
#=GR PKSA02004968.1/233789-233671          PP ........................................................................................................................................................................................................
ML142790.1/5647829-5647525                    ---AUU-CUGCAC--UGU--GCA--------AAGACAAAAGUG---------------------------------------------------------------------------------CAGAAACAAUUUC----UGC---------AC-AGUGCAAAAUU------UUU------------------------
QVRM01004035.1/37930-38108                    -------------------------------CAAA-------------------------------------------------------------------------------------------------GGCUU----------------------------------------UGA--------------------
#=GR QVRM01004035.1/37930-38108            PP ...............................4567.................................................................................................9****........................................***....................
WHPX01000584.1/106878-106654                  -------------------------------CG-----------------------------------------------------------------------------------------------------GUG----------------------------------------UUU--------------------
#=GR WHPX01000584.1/106878-106654          PP ...............................99.....................................................................................................998........................................888....................
KZ497583.1/622312-622585                      ----GU-UAUUUC--CCU--AUA--------GUAUGCGGUAAUA--------------------------------------------------------------------------------GAAUAACACAGUU----UAUC--CCC--UCG-CGCGGGAUAA-----------A----------------------
#=GR KZ497583.1/622312-622585              PP ....55.566666..555..555........79999***99999................................................................................9999999999987....6668..899..999.9999999983...........3......................
JAAAKQ010074001.1/495508895-495509084         -------------------------------UGAC-------------------------------------------------------------------------------------------------CUCCA----------------------------------------GGAC-------------------
#=GR JAAAKQ010074001.1/495508895-495509084 PP ...............................789*.................................................................................................*****........................................****...................
GL475405.1/163596-163348                      ---AUC-AUGCAA--AAU--GGAGA--GAAA-----------------------------------------------------------------------------------------------------------UGUUCCC--AUU--UUC-GUUUGAAUUUU------AAAA-----------------------
JXSR01S017065.1/5084-5230                     ---------------------------------------------------------------------------------------------------------------------------------------------------------------------------------A----------------------
#=GR JXSR01S017065.1/5084-5230             PP .................................................................................................................................................................................6......................
FZSS01002454.1/810749-810529                  ---GGC-UUGAGA--AGU--GUCCA--AUU------------------------------------------------------------------------------------------------------------U-GGUUU-GAAA--ACG-UCCGACUUGG--------UUU-----------------------
#=GR FZSS01002454.1/810749-810529          PP ...***.******..999..98888..665............................................................................................................5.55555.1678..9**.9999999874........445.......................
CM022904.1/3789969-3789808                    -------------------------------GGA---------------------------------------------------------------------------------------------------AAAA----------------------------------------AAA--------------------
#=GR CM022904.1/3789969-3789808            PP ...............................68*...................................................................................................****........................................***....................
WURT01075556.1/195730011-195730123            ---------------------------------------------------------------------------------------------------------------------------------------------------------------------------------UA---------------------
#=GR WURT01075556.1/195730011-195730123    PP .................................................................................................................................................................................79.....................
QEEW01023095.1/23151-22883                    -------------------------------CCCUUCUACGGAUAUAGGGUUACAUUCUGUUA------------------------------------------CAGGGUUACAUUCUGUACCCGUAGAAGGACGU-------C--UUG--CCC-GAAAGCUUGUA------CGAU-----------------------
#=GR QEEW01023095.1/23151-22883            PP ...............................56678999********************9***..........................................******99888888888899999996665544.......7..999..999.99999998754......4444.......................
JABSTQ010010667.1/115023-115243               -------------------------------GAA----------------------------------------------------------------------------------------------------GGA----------------------------------------GACC-------------------
#=GR JABSTQ010010667.1/115023-115243       PP ...............................666....................................................................................................667........................................7899...................
JZLH01S0399973.1/34838-35075                  U------------------------------AUAGG-----------------------------------------------------------------------------------------------AUGGAA------------A--CUC-UGAAGAUUA---------UUA-----------------------
#=GR JZLH01S0399973.1/34838-35075          PP 8..............................88888...............................................................................................889875............5..555.668888877.........455.......................
PKSA02003558.1/60325-60576                    ---GUG-ACGUUU--UG--------------CA-----------------------------------------------------------------------------------------------------UUG-------C--UUA--AUG-UCACAACUCAG------A--------------------------
SDAX010087888.1/2866-2651                     -------------------------------CCAGUUCCCAA-----------------------------------------------------------------------------------GUGUGGAGCUGU---------------ACA-UCUUGCAUUAA------U--------------------------
#=GR SDAX010087888.1/2866-2651             PP ...............................5568888****...................................................................................***998877654...............566.66777777665......3..........................
PNEQ01099617.1/5058-4934                      --------------------------------------------------------------------------------------------------------------------------------------------------------------------------------------------------------
#=GR PNEQ01099617.1/5058-4934              PP ........................................................................................................................................................................................................
PKSA02009241.1/246679-246822                  ---------------------------------------------------------------------------------------------------------------------------------------------------------------------------------UGGG-------------------
#=GR PKSA02009241.1/246679-246822          PP .................................................................................................................................................................................5***...................
SWKY01000005.1/55862990-55862867              ---------------------------------------------------------------------------------------------------------------------------------------------------------------------------------UUU--------------------
#=GR SWKY01000005.1/55862990-55862867      PP .................................................................................................................................................................................678....................
JABSTQ010008330.1/63338-63183                 ---------------------------------------------------------------------------------------------------------------------------------------------------------------------------------CAGUG------------------
#=GR JABSTQ010008330.1/63338-63183         PP .................................................................................................................................................................................79***..................
LS529064.1/22216-22024                        ---------------------------------------------------------------------------------------------------------------------------------------------------------------------------------AGAAUUAUUCA------------
#=GR LS529064.1/22216-22024                PP .................................................................................................................................................................................44455567899............
PKSA02000637.1/594982-594761                  -------------------------------GCCCCGCGGUC-----------------------------------------------------------------------------------UCGGCAUUACCC-------------------GGGCGCGCGCU------UAAA-----------------------
#=GR PKSA02000637.1/594982-594761          PP ...............................6**********...................................................................................***********6...................789********......****.......................
WUQG01720000.1/39457875-39458124              G------------------------------UGGGU------------------------------------------------------------------------------------------------GCCGG--------------------GGGUAAAAAA------A--------------------------
#=GR WUQG01720000.1/39457875-39458124      PP 9..............................99999................................................................................................88643....................3333333332......2..........................
PGRX01001589.1/329008-328724                  U----------UA--CGU--UUAGU--AGUC-----------------------------------------------------------------------------------------------------------U-UUAAA--ACC--UUG-UGACGG---UU------UUAA-----------------------
BLKM01007580.1/34062-33924                    ---------------------------------------------------------------------------------------------------------------------------------------------------------------------------------GAUAAGGAUC-------------
#=GR BLKM01007580.1/34062-33924            PP .................................................................................................................................................................................45677889**.............
JXSR01S053979.1/99842-100051                  -------------------------------ACUGUUUCGGU------------------------------------------------------------------------------------CAUUGAACUUU----------------------------------------AUACAUCGA--------------
#=GR JXSR01S053979.1/99842-100051          PP ...............................44555667888....................................................................................88889999999........................................999999999..............
WNWK01004820.1/37954-37699                    ---ACC-AUGUA-------------------GAUAUUACAUGG----------------------------------------------------------------------------------UGUAGCAUAAAG-------U--AGA--UAU-UAUAUGAUAUG------G--------------------------
#=GR WNWK01004820.1/37954-37699            PP ...***.****6...................677888999999..................................................................................999999999988.......*..***..***.***********......5..........................
PJUT01257549.1/543-422                        ---------------------------------------------------------------------------------------------------------------------------------------------------------------------------------GAG--------------------
#=GR PJUT01257549.1/543-422                PP .................................................................................................................................................................................899....................
WOFM01000212.1/1767860-1767692                ---------------------------------------------------------------------------------------------------------------------------------------------------------------------------------CGAGCCAUGCA------------
#=GR WOFM01000212.1/1767860-1767692        PP .................................................................................................................................................................................999********............
WUAS01076668.1/167776063-167775945            --------------------------------------------------------------------------------------------------------------------------------------------------------------------------------------------------------
#=GR WUAS01076668.1/167776063-167775945    PP ........................................................................................................................................................................................................
ML633133.1/1682450-1682575                    --------------------------------------------------------------------------------------------------------------------------------------------------------------------------------------------------------
#=GR ML633133.1/1682450-1682575            PP ........................................................................................................................................................................................................
JXSR01S006458.1/61872-61679                   -------------------------------AUAGC------------------------------------------------------------------------------------------------GGGUA----------UUA--GCG-AUCAUUUUUGG------AGU------------------------
#=GR JXSR01S006458.1/61872-61679           PP ...............................*8888................................................................................................88886..........578..888.88888877766......554........................
LFEI02000138.1/483635-483418                  U------------------------------GGCCGGCU-----------------------------------------------------------------------------------------UGGUCCUUG-------------------------AAAGC------AUC-UG---------------------
#=GR LFEI02000138.1/483635-483418          PP 5..............................55555555.........................................................................................555555443.........................33333......333.22.....................
AAGJ06000021.1/34500365-34500195              ---------------------------------------------------------------------------------------------------------------------------------------------------------------------------------GGAUGAU----------------
#=GR AAGJ06000021.1/34500365-34500195      PP .................................................................................................................................................................................3445556................
JAAEEI010000871.1/11988-11831                 ---------------------------------------------------------------------------------------------------------------------------------------------------------------------------------CAGUCU-----------------
#=GR JAAEEI010000871.1/11988-11831         PP .................................................................................................................................................................................578899.................
FZSS01002544.1/533200-532908                  ---GGC-UUGAGA--AGU-------------GUCCAAUUUGGUUUGAAAAACGUUCGA---------------------------------------------------UGUGGAUUGGAAAAGUCAAUUUGGUUUG-------A--AAA--ACG-UCCGACGUG--------GUUU-----------------------
JXLN01010636.1/3535-3363                      ---------------------------------------------------------------------------------------------------------------------------------------------------------------------------------AUUGGUC----------------
#=GR JXLN01010636.1/3535-3363              PP .................................................................................................................................................................................5799999................
PYHX01001421.1/1272832-1272947                ---------------------------------------------------------------------------------------------------------------------------------------------------------------------------------CUAA-------------------
#=GR PYHX01001421.1/1272832-1272947        PP .................................................................................................................................................................................999*...................
HG819411.1/16898-17105                        --------------------------------------------------------------------------------------------------------------------------------------------------------------------------------------------------------
PKSA02005665.1/4375-4654                      -------------------------------AACAGUCGAGGACAC----------------------------------------------------------------------------GUCCUCGACUGUUCA-------U--UUU--UCU-UCUACUUUAAA------ACU------------------------
#=GR PKSA02005665.1/4375-4654              PP ...............................565556778888888............................................................................889999988888888.......8..99*..***.********999......765........................
CM023270.1/21271433-21271671                  --------------------------------------------------------------------------------------------------------------------------------------------------------------------------------------------------------
#=GR CM023270.1/21271433-21271671          PP ........................................................................................................................................................................................................
KZ893153.1/11429-11194                        ---------------------------------------------------------------------------------------------------------------------------------------------------------------------------------G----------------------
CM019181.1/1165532-1165647                    --------------------------------------------------------------------------------------------------------------------------------------------------------------------------------------------------------
#=GR CM019181.1/1165532-1165647            PP ........................................................................................................................................................................................................
SCLE01034102.1/418-689                        C------------------------------UAGUACUU-----------------------------------------------------------------------------------------GUGCACUAA--------------------------UGCU------AUUA-----------------------
#=GR SCLE01034102.1/418-689                PP 9..............................99999999.........................................................................................888887764..........................4444......4444.......................
WNWK01037888.1/10053-10329                    ---AAA-AGGGUU--UUU--CCCCU--UUU-UUUUUUCCCCCCCCGGGGGGGGG------------------------------------------------------------GGGGAUAAAUUUUUUUUGCUAUG-A-GUGGG--GGG--GGG-GG----AAAUC------AAAU-----------------------
AZMS01S00047597.1/21301-21168                 ---------------------------------------------------------------------------------------------------------------------------------------------------------------------------------U----------------------
#=GR AZMS01S00047597.1/21301-21168         PP .................................................................................................................................................................................9......................
PKSA02004709.1/463097-462982                  --------------------------------------------------------------------------------------------------------------------------------------------------------------------------------------------------------
#=GR PKSA02004709.1/463097-462982          PP ........................................................................................................................................................................................................
CM008075.1/2624500-2624608                    --------------------------------------------------------------------------------------------------------------------------------------------------------------------------------------------------------
#=GR CM008075.1/2624500-2624608            PP ........................................................................................................................................................................................................
AJVK01117154.1/307-171                        ---------------------------------------------------------------------------------------------------------------------------------------------------------------------------------GCAU-------------------
#=GR AJVK01117154.1/307-171                PP .................................................................................................................................................................................3455...................
JAABKL010013870.1/1892-1737                   -------------------------------CUA----------------------------------------------------------------------------------------------------AAG----------------------------------------GGG--------------------
#=GR JAABKL010013870.1/1892-1737           PP ...............................567....................................................................................................89*........................................***....................
CM023449.1/71776416-71776113                  ---UUU-AAAAAU--UUU--CC---------GGCCCGGGCCCCCCCCA-----------------------------------------------------------------------AACCCCCCAAAAAAAAAG-----GG-----G--GGG-GGUUAAAUUUU------UUUU-----------------------
JTDY01000805.1/68097-67878                    -------------------------------CAAGGUGAGUGACCGC--------------------------------------------------------------------------GACGCACUCCACUCGC----------------------------------------GUCUCGCUUGGCAA---------
#=GR JTDY01000805.1/68097-67878            PP ...............................345799999*******..........................................................................****999999999888........................................77666555555555.........
CABEGB010000077.1/10498-10338                 ---------------------------------------------------------------------------------------------------------------------------------------------------------------------------------ACGGCAAGGUGGCG---------
#=GR CABEGB010000077.1/10498-10338         PP .................................................................................................................................................................................689***********.........
KI894746.1/277662-277538                      ---------------------------------------------------------------------------------------------------------------------------------------------------------------------------------CUU--------------------
#=GR KI894746.1/277662-277538              PP .................................................................................................................................................................................9**....................
ML142816.1/151618-151412                      ---------------------------------------------------------------------------------------------------------------------------------------------------------------------------------GCA--------------------
#=GR ML142816.1/151618-151412              PP .................................................................................................................................................................................567....................
SCLH01001160.1/11554-11793                    C------------------------------UCCCA------------------------------------------------------------------------------------------------GACGG-----------UA--CAU-GGUGUA--AGA------UUUU-----------------------
#=GR SCLH01001160.1/11554-11793            PP *..............................*****................................................................................................***85...........66..677.788877..599......9999.......................
FZSS01002467.1/318515-318768                  ---GGC-UUGAGA--AGUGUCCAAU--UUGA-----------------------------------------------------------------------------------------------------------U-UUG-A--AAG--ACG-UCCGACGU-GG------UUUG-----------------------
DS232196.1/191051-191198                      ---------------------------------------------------------------------------------------------------------------------------------------------------------------------------------U----------------------
#=GR DS232196.1/191051-191198              PP .................................................................................................................................................................................6......................
VNJL01007492.1/94-276                         -------------------------------CCUUA-----------------------------------------------------------------------------------------------GAGUAA----------------------------------------GGU--------------------
#=GR VNJL01007492.1/94-276                 PP ...............................55566...............................................................................................8*****........................................***....................
AAGJ06000008.1/24719245-24719078              ---------------------------------------------------------------------------------------------------------------------------------------------------------------------------------UAU--------------------
#=GR AAGJ06000008.1/24719245-24719078      PP .................................................................................................................................................................................457....................
PKSA02001846.1/229072-228898                  U---------------------------------------------------------------------------------------------------------------------------------------A---------------------------------------------------------------
#=GR PKSA02001846.1/229072-228898          PP *.......................................................................................................................................8...............................................................
LGIB01001407.1/24708-24596                    --------------------------------------------------------------------------------------------------------------------------------------------------------------------------------------------------------
#=GR LGIB01001407.1/24708-24596            PP ........................................................................................................................................................................................................
AAGJ06000006.1/26358880-26358691              ---------------------------------------------------------------------------------------------------------------------------------------------------------------------------------CAU--------------------
#=GR AAGJ06000006.1/26358880-26358691      PP .................................................................................................................................................................................667....................
JABSTQ010011052.1/3600332-3600176             ---------------------------------------------------------------------------------------------------------------------------------------------------------------------------------GGAAAG-----------------
#=GR JABSTQ010011052.1/3600332-3600176     PP .................................................................................................................................................................................78999*.................
JH770313.1/112823-112553                      ---ACA-UUACUU------------------GUGACUGGUAUUUAGCUGUU-----------------------------------------------------------------GUUUACUUAGCAUUACAAUUG-------C--AUG--GAG-UUUUGGCCAGU------A--------------------------
CM014389.1/178589502-178589389                ---------------------------------------------------------------------------------------------------------------------------------------------------------------------------------UCUGACAC---------------
#=GR CM014389.1/178589502-178589389        PP .................................................................................................................................................................................66778889...............
HG823541.1/604-345                            ---------------------------------------------------------------------------------------------------------------------------------------------------------------------------------CCCCGGGGUUAACCCGGUUUUUU
KB306104.1/948803-948502                      A---------CCA--CGU--GCAUG--U--U-----------------------------------------------------------------------------------------------------------C-AUGUU--CGC--AUG-CUUGUUAAUUG------UCGG-----------------------
#=GR KB306104.1/948803-948502              PP 6.........367..777..77777..4..4...........................................................................................................8.9****..***..***.***********......****.......................
KZ344579.1/452499-452698                      A------------------------------AUC---------------------------------------------------------------------------------------------------UGCA----------------------------------------CAA--------------------
#=GR KZ344579.1/452499-452698              PP 9..............................***...................................................................................................****........................................***....................
CM009763.1/18911851-18912079                  U------------------------------CAU----------------------------------------------------------------------------------------------------CCC----------------------------------------GUUU-------------------
#=GR CM009763.1/18911851-18912079          PP 9..............................***....................................................................................................***........................................****...................
PKSA02000251.1/4030489-4030177                ---GUC-ACGCUU--G---------------CA-----------------------------------------------------------------------------------------------------UUG-------C--UUA--AUG-UCACAACUCAG------A--------------------------
#=GR PKSA02000251.1/4030489-4030177        PP ...***.****97..3...............34.....................................................................................................544.......7..***..***.***********......5..........................
WURT01066494.1/1451-1322                      --------------------------------------------------------------------------------------------------------------------------------------------------------------------------------------------------------
#=GR WURT01066494.1/1451-1322              PP ........................................................................................................................................................................................................
LQNS02278094.1/35018209-35018333              --------------------------------------------------------------------------------------------------------------------------------------------------------------------------------------------------------
#=GR LQNS02278094.1/35018209-35018333      PP ........................................................................................................................................................................................................
JAAAKQ010740001.1/37139641-37139521           ---------------------------------------------------------------------------------------------------------------------------------------------------------------------------------CA---------------------
#=GR JAAAKQ010740001.1/37139641-37139521   PP .................................................................................................................................................................................46.....................
AVCP010508191.1/4584-4704                     ---------------------------------------------------------------------------------------------------------------------------------------------------------------------------------AC---------------------
#=GR AVCP010508191.1/4584-4704             PP .................................................................................................................................................................................59.....................
CM023453.1/78986993-78987193                  -------------------------------CGC---------------------------------------------------------------------------------------------------CGGG-----------------------GUGUCUG------UCCU-----------------------
#=GR CM023453.1/78986993-78987193          PP ...............................456...................................................................................................7984.......................5678888......8888.......................
CM009920.1/1802818-1802669                    -------------------------------AA------------------------------------------------------------------------------------------------------GG----------------------------------------U----------------------
#=GR CM009920.1/1802818-1802669            PP ...............................47......................................................................................................99........................................*......................
PKSA02007248.1/56824-56657                    -------------------------------CAU----------------------------------------------------------------------------------------------------GUC---------------------------------------------------------------
#=GR PKSA02007248.1/56824-56657            PP ...............................567....................................................................................................855...............................................................
ML142793.1/2195017-2194749                    ---CGU--UUCUU------------------CC------------------------------------------------------------------------------------------------------CC-------U--GCA--CUG-UGCUGAAAAUA------UUUU-----------------------
#=GR ML142793.1/2195017-2194749            PP ...444..44444..................56......................................................................................................78.......9..***..***.***********......****.......................
VMOF01000035.1/12654694-12654418              -------------------------------ACAUUGGGCUUCCCUCUCCAG---------------------------------------------------------------GAAAGCGGAAAAAUGCCCGAUG-------U--UUU--CUG-GAAAGAGUAUA------AGUU-----------------------
CM023342.1/21760474-21760723                  ----UA-AUGGGG--UUU--AUAUG--UGCA-----------------------------------------------------------------------------------------------------------C-AUGUA--AACUUAUA-AGUU--UUUAG------UUUU-----------------------
#=GR CM023342.1/21760474-21760723          PP ....68.9*****..***..*****..****...........................................................................................................*.****8..74411445.5554..44558......8888.......................
AVCP010785595.1/1520-1242                     A----------AU--GGA--AUAAA--CAUG-----------------------------------------------------------------------------------------------------------U-UUAUU--UAU--UAA-GCAACAGUACA------AAAA-----------------------
KI472607.1/55294-55445                        --------------------------------------------------------------------------------------------------------------------------------------------------------------------------------------------------------
#=GR KI472607.1/55294-55445                PP ........................................................................................................................................................................................................
WNWK01023283.1/20042-19731                    -------------------------------AGGGAGGG-----------------------------------------------------------------------------------------UACCCUCCC-------U--GUC--UGC-CUGCCUAUAAU---------------------------------
AZMS01S04743117.1/614-742                     --------------------------------------------------------------------------------------------------------------------------------------------------------------------------------------------------------
#=GR AZMS01S04743117.1/614-742             PP ........................................................................................................................................................................................................
FZSS01002688.1/239169-239361                  ---GGC-UUGAGAAGUGU--CCAAU--UUGG-----------------------------------------------------------------------------------------------------------U-UUG-A--AAA--ACG-UUCGACGUG-G--------UU-----------------------
#=GR FZSS01002688.1/239169-239361          PP ...***.***97611455..66666..5443...........................................................................................................3.333.6..889..999.999999874.3........44.......................
ADOQ01004915.1/794-979                        G------------------------------GG-----------------------------------------------------------------------------------------------------GGG---------------------------------------------------------------
#=GR ADOQ01004915.1/794-979                PP *..............................99.....................................................................................................999...............................................................
SWLX011729882.1/315-57                        U------------------------------AU-----------------------------------------------------------------------------------------------------GUU-------U--UCU--UUC-CCGGGGUUCCA---------U-----------------------
#=GR SWLX011729882.1/315-57                PP *..............................**.....................................................................................................**9.......5..788..999.99999998765.........3.......................
KZ485040.1/68852-68990                        ---------------------------------------------------------------------------------------------------------------------------------------------------------------------------------G----------------------
#=GR KZ485040.1/68852-68990                PP .................................................................................................................................................................................7......................
JXMZ02017456.1/2224-2467                      U------------------------------GAAUC------------------------------------------------------------------------------------------------UCUGU----------------------------------------CUUUC------------------
#=GR JXMZ02017456.1/2224-2467              PP *..............................*****................................................................................................98888........................................88777..................
NJRP01000450.1/43741-43602                    ---------------------------------------------------------------------------------------------------------------------------------------------------------------------------------UUCG-------------------
#=GR NJRP01000450.1/43741-43602            PP .................................................................................................................................................................................6999...................
CADCXV010000732.1/63381-63157                 C------------------------------GUGCGC---------------------------------------------------------------------------------------------AGUACCC-------C--GCG--CGG-CGCAAAAU-----------CU-----------------------
#=GR CADCXV010000732.1/63381-63157         PP 6..............................666667.............................................................................................7777666.......5..788..888.88887775...........34.......................
NJRO01002082.1/23355-23486                    ---------------------------------------------------------------------------------------------------------------------------------------------------------------------------------UCGU-------------------
#=GR NJRO01002082.1/23355-23486            PP .................................................................................................................................................................................6777...................
WURS01090721.1/995-1119                       --------------------------------------------------------------------------------------------------------------------------------------------------------------------------------------------------------
#=GR WURS01090721.1/995-1119               PP ........................................................................................................................................................................................................
WURT01075556.1/263774213-263774323            --------------------------------------------------------------------------------------------------------------------------------------------------------------------------------------------------------
#=GR WURT01075556.1/263774213-263774323    PP ........................................................................................................................................................................................................
LYUA01004306.1/65593-65474                    ---------------------------------------------------------------------------------------------------------------------------------------------------------------------------------UCUAC------------------
#=GR LYUA01004306.1/65593-65474            PP .................................................................................................................................................................................5789*..................
NIPQ01115813.1/2405-2536                      ---------------------------------------------------------------------------------------------------------------------------------------------------------------------------------C----------------------
#=GR NIPQ01115813.1/2405-2536              PP .................................................................................................................................................................................7......................
CACRWE010001275.1/2940-2734                   -------------------------------UUUGGCCAAGGAAACCCCG--------------------------------------------------------------------GAAAAACCCGGGGGGAAAA----------------------AAAAAAUU------UUUG-----------------------
#=GR CACRWE010001275.1/2940-2734           PP ...............................58*****************....................................................................*****************94......................77777777......7777.......................
AVCP010759949.1/5368-5451                     --------------------------------------------------------------------------------------------------------------------------------------------------------------------------------------------------------
#=GR AVCP010759949.1/5368-5451             PP ........................................................................................................................................................................................................
LJIJ01003217.1/19007-18708                    -------------------------------UCCACCCCCCCCCCAAAA---------------------------------------------------------------------AAGGCCCCGAAAGUUCCCC-----------CC--CCU-UUCCCCCCCUU------UUUU-----------------------
WSYQ01000231.1/1469-1615                      ---------------------------------------------------------------------------------------------------------------------------------------------------------------------------------AAACGGCAU--------------
#=GR WSYQ01000231.1/1469-1615              PP .................................................................................................................................................................................568999***..............
NJRN01000471.1/42063-41924                    ---------------------------------------------------------------------------------------------------------------------------------------------------------------------------------UCGU-------------------
#=GR NJRN01000471.1/42063-41924            PP .................................................................................................................................................................................8899...................
NJRL01000773.1/73393-73532                    ---------------------------------------------------------------------------------------------------------------------------------------------------------------------------------UCGU-------------------
#=GR NJRL01000773.1/73393-73532            PP .................................................................................................................................................................................8899...................
KK115896.1/370873-370538                      -------------------------------UUCGAGGGCAAAACGGGUCCCCCUUC------------------------------------------------------AUCAGGAGUAAAAGGUUUUGCUCCUG------------A--UUG-AUUGGGAUUUU------ACAA-----------------------
SWLX011214095.1/262-92                        --------------------------------------------------------------------------------------------------------------------------------------------------------------------------------------------------------
#=GR SWLX011214095.1/262-92                PP ........................................................................................................................................................................................................
CM023267.1/49623416-49623194                  --------------------------------------------------------------------------------------------------------------------------------------------------------------------------------------------------------
PYSK01000028.1/896463-896181                  U------------------------------GUCUAUGGGCUC----------------------------------------------------------------------------------CAGUAACCACUU----------------------------------------AACACCAGGUGGGCUGUGAGCUC
#=GR PYSK01000028.1/896463-896181          PP 9..............................9999********..................................................................................************........................................*******************9999
BDMR010406849.1/117-341                       G------------------------------AAUGC------------------------------------------------------------------------------------------------GUCCA----------------------------------------UUGGGCGCAUAACAU--------
#=GR BDMR010406849.1/117-341               PP *..............................99999................................................................................................99999........................................99***9988766655........
QEEW01024769.1/18022-18145                    --------------------------------------------------------------------------------------------------------------------------------------------------------------------------------------------------------
#=GR QEEW01024769.1/18022-18145            PP ........................................................................................................................................................................................................
KZ494165.1/468255-468517                      G---------ACU--CAC--GUAUU--UGUA-----------------------------------------------------------------------------------------------------------A-AAUCUAAGUG--ACU-CGUACAACA----------UA-----------------------
#=GR KZ494165.1/468255-468517              PP 5.........567..777..77788..8888...........................................................................................................7.7777522333..333.333333333..........22.......................
SCLH01000201.1/569661-569805                  -------------------------------C-------------------------------------------------------------------------------------------------------UG----------------------------------------G----------------------
#=GR SCLH01000201.1/569661-569805          PP ...............................7.......................................................................................................**........................................*......................
JHQJ01004986.1/330-462                        ---------------------------------------------------------------------------------------------------------------------------------------------------------------------------------CAUCACCUUGAGG----------
#=GR JHQJ01004986.1/330-462                PP .................................................................................................................................................................................5578999655555..........
NJRL01002440.1/3600-3465                      ---------------------------------------------------------------------------------------------------------------------------------------------------------------------------------UCGU-------------------
#=GR NJRL01002440.1/3600-3465              PP .................................................................................................................................................................................99**...................
PHTE01000314.1/126558-126680                  --------------------------------------------------------------------------------------------------------------------------------------------------------------------------------------------------------
#=GR PHTE01000314.1/126558-126680          PP ........................................................................................................................................................................................................
CM022876.1/17714974-17715146                  ---------------------------------------------------------------------------------------------------------------------------------------------------------------------------------CAGUUA-----------------
#=GR CM022876.1/17714974-17715146          PP .................................................................................................................................................................................699999.................
PYSK01000380.1/5299-5039                      ---------------------------------------------------------------------------------------------------------------------------------------------------------------------------------CCCCCCCCCCAGGGGGGGGGGGG
#=GC SS_cons                                  -------------------------------<________________________________________________________________________________________________________________>-->>>-->>>->>>>>>>>><<------<<<<_______________________
#=GC RF                                       ~..GGC.AuGuUU..UGU..GCauu..UGUA~~~~~~~~~~~~~~~~~~~~~~~~~~~~~~~~~~~~~~~~~~~~~~~~~~~~~~~~~~~~~~~~~~~~~~~~~~~~~~~~~~~~~~~~~~~~~~~~~~~~~~~~~~.a.auGCU..gug..uuG.GGuaGaAUAGG......UUUU~~~~~~~~~~~~~~~~~~~~~~~
#=GC SS_cons_1                                ________________________________________________________________________________________________________________________________________________________________________________________________________
#=GC SS_cons_2                                ::::::::::::::::::::::::::::::::::::::::::::::::::::::::::::::::::::::::::::::::::::::::::::::::::::::::::::::::::::::::::::::::::::::::::::::::::::::::::::::::::::::::::::::::::::::::::::::::::::::::
#=GC SS_cons_3                                ::::::::::::::::::::::::::::::::::::::::::::::::::::::::::::::::::::::::::::::::::::::::::::::::::::::::::::::::::::::::::::::::::::::::::::::::::::::::::::::::::::::::::::::::::::::::::::::::::::::::
#=GC SS_cons_4                                ________________________________________________________________________________________________________________________________________________________________________________________________________
#=GC SS_cons_5                                ________________________________________________________________________________________________________________________________________________________________________________________________________
#=GC SS_cons_6                                ::::::::::::::::::::::::::::::::::::::::::::::::::::::::::::::::::::::::::::::::::::::::::::::::::::::::::::::::::::::::::::::::::::::::::::::::::::::::::::::::::::::::::::::::::::::::::::::::::::::::
#=GC SS_cons_7                                ::::::::::::::::::::::::::::::::::::::::::::::::::::::::::::::::::::::::::::::::::::::::::::::::::::::::::::::::::::::::::::::::::::::::::::::::::::::::::::::::::::::::::::::::::::::::::::::::::::::::
#=GC SS_cons_8                                ________________________________________________________________________________________________________________________________________________________________________________________________________
#=GC SS_cons_9                                ________________________________________________________________________________________________________________________________________________________________________________________________________
#=GC SS_cons_10                               ::::::::::::::::::::::::::::::::::::::::::::::::::::::::::::::::::::::::::::::::::::::::::::::::::::::::::::::::::::::::::::::::::::::::::::::::::::::::::::::::::::::::::::::::::::::::::::::::::::::::
#=GC SS_cons_11                               ::::::::::::::::::::::::::::::::::::::::::::::::::::::::::::::::::::::::::::::::::::::::::::::::::::::::::::::::::::::::::::::::::::::::::::::::::::::::::::::::::::::::::::::::::::::::::::::::::::::::
#=GC SS_cons_12                               ::::::::::::::::::::::::::::::::::::::::::::::::::::::::::::::::::::::::::::::::::::::::::::::::::::::::::::::::::::::::::::::::::::::::::::::::::::::::::::::::::::::::::::::::::::::::::::::::::::::::
#=GC SS_cons_13                               ::::::::::::::::::::::::::::::::::::::::::::::::::::::::::::::::::::::::::::::::::::::::::::::::::::::::::::::::::::::::::::::::::::::::::::::::::::::::::::::::::::::::::::::::::::::::::::::::::::::::

JZLH01S0326286.1/70-318                       ------------------------------------------------------------------AC--CCCCCCC-CC--C-----GGGGGGG---------------------------------------------------------------------------------------------------------
JFBF01005499.1/1239-1470                      -------------------------------------------------------GGGGUUUUUU---------UUU-UU--U-----UUAAAAACG--GGGGGGGGG-UAAAC----CC--------------------------------------------------------------------------------
#=GR JFBF01005499.1/1239-1470              PP .......................................................7777777665.........566.66..6.....667778888..888888888.76553....34................................................................................
JFBF01005499.1/2082-1783                      ------------------------------------------------------------------CC----CCCCG-----G-----GUAAAAACC--GGGUUUUUU-UUAAAA-----CGGGGUUUUUUUUUACCCGGUUUUUAAAAAC-------------------------------------------------
JAABVK010001444.1/70555-70323                 ------------------------------------------------------------------GC--A-UUGAC-AA--GC---GCCGAUAA-------------------------G-------------------------------------------------------------------------------
#=GR JAABVK010001444.1/70555-70323         PP ..................................................................55..5.44444.44..23...49999999.........................6...............................................................................
JFBF01005499.1/620-332                        CCCCCCGGGGGGGGG-----------GUUUAAACCCCGGUUUAAAAAAACCCCCCCCGUAAAAAA-----AAACGGG-GG--U------------UU--UUUUU----------------UUUACCCGG-----------------------------------------------------------------------
JABSTQ010011203.1/990365-990593               ------------------------------------------------------------------AU--CGUUCCC-CA--------UCUCAGG-------------------------G-------------------------------------------------------------------------------
#=GR JABSTQ010011203.1/990365-990593       PP ..................................................................66..7777777.77........7777777.........................4...............................................................................
FZSS01001627.1/76668-76416                    ------------------------------------------------------------------GA--AAAACGU-CC---------AAUUUG-------------------------G-------------------------------------------------------------------------------
WNWK01094774.1/3104-3383                      ------------------------------------------------------------------UC--CCCCCUU-UU--U-----UUUGGGGGG--GGGUU-UUU-UUAAAAA-AUU--------------------------------------------------------------------------------
#=GR WNWK01094774.1/3104-3383              PP ..................................................................44..6677777.77..7.....777777765..55555.555.5666655.555................................................................................
VIGR010498948.1/554-831                       -------------------------------------------------------UCUGUUUACG-----------------------UGUGUGU-------------------------GUGUGUGUGUGUGUGUGUGU------------------------------------------------------------
#=GR VIGR010498948.1/554-831               PP .......................................................4444443322.......................2222222.........................22333333333333333333............................................................
HG823541.1/1023-724                           UAAAAAACC-----------------------CCCGGGGUUUAAAAAAAAAAAAGGGGUUUAAAA-----CCCCCCC-GG--G-----AAAAAAAAA--AAA------------------AAAGUUUUUACGGGGUU---------------------------------------------------------------
JAAQRG010094937.1/3891-3631                   ------------------------------------------------------------GUGUG-----------U-G-----------UGUGU-------------------------GUGUGU--------------------------------------------------------------------------
#=GR JAAQRG010094937.1/3891-3631           PP ............................................................53322...........2.2...........33332.........................223344..........................................................................
AAGJ06000013.1/36614539-36614362              ------------------------------------------------------------------UU--CUGCAUG-AA--U-----AAUGUGGU------------------------C-------------------------------------------------------------------------------
#=GR AAGJ06000013.1/36614539-36614362      PP ..................................................................78..*******.**..*.....*******8........................8...............................................................................
PKSA02006232.1/160972-161176                  ----------------------------------------------------------------------------U-AU--A-----CAGUUACU------------------------C-------------------------------------------------------------------------------
#=GR PKSA02006232.1/160972-161176          PP ............................................................................5.56..6.....*******8........................8...............................................................................
CADEBD010000393.1/7699564-7699251             ------------------------------------------------------------------AA--UUUUUUU-UU--U-----AAAAAAAAA-----------------------AAAAAUU-------------------------------------------------------------------------
WNWK01090444.1/1519-1776                      ------------------------------------------------------------------CC--CCCCCCC-AA--A-----AGGGGGGUU--UUUUCCCUUUUUAAAAG-GGA--------------------------------------------------------------------------------
CACRWE010001275.1/2205-2432                   ------------------------------------------------------------------UU--UCCCCCC-CG--G-----GGAAAUUUA--UUUUAAA-----AAAAA-GCC--------------------------------------------------------------------------------
JABXWC010000013.1/24251497-24251159           ------------------------------------------------------------------CU--ACGUGCG-CA--------CGUAAAA-------------------------GGUAGUACGUGUGCACGUAAUAGGUAAUACUUGC----------------------------------------------
CH899013.1/361-119                            ----------------------------------------------CCCCCCCCCCCUCCCCCCC-------CCCCC-UA--A-----AAAAAAAAA-------AAAA-AAAAAAG-UUU--------------------------------------------------------------------------------
FZSS01003069.1/23752-23501                    ------------------------------------------------------------------GA--AAACGUU-C----------AAUUUG-------------------------G-------------------------------------------------------------------------------
#=GR FZSS01003069.1/23752-23501            PP ..................................................................44..5555555.4..........455555.........................3...............................................................................
WNWK01050537.1/9227-8958                      ----------------------------------------------------------CCAAACC------------------------AAAAAAAA--UUUUUGGGG-GGGAAA-----AAAAAAGGGGGGGUUUUGCCCCCCAAAAAAAUUUAAGAAAA---------------------------------------
JABSTQ010008349.1/3425-3657                   ----------------------------------------------------------------------UAUCGUU-CC--CC--AUCUCAGGGU--------------------------------------------------------------------------------------------------------
#=GR JABSTQ010008349.1/3425-3657           PP ......................................................................8888888.88..77..7788888887........................................................................................................
PKSA02004905.1/330038-330165                  -------------------------------------------------------------CGCG---------------------------------------------------------------------------------------------------------------------------------------
#=GR PKSA02004905.1/330038-330165          PP .............................................................8997.......................................................................................................................................
RICB01087296.1/429-228                        ----------------------------------------------------------------A-----UCUCUUU-UU--U-----UCGGUGUU------------------------U-------------------------------------------------------------------------------
#=GR RICB01087296.1/429-228                PP ................................................................5.....56*****.**..*.....*******8........................7...............................................................................
QEWY01003123.1/721-603                        ------------------------------------------------------------------------------------------------------------------------UUGGCC--------------------------------------------------------------------------
#=GR QEWY01003123.1/721-603                PP ........................................................................................................................579***..........................................................................
HG823541.1/881-1003                           ------------------------------------------------------------------AA--CCCCGUU-UA--------AAAAACC-------------------------CCC-----------------------------------------------------------------------------
#=GR HG823541.1/881-1003                   PP ..................................................................99..9999999.99........8999999.........................589.............................................................................
HG824684.1/662-442                            ------------------------------------------------------------------UU--CCCCCCC-CG--G-----GAAAAAACC--CCGGGGGGG-UAAAAAG-UUU--------------------------------------------------------------------------------
#=GR HG824684.1/662-442                    PP ..................................................................77..7777777.77..6.....677777778..888999999.9999999.999................................................................................
ADOQ01004915.1/350-644                        ------------------------------------------------------------------CC--CCGUUUU-UU--U----------ACCC--CCCGUUUUU-UUA--------CGGGGGGGGUUUUUAAAACCGGGGGGGGGGGGUAAAAACCCCCGUUAAAAAAAAC-------------------------
PKSA02004554.1/12293-12548                    ------------------------------------------------------------------CA--UAACUUU-UG--A-----UUAAGGUA------------------------U-------------------------------------------------------------------------------
#=GR PKSA02004554.1/12293-12548            PP ..................................................................46..99*****.**..*.....*******5........................8...............................................................................
JABSTR010001015.1/892210-891902               ------------------------------------------------------------------UU--UCCCCUU-UU--U-----UGGGGGGAA--AGGG-----------------CCCCCAAAUUUAA-------------------------------------------------------------------
WNWK01000729.1/252350-252131                  --------------------------------------------------------------ACC-------CCCCC-CC--U-----UUUUUUAAA--CCCGG----------------GUUUUUUUCCCCC-------------------------------------------------------------------
#=GR WNWK01000729.1/252350-252131          PP ..............................................................*86.......45555.55..5.....777777788..88776................7788889999999...................................................................
CM023320.1/5813985-5814258                    -------------------------------------------------------------------C--AUAUUCU-UC--------UAGCUAUA------------------------U-------------------------------------------------------------------------------
#=GR CM023320.1/5813985-5814258            PP ...................................................................3..5566666.66........89999995........................7...............................................................................
KZ312831.1/20521-20780                        ------------------------------------------------------------------CA--UUUCUGG-UG--A---------UUG-------------------------A-------------------------------------------------------------------------------
#=GR KZ312831.1/20521-20780                PP ..................................................................33..3333333.33..2.........333.........................3...............................................................................
CM023456.1/144835362-144835100                ------------------------------------------UUGGGGGUUUAAAAAAAAGGGGG-------GGGGG-GG--C-----CCCCCCC-------------------------CCAAAAAUUUCC--------------------------------------------------------------------
FZSS01002500.1/371914-371660                  ----------------------------------------------------------------------AAAAACG-UC--------CAAUUUG-------------------------G-------------------------------------------------------------------------------
KZ808255.1/55488-55234                        ------------------------------------------------------------------AA--UCUCUCU-UU--A-----CAACUCUCA-------------------------------------------------------------------------------------------------------
#=GR KZ808255.1/55488-55234                PP ..................................................................88..9999999.99..9.....999999964.......................................................................................................
FZSS01000327.1/175535-175287                  -------------------------------------------------------------------G--AAAACGU-CC--------AAUUUGGU--------------------------------------------------------------------------------------------------------
#=GR FZSS01000327.1/175535-175287          PP ...................................................................2..5666666.66........45555554........................................................................................................
NIGP01004783.1/70160-69976                    ----------------------------------------------------------------C-------CCCUG-GA--AA--AGGAACUAAU------------------------C-------------------------------------------------------------------------------
#=GR NIGP01004783.1/70160-69976            PP ................................................................4.......44444.44..46..7677777776........................8...............................................................................
VMOF01000035.1/64377228-64377031              ------------------------------------------------------------------CC----CCCCC-AA--A-----UUUUUUUU------------------------GGGGG---------------------------------------------------------------------------
WNWK01024224.1/10848-11094                    -----------------------------------------AAAACCCCCCCCCCGGGGGGGGGG--------------------------UUAAAA--GGGGGGGGA-AAAAAA-----UUUUUCCCCCCUUUU-----------------------------------------------------------------
CH898928.1/237-22                             ----------------------------------------------------------------------UUUUUUU-UG--------GGGACCUUU--UUUUUUUUU-UUUAACC-ACC--------------------------------------------------------------------------------
#=GR CH898928.1/237-22                     PP ......................................................................2222333.33........444555566..666666666.7777777.777................................................................................
CACRWE010003360.1/30-273                      ----------------------------------------------------CAACAUGCCCCCC-CC--CCAAAAA-GG--G-----GGGGGGGCC--CCCCCUUUC-GAAAAGG-GCC--------------------------------------------------------------------------------
#=GR CACRWE010003360.1/30-273              PP ....................................................************9.88..8999999.99..8.....888888888..888886666.6666666.655................................................................................
VUNX01074647.1/1673108-1673368                --------------------------------------------------------------AAU-----AAAUUCU-AU--A-----UUGUUAG---------------------------------------------------------------------------------------------------------
#=GR VUNX01074647.1/1673108-1673368        PP ..............................................................321.....3333333.33..3.....4444444.........................................................................................................
WNWK01071107.1/4994-4765                      ---------------------------------------------------AAUUUUUUUUUUUC-CC--CC--UUU-UU--A-----AAAAAAAU------------------------UUUUUGGG------------------------------------------------------------------------
#=GR WNWK01071107.1/4994-4765              PP ...................................................*************7.66..66..455.55..5.....67777775........................68999999........................................................................
CH897645.1/865-663                            ---------------------------------------------UAUAUUUUUUUGUGUUUACC-------UUUUU-UU--C-----CCCCCCCCC--UCUCU----------------UU------------------------------------------------------------------------------
#=GR CH897645.1/865-663                    PP .............................................99999*98877777777766.......77777.77..7.....777777777..77777................78..............................................................................
VSFE01006135.1/18864-19124                    -----------------------------------------------------------------------CGUUGU-CA--A-----UAAAGGAU--------------------------------------------------------------------------------------------------------
#=GR VSFE01006135.1/18864-19124            PP .......................................................................355555.55..5.....77777775........................................................................................................
CM023453.1/103275318-103275068                ------------------------------------------------------------------UC--CCCCCUU-UA--AAUUUU------------UGGGAAAC-CCGGGG-----GUUUU---------------------------------------------------------------------------
#=GR CM023453.1/103275318-103275068        PP ..................................................................55..7777777.66..523333............23333333.333333.....44455...........................................................................
KZ899725.1/5494-5242                          ------------------------------------------------------------------UU--UUUCGUA-GC--------UUGGUAA-------------------------G-------------------------------------------------------------------------------
#=GR KZ899725.1/5494-5242                  PP ..................................................................33..7788888.88........9999999.........................5...............................................................................
SCLH01000758.1/230309-230093                  ------------------------------------------------------------------UG--AUGCGUG-AA--G-----AAAACCCC------------------------AGU-----------------------------------------------------------------------------
#=GR SCLH01000758.1/230309-230093          PP ..................................................................88..9999997.77..6.....66666665........................579.............................................................................
PKSA02000496.1/616784-616552                  ------------------------------------------------------------------UG--AAUCUUU-AU--A-----CAACCGC-------------------------G-------------------------------------------------------------------------------
#=GR PKSA02000496.1/616784-616552          PP ..................................................................78..*******.**..*.....*******.........................6...............................................................................
JFBF01005499.1/310-604                        GGGGGGG---------------------------UUUUUUUAAACCGGGGUUUAAACCCCCCCCC-----CGGGGGG-GG--U-----UAAAAAAAA--AAAAC----------------CGGGGGU-------------------------------------------------------------------------
CM022880.1/22299376-22299108                  ------------------------------------------------------------------UU----UUUUU-CU--A-----CAACGCAAA-------------------------------------------------------------------------------------------------------
OENM01001394.1/35342-35563                    ------------------------------------------------------------------UU--CGGCUU------A-----UAAAUGAA--------CUUU-UAAAAAA-AUC--------------------------------------------------------------------------------
#=GR OENM01001394.1/35342-35563            PP ..................................................................**..****98......9.....99***998........9999.9999999.999................................................................................
ATSW01088134.1/3097-3341                      ------------------------------------------------------------------CC--AUACUUU-GG--AA---AUCAAAAA-------------------------A-------------------------------------------------------------------------------
#=GR ATSW01088134.1/3097-3341              PP ..................................................................66..6555555.55..43...26555555.........................4...............................................................................
WNWK01087731.1/3311-3577                      ------------------------------------------------------------------AA--ACCCCCC-CA--A----------AAAA--AAAAAUUUU-UU---AG-GGA--------------------------------------------------------------------------------
SCLH01001298.1/49871-49682                    -----------------------------------------------------------GCAUUU-------------------------------------------------------UCGUUGCGUGAAG-------------------------------------------------------------------
#=GR SCLH01001298.1/49871-49682            PP ...........................................................999999.......................................................9***999999999...................................................................
JAAAKQ010740001.1/88507284-88507506           ------------------------------------------------------ACGUUUUAAGA-------CAUUC-GG--U-----CUUAUGCU------------------------C-------------------------------------------------------------------------------
#=GR JAAAKQ010740001.1/88507284-88507506   PP ......................................................99999999999.......99999.99..9.....9******7........................7...............................................................................
PYSK01000380.1/2388-2118                      ---------------------------------------------------------------CC-------CCCCC-CG--G-----GGGGAAAAA--GGCCAAAAG-GAAAAAA-GUU--------------------------------------------------------------------------------
#=GR PYSK01000380.1/2388-2118              PP ...............................................................75.......55555.55..5.....555555555..555556666.7778888.999................................................................................
WNWK01062937.1/4741-5032                      ------------------------------------------------------------------UU--UCCCCCC-CC--U------------UU--UUUUUAAAA-AAAAAA-----AAAAAAACCCCCCCCCCUUUUUCCCCCGGGG-------------------------------------------------
PYSK01000380.1/3577-3858                      ------------------------------------------------------------------UU----UUUUU-UC--C-----CCCCCCCGA--GGGGAA---------------GGGGGGGGGGGC--------------------------------------------------------------------
AVCP010376963.1/1357-1056                     ------------------------------------------------------------------AA--AGUCUGU-UU--U-----CUGUGGCU------------------------G-------------------------------------------------------------------------------
#=GR AVCP010376963.1/1357-1056             PP ..................................................................44..5677777.77..7.....99999997........................7...............................................................................
ML142816.1/156160-155823                      ------------------------------------------------------------------UU--UCUUUUU-GC--A-----CCGUGCGUA--A--------------------GCAAAAAAAUUAUUUUCUU-------------------------------------------------------------
AMPZ02000281.1/3030799-3030503                -------------------------------------------------------------UUUU-------UCCCC-UC--C-----CCCCAAA-------------------------GGGGAAAAAAAAAGGGUGGGGUUUUUUUUUUUUUUUU-------------------------------------------
JABXWC010000002.1/30387077-30386759           ------------------------------------------------------------------CU--AAUAGAU-AA--------UACGUGCU------------------------CACGUAAUAGGUUAAUACGUGCGCACGUAAUAGG----------------------------------------------
KI629983.1/2834937-2835034                    --------------------------------------------------------------------------------------------------------------------------------------------------------------------------------------------------------
#=GR KI629983.1/2834937-2835034            PP ........................................................................................................................................................................................................
QEEW01248099.1/11926-11719                    ------------------------------------------------------------------UA--AUGCAUC-AA--A-----AAAAGAA-------------------------A-------------------------------------------------------------------------------
#=GR QEEW01248099.1/11926-11719            PP ..................................................................34..8899999.99..9.....9999999.........................5...............................................................................
WNWK01075827.1/4823-5135                      -----------------------------------------UGGGUUAAAACCCCGGGGCGGCCC-------CCAGG-GG--G-----UAAAACCGG--GGGUUUUU-------------UUUUUUU-------------------------------------------------------------------------
KZ651841.1/50059-50356                        ------------------------------------------------------------------CA--GUUCCUA-UG--U-----GUCACGCU------------------------UG------------------------------------------------------------------------------
#=GR KZ651841.1/50059-50356                PP ..................................................................66..7788888.88..8.....55555554........................36..............................................................................
PKSA02005483.1/540375-540166                  ------------------------------------------------------------------AA--GAACCGU-UU--U-----AGGGGGU-------------------------GC------------------------------------------------------------------------------
#=GR PKSA02005483.1/540375-540166          PP ..................................................................67..7777777.76..6.....5544444.........................47..............................................................................
VJMY01000034.1/120966-121153                  -----------------------------------------------------------GAUCCC-------GGUUC-CG--A-----UCGGAACA------------------------GU------------------------------------------------------------------------------
#=GR VJMY01000034.1/120966-121153          PP ...........................................................777765.......78888.88..9.....******95........................79..............................................................................
CM023449.1/71776380-71776698                  ------------------------------------------------------------------CC--CCCCCCC-CC--C-----AAAAAAAAA--AAAAGGGGG-GAAAAAG-G--GUUUUUUUGGGGGGGUUUUUUUUCC-------------------------------------------------------
JAAAKQ010740001.1/7243966-7244136             -----------------------------------------------GAAUCCUGGUCAGGCAUG-------GCAUU-UU--U-----CACACAU---------------------------------------------------------------------------------------------------------
#=GR JAAAKQ010740001.1/7243966-7244136     PP ...............................................******************.......*****.**..*.....*******.........................................................................................................
KZ501812.1/182130-181940                      -------------------------------------------------------------AGAA-------AAAGA-CA--A-----CAGCUGA-------------------------C-------------------------------------------------------------------------------
#=GR KZ501812.1/182130-181940              PP .............................................................9887.......66666.66..6.....9999999.........................5...............................................................................
QFTL02000005.1/17556321-17556569              ----------------------------------------------------------------------CCUCGCG-CG--U-----AUGCUCG-------------------------C-------------------------------------------------------------------------------
#=GR QFTL02000005.1/17556321-17556569      PP ......................................................................7788888.88..8.....7777777.........................5...............................................................................
KI894746.1/277507-277680                      ------------------------------------------------------------------------UCCUU-UA--C-----UGGAUCAGU---GAAUA-GA-UAUACAG-CU-UU------------------------------------------------------------------------------
#=GR KI894746.1/277507-277680              PP ........................................................................44444.44..3.....444444432...22222.33.3333333.33.22..............................................................................
BDMR011732181.1/56-279                        ------------------------------------------------------------------CU----ACUCA-UU--A-----CAAGCCAU------------------------U-------------------------------------------------------------------------------
#=GR BDMR011732181.1/56-279                PP ..................................................................43....55555.55..5.....9******8........................7...............................................................................
ML142790.1/5662929-5663072                    ----------------------------------------------------------GCGAAAA-------------------------------------------------------UGAUUUCCG-----------------------------------------------------------------------
#=GR ML142790.1/5662929-5663072            PP ..........................................................8888899.......................................................999999988.......................................................................
PHTE01000022.1/352152-352375                  -------------------------------------------------------------------U--CUGUUUC-UC--A-----CAAAAUUA------------------------U-------------------------------------------------------------------------------
#=GR PHTE01000022.1/352152-352375          PP ...................................................................5..99*****.**..9.....88888884........................7...............................................................................
CM023449.1/314415807-314415568                ------------------------------------------------------------------GG--CUUUUUU-CG--G---------------------------------------------------------------------------------------------------------------------
#=GR CM023449.1/314415807-314415568        PP ..................................................................55..5555555.54..3.....................................................................................................................
NEVH01024426.1/2075556-2075300                ------------------------------------------------------------------CG--AACGUGA-GG--A----GCAAGCUG-------------------------C-------------------------------------------------------------------------------
#=GR NEVH01024426.1/2075556-2075300        PP ..................................................................45..6666666.66..4....57778888.........................6...............................................................................
LR736838.1/14702824-14703161                  --------------------------------------------------------------GGG-----GUUUUUU-UU--U-----GGGGGGG-------------------------GUUUUUAAAAAAAAAAC---------------------------------------------------------------
WNWK01057909.1/5927-6209                      ---------------------------------------------------------------AA--------UUUU-UU--C-----CCCCCUUUU--UCCCC----------------CCUUUUUCCCCCCUUUUUUCC-----------------------------------------------------------
VMOF01000002.1/43210103-43209786              ------------------------------------------------------------------AA--AAACUUU-UA--A-----GGGCCAAAA-------------------------------------------------------------------------------------------------------
FN653234.1/33771-33956                        ---------------------------------------------------------AAUUUAAA-------UAUUC-UG--A-----CGCGAAG-------------------------C-------------------------------------------------------------------------------
#=GR FN653234.1/33771-33956                PP .........................................................88999999.......67888.88..8.....9999999.........................5...............................................................................
CM023452.1/130563690-130563501                ------------------------------------------------------------------UU--UUUCCCC-CC--------------C---------GGGA-AAAAA------ACCCCC--------------------------------------------------------------------------
#=GR CM023452.1/130563690-130563501        PP ..................................................................55..5533333.33..............2.........4444.33333......344333..........................................................................
CH897330.1/344-616                            UUUUUUU----------------------------UUUGGUUUGGGGGGGUGGUGGUUUUAUUUU-------------UA--A-----AAAAUAAAA--CCCCCCCCC-CCCGGGG-GGG--------------------------------------------------------------------------------
#=GR CH897330.1/344-616                    PP 5555555............................555555555666666666666666655443.............34..5.....777777777..777777777.7777777.777................................................................................
FZSS01000071.1/76881-77108                    ------------------------------------------------------------------GC--AAAACGU-CC--------GAAGUGGU------------------------U-------------------------------------------------------------------------------
#=GR FZSS01000071.1/76881-77108            PP ..................................................................67..8888888.88........8899***8........................7...............................................................................
KK500143.1/23885-23756                        ------------------------------------------------------------------------------------------------------------------------GUGACGA-------------------------------------------------------------------------
#=GR KK500143.1/23885-23756                PP ........................................................................................................................8889999.........................................................................
CACRWE010001399.1/34115-33871                 ------------------------------------------------------------------CC--CCCCUUU-UU--U-----UUAAAAAGU--UUCCC----------------CCCGGGGGGGGUUUAAAUUUCC----------------------------------------------------------
JAAQRG010214623.1/198-473                     --------------------------------------------------------------UUU-----ACCUGUG-UG--C-----UAGCUGA-------------------------A-------------------------------------------------------------------------------
#=GR JAAQRG010214623.1/198-473             PP ..............................................................333.....4555555.55..5.....7777777.........................6...............................................................................
JAAFCF010006596.1/17863826-17863623           ---------------------------------------------------------------UC-------UUGUU-UA--A-----AAGUUAUAC--CG-------------------CAAAU---------------------------------------------------------------------------
#=GR JAAFCF010006596.1/17863826-17863623   PP ...............................................................87.......99999.99..9.....999999975..54...................55677...........................................................................
NFUK01003404.1/2355-1984                      --------------------------------------------------------UUUUUUUAC-CC--CCCAACC-CG--A-----AUGGAACAA--CCUUUUUUU-UU---------UUUUUUUCCUUU--------------------------------------------------------------------
PGRX01000490.1/647183-646890                  ------------------------------------------------------------------GG--UAACGCA-UG--A-----AAAAUGU-------------------------A-------------------------------------------------------------------------------
ML158960.1/618750-618917                      ----------------------------------------------------------AAAAUUU----------UU-CA--CC---CGGGGCCAA------------------------A-------------------------------------------------------------------------------
#=GR ML158960.1/618750-618917              PP ..........................................................7889665..........33.33..33...355555554........................4...............................................................................
SRIE01047099.1/976656-976848                  ------------------------------------------------------GCGUCAACCGA-------UUGGU-UU--U-----GGCGCAAAA-------------------------------------------------------------------------------------------------------
#=GR SRIE01047099.1/976656-976848          PP ......................................................**********9.......67777.77..7.....999999975.......................................................................................................
PKSA02001134.1/997210-997107                  ----------------------------------------------------------------U---------------------------------------------------------------------------------------------------------------------------------------
#=GR PKSA02001134.1/997210-997107          PP ................................................................4.......................................................................................................................................
DS232501.1/204167-204025                      ------------------------------------------------------------------AA--CACCCAA-AA--A-----GCAAAAA-------------------------C-------------------------------------------------------------------------------
#=GR DS232501.1/204167-204025              PP ..................................................................**..*******.**..*.....*******.........................5...............................................................................
LQIF01000887.1/434788-434651                  ----------------------------------------------------------GAAGGCC-------------------------------------------------------ACACCUU-------------------------------------------------------------------------
#=GR LQIF01000887.1/434788-434651          PP ..........................................................99999**.......................................................***9999.........................................................................
MJUU01019659.1/4700-4462                      ------------------------------------------------------------------CA--AACAAGU-UG--AC---AAAAAUCUGA-------------------------------------------------------------------------------------------------------
WYDZ01074445.1/269577982-269577778            -------------------------------------------------------UUUGCUGUCG-----------------------CUAAAACUU--U--------------------UUUGAGACGA----------------------------------------------------------------------
#=GR WYDZ01074445.1/269577982-269577778    PP .......................................................8888877766.......................446666665..4....................5566777555......................................................................
CM023277.1/43423440-43423597                  ------------------------------------------------------------GUCCG-------------------------------------------------------C-------------------------------------------------------------------------------
#=GR CM023277.1/43423440-43423597          PP ............................................................*****.......................................................*...............................................................................
WNWK01028461.1/7034-6791                      -----------------------------------------------------------------------------------------AAAGGG-------------------------UUUUGGGGGUUUUUUUUAGGGCCCCCCUUUUUUUUGGUUUUUCCC-----------------------------------
#=GR WNWK01028461.1/7034-6791              PP .........................................................................................333333.........................555566667888899999999999998865554444444455555...................................
BDMT011175639.1/282-553                       ------------------------------------------------------------------AC----UUGGC-CC--------UGAGCAAU------------------------U-------------------------------------------------------------------------------
#=GR BDMT011175639.1/282-553               PP ..................................................................67....77777.77........78888886........................5...............................................................................
JFBF01005499.1/1415-1307                      --------------------------------------------------------------------------------------------------------------------------------------------------------------------------------------------------------
#=GR JFBF01005499.1/1415-1307              PP ........................................................................................................................................................................................................
VMOF01000002.1/79307428-79307807              ------------------------------------------------------------------UU--UUGUGAG-UU--U-----AGGAGUGGA-------------------------------------------------------------------------------------------------------
ML142799.1/145062-145235                      ---------------------------------------------------------------AU-------------------------------------------------------UGCACUG-------------------------------------------------------------------------
#=GR ML142799.1/145062-145235              PP ...............................................................99.......................................................9999999.........................................................................
JABBCG010000011.1/4489240-4489427             ---------------------------------------------------------------GG--------CCCC-UU--U-----UUGGGGGGA--AAA------------------AA------------------------------------------------------------------------------
#=GR JABBCG010000011.1/4489240-4489427     PP ...............................................................99........6777.77..7.....777777776..542..................24..............................................................................
VCRD01005548.1/8809-9078                      ------------------------------------------------------------------AUAUCUUUCUU-UA--A-----AAUUCUA-------------------------U-------------------------------------------------------------------------------
#=GR VCRD01005548.1/8809-9078              PP ..................................................................22003333333.33..3.....4444444.........................5...............................................................................
WNWK01014884.1/42053-42277                    ------------------------------------------------------------------UU---UUUUUU-AA--A-----CCCCCCCUU--UUUUUUUUG-GGUAAAG-GCC--------------------------------------------------------------------------------
#=GR WNWK01014884.1/42053-42277            PP ..................................................................33...133333.33..4.....666666666..666665555.4555555.554................................................................................
LR736855.1/19843253-19843529                  -----------------------------------------------------------CCCCCC--------UUUU-UU--U-----AAAAAAAAA--UUUUUAACC-CCAAAAA-ACC--------------------------------------------------------------------------------
JAADYU010003712.1/1632390-1632271             ------------------------------------------------------------------------------------------------------------------------UACA----------------------------------------------------------------------------
#=GR JAADYU010003712.1/1632390-1632271     PP ........................................................................................................................588*............................................................................
KZ885843.1/57816-57581                        ------------------------------------------------------------------------GCCUG-AA--------AGACGUAA------------------------UA------------------------------------------------------------------------------
#=GR KZ885843.1/57816-57581                PP ........................................................................56666.66........67777774........................56..............................................................................
CM023470.1/53759233-53759412                  ------------------------------------------------------------GACUG-------------------------------------------------------CUCCCUCC------------------------------------------------------------------------
#=GR CM023470.1/53759233-53759412          PP ............................................................*****.......................................................********........................................................................
ABIR03004089.1/734-1045                       ------------------------------------------------------------------CC--CCCCUUU-UU--U----------AAAA--GGGGGGAAA-AAAAAA-----AAAAAAAAAAGGG-------------------------------------------------------------------
WYDE01070001.1/256583465-256583296            ----------------------------------------------------------CGUGUGU---------------------------------------------------------------------------------------------------------------------------------------
#=GR WYDE01070001.1/256583465-256583296    PP ..........................................................*****98.......................................................................................................................................
DS231961.1/257238-257094                      --------------------------------------------------------------AAA--C--ACCCAAAAAG--C-----AAAAACUG------------------------A-------------------------------------------------------------------------------
#=GR DS231961.1/257238-257094              PP ..............................................................444..5..5677665155..7.....88888885........................6...............................................................................
SWLX010574827.1/455-237                       ----------------------------------------------------------------A-------CCCAG-GG--A-----GAAAAGUUA--GG-------------------C-------------------------------------------------------------------------------
#=GR SWLX010574827.1/455-237               PP ................................................................6.......*****.**..*.....*********..98...................9...............................................................................
WUQG01516157.1/177-52                         --------------------------------------------------------------------------------------------------------------------------------------------------------------------------------------------------------
#=GR WUQG01516157.1/177-52                 PP ........................................................................................................................................................................................................
HG823571.1/199-459                            -------------------------------------------------------GGGUUAAAAA-----ACCGUUU-UU--U-----U----UUUU--UA-------------------AACGG---------------------------------------------------------------------------
LQIF01001526.1/155800-155949                  --------------------------------------------------------AAGGACCAC-------------------------------------------------------CUAAUGGCCACA--------------------------------------------------------------------
#=GR LQIF01001526.1/155800-155949          PP ........................................................999******.......................................................************....................................................................
LQIF01001526.1/163173-163322                  --------------------------------------------------------AAGGACCAC-------------------------------------------------------CUAAUGGCCACA--------------------------------------------------------------------
#=GR LQIF01001526.1/163173-163322          PP ........................................................999******.......................................................************....................................................................
PJUU01081677.1/12851-13025                    --------------------------------------------------------GUGUUUGUG-------------------------------------------------------AUGUGAAUACCCCGUU----------------------------------------------------------------
#=GR PJUU01081677.1/12851-13025            PP ........................................................888888888.......................................................88888999999*****................................................................
VIIS01001216.1/102476-102633                  ----------------------------------------------------------GACCCAU-------------------------------------------------------CAGU----------------------------------------------------------------------------
#=GR VIIS01001216.1/102476-102633          PP ..........................................................7799**7.......................................................7777............................................................................
QANH01000094.1/960661-960408                  ----------------------------------------------------------GCCAGCG-------GCACA-CG--G-----UGUUUGUU------------------------U-------------------------------------------------------------------------------
#=GR QANH01000094.1/960661-960408          PP ..........................................................9988655.......44444.44..4.....99999997........................7...............................................................................
HG824378.1/839-979                            ---------------------------------------------------------------CC-------------------------------------------------------GG------------------------------------------------------------------------------
#=GR HG824378.1/839-979                    PP ...............................................................**.......................................................**..............................................................................
CM022048.1/7454794-7454899                    ---------------------------------------------------------------GG-----CUACUGU-UU--U-----UU--------------------------------------------------------------------------------------------------------------
#=GR CM022048.1/7454794-7454899            PP ...............................................................43.....5578***.**..*.....**..............................................................................................................
JAAAXY0100389392.1/249-395                    ------------------------------------------------------------------CC--ACUCUUU-UG--U-----CGAACAUU------------------------U-------------------------------------------------------------------------------
#=GR JAAAXY0100389392.1/249-395            PP ..................................................................**..*******.**..*.....*******8........................7...............................................................................
PKSA02004968.1/233789-233671                  ------------------------------------------------------------------------------------------------------------------------AG------------------------------------------------------------------------------
#=GR PKSA02004968.1/233789-233671          PP ........................................................................................................................9*..............................................................................
ML142790.1/5647829-5647525                    ------------------------------------------------------------------GA--UCGUUUC--G--------CACCGUGCA-----------------------C-------------------------------------------------------------------------------
QVRM01004035.1/37930-38108                    -------------------------------------------------------------AUUU----------UG-CCGCU-----AGACCGAA------------------------A-------------------------------------------------------------------------------
#=GR QVRM01004035.1/37930-38108            PP .............................................................9753..........33.33224.....56666664........................4...............................................................................
WHPX01000584.1/106878-106654                  --------------------------------------------------------------AAC------GCCUUU-UG--A-----GAGAGGUUA--ACGCUUUGC-CAGAA------CGUUAUA-------------------------------------------------------------------------
#=GR WHPX01000584.1/106878-106654          PP ..............................................................886......5*****.**..*.....*********..*****8877.65554......5677999.........................................................................
KZ497583.1/622312-622585                      ---------------------------------------------------------------AG--A--GGAUAUU-UG--G-----GGGAUACUG--U--------------------U-------------------------------------------------------------------------------
#=GR KZ497583.1/622312-622585              PP ...............................................................33..2..5555555.55..5.....888888886..6....................6...............................................................................
JAAAKQ010074001.1/495508895-495509084         -------------------------------------------------------------CACC--------------G--U-----UAGGUAUUU--C--------------------UU------------------------------------------------------------------------------
#=GR JAAAKQ010074001.1/495508895-495509084 PP .............................................................**87..............6..7.....899999987..6....................6*..............................................................................
GL475405.1/163596-163348                      ------------------------------------------------------------------GU--AC----------A-----CAAACAC-------------------------C-------------------------------------------------------------------------------
JXSR01S017065.1/5084-5230                     ---------------------------------------------------------------GU-----------------------UGCCUAAUA-------UUGC-UCAAUGU-UGU--------------------------------------------------------------------------------
#=GR JXSR01S017065.1/5084-5230             PP ...............................................................88.......................9999*****.......****.*******.***................................................................................
FZSS01002454.1/810749-810529                  ----------------------------------------------------------------------GAAAACG-UC--C------AAUUUGGC--UUAAAAAAC-GUCAAAU-UUG--------------------------------------------------------------------------------
#=GR FZSS01002454.1/810749-810529          PP ......................................................................7788888.88..6......44444444..444444444.4444444.444................................................................................
CM022904.1/3789969-3789808                    -------------------------------------------------------------UGGG-----------------------UCCGCCACA--CACACUUCC-UUAAAUA-UUU--------------------------------------------------------------------------------
#=GR CM022904.1/3789969-3789808            PP .............................................................***9.......................7899*****..*********.*******.***................................................................................
WURT01075556.1/195730011-195730123            ---------------------------------------------------------------CU-------------------------------------------------------U-------------------------------------------------------------------------------
#=GR WURT01075556.1/195730011-195730123    PP ...............................................................**.......................................................*...............................................................................
QEEW01023095.1/23151-22883                    ----------------------------------------------------------------------CAUCCUC-UU--A-----UAUAAAGAA-----------------------G-------------------------------------------------------------------------------
#=GR QEEW01023095.1/23151-22883            PP ......................................................................88*****.**..9.....998888865.......................6...............................................................................
JABSTQ010010667.1/115023-115243               -------------------------------------------------------------UUCU-------------------------------------------------------CCUU----------------------------------------------------------------------------
#=GR JABSTQ010010667.1/115023-115243       PP .............................................................9876.......................................................6777............................................................................
JZLH01S0399973.1/34838-35075                  ------------------------------------------------------------------CA--AAGUAUU-GC--U-----GGAGUGAU------------------------G-------------------------------------------------------------------------------
#=GR JZLH01S0399973.1/34838-35075          PP ..................................................................67..8999999.99..*.....*******8........................7...............................................................................
PKSA02003558.1/60325-60576                    ------------------------------------------------------------------CU--GCGUUUU-UU--UGG-UCUAAACAU---------------------------------------------------------------------------------------------------------
SDAX010087888.1/2866-2651                     ------------------------------------------------------------------UU--UGUGUGC-CA--U-----UAGGUUGU------------------------UG------------------------------------------------------------------------------
#=GR SDAX010087888.1/2866-2651             PP ..................................................................45..6788888.88..8.....88888886........................68..............................................................................
PNEQ01099617.1/5058-4934                      ------------------------------------------------------------------------------------------------------------------------UA------------------------------------------------------------------------------
#=GR PNEQ01099617.1/5058-4934              PP ........................................................................................................................69..............................................................................
PKSA02009241.1/246679-246822                  ------------------------------------------------------------UAGGA-----------------------ACCGUAA-------------------------A-------------------------------------------------------------------------------
#=GR PKSA02009241.1/246679-246822          PP ............................................................***97.......................8899999.........................5...............................................................................
SWKY01000005.1/55862990-55862867              -------------------------------------------------------------UGGA-------------------------------------------------------GUG-----------------------------------------------------------------------------
#=GR SWKY01000005.1/55862990-55862867      PP .............................................................99**.......................................................*99.............................................................................
JABSTQ010008330.1/63338-63183                 ------------------------------------------------------------CCUUU-------------------------------------------------------UACU----------------------------------------------------------------------------
#=GR JABSTQ010008330.1/63338-63183         PP ............................................................*****.......................................................****............................................................................
LS529064.1/22216-22024                        -----------------------------------------------------ACGGCUGAACAC-------CAUUU-GG--G-----GUAAUCGU------------------------U-------------------------------------------------------------------------------
#=GR LS529064.1/22216-22024                PP .....................................................*********996.......55555.55..6.....99999997........................7...............................................................................
PKSA02000637.1/594982-594761                  ------------------------------------------------------------------AG--CAUGCUU-CA--A-----AGGUUCU-------------------------GGUAG---------------------------------------------------------------------------
#=GR PKSA02000637.1/594982-594761          PP ..................................................................**..*******.**..*.....*******.........................689**...........................................................................
WUQG01720000.1/39457875-39458124              ------------------------------------------------------------------UU-CACCCACC-AG--AC---CGCCAGAC-------------------------A-------------------------------------------------------------------------------
#=GR WUQG01720000.1/39457875-39458124      PP ..................................................................33.04455555.55..44...34555555.........................4...............................................................................
PGRX01001589.1/329008-328724                  ------------------------------------------------------------------AG--ACUACUU-CC--U-----UAAGUUUU------------------------UUUAUG--------------------------------------------------------------------------
BLKM01007580.1/34062-33924                    ------------------------------------------------------UCCCGCUUCCA-------------------------------------------------------CUUU----------------------------------------------------------------------------
#=GR BLKM01007580.1/34062-33924            PP ......................................................***********.......................................................9887............................................................................
JXSR01S053979.1/99842-100051                  --------------------------------------------------------UUACCAAAC-------------------------------------------------------CAGUGUGUGCGGU-------------------------------------------------------------------
#=GR JXSR01S053979.1/99842-100051          PP ........................................................988888877.......................................................7655555555566...................................................................
WNWK01004820.1/37954-37699                    ------------------------------------------------------------------CA--CCAUGUG-GA--UA---UUACAU-----------------------------------------------------------------------------------------------------------
#=GR WNWK01004820.1/37954-37699            PP ..................................................................99..9999998.87..42...244444...........................................................................................................
PJUT01257549.1/543-422                        -------------------------------------------------------------CAGU-------------------------------------------------------CCGC----------------------------------------------------------------------------
#=GR PJUT01257549.1/543-422                PP .............................................................****.......................................................****............................................................................
WOFM01000212.1/1767860-1767692                -----------------------------------------------------AGAAAGUCAACU-------------------------------------------------------CGAAAGUACGC---------------------------------------------------------------------
#=GR WOFM01000212.1/1767860-1767692        PP .....................................................************.......................................................***********.....................................................................
WUAS01076668.1/167776063-167775945            ------------------------------------------------------------------------------------------------------------------------GCAC----------------------------------------------------------------------------
#=GR WUAS01076668.1/167776063-167775945    PP ........................................................................................................................4558............................................................................
ML633133.1/1682450-1682575                    ------------------------------------------------------------------------------------------------------------------------GCCGGGAGAUGA--------------------------------------------------------------------
#=GR ML633133.1/1682450-1682575            PP ........................................................................................................................67999*******....................................................................
JXSR01S006458.1/61872-61679                   -------------------------------------------------------------------U--UAGCGAU-CA--A-----AACGGGGU------------------------U-------------------------------------------------------------------------------
#=GR JXSR01S006458.1/61872-61679           PP ...................................................................4..99*****.**..9.....99999997........................7...............................................................................
LFEI02000138.1/483635-483418                  --------------------------------------------------------------CAC-----ACACAAA-AA--A-----UAUAGAAU------------------------G-------------------------------------------------------------------------------
#=GR LFEI02000138.1/483635-483418          PP ..............................................................223.....3466666.66..6.....66666665........................7...............................................................................
AAGJ06000021.1/34500365-34500195              ---------------------------------------------------------CUAUCAUC-------CCCCU-GA--A-----CAAUAGG-------------------------UAUC----------------------------------------------------------------------------
#=GR AAGJ06000021.1/34500365-34500195      PP .........................................................6679*995.......44444.44..4.....4444444.........................4569............................................................................
JAAEEI010000871.1/11988-11831                 -----------------------------------------------------------ACUUUG-------UCGUA-AU--A-----GACGAAA-------------------------G-------------------------------------------------------------------------------
#=GR JAAEEI010000871.1/11988-11831         PP ...........................................................******.......99999.99..9.....*******.........................6...............................................................................
FZSS01002544.1/533200-532908                  ------------------------------------------------------------------GA--AAAACGU-----------CAAUUUG-------------------------G-------------------------------------------------------------------------------
JXLN01010636.1/3535-3363                      ----------------------------------------------------------AGUGGUU-------------------------------------------------------UGGUUUGA------------------------------------------------------------------------
#=GR JXLN01010636.1/3535-3363              PP ..........................................................99999**.......................................................**999999........................................................................
PYHX01001421.1/1272832-1272947                -------------------------------------------------------------UACC-------------------------------------------------------UG------------------------------------------------------------------------------
#=GR PYHX01001421.1/1272832-1272947        PP .............................................................****.......................................................*9..............................................................................
HG819411.1/16898-17105                        ----------------------------------------------------------------G--------GUUU-UU--U-----UUUUUUAAC--CCCCCGGGU-AAAAAAA-AAA--------------------------------------------------------------------------------
PKSA02005665.1/4375-4654                      ------------------------------------------------------------------UU--CCUCUUU-UC--C-----UGCCUCA-------------------------GU------------------------------------------------------------------------------
#=GR PKSA02005665.1/4375-4654              PP ..................................................................78..999****.*9..9.....9999999.........................58..............................................................................
CM023270.1/21271433-21271671                  ------------------------------------------------------------------------------------------------------------------------AAAAACUCAGUCCAGUCCGAAGGAUCCUCAGUACAGUCCGAAGGAUGCUCAGUCCAGUCCGAAGGAUGCUCAGGAUGCUC
#=GR CM023270.1/21271433-21271671          PP ........................................................................................................................69999999999*********************************************************************
KZ893153.1/11429-11194                        ---------------------------------------------------------------AA-------GCCUG-AA--------AGACGUAU------------------------UA------------------------------------------------------------------------------
CM019181.1/1165532-1165647                    --------------------------------------------------------------------------------------------------------------------------------------------------------------------------------------------------------
#=GR CM019181.1/1165532-1165647            PP ........................................................................................................................................................................................................
SCLE01034102.1/418-689                        ------------------------------------------------------------------UG--CCUGUUA-UA--------CUACACAAA--CG-------------------CGGCCUACAGGACUCG----------------------------------------------------------------
#=GR SCLE01034102.1/418-689                PP ..................................................................55..7799999.98........899999999..99...................4566666778899***................................................................
WNWK01037888.1/10053-10329                    ------------------------------------------------------------------GA--CC---------------------AAAA--CC-------------------CCCCGGGGGUUUU-------------------------------------------------------------------
AZMS01S00047597.1/21301-21168                 ---------------------------------------------------------------UU-------------------------------------------------------U-------------------------------------------------------------------------------
#=GR AZMS01S00047597.1/21301-21168         PP ...............................................................**.......................................................*...............................................................................
PKSA02004709.1/463097-462982                  ------------------------------------------------------------------------------------------------------------------------UU------------------------------------------------------------------------------
#=GR PKSA02004709.1/463097-462982          PP ........................................................................................................................59..............................................................................
CM008075.1/2624500-2624608                    ------------------------------------------------------------------------------------------------------------------------A-------------------------------------------------------------------------------
#=GR CM008075.1/2624500-2624608            PP ........................................................................................................................5...............................................................................
AJVK01117154.1/307-171                        ------------------------------------------------------------GAAUC-------------------------------------------------------CAUUUC--------------------------------------------------------------------------
#=GR AJVK01117154.1/307-171                PP ............................................................5569*.......................................................**9765..........................................................................
JAABKL010013870.1/1892-1737                   -------------------------------------------------------------GCCG-------AUUUU-UG--U-----AAAAAAGCA--A--------------------AGG-----------------------------------------------------------------------------
#=GR JAABKL010013870.1/1892-1737           PP .............................................................*987.......9****.**..*.....*******98..5....................366.............................................................................
CM023449.1/71776416-71776113                  ------------------------------------------------------------------UC--CCCUUUU-UA--A-----AAAAAUUUU--UUUU-----------------GGGGGGGGAAAAAA------------------------------------------------------------------
JTDY01000805.1/68097-67878                    --------------------------------------------------GCGGGCUUCGCUUAA------------------------------------------------AGG-CUC--------------------------------------------------------------------------------
#=GR JTDY01000805.1/68097-67878            PP ..................................................555555555555555................................................555.555................................................................................
CABEGB010000077.1/10498-10338                 --------------------------------------------------CACAACGGAGGGGUU-------------------------------------------------------UUUUUUUUUUUU--------------------------------------------------------------------
#=GR CABEGB010000077.1/10498-10338         PP ..................................................***************.......................................................************....................................................................
KI894746.1/277662-277538                      -------------------------------------------------------------UCCU-------------------------------------------------------U-------------------------------------------------------------------------------
#=GR KI894746.1/277662-277538              PP .............................................................****.......................................................*...............................................................................
ML142816.1/151618-151412                      -------------------------------------------------------------CUGU-------------------------------------------------------GCAAA---------------------------------------------------------------------------
#=GR ML142816.1/151618-151412              PP .............................................................8***.......................................................*****...........................................................................
SCLH01001160.1/11554-11793                    ------------------------------------------------------------------UC--CCU-----UC--U-----UUUUUCCAAACUGG------------------UACAC---------------------------------------------------------------------------
#=GR SCLH01001160.1/11554-11793            PP ..................................................................99..997.....66..6.....66666665433666..................44666...........................................................................
FZSS01002467.1/318515-318768                  ----------------------------------------------------------------------AAAAACG-UC---------CAAUUU-------------------------A-------------------------------------------------------------------------------
DS232196.1/191051-191198                      ---------------------------------------------------------------UU-------------------------------------------------------C-------------------------------------------------------------------------------
#=GR DS232196.1/191051-191198              PP ...............................................................78.......................................................9...............................................................................
VNJL01007492.1/94-276                         --------------------------------------------------------------UGA-------UCCUU-AC--U-----GUAUCGC-------------------------A-------------------------------------------------------------------------------
#=GR VNJL01007492.1/94-276                 PP ..............................................................*99.......99999.99..9.....9999999.........................4...............................................................................
AAGJ06000008.1/24719245-24719078              -------------------------------------------------------------CAUC-------CCCCU-GA--A-----CAAUAGGUA--U--------------------CA------------------------------------------------------------------------------
#=GR AAGJ06000008.1/24719245-24719078      PP .............................................................**85.......66666.66..7.....666666666..5....................99..............................................................................
PKSA02001846.1/229072-228898                  ----------------------------------------------------------------U---------------------------------------------------------------------------------------------------------------------------------------
#=GR PKSA02001846.1/229072-228898          PP ................................................................7.......................................................................................................................................
LGIB01001407.1/24708-24596                    ------------------------------------------------------------------------------------------------------------------------C-------------------------------------------------------------------------------
#=GR LGIB01001407.1/24708-24596            PP ........................................................................................................................9...............................................................................
AAGJ06000006.1/26358880-26358691              -------------------------------------------------------------GCAU--------------------------GGAAAU--UUCCCAUGC-AU-----------------------------------------------------------------------------------------
#=GR AAGJ06000006.1/26358880-26358691      PP .............................................................7876..........................566666..777778887.53.........................................................................................
JABSTQ010011052.1/3600332-3600176             ----------------------------------------------------------UAGACGC-------------------------------------------------------AUGGGCUUUU----------------------------------------------------------------------
#=GR JABSTQ010011052.1/3600332-3600176     PP ..........................................................*******.......................................................**********......................................................................
JH770313.1/112823-112553                      ------------------------------------------------------------------GC--CUGAUUU-UA--U-----UAAGCAAUA-----------------------CU------------------------------------------------------------------------------
CM014389.1/178589502-178589389                ---------------------------------------------------------UUGGUAGU-------------------------------------------------------CAUGACAGU-----------------------------------------------------------------------
#=GR CM014389.1/178589502-178589389        PP .........................................................98866555.......................................................555544444.......................................................................
HG823541.1/604-345                            UUAAAAAAAAAAAAACGUUUAACGGGUUUAAACCCCCGGGGUAAAAAAACCCCGGGGUUAAAACG-------UUUUU-AA--C-----CCCGGGGUA--ACCGUUUUU-UUAAAAA-AAA--------------------------------------------------------------------------------
KB306104.1/948803-948502                      ------------------------------------------------------------------CG--GGUAUAA-AA--U-----GAAUCAAU------------------------CAAAGCCAGCAUUUAUA---------------------------------------------------------------
#=GR KB306104.1/948803-948502              PP ..................................................................**..*******.**..*.....*******8........................79***************...............................................................
KZ344579.1/452499-452698                      --------------------------------------------------------------AUA-------------------------------------------------------AUCUGUU-------------------------------------------------------------------------
#=GR KZ344579.1/452499-452698              PP ..............................................................***.......................................................*******.........................................................................
CM009763.1/18911851-18912079                  -------------------------------------------------------------UUCA-----------U-UC--C-----AGAUUCUUG--UUGGUCUUC-UCAGAAG-GUU--------------------------------------------------------------------------------
#=GR CM009763.1/18911851-18912079          PP .............................................................*998...........7.88..8.....9999*****..*********.*******.***................................................................................
PKSA02000251.1/4030489-4030177                ------------------------------------------------------------------CU--GCGUUUU-UU--G-----GUCUAAAC------------------------A-------------------------------------------------------------------------------
#=GR PKSA02000251.1/4030489-4030177        PP ..................................................................99..9999999.99..8.....99999996........................5...............................................................................
WURT01066494.1/1451-1322                      ------------------------------------------------------------------------------------------------------------------------UUC-----------------------------------------------------------------------------
#=GR WURT01066494.1/1451-1322              PP ........................................................................................................................89*.............................................................................
LQNS02278094.1/35018209-35018333              ------------------------------------------------------------------------------------------------------------------------CUAAAGGU------------------------------------------------------------------------
#=GR LQNS02278094.1/35018209-35018333      PP ........................................................................................................................66788999........................................................................
JAAAKQ010740001.1/37139641-37139521           --------------------------------------------------------------UCA-------------------------------------------------------GA------------------------------------------------------------------------------
#=GR JAAAKQ010740001.1/37139641-37139521   PP ..............................................................67*.......................................................88..............................................................................
AVCP010508191.1/4584-4704                     ---------------------------------------------------------------GC---------------------------------------------------------------------------------------------------------------------------------------
#=GR AVCP010508191.1/4584-4704             PP ...............................................................*9.......................................................................................................................................
CM023453.1/78986993-78987193                  ------------------------------------------------------------------CA--CUCCGUC-CG--U-----GUCCCUUU------------------------U-------------------------------------------------------------------------------
#=GR CM023453.1/78986993-78987193          PP ..................................................................88..88*****.**..*.....******97........................7...............................................................................
CM009920.1/1802818-1802669                    ---------------------------------------------------------------CU-------------------------------------------------------C-------------------------------------------------------------------------------
#=GR CM009920.1/1802818-1802669            PP ...............................................................**.......................................................9...............................................................................
PKSA02007248.1/56824-56657                    --------------------------------------------------------------------------UGU-UU--UU---GUCCCUCU-------------------------G-------------------------------------------------------------------------------
#=GR PKSA02007248.1/56824-56657            PP ..........................................................................444.44..33...38999999.........................5...............................................................................
ML142793.1/2195017-2194749                    ------------------------------------------------------------------UU--GUCGCUU-UC--U-----UGCACAGU--------GCGG-AGAAAUUAUUU--------------------------------------------------------------------------------
#=GR ML142793.1/2195017-2194749            PP ..................................................................*9..9******.**..*.....*******8........7777.66666541456................................................................................
VMOF01000035.1/12654694-12654418              ------------------------------------------------------------------U---UCUUUUC-UU--U-----UCGGCCAU------------------------C-------------------------------------------------------------------------------
CM023342.1/21760474-21760723                  ------------------------------------------------------------------CA--CCACUUA-CU--U-----UAAGUGGGG--UGCCU----------------UCUUAACCCGG---------------------------------------------------------------------
#=GR CM023342.1/21760474-21760723          PP ..................................................................88..8999999.99..*.....*******98..77654................45555566666.....................................................................
AVCP010785595.1/1520-1242                     ------------------------------------------------------------------UA--GUCCAGA-AG--A-----AGGGCACU------------------------C-------------------------------------------------------------------------------
KI472607.1/55294-55445                        ------------------------------------------------------------------------------------------------------------------------GGUUUUAC------------------------------------------------------------------------
#=GR KI472607.1/55294-55445                PP ........................................................................................................................5669****........................................................................
WNWK01023283.1/20042-19731                    ------------------------------------------------------------------AC--CCUUCCU-CU--G-----UCUCUGU-------------------------GU------------------------------------------------------------------------------
AZMS01S04743117.1/614-742                     ------------------------------------------------------------------------------------------------------------------------GAUC----------------------------------------------------------------------------
#=GR AZMS01S04743117.1/614-742             PP ........................................................................................................................568*............................................................................
FZSS01002688.1/239169-239361                  ------------------------------------------------------------------CG--AAAAACG-UC--G-----AAUUUGGU------------------------U-------------------------------------------------------------------------------
#=GR FZSS01002688.1/239169-239361          PP ..................................................................67..9999999.99..9.....99999997........................7...............................................................................
ADOQ01004915.1/794-979                        ------------------------------------------------------------------------UUUUU-UU--U-----UUUUUUUUA-----------------------C-------------------------------------------------------------------------------
#=GR ADOQ01004915.1/794-979                PP ........................................................................56666.66..6.....666666666.......................3...............................................................................
SWLX011729882.1/315-57                        ------------------------------------------------------------------CG--AACCUAG-GG--G-----GAAAAAAGC--UG-------------------CCA-----------------------------------------------------------------------------
#=GR SWLX011729882.1/315-57                PP ..................................................................67..9******.**..*.....*****9998..88...................999.............................................................................
KZ485040.1/68852-68990                        ----------------------------------------------------------------G-------------------------------------------------------C-------------------------------------------------------------------------------
#=GR KZ485040.1/68852-68990                PP ................................................................9.......................................................*...............................................................................
JXMZ02017456.1/2224-2467                      -----------------------------------------------------------CUAUCU-------UCUGU-UUCCU-----UCAACAGU------------------------U-------------------------------------------------------------------------------
#=GR JXMZ02017456.1/2224-2467              PP ...........................................................778877.......99999.99667.....*******8........................7...............................................................................
NJRP01000450.1/43741-43602                    -------------------------------------------------------------UUAC-------------------------------------------------------UUUA----------------------------------------------------------------------------
#=GR NJRP01000450.1/43741-43602            PP .............................................................999*.......................................................***9............................................................................
CADCXV010000732.1/63381-63157                 ----------------------------------------------------------------------CACGUUU-UU--A-----CUCGUUC-------------------------G-------------------------------------------------------------------------------
#=GR CADCXV010000732.1/63381-63157         PP ......................................................................7788888.88..8.....*******.........................6...............................................................................
NJRO01002082.1/23355-23486                    -------------------------------------------------------------UACU-------------------------------------------------------UUA-----------------------------------------------------------------------------
#=GR NJRO01002082.1/23355-23486            PP .............................................................7789.......................................................99*.............................................................................
WURS01090721.1/995-1119                       ------------------------------------------------------------------------------------------------------------------------UGUA----------------------------------------------------------------------------
#=GR WURS01090721.1/995-1119               PP ........................................................................................................................4579............................................................................
WURT01075556.1/263774213-263774323            ------------------------------------------------------------------------------------------------------------------------U-------------------------------------------------------------------------------
#=GR WURT01075556.1/263774213-263774323    PP ........................................................................................................................5...............................................................................
LYUA01004306.1/65593-65474                    -----------------------------------------------------------CCUAUA-------------------------------------------------------AAUG----------------------------------------------------------------------------
#=GR LYUA01004306.1/65593-65474            PP ...........................................................*****9.......................................................9998............................................................................
NIPQ01115813.1/2405-2536                      ---------------------------------------------------------------AU-------------------------------------------------------U-------------------------------------------------------------------------------
#=GR NIPQ01115813.1/2405-2536              PP ...............................................................89.......................................................*...............................................................................
CACRWE010001275.1/2940-2734                   -----------------------------------------------------------------GAA--CCCCCCC-CG--G-----GGGGGGG---------------------------------------------------------------------------------------------------------
#=GR CACRWE010001275.1/2940-2734           PP .................................................................444..5666666.66..6.....6666666.........................................................................................................
AVCP010759949.1/5368-5451                     --------------------------------------------------------------------------------------------------------------------------------------------------------------------------------------------------------
#=GR AVCP010759949.1/5368-5451             PP ........................................................................................................................................................................................................
LJIJ01003217.1/19007-18708                    ------------------------------------------------------------------AA--A-UUUUU-GG--G-----CCCGGGUGG--GGGGUUUUU-UU---------UUUUUCCCCC----------------------------------------------------------------------
WSYQ01000231.1/1469-1615                      --------------------------------------------------------CGGAUACCU-------------------------------------------------------CUUGUCGAGUU---------------------------------------------------------------------
#=GR WSYQ01000231.1/1469-1615              PP ........................................................*********.......................................................***********.....................................................................
NJRN01000471.1/42063-41924                    -------------------------------------------------------------UACU-------------------------------------------------------UUA-----------------------------------------------------------------------------
#=GR NJRN01000471.1/42063-41924            PP .............................................................99**.......................................................999.............................................................................
NJRL01000773.1/73393-73532                    -------------------------------------------------------------UACU-------------------------------------------------------UUA-----------------------------------------------------------------------------
#=GR NJRL01000773.1/73393-73532            PP .............................................................99**.......................................................999.............................................................................
KK115896.1/370873-370538                      ------------------------------------------------------------------AA--CCUACGC-UG--------AAUACAA-------------------------G-------------------------------------------------------------------------------
SWLX011214095.1/262-92                        ------------------------------------------------------------------------------------------------------------------------GAAAAAGUGCGAG-------------------------------------------------------------------
#=GR SWLX011214095.1/262-92                PP ........................................................................................................................7899*********...................................................................
CM023267.1/49623416-49623194                  ------------------------------------------------------------------------------------------------------------------------CUUCCCGCAGU---------------------------------------------------------------------
PYSK01000028.1/896463-896181                  GA-------------------------------------CCACCCAUCUAAGCUAAGCAAUAAAA-----------------------AAAAAAAGA--UGGCGAUUC-UGAUCUG-GUG--------------------------------------------------------------------------------
#=GR PYSK01000028.1/896463-896181          PP 99.....................................99999999999999999999999998.......................5668899**..*********.*******.***................................................................................
BDMR010406849.1/117-341                       --------------------------------------------------CUGAAAAUCCGCCCU-----CCGGUAC-CU--------UAAAUUUU------------------------U-------------------------------------------------------------------------------
#=GR BDMR010406849.1/117-341               PP ..................................................544333445555554.....4455555.55........999**997........................7...............................................................................
QEEW01024769.1/18022-18145                    ------------------------------------------------------------------------------------------------------------------------CUCCCUC-------------------------------------------------------------------------
#=GR QEEW01024769.1/18022-18145            PP ........................................................................................................................689****.........................................................................
KZ494165.1/468255-468517                      ------------------------------------------------------------------GA--AUUCAUA-UA--A-----AACGGAAU------------------------U-------------------------------------------------------------------------------
#=GR KZ494165.1/468255-468517              PP ..................................................................22..3344444.44..4.....44444443........................4...............................................................................
SCLH01000201.1/569661-569805                  ----------------------------------------------------------------G-------------------------------------------------------G-------------------------------------------------------------------------------
#=GR SCLH01000201.1/569661-569805          PP ................................................................*.......................................................*...............................................................................
JHQJ01004986.1/330-462                        ---------------------------------------------------UUUGAACGGCUUUG-------------------------------------------------------GCCGAUGAUUGUUG------------------------------------------------------------------
#=GR JHQJ01004986.1/330-462                PP ...................................................555568999*****.......................................................***99999999998..................................................................
NJRL01002440.1/3600-3465                      ------------------------------------------------------------UACUU-------------------------------------------------------CA------------------------------------------------------------------------------
#=GR NJRL01002440.1/3600-3465              PP ............................................................*****.......................................................**..............................................................................
PHTE01000314.1/126558-126680                  ------------------------------------------------------------------------------------------------------------------------AAUC----------------------------------------------------------------------------
#=GR PHTE01000314.1/126558-126680          PP ........................................................................................................................899*............................................................................
CM022876.1/17714974-17715146                  ----------------------------------------------------------AAAAGCA-----------------------AAAAGGG-------------------------C-------------------------------------------------------------------------------
#=GR CM022876.1/17714974-17715146          PP ..........................................................9998886.......................7777777.........................4...............................................................................
PYSK01000380.1/5299-5039                      GGGGCCCUUUAA-----------------AUUUUUUUAACAAAAAAGGGAAAAAAAGGUUAAGGG-------UUUUU-UU--U-----ACCCCAAU---UGGGGUU--------------AAAAAAGGGGGGAAAAAGGUUCCC--------------------------------------------------------
#=GC SS_cons                                  _____________________________________________________________>>>>->>,,)))))))-))--)-----)))))))---------------------------------------------------------------------------------------------------------
#=GC RF                                       ~~~~~~~~~~~~~~~~~~~~~~~~~~~~~~~~~~~~~~~~~~~~~~~~~~~~~~~~~~~~~~~~~.CC..CCuCuuu.ug..U.....uaaauaaUA..uGGCuauGC.UUAAAAG.GUU~~~~~~~~~~~~~~~~~~~~~~~~~~~~~~~~~~~~~~~~~~~~~~~~~~~~~~~~~~~~~~~~~~~~~~~~~~~~~~~~
#=GC SS_cons_1                                ________________________________________________________________________________________________________________________________________________________________________________________________________
#=GC SS_cons_2                                ::::::::::::::::::::::::::::::::::::::::::::::::::::::::::::::::::::::::::::::::::::::::::::::::::::::::::::::::::::::::::::::::::::::::::::::::::::::::::::::::::::::::::::::::::::::::::::::::::::::::
#=GC SS_cons_3                                ::::::::::::::::::::::::::::::::::::::::::::::::::::::::::::::::::::::::::::::::::::::::::::::::::::::::::::::::::::::::::::::::::::::::::::::::::::::::::::::::::::::::::::::::::::::::::::::::::::::::
#=GC SS_cons_4                                ________________________________________________________________________________________________________________________________________________________________________________________________________
#=GC SS_cons_5                                ________________________________________________________________________________________________________________________________________________________________________________________________________
#=GC SS_cons_6                                ::::::::::::::::::::::::::::::::::::::::::::::::::::::::::::::::::::::::::::::::::::::::::::::::::::::::::::::::::::::::::::::::::::::::::::::::::::::::::::::::::::::::::::::::::::::::::::::::::::::::
#=GC SS_cons_7                                ::::::::::::::::::::::::::::::::::::::::::::::::::::::::::::::::::::::::::::::::::::::::::::::::::::::::::::::::::::::::::::::::::::::::::::::::::::::::::::::::::::::::::::::::::::::::::::::::::::::::
#=GC SS_cons_8                                ______________________________________________________________________________________________>:::::::::::::::::::::::::::::::::::::::::::::::::::::::::::::::::::::::::::::::::::::::::::::::::::::::::
#=GC SS_cons_9                                ___________________________________________________________________>::::::::::::::::::::::::::::::::::::::::::::::::::::::::::::::::::::::::::::::::::::::::::::::::::::::::::::::::::::::::::::::::::::
#=GC SS_cons_10                               ::::::::::::::::::::::::::::::::::::::::::::::::::::::::::::::::::::::::::::::::::::::::::::::::::::::::::::::::::::::::::::::::::::::::::::::::::::::::::::::::::::::::::::::::::::::::::::::::::::::::
#=GC SS_cons_11                               ::::::::::::::::::::::::::::::::::::::::::::::::::::::::::::::::::::::::::::::::::::::::::::::::::::::::::::::::::::::::::::::::::::::::::::::::::::::::::::::::::::::::::::::::::::::::::::::::::::::::
#=GC SS_cons_12                               ::::::::::::::::::::::::::::::::::::::::::::::::::::::::::::::::::::::::::::::::::::::::::::::::::::::::::::::::::::::::::::::::::::::::::::::::::::::::::::::::::::::::::::::::::::::::::::::::::::::::
#=GC SS_cons_13                               ::::::::::::::::::::::::::::::::::::::::::::::::::::::::::::::::::::::::::::::::::::::::::::::::::::::::::::::::::::::::::::::::::::::::::::::::::::::::::::::::::::::::::::::::::::::::::::::::::::::::

JZLH01S0326286.1/70-318                       --------------------------------------------------------G----------------------UUUUUUU-UU-UU-U-UUUAAAAAAA-AA------AA---------------CCCCCCGGGGGGG--------------------------------------------------------
JFBF01005499.1/1239-1470                      -----------------------------------------------------------CCCCC----CCCCCCCC---CGGUUUU-UU-UU-U-UUAAAAAAAA-AA------AAA----CC--C-CCCG---------------------------------------------------------------------
#=GR JFBF01005499.1/1239-1470              PP ...........................................................77777....77799***...*******.**.**.*.*988888777.77......555....66..6.6777.....................................................................
JFBF01005499.1/2082-1783                      -------------------------CGGGUAAACCCCGGGGUAAAACCCCGGGGUAA--AAAAA----AAAAACCC---------C-GG-GG-U-UUUUAAAAAA-AA------AAA---AAA--A-ACCG---------------------------------------------------------------------
JAABVK010001444.1/70555-70323                 -------------------------------------------------------CG----------------------CUUAUAA-GU-UU-C-AA----------------------------------GCUUUCUUUCU----------------------------------------------------------
#=GR JAABVK010001444.1/70555-70323         PP .......................................................89......................*******.**.**.*.*9..................................5899*******..........................................................
JFBF01005499.1/620-332                        ------------------------------------------------GUUUUUUUU------------UUAAAAA---AAAAAAA-AA-AA-C-CG----------------------------------GGU------------------------------------------------------------------
JABSTQ010011203.1/990365-990593               -------------------------------------------------------UU----------------------UCCAAGA-UG-UC-G-AUUAAU------------------------------UACCAGCUCGCCUGAACUCUA------------------------------------------------
#=GR JABSTQ010011203.1/990365-990593       PP .......................................................79......................*******.**.**.*.*****9..............................5679*****************................................................
FZSS01001627.1/76668-76416                    -------------------------------------------------------UU----------------------UGAAAAA-CG-UC-C-GACGUGGUUU-GC------AAA---ACG--U-CCAA---------------------------------------------------------------------
WNWK01094774.1/3104-3383                      -----------------------------------------------------------UCAAA-------ACCCC-----------------C-CCGGGGGGCC-CC------A----------------AAAACCCCGGGGCCCCG----------------------------------------------------
#=GR WNWK01094774.1/3104-3383              PP ...........................................................44443.......33333.................2.3999999999.99......8................3446789**********....................................................
VIGR010498948.1/554-831                       ------------------------------------GUGUGUGUGUGUGUGUGUGUG----------------------UGUGU-G-UG-UG-U-GUGUGUGUGU-GU------GUG---UGU--A-AAAA---------------------------------------------------------------------
#=GR VIGR010498948.1/554-831               PP ....................................333333333333444455544......................22222.2.33.33.3.3445555555.55......444...444..4.4445.....................................................................
HG823541.1/1023-724                           ----------------------------------------UAAAACCCCCCCGGGGG----------------UUU---AAAAAAA----------ACCCCGGGG-GG------UAA---AAA--A-ACGU---------------------------------------------------------------------
JAAQRG010094937.1/3891-3631                   ---------------------------------------------------GUGUGU-----------------------GUGUGU-G--UG-U-GUGUGUGU----------------------------GUGUCUGUGUCUGUGUCGUGUCUCUGUGUGGAACAAGCUUAGAUUGUAUUUGAUUUCAGUUACACGCCG
#=GR JAAQRG010094937.1/3891-3631           PP ...................................................444332.......................111111.1..11.1.11122222............................3446788999***********************************************************
AAGJ06000013.1/36614539-36614362              --------------------------------------------------------U----------------------UUGCUUG-AU-AU-U-G--------------------------------------------------------------------------------------------------------
#=GR AAGJ06000013.1/36614539-36614362      PP ........................................................*......................*******.**.**.*.*........................................................................................................
PKSA02006232.1/160972-161176                  --------------------------------------------------------U----------------------AGUUUAA-GC-UA-U-CUUAGGGUGC-CU------ACA---UGU--U-UC--CAGCG----------------------------------------------------------------
#=GR PKSA02006232.1/160972-161176          PP ........................................................*......................*******.**.**.*.**********.**......***...***..9.87..59999................................................................
CADEBD010000393.1/7699564-7699251             --------------------------------------------------UUUUUGG----------------------UUUUUUU-UU-UU-U-UUCCCCCCCC-C------------------------AAAAUUUUAAAA---------------------------------------------------------
WNWK01090444.1/1519-1776                      ---------------------------------------------------------AAAAGGG----GGGGAAAA--------------------AUUUUUGGG-GG-----------------------GGAAAAAAA------------------------------------------------------------
CACRWE010001275.1/2205-2432                   -------------------------------------------------------------UUU----GGGAAAAA--------UU-UU-CC-C-AAAAAAAAAG-GGUUUGGGGGG---GUU--U-AAAA---------------------------------------------------------------------
JABXWC010000013.1/24251497-24251159           ----------------------GCACGUAAUAGAUAAUACGUGCGCACGUAAAGAGU----------------------AAUACGU-GC-GC-A-CGUUAUAUGA-AA------AAU-----------------------------------------------------------------------------------
CH899013.1/361-119                            ---------------------------------------------------------UUUUUUU----UUAUAAGA---AAAAAAA-AA-AA-A-AAUUUUUUUU-UU------GGG---CGG--G-CCCC---------------------------------------------------------------------
FZSS01003069.1/23752-23501                    -------------------------------------------------------UU----------------------UGUAAAA-CG-UC-U-GACGUGGUUU-GA------AAA---ACG--U-CAAU---------------------------------------------------------------------
#=GR FZSS01003069.1/23752-23501            PP .......................................................58......................6666666.66.66.6.6678888888.88......877...777..7.6666.....................................................................
WNWK01050537.1/9227-8958                      ----------------AACCCCCCGGGGGGGGGUUUUUGGGGGGAAACCCCCGGGGG--CCCCA----AAAAAAAA--A--AAAAA-AA-AA-A-GGGGGGGGGG-GC------CCC-----------------------------------------------------------------------------------
JABSTQ010008349.1/3425-3657                   --------------------------------------------------------U----------------------UCCAAGA-UG-UC-G-AUUAAU------------------------------UACCAGCUCACCUGCACUCUA------------------------------------------------
#=GR JABSTQ010008349.1/3425-3657           PP ........................................................7......................*******.**.**.*.*****9..............................56799****************................................................
PKSA02004905.1/330038-330165                  --------------------------------------------------------U--------------------------UUU-UU-UU-U-UGUCGUAGUC-UG------CAA---CUA--U-AU-----------------------------------------------------------------------
#=GR PKSA02004905.1/330038-330165          PP ........................................................5..........................456.77.77.7.7766666666.66......666...555..5.32.......................................................................
RICB01087296.1/429-228                        --------------------------------------------------------A----------------------AACAUUC-UU-GU-C-CCACUUAUGU-----------------------------------------------------------------------------------------------
#=GR RICB01087296.1/429-228                PP ........................................................9......................*******.**.**.*.**99999987...............................................................................................
QEWY01003123.1/721-603                        --------------------------------------------------GCAUGAG--------------------------------------U-UAGAUGUG-GG------AAA---AGA--C-GCAA---------------------------------------------------------------------
#=GR QEWY01003123.1/721-603                PP ..................................................**99865......................................4.66666666.66......688...8**..*.****.....................................................................
HG823541.1/881-1003                           -----------------------------------------------------GGUU----------------------UAAAAAA-AC-CC-C-CG-------------------------------------------------------------------------------------------------------
#=GR HG823541.1/881-1003                   PP .....................................................***7......................7778888.89.99.9.96.......................................................................................................
HG824684.1/662-442                            -----------------------------------------------------------UCCCC----CC-CCCGG---GUUACGG-UU-UU-U-UUUUUUU-----------------------------ACCCCCCCGGGUUUUUCC---------------------------------------------------
#=GR HG824684.1/662-442                    PP ...........................................................99887....65.88888...8888888.88.88.8.8776663.............................9*****************...................................................
ADOQ01004915.1/350-644                        --GGUUUUUAAACCCCCCGGGGGGGGGGGGGGGGGUUAAAAAAAAAACGGUUUUUUU--UAAAA----AAACCGGG---GUUUUAC-CC-CC-C-CGGGGGGG----------------------------GG-------------------------------------------------------------------
PKSA02004554.1/12293-12548                    --------------------------------------------------------C----------------------GGAUCGG-GC-UG-A-AAUUUCG-----------------------------GCAUCGGGUUGUGAUUU----------------------------------------------------
#=GR PKSA02004554.1/12293-12548            PP ........................................................*......................*******.**.**.*.**99998.............................678888888999999**....................................................
JABSTR010001015.1/892210-891902               --------------------------------------------CUUUUUUUUUUUC---------------CCCC---CAAAAAA----------AGGGGGGAA-AA------A-----AUU--G-GAAA---------------------------------------------------------------------
WNWK01000729.1/252350-252131                  --------------------------------------------AAAAGGGGGGUUU-------------UCCGGG---GGGGAAA-UU-UU-U-UUUUUUGGGGGAA------AAA---AAC--C-CCCC---------------------------------------------------------------------
#=GR WNWK01000729.1/252350-252131          PP ............................................9999999888754.............466777...7777777.77.77.7.7766666555166......788...999..9.9999.....................................................................
CM023320.1/5813985-5814258                    --------------------------------------------------------U----------------------UAGACGA-UU-UU-G-UGCAGUUUAA-GA------AGG---AUC--U-G---UGGUAGUUAAAAGGGUUAAGUGUGA--------------------------------------------
#=GR CM023320.1/5813985-5814258            PP ........................................................9......................*******.**.**.*.**********.**......***...999..8.7...69***********************............................................
KZ312831.1/20521-20780                        --------------------------------------------------------G----------------------AAAAGUG-CU-UG-U-UUUGG-------------------------------AUUUAU---------------------------------------------------------------
#=GR KZ312831.1/20521-20780                PP ........................................................6......................6666666.66.66.6.66765...............................788999...............................................................
CM023456.1/144835362-144835100                ---------------------------------------------CAACCCCCCGGG----------------------GGGGGGG-GU-UU-U-UGGGGGGG----------------------------GUGGGGGGGGCCCCCCCCCC-------------------------------------------------
FZSS01002500.1/371914-371660                  -------------------------------------------------------UU----------------------UGAAAAA-CG-UC-C-GACGUGGUUU-GC------AAA---ACG--U-CCAA---------------------------------------------------------------------
KZ808255.1/55488-55234                        --------------------------------------------------------U----------------------UCUCUUU-UC-AG-C-CCUGAAG-----------------------------AAGCCAUCAC-----------------------------------------------------------
#=GR KZ808255.1/55488-55234                PP ........................................................8......................8888888.88.88.8.8776555.............................5555555555...........................................................
FZSS01000327.1/175535-175287                  --------------------------------------------------------U----------------------UGAAAAC-GU-CC-G-AC-GUGGUUU-G-------AAA---ACG--U-CAAU---------------------------------------------------------------------
#=GR FZSS01000327.1/175535-175287          PP ........................................................5......................4444444.44.44.4.43.3345666.6.......566...666..6.6666.....................................................................
NIGP01004783.1/70160-69976                    --------------------------------------------------------A----------------------AUGGCUG-UU-UG-U-UAUAAUUUGU-GG------AA------------------------------------------------------------------------------------
#=GR NIGP01004783.1/70160-69976            PP ........................................................8......................*******.**.**.*.**********.**......*8....................................................................................
VMOF01000035.1/64377228-64377031              ---------------------------------------------------AAAAAA----------------------UUUUCAA-AA-AU-U-UUUUAAAAAA-AA------AAG---GGG--G-GCC-CC-------------------------------------------------------------------
WNWK01024224.1/10848-11094                    -----------------------------------------UCCCAAAACCCUUUUU--UCCC--------CCCCC---AAAAAAA-UU-UU-U-UGGUUUUUUU-U--------AA---AAA--A-CCUU---------------------------------------------------------------------
CH898928.1/237-22                             -----------------------------------------------------------AAAAA-------AAAAA---AAAAAAA-AA-AA-U-CCCCCCCCCC-CC------CCC---CCC--C-CCCG---------------------------------------------------------------------
#=GR CH898928.1/237-22                     PP ...........................................................87776.......77777...7777777.77.77.8.7777777777.77......777...777..7.6666.....................................................................
CACRWE010003360.1/30-273                      -----------------------------------------------------------CAAAAAUUUUUCGGGGG------UUAA-UU-UUAA-AAUUUUUUAA-AA------AAA---A----------ACCCAGUUUG-----------------------------------------------------------
#=GR CACRWE010003360.1/30-273              PP ...........................................................44444111135699999......3444.44.4315.6677777777.77......666...5..........4889******...........................................................
VUNX01074647.1/1673108-1673368                --------------------------------------------------------U----------------------CUCAAAA-GU-GC-U-GCUGUU------------------------------AUUUACUUUACAAUUAUACA-------------------------------------------------
#=GR VUNX01074647.1/1673108-1673368        PP ........................................................5......................6666666.66.66.6.665443..............................57899***************.................................................
WNWK01071107.1/4994-4765                      -------------------------------------------------CCCCCCCC------------------------------CC-CC-C-CCAAAAGGGG-GG------AAA---AAA--A-AU-----------------------------------------------------------------------
#=GR WNWK01071107.1/4994-4765              PP .................................................**999876..............................56.66.6.6666666666.66......666...666..5.43.......................................................................
CH897645.1/865-663                            ------------------------------------------------------UUU------------UGAGAGA---GGGGUGU-UU-UU-U-UUUCC-------------------------------CC-------------------------------------------------------------------
#=GR CH897645.1/865-663                    PP ......................................................*86............7888888...7777777.77.77.7.77665...............................69...................................................................
VSFE01006135.1/18864-19124                    --------------------------------------------------------C----------------------ACAUUAA-AC-UG-C-AUGUGUG-----------------------------UUUAUGUUUCCAGUGUGUCG-------------------------------------------------
#=GR VSFE01006135.1/18864-19124            PP ........................................................7......................6666777.77.77.6.6655555.............................57888899999*********.................................................
CM023453.1/103275318-103275068                ----------------------------------------------------UUUUG------------GGCCCCU---UAGGGGG-UU-UU-U-UAAAAA------------------------------CCCCCCCGGGG----------------------------------------------------------
#=GR CM023453.1/103275318-103275068        PP ....................................................54444............5667777...7788899.99.99.9.998885..............................99999999999..........................................................
KZ899725.1/5494-5242                          -------------------------------------------------------UG----------------------AACGAAA-AU-UU-G-CGUUUUAAGC-GA------A----------------ACGAAAUUUCGCGCUACGCU-------------------------------------------------
#=GR KZ899725.1/5494-5242                  PP .......................................................89......................9999999.99.99.9.9999999999.85......4................677888899999**999999.................................................
SCLH01000758.1/230309-230093                  ------------------------------------------------------UUU-----------------------CUCCAC-GC-AU-U-UUCGAUGCGU-GA------AGA--AAAA--U-CCCA---------------------------------------------------------------------
#=GR SCLH01000758.1/230309-230093          PP ......................................................995.......................444455.55.67.7.7778999999.99......998..3577..8.999*.....................................................................
PKSA02000496.1/616784-616552                  -------------------------------------------------------UU----------------------CGCAACC-GC-UU-U-GCGAACGC----------------------------GGAUCCGCUUCCAGUGUG---------------------------------------------------
#=GR PKSA02000496.1/616784-616552          PP .......................................................8*......................*******.**.**.*.****9998............................78999*************...................................................
JFBF01005499.1/310-604                        -------------------------------------------------CCCCCCGG-------------GGUUUU---AAAAAAA-AA-AC-U-U--------------------------------------------------------------------------------------------------------
CM022880.1/22299376-22299108                  --------------------------------------------------------A----------------------CACCUCG-CG-CC-C-GA-----------------AAA---AUU--U-GUUA---------------------------------------------------------------------
OENM01001394.1/35342-35563                    -----------------------------------------------------------GAAG----------------AACGUCA-UG-CC-C-UG----------------------------------CAUCUU---------------------------------------------------------------
#=GR OENM01001394.1/35342-35563            PP ...........................................................9999................*******.**.**.*.*7..................................99****...............................................................
ATSW01088134.1/3097-3341                      --------------------------------------------------------G----------------------AGGACAC-UU-UU-U-CAGAAAUUUG-CA------A------CU--U-GCAA---------------------------------------------------------------------
#=GR ATSW01088134.1/3097-3341              PP ........................................................8......................*******.**.**.*.***9988887.77......7......45..6.6666.....................................................................
WNWK01087731.1/3311-3577                      -----------------------------------------------------------AAAAA----UUUUUUUU----GGGGGG-GU-GG-A-AUUUUCCCUU-UU------UUU---U----------GAAGGCUUCCUUUUAAAGGGGG-----------------------------------------------
SCLH01001298.1/49871-49682                    -------------------------------------------AAAAACCCCAGUUU----------------------UCUUCAC-GC-AU-U-UACGAUGCGU-GA------AGA---AAAAUC-CCCA---------------------------------------------------------------------
#=GR SCLH01001298.1/49871-49682            PP ...........................................999999****9998......................9999999.99.99.9.999*******.**......***...877335.6678.....................................................................
JAAAKQ010740001.1/88507284-88507506           --------------------------------------------------------U----------------------AGGGCGA-CC-GA-A-UGGGGUG-----------------------------GUGGCGGGAGAAAUGCCAG--------------------------------------------------
#=GR JAAAKQ010740001.1/88507284-88507506   PP ........................................................*......................*******.**.**.*.***9988.............................578899999**********..................................................
PYSK01000380.1/2388-2118                      -----------------------------------------------------------UUUUU----UUAGGGUU---------------G-G-GGGGGGGGGG-GG------AGG----GG--------GGCCCGUUUUUUAUAAAAAAGGGG---------------------------------------------
#=GR PYSK01000380.1/2388-2118              PP ...........................................................88888....88888766...............3.3.4555555555.55......555....22........35789*******************.............................................
WNWK01062937.1/4741-5032                      --------------------------AAAAAAAAAUUUUGGGGGGGGGCCCCCCCUU--UUUUU----UUUAAAAA---AAAAAAA-AU-UU-U-UG-------------------------------------------------------------------------------------------------------
PYSK01000380.1/3577-3858                      --------------------------------------------GGGGGGGGGGAUU-----UU----UUGUUUCC---UUUUUUU-CU-UU-U-UUU---------------------------------UUUGGGUUGGGACAAAACCC-------------------------------------------------
AVCP010376963.1/1357-1056                     --------------------------------------------------------U----------------------UUGGUCA-UU-UU-C-CUGGGUGA----------------------------GUGUCGGGUCUU---------------------------------------------------------
#=GR AVCP010376963.1/1357-1056             PP ........................................................9......................*******.**.**.*.****9984............................455666667777.........................................................
ML142816.1/156160-155823                      --------------------------------------UAGCGCACUGUGCAAAGUG------------------U---CAAAAUG-AU-UU-U-UGCACCGUGC-GA------AAA---AAG--------UGGCUUGAUUUUUGCACUGU-------------------------------------------------
AMPZ02000281.1/3030799-3030503                --------------------UUUUUUUUUUUUUUUUCCCUUGGCAAUUUAUCCAAAU----------------------CCCCCCC-CC-CC-C-CUUUUUUUUU-UA------AAA---AAA--------AAAACCUUUUUGGUAAAAAAC------------------------------------------------
JABXWC010000002.1/30387077-30386759           ----------------------UUUUACGUGCGCACGUAAUAGUUUAUACGUGCGCA----------------------CGUAUUG-GU-UA-C-UA---CGUGU-GC------ACG---UAA--U-AGGU---------------------------------------------------------------------
KI629983.1/2834937-2835034                    -----------------------------------------------------------------------------------------------UAUAAUCGCG-CA------UCA---A-------------------------------------------------------------------------------
#=GR KI629983.1/2834937-2835034            PP ...............................................................................................7*********.**......***...8...............................................................................
QEEW01248099.1/11926-11719                    -------------------------------------------------------CU----------------------CGUCUUC-CU-UC-G-C-----------------------------------CA-------------------------------------------------------------------
#=GR QEEW01248099.1/11926-11719            PP .......................................................89......................*******.**.**.*.*...................................7*...................................................................
WNWK01075827.1/4823-5135                      -------------------------------------------------UUUUCCCC---AAAA----AAAAACCC---CCCCCCC-CU-UU-U-UUUUUUUUUU-UU------AAA---AAA--A-UUU----------------------------------------------------------------------
KZ651841.1/50059-50356                        -------------------------------------------------------CC----------------------UGGCACA-UC-CC-U-UGGUG-------------------------------UCUCU----------------------------------------------------------------
#=GR KZ651841.1/50059-50356                PP .......................................................99......................5555555.55.55.5.55444...............................45688................................................................
PKSA02005483.1/540375-540166                  -------------------------------------------------------UU----------------------AAAAUAA-CU-UU-U-UUAG--------------------------------G--------------------------------------------------------------------
#=GR PKSA02005483.1/540375-540166          PP .......................................................99......................*******.**.**.*.**75................................7....................................................................
VJMY01000034.1/120966-121153                  -------------------------------------------------------UU----------------------UGCCCCA-GU-UU-G-GUUU--------------------------------GAACAGUU-------------------------------------------------------------
#=GR VJMY01000034.1/120966-121153          PP .......................................................99......................*******.**.**.*.**97................................58899999.............................................................
CM023449.1/71776380-71776698                  -------------------------------CCUUUUUUUUGGGCCAACAAAGAAAC--CCCCC----CCA--------AAAAAA-----------AGGCCCC----------------------------CGGGGGGGAAAACCC------------------------------------------------------
JAAAKQ010740001.1/7243966-7244136             -------------------------------------------------------------------------------GCUACAA-UU-CA-U-UC----------------------------------A--------------------------------------------------------------------
#=GR JAAAKQ010740001.1/7243966-7244136     PP ...............................................................................99*****.**.**.*.**..................................5....................................................................
KZ501812.1/182130-181940                      -------------------------------------------------------UC----------------------AGUCUUU-GC-UU-U-UAAGCAAAGA-AA------AAA---AGA--C-AACA---------------------------------------------------------------------
#=GR KZ501812.1/182130-181940              PP .......................................................89......................*******.**.**.*.**********.99......999...999..9.9999.....................................................................
QFTL02000005.1/17556321-17556569              -------------------------------------------------------UC----------------------UGUGUGG-AC-CC-G-CCUAUUGA----------------------------CGUAUAACCUAAAAGU-----------------------------------------------------
#=GR QFTL02000005.1/17556321-17556569      PP .......................................................79......................9999999.99.98.8.889*9996............................777788899999****.....................................................
KI894746.1/277507-277680                      ------------------------------------------------------CCU----UUA----CUGG-----------------------AUCAGUGAAU-AG------AUC---UAC--A-GGC----------------------------------------------------------------------
#=GR KI894746.1/277507-277680              PP ......................................................222....222....2222.......................2555555555.55......555...555..5.555......................................................................
BDMR011732181.1/56-279                        --------------------------------------------------------A----------------------AACUGAA-GC-CU-U-AACAG-------------------------------CCACUCU--------------------------------------------------------------
#=GR BDMR011732181.1/56-279                PP ........................................................9......................*******.**.**.*.***95...............................9999999..............................................................
ML142790.1/5662929-5663072                    ------------------------------------------------CACAGUGCA-----------------------AAAAAA-AU-UU-C-UGCACUGUGC-GA------AAA---AAA------CA---------------------------------------------------------------------
#=GR ML142790.1/5662929-5663072            PP ................................................888888985.......................678888.99.99.9.9*********.**......999...887......68.....................................................................
PHTE01000022.1/352152-352375                  --------------------------------------------------------U----------------------GUUGUCC-CA-UU-U-UCAU--------------------------------AUU------------------------------------------------------------------
#=GR PHTE01000022.1/352152-352375          PP ........................................................9......................9999999.99.99.9.9986................................459..................................................................
CM023449.1/314415807-314415568                --------------------------------------------------------A----------------------AAAACCC-CC-CC-C-UUUUG-GGGA-AA------AAA---AGG--G-----CCUUUCCCCCG----------------------------------------------------------
#=GR CM023449.1/314415807-314415568        PP ........................................................2......................6667777.77.77.7.76654.4455.55......555...555..4.....46899999999..........................................................
NEVH01024426.1/2075556-2075300                -------------------------------------------------------CA----------------------AGAAAAA-CA-UC-U-UGGUACAUUU-AU------GAA---AAU--G-ACGA---------------------------------------------------------------------
#=GR NEVH01024426.1/2075556-2075300        PP .......................................................78......................*******.**.**.*.*******999.99......999...999..9.9999.....................................................................
LR736838.1/14702824-14703161                  ---------------------------------------CCCCCCAAAAAAAAGGGG----------------------AAAAAAA-AC-CC-C-CUUGGGGGGG-GG------GAA---AA---------CCAGGGAAAGGGGCCCCCC--------------------------------------------------
WNWK01057909.1/5927-6209                      -----------------------------------CCUUUUGGGGCCCCUUUUUUUU------------UUGGGGG---GGGGAAA-AU-CC-C-CCCCGGGGGG-GG------AAA---AAA--A-G---GGG------------------------------------------------------------------
VMOF01000002.1/43210103-43209786              --------------------------------------------------------A----------------------UGCAUAU-UU-UU-U-UUUAUUACGA-AA-----------------------UUUUGAGUAC-----------------------------------------------------------
FN653234.1/33771-33956                        -------------------------------------------------------UU----------------------CGCUUCG-CG-UU-U-UUUGCUUCGC-UU------CG---------------AAAUUAUGCUA----------------------------------------------------------
#=GR FN653234.1/33771-33956                PP .......................................................8*......................*******.**.**.*.**********.99......76...............45888999999..........................................................
CM023452.1/130563690-130563501                ---------------------------------------------------CCCCUU----------------------UUUUUCC-CC-CC-C-CGGGGGAAAA-AA------A----------------AAAUU----------------------------------------------------------------
#=GR CM023452.1/130563690-130563501        PP ...................................................333332......................8999999.99.99.9.9955444444.43......3................44555................................................................
CH897330.1/344-616                            -----------------------------------------------------------GGGGG----GGGGGGGG---UUUGUUU-UU-UU-U-U-----------------------------------UUUUUAUA-------------------------------------------------------------
#=GR CH897330.1/344-616                    PP ...........................................................77777....77777777...7777776.66.66.6.6...................................68899999.............................................................
FZSS01000071.1/76881-77108                    --------------------------------------------------------G----------------------AAAAACG-UC-CG-A-CAUGAUUUGA-AA------A-------------------------------------------------------------------------------------
#=GR FZSS01000071.1/76881-77108            PP ........................................................8......................8999***.**.**.*.*********9.88......7.....................................................................................
KK500143.1/23885-23756                        -------------------------------------------------ACAUUUCG------------------------------UU-CU-C-UUUGAAGAAU----------C----GAA--G-AACU---------------------------------------------------------------------
#=GR KK500143.1/23885-23756                PP .................................................99*99988..............................89.**.*.**99976554..........2....233..3.3444.....................................................................
CACRWE010001399.1/34115-33871                 -----------------------------------CGGGGCGGCCCCUUUAAUUUUA------A----AAGGGGAA----AAAGGG-GU-UU-U-UUU---------------------------------UCC------------------------------------------------------------------
JAAQRG010214623.1/198-473                     -------------------------------------------------------UC----------------------GGUAGCG-UA-AG-C-AUC---------------------------------ACUGAAUUG------------------------------------------------------------
#=GR JAAQRG010214623.1/198-473             PP .......................................................89......................7777777.77.77.7.765.................................455555555............................................................
JAAFCF010006596.1/17863826-17863623           ----------------------------------------------------UUAUG-----------------CC---CUCCGGG-UC-UC-U-CUUUUUUUCU-GA------AAA----CG--G-GCCA---------------------------------------------------------------------
#=GR JAAFCF010006596.1/17863826-17863623   PP ....................................................76654.................55...*******.**.**.*.*999999999.99......888....67..8.9999.....................................................................
NFUK01003404.1/2355-1984                      --------------------------------------------UAGGGGAUAAAAA--AAAAA----ACAAAGGG---GGGGGGG-GG-GC-C-CCCCCCCCCC--------------------------AAUUGGGUUUUUUUUUUGGAUU-----------------------------------------------
PGRX01000490.1/647183-646890                  -------------------------------------------------------CA----------------------AACUUCA-CG-UU-G-CG-------------------------------------------------------------------------------------------------------
ML158960.1/618750-618917                      --------------------------------------------------------G----------------------UGUCAGA-UC-UU-G-GAUUUUCGCC-GG------GGG---AAA--G-UCGA---------------------------------------------------------------------
#=GR ML158960.1/618750-618917              PP ........................................................7......................7999999.99.99.9.99********.**......***...***..*.****.....................................................................
SRIE01047099.1/976656-976848                  --------------------------------------------------------U----------------------GCCCUUU-UU-AU-A-GAUUUCAAAC-AG------GCU---CCA-----------------------------------------------------------------------------
#=GR SRIE01047099.1/976656-976848          PP ........................................................9......................*******.**.**.*.**********.**......***...987.............................................................................
PKSA02001134.1/997210-997107                  ---------------------------------------------------------------------------------------------U-CCU------C-GG------ACA---GAG--U-GCCC---------------------------------------------------------------------
#=GR PKSA02001134.1/997210-997107          PP .............................................................................................4.553......4.67......788...888..8.8888.....................................................................
DS232501.1/204167-204025                      -------------------------------------------------------UG----------------------AAAAUUU-GG-UU-U-A-----------------------------------UU-------------------------------------------------------------------
#=GR DS232501.1/204167-204025              PP .......................................................8*......................9999999.99.99.9.9...................................69...................................................................
LQIF01000887.1/434788-434651                  -------------------------------------------------CGCCAGAC---------------------------------------AUAAUUUGA-AG------AAG---UGU--G-GCCA---------------------------------------------------------------------
#=GR LQIF01000887.1/434788-434651          PP .................................................99999988.......................................9********.*9......999...***..*.****.....................................................................
MJUU01019659.1/4700-4462                      --------------------------------------------------------U----------------------GGUGCAG-CU-CU-A-UGUUU-------------------------------AUU------------------------------------------------------------------
WYDZ01074445.1/269577982-269577778            -----------------------------------------------CAUUAAGAGU------------------A---UUAGCGA-CG-GC-A-UUGUGCCGUU-GC------AAA---AAA--C-UGAA---------------------------------------------------------------------
#=GR WYDZ01074445.1/269577982-269577778    PP ...............................................5555555444..................7...*******.**.**.*.*877777788.88......888...888..8.8888.....................................................................
CM023277.1/43423440-43423597                  -------------------------------------------------------CA-----------------------GGGGAA-CU-CU-U-A-AGAGUCUC-CC------AGC---AGU--U-----CCCGGGUUAAGA---------------------------------------------------------
[truncated: 253,623 more chars]
