# Supplementary material for: Thirteen dubious ways to detect conserved structural RNAs
Source: IUBMB Life. Author manuscript; Available in PMC 2024 Jul 10. (PMC11234323; doi:10.1002/iub.2694)
Supplement: supplementary_material [file NIHMS1907110-supplement-supplementary_material.gz › supplemental_material/Figure9/R-scape/CDKN1B-3UTR_human_fig1_invertebrates.Eval_1.0_1.cons.sto]

# STOCKHOLM 1.0
#=GF ID CDKN1B-3UTR_human_fig1_invertebrates.Eval_1.0_1
#=GF AU Infernal 1.1.2

#=GS JZLH01S0326286.1_70-318               WT 0.96
#=GS JFBF01005499.1_1239-1470              WT 1.07
#=GS JFBF01005499.1_2082-1783              WT 1.01
#=GS JAABVK010001444.1_70555-70323         WT 1.10
#=GS JFBF01005499.1_620-332                WT 1.06
#=GS JABSTQ010011203.1_990365-990593       WT 0.76
#=GS FZSS01001627.1_76668-76416            WT 0.42
#=GS WNWK01094774.1_3104-3383              WT 1.14
#=GS VIGR010498948.1_554-831               WT 1.17
#=GS HG823541.1_1023-724                   WT 1.03
#=GS JAAQRG010094937.1_3891-3631           WT 0.94
#=GS AAGJ06000013.1_36614539-36614362      WT 1.03
#=GS PKSA02006232.1_160972-161176          WT 1.05
#=GS CADEBD010000393.1_7699564-7699251     WT 0.97
#=GS WNWK01090444.1_1519-1776              WT 1.10
#=GS CACRWE010001275.1_2205-2432           WT 1.11
#=GS JABXWC010000013.1_24251497-24251159   WT 1.20
#=GS CH899013.1_361-119                    WT 1.09
#=GS FZSS01003069.1_23752-23501            WT 0.49
#=GS WNWK01050537.1_9227-8958              WT 0.99
#=GS JABSTQ010008349.1_3425-3657           WT 0.76
#=GS PKSA02004905.1_330038-330165          WT 1.05
#=GS RICB01087296.1_429-228                WT 1.08
#=GS QEWY01003123.1_721-603                WT 1.00
#=GS HG823541.1_881-1003                   WT 0.93
#=GS HG824684.1_662-442                    WT 1.13
#=GS ADOQ01004915.1_350-644                WT 0.93
#=GS PKSA02004554.1_12293-12548            WT 1.12
#=GS JABSTR010001015.1_892210-891902       WT 1.02
#=GS WNWK01000729.1_252350-252131          WT 0.94
#=GS CM023320.1_5813985-5814258            WT 1.05
#=GS KZ312831.1_20521-20780                WT 1.14
#=GS CM023456.1_144835362-144835100        WT 1.09
#=GS FZSS01002500.1_371914-371660          WT 0.42
#=GS KZ808255.1_55488-55234                WT 1.17
#=GS FZSS01000327.1_175535-175287          WT 0.59
#=GS NIGP01004783.1_70160-69976            WT 1.05
#=GS VMOF01000035.1_64377228-64377031      WT 1.06
#=GS WNWK01024224.1_10848-11094            WT 0.94
#=GS CH898928.1_237-22                     WT 1.12
#=GS CACRWE010003360.1_30-273              WT 0.96
#=GS VUNX01074647.1_1673108-1673368        WT 1.12
#=GS WNWK01071107.1_4994-4765              WT 1.10
#=GS CH897645.1_865-663                    WT 0.97
#=GS VSFE01006135.1_18864-19124            WT 1.12
#=GS CM023453.1_103275318-103275068        WT 1.07
#=GS KZ899725.1_5494-5242                  WT 1.11
#=GS SCLH01000758.1_230309-230093          WT 0.86
#=GS PKSA02000496.1_616784-616552          WT 1.06
#=GS JFBF01005499.1_310-604                WT 1.03
#=GS CM022880.1_22299376-22299108          WT 1.12
#=GS OENM01001394.1_35342-35563            WT 1.12
#=GS ATSW01088134.1_3097-3341              WT 1.11
#=GS WNWK01087731.1_3311-3577              WT 1.09
#=GS SCLH01001298.1_49871-49682            WT 0.83
#=GS JAAAKQ010740001.1_88507284-88507506   WT 1.00
#=GS PYSK01000380.1_2388-2118              WT 1.13
#=GS WNWK01062937.1_4741-5032              WT 1.02
#=GS PYSK01000380.1_3577-3858              WT 0.97
#=GS AVCP010376963.1_1357-1056             WT 1.00
#=GS ML142816.1_156160-155823              WT 0.62
#=GS AMPZ02000281.1_3030799-3030503        WT 1.05
#=GS JABXWC010000002.1_30387077-30386759   WT 1.13
#=GS KI629983.1_2834937-2835034            WT 0.91
#=GS QEEW01248099.1_11926-11719            WT 1.00
#=GS WNWK01075827.1_4823-5135              WT 1.11
#=GS KZ651841.1_50059-50356                WT 1.08
#=GS PKSA02005483.1_540375-540166          WT 1.05
#=GS VJMY01000034.1_120966-121153          WT 1.06
#=GS CM023449.1_71776380-71776698          WT 1.09
#=GS JAAAKQ010740001.1_7243966-7244136     WT 1.03
#=GS KZ501812.1_182130-181940              WT 1.11
#=GS QFTL02000005.1_17556321-17556569      WT 1.14
#=GS KI894746.1_277507-277680              WT 0.79
#=GS BDMR011732181.1_56-279                WT 1.14
#=GS ML142790.1_5662929-5663072            WT 0.76
#=GS PHTE01000022.1_352152-352375          WT 1.12
#=GS CM023449.1_314415807-314415568        WT 0.99
#=GS NEVH01024426.1_2075556-2075300        WT 1.06
#=GS LR736838.1_14702824-14703161          WT 0.99
#=GS WNWK01057909.1_5927-6209              WT 1.10
#=GS VMOF01000002.1_43210103-43209786      WT 1.08
#=GS FN653234.1_33771-33956                WT 1.21
#=GS CM023452.1_130563690-130563501        WT 0.99
#=GS CH897330.1_344-616                    WT 0.97
#=GS FZSS01000071.1_76881-77108            WT 1.02
#=GS KK500143.1_23885-23756                WT 1.06
#=GS CACRWE010001399.1_34115-33871         WT 1.12
#=GS JAAQRG010214623.1_198-473             WT 1.18
#=GS JAAFCF010006596.1_17863826-17863623   WT 1.00
#=GS NFUK01003404.1_2355-1984              WT 1.09
#=GS PGRX01000490.1_647183-646890          WT 1.08
#=GS ML158960.1_618750-618917              WT 1.16
#=GS SRIE01047099.1_976656-976848          WT 1.09
#=GS PKSA02001134.1_997210-997107          WT 0.85
#=GS DS232501.1_204167-204025              WT 0.99
#=GS LQIF01000887.1_434788-434651          WT 0.53
#=GS MJUU01019659.1_4700-4462              WT 1.13
#=GS WYDZ01074445.1_269577982-269577778    WT 0.99
#=GS CM023277.1_43423440-43423597          WT 1.09
#=GS WNWK01028461.1_7034-6791              WT 1.05
#=GS BDMT011175639.1_282-553               WT 1.14
#=GS JFBF01005499.1_1415-1307              WT 0.90
#=GS VMOF01000002.1_79307428-79307807      WT 1.03
#=GS ML142799.1_145062-145235              WT 0.76
#=GS JABBCG010000011.1_4489240-4489427     WT 0.99
#=GS VCRD01005548.1_8809-9078              WT 1.14
#=GS WNWK01014884.1_42053-42277            WT 0.96
#=GS LR736855.1_19843253-19843529          WT 1.08
#=GS JAADYU010003712.1_1632390-1632271     WT 1.07
#=GS KZ885843.1_57816-57581                WT 0.60
#=GS CM023470.1_53759233-53759412          WT 0.99
#=GS ABIR03004089.1_734-1045               WT 0.99
#=GS WYDE01070001.1_256583465-256583296    WT 1.08
#=GS DS231961.1_257238-257094              WT 0.99
#=GS SWLX010574827.1_455-237               WT 1.02
#=GS WUQG01516157.1_177-52                 WT 1.04
#=GS HG823571.1_199-459                    WT 1.00
#=GS LQIF01001526.1_155800-155949          WT 0.26
#=GS LQIF01001526.1_163173-163322          WT 0.26
#=GS PJUU01081677.1_12851-13025            WT 0.96
#=GS VIIS01001216.1_102476-102633          WT 1.14
#=GS QANH01000094.1_960661-960408          WT 1.12
#=GS HG824378.1_839-979                    WT 1.00
#=GS CM022048.1_7454794-7454899            WT 1.00
#=GS JAAAXY0100389392.1_249-395            WT 1.11
#=GS PKSA02004968.1_233789-233671          WT 1.07
#=GS ML142790.1_5647829-5647525            WT 0.87
#=GS QVRM01004035.1_37930-38108            WT 1.00
#=GS WHPX01000584.1_106878-106654          WT 1.00
#=GS KZ497583.1_622312-622585              WT 0.99
#=GS JAAAKQ010074001.1_495508895-495509084 WT 1.04
#=GS GL475405.1_163596-163348              WT 1.03
#=GS JXSR01S017065.1_5084-5230             WT 1.05
#=GS FZSS01002454.1_810749-810529          WT 0.86
#=GS CM022904.1_3789969-3789808            WT 1.08
#=GS WURT01075556.1_195730011-195730123    WT 1.00
#=GS QEEW01023095.1_23151-22883            WT 1.00
#=GS JABSTQ010010667.1_115023-115243       WT 1.07
#=GS JZLH01S0399973.1_34838-35075          WT 1.13
#=GS PKSA02003558.1_60325-60576            WT 1.03
#=GS SDAX010087888.1_2866-2651             WT 1.17
#=GS PNEQ01099617.1_5058-4934              WT 1.05
#=GS PKSA02009241.1_246679-246822          WT 1.14
#=GS SWKY01000005.1_55862990-55862867      WT 0.99
#=GS JABSTQ010008330.1_63338-63183         WT 1.08
#=GS LS529064.1_22216-22024                WT 1.10
#=GS PKSA02000637.1_594982-594761          WT 1.16
#=GS WUQG01720000.1_39457875-39458124      WT 1.07
#=GS PGRX01001589.1_329008-328724          WT 1.16
#=GS BLKM01007580.1_34062-33924            WT 1.08
#=GS JXSR01S053979.1_99842-100051          WT 1.16
#=GS WNWK01004820.1_37954-37699            WT 1.14
#=GS PJUT01257549.1_543-422                WT 1.11
#=GS WOFM01000212.1_1767860-1767692        WT 1.01
#=GS WUAS01076668.1_167776063-167775945    WT 0.96
#=GS ML633133.1_1682450-1682575            WT 0.96
#=GS JXSR01S006458.1_61872-61679           WT 1.17
#=GS LFEI02000138.1_483635-483418          WT 1.08
#=GS AAGJ06000021.1_34500365-34500195      WT 0.65
#=GS JAAEEI010000871.1_11988-11831         WT 1.10
#=GS FZSS01002544.1_533200-532908          WT 0.52
#=GS JXLN01010636.1_3535-3363              WT 1.02
#=GS PYHX01001421.1_1272832-1272947        WT 1.01
#=GS HG819411.1_16898-17105                WT 1.14
#=GS PKSA02005665.1_4375-4654              WT 1.14
#=GS CM023270.1_21271433-21271671          WT 1.09
#=GS KZ893153.1_11429-11194                WT 0.60
#=GS CM019181.1_1165532-1165647            WT 1.01
#=GS SCLE01034102.1_418-689                WT 1.17
#=GS WNWK01037888.1_10053-10329            WT 1.08
#=GS AZMS01S00047597.1_21301-21168         WT 1.03
#=GS PKSA02004709.1_463097-462982          WT 0.99
#=GS CM008075.1_2624500-2624608            WT 0.94
#=GS AJVK01117154.1_307-171                WT 0.94
#=GS JAABKL010013870.1_1892-1737           WT 1.18
#=GS CM023449.1_71776416-71776113          WT 1.09
#=GS JTDY01000805.1_68097-67878            WT 1.11
#=GS CABEGB010000077.1_10498-10338         WT 1.14
#=GS KI894746.1_277662-277538              WT 0.79
#=GS ML142816.1_151618-151412              WT 0.62
#=GS SCLH01001160.1_11554-11793            WT 1.07
#=GS FZSS01002467.1_318515-318768          WT 0.80
#=GS DS232196.1_191051-191198              WT 0.85
#=GS VNJL01007492.1_94-276                 WT 1.08
#=GS AAGJ06000008.1_24719245-24719078      WT 0.65
#=GS PKSA02001846.1_229072-228898          WT 1.07
#=GS LGIB01001407.1_24708-24596            WT 1.07
#=GS AAGJ06000006.1_26358880-26358691      WT 1.09
#=GS JABSTQ010011052.1_3600332-3600176     WT 0.96
#=GS JH770313.1_112823-112553              WT 1.01
#=GS CM014389.1_178589502-178589389        WT 1.02
#=GS HG823541.1_604-345                    WT 1.10
#=GS KB306104.1_948803-948502              WT 1.11
#=GS KZ344579.1_452499-452698              WT 1.05
#=GS CM009763.1_18911851-18912079          WT 1.19
#=GS PKSA02000251.1_4030489-4030177        WT 1.03
#=GS WURT01066494.1_1451-1322              WT 1.10
#=GS LQNS02278094.1_35018209-35018333      WT 1.02
#=GS JAAAKQ010740001.1_37139641-37139521   WT 1.00
#=GS AVCP010508191.1_4584-4704             WT 1.05
#=GS CM023453.1_78986993-78987193          WT 1.16
#=GS CM009920.1_1802818-1802669            WT 1.08
#=GS PKSA02007248.1_56824-56657            WT 1.10
#=GS ML142793.1_2195017-2194749            WT 1.12
#=GS VMOF01000035.1_12654694-12654418      WT 1.14
#=GS CM023342.1_21760474-21760723          WT 1.19
#=GS AVCP010785595.1_1520-1242             WT 1.18
#=GS KI472607.1_55294-55445                WT 1.08
#=GS WNWK01023283.1_20042-19731            WT 1.13
#=GS AZMS01S04743117.1_614-742             WT 1.02
#=GS FZSS01002688.1_239169-239361          WT 0.59
#=GS ADOQ01004915.1_794-979                WT 0.90
#=GS SWLX011729882.1_315-57                WT 1.02
#=GS KZ485040.1_68852-68990                WT 1.12
#=GS JXMZ02017456.1_2224-2467              WT 1.07
#=GS NJRP01000450.1_43741-43602            WT 0.45
#=GS CADCXV010000732.1_63381-63157         WT 1.12
#=GS NJRO01002082.1_23355-23486            WT 0.63
#=GS WURS01090721.1_995-1119               WT 0.93
#=GS WURT01075556.1_263774213-263774323    WT 0.94
#=GS LYUA01004306.1_65593-65474            WT 1.02
#=GS NIPQ01115813.1_2405-2536              WT 1.00
#=GS CACRWE010001275.1_2940-2734           WT 1.11
#=GS AVCP010759949.1_5368-5451             WT 0.87
#=GS LJIJ01003217.1_19007-18708            WT 1.10
#=GS WSYQ01000231.1_1469-1615              WT 1.02
#=GS NJRN01000471.1_42063-41924            WT 0.23
#=GS NJRL01000773.1_73393-73532            WT 0.23
#=GS KK115896.1_370873-370538              WT 1.14
#=GS SWLX011214095.1_262-92                WT 1.11
#=GS CM023267.1_49623416-49623194          WT 1.12
#=GS PYSK01000028.1_896463-896181          WT 1.03
#=GS BDMR010406849.1_117-341               WT 1.14
#=GS QEEW01024769.1_18022-18145            WT 1.00
#=GS KZ494165.1_468255-468517              WT 1.15
#=GS SCLH01000201.1_569661-569805          WT 0.83
#=GS JHQJ01004986.1_330-462                WT 0.99
#=GS NJRL01002440.1_3600-3465              WT 0.63
#=GS PHTE01000314.1_126558-126680          WT 0.93
#=GS CM022876.1_17714974-17715146          WT 1.20
#=GS PYSK01000380.1_5299-5039              WT 1.02

#=GS JZLH01S0326286.1_70-318               DE Eucidaris tribuloides isolate Etri01 Scaffold393679, whole genome shotgun sequence
#=GS JFBF01005499.1_1239-1470              DE Bactrocera dorsalis strain Punador scaffold05500, whole genome shotgun sequence
#=GS JFBF01005499.1_2082-1783              DE Bactrocera dorsalis strain Punador scaffold05500, whole genome shotgun sequence
#=GS JAABVK010001444.1_70555-70323         DE Colias croceus isolate AW_meta_2019 QPacBio.all_path_1445, whole genome shotgun sequence
#=GS JFBF01005499.1_620-332                DE Bactrocera dorsalis strain Punador scaffold05500, whole genome shotgun sequence
#=GS JABSTQ010011203.1_990365-990593       DE Ixodes persulcatus isolate Iper-2018 Seq11203, whole genome shotgun sequence
#=GS FZSS01001627.1_76668-76416            DE Nippostrongylus brasiliensis strain MIMR genome assembly, contig: tig00007957, whole genome shotgun sequence
#=GS WNWK01094774.1_3104-3383              DE Cherax destructor isolate CDF2 Contig094775, whole genome shotgun sequence
#=GS VIGR010498948.1_554-831               DE Penaeus monodon isolate 26D Scaffold498948, whole genome shotgun sequence
#=GS HG823541.1_1023-724                   DE Globodera pallida Lindley genomic scaffold, pathogens_Gpal_scaffold_3901, whole genome shotgun sequence
#=GS JAAQRG010094937.1_3891-3631           DE Babylonia areolata isolate BA9 scf7180001215609, whole genome shotgun sequence
#=GS AAGJ06000013.1_36614539-36614362      DE Strongylocentrotus purpuratus isolate Spur 01 spur5_scaffold_13, whole genome shotgun sequence
#=GS PKSA02006232.1_160972-161176          DE Ixodes scapularis tig00008280, whole genome shotgun sequence
#=GS CADEBD010000393.1_7699564-7699251     DE Arctia plantaginis genome assembly, contig: YY_tarseq_407_arrow_ctg1, whole genome shotgun sequence
#=GS WNWK01090444.1_1519-1776              DE Cherax destructor isolate CDF2 Contig090445, whole genome shotgun sequence
#=GS CACRWE010001275.1_2205-2432           DE Pecten maximus genome assembly, contig: HiC_scaffold_2158_arrow_ctg1, whole genome shotgun sequence
#=GS JABXWC010000013.1_24251497-24251159   DE Tegillarca granosa isolate TG-2019 Hic_asm_12, whole genome shotgun sequence
#=GS CH899013.1_361-119                    DE Drosophila yakuba strain Tai18E2 v2_chrUn_6340 genomic scaffold, whole genome shotgun sequence
#=GS FZSS01003069.1_23752-23501            DE Nippostrongylus brasiliensis strain MIMR genome assembly, contig: tig00023073, whole genome shotgun sequence
#=GS WNWK01050537.1_9227-8958              DE Cherax destructor isolate CDF2 Contig050538, whole genome shotgun sequence
#=GS JABSTQ010008349.1_3425-3657           DE Ixodes persulcatus isolate Iper-2018 Seq8349, whole genome shotgun sequence
#=GS PKSA02004905.1_330038-330165          DE Ixodes scapularis tig00019255, whole genome shotgun sequence
#=GS RICB01087296.1_429-228                DE Leptopilina heterotoma strain Gotheron IDBA_scaffold_94491, whole genome shotgun sequence
#=GS QEWY01003123.1_721-603                DE Baylisascaris schroederi isolate YA01 Scaffold6105, whole genome shotgun sequence
#=GS HG823541.1_881-1003                   DE Globodera pallida Lindley genomic scaffold, pathogens_Gpal_scaffold_3901, whole genome shotgun sequence
#=GS HG824684.1_662-442                    DE Globodera pallida Lindley genomic scaffold, pathogens_Gpal_scaffold_6472, whole genome shotgun sequence
#=GS ADOQ01004915.1_350-644                DE Linepithema humile ctg7180000849608, whole genome shotgun sequence
#=GS PKSA02004554.1_12293-12548            DE Ixodes scapularis tig00009125, whole genome shotgun sequence
#=GS JABSTR010001015.1_892210-891902       DE Haemaphysalis longicornis isolate HaeL-2018 Seq13516_4, whole genome shotgun sequence
#=GS WNWK01000729.1_252350-252131          DE Cherax destructor isolate CDF2 Contig000729, whole genome shotgun sequence
#=GS CM023320.1_5813985-5814258            DE Paralithodes platypus isolate Beidaihe-2018 chromosome 63, whole genome shotgun sequence
#=GS KZ312831.1_20521-20780                DE Leptinotarsa decemlineata strain Imidocloprid resistant unplaced genomic scaffold scaffold472, whole genome shotgun sequence
#=GS CM023456.1_144835362-144835100        DE Haemaphysalis longicornis isolate HaeL-2018 chromosome 9, whole genome shotgun sequence
#=GS FZSS01002500.1_371914-371660          DE Nippostrongylus brasiliensis strain MIMR genome assembly, contig: tig00022120, whole genome shotgun sequence
#=GS KZ808255.1_55488-55234                DE Oncopeltus fasciatus isolate OFAS.00 unplaced genomic scaffold scaffold1504, whole genome shotgun sequence
#=GS FZSS01000327.1_175535-175287          DE Nippostrongylus brasiliensis strain MIMR genome assembly, contig: tig00001582, whole genome shotgun sequence
#=GS NIGP01004783.1_70160-69976            DE Aedes aegypti strain LVP_AGWG AGWG_AaegL5_001742F_quiver_arrow, whole genome shotgun sequence
#=GS VMOF01000035.1_64377228-64377031      DE Trialeurodes vaporariorum isolate IVF HIC_SCAFFOLD_13, whole genome shotgun sequence
#=GS WNWK01024224.1_10848-11094            DE Cherax destructor isolate CDF2 Contig024225, whole genome shotgun sequence
#=GS CH898928.1_237-22                     DE Drosophila yakuba strain Tai18E2 v2_chrUn_6255 genomic scaffold, whole genome shotgun sequence
#=GS CACRWE010003360.1_30-273              DE Pecten maximus genome assembly, contig: HiC_scaffold_450_arrow_ctg1, whole genome shotgun sequence
#=GS VUNX01074647.1_1673108-1673368        DE Anneissia japonica isolate Jap-2015-1 scaffold287833_len2544123_cov190, whole genome shotgun sequence
#=GS WNWK01071107.1_4994-4765              DE Cherax destructor isolate CDF2 Contig071108, whole genome shotgun sequence
#=GS CH897645.1_865-663                    DE Drosophila yakuba strain Tai18E2 v2_chrUn_4972 genomic scaffold, whole genome shotgun sequence
#=GS VSFE01006135.1_18864-19124            DE Cherax quadricarinatus isolate DWN scaff_6136, whole genome shotgun sequence
#=GS CM023453.1_103275318-103275068        DE Haemaphysalis longicornis isolate HaeL-2018 chromosome 6, whole genome shotgun sequence
#=GS KZ899725.1_5494-5242                  DE Machilis hrabei unplaced genomic scaffold scaffold_31094, whole genome shotgun sequence
#=GS SCLH01000758.1_230309-230093          DE Oikopleura vanhoeffeni isolate WitlessB-2012 scaffold_760, whole genome shotgun sequence
#=GS PKSA02000496.1_616784-616552          DE Ixodes scapularis tig00006482, whole genome shotgun sequence
#=GS JFBF01005499.1_310-604                DE Bactrocera dorsalis strain Punador scaffold05500, whole genome shotgun sequence
#=GS CM022880.1_22299376-22299108          DE Pachypsylla venusta isolate AUS-FW-20181119 chromosome 7, whole genome shotgun sequence
#=GS OENM01001394.1_35342-35563            DE Rotaria magnacalcarata genome assembly, contig: RMAG01394, whole genome shotgun sequence
#=GS ATSW01088134.1_3097-3341              DE Botryllus schlosseri strain 356a chromosome Un contig88134, whole genome shotgun sequence
#=GS WNWK01087731.1_3311-3577              DE Cherax destructor isolate CDF2 Contig087732, whole genome shotgun sequence
#=GS SCLH01001298.1_49871-49682            DE Oikopleura vanhoeffeni isolate WitlessB-2012 scaffold_1301, whole genome shotgun sequence
#=GS JAAAKQ010740001.1_88507284-88507506   DE Zanna intricata isolate ZP7V8E2CI4, whole genome shotgun sequence
#=GS PYSK01000380.1_2388-2118              DE Bombyx mandarina breed wild silkmoth isolate Bman2017 BmanSCF0380, whole genome shotgun sequence
#=GS WNWK01062937.1_4741-5032              DE Cherax destructor isolate CDF2 Contig062938, whole genome shotgun sequence
#=GS PYSK01000380.1_3577-3858              DE Bombyx mandarina breed wild silkmoth isolate Bman2017 BmanSCF0380, whole genome shotgun sequence
#=GS AVCP010376963.1_1357-1056             DE Locusta migratoria, whole genome shotgun sequence
#=GS ML142816.1_156160-155823              DE Bursaphelenchus xylophilus strain BxCN unplaced genomic scaffold sBxCN00027, whole genome shotgun sequence
#=GS AMPZ02000281.1_3030799-3030503        DE Schistosoma haematobium scaffold020072, whole genome shotgun sequence
#=GS JABXWC010000002.1_30387077-30386759   DE Tegillarca granosa isolate TG-2019 Hic_asm_1, whole genome shotgun sequence
#=GS KI629983.1_2834937-2835034            DE Ceratosolen solmsi marchali unplaced genomic scaffold scaffold41, whole genome shotgun sequence
#=GS QEEW01248099.1_11926-11719            DE Cordylochernes scorpioides isolate IN4F04 scaffold14537, whole genome shotgun sequence
#=GS WNWK01075827.1_4823-5135              DE Cherax destructor isolate CDF2 Contig075828, whole genome shotgun sequence
#=GS KZ651841.1_50059-50356                DE Gerris buenoi isolate GBUE.00 unplaced genomic scaffold scaffold879, whole genome shotgun sequence
#=GS PKSA02005483.1_540375-540166          DE Ixodes scapularis tig00020996, whole genome shotgun sequence
#=GS VJMY01000034.1_120966-121153          DE Neelides sp. FZ-2019 isolate LS population Neelides01_Sc00034, whole genome shotgun sequence
#=GS CM023449.1_71776380-71776698          DE Haemaphysalis longicornis isolate HaeL-2018 chromosome 2, whole genome shotgun sequence
#=GS JAAAKQ010740001.1_7243966-7244136     DE Zanna intricata isolate ZP7V8E2CI4, whole genome shotgun sequence
#=GS KZ501812.1_182130-181940              DE Ephemera danica unplaced genomic scaffold scaffold3, whole genome shotgun sequence
#=GS QFTL02000005.1_17556321-17556569      DE Cydia pomonella strain Jiuquan scaffold5, whole genome shotgun sequence
#=GS KI894746.1_277507-277680              DE Limulus polyphemus unplaced genomic scaffold Scaffold557, whole genome shotgun sequence
#=GS BDMR011732181.1_56-279                DE Caridina multidentata DNA, contig: Cm_gen_AS01_contig_2025587, whole genome shotgun sequence
#=GS ML142790.1_5662929-5663072            DE Bursaphelenchus xylophilus strain BxCN unplaced genomic scaffold sBxCN00001, whole genome shotgun sequence
#=GS PHTE01000022.1_352152-352375          DE Leptopilina boulardi isolate Lb17 scaffold00022, whole genome shotgun sequence
#=GS CM023449.1_314415807-314415568        DE Haemaphysalis longicornis isolate HaeL-2018 chromosome 2, whole genome shotgun sequence
#=GS NEVH01024426.1_2075556-2075300        DE Cryptotermes secundus scaffold540, whole genome shotgun sequence
#=GS LR736838.1_14702824-14703161          DE Pecten maximus genome assembly, chromosome: 1
#=GS WNWK01057909.1_5927-6209              DE Cherax destructor isolate CDF2 Contig057910, whole genome shotgun sequence
#=GS VMOF01000002.1_43210103-43209786      DE Trialeurodes vaporariorum isolate IVF HIC_SCAFFOLD_10, whole genome shotgun sequence
#=GS FN653234.1_33771-33956                DE Oikopleura dioica, whole genome shotgun assembly, reference scaffold set, scaffold scaffold_220, whole genome shotgun sequence
#=GS CM023452.1_130563690-130563501        DE Haemaphysalis longicornis isolate HaeL-2018 chromosome 5, whole genome shotgun sequence
#=GS CH897330.1_344-616                    DE Drosophila yakuba strain Tai18E2 v2_chrUn_4657 genomic scaffold, whole genome shotgun sequence
#=GS FZSS01000071.1_76881-77108            DE Nippostrongylus brasiliensis strain MIMR genome assembly, contig: tig00000357, whole genome shotgun sequence
#=GS KK500143.1_23885-23756                DE Glossina pallidipes unplaced genomic scaffold Scaffold386, whole genome shotgun sequence
#=GS CACRWE010001399.1_34115-33871         DE Pecten maximus genome assembly, contig: HiC_scaffold_226_arrow_ctg1, whole genome shotgun sequence
#=GS JAAQRG010214623.1_198-473             DE Babylonia areolata isolate BA9 scf7180001108225, whole genome shotgun sequence
#=GS JAAFCF010006596.1_17863826-17863623   DE Helicorthomorpha holstii isolate hh20190605 SczTNLB_6657, whole genome shotgun sequence
#=GS NFUK01003404.1_2355-1984              DE Limnoperna fortunei isolate Jacui_Brazil L.FORTUNEI_itr6_3359_, whole genome shotgun sequence
#=GS PGRX01000490.1_647183-646890          DE Periplaneta americana strain Shanghai urban area PaSCF18936, whole genome shotgun sequence
#=GS ML158960.1_618750-618917              DE Diachasma alloeum isolate Michigan unplaced genomic scaffold Dall_scaffold_00627, whole genome shotgun sequence
#=GS SRIE01047099.1_976656-976848          DE Euprymna scolopes isolate PROMET0715V01 SCSUXZT_122570, whole genome shotgun sequence
#=GS PKSA02001134.1_997210-997107          DE Ixodes scapularis tig00387855, whole genome shotgun sequence
#=GS DS232501.1_204167-204025              DE Culex pipiens quinquefasciatus supercont3.689 genomic scaffold, whole genome shotgun sequence
#=GS LQIF01000887.1_434788-434651          DE Eriocheir sinensis isolate Lh_M_001 haploid_887, whole genome shotgun sequence
#=GS MJUU01019659.1_4700-4462              DE Modiolus philippinarum isolate TK14-01 Mph_scaf_19660, whole genome shotgun sequence
#=GS WYDZ01074445.1_269577982-269577778    DE Ornithoptera priamus isolate HCEC75X22J 76667, whole genome shotgun sequence
#=GS CM023277.1_43423440-43423597          DE Paralithodes platypus isolate Beidaihe-2018 chromosome 25, whole genome shotgun sequence
#=GS WNWK01028461.1_7034-6791              DE Cherax destructor isolate CDF2 Contig028462, whole genome shotgun sequence
#=GS BDMT011175639.1_282-553               DE Ligia exotica DNA, contig: Le_gen_AS01_contig_2159055, isolate: A, whole genome shotgun sequence
#=GS JFBF01005499.1_1415-1307              DE Bactrocera dorsalis strain Punador scaffold05500, whole genome shotgun sequence
#=GS VMOF01000002.1_79307428-79307807      DE Trialeurodes vaporariorum isolate IVF HIC_SCAFFOLD_10, whole genome shotgun sequence
#=GS ML142799.1_145062-145235              DE Bursaphelenchus xylophilus strain BxCN unplaced genomic scaffold sBxCN00010, whole genome shotgun sequence
#=GS JABBCG010000011.1_4489240-4489427     DE Thrips palmi isolate BJ-2018 HiC_scaffold_12, whole genome shotgun sequence
#=GS VCRD01005548.1_8809-9078              DE Trinorchestia longiramus isolate TLONG-mixed scaffold5548.size33667, whole genome shotgun sequence
#=GS WNWK01014884.1_42053-42277            DE Cherax destructor isolate CDF2 Contig014884, whole genome shotgun sequence
#=GS LR736855.1_19843253-19843529          DE Pecten maximus genome assembly, chromosome: 18
#=GS JAADYU010003712.1_1632390-1632271     DE Heteractis magnifica isolate W9CBD1RZL8, whole genome shotgun sequence
#=GS KZ885843.1_57816-57581                DE Machilis hrabei unplaced genomic scaffold scaffold_17009, whole genome shotgun sequence
#=GS CM023470.1_53759233-53759412          DE Dermacentor silvarum isolate Dsil-2018 chromosome 1, whole genome shotgun sequence
#=GS ABIR03004089.1_734-1045               DE Trichinella spiralis strain ISS 195 GL626889, whole genome shotgun sequence
#=GS WYDE01070001.1_256583465-256583296    DE Adela reaumurella isolate 5BV95E6XVI, whole genome shotgun sequence
#=GS DS231961.1_257238-257094              DE Culex pipiens quinquefasciatus supercont3.149 genomic scaffold, whole genome shotgun sequence
#=GS SWLX010574827.1_455-237               DE Limacina bulimoides isolate Genome based capture scaffold575791_size1131, whole genome shotgun sequence
#=GS WUQG01516157.1_177-52                 DE Androctonus mauritanicus isolate RNQPSAB7FW 516158, whole genome shotgun sequence
#=GS HG823571.1_199-459                    DE Globodera pallida Lindley genomic scaffold, pathogens_Gpal_scaffold_3965, whole genome shotgun sequence
#=GS LQIF01001526.1_155800-155949          DE Eriocheir sinensis isolate Lh_M_001 haploid_1526, whole genome shotgun sequence
#=GS LQIF01001526.1_163173-163322          DE Eriocheir sinensis isolate Lh_M_001 haploid_1526, whole genome shotgun sequence
#=GS PJUU01081677.1_12851-13025            DE Hydra viridissima isolate Nicolet Hvir_jcf7180007963165, whole genome shotgun sequence
#=GS VIIS01001216.1_102476-102633          DE Amphibalanus amphitrite isolate SNU_AA5 Contig2091, whole genome shotgun sequence
#=GS QANH01000094.1_960661-960408          DE Harpegnathos saltator strain DR-91 scaffold93, whole genome shotgun sequence
#=GS HG824378.1_839-979                    DE Globodera pallida Lindley genomic scaffold, pathogens_Gpal_scaffold_5790, whole genome shotgun sequence
#=GS CM022048.1_7454794-7454899            DE Spodoptera exigua isolate WH-S chromosome 2, whole genome shotgun sequence
#=GS JAAAXY0100389392.1_249-395            DE Magicicada septendecim isolate J4GVPIW7D5 389400, whole genome shotgun sequence
#=GS PKSA02004968.1_233789-233671          DE Ixodes scapularis tig02187040, whole genome shotgun sequence
#=GS ML142790.1_5647829-5647525            DE Bursaphelenchus xylophilus strain BxCN unplaced genomic scaffold sBxCN00001, whole genome shotgun sequence
#=GS QVRM01004035.1_37930-38108            DE Dermanyssus gallinae isolate Moredun Mite_4035, whole genome shotgun sequence
#=GS WHPX01000584.1_106878-106654          DE Actinia equina isolate AE1 utg23732, whole genome shotgun sequence
#=GS KZ497583.1_622312-622585              DE Ephemera danica unplaced genomic scaffold scaffold153, whole genome shotgun sequence
#=GS JAAAKQ010074001.1_495508895-495509084 DE Zanna intricata isolate ZP7V8E2CI4, whole genome shotgun sequence
#=GS GL475405.1_163596-163348              DE Caenorhabditis japonica strain DF5081 unplaced genomic scaffold Scaffold18257, whole genome shotgun sequence
#=GS JXSR01S017065.1_5084-5230             DE Ophiothrix spiculata isolate Osp01 Scaffold25356, whole genome shotgun sequence
#=GS FZSS01002454.1_810749-810529          DE Nippostrongylus brasiliensis strain MIMR genome assembly, contig: tig00022040, whole genome shotgun sequence
#=GS CM022904.1_3789969-3789808            DE Branchiostoma floridae strain S238N-H82 chromosome 19, whole genome shotgun sequence
#=GS WURT01075556.1_195730011-195730123    DE Holothuria glaberrima isolate H2VCXXNX1Q, whole genome shotgun sequence
#=GS QEEW01023095.1_23151-22883            DE Cordylochernes scorpioides isolate IN4F04 scaffold23413, whole genome shotgun sequence
#=GS JABSTQ010010667.1_115023-115243       DE Ixodes persulcatus isolate Iper-2018 Seq10667, whole genome shotgun sequence
#=GS JZLH01S0399973.1_34838-35075          DE Eucidaris tribuloides isolate Etri01 Scaffold4600, whole genome shotgun sequence
#=GS PKSA02003558.1_60325-60576            DE Ixodes scapularis tig00039792, whole genome shotgun sequence
#=GS SDAX010087888.1_2866-2651             DE Conus consors isolate NC070619AB scaffold87886, whole genome shotgun sequence
#=GS PNEQ01099617.1_5058-4934              DE Medauroidea extradentata isolate BJ-2015 Med_ex_164156, whole genome shotgun sequence
#=GS PKSA02009241.1_246679-246822          DE Ixodes scapularis tig00386765, whole genome shotgun sequence
#=GS SWKY01000005.1_55862990-55862867      DE Aedes albopictus isolate FPA scaffold_5, whole genome shotgun sequence
#=GS JABSTQ010008330.1_63338-63183         DE Ixodes persulcatus isolate Iper-2018 Seq8330, whole genome shotgun sequence
#=GS LS529064.1_22216-22024                DE Parapristionchus giblindavisi genome assembly, scaffold: scaffold_1508, whole genome shotgun sequence
#=GS PKSA02000637.1_594982-594761          DE Ixodes scapularis tig00387636, whole genome shotgun sequence
#=GS WUQG01720000.1_39457875-39458124      DE Androctonus mauritanicus isolate RNQPSAB7FW 720001, whole genome shotgun sequence
#=GS PGRX01001589.1_329008-328724          DE Periplaneta americana strain Shanghai urban area PaSCF5887, whole genome shotgun sequence
#=GS BLKM01007580.1_34062-33924            DE Coptotermes formosanus DNA, original_scaffold_7126, whole genome shotgun sequence
#=GS JXSR01S053979.1_99842-100051          DE Ophiothrix spiculata isolate Osp01 Scaffold5858, whole genome shotgun sequence
#=GS WNWK01004820.1_37954-37699            DE Cherax destructor isolate CDF2 Contig004820, whole genome shotgun sequence
#=GS PJUT01257549.1_543-422                DE Hydra oligactis isolate Cold Resistant HoCR_jcf7180012508893, whole genome shotgun sequence
#=GS WOFM01000212.1_1767860-1767692        DE Ericerus pela isolate colony RIRI-1 fragScaff_scaffold_210_pilon, whole genome shotgun sequence
#=GS WUAS01076668.1_167776063-167775945    DE Stiretrus anchorago isolate SMLB0N8UGS, whole genome shotgun sequence
#=GS ML633133.1_1682450-1682575            DE Parasteatoda tepidariorum strain Goettingen unplaced genomic scaffold scaffold55, whole genome shotgun sequence
#=GS JXSR01S006458.1_61872-61679           DE Ophiothrix spiculata isolate Osp01 Scaffold1581, whole genome shotgun sequence
#=GS LFEI02000138.1_483635-483418          DE Lingula anatina isolate Amm_Jpn scaffold138, whole genome shotgun sequence
#=GS AAGJ06000021.1_34500365-34500195      DE Strongylocentrotus purpuratus isolate Spur 01 spur5_scaffold_21, whole genome shotgun sequence
#=GS JAAEEI010000871.1_11988-11831         DE Pachypsylla venusta isolate AUS-FW-20181119 ScZCZ4B_871;HRSCAF=1297, whole genome shotgun sequence
#=GS FZSS01002544.1_533200-532908          DE Nippostrongylus brasiliensis strain MIMR genome assembly, contig: tig00022198, whole genome shotgun sequence
#=GS JXLN01010636.1_3535-3363              DE Sarcoptes scabiei isolate Arlian Lab Contig10635, whole genome shotgun sequence
#=GS PYHX01001421.1_1272832-1272947        DE Cochliomyia hominivorax isolate J06 Research Colony tig00009203, whole genome shotgun sequence
#=GS HG819411.1_16898-17105                DE Globodera pallida Lindley genomic scaffold, pathogens_Gpal_scaffold_1319, whole genome shotgun sequence
#=GS PKSA02005665.1_4375-4654              DE Ixodes scapularis tig00011672, whole genome shotgun sequence
#=GS CM023270.1_21271433-21271671          DE Paralithodes platypus isolate Beidaihe-2018 chromosome 18, whole genome shotgun sequence
#=GS KZ893153.1_11429-11194                DE Machilis hrabei unplaced genomic scaffold scaffold_24395, whole genome shotgun sequence
#=GS CM019181.1_1165532-1165647            DE Apolygus lucorum isolate 12Hb linkage group LG7, whole genome shotgun sequence
#=GS SCLE01034102.1_418-689                DE Bathochordaeus stygius isolate SS-2019 scaffold34123, whole genome shotgun sequence
#=GS WNWK01037888.1_10053-10329            DE Cherax destructor isolate CDF2 Contig037889, whole genome shotgun sequence
#=GS AZMS01S00047597.1_21301-21168         DE Acanthoscurria geniculata, whole genome shotgun sequence
#=GS PKSA02004709.1_463097-462982          DE Ixodes scapularis tig00003443, whole genome shotgun sequence
#=GS CM008075.1_2624500-2624608            DE Pinctada martensii breed pearl oyster-OUG chromosome 14, whole genome shotgun sequence
#=GS AJVK01117154.1_307-171                DE Phlebotomus papatasi Contig92572.1, whole genome shotgun sequence
#=GS JAABKL010013870.1_1892-1737           DE Aurelia coerulea breed wild caught isolate EDW9GTL7WV, whole genome shotgun sequence
#=GS CM023449.1_71776416-71776113          DE Haemaphysalis longicornis isolate HaeL-2018 chromosome 2, whole genome shotgun sequence
#=GS JTDY01000805.1_68097-67878            DE Operophtera brumata isolate WM2013NL OBRU01_Sc00805, whole genome shotgun sequence
#=GS CABEGB010000077.1_10498-10338         DE Crematogaster levior genome assembly, contig: 1067-62200, whole genome shotgun sequence
#=GS KI894746.1_277662-277538              DE Limulus polyphemus unplaced genomic scaffold Scaffold557, whole genome shotgun sequence
#=GS ML142816.1_151618-151412              DE Bursaphelenchus xylophilus strain BxCN unplaced genomic scaffold sBxCN00027, whole genome shotgun sequence
#=GS SCLH01001160.1_11554-11793            DE Oikopleura vanhoeffeni isolate WitlessB-2012 scaffold_1163, whole genome shotgun sequence
#=GS FZSS01002467.1_318515-318768          DE Nippostrongylus brasiliensis strain MIMR genome assembly, contig: tig00022059, whole genome shotgun sequence
#=GS DS232196.1_191051-191198              DE Culex pipiens quinquefasciatus supercont3.384 genomic scaffold, whole genome shotgun sequence
#=GS VNJL01007492.1_94-276                 DE Drosophila bakoue isolate Sao Tome Light scf7180001437374, whole genome shotgun sequence
#=GS AAGJ06000008.1_24719245-24719078      DE Strongylocentrotus purpuratus isolate Spur 01 spur5_scaffold_8, whole genome shotgun sequence
#=GS PKSA02001846.1_229072-228898          DE Ixodes scapularis tig00006526, whole genome shotgun sequence
#=GS LGIB01001407.1_24708-24596            DE Neodiprion lecontei isolate Nlec_01 scaffold_1407, whole genome shotgun sequence
#=GS AAGJ06000006.1_26358880-26358691      DE Strongylocentrotus purpuratus isolate Spur 01 spur5_scaffold_6, whole genome shotgun sequence
#=GS JABSTQ010011052.1_3600332-3600176     DE Ixodes persulcatus isolate Iper-2018 Seq11052, whole genome shotgun sequence
#=GS JH770313.1_112823-112553              DE Patiria miniata unplaced genomic scaffold Scaffold1706, whole genome shotgun sequence
#=GS CM014389.1_178589502-178589389        DE Tachypleus tridentatus isolate NWPU-2018 chromosome 13, whole genome shotgun sequence
#=GS HG823541.1_604-345                    DE Globodera pallida Lindley genomic scaffold, pathogens_Gpal_scaffold_3901, whole genome shotgun sequence
#=GS KB306104.1_948803-948502              DE Capitella teleta unplaced genomic scaffold CAPTEscaffold_4, whole genome shotgun sequence
#=GS KZ344579.1_452499-452698              DE Ceratitis capitata unplaced genomic scaffold scaffold5, whole genome shotgun sequence
#=GS CM009763.1_18911851-18912079          DE Pomacea canaliculata isolate SZHN2017 linkage group LG6, whole genome shotgun sequence
#=GS PKSA02000251.1_4030489-4030177        DE Ixodes scapularis tig00386302, whole genome shotgun sequence
#=GS WURT01066494.1_1451-1322              DE Holothuria glaberrima isolate H2VCXXNX1Q, whole genome shotgun sequence
#=GS LQNS02278094.1_35018209-35018333      DE Parhyale hawaiensis isolate Chicago-F phaw_50.283826, whole genome shotgun sequence
#=GS JAAAKQ010740001.1_37139641-37139521   DE Zanna intricata isolate ZP7V8E2CI4, whole genome shotgun sequence
#=GS AVCP010508191.1_4584-4704             DE Locusta migratoria, whole genome shotgun sequence
#=GS CM023453.1_78986993-78987193          DE Haemaphysalis longicornis isolate HaeL-2018 chromosome 6, whole genome shotgun sequence
#=GS CM009920.1_1802818-1802669            DE Neodiprion lecontei isolate Nlec_01 linkage group LG5, whole genome shotgun sequence
#=GS PKSA02007248.1_56824-56657            DE Ixodes scapularis tig00039134, whole genome shotgun sequence
#=GS ML142793.1_2195017-2194749            DE Bursaphelenchus xylophilus strain BxCN unplaced genomic scaffold sBxCN00004, whole genome shotgun sequence
#=GS VMOF01000035.1_12654694-12654418      DE Trialeurodes vaporariorum isolate IVF HIC_SCAFFOLD_13, whole genome shotgun sequence
#=GS CM023342.1_21760474-21760723          DE Paralithodes platypus isolate Beidaihe-2018 chromosome 85, whole genome shotgun sequence
#=GS AVCP010785595.1_1520-1242             DE Locusta migratoria, whole genome shotgun sequence
#=GS KI472607.1_55294-55445                DE Diaphorina citri unplaced genomic scaffold scaffold58, whole genome shotgun sequence
#=GS WNWK01023283.1_20042-19731            DE Cherax destructor isolate CDF2 Contig023284, whole genome shotgun sequence
#=GS AZMS01S04743117.1_614-742             DE Acanthoscurria geniculata, whole genome shotgun sequence
#=GS FZSS01002688.1_239169-239361          DE Nippostrongylus brasiliensis strain MIMR genome assembly, contig: tig00022449, whole genome shotgun sequence
#=GS ADOQ01004915.1_794-979                DE Linepithema humile ctg7180000849608, whole genome shotgun sequence
#=GS SWLX011729882.1_315-57                DE Limacina bulimoides isolate Genome based capture scaffold1733000_size622, whole genome shotgun sequence
#=GS KZ485040.1_68852-68990                DE Eurytemora affinis strain Atlantic clade unplaced genomic scaffold scaffold984, whole genome shotgun sequence
#=GS JXMZ02017456.1_2224-2467              DE Ixodes ricinus strain Charles River Contig3566, whole genome shotgun sequence
#=GS NJRP01000450.1_43741-43602            DE Aphaenogaster floridana strain apg0002 scaffold00450, whole genome shotgun sequence
#=GS CADCXV010000732.1_63381-63157         DE Trichogramma brassicae genome assembly, contig: Scaffold_243, whole genome shotgun sequence
#=GS NJRO01002082.1_23355-23486            DE Aphaenogaster fulva strain apg0003 scaffold02082, whole genome shotgun sequence
#=GS WURS01090721.1_995-1119               DE Rhinocypha anisoptera isolate GQFSOMNHEM, whole genome shotgun sequence
#=GS WURT01075556.1_263774213-263774323    DE Holothuria glaberrima isolate H2VCXXNX1Q, whole genome shotgun sequence
#=GS LYUA01004306.1_65593-65474            DE Calopteryx splendens strain PI-2016 scaffold4306, whole genome shotgun sequence
#=GS NIPQ01115813.1_2405-2536              DE Lepidotrigona ventralis hoosana isolate GBST1 scaffold32252, whole genome shotgun sequence
#=GS CACRWE010001275.1_2940-2734           DE Pecten maximus genome assembly, contig: HiC_scaffold_2158_arrow_ctg1, whole genome shotgun sequence
#=GS AVCP010759949.1_5368-5451             DE Locusta migratoria, whole genome shotgun sequence
#=GS LJIJ01003217.1_19007-18708            DE Orchesella cincta Ocin01_Sc3217, whole genome shotgun sequence
#=GS WSYQ01000231.1_1469-1615              DE Lysiphlebus fabarum strain IL-07-64 L.fabarum_tig00000406, whole genome shotgun sequence
#=GS NJRN01000471.1_42063-41924            DE Aphaenogaster miamiana strain apg0004 scaffold00471, whole genome shotgun sequence
#=GS NJRL01000773.1_73393-73532            DE Aphaenogaster rudis strain apg0006 scaffold00773, whole genome shotgun sequence
#=GS KK115896.1_370873-370538              DE Stegodyphus mimosarum unplaced genomic scaffold scaffold5237, whole genome shotgun sequence
#=GS SWLX011214095.1_262-92                DE Limacina bulimoides isolate Genome based capture scaffold1216295_size780, whole genome shotgun sequence
#=GS CM023267.1_49623416-49623194          DE Paralithodes platypus isolate Beidaihe-2018 chromosome 15, whole genome shotgun sequence
#=GS PYSK01000028.1_896463-896181          DE Bombyx mandarina breed wild silkmoth isolate Bman2017 BmanSCF0028, whole genome shotgun sequence
#=GS BDMR010406849.1_117-341               DE Caridina multidentata DNA, contig: Cm_gen_AS01_contig_3435498, whole genome shotgun sequence
#=GS QEEW01024769.1_18022-18145            DE Cordylochernes scorpioides isolate IN4F04 scaffold25096, whole genome shotgun sequence
#=GS KZ494165.1_468255-468517              DE Centruroides sculpturatus isolate CEXI.00-Female unplaced genomic scaffold scaffold15, whole genome shotgun sequence
#=GS SCLH01000201.1_569661-569805          DE Oikopleura vanhoeffeni isolate WitlessB-2012 scaffold_201, whole genome shotgun sequence
#=GS JHQJ01004986.1_330-462                DE Bactrocera tryoni strain bent wings Btry6292, whole genome shotgun sequence
#=GS NJRL01002440.1_3600-3465              DE Aphaenogaster rudis strain apg0006 scaffold02440, whole genome shotgun sequence
#=GS PHTE01000314.1_126558-126680          DE Leptopilina boulardi isolate Lb17 scaffold00314, whole genome shotgun sequence
#=GS CM022876.1_17714974-17715146          DE Pachypsylla venusta isolate AUS-FW-20181119 chromosome 3, whole genome shotgun sequence
#=GS PYSK01000380.1_5299-5039              DE Bombyx mandarina breed wild silkmoth isolate Bman2017 BmanSCF0380, whole genome shotgun sequence

JZLH01S0326286.1_70-318                       UUUUUAAAAAAAAAAAAAAAAAAAAAACCCCCCCCCCCGGGGGGGGGUUUUUUUUUUUUUUUUUUUUUUU--------UUAAAAAAAAAAAAAAA--------------ACCCCCCCCCCCGGGGGGG---------------GUUUUUUUUUUUUUUUAAAAAAAAAAA---------CCCCCCGGGGGGGGGUUUUUU
JFBF01005499.1_1239-1470                      CCGGUUUUUUUUUUAAAAAAAAAACCGGGUUUUUUUUUUUAAAAA------------------------GG------GG----------------------GGGGUUUU------UUUUUUUUAAAAACG--------------CGGUUUUUUUUUUUAAAAAAAAAAAAA-CCCCCCG---------------------
#=GR JFBF01005499.1_1239-1470              PP ******************************999999999999987........................99......**......................99887665......566666667778888..............*************98888877777555.6666777.....................
JFBF01005499.1_2082-1783                      UUUUUAAAAACCCU----------------UUUUUUUUUAAACGGGGGUUUUAAAAACCCCGGGGGGG-GU------AA--CCCCCGGGGGGGGGGGGUAC--------CC--CCCCG--GGUAAAAACCCGGGGUUGGGGUAA------CGGGGUUUUUAAAAAAAAAAAAAAAACCG---------------------
JAABVK010001444.1_70555-70323                 UCAGAAAGAAAGCUUGAAACUUAUAAGCGCUUAUCGGCGCUUGUCAAUGCUG---GUUUUGACAAGCUU----------UGGUUUUGACAAGCUGGUUUGA--------GCA-UUGACAAGCCGAUAA--G-----------CGCUUAUAAGUUUCAA---------------------GCUUUCUUUCAAUACGCCCAU
#=GR JAABVK010001444.1_70555-70323         PP ************************************9665444444443333...33445544444333..........5666666666666666666666........555.444444429999999..6...........89*************9.....................5899*********99999985
JFBF01005499.1_620-332                        UUUUUAAAAACCCCGGUUUUUUUUUUUUAC----------CCCCCGGUUUUUUUUAACCCCCCGGGGUA----------AAACCCCGGGGGGA--------CCCCAAAA--AAACGGGGGU-------UUUUUACCCUUUUUUUAAAAAAAAAAACCG---------------------GGU---------------UUA
JABSTQ010011203.1_990365-990593               CAAAUAAAGAAAGUUCGACAUCUUGGAAACCCUGAGA---UGGGGAACGAUAAAAAAACGGACGAACAC---------UUGUGUUCGUCCGUUU---UUUU--------AUCGUUCCCCA-UCUCAGG--G-----------UUUCCAAGAUGUCGAUUAAU-----------------UACCAGCUCGCAAAGAAAGUU
#=GR JABSTQ010011203.1_990365-990593       PP ****************************988887777...77777777778889999************.........59************76...5666........66777777777.7777777..4...........79*****************9.................5679*************9765
FZSS01001627.1_76668-76416                    UUUUCACUUUGAUUUGGACGUUUUUCGAACCAAAUU----GGACGUUUUCAAACCACGUCGGACGUUUU----------GAAAACGUCCGACGUG--GUUU--------GAAAAACGUCC--AAUUUG--G-----------UUUGAAAAACGUCCGACGUGGUUUGCAAAACGUCCAA---------------------
WNWK01094774.1_3104-3383                      GUUUUAAAAAUUUU---------------CCCCCAAAAAAAAAAGGGAAAAAAAAAACCCCAA---AAA----------UUUUUUG---GGGAAAAAAUU---------UCCCCCCUUUUUUUUGGGGGG-------------------------CCCGGGGGGCCCCA----------AAAACCCCGGUUUUUUUUGAA
#=GR WNWK01094774.1_3104-3383              PP ***********999...............6777777777777777776655544444444433...333..........3343333...33366655444.........446677777777777777765.........................23999999999998..........3446789******98654443
VIGR010498948.1_554-831                       CACACACACACACACACACA-CACACACACACACACACGUA-AAACAU----CACAA------ACACACGCGUGGUGUU----------------------UAGUUACG------------UGUGUGU--GUGUGUGGUGUGUGUGUGU-GUGUGUGUGUGUGUGUGUGUGUGUAAAAA---------------------
#=GR VIGR010498948.1_554-831               PP *************8776666.56677779999999998986.445553....23344......5555556565556677......................77763322............2222222..2233333445554422222.23333334455555555544444444445.....................
HG823541.1_1023-724                           ACUUUAAAAAACGG--GUUUUUUUUUUUUUUUUUUUUAAACCGGGGGUUUUUUUAAACCGGGGGUUUUUUAAACGGUUA-AAAAACCCCCGGUUA------AAAAAAAA--CCCCCCCGGGAAAAAAAAAAAAGUUUCCGGGGGAAAAAAA------ACCCCGGGGGGUAAAAAAACGU---------------------
JAAQRG010094937.1_3891-3631                   CAUACACUAACACACACACAC---ACACACACACACACGUACACACAC---------------------ACA----CAC----------------------AGUGUGUG--------UG----UGUGU--GUGUGU--GUGUGU-GUGUGUG-UGUGUGUGUGU---------------GUGUCUGUGUGCACACUCCCG
#=GR JAAQRG010094937.1_3891-3631           PP *****9999997755544444...444444666666666666666653.....................467....899......................99773322........22....33332..223344..444332.1111111.11111122222...............3446788999*****998865
AAGJ06000013.1_36614539-36614362              UUUUUUAAACCAGUCAAUAUCAAGCAAAGACCACAUU--AUUCAUGCAGAAAUUGAAACUGG-CACCGU----------CACGGUGC-CAGUUUCAAU-----------UUCUGCAUGAAUAAUGUGGU-C------------UUUGCUUGAUAUUG-------------------------------------------
#=GR AAGJ06000013.1_36614539-36614362      PP *************************************..599******************99.888888..........88888887.9****99884...........78*****************8.8............**************...........................................
PKSA02006232.1_160972-161176                  UGUGCGAGGUAAAUUGUGGUUUAAGCUAGAGUAACUGUAUAG---------------------------C--------C--------------------------------------UAUACAGUUACU-C------------UAGUUUAAGCUAUCUUAGGGUGCCUACAUGUUUC--CAGCG-----------GCGGA
#=GR PKSA02006232.1_160972-161176          PP *************************************87754...........................*........5......................................5566*******8.8............*******************************987..59999...........99999
CADEBD010000393.1_7699564-7699251             CCCCAAAAAACCUUUAAGGGGGAAAAAAUUUUUUUUU---UAAAAAACCCCAAAAAUUUUUUA------AUUCCCCCAA---------AAAAAUUUUUUUA--------AAUUUUUUUUUUAAAAAAAAAAAAAAUUUUUUUGGUUUUUUUUUUUUUUCCCCCCCCC------------AAAAUUUUAAGGGGUUUUGGG
WNWK01090444.1_1519-1776                      CCCGGAAAAAAAAU-----------CAAACCCCCUUUUUUUUGGGGG----------GGUUGGUUUUUU----------UUUUAAAAAAAACAAAGGUUUU--------CCCCCCCCCAAAAGGGGGGUU---------------------------AUUUUUGGGGG-----------GGAAAAAAA---ACCCAAAAU
CACRWE010001275.1_2205-2432                   UUUUUAAAACCAAUUGGGAAAA-------AAAUUUUUUUUUGGGGGGUUUUUUUUUUU---------------------------------GGGAAAUUUU--------UUUCCCCCCCGGGGAAAUUUA-------------------UUUUCCCAAAAAAAAAGGGGGGGUUUAAAA---------------------
JABXWC010000013.1_24251497-24251159           GUAGUAACUAAUACGUGCGCACGUAUUAACUUUUACG---UGCGCACGUAUUACUAAUAGGUUAUACGU----------UACGUGCGCACGUAUUGGUUA---------CUACGUGCGCA-CGUAAAA--GGUAGUAAAAGAGUAAUACGUGCGCACGUUAUAUGAAAAAU-----------------------------
CH899013.1_361-119                            --------UUUUUUUUUUUUUUUUUUUUUUUUUUUUUUGUUGGGGGG------------------------------------------------------GGGGCCCC----CCCCCUAAAAAAAAAAA--------------AAAAAAAAAAAAAAUUUUUUUUUUGGGCGGGCCCC---------------------
FZSS01003069.1_23752-23501                    UUUUUCAAACCACUCGGACGUUUUUCAAACCAAAUU-----GGACGUUUUCAACCACGUCAGACGUUUU-----------AAAACGUCCGACGUG--GUUU--------GAAAACGUUC---AAUUUG--G-----------UUUGUAAAACGUCUGACGUGGUUUGAAAAACGUCAAU---------------------
#=GR FZSS01003069.1_23752-23501            PP ************956666666666666666655554.....4555555555555555666667777777...........566666666666554..3444........4455555554...455555..3...........5866666666666666788888888887777776666.....................
WNWK01050537.1_9227-8958                      CCCAAAAAAAAACCCUUUUUUUUUUGGAAUUUUUUU-----------------------------------------------------------------UUCCAACC-------------AAAAAAAAAAAAAAGCCGGGGG--AAAAAAAAAAGGGGGGGGGGGCCCC----------------------------C
JABSTQ010008349.1_3425-3657                   CAAAUAAAGAAAGUUCGACAUCUUGGAAAACCCUGAGUGGGGAACGAUAAAAAAAAAACGGACGAACAC----------UGUGUUCGUCCGUUU----UUU----------UAUCGUUCCCCUCAGGGU--------------UUCCAAGAUGUCGAUUAAU-----------------UACCAGCUCACAAAGAAAGUU
#=GR JABSTQ010008349.1_3425-3657           PP ***************************999988888888888888889999999999999999999999..........999999999999975....566..........888888888788888887..............7*****************9.................56799**********999765
PKSA02004905.1_330038-330165                  UGCGUUAAAAAAAAAAAAAAAG-------------------------------------------------------------------------------GAU-CGCG----------------------------------U----UUUUUUUUUGUCGUAGUCUGCAACUAUAU-----------------------
#=GR PKSA02004905.1_330038-330165          PP *****99999888777777765...............................................................................567.8997..................................5....45677777776666666666666555532.......................
RICB01087296.1_429-228                        UAUGUGCAAAAGUGGGACAAGAAUGUUUAAACACCGAAAAAAAGAGAUU--------UCUACAAAAUGGAG-----CACUCCGGUCAGUAGAA---------------A--UCUCUUUUUUUCGGUGUU-U------------AAACAUUCUUGUCCCACUUAUGU----------------------------------
#=GR RICB01087296.1_429-228                PP **************************************99999999988........66666666666655.....66566666666666665...............5..56***************8.7............9**************99999987..................................
QEWY01003123.1_721-603                        AAAGCAAGAACUAUA-------------------------------------------------------------------------------------------------------------------UUGGCC-GCAUGAG------------U-UAGAUGUGGGAAAAGACGCAA---------------------
#=GR QEWY01003123.1_721-603                PP ***********9996...................................................................................................................579***.**99865............4.66666666666888*******.....................
HG823541.1_881-1003                           UUUUUUUAAACCCCGGGGGUUUUUUAAAACGGUUUUU---UAAACGGGUU--UUUAACC-------------------------------GGGGGUUUUUU--------AACCCCGUUUA-AAAAACC--CCC-------GGUUUAAAAAAACCCCCG------------------------------------------
#=GR HG823541.1_881-1003                   PP *******************************999998...9999999765..5689998...............................78888999999........99999999999.8999999..589.......***777788888999996..........................................
HG824684.1_662-442                            CCCGUAAAAAAAAAAAAAAACGGGUUUAAA--------CCCGGGGGGG-----UAAACCCCGG------G--------G--------GGGGGUAAAAAAUU--------UUCCCCCCCCGGGAAAAAACC--------------GUUACGGUUUUUUUUUUUU----------------ACCCCCCCGGGUUAAAAAAAA
#=GR HG824684.1_662-442                    PP ************999999988765555554........3566666664.....4678888876......9........6........46666666777777........777777777776677777778..............8888888888888776663................9*************9999986
ADOQ01004915.1_350-644                        UUUUUAAAAACGGGGGGGGGGGGAAACCCCGU----UAAAAAAAAACGGUUUUUAAACC----------CCC----CCC-----------GGGGGGGUUAC--------CCCCGUUUUUUU-----ACCCCGGGGGGUUUUUUUGUUUUACCCCCCCGGGGGGG---------------GG-----------------GU
PKSA02004554.1_12293-12548                    CCAGAUGCCAAAGUUUCAGCCCGAUCCGAUACCUUAA--UCAAAAGUUAUGUGAUUUUCUGAAAAUUUC----------UGGAAUUUUCAGAAAAU-------------CAUAACUUUUGAUUAAGGUA-U------------CGGAUCGGGCUGAAAUUUCG----------------GCAUCGGGUUCUACCUUUGGG
#=GR PKSA02004554.1_12293-12548            PP *************************************..5*****************************..........**************983.............4699***************5.8............***************99998................678888888999888888876
JABSTR010001015.1_892210-891902               CCUGGAAAAAAAAU-----UUUUUUUAAAACCCCCCAAAUUUUGGGGGUUUUUU---UUUGGGGCCCCUUAAAACUUUUUGGGGGCCCCGGAAAAAAAUUU--------UUUCCCCUUUUUUGGGGGGAACCCCCAAUUUUUUCCAAAAAA------AGGGGGGAAAAA--AUUGGAAA---------------------
WNWK01000729.1_252350-252131                  UUUAAAAAAAAGGGGGAAAAUUUUCCCGGGGGAAAAAA--AGGGGGGCCUUCUUU--------------UCC----AAA----------------------AAA--ACC----CCCCCCCUUUUUUUAAAGUUUUUUGGGGUUUGGGGAAAUUUUUUUUUUUGGGGAAAAAAACCCCCC---------------------
#=GR WNWK01000729.1_252350-252131          PP ***************************99877766664..555556655555544..............358....99*......................***..*86....455555557777777887788889988875477777777777777666665556678899999999.....................
CM023320.1_5813985-5814258                    CCUUCUUAAACUGCACAAAAUCGUCUAAAUAUAGCCA---GAAGAAUAUGAAAAAGACGUCGCCGGUAC----------UGUACCGGCGACGUCU--UUUU---------CAUAUUCUUC-UAGCUAUA-U------------UUAGACGAUUUUGUGCAGUUUAAGAAGGAUCUG---UGGUAGUUAACUAAUUGCUGG
#=GR CM023320.1_5813985-5814258            PP ****************************999999998...66666666667778889999999*****9..........89******99999864..3344.........3556666666.89999995.7............9***************************99987...69*******************
KZ312831.1_20521-20780                        UCUGUCAAAUCCAAAACAAGCACUUUUCCCAAU-------CACCAGAAAUGCAAUACUUUUCUCGACGC----------CGCGUCGAGAAAAGUA---UUG--------CAUUUCUGGUGA----UUG--A------------GAAAAGUGCUUGUUUUGG------------------AUUUAU---------UCUACG
#=GR KZ312831.1_20521-20780                PP ******999887766666666666666443333.......33333333344556777999999******..........*******999999888...333........333333333332....333..3............666666666666666765..................788999.........999998
CM023456.1_144835362-144835100                UUUUUUUGGAAAUUUAAAACCCCCCCAAAGGGGGGGGCCCCCCCCCCUUUUUAAAAA--------------------------------------------GGGGGGGG----GGGGGGGCCCCCCCC--CCAAAAACCCCGGGGGGGGGGGUUUUUGGGGGGG---------------GUGGGGGGGGCCCCCCAAAAA
FZSS01002500.1_371914-371660                  AUUGGACGUUCAUUCGGACGUUCUUCAAACCAAAUUG---GACGUUUUUCAAACCACGUCGGACGUUUU----------AAAAACGUCCGACGU-GGUUUG----------AAAAACGUC-CAAUUUG--G-----------UUUGAAAAACGUCCGACGUGGUUUGCAAAACGUCCAA---------------------
KZ808255.1_55488-55234                        UCUUCAG-------GGCUGAAAAGAGAAUGAGAGUUGUAAAGAGAGAUUUUUAAAAUUCCAGAUGGUAU----------UAUACCAUCUGGAUU-UUUAAA--------AAUCUCUCUUUACAACUCUCA-------------UUCUCUUUUCAGCCCUGAAG----------------AAGCCAUCACAUGAUGUGCGA
#=GR KZ808255.1_55488-55234                PP ***8875.......88888888888888899999999999*****************************..........6***********977.455667........889999999999999999964.............88888888888888776555................555555555555555555555
FZSS01000327.1_175535-175287                  UUUUUCAAACCACGUCGGACGUUUUUCAAACCAAAUU---GGACGUUUUCAAACCACGUCGGACGUUUU----------UAAAACGUCCGACGUGG--UUU---------GAAAACGUCC-AAUUUGGU--------------UUGAAAACGUCCGAC-GUGGUUUG-AAAACGUCAAU---------------------
#=GR FZSS01000327.1_175535-175287          PP ******9999988555555554455555555555554...66666666677788899************..........56789********9973..333.........2566666666.45555554..............544444444444443.33456666.56666666666.....................
NIGP01004783.1_70160-69976                    AUUCCACAAAUUAAAACAAACAGCCAUUGAUUAGUUCUUUUCCAGGGGGUUUU----------------CG-----UAC-----------------------------C----CCCUGGAAGAACUAAU-C------------AAUGGCUGUUUGUUAUAAUUUGUGGAA------------------------------
#=GR NIGP01004783.1_70160-69976            PP **************************988777777774444444444444443................35.....568.............................4....4444444477777776.8............8*************************8..............................
VMOF01000035.1_64377228-64377031              UUUUUAAAAAAAAAAAA-------AAACCCAAAAAAAAGGGGGGGGGUUUU------AAAAGCCCCC--C--------C---GGGGGGUUUUUGGGGGGGC--------CC--CCCCCAAAUUUUUUUU-GGGGG---AAAAAAUUUUCAAAAAUUUUUUAAAAAAAAAAGGGGGGCC-CC----------------CCC
WNWK01024224.1_10848-11094                    UUGGGAAAAACCCGGAAAAUUUUUUUU--UUUAA-------------------------------------------------------------------AAAAGGGG---------------UUAAAAUUUUUCCCCUUUUUAAAAAAAUUUUUUGGUUUUUUUU--AAAAAACCUU---------------------
CH898928.1_237-22                             AAAAAAAAAAAAAAAAUUUUUUUUUUUGGGG-------G-U--AAAAUUGUUUUUUCCCCC--------AAAAAGGGAG---------GGGGUUUUUUUUU----------UUUUUUUUG-GGGACCUUU--------------AAAAAAAAAAAUCCCCCCCCCCCCCCCCCCCCCCG---------------------
#=GR CH898928.1_237-22                     PP **********999998888888888885432.......2.3..344444444444444433........*****77653.........3444443222222..........222233333.444555566..............77777777777877777777777777777776666.....................
CACRWE010003360.1_30-273                      UUUGGACCAA------AAAAUUAA----ACCCCCCCUUUUUUUUUUUUUUUUUUUUUUUUUA----------------A---------AAAAAAAGG----GGGGCCCCCCCCAAAAAGGGGGGGGGGCC-----------------UUAAUUUUAAAUUUUUUAAAAAAAA-------ACCCAGUUUG-GGGGCCCUUU
#=GR CACRWE010003360.1_30-273              PP ****876554......34444442....5666666666666666666666666666555554................7.........677777776....579****9888999999998888888888.................3444444356677777777776665.......4889******.*******984
VUNX01074647.1_1673108-1673368                AAAGUAAAUAACAGCAGCACUUUUGAGACC--AACAAU--AUAGAAUUUAUUCUCUAGCUCUCGUCCACCUCCUAGUCC-GUGGACGAGAGCUAG------AG---AAU--AAAUUCUAUAUUGUUAG---------------UCUCAAAAGUGCUGCUGUU-----------------AUUUACUUUACGCCCUUUGGU
#=GR VUNX01074647.1_1673108-1673368        PP *****9987766666666666666666544..444441..23333333334444444666666666666589*******.666666666665432......23...321..33333333334444444...............5666666666666665443.................57899**********987432
WNWK01071107.1_4994-4765                      UUUUUUCCCCCCCCGGGGGG----------UUUUUUUUAAAAAAA------UUUUAA-----ACCCCCC----------GGGGGGGGG----AAAGG----GGGGUUUCCCCC--UUUUUAAAAAAAAU-UUUUUGGCCCCCCC-------CCCCCCCAAAAGGGGGGAAAAAAAAU-----------------------
#=GR WNWK01071107.1_4994-4765              PP ******************98..........888888766555554......344444.....4777777..........455555555....88887....5799***76666..45555567777775.6899999*999876.......56666666666666666666666543.......................
CH897645.1_865-663                            CCCACAAAUAUAUAUAUAUA-CCCCCCGGGGGGGGGGGGGAGAAAAAAUUUU-------------------------------------------------CCCCUACC----UUUUUUUCCCCCCCCCCUU---------UUUGGGGUGUUUUUUUUUCC------------------CC----------------CCG
#=GR CH897645.1_865-663                    PP *****999998765544444.4455554444444444444444444444444.................................................45667766....7777777777777777778.........*8677777777777777665..................69................994
VSFE01006135.1_18864-19124                    GAAACAAACACAUAUGUAGUUUAAUGUGA-UCCUUUA--UUGACGACGUUU------UGCCCACACAGU----------CACUGUGUGGGCAAAA-----------------CGUUGUCAAUAAAGGAU--------------CACAUUAAACUGCAUGUGUG----------------UUUAUGUUUCCAAUUUAUUUU
#=GR VSFE01006135.1_18864-19124            PP ***********987777777777666666.7777777..355555555444......777777777777..........7777777777777643.................35555555577777775..............76666777777766655555................5788889999*9999888877
CM023453.1_103275318-103275068                GGUUUAAUUCUUUUAAAAAACCCCCCCCCCUUUUUUUUUUUAAAGGGUUUUUUUUGGGGGGGGGGCC--UU-----UGG--GGGCCCCUCCCCCAAAAAUU--------UCCCCCCUUUAA---------GUUUU----UUUUGUAGGGGGUUUUUUAAAAA-----------------CCCCCCCGGGGGCCCUUUUUU
#=GR CM023453.1_103275318-103275068        PP ********99999999999999998882356666666777777777777777777666655544444..**.....996..44444444444444444555........557777777665.........44455....54444778889999999998885.................999999999999999999998
KZ899725.1_5494-5242                          UCGCUUAAAAC---GCAAAUUUUCGUUCACUUACCAA---GCUACGAAAAAUUAAAUUCGCUAUUACGUGA-----AAG-ACGUAAUAGCGAAUUUA---A--------UUUUUCGUAGC-UUGGUAA--G-----------UGAACGAAAAUUUGCGUUUUAAGCGAA----------ACGAAAUUUCGUGACAGAAUC
#=GR KZ899725.1_5494-5242                  PP *******9997...***************99999999...8888888888888888888888888888677.....776.68888888888887533...2........33778888888.9999999..5...........899999999999999999999999854..........67788889999****998776
SCLH01000758.1_230309-230093                  AAUGUAAUUCCACAAAAUGGGU-----AGAGGGUCUUU-CUUCACGCUUUUUUGCGUGA----------AGAAAUUUCU-----------UCACGCAUUUU--------UGAUGCGUGAAGAAAACCCC-AGU--------UUU-CUCCACGCAUUUUCGAUGCGUGAAGAAAAUCCCA---------------------
#=GR SCLH01000758.1_230309-230093          PP *************988864444.....44466655554.36779999999988777765..........599******6...........56788888888........88999999777666666665.579........995.444455556777778999999999985778999*.....................
PKSA02000496.1_616784-616552                  UCCGCG----UUCGCAAAGCGGUUGCGAACGCGGUUGU--AUGAAGAUUCAGUACAAUUGCGCGCGCACUCA---UCGA-GUGCGCGUGCAAUUGCGC-----------UGAAUCUUUAUACAACCGC--G-----------UUCGCAACCGCUUUGCGAACGC---------------GGAUCCGCUUGUUAAUGUGCG
#=GR PKSA02000496.1_616784-616552          PP ***985....6799***********************5..99**************************9***...***6.9************99874...........78*****************..6...........8*****************9998...............78999**********999987
JFBF01005499.1_310-604                        AAAAAAAAAACCCCGGGUUUUUUUUUUUUUUUUUUUAAACCCCCCGUUUUUUUUUUUUUUAAA-----------------AACCCGGGUAAAAAA------AAAACCCC--CGGGGGGGGUUAAAAAAAACGGGGGUCCCCCGGAAAAAAAAAACUU-------------------------------------------
CM022880.1_22299376-22299108                  UUUAACAAAUUUUUCGGGCGCGAGGUGUUUUGCGUUGUAGAAAAAAAAAAGUUUCA-CCCACUAGGUAAAACGUAAAGUUUUACCUAGUGGGUAAAACUUU--------UU--UUUUUCUACAACGCAAA-------------ACACCUCGCGCCCGA----------AAAAUUUGUUA---------------------
OENM01001394.1_35342-35563                    CAUGCAAAGACAC-AGGGCAUGACGUUCUCUGAUUUUUGAAAAAAGCAUUUUUUUGCCCAAAACAGGUC----------GGAUUUUGCUUGUGCAAAAUUU--------UUCGGCUU---AUAAAUGAA---------------AACGUCAUGCCCUG---------------------CAUCUU--------UGCAUGC
#=GR OENM01001394.1_35342-35563            PP ************9.899****************************************************..........888877666*************........******98...999***998...............*************7.....................99****........***999*
ATSW01088134.1_3097-3341                      AGUCUCAAAUUUCUGAAAAAGUGUCCUCU-UUUUUGAUUUCCAAAAUAUGGUA--AGCCUAUUGUAAAU----------UAU-----AUAUAAUAGGCUUA--------CCAUACUUUGGAUCAAAAA--A------------GAGGACACUUUUUCAGAAAUUUGCAA---CUUGCAA---------------------
#=GR ATSW01088134.1_3097-3341              PP ***************************65.55555555455555555555554..44444444444445..........444.....45666666666666........6665555555546555555..4............8***************9988887777...4566666.....................
WNWK01087731.1_3311-3577                      UUUCCAAAGGGUUUUUUGGGCCCCCC----UU-------UUUGGGGGUUUUUUUUUCCCCCAAAA----UUUUAUUUUU-----UUGGGGGGAAAUUUAAA--------AAACCCCCCCAA-----AAAA---------------GGGGGGGUGGAAUUUUCCCUUUUUUUU-------GAAGGCUUCCCCCAAGGGGGG
SCLH01001298.1_49871-49682                    UCCUCACAAAUUUUUGUUGCGUGAAGAAA----------------------------------------AACCCUUUUC----------------------UUCAAUUU---------------------UCGUUGCCCAGUUUUCUUCACGCAUUUACGAUGCGUGAAGAAAACCCCA---------------------
#=GR SCLH01001298.1_49871-49682            PP ***********999999999999999987........................................6899999999......................99999999.....................9***999***9998999999999999999************87756678.....................
JAAAKQ010740001.1_88507284-88507506           CCCGCCAACACCCCAUUCGGUUGCCCUAGAGCAUAAG--ACCGAAUGUCUG------------------UGCCAUACUU----------------------AUGCAAGA----CAUUCGGUCUUAUGCU-C------------UAGGGCGACCGAAUGGGGUG----------------GUGGCGGGAGACCAAUUCAUU
#=GR JAAAKQ010740001.1_88507284-88507506   PP ***********************************99..599999998775..................56788*****......................****9999....999999999******7.7............****************9988................578899999******987775
PYSK01000380.1_2388-2118                      CCUUUUAAAACCCCCAAAA-------AUUUUUCCCCCCCCCGGGGGGGUUUUUUU----------------------------------------------U-----CC----CCCCCCGGGGGGAAAAA------------------------GGGGGGGGGGGGGGAGG-GG-----GGCCCGUUUUUCACCUCCAAA
#=GR PYSK01000380.1_2388-2118              PP *******999865543322.......22335555555555555555555555554..............................................5.....75....55555555555555555........................33455555555555555.22.....35789***************8
WNWK01062937.1_4741-5032                      CCCAAAAAGUUUUAAAAAAUUUUUUUUAAAAAUUUUUUUUGGGGGGG--------GGUUUU--UUCCCCAAAAAGCCUUUGGGGGA--AAAAAAAAAUUUU--------UUUCCCCCCCCU-------UUAAAAAAACCCCCUUAAAAAAAAUUUUUG------------------------------------------
PYSK01000380.1_3577-3858                      AAUGGGAGAAAAAAAAAAAGCCAAAAAAGGGGGGCGGGGAAAAAAAAA---------CCCC--CCCCCU----------GGGUGGG--GGGGAAAAAAGGG--------UU--UUUUUUCCCCCCCCCGAGGGGGGGGGGGAUUUUUUUUUCUUUUUUU--------------------UUUGGGUUGGCCCUUUGUUGG
AVCP010376963.1_1357-1056                     ACUUGAACAACCCAGGAAAAUGACCAAACAGCCACAGA--AAACAGACUUUUUAUAACUUUGUAAAGGCAAAGUGAGAGUGCCUUUACAAAGUUAUUGAA---------AAAGUCUGUUUUCUGUGGCU-G------------UUUGGUCAUUUUCCUGGGUGA---------------GUGUCGGGUCCAUCUCACUUU
#=GR AVCP010376963.1_1357-1056             PP ***************************99999999985..77777776655556889999999999999*****88877899999999999999876543.........44567777777799999997.7............9****************9984...............455666667777666665554
ML142816.1_156160-155823                      UGUGCAAAAACAAAAAAAAUUAUUUUGCACUGUGCAAAGUGUCAAAAUGAUUUUUGC------------ACCGUCACAA-------------AGAAAUAUC--------UUUCUUUUUGCACCGUGCGUAGCAAAAACAAAGUGCAAAAUGAUUUUUGCACCGUGCGAAAAAAG-----UGGCUUGAUUAAGAAAUAUCU
AMPZ02000281.1_3030799-3030503                AAAAAAGAAUUGGGGGGGGGGGGGGGGGAUUUUGGGGGGUUGGGGGGCUUUUUUU----------------------------------------------UUAUUUUU----UCCCCUCCCCCCAAA--GGGGAAAUCCAAAUCCCCCCCCCCCCCUUUUUUUUUUAAAAAAA-----AAAACCUUUUUCCCCCGGGGA
JABXWC010000002.1_30387077-30386759           CCUUUUACGUGCGUAGUAACCAAUACGUGCGCACGUA---UUAUCUAUUAGUAAUACGUGCGCACGUA-AUAGGACCAA--UACGUGCGCACGUA---UUA--------CUAAUAGAUAA-UACGUGCU-CACGUAAGUGCGCACGUAUUGGUUACUA---CGUGUGCACGUAAUAGGU---------------------
KI629983.1_2834937-2835034                    CGCGUAAAUAUCUCG---------------------------------------------------------------------------------------------------------------------------------------------UAUAAUCGCGCAUCAA----------------------------
#=GR KI629983.1_2834937-2835034            PP ********9999887.............................................................................................................................................7**************8............................
QEEW01248099.1_11926-11719                    ACGAUAAAAACAUGGCGAAGGAAGACGAGUUUCUUUUA--UUGAUGCAUUAGAGCAAGCUUUCGGGUAAAGCCCGGGCUUUUGCCCGAAAGCUUG---CUC--------UAAUGCAUCAAAAAAAGAA--A-----------CUCGUCUUCCUUCGC----------------------CA----------------UGU
#=GR QEEW01248099.1_11926-11719            PP ***********************************994..8899999999999999999997777776645789887775677777779999875...222........3488999999999999999..5...........89*************......................7*................***
WNWK01075827.1_4823-5135                      UUUUUAAAAAAAAAAAAGGGGGGGGGGUUGGGUUUUUUGUCCCGGGGUUUUUUU-----------------------------------------------GGUUGCCC----CCAGGGGGUAAAACCGGUUUUUUUUUUCCCCCCCCCCCCUUUUUUUUUUUUUUUUAAAAAAAUUU----------------------
KZ651841.1_50059-50356                        UCUGUGAGAACACCAAGGGAUGUGCCAUAAGCGUGAC--ACAUAGGAACUGUUCAACAUCAGACAAUAUUCGGGAAUGACGUAUUGUCUGAUGUAGGAA----------CAGUUCCUAUGUGUCACGCU-UG----------CCUGGCACAUCCCUUGGUG------------------UCUCU----------CACAGA
#=GR KZ651841.1_50059-50356                PP *****88665666555555555555555445555555..688888887666555567************599***98888***************9965..........66778888888855555554.36..........9955555555555555444..................45688..........877555
PKSA02005483.1_540375-540166                  AUUGUGCGCGCGCUAAAAAGUUAUUUUAAGUUCCCCCU-UAAACGGUUCUUCGUAAACCUAUAAGGGGU----------UACCACUUAUAGGUUUUUUACG--------AAGAACCGUUUUAGGGGGU--GC----------UUAAAAUAACUUUUUUAG-------------------G-------------------U
#=GR PKSA02005483.1_540375-540166          PP ****************************9776666653.567777776665544456777777777777..........6777777777777777776666........6777777777665544444..47..........99**************75...................7...................7
VJMY01000034.1_120966-121153                  UUUAGAAGAUUGAACCAAACUGGGGCAAAAGUACCGAU--CGGAACCGGU-------------------CCAGAGUUCC----------------------CGGAUCCC----GGUUCCGAUCGGAACA-GU----------UUUGCCCCAGUUUGGUUU-------------------GAACAGUU----CUUCUUCCU
#=GR VJMY01000034.1_120966-121153          PP ************************************95..8888887554...................5566699988......................88877765....78888889******95.79..........99**************97...................58899999....999988885
CM023449.1_71776380-71776698                  UCCCCAAAAAUUUU-------UAUUUUUUUUUUUUUUUAAGGGGGGGUUUUAAAAAACCCCCA------AGGGGAAAGG-------GGGGGGGGGGGGGGG--------CCCCCCCCCCCCAAAAAAAAAGUUUUUUAAGAAACAAAAAA-------AGGCCCC---------------CGGGGGGGAAAAAAACCCCUU
JAAAKQ010740001.1_7243966-7244136             AGAGGAUGAAGAUGAAUGAAUUGUAGC---GUGUGUG--AAAAAUGCUUUCA-------------------------------------------------UCCGCAUG----GCAUUUUUCACACAU----------------GCUACAAUUCAUUC---------------------A-------------------U
#=GR JAAAKQ010740001.1_7243966-7244136     PP *************************98...6665555..8********9975.................................................689*****....***************................99************.....................5...................5
KZ501812.1_182130-181940                      UCUUUG-----CUUAAAAGCAAAGACUGGAUCAGCUGU--UGUCUUUUUCUUU----------------A-------AG----------------------CAA-AGAA----AAAGACAACAGCUGA--C-----------UCAGUCUUUGCUUUUAAGCAAAGAAAAAAAGACAACA---------------------
#=GR KZ501812.1_182130-181940              PP ***986.....579**************9999999993..6666655555544................9.......9*......................**9.9887....666666669999999..5...........89**********************9999999999999.....................
QFTL02000005.1_17556321-17556569              UUUGUUAGCAUUAGGCGGGUCCACACAGAGCAAGCAUA--CGCGCGAGGCAAUUU--CCUCGCUCACAA----------UUUGUGCGUGAGGAAA---UUG----------CCUCGCGCGUAUGCUCG--C-----------UCUGUGUGGACCCGCCUAUUGA---------------CGUAUAACCUGAUGAUCGUUC
#=GR QFTL02000005.1_17556321-17556569      PP ****9887665567888999999999988777777774..666666666555554..666666666665..........5566666666666655...333..........77888888887777777..5...........79999999999988889*9996...............777788899999998888777
KI894746.1_277507-277680                      UCUGUAGAACUAUUC-------------ACUGAUCCA--GUAAAGGAA------------------------------U----------------------------------UCCUUUACUGGAUCAGUUU---------CCU------------AUCAGUGAAUAGAUCUACAGGC----------------------
#=GR KI894746.1_277507-277680              PP ******999887773.............444444444..244444443..............................6..................................4444444344444443222.........222............2555555555555555555555......................
BDMR011732181.1_56-279                        UGAAGAGUGGCUGUUAAGGCUUCAGUUUAAUGGCUUGU--AAUGAGUAGAACCGUUUUCCACUCCCUAUGUACACGUCAUAUAGGGAGUGGAAAACGGUUC--------CU--ACUCAUUACAAGCCAU-U------------AAACUGAAGCCUUAACAG------------------CCACUCU-------UCAAGAC
#=GR BDMR011732181.1_56-279                PP ************************************93..5555555432333445588888888888755666655557788888888888877655554........43..555555559******8.7............9***************95..................9999999.......9*99999
ML142790.1_5662929-5663072                    UCUGAAAA------AAAAAUUUUUUU---------------------------------------------------------------------------GAGCAAAA---------------------UGAUUUCCAGUGCA-AAAAAAAUUUCUGCACUGUGCGAAAAAAA---CA---------------------
#=GR ML142790.1_5662929-5663072            PP ****9886......666666666665...........................................................................45678899.....................99999998888985.678888999999***********999887...68.....................
PHTE01000022.1_352152-352375                  GCUAUGUAAAUAUGAAAAUGGGACAACAAUAAUUUUG--UGAGAAACAUAAUAUUAAAUUAGGCGGUGCCUCCAUAUCG-GCACCGCCUACUUUAA-UAU----------UCUGUUUCUCACAAAAUUA-U------------UGUUGUCCCAUUUUCAU-------------------AUU---------------UAC
#=GR PHTE01000022.1_352152-352375          PP ************9999999999999999988888888..6***************************98*********7.89**********9986.344..........599*******988888884.7............99999999999999986...................459...............965
CM023449.1_314415807-314415568                GGGGGAAAAAAAAAGGGGGGGGGUUUUAAUUUUUUUCCC-CGGGAAAUUUUUGAAAACCCCCCUUUUU-----------AAAAAAGGGGGGGUUUCC-CCC--------GGCUUUUUUCGG----------------------AAAAACCCCCCCCUUUUG-GGGAAAAAAAGGG----CCUUUCCCCCGGGGGUUUUUU
#=GR CM023449.1_314415807-314415568        PP ****************************99877665543.5555555555543234444444333333...........555555444444433332.334........555555555543......................266677777777776654.4455555555554....4689999999999999****9
NEVH01024426.1_2075556-2075300                UUCGUAAAUGUACCAAGGUGUUUUUCUAGUCAGCUUGCC-CCCCACGUUCGUGGUCUACUUUCAGUUUU----------AAAAACUGAAAGUAGAC---CA--------CGAACGUGAGGACAAGCUG--C-----------CAAGAAAAACAUCUUGGUACAUUUAUGAAAAUGACGA---------------------
#=GR NEVH01024426.1_2075556-2075300        PP ***************************998888887743.55566666666666666777777777777..........77777777777777553...23........4566666666647778888..6...........78*******************9999999999999999.....................
LR736838.1_14702824-14703161                  UUUUUUAAAAAGGGGGGGGUUUUUUUUUUCCCCCCCCGGGGGAAAAA-----AAAAACCCCCCCAAAAAGGAAAAUUUAUUUUUUGGGGGGG---------GAG--GGG--GUUUUUUUUUGGGGGGG--GUUUUUAAAAGGGGAAAAAAAACCCCCUUGGGGGGGGGGAAAA------CCAGGGAAAGGGGCCUUUUUC
WNWK01057909.1_5927-6209                      UUAAUUUUUCCCCCGGGGUUUUUUUUUUAAAAGGGGGGAAAAAAAA-------------------------------------------------------AA----AA-----UUUUUUCCCCCCUUUUCCUUUUUUUUUUUUGGGGAAAAUCCCCCCCGGGGGGGGAAAAAAAG---GGG---------------GGG
VMOF01000002.1_43210103-43209786              UCCGUAAAAAAAAAAAAAAAAUAUGCACUCUUGGUCCUUUUAAGUGUUUCCUUUU--CGCAAACCAUUUCAGAGCUCUG-AAAUGGUUUGCGAAA---AGG--------AAAAACUUUUAAGGGCCAAAA-------------AUGCAUAUUUUUUUUUAUUACGAAA-----------UUUUGAGUAC-UGCUAGUCGU
FN653234.1_33771-33956                        GAAGCAAAAAGCUUAAAGCGCGAAGCGAAGCUUCGCGU--CAAAAAA------------------------------------------------------AAAUUAAA----UAUUCUGACGCGAAG--C-----------UUCGCUUCGCGUUUUUUGCUUCGCUUCG---------AAAUUAUGCUAAAUGGCUGAA
#=GR FN653234.1_33771-33956                PP ******************************99999996..5555433......................................................44559999....678888889999999..5...........8***********************9976.........458889999999999998864
CM023452.1_130563690-130563501                CCUUUAAAAG---GGGGGGGGGAAAAAAGG----------GGGGGGGUUUUUUUUUA------------AA-----AUU-------------UCCAAUUUU--------UUUUUCCCCCC-------C--ACCCCC--CCCCUUUUUUUCCCCCCCCGGGGGAAAAAAA----------AAAUU-----------UCCCC
#=GR CM023452.1_130563690-130563501        PP *****99874...34444444444444433..........44455554554444444............24.....774.............444555555........55553333333.......2..344333..3333328999999999999955444444433..........44555...........55555
CH897330.1_344-616                            UCCCAAAAAAAAAAAAAAAAAAAAAAA---UUAUUUUUUUUUUUUUUUUUUUU----------------UUAAGCCCCC----------------------GGGGUUUU---------UAAAAAAUAAAA--------------UUUGUUUUUUUUU----------------------UUUUUAUA----UAAUAUACC
#=GR CH897330.1_344-616                    PP **9999988876666666665555555...55555555543333333333333................33334*****......................****5443.........345777777777..............7777776666666......................68899999....9999999**
FZSS01000071.1_76881-77108                    AGUUUUCAAACCACGUCGGACGUUUUCGAACCAUAUC---GGACGUUUUCAAACCACGUCGGACGUUUU----------UAAAACGUCCGACGUGGUU--U--------GCAAAACGUCC-GAAGUGGU-U------------GAAAAACGUCCGACAUGAUUUGAAAA-------------------------------
#=GR FZSS01000071.1_76881-77108            PP *********************************9988...888888888889999**************..........5999***********9754..4........67888888888.8899***8.7............88999*****************9887...............................
KK500143.1_23885-23756                        UCUCUUAUCCCACAGGAGAA--------------------------------------------------------------------------------------------------------------GUGACGACAUUUCG-------UUCUCUUUGAAGAAU---C-GAAGAACU---------------------
#=GR KK500143.1_23885-23756                PP *******************8..............................................................................................................88899999*99988.......89*****99976554...2.23333444.....................
CACRWE010001399.1_34115-33871                 UCCCCAAAAUUUUUAAAAACCCCUUU----UUUUUAA---AAAAGGG----GAAAAAUUUUUCC-----CCCCGUUUUU------GGGAAAAACGGGGGGC--------CCCCCCUUUUUUUUAAAAAGUCCCGGGGAAUUUUA-AAAGGGGUUUUUUU--------------------UCC--------------CCCC
JAAQRG010214623.1_198-473                     UCAGUGA-------UGCUUACGCUACCGAUUCAGCUA--GCACACAGGUAAAUAAAAGGUACAUUGGAACCAAUGGUUUGUUCCAAUGUACCUUU------UA---UUU--ACCUGUGUGCUAGCUGA--A-----------UCGGUAGCGUAAGCAUC--------------------ACUGAAUUG--AAGUUAUGUA
#=GR JAAQRG010214623.1_198-473             PP ****987.......9999999999999999*****99..37777777888889999999999999999834455666656677777777777665......33...333..45555555557777777..6...........89777777777777765....................455555555..5555544443
JAAFCF010006596.1_17863826-17863623           UUUUCAGAAAAAAUGGGAGACCUGGAGGGCAUAAAUUUGAUGUACAACUUUUAA---------------UU-----GCG----------------------U-----UC----UUGUUUAAAAGUUAUACCAAAU----UUAUGCUCCGGGUCUCUCUUUUUUUCUGAAAA-CGGGCCA---------------------
#=GR JAAFCF010006596.1_17863826-17863623   PP ***************************************999999999888765...............56.....799......................9.....87....9999999999999997555677....76654*************99999999999888.6789999.....................
NFUK01003404.1_2355-1984                      AAAAAAAAAAAAAAGGG---CCCCCCCAAAACCCUUUUUUUGGGUUUUUUUUUUUUCAAAAAACCCCCCCCC----CAA-GGGGGGGG----AAUGGUUU-UGUUUUACCCCCCAACCCGAAUGGAACAAUUUUUUUAUAAAAAGGGGGGGGGGCCCCCCCCCCCC-------------AAUUGGGUUUUUUUUUUUGGG
PGRX01000490.1_647183-646890                  CCUGUCAAAACUACGCAACGUGUAGUUUACACAUUUU--UCAUGCGU---UACCAACGCCUGUCAACGCCACACUUAAAUGCGUUGACAGGCGUU--------------GGUAACGCAUGAAAAAUGU--A-----------CAAACUUCACGUUGCG------------------------------------------
ML158960.1_618750-618917                      UCCGGCAAAA--AUCCAAGAUCUGACCCUUUGGCUCCGGGUGAA---------------------------------------------------------AAAAAUUU-------UUCACGGGGCCAA-A------------GUGUCAGAUCUUGGAUUUUCGCCGGGGGAAAGUCGA---------------------
#=GR ML158960.1_618750-618917              PP ***9987765..68999999999999766555555553333333.........................................................33459665.......3333355555554.4............779999999999999*********************.....................
SRIE01047099.1_976656-976848                  CCUGUUUGAA--AUCUAUAAAAAGGGCAUUUUGCGCC--AAAACCAAU-----------------------------------------------------CGGACCGA----UUGGUUUUGGCGCAAAA-------------UGCCCUUUUUAUAGAUUUCAAACAGGCUCCA--------------------------
#=GR SRIE01047099.1_976656-976848          PP *****98875..6899************999999999..377777765.....................................................5789***9....67777777999999975.............9***************************987..........................
PKSA02001134.1_997210-997107                  UUGGUAAAAAU--UGAA------------------------------------------------------------------------------------A------U----------------------------------------------UCCU------CGGACAGAGUGCCC---------------------
#=GR PKSA02001134.1_997210-997107          PP *****999875..6664....................................................................................7......4..............................................4553......46778888888888.....................
DS232501.1_204167-204025                      UUUGAAAGGUCCAAUAAACCAAAUGUUUAGUUUUUGCU--UUUUGGGUGUUUUUGAACCC---------GCCUUAGUCA----------GGGGUAUUUAAA--------AACACCCAAAAAGCAAAAA--C-----------UGAAAAUUUGGUUUA----------------------UU----------------GGA
#=GR DS232501.1_204167-204025              PP *******999999999999999999************5..999****************8.........99*******9..........8***********........*******************..5...........8*9999999999999......................69................9**
LQIF01000887.1_434788-434651                  CCUGGAUAAAUAUC---------------------------------------------------------------------------------------CACAGGCC---------------------ACACCUUGCCAGAC-------------AUAAUUUGAAGAAGUGUGGCCA---------------------
#=GR LQIF01000887.1_434788-434651          PP **********9999.......................................................................................889999**.....................***99999999988.............9*********9999********.....................
MJUU01019659.1_4700-4462                      AUGGGGGACAAACUGAAGAGCUGCACCAUCAGAUUUUUGUCAACUUGUUUGUUUUCUUAGCUAUGAGGG----------CCCCUCAUAGCUAA---GAAAA--------CAAACAAGUUGAAAAAUCUGA-------------UGGUGCAGCUCUAUGUUU------------------AUU--------------UUCA
WYDZ01074445.1_269577982-269577778            GCUAAAAAAAGGCUAUGCCGUCGCUAAAAGGUUUUUG--------------------------------CAACGUGUUG----------------------UGACGUCG------------CUAAAACUUUUUGAGAUAAGAGUUUAGCGACGGCAUUGUGCCGUUGCAAAAAACUGAA---------------------
#=GR WYDZ01074445.1_269577982-269577778    PP ***************************9987766654................................5677899999......................99997766............44666666555667775555444*************8777777888888888888888.....................
CM023277.1_43423440-43423597                  UUUUUUCUCACUCUUAAGAGUCUCCC---------------------------------------------------------------------------AGCAUCCG---------------------C-----------CA-GGGGAACUCUUA-AGAGUCUCCCAGCAGUU----CCCGGGUUAAUUCCCCCGGCG
#=GR CM023277.1_43423440-43423597          PP **************999999988877...........................................................................899*****.....................*...........*8.788889999998.8************9986....567******************
WNWK01028461.1_7034-6791                      GUUUUAAAAAAAAGGGGGGGGG----------CCCCUUUU-------UUUUUUUUA------------------------------------------------------------------AAAGGG--UUUUGGGCCCGGCC-------CCCCCCUUUUUUCC--------------CUCCCCCCCCUUUUGGGAAAA
#=GR WNWK01028461.1_7034-6791              PP ********99998888888744..........44444333.......333333333..................................................................333333..55556664454444.......45555555555554..............4568999999****8776665
BDMT011175639.1_282-553                       ACGCGAAGAUUGCCUUGCCAGUUUAUUUAAUUGCUCA---GGGCCAAGUACU---AUCCUACCAGAUAC----------AGUAUCUGGUAGGAUAGU------------AC--UUGGCCC-UGAGCAAU-U------------AAAUAAACUGGCAAG---------------------GCAAUCUUCGAAUCAACACAA
#=GR BDMT011175639.1_282-553               PP ***9999999888888888888888888888888887...777777766555...55************..........***************986............67..7777777.78888886.5............888888888888888.....................45689*****88888888888
JFBF01005499.1_1415-1307                      UUUUUAAAAAAAAAAAAAAAACCCCC---------------------------------------------------------------------------------------------------------------------G-GGGGGUUUUUUUUUUUU-----------------U------------------AA
#=GR JFBF01005499.1_1415-1307              PP **********9999999999999988.....................................................................................................................8.67777777777766665.................4..................74
VMOF01000002.1_79307428-79307807              GCGAUUAGCGCACUAAAAAAUCACGAAAUCCACUCCU--AAACUCACAUGCUUUUAAACGCGAGACCGUACUUGCGGCCUACGGUCUCGCGUUUAAAAGCA--------UUUUGUGAGUUUAGGAGUGGA-------------UUUCGUGAUUUUUUAG--------------------UGCGCUAAUCACGGUAUUACC
ML142799.1_145062-145235                      ACUGUGCA--CACAAAAAAUUUUUUUU------------------------------------------UGU----ACA----------------------AA----AU---------------------UGCACUGGCAGUCGGAAAAAAAUUUUUGCACGGUGCGAAAA-AAAAACA---------------------
#=GR ML142799.1_145062-145235              PP ****9865..67779999999998875..........................................999....999......................99....99.....................999999999999995899999*****************999.4444455.....................
JABBCG010000011.1_4489240-4489427             UUUUUUUUUUGGGGGGGGGAAAAAAAAAAACCCCAAAAAAAAGGGG-------------------------------------------------------G-----GG-----CCCCUUUUUGGGGGGAAA---------AAUUUUUUUUUCCCCCGGGGGGGA--------------AUUUUUGGUUAAUUUUCCCCU
#=GR JABBCG010000011.1_4489240-4489427     PP ***************************9999999999999999988.......................................................8.....99.....677777777777777624.........4429999999******97666644..............5999********999999995
VCRD01005548.1_8809-9078                      UGAGACCAACCUCUCCAAGUCUACAUUCCAUAGAAUUU--UAAAGAAAGAUUCUUCAUCCGUACAAGAUGACUAUGAAGAUUCUUGUACGGAUGAAGACGA--------AUCUUUCUUUAAAAUUCUA--U-----------GGAAUGUAGACUUGGAGAG------------------GUUGGUCUCAGUUGUAGGAUU
#=GR VCRD01005548.1_8809-9078              PP **********9999999999999999955444444442..3333333334444555555555555555533333333334455555555555444333222........2233333333334444444..5...........7699999999999999986..................67899***********99775
WNWK01014884.1_42053-42277                    UUUUAAAAAAAAAUUAAAAAUUUU------GGGGGGGGCCCAAAAAAAAAUUUU---------------CCAA-AUUUU------------------------------UU-UUUUUUAAACCCCCCCUU-----------------AAUUUUUUUCCUUUUGGGGGAAAAACCCC---CUUAAA--------AUUUUGG
#=GR WNWK01014884.1_42053-42277            PP **************9999986543......444444433333333333333332...............4444.44444..............................33.133333334666666666.................22345666678999998888888888774...5899**........******8
LR736855.1_19843253-19843529                  GGGGAAAAAAAACCCCGGGGGGUUUUUCACCUUUUUUUUUAAAAAA-------------------------------------------------------AAAACCCC-----UUUUUUUAAAAAAAAA--------------GGGAACCCCCCGGGGGUUUUCCCC-----------CC----------------CCG
JAADYU010003712.1_1632390-1632271             CCAUUAUAUACAUUG-------------------------------------------------------------------------------------------------------------------UACA-----GGGAG------------UACUGGGCUGGACAAAAAAGCAA---------------------
#=GR JAADYU010003712.1_1632390-1632271     PP **************9...................................................................................................................588*.....**995............8999********99999999987.....................
KZ885843.1_57816-57581                        ACUUACCAAGCUACGAAAAAUUAAAUUCGCUACGUCU---UUCAGGC-------------------------------A----------------------------------GCCUGAA-AGACGUAA-UA---------GCGAAUUUAAUUUUUCGUAGCUUGGUAAGUGAACGAAA---------------------
#=GR KZ885843.1_57816-57581                PP ****************************997777776...6666665...............................9..................................5666666.67777774.56.........888***********************************.....................
CM023470.1_53759233-53759412                  AAAAAAAAAAAAAAAAAAUACUUUU--------------------------------------------CCA----GUC----------------------AGAUACUG---------------------CUCCCUCUGUUAGU--GAGAUUAUAUUUGGAUCAUCGAAACAGUG----AUGCGUUUUAUAUAAACGCAU
#=GR CM023470.1_53759233-53759412          PP ********************99886............................................556....89*......................********.....................************65..68899********************9987....579******************
ABIR03004089.1_734-1045                       CUUGAAAAAACAAGCCAAAUGUGCCAAAAAUU------UUAAAAAGGUUUUUCCAAG------------GGGUUUUUUA-------------AAAAAUUUC--------CCCCCCUUUUUU-----AAAAAAAAAAAAAGUUUU----CCCUUUCCGGGGGGGAGGGG-----------GGAAAAAAAAAAGAGGGGCGC
WYDE01070001.1_256583465-256583296            UUUAUUGAAACUGACACGGGUU-----------------------------------------------AC-----CUA----------------------CAACGUGU----------------------------------G-----AGCCCAUAACACCGGGUGAACUAGGUGCCA---------------------
#=GR WYDE01070001.1_256583465-256583296    PP ****************999988...............................................**.....***......................******98..................................8.....889999************************.....................
DS231961.1_257238-257094                      UUUUGAAAAGGUCCAAUAAACCAAAUUUCCAGUUUUUGCUUUUUUGGUGUUUUUGAAACC---------GCCUUUCAGG----------GGUAUUG-----AA---AAA-CACCCAAAAGCAAAAACUG-A------------AAAUUUGGUUUAUUG---------------------G------------------AC
#=GR DS231961.1_257238-257094              PP ***************************998888888878899999999999999999665.........*********9..........5666665.....44...444.5567766555788888885.6............9*************7.....................*..................**
SWLX010574827.1_455-237                       UUUGUUUAACCCCGGGAGAGAAAAGCUGGCGCUUUUCUGUCCCGGGGUUCCAUUGA----------------------------------------------------A----CCCAGGGAGAAAAGUUAC-----------CUAGCUUUUCUCUCCCGGGGUUAAAAAAAAGUCUACA---------------------
#=GR SWLX010574827.1_455-237               PP ***********99999999999999997649*****************98877765....................................................6....*****************9...........*999999999999988777777666666666666666.....................
WUQG01516157.1_177-52                         UCUUGAAAAUC---GGUAAAACC-----------------------------------------------------------------------------------------------------------------------------GGUUUUACCGAAACCGGUAAUGCAAACUCUA---------------------
#=GR WUQG01516157.1_177-52                 PP ***99888765...******996.............................................................................................................................699**************96655588888888.....................
HG823571.1_199-459                            GGGGUUAAAAAACG-----GUUUUUUUUAAAACGGGGUUUAAAAACGUUUUUUUUAACGGG--GUAAAA----------UUUUUACC-CCCGGUA------AAAAAAAA--ACCGUUUUUUU----UUUUAACGG---GGGGGGAAAAAAAC-----GGGGUAAAAAACGGGGUUU------------------------
LQIF01001526.1_155800-155949                  CCUGGAUAAAUAUC---------------------------------------------------------------------------------------CACACCAC---------------------CUAAUGGGCCAGAC-------------AUAAUUUGAAGAAGUGUGGCCA---------------------
#=GR LQIF01001526.1_155800-155949          PP **********9999.......................................................................................8899****.....................*******9999988.............9*********9999********.....................
LQIF01001526.1_163173-163322                  CCUGGAUAAAUAUC---------------------------------------------------------------------------------------CACACCAC---------------------CUAAUGGGCCAGAC-------------AUAAUUUGAAGAAGUGUGGCCA---------------------
#=GR LQIF01001526.1_163173-163322          PP **********9999.......................................................................................8899****.....................*******9999988.............9*********9999********.....................
PJUU01081677.1_12851-13025                    UUAUGAGAGUUUCUGAAAAAAGAUGG-------------------------------------------AAUGUCCCGC----------------------UCAAUGUG---------------------AUGUGAACGUUUGU--CAUCUUUUUUUUUUAU-----------------U-------------------G
#=GR PJUU01081677.1_12851-13025            PP ************************95...........................................667779****......................****8888.....................8888899*999975..9**************9.................7...................7
VIIS01001216.1_102476-102633                  UUUGCAAACUCCCU-AGUGAGUUUGCAAA------------------------------------------------------------------------CUCCCCAU---------------------CAGU-----GACUUUGCAAACUCACUGGGAGUUUGCAAA---UUCACUA---------------------
#=GR VIIS01001216.1_102476-102633          PP ****9887666554.66666666666666........................................................................57779**7.....................7777.....778996666666666666899999999997...6677788.....................
QANH01000094.1_960661-960408                  UUUUCAUCCAGAAAGCAAUCCAGCACGAAAACAAGCA---CGUGUGC----------------------AU-----UGA----------------------AAUUAGCG----GCACACGGUGUUUGUU-U------------UCGUACUGGAUUGCUUGCUGGAUGAAAAUACUGC--GUUCUGAUUGAAUCAGAACGU
#=GR QANH01000094.1_960661-960408          PP ****************************999999999...4444443......................9*.....**9......................99998655....4444444499999997.7............********************************97..8********************
HG824378.1_839-979                            UUUUUAAAAAAAACCCGUUUUUUUUU-------------------------------------------U--------U----------------------AC----CC---------------------GG----------GU-AAAAAAAAACGGGGGAAAAAAAACCGUUUUUUUA---------------------
#=GR HG824378.1_839-979                    PP **********9999999999998876...........................................9........*......................**....**.....................**..........*8.6788888899999999999999999977665678.....................
CM022048.1_7454794-7454899                    -----------------------------------AACGUAAACAGGUUUUGUUUAAUAUGGAGAAUGA----------UUCGUUCGACACAAUG------AG----GG--CUACUGUUUUUU-----------------------------------------------------------------------------
#=GR CM022048.1_7454794-7454899            PP ...................................**********9767777999**************..........**************86......34....43..5578********.............................................................................
JAAAXY0100389392.1_249-395                    --------------GAAAAACGUUUCUAAAGUGUUCG--ACAAAAGGGUUGACCGAACGUACCCCUAAC----------GGUUAGGGGUGCGAUCGGUUCU--------CCACUCUUUUGUCGAACAUU-U------------UACAAACGUUUUUC-------------------------------------------
#=GR JAAAXY0100389392.1_249-395            PP ..............***********************..5*******998765689****998887776..........6777788889************........*******************8.7............**************...........................................
PKSA02004968.1_233789-233671                  UCAGAACAUGAGAUGA------------------------------------------------------------------------------------------------------------------AG---------CGA-----------UCUCGAUGCCUCGUACUGCA----AGCCG-----------UGGCU
#=GR PKSA02004968.1_233789-233671          PP ****999998888887..................................................................................................................9*.........**8...........899*************9998....45577...........77777
ML142790.1_5647829-5647525                    ACUGUGCAAA----AAUAAAUGUUUUUUCGCACAGUG---CAGAAACAUUUUUUAGAUGUACAGU----AAGACAUUUC-----ACAGUGCAAAAUUUUU---------GAUCGUUUC-G-CACCGUGCAC-----------UCAAAAACUUUUUCUGCACUGUGCAAAAAACAU-------------------------
QVRM01004035.1_37930-38108                    UAAGCAAAAUGACAGAAUACCUUGGUGAUUUCGGUCUAGCGGCAAAAUU--------------------CAAA-GGCUU----------------------UGA-AUUU-------UGCCUAGACCGAA-A------------UCACCAAGGUAUUCUGA-------------------UUCAUUUUG--CUUAUAGCCA
#=GR QVRM01004035.1_37930-38108            PP *****99986545566666666666666666666665433333333332....................4567.9****......................***.9753.......3333456666664.4............86666666666666666...................589999999..9999999995
WHPX01000584.1_106878-106654                  UGUGACCUUCCAUGGGAAAAGUGUUGUAACGCUUUUCCGUUAAACGGCCUAUUUUAA------------CG-----GUG----------------------UUU--AAC---GCCUUUUGAGAGAGGUUACGUUAUAACGGUUUUUAACGCUUUUCUG-----------AAAUGACCUA---------------------
#=GR WHPX01000584.1_106878-106654          PP *****************999**********************************998............99.....998......................888..886...5*****************56779999999988**************...........4444444444.....................
KZ497583.1_622312-622585                      CCUGUAAGAGAGAGUAAGACCCCUGCUACGGUAUCCC--CCAAAUAUCCUCUUAUAUCCCGCGCGAGGGGUAUGCAGUUCCCCUCGCGCGGGAUAA-----A-----AG-AGGAUAUUUGGGGGAUACUGU------------AAGCAGGGACCUUUUUCACAGGGGGAAAAGGUGGAA---------------------
#=GR KZ497583.1_622312-622585              PP *******999888888999899999983457888888..355555556677888899999999999998799999998788999999999999983.....3.....33.255555555558888888866............5999999975688999999*****************.....................
JAAAKQ010074001.1_495508895-495509084         UUUUUUGGAUCCCUUUAUAUAUAUACUAGCACACCUUUUUU----------------------------UGAC-CUCCA----------------------GGACCACC----------GUUAGGUAUUUUU----------CAAGAAUGUAGAUUAAUGAUUUGUAGCGUGUGUGAAA---------------------
#=GR JAAAKQ010074001.1_495508895-495509084 PP ****************************9999999988776............................789*.*****......................******87..........678999999876*..........*6***********************************.....................
GL475405.1_163596-163348                      AUUGUGAAAACA--AAAAAAUUGCAGCGCGGUGUUUGCGU------ACUUUUGAAAAUCAAACGGCAAU----------CAUUUUCGUUUGAAUUUUAAAA--------GUAC-------ACAAACAC--C-----------GCGCUGCAAUUUUUUG---------------------UUUUCCCCAUAAAAAUUUUUU
JXSR01S017065.1_5084-5230                     UUGCCAAAUGUUUCCCAAUAUUGCACAAGGUUAUGCAA---------------------------------------------------------------A-----GU------------UGCCUAAUA--------------UAUGCAAAGUUGCGCAAGGUUAUGAAAAGUUGCCC---------------------
#=GR JXSR01S017065.1_5084-5230             PP *********************************99996...............................................................6.....88............9999*****..............***********************************.....................
FZSS01002454.1_810749-810529                  UUUUUCAACCACGUCGGACGUUUUUCA-----AAUUAAUUGACGUUUUUCAAACCACGUCAGACGUUUU----------UAAAACGUCCGACUUGG--UUU----------GAAAACGUCC-AAUUUGGC--------------UGAAAAACGUCCGA---------------------CGUGAUU-------UGAAAAG
#=GR FZSS01002454.1_810749-810529          PP ***997765444444444444444444.....4444556788888888999999999************..........56789**9999999874..445..........7788888886.44444444..............44444444444443.....................4455567.......7877666
CM022904.1_3789969-3789808                    UGUGAAAAAAGAAU------UAUUACCCUUUGGUGGGC-------------------------------GGA---AAAA----------------------AAA-UGGG------------UCCGCCACA--------------GGUAAUG------GA--------------------GGGA------------AAUGU
#=GR CM022904.1_3789969-3789808            PP **************......567899999****99875...............................68*...****......................***.***9............7899*****..............9998764......54....................2344............68884
WURT01075556.1_195730011-195730123            ACUGCAC-AACACUGUAAGGUUUGGCUU-------------------------------------------------------------------------UA----CU---------------------U-----------AAAGCCAAACCUUACUGUA--------------------------------------C
#=GR WURT01075556.1_195730011-195730123    PP ****975.689***************95.........................................................................79....**.....................*...........**9************9765......................................9
QEEW01023095.1_23151-22883                    GAAGAAGAAACAAAGGUCGAGAAGAAGAGCUUUUUUAUUCAAGAGGAUGAUCUACAAGCUUUCGGGCAACCCUUGACGUCUUGCCCGAAAGCUUGUACGAU----------CAUCCUCUUAUAUAAAGAAG-----------CUCUUCUUCCCGACCUUUGU-----------------UUCUUCU------UCUAAAGA
#=GR QEEW01023095.1_23151-22883            PP ***********************************************976656789999999999999956678655447999999999999987544444..........88*******99988888656...........87***************985.................5677899......99987654
JABSTQ010010667.1_115023-115243               AAUGUAAAAACAGCGCAAACAAACACGGAC---------------------------------------GAA----GGA----------------------GACCUUCU---------------------CCUU------CGUCCGUGUUUGUUUGCGCUGUUUUUACAUUAUGA----ACAAUGCGCAACGUACUUUUU
#=GR JABSTQ010010667.1_115023-115243       PP ***************************887.......................................666....667......................78999876.....................6777......789*9*************************99766....569******************
JZLH01S0399973.1_34838-35075                  UUUCACCAGAAACUGAGAAACAAGGUUUCAUCACUCC--AGCAAUACUUUGUAAUAAUCUUCGAAGU--AUAGGUGGAA---ACUCUGAAGAUUA---UUA--------CAAAGUAUUGCUGGAGUGAU-G------------AAACUUUGUUUCUCA--------GUUUCUGGUGAAA---------------------
#=GR JZLH01S0399973.1_34838-35075          PP *************************************..5999999999999999999988665555..8888889875...5555668888877...455........67899999999********8.7............**************9........889999*******.....................
PKSA02003558.1_60325-60576                    UCAGCGAAUGA---CGAUGCCGAAACA--UAUGUUUAAGCAAAAAACGCAGUCUGAGUUGUGACAUUAACA-----UUGCUUAAUGUCACAACUCAGA-----------CUGCGUUUUUUUUAAACAU---------------AUGUUUCGGCAUCGCCAUUGGCU-------------GAGCUGUCUCAAGCACAGGCG
SDAX010087888.1_2866-2651                     AGUGCAGA-----UGAGAGGAGUUCCUUUUCAACCUA--AUGGCACACAAAAUUAAUGCAAGAUGU---CCAGUGCUGU----ACAUCUUGCAUUAAU-----------UUUGUGUGCCAUUAGGUUGU-UG---------AAAAGGAACUCCUCUCAU--------------------CAGCACACAGGUUGUGAAAGA
#=GR SDAX010087888.1_2866-2651             PP ****9976.....688888888888888888888888..478888887777777777777777665...5568877654....566667777776653...........45678888888888888886.68.........877888888888888873....................344444445544444443333
PNEQ01099617.1_5058-4934                      CAUGUGGGUAUUGUUUGU----------------------------------------------------------------------------------------------------------------UA---------UGA---------GCAAGGUAGCUGUCUACAAGAUGCA-U-------------------A
#=GR PNEQ01099617.1_5058-4934              PP **************9985................................................................................................................69.........*96.........5899******************985.4...................4
PKSA02009241.1_246679-246822                  UCUUUCAAAAUACAAACGUGCGAUUAUCAUUUACGGUUU--------------------------------------------------------------UGGGAGGA------------ACCGUAA--A-----------UGAUAAUCGCACGUUGAA-----------CAGAAACA---------------------
#=GR PKSA02009241.1_246679-246822          PP ****************************99999998875..............................................................5*****97............8899999..5...........89**************54...........44444455.....................
SWKY01000005.1_55862990-55862867              UCUAUCAAAAAGUCAU-------------------------------------------------------------------------------------UUU-UGGA---------------------GUG--------AAC-----------AUAUAGCCUUUCCAGUACAC-UUA---------------------
#=GR SWKY01000005.1_55862990-55862867      PP *********9999986.....................................................................................678.99**.....................*99........776...........68******************.578.....................
JABSTQ010008330.1_63338-63183                 UGCUAAAAGGCUCUGUUGGUUCAGACAA-------------------------------------------------------------------------CAGUCUUU---------------------UACU------CUGUUGUCUGAACCAACGGUUUACCGUGUUGUGUCAGAA---------------------
#=GR JABSTQ010008330.1_63338-63183         PP **************************97.........................................................................79******.....................****......****9***************************9995433.....................
LS529064.1_22216-22024                        AUCGUUACCCCGAUACACUUUCCUGGCAAACGAUUACC--CCAAAUGG-----------------------------------------------------AGAAACAC----CAUUUGGGGUAAUCGU-U------------UGCCAGGAAAGUGUAUCG-GGGUAA-CGAUUUGCCA---------------------
#=GR LS529064.1_22216-22024                PP *****************************999999983..55555553.....................................................4445*996....5555555699999997.7............**************9877.558877.999*******.....................
PKSA02000637.1_594982-594761                  CCUUUUAGCAAAUCGUUACCGCGUACCACCAGAACCU--UUGAAGCAUGC-UUUUAAGCGCGC------GCCCCUACCC-------GGGCGCGCGCUUAAA--------AGCAUGCUUCAAAGGUUCU--GGUAG----UGCGCGGUACGCGGUAACGGUU------------------UACUAAAAGUUUACCUAAACG
#=GR PKSA02000637.1_594982-594761          PP *************************************..5*******876.5678999*9998......6********6.......789************........*******************..689**....****9**************876..................5899999*******9888875
WUQG01720000.1_39457875-39458124              ACUGUAAAAAAAA-GGCUGGCGAAAAAAAUGUCUGGCGGUCUGGUGGGUAAUUUUUUUACC--------UGGGUGCCGG--------GGGUAAAAAAA-----------UUACCCACCAGAGCCAGAC--A-----------UUUUUUUCGCCAGCCU---------------------UUUUUUACAGACCAUGCAACU
#=GR WUQG01720000.1_39457875-39458124      PP ******9988765.55555555555555555555555455555555544433333333333........9999988643........33333333322...........3344555555544555555..4...........6555555555555555.....................456677888899988887665
PGRX01001589.1_329008-328724                  GCGGUGUGA---CUUUGUGCCAUUCGCGAAAAACGUA--UGGAAGUAUUCUUUAAGACCGUGACAAGGU----------AACCUUGUGACGG---UUUUAA--------AGACUACUUCCUUAAGUUUU-UUUAUG--AAAUGCGCGAAUGGCACAAAGU-------------------CACCCUCAUGCGCGCGACGGU
BLKM01007580.1_34062-33924                    ACUAUACAUUCACCACA------------------------------------------------------------------------------------GAUAUCCA---------------------CUUU------UUGU----------UCUGGGGUAUGGCGAUGUAUCCCCA---------------------
#=GR BLKM01007580.1_34062-33924            PP ************99755....................................................................................4567****.....................9887......6654..........4579999999999999999883444.....................
JXSR01S053979.1_99842-100051                  ACCGUAUAGA-GCCAAAACGUAUGAAUAACGUAC-----------------------------------ACUGUACUUU----------------------AUACAAAC---------------------CAGUGUGAUACGUUAUUCAUACGUUUUGUGAUGUGUGAUAAAGCCUUAA---------------------
#=GR JXSR01S053979.1_99842-100051          PP *****99877.5779*************986554...................................4455599999......................99998877.....................76555557766665***********************************.....................
WNWK01004820.1_37954-37699                    CAUGUCGAUAUUACAUGGUGUAGCACCA-----UGUAAUAUCUACAUUGUGUAGUACCAUGUAAUAUCUGAUAUUAAAGUAGAUAUUAUAUGAUAUGG-----------CACCAUGUGGAUUACAU------------------GGUGUAGCACCAUGCA-------------------GACACCAUACUUCCUUCUUUA
#=GR WNWK01004820.1_37954-37699            PP *****99887777766666666655555.....4444445888999999********************6778899988******************5...........99999999887444444..................5555555555555544...................223333333344444444433
PJUT01257549.1_543-422                        UAGGCUCCAACUCAAAA------------------------------------------------------------------------------------GAG-CAGU---------------------CCGC------UAAA----------UUUGAAGGAUUUCAAGUCGGCACAA---------------------
#=GR PJUT01257549.1_543-422                PP ***************98....................................................................................899.****.....................****......9998..........8************************.....................
WOFM01000212.1_1767860-1767692                ACUACAGAA-AACUGAAAAAAUAUU----------------------------------------------------------------------------CGAGAACU---------------------CGAAAGUGCCCAAC--AAUAUUUUUUCGCAUUGUAUUGAAA-UUCGUCA---------------------
#=GR WOFM01000212.1_1767860-1767692        PP ***998765.69***********96............................................................................999*****.....................************99..69***************98876544.3344555.....................
WUAS01076668.1_167776063-167775945            CCUUUUAAUACAAA--------------------------------------------------------------------------------------------------------------------GCAC-----AUGUA-------------AGGACAUGUAAUAUGCUUAUUA---------------------
#=GR WUAS01076668.1_167776063-167775945    PP ********999998....................................................................................................................4558.....85544.............8*********************.....................
ML633133.1_1682450-1682575                    UCUGGCAGGAAGGUGUGUCA--------------------------------------------------------------------------------------------------------------GCCGGGAUUCAUGA-------UGGCACGC----------ACAUGCAACA---------------------
#=GR ML633133.1_1682450-1682575            PP *****************998..............................................................................................................67999***999976.......899****6..........9999999999.....................
JXSR01S006458.1_61872-61679                   AUUUCACUAAUAUUUAGCGUUGGUCGCUAACCCCGUU--UUGAUCGCUAACUCUAAAAAUGGUCGCUAAAUAGCGGGUA-UUAGCGAUCAUUUUUGGAGU----------UUAGCGAUCAAAACGGGGU-U------------AGCGACCAUCGCUAAAUGUUAGUGAAAUAGG--------------------------
#=GR JXSR01S006458.1_61872-61679           PP ***************************9999999999..5***************************95*888888886.57888888888877766554..........499*******999999997.7............9*************86666666665555555..........................
LFEI02000138.1_483635-483418                  UUUGUAAAAAAUCUUCCAGUUUUG-GCAGCUUCUUUUUCUUCUUUGUUUCUUUGGUA------------GGCCGCCUUG-------------AAAGCAUC-UG---CAC--ACACAAAAAAUAUAGAAU-G------------AGCACAAAACUAGUA-CAGUUGUAA-----------C------------------AG
#=GR LFEI02000138.1_483635-483418          PP **********99998877777777.99***********9999999988887776555............5555555443.............33333333.22...223..346666666666666665.7............787777777777765.555555555...........3..................63
AAGJ06000021.1_34500365-34500195              UAUAUAGAGACCAUGGGCGUCAAUCCUUAACCUAUUG--UUCAGGGG------------------------------------------------------GGAUCAUC----CCCCUGAACAAUAGG--UAUC-----ACGUAAGGAUUGACGCCCAUAAU-----------------AGAGAC--------UCUCUAA
#=GR AAGJ06000021.1_34500365-34500195      PP ***************************7534444444..24444444......................................................3445*995....444444444444444..4569.....99995***************986.................444568........6544332
JAAEEI010000871.1_11988-11831                 ACUGCAAAAAUAUUGUUGAGUCACGAGCGCUUUCGUCUGU--UACGACAUU--------------------------------------------------CAGUUUUG----UCGUAAUAGACGAAA--G-----------CGCUUGUGACUCAACA---------------------ACAU-------------UUUC
#=GR JAAEEI010000871.1_11988-11831         PP ****9867789**************************866..999998776..................................................5788****....99999999*******..6...........9**************9.....................6889.............9887
FZSS01002544.1_533200-532908                  UUCUCACUUUGAUUUGGACGUUUUUCAAACCAAAUUGG----ACGUUUUUCAAACACGUCGGACGUUUUGUCCAGUUUGAAAAACGUCCGACGUG--GUUU--------GAAAAACGU---CAAUUUG--G-----------UUUGAAAAACGUCCGACGUGGUUUGAAAAAC------GUCCA-----------GUUUG
JXLN01010636.1_3535-3363                      UUAUCGAAACCUCAAAACCAUCGAACCG-------------------------------------------------------------------------AUUGGGUU---------------------UGGUUUGUUGGUUUGAUUUGAUUGUUUGCGAGAGGAAAAAAAAAU----AAUUUCU------UCAAUUUU
#=GR JXLN01010636.1_3535-3363              PP ************************9775.........................................................................579999**.....................**9999999*****779***********99999999999999986....6789***......***99999
PYHX01001421.1_1272832-1272947                ACCGAAAGAACUUUCCCUGAAUACCUGAAC-----------------------------------------------------------------------CUAAUACC---------------------UG---------GUUCAGGUAUUCAGGGA-----------------------------------------A
#=GR PYHX01001421.1_1272832-1272947        PP ***********9999999999999999985.......................................................................999*****.....................*9.........99999999999999999.........................................7
HG819411.1_16898-17105                        GGUUUUAAAAAACCGGGGGGGGUUUAAAAAAAAAAAA---AAAAAC--------------------------------------------------------------G-----GUUUUUUUUUUUUAAC--------------UUUAACCCCCCCCCCGGGUUUUUUUAAA-------AAAAAACCCGAAAAACCCCCG
PKSA02005665.1_4375-4654                      AAUGUUAACCAUUUUGUUCUUAGCCCGAACUGAGGCAGGAAAAGAGGAAAGUUUCAAAGUAGAAGAAAAAACAGGUUCAUUUUUCUUCUACUUUAAAACU---------UUCCUCUUUUCCUGCCUCA--GU----------CUCGGGCUAAGAACAAAAUG-----------------GUUAACAUUCUAUUCCGAAAC
#=GR PKSA02005665.1_4375-4654              PP *****9887666666666666666666589999999999999999999********************95655588888899************999765.........78999*****999999999..58..........98666666666666664443.................445788888899999999766
CM023270.1_21271433-21271671                  UCAAUGAAAACAUUAGGUAAAAAAAAAAA-----------------------------------------------------------------------------------------------------AAAAACUAGCAUUUUUUUUUUUUACUUAAUGGUUUCAAGGAUCUUGCAC---------------------
#=GR CM023270.1_21271433-21271671          PP *************9999999999999987.....................................................................................................6999999999999989999999999999999999999999999999999.....................
KZ893153.1_11429-11194                        ACUUACCAAGCUACGAAAAAUUAAAUUCGCUACGUCU---UUCAGGC------------------------------------------------------G-----AA----GCCUGAA-AGACGUAU-UA---------GCGAAUUUAAUUUUUCGUAGCUUGGUAAGUGAACGAAA---------------------
CM019181.1_1165532-1165647                    UUUUCAAAAAAAAUGAAGCUAUUG---------------------------------------------------------------------------------------------------------------------------CAAUGGCUUCA----------AAAUUUUUCGA---------------------
#=GR CM019181.1_1165532-1165647            PP **************9999988875...........................................................................................................................57888999998..........44445555544.....................
SCLE01034102.1_418-689                        UUUAUAUAUCUCUUAUGAGCAUACGUUUACUGUGUAGUGUUAUAAGAAAAUUAGGUA------------UAGUAACUAA--------------UGCUAUUA--------UGCCUGUUAUA-CUACACAAACGGCCUAGCUGGAAAGCGUAUGCUCAUAAGAGAUAUGUA----------CACCCGUUGAAAAGACCCAAC
#=GR SCLE01034102.1_418-689                PP ***************************8789999999***99999997766554444............9999987764..............44444444........55779999998.89999999945666665544444***********************97..........9******************98
WNWK01037888.1_10053-10329                    GGGGAAAAAAAAAA----AAAAAAAAAAAAUU----------------UUUUUUUAA----GGGCCCCCUUUUUCUAUGGGGGGGGGG----AAAUCAAAU--------GACC-------------AAAACCCCGGGUAAAAUUUUUUUUUUGGAACCUUUUUUGGGG-----------GAAU-------------GGGC
AZMS01S00047597.1_21301-21168                 UCUGAAACAGCCAAGUUGAUU--------------------------------------------------------------------------------U-----UU---------------------U------------C------AACCAAUGGAAACUCCGAAAAUGUUG---AUGGUUC-------AACUAAA
#=GR AZMS01S00047597.1_21301-21168         PP ****************99766................................................................................9.....**.....................*............9......66799*******************98...58*****.......*******
PKSA02004709.1_463097-462982                  GUUGAUCGAAAUUUGAAGG---------------------------------------------------------------------------------------------------------------UU----------CA--------UCUUUUCGAAGCGCGACA--GUUGUAA---------------------
#=GR PKSA02004709.1_463097-462982          PP *****************97...............................................................................................................59..........*5........799999********9876..6688888.....................
CM008075.1_2624500-2624608                    AUUGCCUGUACACGCACAUGUGU-----------------------------------------------------------------------------------------------------------A------------U----ACGCAUGUGGUUA------------------CCGUUU---------CAAGAA
#=GR CM008075.1_2624500-2624608            PP *******************9987...........................................................................................................5............6....7899*******98..................788888.........888887
AJVK01117154.1_307-171                        UAUGCAAAUUUUCUCGAU-----------------------------------------------------------------------------------GCAUAAUC---------------------CAUUUC--GCGCAU----------UUUUUUCUGUCCCGAAAAUAUGC-----------------------
#=GR AJVK01117154.1_307-171                PP *********999996553...................................................................................3455569*.....................**9765..554333..........45689*****************9.......................
JAABKL010013870.1_1892-1737                   UUUGUAAAAAGGCAAAGGGGUUAGGCUUACUUUUUUUUGCCAGAAAUCGGUAUUU--------------CUA----AAG----------------------GGG-GCCG----AUUUUUGUAAAAAAGCAAGG--------GGUAGCCUUACCCUUUU---------------------GCCAGAAA-----UCAAUAUU
#=GR JAABKL010013870.1_1892-1737           PP **********************************************976555544..............567....89*......................***.*987....9**************98366........663*************6.....................79766666.....66666666
CM023449.1_71776416-71776113                  CCCCUUAAAAAAAA-----AAAAAAAUAAAAAUUUUUGGGGAAAAAAUUUUUCCCUUUGGGGCCCCU--GGCCCAAAAG---GGGGGGUUAAAUUUUUUUU--------UCCCCUUUUUAAAAAAAUUUUGGGGGGGGGGGGGAAUUUUUUUAAAAAACCCCCCA----UUUUUUUUUU---------------------
JTDY01000805.1_68097-67878                    UCGAUGUAAGCAC--CGACAUUGUUUCGACCCGUUU----CGAGAGCCUUUUU----------------CAAGGCUCGC----------------------GUCUUUAA-----------------------------------GAAACAAUGUCGGU---------------------GCUUACAUCGAAUUUCCCGUU
#=GR JTDY01000805.1_68097-67878            PP *****99999885..456666666666677666654....4555544444443................3457999888......................77665555...................................66666666665554.....................689999999999999999886
CABEGB010000077.1_10498-10338                 UCCCACAUAACCCGAGGGGUUCCCCC---------------------------------------------------------------------------ACGGGGUU---------------------UUUUUUUUGUCGAG-GGGGGAAAUCCU-UUAUGGAUACCCGAGGGGAAC---------------------
#=GR CABEGB010000077.1_10498-10338         PP ****9999999998777777766665...........................................................................689*****.....................*************8.666666666776.88*******************.....................
KI894746.1_277662-277538                      UCAGUGAAUAGUUCUACAG----------------------------------------------------------------------------------CUU-UCCU---------------------U-----------UA--------CUGGAUCAGUGAAUAGAUCUACAGCC----------------------
#=GR KI894746.1_277662-277538              PP *****99988877776665..................................................................................9**.****.....................*...........*9........57889*******************99......................
ML142816.1_151618-151412                      UGUGCAAAAACAAAAAAAAAUUAUUUU--------------------------------------------------------------------------GCA-CUGU---------------------GCAAA----AUGUCAAAAUGAU-UUUUGCACCGUGCGAAAAAAG-----UGGCUUGAUUAAGAAAUAUCU
#=GR ML142816.1_151618-151412              PP *********998765444556666655..........................................................................567.8***.....................*****....****755666665.5677************99875.....6789****************6
SCLH01001160.1_11554-11793                    UUUGACCAUUACACCAAUAGGUACAGUAUCGUAACAAGGUGA---CAUUUUCAAAAUUUCAAAAUCUA-UCCCAGACGG--UACAUGGUGUA--AGAUUUU--------UCCCU----UCUUUUUUCCAAUACAC---UGAUUUACCGUUUUGAUUGGUUGAAUCUGA-GAAGACGUAG---------------------
#=GR SCLH01001160.1_11554-11793            PP ****9999988889****************888888877777...46777777777777887777666.********85..66677788877..5999999........99997....66666666665444666...655544************************.**********.....................
FZSS01002467.1_318515-318768                  UUUUUUCAAACGUAGGACGUUUUUCAAACCAAACUG----GACGUUUUUCAAACCACGUCGGACGUUUU----------AAAGACGUCCGACGU-GGUUUG----------AAAAACGUC--CAAUUU--A-----------GUUUGCAAAACGUCCGACGUGGUUUGAAAAACGUCCA---------------------
DS232196.1_191051-191198                      UUUUUAAAAGGUCCAAUAAACCAAAU---------------------------------------------------------------------------U-----UU---------------------C-----------AG-GUUUUGCUUUU-UGGGUGUUUUUAGA-ACCGC--CUUGA----------GUAAGG
#=GR DS232196.1_191051-191198              PP *************9999888777775...........................................................................6.....78.....................9...........96.45666666655.59*********666.78887..5****..........******
VNJL01007492.1_94-276                         ACUGUAAGGUA-ACAUAGAAUCACGCUCCUGCGAUACA--GUAAGGACCAA------------------CCUUAAGUAA----------------------GGU--UGA----UCCUUACUGUAUCGC--A-----------GGAGCGUGAUUCUAUGCAA------------------GUUGCGGUACUAAAAUGAUAA
#=GR VNJL01007492.1_94-276                 PP *****987655.569************99999999995..77999997655..................55566*****......................***..*99....999999999999999..4...........89**************998..................344555666666666555544
AAGJ06000008.1_24719245-24719078              AAUAUAGAGACCAUGGGCGUCAAUCCUUAACCUAUUG--UUCAGGGGGAUGAUC-----------------------------------------------UAU-CAUC----CCCCUGAACAAUAGGUACA---------CGUAGGAUUGACGCCCAUAAU-----------------AGAGA----------CUCUAA
#=GR AAGJ06000008.1_24719245-24719078      PP ***************************7546666666..466666666655555...............................................457.**85....6666666766666666699.........999***************986.................45556..........654333
PKSA02001846.1_229072-228898                  UAUUUAAACACGCUGC--------------------------------------------------------------A-----------------------------U----------------------------------------------GUGCUACACGUUUAAGGGGGG---GGGGGGGGGGUGCGGGAGUUG
#=GR PKSA02001846.1_229072-228898          PP **************98..............................................................8.............................7..............................................89**************99986...79*******************
LGIB01001407.1_24708-24596                    UGUGUUGAAUGAAUGACGACUC------------------------------------------------------------------------------------------------------------C-----------GA-----GAUUCAUUCUGAAAUCAACACGCGGAAAGA---------------------
#=GR LGIB01001407.1_24708-24596            PP *********9999999999776............................................................................................................9...........*9.....677999************************.....................
AAGJ06000006.1_26358880-26358691              AAAAAAAAAAAAAUUCCCAUGCAUGGGAAUUUCC-------------------------------------------------------------------CAU-GCAU---------------GGAAAU--------------CCCAUGCAUGGGAAUUUUUUAGGUCAGCCA--------------------------
#=GR AAGJ06000006.1_26358880-26358691      PP ***************************9998876...................................................................667.7876...............566666..............***********************9998654..........................
JABSTQ010011052.1_3600332-3600176             GCUCUCCGAGUGUUGUGCG----------------------------------------------------------------------------------GGAAACGC---------------------AUGGGCUGAUUGUA--------CGCAUAGUAUGUGUAAGAAAAACAACA---------------------
#=GR JABSTQ010011052.1_3600332-3600176     PP *****************98..................................................................................7899****.....................*********99987........89************************9.....................
JH770313.1_112823-112553                      UAAGCACAAAAUUUGCUUAAGCACGAAAAAUUGCUUA--GUAAAAUCAGGUUACCGGCCAAAACUCCAUGUGACAAUUGCAUGGAGUUUUGGCCAGUA-----------GCCUGAUUUUAUUAAGCAAUACU----------UUUUUGUGCUGAAGCAAAUUUUGUG------------CUUAAG---------CAGCUC
CM014389.1_178589502-178589389                UUAGUAAAAUGAAUA--------------------------------------------------------------------------------------UCUGUAGU---------------------CAUGACAACCCUCA-----------------------------------C-------------------A
#=GR CM014389.1_178589502-178589389        PP ********9999984......................................................................................66776555.....................55554445555555...................................4...................4
HG823541.1_604-345                            UUAGGGGUUAACCCCCGGGGUUAAAAAAAACCCCGGG-GGUUAAAAACCGUUUUUAA--------------------------------------------CCCCAACG----UUUUUAACCCCGGGGUA------------------UAACCCCGGG------------------------------------------
KB306104.1_948803-948502                      UCGGAACUAAUGCAAAGGAAGCAUGUUAAAUUGAUUCACAUUUCAUUUGUUAUGGGACAUAUACAUGCG----------UCGCAUGCUUGUUAAUUGUCGG--------CGGGUAUAAAAUGAAUCAAU-CAAAGCCGUCAAAGAGCACGCUGCUUGAUUG------------------UCAGGCGCCAGUAUUAUAAAG
#=GR KB306104.1_948803-948502              PP *********************************************************************..........**********************........*******************8.79***********9**********9999985..................699***********9999996
KZ344579.1_452499-452698                      UAUACACAUACAUAUACAUAUAUAUGUA-----------------------------------------AUC---UGCA----------------------CAA--AUA---------------------AUCUGUUUCUUUGUACAUAUUUAUGUAUGUACGUGUGUGGC--------GCUUGAUUAAAUCUCCAUUUA
#=GR KZ344579.1_452499-452698              PP *****************99999998887.........................................***...****......................***..***.....................********99999988889999999**********886655........6999**************997
CM009763.1_18911851-18912079                  UGUGGAGAAAUAGUGAAGAAGACAUCUAUUAGAGGUUGGUGAA--------------------------CAU----CCC----------------------GUUUUUCA--------UUCCAGAUUCUUG--------------AA--GUCUUAUUCU-----------UCU-------UGCGU----------GAGUCU
#=GR CM009763.1_18911851-18912079          PP *********************************9999999887..........................***....***......................*****998........78889999*****..............86..7899999998...........444.......34555..........666555
PKSA02000251.1_4030489-4030177                GCAGAACCAACGACGAUGCCGAAACAUAAGUUUAGACC--AAAAAACGCAGUCUGAGUUGUGACAUUAACA-----UUGCUUAAUGUCACAACUCAGA-----------CUGCGUUUUUUGGUCUAAAC-A------------UAUGUUUCGGCAUCAUCAUUCGU-------------UGAGCUGCCUCGUGAAAGUAG
#=GR PKSA02000251.1_4030489-4030177        PP *****************************999999994..99999999999******************34.....5447*****************5...........99999999999899999996.5............*********************99.............466788889*******88765
WURT01066494.1_1451-1322                      AAAGUAAGAAAAUGCUGAUAAGA-----------------------------------------------------------------------------------------------------------UUC--------AAC----UUUUGGCAGUUCAUGGGAAAAGACGGAACCA---------------------
#=GR WURT01066494.1_1451-1322              PP ***************99877765...........................................................................................................89*........*98....56777899************99999988887.....................
LQNS02278094.1_35018209-35018333              UUUGAAUAAUUGGU--------------------------------------------------------------------------------------------------------------------CUAAAGGUAAGCAU-------------ACGUAGUGGUAAAAGCAGUACA---------------------
#=GR LQNS02278094.1_35018209-35018333      PP ****9888776655....................................................................................................................66788998888874.............555556689*************.....................
JAAAKQ010740001.1_37139641-37139521           ACUGUUAAGGUAUAU--------------------------------------------------------------------------------------CA---UCA---------------------GA----------GG-----------AUGAGAUGAAUGAAUUGUAGGUGU---------------------
#=GR JAAAKQ010740001.1_37139641-37139521   PP ******999888764......................................................................................46...67*.....................88..........74...........346666666666666555554444.....................
AVCP010508191.1_4584-4704                     UCUUAAUAUUGAUGGUGUACAUU------------------------------------------------------------------------------AC----GC----------------------------------U----AAUGUUUACGUUUGGCGUA------------CGGCG----------UUUCCA
#=GR AVCP010508191.1_4584-4704             PP ****9999999999999888886..............................................................................59....*9..................................5....6888889999999999987............56677..........777665
CM023453.1_78986993-78987193                  UCCAUUGUUAAAUAAAAUGAUUGCGCUAAAAAGGGAC--ACGGACGGAAUAAG---GAC----------CGC---CGGG-----------GUGUCUGUCCU--------CACUCCGUCCGUGUCCCUUU-U------------UAGCGCAAUCAUUUU-UAAAUG--AAAGAGGGG---CACA------------GGAUG
#=GR CM023453.1_78986993-78987193          PP ************************************9..5*******766544...222..........456...7984...........56788888888........8888**************97.7............**************8.666666..555555554...5788............88888
CM009920.1_1802818-1802669                    ACUGAAGAAUUAAUUUGCGGGAAAU--------------------------------------------AA------GG----------------------U-----CU---------------------C-----------AU--AUUUCCCGCAAA---CGCGGGAAAAAAGUGCU----------------------
#=GR CM009920.1_1802818-1802669            PP ******9999988776666666654............................................47......99......................*.....**.....................9...........94..456666666666...69************987......................
PKSA02007248.1_56824-56657                    GAUGUAACAGUAAGAAAGCACAAAACAAACAGAGGGACAAAAACAGA----------------------CAU----GUC------------------------------------UGUUUUUCCCUCU--G-----------UUUGUUUUGUGCUUUCUUACUGUUACAGAGGAA---A---------------------
#=GR PKSA02007248.1_56824-56657            PP ****************************9999999995444444444......................567....855....................................4444438999999..5...........89**************99998888888888874...6.....................
ML142793.1_2195017-2194749                    ACCGUGCAAGCGCAGAAAUUUUUUUUUGCACAGUGCAUUUUUUAUUGUUUCCGUUUUUC-GCACAGUGCCC------CCUGCACUGUGCUGAAAAUAUUUU--------UUGUCGCUUUCUUGCACAGU---------------AAAAAAAUGUUUCUCACUGCACUGUACAGAAA---AUUUUU---------UGUCAC
#=GR ML142793.1_2195017-2194749            PP ***********************************************999999998777.89*******56......789*********************........*99****************8...............55555554678888888888766555555554...455555.........544433
VMOF01000035.1_12654694-12654418              GCAGUUCAA-----AUCACUACAGCCAAGAUGGCCGACAAAAGAAGAAAACUUACACUCUUUCCAGAAAACAUUCGAUGUUUUCUGGAAAGAGUAUAAGUU--------U-UCUUUUCUUUUCGGCCAU-C------------UUGGCUAUAGUGAUU-------UGAACCGCGCGCCA---------------------
CM023342.1_21760474-21760723                  UCUACGAAUGUACAAG-----------AAUUCAUUUAUGU--UUGGUUAUAUUUUUAGGAAUAUA---U----------AAACAUAAGUU--UUUAGUUUU--------CACCACUUACUUUAAGUGGGGUCUUAACUGCGGGG--------ACUCUUAAGAGUUCCCC---CGGCGCA---------------------
#=GR CM023342.1_21760474-21760723          PP **************87...........689********99..89999999999999976665555...7..........87444455554..445588888........88899999999********9845555565554432........22344444444444333...4455555.....................
AVCP010785595.1_1520-1242                     UCACUUUAACGACCGGUUUCGGGCGCUUGAGUGCCCU--UCUUCUGGUUUUUUGUACUGUUGCUUAAUA----------UUAUUAAGCAACAGUACAAAAA--------UAGUCCAGAAGAAGGGCACU-C------------AAGCGCCCGAAACCG-GUCGUUA-----AAGUGAAA---------------------
KI472607.1_55294-55445                        CAUGUUAUUAUACCUCAA----------------------------------------------------------------------------------------------------------------GGUUUUACCUCAUG---------UUGAGUGAUGUGAGAAAGAGAUGAAU---------------------
#=GR KI472607.1_55294-55445                PP *****************9................................................................................................................5669******9665.........9*************************.....................
WNWK01023283.1_20042-19731                    CUUGGACCAUU--UACAAAGUCACACUAACACACAGAGACAGAGGAAGGGUAUUUAUAGGCAGGCAGACAGGGACUCCCUGUCUGCCUGCCUAUAAU------------ACCCUUCCUCUGUCUCUGU--GU---------GUUAGUGUGACUUUGU-------------------------------------------
AZMS01S04743117.1_614-742                     CUGGUCAGAUUUGUUUAGAAUUACACG-------------------------------------------------------------------------------------------------------GAUC------CAUCUGUGUAAUUCUAAA------AGUGUAAGAAUGGAA---------------------
#=GR AZMS01S04743117.1_614-742             PP **************************7.......................................................................................................568*......****7************9......45566888999999*.....................
FZSS01002688.1_239169-239361                  UUUUUCAAACCACGUCGGACGUUUUUCAAACCAAAUU--GGACGUUUUUCAAACCACGUCAGACGUUUU----------AAAAACGUUCGACGUG-G--UU--------CGAAAAACGUCGAAUUUGGU-U------------UGAAAAACGUCCGA----------------------CGUGG-----------UUUGA
#=GR FZSS01002688.1_239169-239361          PP *************999999999999999999999999..49999999999999999999**********..........6889999999999874.3..44........67999999999999999997.7............99999999999999......................7****...........*****
ADOQ01004915.1_794-979                        CCGGUAAAAAAAAAAAAAAAACCCCCCGGGGGGUAAAAAAAAAAAA-----------------------GG-----GGG----------------------------------UUUUUUUUUUUUUUUUAC-----------GGGGGGGGUUUUUUUUUUUUUUACGGGGGGGGG----GGGG------------GUAAC
#=GR ADOQ01004915.1_794-979                PP *****99988776655555555555555544444444444444444.......................99.....999..................................566666666666666663...........855555555555555566665555554443333....4455............55554
SWLX011729882.1_315-57                        CCUUUUUUAACCCAGGGAAAGGAAAGCUCCGGUUUUCUUUCCCUAGGUUCAAUGGAACCCCGGGAAAGAAU-----GUUUUCUUUCCCGGGGUUCCA---U--------CGAACCUAGGGGGAAAAAAGCCCA-------GUCUGCUUUUCUUUCCCGG--------------------GGUUAAA------AAAAAUCA
#=GR SWLX011729882.1_315-57                PP *****************************************************9999999999999887**.....**9578899999999998765...3........679**************9998999.......9999**************5....................5566777......76643322
KZ485040.1_68852-68990                        UCUAUAAG---GUAGAAAUUGAGCAUUA-------------------------------------------------------------------------G------G---------------------C-----------CUAAUGCUCGGUUUCUAUAAGGUGGAAAAUGAG----CAUUAGA-------CCUAAUG
#=GR KZ485040.1_68852-68990                PP ***98765...578*************8.........................................................................7......9.....................*...........********************************8....689****.......*******
JXMZ02017456.1_2224-2467                      UGAUUACAAUCAGCGAACAACGUUAGGAAACUGUUGAAGCAAACAGAAG--------------------GAAUCUCUGU----------------------CUUUAUCU----UCUGUUUUUCAACAGU-U------------UCCUAACGUUGUCCGCUGAUCUU-AAUCAUGUGAAA---------------------
#=GR JXMZ02017456.1_2224-2467              PP ****************************************999999965....................*****98888......................88778877....99999997*******8.7............**************977777666.688888875666.....................
NJRP01000450.1_43741-43602                    UCAUUGAAAAAA--GUAA-----------------------------------------------------------------------------------UUCGUUAC---------------------UUUA------CUCG---------UUACGUAACGAGUAAAAGUAACGC--GAAAGU---------AACGCC
#=GR NJRP01000450.1_43741-43602            PP *****9999877..8887...................................................................................6999999*.....................***9......9996.........7888******************97..8*****.........******
CADCXV010000732.1_63381-63157                 AUUGAUAAUUACUUAGUGAAACACAGCGACGAACGAG--UAAAAACGUGAU----AUUUCGGCCCGUGCGUGCGUACCCCGCGCGGCGCAAAAU-----CU----------CACGUUUUUACUCGUUC--G-----------UCGCUGUGUUUCACUAAGU------------------AAUAAUCAAUACACUCUGAAA
#=GR CADCXV010000732.1_63381-63157         PP **********************************999..588888887655....558888888888876666677666578888888887775.....34..........7788888888*******..6...........8***************996..................666777777777777777666
NJRO01002082.1_23355-23486                    UCAUUGAAAAAA--GUAAC----------------------------------------------------------------------------------UCGUUACU---------------------UUA-------UUCG---------UUACGUAACGAGUAAAAGUAACG---UGAAAG--------UAACGCC
#=GR NJRO01002082.1_23355-23486            PP *****9999887..66665..................................................................................67777789.....................99*.......**95.........66677777777777777777776...467777........7777777
WURS01090721.1_995-1119                       CCUGGGAAUAUGUAUGUGCG--------------------------------------------------------------------------------------------------------------UGUA------GGCG-------UGCAUGUGUAUAUGUAUCAUACAUGUAA---------------------
#=GR WURS01090721.1_995-1119               PP ****9998876655555544..............................................................................................................4579......9854.......5555566666666665568899999999.....................
WURT01075556.1_263774213-263774323            UCUGCAGCAAUACUAGGU----------------------------------------------------------------------------------------------------------------U------------A---------ACUUGGUCUGUCUUGAAGAUGUGCUC---------------------
#=GR WURT01075556.1_263774213-263774323    PP ***************997................................................................................................................5............5.........799***********************.....................
LYUA01004306.1_65593-65474                    UCCGUAACUACAUAU--------------------------------------------------------------------------------------UCUAUAUA---------------------AAUG-----AAAUG------------AGUGAGAUC-----AAGUUGUUU---------------------
#=GR LYUA01004306.1_65593-65474            PP ***********9996......................................................................................5789***9.....................9998.....88775............688888885.....558888888.....................
NIPQ01115813.1_2405-2536                      UCUGAAGAAACAUUCACAAAUGGUC----------------------------------------------------------------------------C-----AU---------------------U-----------UU--GACCAUUUUUGUCGUUAAGCACUAAACAUCCAA---------------------
#=GR NIPQ01115813.1_2405-2536              PP ***9766999**************8............................................................................7.....89.....................*...........87..7******************99988899999999.....................
CACRWE010001275.1_2940-2734                   UCCCUUAAAUUUUU--------UUUUUAACCCCCCCCCUUUGGGGGAAAAAUUUAAAUUU---------UUUGGGAAAA----------AAAAAAUUUUUG--------AACCCCCCCCGGGGGGGGG----------------AAAAAAG-----GGAAAUUGGGG------------AAG--------------GGCC
#=GR CACRWE010001275.1_2940-2734           PP **999988766555........78889999988888888888888876655555566665.........58******94..........777777777777........4456666666666666666................3333322.....25555555554............479..............9986
AVCP010759949.1_5368-5451                     UUUUUUAACAUAUCA--------------------------------------------------------------------------------------------------------------------------------A------------UGUAGUGUCCAAUCAUGAAAUAU---------------------
#=GR AVCP010759949.1_5368-5451             PP *********999997................................................................................................................................9............7**********************.....................
LJIJ01003217.1_19007-18708                    UAGGAAAAAAAACCCUUGGGGGGGGGGCAAGGCGGGGGCUUUAAAAAUUUUUUU---GGGGGGAGGGG-UCCACUCCCC--CCCCUUUCCCCCCCUUUUUU--------AAA-UUUUUGGGCCCGGGUGGUUUUUCCAAAUCCCCCCCCUUUUUGGGGGGGGGAAAAAAACCCUUUUUA---------------------
WSYQ01000231.1_1469-1615                      CCUAGAAAAAAACGGG-------------------------------------------------------------------------------------AAACACCU---------------------CUUGUCGAACCCUG-----------UUACUGUCUCUUAUACACAUCUAG---------------------
#=GR WSYQ01000231.1_1469-1615              PP *********9998875.....................................................................................5689****.....................**********9855...........79**********************.....................
NJRN01000471.1_42063-41924                    UCAUUGAAAAAA--GUAAC----------------------------------------------------------------------------------UCGUUACU---------------------UUA--------CUC--------GUUACGUAACGAGUAAAAGUAACGC--GAAAGU---------AACGCC
#=GR NJRN01000471.1_42063-41924            PP *****9999876..88986..................................................................................889999**.....................999........998........68999******************97..8*****.........******
NJRL01000773.1_73393-73532                    UCAUUGAAAAAA--GUAAC----------------------------------------------------------------------------------UCGUUACU---------------------UUA--------CUC--------GUUACGUAACGAGUAAAAGUAACGC--GAAAGU---------AACGCC
#=GR NJRL01000773.1_73393-73532            PP *****9999876..88986..................................................................................889999**.....................999........998........68999******************97..8*****.........******
KK115896.1_370873-370538                      UCUAAAAC------AGGCAAAUCGACAACCUUGUAUU---CGGCGUAGAUUUUGUAACCCAAUCGAU--UUCGAUCCUG---AUUGAUUGGGAUUUUACAA--------AACCUACGCUG-AAUACAA--G-----------GUUGUCGAUUUGCCUGUUUU-----------------AGUUUUUCACGCAACAGUCUG
SWLX011214095.1_262-92                        UCUGUGACCUUUUUUUAACCCAGGGAAA------------------------------------------------------------------------------------------------------GAAAAAGGUUUUCUUUCCCUGGGUUCAAUGGAACCUAGGGAAAGA----AAAAC----------AGUUUU
#=GR SWLX011214095.1_262-92                PP *****99887777666666666666554......................................................................................................7899********995566666666666666666666555555443....46778..........888877
CM023267.1_49623416-49623194                  UUUUUAUUUUCUCUGACUCUUAAGAGU-------------------------------------------------------------------------------------------------------CUUCCCGCGGGGGAACUCUUAAGAGUCUCCCCGCAGCUCCCGGGU----UAAGGAGACGUUAUUUUUUUA
PYSK01000028.1_896463-896181                  GUUGUAACUAUACUGAGAUCUU---AGAACUUAUAUUU-------------------------------GUCUACACUU----------------------AACAAAAA------------AAAAAAAGA--------------AG---CAGUGCUCUUGCUAGGUCU-AGAGUUAGCA---------------------
#=GR PYSK01000028.1_896463-896181          PP *****************98874...4578888775554...............................9999******......................****9998............5668899**..............54...58899************76.999*******.....................
BDMR010406849.1_117-341                       UUUUAAUUGCCCCUGCAUACUAAUCUUCAAAAAUUUA---AGGUUCCUGAUGUCGGAUUUUC-------AAUGCGUCCA----------------------UUGGCCCU--CCGGUACCU-UAAAUUUU-U------------GAAGAUUAGUAUGUG--------GGAGCAAUUAAAA---------------------
#=GR BDMR010406849.1_117-341               PP ************************************9...5555555555555555544444.......9999999999......................99**5554..445555555.999**997.7............***************........99***********.....................
QEEW01024769.1_18022-18145                    UCUGAGAGAUU--UG-------------------------------------------------------------------------------------------------------------------CUCCCUCUUAUAAA------------UUUGUUGCACAACAAUGUUGCAA---------------------
#=GR QEEW01024769.1_18022-18145            PP ***98776543..33...................................................................................................................689*******9887............59*********************.....................
KZ494165.1_468255-468517                      CAAGUCGAACCCCCUACAACACUGUUGAUCAUUCCGUU-UUAUAUGAAUUU-CGUGUUGUACGAGUCAC----------UGUGACUCGUACAACA----UA--------GAAUUCAUAUAAAACGGAAU-U-----------AUCAACAGUGUUAUAG-G-------------------GGGUCGACUGCUCCAAGAUUG
#=GR KZ494165.1_468255-468517              PP *****999887765554444444444444444444443.244444443333.33333333333333333..........5333333333333333....22........22334444444444444443.4...........5544444444444555.3...................467788888888888887776
SCLH01000201.1_569661-569805                  UCUUCACGCACAAAAAUGCGUGAAGAAAA----------------------------------------C-------UG----------------------G------G---------------------G-----------UUUUCUUCACGCAUUUUGAUGCGUGAGAGAAAC-CCA---------------------
#=GR SCLH01000201.1_569661-569805          PP ***99976555666666666666666655........................................7.......**......................*......*.....................*...........**6666666666666678999************.899.....................
JHQJ01004986.1_330-462                        UCGGAAAAAACAAUGAA------------------------------------------------------------------------------------CAUCUUUG---------------------GCCGAUGUGCAUGU--------------------------------------------------------
#=GR JHQJ01004986.1_330-462                PP ***************96....................................................................................5578****.....................***99996566653........................................................
NJRL01002440.1_3600-3465                      UCAUUGAAAAAA--GUAAC----------------------------------------------------------------------------------UCGUACUU---------------------CA---------UUC--------GUUAUGUAACGAGUAAAAGUAACGC--AAAAGU---------AACGCC
#=GR NJRL01002440.1_3600-3465              PP *****9999887..77775..................................................................................99******.....................**.........**9........57789******************97..7*****.........******
PHTE01000314.1_126558-126680                  CCCUUGAAAAUUCCG-------------------------------------------------------------------------------------------------------------------AAUC-----GAAAC------------CUAUAUAGGAAAUAUAUGGGAAA---------------------
#=GR PHTE01000314.1_126558-126680          PP **************8...................................................................................................................899*.....****9............45555544444444444555555.....................
CM022876.1_17714974-17715146                  UCAGUGUGAA----UUUCGUUGCCAUUAAGCCCUUUUUG--------------------------------------------------------------CAGUAGCA------------AAAAGGG--C-----------UUAAUGGUAACGAAAUUGUUACCUGUGAGAAACG---UGCCCAC------UUGGGCAC
#=GR CM022876.1_17714974-17715146          PP *****98876....8999999999999998888888876..............................................................69998886............7777777..4...........7899999999999999999999999999999887...5799***......******99
PYSK01000380.1_5299-5039                      CCCCAAAAAACAUAAAAAAAAAAAUUUCAUUUGGGGUAUUAAAAAAAUUUUUUUU----------------------------------------------CCCCAGGG----UUUUUUUUACCCCAAU-AAAAAAGGGAAAAAAAAGUUGUUUUUU-------------------------------------------
#=GC SS_cons                                  ::::::::::::::(((((((((((((---(((((((---(((((((,,,,,,,,,,<<<<--<<<<<<___________>>>>>>-->>>>,,,<<____________>>,,)))))))-)))))))----------------))))))))))))):<<<<<<<<<<-<<-<<<_________________________
#=GC RF                                       UCUGUAAAAACACUgaaaaauuauaCuAACuuauuuaUGUcaaaaGaUUUUUUUUAAuCuaGACaacac~~~~~~~~~~UguguuGGGuaGaAUAGGUUUU~~~~~~~~CCCCuCuuuugUuaaauaaUA~~~~~~~~~~~~~~aGuauaauuuuucGuaauGuGugaAaaAgauGCCA~~~~~~~~~~~~~~~~~~~~~

JZLH01S0326286.1_70-318                       -----UUUUUUUUUUUAAAAAAAAAAAAAAAAAACCCCCC--CCCCCCGGGGGGGGGUUUUUUUUUUUUUUAAAAAAAAAAAAAAA
JFBF01005499.1_1239-1470                      GGGGUUUUUUUUUUUUUUUUAAAAAAAAAA------------AAAAAACCCCCCC----GUUU-----AAAAAAAAAAAAAAAAAA
#=GR JFBF01005499.1_1239-1470              PP 777777777777777777777755444333............345679****987....4777.....99****************
JFBF01005499.1_2082-1783                      UUUUUU-UUUUUUUUAAAAAAACCCCC--CGGGGUUUUUUA-AAAAAACCCGUUAAAAAACCCGGGGGGGGUAAAAAAAAAAAAAA
JAABVK010001444.1_70555-70323                 -----------------AGUAAUGAAUAAAUAUGAUU---AU-------------AAUUGAUAAUUCAAGAGAAAAAAAAAAAAAA
#=GR JAABVK010001444.1_70555-70323         PP .................*******************9...89.............*******************************
JFBF01005499.1_620-332                        -----------------AAAAACCCCCGGGGUUUUUUUUAAA-------------AAAAAAACGGGGGGUUUAAAAAAAAAAAAAA
JABSTQ010011203.1_990365-990593               -------------AUUAAGAAAUCACU---------------GCC------AAAC--------AGCGAACAAAAAAAAAAAAAAAA
#=GR JABSTQ010011203.1_990365-990593       PP .............9**********988...............578......9998........889********************
FZSS01001627.1_76668-76416                    UUGGUUUGUAAACCGUCCG-ACGUGGUUUGAAAAACGUCCAA-------------CGUGAUUUAAAGUGUCCAAUCCAAAGUGAAA
WNWK01094774.1_3104-3383                      ------GGGGGCCCCCCAAAAAUUUUUAAAAAAAAUUUCCA-AAA-------AAAAACCUUUUAAAAAAAAAGGGGGGAAAAAAAC
#=GR WNWK01094774.1_3104-3383              PP ......699*****************************997.444.......44477778**************************
VIGR010498948.1_554-831                       AUCACAAACACACACACA------------------------CAGGAAACGGAGG-------------AUUAAAAAAAAAAAAAAA
#=GR VIGR010498948.1_554-831               PP 555566666666665554........................345667**99999.............999***************
HG823541.1_1023-724                           UUUUUUACCCCCCGGGGGGUUA--------------------CCCCGG-UUUUUU-------------UUUAAAAAAAAAAAAAAA
JAAQRG010094937.1_3891-3631                   ------GGCACACAUA--UCAAAAAAAAAAAAAAAAAGCUAU-------------UCCAAUUUAUC--GACAAAAAAAAAAAAAAA
#=GR JAAQRG010094937.1_3891-3631           PP ......4556666654..444444566788888888899999.............99***999764..******************
AAGJ06000013.1_36614539-36614362              ------------------------------------------AC---------UG-------------GUUUAAAAAAUAAAACAA
#=GR AAGJ06000013.1_36614539-36614362      PP ..........................................6*.........**.............9*****************
PKSA02006232.1_160972-161176                  AACAUGUAGGCACCCUAAGCUAUGUAUGAGUAGAAGUU----GCUGUUAACUUCCACGUGAUAAUUUAGUAAAAAAAAAAAAAUAA
#=GR PKSA02006232.1_160972-161176          PP 9*********************************9997....569**********999999*************************
CADEBD010000393.1_7699564-7699251             --------GGGGGGGGGAAAAACCCCCAAAAAGGGGG-----GUUUUUCCCCCCCCCCUUUUUGGGGGGGAAAAAAAAAAAAAAAA
WNWK01090444.1_1519-1776                      -------CCCUUAAAAAAAAAACCCCCCCGGGGAA--AAAAU---------------UUUCCCGGGGGGGAAAAAAAAACAGUUAA
CACRWE010001275.1_2205-2432                   AAAACCCCCCUUUUUUUCCCCGGGGGGAAAAAAUUUUUCC--CCCAAAAGGGUUUAAAAAUUUCCCCCCCCGGGGAAAAAUUUAAA
JABXWC010000013.1_24251497-24251159           ----AUAUUUCAUGUCA-------------------------CCUCUGGGAUUGA-------------UACAAAAAAAAAAAAAAA
CH899013.1_361-119                            CCCCCCAAAAAAAAAAAAAAAACCCCC---------------CCCCCCGGGGGGG--------GGGGAGUAAAAAAAAAAAAAAAA
FZSS01003069.1_23752-23501                    UUGGUUUGUAAACCGCGACGUAGU-U--UGAAAAACGUCCAA-------------CGUGAUUUAAAGUGUCCAAUCCAAAAUGAAA
#=GR FZSS01003069.1_23752-23501            PP 777788778888887344434433.3..3478889*******.............*****9995667789999999**********
WNWK01050537.1_9227-8958                      ----GGGGCCCCCCCCCCCUAUUAAAAAAAAAAAACCCCAAA-------------GGCCCUUUUUUUUUUUAAAAAAAAAAAAAAA
JABSTQ010008349.1_3425-3657                   -------------AUUAAGAAAUCAC----------------UGCC----AAACG---------GCGAACAAAAAAAAAAAAAAAA
#=GR JABSTQ010008349.1_3425-3657           PP .............9*********955................5677....78885.........459*******************
PKSA02004905.1_330038-330165                  AUAGUUGCAGACUACGUCGAAAU-----GAGAUAGCCCCCAA-------------UGCUUGUCUUAAACUCAAAAAAAAAAAAAAA
#=GR PKSA02004905.1_330038-330165          PP 55556666666666666666665.....56666655456778.............89999999999999*****************
RICB01087296.1_429-228                        ---------ACAUAUAUGUUAUUUUAGGAAAAAACCUC-----------------AGCUUUCGUUUAAAAAAAAAAAAAAAAAAAA
#=GR RICB01087296.1_429-228                PP .........67777777778877777777766776663.................999999999999999****************
QEWY01003123.1_721-603                        GUUUUUUCCCACAUCUAAUUAAGUAUAAUAGGAAUAAUCU-----------------AUAUCUGUUGCGAAAUAAAAAAAAAAAAA
#=GR QEWY01003123.1_721-603                PP ***8886666666666677889998888888887765544.................45899999*********************
HG823541.1_881-1003                           ------------------------------------------------------G-------------UUUAAAAAAAAAAAAAAA
#=GR HG823541.1_881-1003                   PP ......................................................9.............999999************
HG824684.1_662-442                            ------------AAAAAAGUUACCCCC---------------CCGGC---CUUUA--------GGGGGGCCCUAAAAAAAAAAAAA
#=GR HG824684.1_662-442                    PP ............699999999999998...............67888...88888........899********************
ADOQ01004915.1_350-644                        -----------CCCCCCGGUAAAAAAAAAAA-----------CG---------GU-------UUUUUUUUUAAAAAAAAAAAAAAA
PKSA02004554.1_12293-12548                    ------------CGGAGAAUGAGCAUUCGGCGAUACU-----------------UAGUUUACUUUUGCGGCAAAAAAAAAAAAAAA
#=GR PKSA02004554.1_12293-12548            PP ............8999999999999765544444444.................3444444556799*******************
JABSTR010001015.1_892210-891902               AAAGGGGUUUUCCCCCCAAAAAGGGGG---------------GGCCCAAACUUCC--------CCCUUUUUAAAAAAAAAAAAAAA
WNWK01000729.1_252350-252131                  GGUUUUUUU--------AAAAAUUAAAAAAAAUAAUUUCCCG-------------GGGGUUUUUUUGGGGGGGAAAAAAAAAAAAG
#=GR WNWK01000729.1_252350-252131          PP 999999887........444569999999999999***9999.............99999**************************
CM023320.1_5813985-5814258                    AGGCCCUUGGUAAGCUGAAUAA------AAUCG-ACUAAUAU-------------AGCUAC------AAUAAAAAAAAAAAAAAAA
#=GR CM023320.1_5813985-5814258            PP 899999999*********9987......33333.46644335.............666663......2899999************
KZ312831.1_20521-20780                        --------------CCAAGGUUUC---AAUUACACCUUUCAU-------------AUCUAUCAA--GAGCAAAAUAAAAAAAAAAA
#=GR KZ312831.1_20521-20780                PP ..............5678887777...344444788999999.............999997774..88******************
CM023456.1_144835362-144835100                -----------CCCCCCAAUAAAAGGGGAAAAAAACCCCAAA-------------AAAUUUUUUCCCCCCCAAAAAAAAAAAAAAA
FZSS01002500.1_371914-371660                  UUGGUUUGUAAACCGUCCG---ACGUGUUUGAAAACGUCCAA-------------CGUGAUUUAAAGUGUCCAAUCCAAAGUGAAA
KZ808255.1_55488-55234                        ------A-----------------------------------AGCUCGGUUGUCC-------------CUUAAAAAAAAAAAAAAA
#=GR KZ808255.1_55488-55234                PP ......4...................................5555556555555.............899999999999999999
FZSS01000327.1_175535-175287                  UUGAUUUGUAAACGUCCGACGUGGUUU--GUAAAACGUCCAA-------------CGUGAUUUAAAGUGUCCAAUCCAAAGUGAAA
#=GR FZSS01000327.1_175535-175287          PP 777777556666654433333333333..346788*******.............***9998666777899999999*********
NIGP01004783.1_70160-69976                    -----UGCUAUAGAGUUCGAGAGAUAGA-AGAUAACGUCCA-AAAUAU-AACGGCCGACAGUCUUAUCAAAAAAAAAAAAAAAAUA
#=GR NIGP01004783.1_70160-69976            PP .....89*******************95.7********986.******.*************************************
VMOF01000035.1_64377228-64377031              CCUUUUUUUUUUUUUAAAAAAAGGGG----------------GGG------UUUU---------CCCCUUUAAAAAAAAAAAAAAA
WNWK01024224.1_10848-11094                    UUUUUUCCAAAAAAAAUUUUUUUUUUAAAAAAAAAAUUUAAA-------------AACCCUUUUGGGGGGGGAAAAAAAAAAAAAC
CH898928.1_237-22                             GGGGGGGGGGGGGGGGG-------------------------G-----------A-------------GAAAAAAAAAAAAAAAAA
#=GR CH898928.1_237-22                     PP 66666666666666666.........................5...........7.............99****************
CACRWE010003360.1_30-273                      ---UUUUUUUUAAAAAAAAAAACCCAAAA-------------U----------UU--------UUGGGGGGGGAAAAAAAAAAAAA
#=GR CACRWE010003360.1_30-273              PP ...57777777788888*********997.............7..........**........9**********************
VUNX01074647.1_1673108-1673368                -------------AUCAAAU-----GUAAAGUAUGCUUCCAA-------------AGCUUUUCAUUAGGCCAAAAAAAAAAUAAAU
#=GR VUNX01074647.1_1673108-1673368        PP .............4444444.....4699********98777.............*******************************
WNWK01071107.1_4994-4765                      UUUUUUCCCCCCCCUUUUUUUUUU------------------U----------UA-----------AAAAAAAAAAAAAAAAAAAA
#=GR WNWK01071107.1_4994-4765              PP 555666666666666665554444..................4..........75...........5678899999999*******
CH897645.1_865-663                            --------------GGAGACA--AAAAAAAAAAAAAAUUAAU-------------UUUUUUUUUCUUUUUUAAAAAAAAAAAAAAA
#=GR CH897645.1_865-663                    PP ..............4444443..3444566777778899999.............99999999999999*****************
VSFE01006135.1_18864-19124                    ------------CACACAUAAAACAGUUGAAAGCACUGCCCU-------------AGCCAUUU--UGUGCCAAACAAUAUAAAAAU
#=GR VSFE01006135.1_18864-19124            PP ............44444455679**999**************.............*****999..9********************
CM023453.1_103275318-103275068                -------------UUUUUUUUUUUAAAAAAAAAAUUUUUUUU-------------GGAAAUUUUUUGAAAAAAAAAAAAAAAAAAA
#=GR CM023453.1_103275318-103275068        PP .............588899999********************.............*******************************
KZ899725.1_5494-5242                          ------GAUGCUGGUAAUGUAAGUGGAGAUAGCUCUUGCCAA-------------AA--UGCUUUC-CGGCAAGACAAAAAAAAAA
#=GR KZ899725.1_5494-5242                  PP ......568899999999999986666665555558888876.............66..3555555.899999999999*******
SCLH01000758.1_230309-230093                  GUUUUCUUCACGCAUU-UUCGAUGCGUGAAGAAAAACCCCAG-------------UUUUCUUCACGCAUUUUUGAUGAAAAAACCU
#=GR SCLH01000758.1_230309-230093          PP ***9999999999998.56789********************.............*******************************
PKSA02000496.1_616784-616552                  -----------GCGGUCUUGAAU--GGAAACAAAACUGCAAA-------------AGAAACUGGCGAAAAAAAAAAAAAAAAAAAA
#=GR PKSA02000496.1_616784-616552          PP ...........8999*******7..99***************.............*******************************
JFBF01005499.1_310-604                        ------------------------------------------UUUUACAAAACCG-------------GGGGGUAAAAAAAAAAAA
CM022880.1_22299376-22299108                  AAGUUUC----------UUGAAAAU----------AGACCAU-------------UUCAAACC--AUUUUCAAAAAAAAAAAAAAU
OENM01001394.1_35342-35563                    ------------------------------------------UCUAU--CGAGUG-------------GUAAAAAAAUUCGAAAAA
#=GR OENM01001394.1_35342-35563            PP ..........................................*****..**9999.............9*****************
ATSW01088134.1_3097-3341                      AACCGGGUGAAAUUCUCAAAAACCGGUUAA----UUUUCCCC-------------ACUUUGUGAUCGGUUGACUAAAAAAAAAAAA
#=GR ATSW01088134.1_3097-3341              PP 6653336788888899***********987....46666666.............66777778***********************
WNWK01087731.1_3311-3577                      ---AAAAAAAGGGGAAAAAAAACCCCUUAAAAAAA-------------------U-----UUUUUUGGGCCAAAAAAAAAAAAAAA
SCLH01001298.1_49871-49682                    GUUUUCUUCACGCAUU-UUUGAUGCGUGAAGAAAAAUUCCAG-------------UUUUCUUCACGCAUUUUUUAAAAAUUUUCGA
#=GR SCLH01001298.1_49871-49682            PP 89*************9.67999********************.............*******************************
JAAAKQ010740001.1_88507284-88507506           ------------CAUCUCAU-CCUCUGAAGAUAUACCUUAAU-------------GGUGAUUCCAGAGAUUAAAAAAAAAAAAAAA
#=GR JAAAKQ010740001.1_88507284-88507506   PP ............67776655.599***9988899********.............*******************************
PYSK01000380.1_2388-2118                      -CCCCCGUUCCCCCCCCA---ACCCCC---------------UUUUUUCGGGGGG--------GGGGGGAAAAAAAAAAAAAAAAA
#=GR PYSK01000380.1_2388-2118              PP .5559************7...566665...............578999****998........678999999**************
WNWK01062937.1_4741-5032                      ------------------------------------------GGGAAAUUUUGGG-------------GGGAAAAAAAAAAAAAAA
PYSK01000380.1_3577-3858                      ----------------GGGGAAAAAAAAAAGGAAAGGGCCCU-------------CAAAAUUUUUUUUAAAAAAAAAAAAAAAAAA
AVCP010376963.1_1357-1056                     -----------ACAUCCCACAACUUAAUACAUUAACCACUAU-------------AGUCA--UUUUUGCCCUAAAAAAAAAAAAAA
#=GR AVCP010376963.1_1357-1056             PP ...........4788888888877776665544999999999.............99988..588889******************
ML142816.1_156160-155823                      -UUCUUUUUGCACCGUGCGUAAGCAAAAAAAAUUAUUUUC--UUUAGCAGUGUCAAAAUGAUUUUUGCACUGUGCAAAAAAAGAAA
AMPZ02000281.1_3030799-3030503                -UUUUUUUAAAAAAAAAAAAAAGAAAAAAAAGGGGGGAGGUU-------------UUUUUUUUUUUUUUUCCCCAAAAAAAAAAAG
JABXWC010000002.1_30387077-30386759           AUUACGUGCGCACG---UAAAAGGUAAUACGUG---------CGCACGGCCACCA-----UACAUAUCACCAAAAAAAAAAAAAAA
KI629983.1_2834937-2835034                    ---GUGGUGCGCGAUUAAUCAAUUAAUAGAUC---GUCUAAA-------------ACGUAUGAAUUAAGUUAAAAAAAAAAAAAAA
#=GR KI629983.1_2834937-2835034            PP ...4*************************988...8888888.............88999**************************
QEEW01248099.1_11926-11719                    ------------------------------------------UUU------UAUC-------------GUCUAAAAAUAAAAAAAU
#=GR QEEW01248099.1_11926-11719            PP ..........................................***......****.............******************
WNWK01075827.1_4823-5135                      UUUUUUGGGGGGGGGGGGGU----------------------UUUUUUCCUUUGG-------------GGGAAAAAAAAAAAAAAA
KZ651841.1_50059-50356                        --------------UUGUGUAGACUAUAGAAACACUUUACAU-------------AGAGAAUUGUGG-GACAUAAAAAAAAAAAAA
#=GR KZ651841.1_50059-50356                PP ..............4557777667777777777888889999.............876546666666.99****************
PKSA02005483.1_540375-540166                  ---------------UUCAAAAUGCGGACAAG---CCACCAA-------------AGCAC-CUCUGCACUCUAAAAAAAAAAAAAA
#=GR PKSA02005483.1_540375-540166          PP ...............579999*******9999...8899999.............99986.99***********************
VJMY01000034.1_120966-121153                  ---------------AAAGUGAUCUAUUAAAUAUAUUUACAU-------------AACUAUUUAUUUAAACAAAAGAAAAAGAAAU
#=GR VJMY01000034.1_120966-121153          PP ...............7999999999998888776656789**.............*******************************
CM023449.1_71776380-71776698                  -----------GGGGCCCUUAACCCCGGAAAAAAACCAAAAU-------------GAAAUUUUUGGGGGGGGGAAAAAAAAAAAAA
JAAAKQ010740001.1_7243966-7244136             -----------------CUCAUUCUCUAAAGAAUACCUUAAU-------------GGUGAUUCAGGAGGUUAAAAAAAAAAAAAAA
#=GR JAAAKQ010740001.1_7243966-7244136     PP .................777778889******679*******.............*******************************
KZ501812.1_182130-181940                      GCUACUCAGUCUUUGCUUUUAAGCAAAAAAGACAACAGCUGA-------------U-CCAGUCUUUGCUUUUAAGCAAAAAAAAAA
#=GR KZ501812.1_182130-181940              PP 9888999999***************99678999986655544.............4.789**************************
QFTL02000005.1_17556321-17556569              -----------UCAUUGAAAUAUUAAUAAUGAAUAUAUAUUU-------------UACUAGUCAUUGAUAUAAAAAAAAAAUAUUU
#=GR QFTL02000005.1_17556321-17556569      PP ...........699******************9999877777.............659****************************
KI894746.1_277507-277680                      UGUAGAUCUAUUCACUGA---UCCAGUAAAGGAAAGCUGUAG-------------AACUAUUCACUGAUCCAGUAAAGGAAAGCUG
#=GR KI894746.1_277507-277680              PP 555555555555555554...469***********9999999.............99*****************************
BDMR011732181.1_56-279                        --------------UUGAGUAUUAGGGUACAGAUUGU-CCAA-------------GUCUGACUCUUUAUUAAAAAAAAAAAAAAAU
#=GR BDMR011732181.1_56-279                PP ..............59*************99976655.7777.............88999999***********************
ML142790.1_5662929-5663072                    UUUAUUUUUGCACAGUGCAAAA--------------------AAAAAAACACGGU-------------GCGAAAAAACAAAAAAAA
#=GR ML142790.1_5662929-5663072            PP 8****************88776....................5788889999885.............9999**************
PHTE01000022.1_352152-352375                  ---------------AUAGCUCAUCGGAAAAAAC--CUC----------------AGC--UUUCCAAUGAAAAAAAAAAAAAAAAA
#=GR PHTE01000022.1_352152-352375          PP ...............7899999999999998883..333................555..889999********************
CM023449.1_314415807-314415568                CCCUUUUUUCCCCCCAAAAAAA--------AAACCCCCAAAA-------------GGAACUU-----UUUUAAAAAAAAAAAAAAA
#=GR CM023449.1_314415807-314415568        PP 3444444444555555543322........222223333344.............5544333.....49999**************
NEVH01024426.1_2075556-2075300                CACCCUGGGUGAGGUGAAAUAAUAUGCAACAGGAAUUUUAAA-------------GGAUUUUAUCUUGUUUAAAAAAAAAAAAAAA
#=GR NEVH01024426.1_2075556-2075300        PP 9999999999999****************9999999999999.............999999999**********************
LR736838.1_14702824-14703161                  --UUUUUUUCCCCCUUGGGGGGGGGGAAAAAAAACCCCCCAA-------------AAAAAUUUUU---GGGAAAAAAAAAAAAAAG
WNWK01057909.1_5927-6209                      UUUUUUCCCCCCCCCGGAAAAUUUUUUUUGGGGGA-------AAAAAGCUUUUCC-----CCCAAAAAAAAAAAAAAAAAAAAAAA
VMOF01000002.1_43210103-43209786              -------UUUCGGAUUUAAUGAAUCCGAAAGCAUAAUUCCAC-------------AUAAUUUG-----GCCAAAAAAAGUGAGAAA
FN653234.1_33771-33956                        -----CGAAGCGAAGCAAA-AAGCGUAAAA-----CGCGAAG-------------CGA--AGCUUCGCGUCAAAAAAAUAAAAAUU
#=GR FN653234.1_33771-33956                PP .....67999******986.7899988876.....4444444.............443..45688999******************
CM023452.1_130563690-130563501                ---GUUUUUUCCC----AAAACC--CAAAAAAAAACCCCCAA-------------AAAAAUUUUAAAAUUUAAAAAAAAAAAAAAA
#=GR CM023452.1_130563690-130563501        PP ...2444444333....333321..368999999999*****.............*******************************
CH897330.1_344-616                            ------------------------------------------CCGCCCCCCCCCC-------------GUUGAAAAAAAAAAAAAA
#=GR CH897330.1_344-616                    PP ..........................................***9998888888.............******************
FZSS01000071.1_76881-77108                    ------GUGUCAAUUCAAAGUGAGAUUGGUAUAA---UUCAU------------------UAUAAUCUACUAGCAAGCAUAAAGCA
#=GR FZSS01000071.1_76881-77108            PP ......5889***********9999999999987...46777..................9999999*******************
KK500143.1_23885-23756                        CUUCAUG---UUUUUUAUAUAAGAAGAAAAGCACACAUUCAA-------------AGCUUUGCUUUUCUUCUAAAAAAAAAAAAAA
#=GR KK500143.1_23885-23756                PP 3433333...55689999999999977658************.............*******************************
CACRWE010001399.1_34115-33871                 ----------------AAAAAUUUCCCAAAGGGCA-------UUUUUUCCACCCC-----CCCGGGGGUUUAAAAAAAUUAAAAAC
JAAQRG010214623.1_198-473                     ---C---------CUGGUGUAAUGGAGAGAGUUACCACUCUU-------------UACUAUUUCUUAA--AAAAAAAAAAAAAAAA
#=GR JAAQRG010214623.1_198-473             PP ...1.........4458999*******999999999999999.............99*9988888877..5666666677777777
JAAFCF010006596.1_17863826-17863623           CU--UUCUGAGUAAAAAAAAAAAAAA----------------CCGUAAGUCUCCC---------UUUUUUAAAAAAAAAAAAAAAA
#=GR JAAFCF010006596.1_17863826-17863623   PP 75..7777777777777766666665................4445556665554.........888899****************
NFUK01003404.1_2355-1984                      ---------GGGGGGGGGGGGGGGAAAAAAAAAAUUUU----UGGAAGAGGGGGGGGCUUUUUUUUCCGGAAAAAAAAAAAAAAAA
PGRX01000490.1_647183-646890                  ------------------------------------------UUAGGGAGUCUGU-------------CUCAAAAAAAAAAAAAAA
ML158960.1_618750-618917                      CUUUCCUCCGGCAAAAAUCCAA-----GAUCUGACCCUU--U-------------GGCUCCGG-----GUGAAAAAAAAAAAAUUU
#=GR ML158960.1_618750-618917              PP ************9999999988.....578999988875..6.............99999999.....******************
SRIE01047099.1_976656-976848                  -UGAAGGCUGUCGGAAAAAUAUUUUUUAAAUUUGAUUU----CUUUGU-AAUCCGAUUGAAUGAAAAAAAAAAAAAAAAAAAAAAA
#=GR SRIE01047099.1_976656-976848          PP .789*************************988877655....579***.*****9555667779999999999*************
PKSA02001134.1_997210-997107                  GUUGUGGUUAAC--GCAAAAAAGCAAAGAAGGAAAAUUCCAU-------------AUCGCUCC--UGCGGCAAAAAAAAAAAAAAA
#=GR PKSA02001134.1_997210-997107          PP 888888877654..468999**********************.............********..9********************
DS232501.1_204167-204025                      ------------------------------------------CC---------UU-------------UUCAAAAAAAAAAAAAAA
#=GR DS232501.1_204167-204025              PP ..........................................**.........**.............9*****************
LQIF01000887.1_434788-434651                  AAUAUU-UUUCAAGUUA--UAAUGGAUAAUCUACUCUUCCAG-------------AGGUAUGGAUUUAGUAAAAAAAAAAAAAAAA
#=GR LQIF01000887.1_434788-434651          PP ****88.799*****99..79**********995688999*9.............9999999************************
MJUU01019659.1_4700-4462                      --------------AAAAGGAUCCAUAAAAAAAAAACUGCAU---------------CAA---AAUUGGACUAAAAAUAAACUAGA
WYDZ01074445.1_269577982-269577778            AUUUUU-GUAGUGUUACAUUAGUC-AUAAAAAAAA--CCUA----------------AAAUUUAGAGAGGCCAAAAAAAAAAAAAA
#=GR WYDZ01074445.1_269577982-269577778    PP 898666.77887777777655566.6777777777..2333................479*****9********************
CM023277.1_43423440-43423597                  GACUGCGGGGAGACUCUUAAGAGUCAGAAAAAAAAA----AU---------------CAACUUUUGACAUCGAAAAAAAAAAAAAA
#=GR CM023277.1_43423440-43423597          PP 6899**************************999994....45...............889999***********************
WNWK01028461.1_7034-6791                      ------G-GGGGAAAAAAAAAAACCCCAAAAAAAAAA----U-------------UUUUUUUUGGGGGGGGGAAAAAAAAAAAAAA
#=GR WNWK01028461.1_7034-6791              PP ......2.45566666666666677777777777766....4.............7778899999999999***************
BDMT011175639.1_282-553                       ------------------------------------------UAGAGCUCUUUCA-------------CUAAAAAAAAAAAAAAAA
#=GR BDMT011175639.1_282-553               PP ..........................................9999998888776.............999***************
JFBF01005499.1_1415-1307                      -------------AAAAAAAAACCGGGGGGGGG---------GGGGGGUUACCCC-----CCCCCCGUUUUUAAAAAAAAAAAAAA
#=GR JFBF01005499.1_1415-1307              PP .............67777778888888766665.........4566677776554.....88999999999***************
VMOF01000002.1_79307428-79307807              ----------------CCAUAAUCAACUAUUAAUAAGCC---UGUAGCGCAACAGCUCCAUUAAUUGACUCCAAAAAAAAAAAAAA
ML142799.1_145062-145235                      UUUUUUCUUGCACUGUG------CGGUA--GAAAA-------UUGCCAAAAAGGU---UUUGCACCGUGCGAAAAAACAAAAAAAA
#=GR ML142799.1_145062-145235              PP 4444889**********......77774..55555.......4556679998554...4555688888******************
JABBCG010000011.1_4489240-4489427             ----------UUCCCCAAAAAACCAAAAAAAAAAAAACCCAA---------------AAAUUUUUUUAAACCAAAAAAAAAAAAAA
#=GR JABBCG010000011.1_4489240-4489427     PP ..........44666667778888888888888887788888...............899**************************
VCRD01005548.1_8809-9078                      --------------UUCAGUAAUCGAAAA-GAAAACAAAAUU-------------UACUACAUUGUGAGAAAAAAGAAAAUUAAAA
#=GR VCRD01005548.1_8809-9078              PP ..............79********97654.445666666667.............77888777889********************
WNWK01014884.1_42053-42277                    GGGUUUUUUCCCCAAAAACAAAAAAAAAAACCCAAACUUUUG-------------GGGGGGGG-----GCCAAAAAAAAAAAAAAA
#=GR WNWK01014884.1_42053-42277            PP 566666666666788888888877787888888877777777.............77777777.....******************
LR736855.1_19843253-19843529                  -------GGGGGGGGUUUUUUUUUGGGAAAAAAAACC-----GGCCAAAGGGGGGGGGGUUUUCCCAA--AAAAAAAAAAAAAAAA
JAADYU010003712.1_1632390-1632271             UUUAUU-UCAAACCCUGUCUCAAAAAUCAGGAUAAAUUCCAU-------------ACCCAGUCAUUUUGUCCACAAAAUUAAAUAA
#=GR JAADYU010003712.1_1632390-1632271     PP 555555.9**********************************.............*******************************
KZ885843.1_57816-57581                        AUUUGCGUUUUAAGCGAAA-----------------------CGAAAUCCACUAC-------------GUAAAAAAAAAAAAAAAA
#=GR KZ885843.1_57816-57581                PP *****************96.......................567999**99999.............******************
CM023470.1_53759233-53759412                  CACUGUUUUGAUGAUCCAAAUAUAAUCAGCGGUGAUCGCGAU-------------GGCUUUUCGGUUGGACUUAAAAAAAAAAAAA
#=GR CM023470.1_53759233-53759412          PP 7899**************************************.............*******************************
ABIR03004089.1_734-1045                       -------CCCCCCCCCCAAAAAAAAAAAAAAAAAAAA------------------UUUUUUUUUUUUUUUCAAAAAAAAAAAAAAA
WYDE01070001.1_256583465-256583296            ACCUAGUUCACCCGGUGU------------------------UAUGGGAGUUUCA-------------AUAAAAAAAAAAAAAAAA
#=GR WYDE01070001.1_256583465-256583296    PP *****************5........................456778**98776.............9*****************
DS231961.1_257238-257094                      ------------------------------------------C----------UU-------------UUCAAAAAAAAAAAAAAA
#=GR DS231961.1_257238-257094              PP ..........................................*..........**.............9*****************
SWLX010574827.1_455-237                       GAAAUUGCCUUAACCCAAG-CACAAGUGGAAAGCACUA----GAUUCCGAACCCAAGCUAUUUAUU-GAGCAAAAAUAAAAGAAAA
#=GR SWLX010574827.1_455-237               PP 6665554566666666555.568999**********95....799**********9********76.8999***************
WUQG01516157.1_177-52                         GUUCACUCAACCGCUUUAGUAAACAGUCACGAUCACUU--AU-------------AGUUCUUCACUGAUUUAAAAAAAAAAAAUUU
#=GR WUQG01516157.1_177-52                 PP 8886344569***************************6..79.............*******************************
HG823571.1_199-459                            AAAACCGUUUUUUUUUUUAAAGGGGGGUUCGGGGUUUUAAAA-------------ACCCCCCCCCCCCGUUUAAAAAAAAAAAAAA
LQIF01001526.1_155800-155949                  AAUAUU-UUUCAAGUUA--UAAUGGAUAAUCUACUCUUCCAG-------------AGGUAUGGAUUUAGUAAAAAAAAAAAAAAAA
#=GR LQIF01001526.1_155800-155949          PP ****88.799*****99..79**********995688999*9.............9999999************************
LQIF01001526.1_163173-163322                  AAUAUU-UUUCAAGUUA--UAAUGGAUAAUCUACUCUUCCAG-------------AGGUAUGGAUUUAGUAAAAAAAAAAAAAAAA
#=GR LQIF01001526.1_163173-163322          PP ****88.799*****99..79**********995688999*9.............9999999************************
PJUU01081677.1_12851-13025                    -------------AUAAACUACUCAAUAAAAAAAC-A-AAAU----------------UGUUUAUUGAGUUAAAAAAAAAAAAAAA
#=GR PJUU01081677.1_12851-13025            PP .............9**************9999985.3.3344................56**************************
VIIS01001216.1_102476-102633                  GGGA-GUUUGCAAACUCACUGACCGGUCA-------------GGGAGUCAGAGCG--------AUUGGGUCAAAUAAAAUCAAAUG
#=GR VIIS01001216.1_102476-102633          PP 8775.569999999999********9965.............5667777777766........99*********************
QANH01000094.1_960661-960408                  AGUAUUUUCAUCCAGCAAGCAACCAGCA-CGAAAACAAGCAC-------------CGUGUGCCGCUGGCUUAAGAUUGAAAUAAAU
#=GR QANH01000094.1_960661-960408          PP *******************988999996.5888888888888.............8877788899*********************
HG824378.1_839-979                            AAAACGUUUUUUUUUUUACGGG--GGUAAAAAAAAAA-CCCC---------------CGGUUUACCGGGGUAAAAAAAAAAAAAAA
#=GR HG824378.1_839-979                    PP 8889999999999999988766..9**9999998844.3333...............567**************************
CM022048.1_7454794-7454899                    --------------------------------------------------------------------------------------
#=GR CM022048.1_7454794-7454899            PP ......................................................................................
JAAAXY0100389392.1_249-395                    --------------------------------------------------------------------------------------
#=GR JAAAXY0100389392.1_249-395            PP ......................................................................................
PKSA02004968.1_233789-233671                  UGCAGUACGAGGCAUCGAGCUAUCUGUAGAAAAAACC------------------AGCUAUCUGUAGAAAAAAAAAAAAAAAACUA
#=GR PKSA02004968.1_233789-233671          PP 8999***********************9999999975..................57*****************************
ML142790.1_5647829-5647525                    UUUAUUUUUGCACAGUGCGAAAAAUUU---------------UUGUUUGUGCAAA--------AAUUUUUCAAAAAAAAAAAAAAA
QVRM01004035.1_37930-38108                    ---------------UCAUUUAUCAGCCAAACAAUUUCGUAU-------------CAUUAUGUGUUAAAAAAAAAAAAAAAAAAAA
#=GR QVRM01004035.1_37930-38108            PP ...............67****************997544444.............46899**************************
WHPX01000584.1_106878-106654                  ACGGUUUUUUAUAAACGAUUAACGCUUUGUCAAGUUUUUCAU-------------AAUUUUUGAGAUGUUAAAAAAAAAAAAAAAA
#=GR WHPX01000584.1_106878-106654          PP 4444444444555666688888888888888884799999**.............*******************************
KZ497583.1_622312-622585                      AUUAUUUCCUCCUAGGAAGAAGUGUAUAAUUAUGAAGU-----------------GUAUAAUUAUGAAGUGAAAUAAAAAAGAAAA
#=GR KZ497583.1_622312-622585              PP ***99************************999999654.................45679**************************
JAAAKQ010074001.1_495508895-495509084         AUGCACGCUACAAUUCAUUCAUCCUCUAAAGAAUACCUUAAU-------------GGUGGUUCGGAGGUUAAAAAAAAAAAAAAAA
#=GR JAAAKQ010074001.1_495508895-495509084 PP *****************8657999*******778********.............****99769**********************
GL475405.1_163596-163348                      -----------------UGCGAAAAACAAAAAAAAAAUUUUU-------------UGCAUAUUUUUUUGCGAAAAAAAAAAAAAAC
JXSR01S017065.1_5084-5230                     AAUGUUGCACAAAGUUGC------------------------CC--------AAU-------------GUUAAAAAAAAAAAAAAA
#=GR JXSR01S017065.1_5084-5230             PP *****************6........................56........67*.............******************
FZSS01002454.1_810749-810529                  ------------------------------------------UAUCCAGUCCAGA-------------GUGAAAAUGAUAUAUAAA
#=GR FZSS01002454.1_810749-810529          PP ..........................................6777888988877.............******************
CM022904.1_3789969-3789808                    ----------------UCCUUACCAAAAAAAAAAA-------AAGGG--GGGCCG----UUUUUUUGGGUUUUAAAAAAAAAAAAA
#=GR CM022904.1_3789969-3789808            PP ................3556689**9999999987.......78888..888866....59*************************
WURT01075556.1_195730011-195730123            --------------UAUAUCUAUUAUAGAGGGUAGCUAACAA-------------GGCUGGCCUUUAAAAAAAAAAAAAAAAAAAA
#=GR WURT01075556.1_195730011-195730123    PP ..............4556666666655467************.............*******************************
QEEW01023095.1_23151-22883                    -------------UCGAAUUGUUAAAUAAAGGU---U-CAAG-------------AAUU-UCCGAUUAGUAAAAGAAAAAAAAAAA
#=GR QEEW01023095.1_23151-22883            PP .............47899999999999999983...3.4455.............5444.69999*********************
JABSTQ010010667.1_115023-115243               UCUUAAGGUGAAAACAGG------------------------UAUAGAAAUGGAA-------------GUCUAAAAAAAAAAAAAA
#=GR JABSTQ010010667.1_115023-115243       PP 567799***********5........................567899***9999.............******************
JZLH01S0399973.1_34838-35075                  AUCAGAUAUUU-----UUGCAACUGGUG--------------UUAGCUGUUACUC--------ACCAGAUAAAAAAAAGGAAAAAA
#=GR JZLH01S0399973.1_34838-35075          PP ****9999854.....5999*****994..............4556677766665........9**********************
PKSA02003558.1_60325-60576                    ---------AGCUGGUGAAGAACUUCCAUCGUAAACC------------------GGAGACACGGAAAAAUAAAAAAAAAAAAAAA
SDAX010087888.1_2866-2651                     ----------------CAGUAAGUAUAGUUGA---UUUUUAU-------------AGCUG-UUUGUGUUUUAAAAAAAAAAAAAAA
#=GR SDAX010087888.1_2866-2651             PP ................4899998888877766...99999**.............****7.77899999*****************
PNEQ01099617.1_5058-4934                      AUCUUGAAGACAUCUUCAAGAAAUCUUGAAGACAACUUGAAG-------------AAAUCUUCAAGAUGUUACAAGAAAAAAAUAA
#=GR PNEQ01099617.1_5058-4934              PP 9*****************************************.............*******************************
PKSA02009241.1_246679-246822                  UAUAUUU--------UUCGUUCUACUGAAUUGA--UUGCCAU-------------AAGCGUC-UAGUAAAUAAAAAAAAAAAAAAA
#=GR PKSA02009241.1_246679-246822          PP 5566664........569999999999887555..9999999.............9998755.89999******************
SWKY01000005.1_55862990-55862867              GUGUACGAGAAAGGCA-AAAAAACAGUACAGAAAAUUUUCAA-------------AAUCAUCUUUUGUUUCCAAAAAAAAAAAAAC
#=GR SWKY01000005.1_55862990-55862867      PP ***************5.567899*******************.............*******************************
JABSTQ010008330.1_63338-63183                 GACACAACACGGUAAACUGUAGCCAAUAAA--AAAGAA-UAC-------------UCCAAUAAAUAUGGCCUUAAAAAAAAAAAAA
#=GR JABSTQ010008330.1_63338-63183         PP 999************994689999999998..777764.566.............788888888888889999999999*******
LS529064.1_22216-22024                        GGUAAGUUUGCUCUCAGUGUAAUUAGCAAGAAGAGAACUAAU-------------UUGUUGUUGAAAAGUCAAGAAAAGAAAAGAA
#=GR LS529064.1_22216-22024                PP ******9***********************************.............*******************************
PKSA02000637.1_594982-594761                  --------------AACACAACACAGUAA-------------C----------CC--------ACUGUGACCAAUAAAAAAAAAAA
#=GR PKSA02000637.1_594982-594761          PP ..............789999999999986.............*..........**........99*********************
WUQG01720000.1_39457875-39458124              -----------------UGUAACUGGGAAAAAAAAAGUUUUC-------------C--CCUCUCUCAAAAAAAAAAAAAAAAAAAA
#=GR WUQG01720000.1_39457875-39458124      PP .................8999999999999888887777655.............4..4566699999******************
PGRX01001589.1_329008-328724                  ---------------ACAGGAAGUUGUAAAGGAAA-------CUUCAAAUUUAAA----AUUCCCAAAAUUAAAAAAAAAAUAAAA
BLKM01007580.1_34062-33924                    GAUGCAGUGUCAUACCCCAGAAA----AAAGGAGACAUGAAU-------------UGCAUUUC----UGCAAAAAAAAAAAAAAAA
#=GR BLKM01007580.1_34062-33924            PP 88889999999999999888874....89*************.............********....5******************
JXSR01S053979.1_99842-100051                  GGCGGUGUCACACAUCACAAAA--------------------CGUACGUGGAUUU-------------GUCAUUGAAAUACAUGUA
#=GR JXSR01S053979.1_99842-100051          PP *****************87665....................6677778887665.............9*****************
WNWK01004820.1_37954-37699                    ---------------UGUAUCCUUAAUAUUGAAAA-------------------A---UGUUCAUUGAGGCAAAAAAAAAAAAAAA
#=GR WNWK01004820.1_37954-37699            PP ...............34444445555523377766...................4...46888999********************
PJUT01257549.1_543-422                        GCCGACUUGAAAUCCUUAUAUACAGUGCAG---ACCUU-----------------AGCUA-ACCUCAGGUCAAAAAAAAAAAAAAA
#=GR PJUT01257549.1_543-422                PP ******************999997776542...45653.................67776.3477789******************
WOFM01000212.1_1767860-1767692                C---UCUUUGUUCAGUCAGUAAGCAUUAAAAAACGUAU--UU-------------UUCGAUUUGAUGAUGCAAAAAAAAAAAAAAU
#=GR WOFM01000212.1_1767860-1767692        PP 3...33344588***************98888866555..55.............66999**************************
WUAS01076668.1_167776063-167775945            AAGCAUGGUACAUGUCCAAAUUUUAAUAAACGGUCCUUCCAU-------------GGGUACC-AUGGGGGGAAAAAAAAAAAAAAA
#=GR WUAS01076668.1_167776063-167775945    PP ******************************8888899****9.............4467777.***********************
ML633133.1_1682450-1682575                    GUUAGUG----------UAAAAUUGUUAAAGAUAAUUAUGAU-------------AGCUAAUCAGUAAGAUAAUUAAAAAUAAAAA
#=GR ML633133.1_1682450-1682575            PP 9999995..........*************************.............*******************************
JXSR01S006458.1_61872-61679                   ------------------------------------------CCCCAGCACAGUU-------------CUCAAAAAAAAAAAAAAA
#=GR JXSR01S006458.1_61872-61679           PP ..........................................5555556788898.............9*****************
LFEI02000138.1_483635-483418                  -------UUACAUUUG-UGAAAGUCUGAAAGAAAAUUUUC---------------AAUUGUUCUUAAAGAUAAAAAAAAAAAGAAA
#=GR LFEI02000138.1_483635-483418          PP .......555555555.5555555555678*******988...............99*****************************
AAGJ06000021.1_34500365-34500195              -------------AUUAAAAC-----CACCAAGAACUUUAUU-------------UGCCAUUU-----AUUAAAAAAAAAAAAAAA
#=GR AAGJ06000021.1_34500365-34500195      PP .............67776654.....4788999*********.............********.....******************
JAAEEI010000871.1_11988-11831                 -----------------UGCAGUCGAUACAAAAAAUUUUUAU-------------AGAAAUUUAUAGAAUAAAAAUGACUUGAAAU
#=GR JAAEEI010000871.1_11988-11831         PP .................99999********************.............*******************************
FZSS01002544.1_533200-532908                  --GUUUGAAAAACGUCCGAUAAGGUUU--GAAAAACGUCCAA-------------CGUGAUUUAAAGUGUCCAAUCCAAAGUGAAA
JXLN01010636.1_3535-3363                      GUUUUUUUUUCGUUUCAAA--UCCAAGAAAAAAAACAAAAAC-------------UGCUAUUU--UGGGACAAAAAAAAAGAAAAA
#=GR JXLN01010636.1_3535-3363              PP 5888888999999998885..5********************.............*****966..9********************
PYHX01001421.1_1272832-1272947                -----------------AGUAUUCAGGUAAAAAAAUGUCCAC-------------AAAUGUUUCUAAAGUCAAAAAAAAAAAAAAA
#=GR PYHX01001421.1_1272832-1272947        PP .................8887777777777777777655555.............45677999999********************
HG819411.1_16898-17105                        ----UUUAAAAACCCCGU----UUUUUAAAACC--CCCCCCC-------------GGUUA--AAAAAACCCCCGGUAAAAAAAAAA
PKSA02005665.1_4375-4654                      -------------C----------------------------GUUCGUAAACAGA-------------AUUAAAAAAAAAAAAAAA
#=GR PKSA02005665.1_4375-4654              PP .............3............................6666668877644.............******************
CM023270.1_21271433-21271671                  AAAAUCAUUGAAACCAUU------------------------A-----------G-------------GUAAAAAAAAAAAAAAAA
#=GR CM023270.1_21271433-21271671          PP 999999999999999995........................6...........9.............******************
KZ893153.1_11429-11194                        AUUUGCGUUUUAAGCGAA------------------------ACGAAACCACUAC-------------GUAAACAAAAAAAAAAAA
CM019181.1_1165532-1165647                    CAAAUUUU---UUUCACUGAAAUCCAUUUUGGAACUUUCUGA-------------AACAAUCCCUGGAGUGUGCAAAAAAAAAAAA
#=GR CM019181.1_1165532-1165647            PP 44444442...234455999**********************.............*******************************
SCLE01034102.1_418-689                        -------ACAUAUCUCCAGUAAUGAAUAAAU-----------AGUCCUCCCUCCA-------GAUACAGGAAAAAACAAAAAAAAA
#=GR SCLE01034102.1_418-689                PP .......9********************985...........6677888877766.......5***********************
WNWK01037888.1_10053-10329                    -------CCCCAAAAAAAAAAAUUUAAAAAAAACC---CCCC---------------CUUUUUUUAAAAAAAAAAAAAAACCAAAA
AZMS01S00047597.1_21301-21168                 AAUACUGUUGCAGGUUCAGAACUCAGCAAAAAUAAACC--CU-------------GUUUA---GCUGAUACUAAAAAAAAAAAAAC
#=GR AZMS01S00047597.1_21301-21168         PP 9****************************988888774..46.............88888...***********************
PKSA02004709.1_463097-462982                  AAC--UGUCGCGCUUCGUGUUUUCAA-----ACAAACUGCAC-------------GUCUAAUCUUUCAGUAAAAAAAAAAAAAACA
#=GR PKSA02004709.1_463097-462982          PP 866..6789*******9744444444.....5589*******.............****96656789*******************
CM008075.1_2624500-2624608                    --------------UAAAACAAUCAAUAUCUAAAACAUAGUU-------------UUUUAUUUAUUGAGCAAAAAAAAAAAAAAAA
#=GR CM008075.1_2624500-2624608            PP ..............89**************************.............*******************************
AJVK01117154.1_307-171                        AUAAUCCUGGGACUGAGUGUAAUAAAUAAAGGAAAUAUCUAA-------------AAAUAUCUAUUUGGUUAAUAAAAAUAGAAAA
#=GR AJVK01117154.1_307-171                PP *********************9588998879999999*****.............*******************************
JAABKL010013870.1_1892-1737                   ------------------------------------------UUCAAAGGGCCAA-------------UUUUUGUAAAAAAGCAAA
#=GR JAABKL010013870.1_1892-1737           PP ..........................................6677777777776.............56666667788889999*
CM023449.1_71776416-71776113                  AAAAAAU---UGGGGGAAAAAACCUUUGGGGGAAUUUUUUUU-------------AAUUGGCCGGGGGGGGGGAAAAAAAAAAAAA
JTDY01000805.1_68097-67878                    -----------------UUUAUAAAAUAAGUAA---------------------------UUAAUUUUGUUAAAAAAAAAAAAAAA
#=GR JTDY01000805.1_68097-67878            PP .................7788888888888776...........................7889999*******************
CABEGB010000077.1_10498-10338                 CCCUCGGGUAUCCAUAAAGG----------------------AUUUC--CCCCUC-------------GACAAAAAAAAAAAAAAA
#=GR CABEGB010000077.1_10498-10338         PP *****************986......................589**..*****9.............******************
KI894746.1_277662-277538                      UGUAGAUCUAUUCACUGAU---CCAGUAAAGGAAAGCUGUAU-------------AUCUAUUCACUGAUCCAGUAAAGGAAACUUU
#=GR KI894746.1_277662-277538              PP 9****************85...7*******************.............*******************************
ML142816.1_151618-151412                      -UUCUUUUUGCACCGUGCGUAAGCAAAAAAAUUAUUUUC---UUUAGCAGUGUCAAAAUGAUUUUUGCACCGUGCGAAAAAAGUGG
#=GR ML142816.1_151618-151412              PP .578***********************998888887776...69***********99999**************************
SCLH01001160.1_11554-11793                    GUUUUCUUCAGAUUCAACCAAUAAAACGGCGGA-AAUCCGAA-------------GUGUAACCAUUUGGAAAAAAAAAAAAAAAAA
#=GR SCLH01001160.1_11554-11793            PP *****************9888888888888885.55668888.............999999*************************
FZSS01002467.1_318515-318768                  CGGUUUGUAAA--ACGUCCGACGUGGUCUGGAAAACGUCCAA-------------CGUGAUUUAAAGUGUCCAAUCCAAAGUGAAA
DS232196.1_191051-191198                      GGUAUUGAAAAACACCCAAAAAGCAAAAACUGAAAAUUUUUU-------------AUUGGUCCUUUUCAAAAAAAAAAAAAAAAAA
#=GR DS232196.1_191051-191198              PP 8899************************99999999986345.............88999**************************
VNJL01007492.1_94-276                         --------------UUGGCUAUCGUUUAAAAAAAACUUAAAU-------------AAAACUUGAAUAUGUAAAAAAAAAAAAAAAA
#=GR VNJL01007492.1_94-276                 PP ..............5565555544444455677888888888.............8888899999999******************
AAGJ06000008.1_24719245-24719078              -------------AUUAAAAC-----CACCAAGAACUUUAUU-------------UGCCAUUU-----AUUAAAAAAAAAAAAAAA
#=GR AAGJ06000008.1_24719245-24719078      PP .............67777654.....4788999*********.............********.....******************
PKSA02001846.1_229072-228898                  CCCUCUGACACUUGUGAAGUAAACAACAGAAAACCGAU----UUCGCC-UUCGUGUCCUAGUUGUUGUGUAAAAAAAAAAAAAAAA
#=GR PKSA02001846.1_229072-228898          PP 8999************************9988777765....689***.******678889*************************
LGIB01001407.1_24708-24596                    UUCACGG----AUUUCAAAUGAUCGAUAAA------------AACG----UCGCG--------AUCGAUUAAAAAAAAAAAAAAAA
#=GR LGIB01001407.1_24708-24596            PP *******....9***************997............5666....67665........***********************
AAGJ06000006.1_26358880-26358691              -UGGCUGACCUAAAAAAGCUGAC-------------------CUUACCAUUUCGA------------GACCAAAAAAAAAAAAAAA
#=GR AAGJ06000006.1_26358880-26358691      PP .555899**********877665...................899********98............599****************
JABSTQ010011052.1_3600332-3600176             AAUUUUCUUACACAUAAAUUUAUGCGUAAAGGUAAUUCAUAU-------------AGCUAACCACUCAAAAAAAAAAAAAAAGAAA
#=GR JABSTQ010011052.1_3600332-3600176     PP 99*******************************997744335.............777669*************************
JH770313.1_112823-112553                      --------UAUGAAAUUGGCCC-CAGCUUGUAAACUUACAGA-------------AAAUAUUUGCUUAGCCAAAAAAAAAAAAAAA
CM014389.1_178589502-178589389                ------G-----GAUUGCGUCAUCAAUAAAGAAAAAGUUGAC-------------GUUUCUUCUUUGAGUGAAAAGAAAAAAAAAA
#=GR CM014389.1_178589502-178589389        PP ......2.....35667*************************.............*******************************
HG823541.1_604-345                            ------------------------------------------UAAAAAGUAACCU-------------UUUUUUAAAAAAAAAAAA
KB306104.1_948803-948502                      --------------UAAUAUAAACAAUAUGGGACAUUGCCCU-------------AUCUCCCCAUUGUGAAAAAAAAAAAAAAAAA
#=GR KB306104.1_948803-948502              PP ..............6899*********9988888888899**.............*******************************
KZ344579.1_452499-452698                      ----GCAUUUCACGUUCAAUAAUUUGCAAAGCUAACUCUCAG-------------AGGAAAGAGUAAAGUAAAAAAAGAAAAAGAA
#=GR KZ344579.1_452499-452698              PP ....566688***************************99999.............997669*************************
CM009763.1_18911851-18912079                  ----GAG----------AACGAGAAAAAUAUCAAA-------UGCGUCAAUUGAU-----UGAUUUUUGUAAAAAAAAAAAAAAAA
#=GR CM009763.1_18911851-18912079          PP ....444..........666778888888888887.......99******99875.....9999**********************
PKSA02000251.1_4030489-4030177                ---------ACGCACGGACUUUUUUUUAGAGUGAA-------CGUUACCAACGGU-----CACAGGGGAUAAAAAAAAAAAAAAAA
#=GR PKSA02000251.1_4030489-4030177        PP .........89999999999999999999999998.......67789****7664.....99999999******************
WURT01066494.1_1451-1322                      -CCAU--UUUCCCUUGUAGUAAUAAGCUCAGCAAACCCUCAU-------------GGAACUUCUCUUAAGAAUAUAAAAAAUAAAA
#=GR WURT01066494.1_1451-1322              PP .8886..788********************************.............*******************************
LQNS02278094.1_35018209-35018333              CAGAUUGUACCUUCACGACUAUUCUGGAGAAAUGAC-UGCAU-------------CGUUAGUUCUUGAGACAAAAAAAAAAAAAAA
#=GR LQNS02278094.1_35018209-35018333      PP **********876665556899**************.57899.............9******************************
JAAAKQ010740001.1_37139641-37139521           CUACAAUUCAUUCAUCUCAU-CCUCUGAUGAUAUACCUUAAC-------------GGUGAUUCCGGAGGUAAAAAAAAAAAAAAAA
#=GR JAAAKQ010740001.1_37139641-37139521   PP 55555666666666666655.4999998888899********.............*******************************
AVCP010508191.1_4584-4704                     --------UACGCCAAAUGUAAACAUUAACG-UAAUGUACAC-------------CAUCAA-CAUUAAGUAAAAAAAAAAAAAAAA
#=GR AVCP010508191.1_4584-4704             PP ........78999999999999988888876.599*******.............**9995.69**********************
CM023453.1_78986993-78987193                  CUUACCAUAGCAUUUACAAUACUAACCAAACGAACCGAUUAC-------------CGCAACUG--UUA---UAAAAAAAAAAAAGA
#=GR CM023453.1_78986993-78987193          PP 666666666666666667777766655445555678999999.............9**99854..555...6788888999999**
CM009920.1_1802818-1802669                    ACUCUUAUCUCGCA---AAUUAGGGAAUAA------------UGUUAAUGCCCUA--------UUUCAGUUAAAAAAAAAAAAAAA
#=GR CM009920.1_1802818-1802669            PP 9***********96...5554444444443............468888**98864........67778******************
PKSA02007248.1_56824-56657                    GUUAUCUGUGA----AACGAACUGAACAACGAAAACUUCAUU-------------AACUCUUC----AAGAAAUGCAUAAAUAAAA
#=GR PKSA02007248.1_56824-56657            PP 78888888865....6777777777789***********999.............99999999....788888999999999****
ML142793.1_2195017-2194749                    -------UUCUGCACUGUGCAACA----CAAAAAAAUUAAAC-------------AUU--UUUGACUGUGCAAAAAAGAAAAAAAA
#=GR ML142793.1_2195017-2194749            PP .......66678888888888865....33344556776666.............664..444444566699999999********
VMOF01000035.1_12654694-12654418              CUGAGGAUGACGC----GGGAAGCA-----------------AGUCGAACUGGUA----------UGCGUCAAAAAAAAAAAAAAA
CM023342.1_21760474-21760723                  CUGCGG-GGAGACUCUUAA-GAGUCAGAGAAAAAAAA---AA-------------UUCAACUUUUGACAUCGAAAAAAAAAAAAAA
#=GR CM023342.1_21760474-21760723          PP 555433.444444444443.47999999998888876...55.............799999*************************
AVCP010785595.1_1520-1242                     AAUA---AAUAACGACAAGCAACUGGUUGCUGCAUUU-----CAUUUAUAUUUUAAGCUAUCAACUGAUCUAAAAAAAAAAAAAAA
KI472607.1_55294-55445                        GGUACUUUUUCUCAUCAAGUAAUC-AUCA-------------AUCAUUACAUUUC--------AUGGUGUCAAAACUGGAAAAAAA
#=GR KI472607.1_55294-55445                PP ********************9755.4433.............467778*999887........5557799****************
WNWK01023283.1_20042-19731                    ------------------------------------------AAAUGGUCUGUUG-------------GUCAAAAAAAAAAAAAAA
AZMS01S04743117.1_614-742                     AUUGUUCCAC-------AGACAGCAAUCAAGGCAACUUUAAC-------------GGGCAGU-A-UGCGACAAAAAAGAAAAAAAA
#=GR AZMS01S04743117.1_614-742             PP 9998887655.......8888888877666555778888888.............8776632.3.68899****************
FZSS01002688.1_239169-239361                  ------------------------------------------AA--------AGU-------------GUCCAAUCCAAAGUGAAA
#=GR FZSS01002688.1_239169-239361          PP ..........................................**........***.............******************
ADOQ01004915.1_794-979                        CCCCCCGUUUAAAAAAAAA-----------------------AAAAAAGGGGGGG-------------GUUAAAAAAAAAAAAAAA
#=GR ADOQ01004915.1_794-979                PP 4444555554444444443.......................3468889999988.............******************
SWLX011729882.1_315-57                        ----------------CAGA----AAUAAAAAA--UU-----CCCUGGGAACCCAAGUUAUUUAUUG-AGCAAAAAUAAAAAAAAA
#=GR SWLX011729882.1_315-57                PP ................2332....334333333..33.....357899***9999567788887765.66889999999999****
KZ485040.1_68852-68990                        CUCAUUUUCUACCUUAUAGAAACCGAGCAAUAGAC----------------------CUAUUGCUCGGUUUCUAUAAGGCAGAAAA
#=GR KZ485040.1_68852-68990                PP 8**************************88888887......................578**************************
JXMZ02017456.1_2224-2467                      GCAAGAGUCAAGAUCACUGCCACUGA----------------GGCACAGUUCGCA---------UUAGGUCAAAAAAAAAAAAAAA
#=GR JXMZ02017456.1_2224-2467              PP 78888887366666677777777665................8889999998887.........7788******************
NJRP01000450.1_43741-43602                    GUUACUUUUACUCGUUACGUAACCAAUAAAGUAACAAGUUAC-------------UU-UUUUCAAUGAAUAACGAGUAACGAUAAU
#=GR NJRP01000450.1_43741-43602            PP *******************************99988888887.............76.5688************************
CADCXV010000732.1_63381-63157                 --------------ACUUGCAAACAGUUA-GGAAAUUUCCUC-------------AGCUUUCGAUUGGGACUAUUUAAAAAAAAUC
#=GR CADCXV010000732.1_63381-63157         PP ..............799**********87.5***********.............*******************************
NJRO01002082.1_23355-23486                    GUUACUUUUACUCGUUACGUAACGAAUAAAGUAA--------CG--------AGU-----UACUUUU-UUCAAUAAAUAACAAGUA
#=GR NJRO01002082.1_23355-23486            PP ***********************99999999997........46........655.....8997776.699999999999******
WURS01090721.1_995-1119                       AUGUAUU--ACAUAUACA----GUUGUAAAGAAGACUCAUAU-------------ACCUAUUUGUUACGACAAAAAAAAAAGAAAA
#=GR WURS01090721.1_995-1119               PP 9999887..666666665....77789999************.............*******************************
WURT01075556.1_263774213-263774323            GCCACCACGAAACAGAUUGAUAGCACAAAA----CAUUCCAA-------------A-CCA---UCUGCCAAAAAAAAAAAAAAAAA
#=GR WURT01075556.1_263774213-263774323    PP **********************99888776....35677776.............5.777...77899******************
LYUA01004306.1_65593-65474                    AAUUUA---CGAUAUCAAGAAGUCGAUAAAGCAAGCCUCUAA-------------G---AUGCAUCGAAUCAGGAACAUAAAAAAA
#=GR LYUA01004306.1_65593-65474            PP 888643...47999*********************9999998.............7...7**************************
NIPQ01115813.1_2405-2536                      GUGA--ACUCCUCAACGCGUAAUAAU--AUAAGUA--UACCU-------------UAAUACUUGGUCAGUGAAAAAAAAAAAAAAA
#=GR NIPQ01115813.1_2405-2536              PP 9998..7888*************996..5688855..45667.............899*****9**********************
CACRWE010001275.1_2940-2734                   --------CCCCGGUUUUUUAA------AAGGGGGUUUUUAA-------------AAAAACCCCUUUUUUUAAAAAAAAAAAAAAA
#=GR CACRWE010001275.1_2940-2734           PP ........45555555555554......34555567777888.............8889999999999******************
AVCP010759949.1_5368-5451                     UUCAUGGUUGGACACUACU-----------------------UUGA-----UAUA-------------UUCAAAAAAAAAAAAAAA
#=GR AVCP010759949.1_5368-5451             PP *****************75.......................5788.....8998.............9*****************
LJIJ01003217.1_19007-18708                    A--AUUUUUUUUUUCCCGAAAACAAGGA--------------CCCAAACCCCCAA--------UUUUGGAAAAAAAAAAAAAAAAU
WSYQ01000231.1_1469-1615                      AUGUGUAUAAGAGACAGCAUAUUUUUU----CGAUUUUUUUU-------------AAAUGC--AGCAGGUCAAAAAAAAAAAAAAG
#=GR WSYQ01000231.1_1469-1615              PP *******************99998877....47889999999.............998886..9999*******************
NJRN01000471.1_42063-41924                    GUUACUUUUACUCGUUACGUAACCAAUAAAGUAACGAGUUAC-------------UU-UUUUCAAUGAAUAACGAGUAACGAUAAC
#=GR NJRN01000471.1_42063-41924            PP *********************************987777777.............64.6788************************
NJRL01000773.1_73393-73532                    GUUACUUUUACUCGUUACGUAACCAAUAAAGUAACGAGUUAC-------------UU-UUUUCAAUGAAUAACGAGUAACGAUAAC
#=GR NJRL01000773.1_73393-73532            PP *********************************987777777.............64.6788************************
KK115896.1_370873-370538                      -------------AAAAGGGAAUCAA----------------CGGAGACGCCCCU---------UUGAGUUUAAAAAAAAAAAAAA
SWLX011214095.1_262-92                        UCUUUCCCGGGGUUCCAAUGAACCAGGAAAGAAAAACAUGUU-------------UUUCUUUCCCUGGGUUAAAAAAAACAAAACA
#=GR SWLX011214095.1_262-92                PP 344455555566666666666665555788888888777777.............77778888999********************
CM023267.1_49623416-49623194                  ACCCGGGAGCUGCGGGGAG-ACUCAUAAGA------------GUUCCCAGAAUCU--------UAUGAGUGAAAAAAAAAAAAAAA
PYSK01000028.1_896463-896181                  AGUUCUC--AUCUAGUAAGUUAUUAAUAAUAACAAAUUUAAU-------------AUAUAAUUAUUUUAUUUAACAAAUUAAAAAA
#=GR PYSK01000028.1_896463-896181          PP ***9998..9********************************.............*******************************
BDMR010406849.1_117-341                       AAAAACGCCGUAAU---UAAAAAAGGGGAAAGAAAAA------------------UUCUAUCUCUCUU-AAAAAAAAAAAAAAAAA
#=GR BDMR010406849.1_117-341               PP *******9865543...33444555555566666654..................6789976666655.567788888999999**
QEEW01024769.1_18022-18145                    ACUAUUGUUGUGCAAUAAAUUGAUAAAAAAGUAGCAAUCCCU-------------CGAAAUAUUUUGAGACAAAAAAAAGUAAACU
#=GR QEEW01024769.1_18022-18145            PP *********************************999999999.............999****************************
KZ494165.1_468255-468517                      ---------------CUUUUUAUUAAUAAAGAA-ACGUUCAA-------------CGUAUUUCAUUUGAUCAAAAACAAAAUUAGC
#=GR KZ494165.1_468255-468517              PP ...............6799999**********9.5*******.............*******************************
SCLH01000201.1_569661-569805                  GUUUCUUUCACGAAUU-UUCGUUGCGUGAAGAAAAAAUCCAG-------------UUUUCUUCACGCAUUUUCUAUGCGUGAAGAA
#=GR SCLH01000201.1_569661-569805          PP ************9998.56778**************986688.............*******************************
JHQJ01004986.1_330-462                        ----------CAAACUCAUAAAUCUAUG--UCUGCUCUCCAU-------------GAUUAUGGAUGGGAUCAAAAAAAAAAAAAAA
#=GR JHQJ01004986.1_330-462                PP ..........444445566677777773..55568999****.............*******************************
NJRL01002440.1_3600-3465                      GUUACUUUUACUCGUUACGUAAUGAAUAAAGUAAC-------GAG------UUAC-----UUUUUUCAAUGAAUAACGAGUAACGA
#=GR NJRL01002440.1_3600-3465              PP *************************9987766553.......444......4333.....66789*********************
PHTE01000314.1_126558-126680                  CUAUUUGUUUCCCAUAUAGUUUCCUAUAUAGGAAGCUUAUAU-------------AGCUAUAUAUAGCGUCAAUAAUAUAAAAAAA
#=GR PHTE01000314.1_126558-126680          PP 55445567777778888999*****************6789*.............*******************************
CM022876.1_17714974-17715146                  GUUUCUCACAGGUAACAGGUAUCUC-----------------CAUGGUGGUACUG----------AAGAAAAAAAAAAAAAAAAAA
#=GR CM022876.1_17714974-17715146          PP 8899999999999999999987764.................4567778887754..........567889999999999999999
PYSK01000380.1_5299-5039                      ------------------------------------------UUCCUGGGGGGGG-------------GAAAAAAAAAAAAAAGAA
#=GC SS_cons                                  >>>->>->>>>>>>>>>:::::<<<<<---<<<--<<__________________>>--->>>>>>>>::::::::::::::::::
#=GC RF                                       aucAuuGucaCaCauuaAGUAAuCaauAAAGaaAACuUCCAU~~~~~~~~~~~~~aGCUAuuCauuGaGUCAAAAAAAAAAAAAAA
//
