# Supplementary material for: Thirteen dubious ways to detect conserved structural RNAs
Source: IUBMB Life. Author manuscript; Available in PMC 2024 Jul 10. (PMC11234323; doi:10.1002/iub.2694)
Supplement: supplementary_material [file NIHMS1907110-supplement-supplementary_material.gz › supplemental_material/Figure9/R-scape/CDKN1B-3UTR_human_fig1_vertebrates.Eval_1e-10_1.fold.cov]

#
# Method Target_E-val [cov_min,cov_max] [FP | TP True Found | Sen PPV F] 
# GTp    0.05           [-9.59,185.55]    [0 | 2 43 2 | 4.65 100.00 8.89] 
#
# in_CaCoFold in_given   left_pos       right_pos      score           E-value substitutions    power
#-------------------------------------------------------------------------------------------------------
*	 	        62	        63	185.54790	0.0216429	38		0.82
*	*	       161	       292	119.72234	0.0187194	6		0.17
