# Supplementary material for: Thirteen dubious ways to detect conserved structural RNAs
Source: IUBMB Life. Author manuscript; Available in PMC 2024 Jul 10. (PMC11234323; doi:10.1002/iub.2694)
Supplement: supplementary_material [file NIHMS1907110-supplement-supplementary_material.gz › supplemental_material/Figure9/R-scape/CDKN1B-3UTR_human_fig1_vertebrates.Eval_1e-10_1.fold.R2R.sto]

# STOCKHOLM 1.0
#=GF ID CDKN1B-3UTR_human_fig1_vertebrates.Eval_1e-10_1
#=GF AU Infernal 1.1.2
#=GF R2R SetDrawingParam prefixSsWithPkInDrawings false
#=GF R2R SetDrawingParam prefixSsWithPkInDrawings false
#=GF NUM_COV 7
#=GF WEIGHT_MAP NC_000012.12_12722106-12722395 0.0441833 NC_027880.1_13125278-13125567 0.0441833 NC_036891.1_12972348-12972637 0.0441833 NC_036915.1_13097295-13097585 0.176733 NC_044403.1_21100041-21099751 0.176733 NW_022611650.1_11473973-11474263 0.176733 NC_044614.1_11744280-11744567 0.0441833 NW_012104599.1_1048802-1048512 0.100991 NW_012009027.1_12888675-12888385 0.100991 NC_022282.1_13293576-13293866 0.0224423 NC_023652.1_12616964-12617254 0.0224423 NW_012010756.1_8515263-8514973 0.0224423 NC_045443.1_12779205-12779495 0.0224423 NC_037679.1_106694848-106695138 0.0224423 NC_041764.1_14096546-14096836 0.0224423 NC_044984.1_12197647-12197937 0.0224423 NW_022681456.1_118879328-118879038 0.0224423 NW_012112030.1_8437974-8438265 0.0224423 NW_018498859.1_8335803-8335510 0.166317 NC_044558.1_13699808-13700097 0.101166 NC_013904.1_8835095-8834803 0.166695 NW_022437024.1_1172812-1173105 0.166317 NW_016107317.1_725558-725853 0.166317 NW_003943669.1_5055867-5056163 0.266078 NW_015351262.1_1397865-1398160 0.329377 NW_004624752.1_25202741-25202448 0.652004 NW_006203577.1_475790-475494 0.666682 NW_016803311.1_280045-280332 0.101166 NW_007249827.1_263753-263459 1.10151 NW_004936587.1_4573438-4573144 0.197894 NW_020963351.1_6201074-6200778 0.329377 NW_020540305.1_1396694-1396399 0.197894 NW_014638714.1_2699014-2699309 0.492709 NW_011889064.1_1741552-1741256 0.297841 NW_006436288.1_866040-866336 0.297841 NW_011045596.1_228328-228623 0.652004 NW_007673769.1_75516-75812 0.246355 NW_016529461.1_188157-188451 0.653923 NW_003852519.1_1421048-1421342 1.24468 NC_032654.1_103963461-103963163 0.207429 NC_043709.1_93025222-93024925 0.275873 NW_017739137.1_1586566-1586859 0.587144 NC_009149.3_41655728-41656027 0.246355 NW_005393154.1_1367819-1367521 0.103714 NW_011494962.1_3354688-3354986 0.103714 NC_046293.1_27465660-27465953 0.587144 NW_004524588.1_3132034-3132333 0.79891 NW_020356453.1_15228545-15228246 0.205973 NW_015494625.1_1272682-1272972 0.595682 NW_006797390.1_90467-90171 0.257782 NW_020093597.1_1283041-1283329 0.902519 NC_037332.1_97104636-97104338 0.207429 NW_021126247.1_44954443-44954153 0.902519 NW_017842229.1_17568778-17568481 0.128891 NC_033666.1_97566995-97566700 1.05177 NW_020269077.1_3449269-3449570 0.205973 NW_020963266.1_372336-372042 0.803753 NW_004955413.1_9620274-9620564 0.79891 AC_000072.1_156362556-156362848 0.664857 NW_006733678.1_2981050-2980752 0.128891 NC_037548.1_23041580-23041882 0.673143 NW_022631003.1_19843868-19844162 0.416445 NC_040254.1_217382969-217382666 0.232567 NW_006922075.1_266657-266349 1.21524 NW_012150696.1_1106591-1106887 1.05177 NW_019154091.1_39113220-39113515 0.155634 NW_019154091.1_39167073-39167368 0.155634 NW_015351273.1_9596892-9597187 0.803753 NW_007370663.1_2794068-2794364 0.759992 NW_015504248.1_9683268-9682971 1.0358 NC_013676.1_27010160-27009864 1.16169 NW_021964223.1_13956192-13955893 0.303073 NW_006501111.1_7616171-7615884 0.474174 NW_020312893.1_16046509-16046211 0.076822 NW_020998700.1_3476854-3477152 0.076822 NW_004450790.1_1517428-1517724 0.348653 NW_020176571.1_9181661-9181959 0.0429637 NW_020837980.1_18438911-18438613 0.0429637 NW_021703783.1_9342728-9343026 0.0429637 NC_045772.1_93396697-93396399 0.0429637 NC_030812.1_95745169-95744863 0.232567 NC_045619.1_55855216-55855512 0.155634 NW_018734332.1_12267068-12267368 0.115233 NW_022589767.1_1831770-1832070 0.115233 NW_004438554.1_4507518-4507219 0.0429637 NW_007727312.1_434885-435180 1.22835 NW_022134971.1_1411010-1411308 0.257782 NW_006288361.1_120169-119875 0.571289 NW_021630578.1_248259-247969 0.474174 NW_004569192.1_10909589-10909292 0.155634 NC_000072.6_134925247-134925539 0.995767 NW_004545902.1_14527414-14527116 1.70213 NW_020884870.1_45804771-45805071 0.076822 NW_022098015.1_9505165-9505465 0.0429637 NC_044544.1_14271294-14270996 0.303073 NC_046159.1_14517784-14517490 0.664857 NW_011511552.1_2562911-2563209 0.151537 NC_045729.1_13646123-13645825 0.151537 NW_008329365.1_2025836-2025539 1.16552 NW_022196903.1_128802265-128802554 1.04959 NC_034575.1_132904198-132904507 1.69985 NW_004454209.1_2550858-2551155 0.886876 NW_005358943.1_5807181-5806885 0.569353 NW_018342843.1_10371-10675 0.541486 NW_020834768.1_1625927-1626222 0.0517261 NW_004535489.1_978970-979278 1.68518 NW_006383457.1_1182349-1182651 0.230466 NW_004482824.1_2051456-2051762 1.07679 NW_021604792.1_6476411-6476118 1.24973 NW_005871058.1_11846575-11846872 0.569353 NT_176391.1_6837658-6837945 0.96269 NC_037547.1_158080783-158080495 1.53256 NW_021146365.1_11871-12168 0.589216 NW_017619867.1_1771189-1771485 0.0517261 NC_044309.1_46276471-46276767 0.0517261 NC_018729.3_48740412-48740713 0.724666 NW_006803966.1_5812525-5812818 1.61601 NW_004801640.1_2491189-2491452 1.13454 NW_006711765.1_1178108-1177811 0.0517261 NW_020822636.1_3563626-3563917 0.711262 NW_004567137.1_13407058-13406770 1.486 NW_020339853.1_34733371-34733072 0.206904 NW_018658052.1_131935-131646 1.05524 NW_017873155.1_2451-2159 1.62141 NW_017731426.1_941049-941343 1.00653 NW_004949097.1_1108605-1108893 0.995767 NC_010447.5_59731470-59731179 0.685999 NW_003573422.1_2311690-2311992 2.56313 NW_006399817.1_5189366-5189705 1.41444 NW_022105855.1_1904447-1904144 2.15442 NC_046159.1_16181411-16181136 1.98617 NC_034591.1_149902679-149902963 1.07351 AC_000072.1_154265753-154265482 1.98617 NW_006408604.1_11596989-11596675 1.21524 NW_004444120.1_1527724-1528037 1.70862 NW_004504502.1_22781-22507 1.80524 NW_003217520.1_1674542-1674258 1.40381 NW_012267297.1_1038685-1038993 3.00588 NW_004457854.1_230930-230632 3.84154 NW_007907282.1_1294483-1294775 1.05286 NW_018344043.1_9180236-9180518 1.42653 NW_020656135.1_32135585-32135292 1.05286 NC_045430.1_103816472-103816757 1.23201 NW_020951209.1_2636935-2636651 1.23201 NC_008808.1_111602521-111602237 1.50266 NC_041738.1_4053193-4053498 2.93639 NW_006621076.1_4451496-4451176 1.21706 NW_022645710.1_343914-343588 0.964542 NW_007281456.1_723973-724306 0.848656 NW_020664463.1_16180355-16180692 0.848656 NW_005853107.1_1366172-1366496 1.18082 NC_044322.1_232589786-232589458 0.964542 NW_020339853.1_34717508-34717788 1.80525 NW_006532642.1_239851-239542 3.47191 NW_015386177.1_54944-54675 2.17655 NW_020769308.1_49493864-49493601 2.28193 NC_041316.1_1183516-1183198 2.53215 NW_013995860.1_60318644-60318927 0.267097 NW_013995860.1_60321760-60322043 0.267097 NW_020451021.1_304289-304006 0.267097 NW_017729022.1_110029767-110030123 1.443 NW_020453549.1_4842575-4842860 0.80129 NW_003339126.1_385255-384974 3.50768 NW_017708092.1_6487908-6487617 1.60522 NW_005842307.1_78317-78608 1.60522 NW_020884989.1_688215-687904 0.599247 NW_020716724.1_1365320-1365582 2.28193 NW_010107688.1_797-1088 0.311559 NW_017728931.1_15293190-15292834 1.443 NC_046316.1_1149755-1149457 2.53215 NW_016690388.1_496361-496672 0.349561 NW_010684381.1_1323-1638 1.72604 NW_009647222.1_12930375-12930683 1.55003 NC_045547.1_74744499-74744766 1.97249 NC_040046.1_133420902-133421199 0.821113 NW_010972909.1_2639410-2639729 0.303244 NW_009271502.1_1219722-1219424 0.958282 NW_009259318.1_3394346-3393997 2.5776 NW_020897480.1_144544-144232 0.349561 NW_020897850.1_643271-643586 0.711606 NW_009751504.1_583-265 0.303244 NW_010490172.1_693-373 1.06749 NC_044020.1_25244155-25243829 0.311559 NW_005054326.1_3074051-3074332 1.58028 NW_009703638.1_1252-1621 1.23108 NW_013185665.1_745394-745704 1.83546 NW_009172898.1_606-334 1.95359 NW_010161025.1_1037-1412 1.78676 NW_021940861.1_671449-671763 0.711606 NW_010774614.1_865-567 0.743944 NC_044586.1_8171146-8171466 0.759046 NW_004848253.1_2771869-2771554 1.82326 NW_009085202.1_637-325 1.83896 NW_020454383.1_217266-217570 3.00205 NW_013658678.1_435899-436171 1.97249 NW_018150764.1_1741438-1741769 2.55764 NW_010581680.1_679759-680060 1.85264 NC_045641.1_70881334-70881016 0.599247 NW_009258102.1_150288-150675 2.02882 NW_009225259.1_925-1250 0.620323 NC_031773.1_70981722-70981332 1.43412 NC_015011.2_68900686-68900945 2.52653 NC_045559.1_70547348-70547050 1.83896 NW_015166470.1_175370-175700 3.06744 NW_009912053.1_906-594 1.87001 NW_005087588.1_6671927-6672323 1.43412 NW_010067926.1_1082-1405 0.743944 NW_018363880.1_435673-435405 2.32551 NW_009606216.1_911-1217 1.84377 NW_010529089.1_989-1316 0.936506 NW_004994924.1_794473-794800 1.31907 NW_008824864.1_3372313-3371997 2.25132 NW_020958498.1_5723-6047 1.52385 NW_014650466.1_6152705-6153036 1.88354 NW_004930042.1_3446913-3446588 1.31907 NW_004973623.1_518451-518749 1.93175 NW_009860135.1_893-567 0.743944 NW_005081546.1_5805972-5806298 3.0965 NW_015091152.1_1014865-1015185 1.84377 NW_008796215.1_151622-152012 2.2007 NW_022670524.1_3105114-3104792 0.743944 NC_044279.2_54129561-54129225 1.82326 NW_007252349.1_59073-59357 7.38837 NC_044999.1_70503944-70503562 2.14004 NC_045479.1_9602624-9602957 0.991637 NW_010227701.1_578-247 2.3173 NC_006088.5_72105056-72105339 2.32551 NW_010314652.1_1190-1562 2.09771 NW_022044632.1_8389664-8390059 2.14091
#=GF USED_GSC TRUE
#=GF DID_FRAGMENTARY FALSE.  globalOuterFirst,Last=0,339
#=GF R2R keep allpairs


NC_000012.12_12722106-12722395             UCUGUAAAAACACUGAAAAAUUAUACUAACUUAUUUAUGUUAAAAGA-----UUUUUUUUAAUCUAGACAAUAUACA---AGCCAAAGUGGCA-UGUUUUGUGCAUUUGUAAAUGCUGUGUUGGGUAGAAUAGGUUUU----------------------------------CCCC-UCUUUUGUUAAAUAAUAUGGCUAUGCUUAAAAGGUUGCAUACUGAGCCAAGUAUAAUUUUUUGUAAUGUGUGAAAAAGAUGCCA----AUUAUUGUUACACAUUAAGUAAUCAAUAAAGAAAACUUCCAU-AGCUAUUCAUUGAGUCAAAUUGUAAUGUGCU
#=GR NC_000012.12_12722106-12722395     PP ***********************************************.....*************************...*************.********************************************..................................****.************************************************************************************....******************************************.*******************************
NC_027880.1_13125278-13125567              UCUGUAAAAACACUGAAAAAUUAUACUAACUUAUUUAUGUUAAAAGA-----UUUUUUUUAAUCUAGACAAUAUACA---AGCCAAAGUGGCA-UGUUUUGUGCAUUUGUAAAUGCUGUGUUGGGUAGAAUAGGUUUU----------------------------------CCCC-UCUUUUGUUAAAUAAUAUGGCUAUGCUUAAAAGGUUGCAUACUGAGCCAAGUAUAAUUUUUUGUAAUGUGUGAAAAAGAUGCCA----AUUAUUGUUACACAUUAAGUAAUCAAUAAAGAAAACUUCCAU-AGCUAUUCAUUGAGUCAAAUUGUAAUGUGCU
#=GR NC_027880.1_13125278-13125567      PP ***********************************************.....*************************...*************.********************************************..................................****.************************************************************************************....******************************************.*******************************
NC_036891.1_12972348-12972637              UCUGUAAAAACACUGAAAAAUUAUACUAACUUAUUUAUGUUAAAAGA-----UUUUUUUUAAUCUAGACAAUAUACA---AGCCAAAGUGGCA-UGUUUUGUGCAUUUGUAAAUGCUGUGUUGGGUAGAAUAGGUUUU----------------------------------CCCC-UCUUUUGUUAAAUAAUAUGGCUAUGCUUAAAAGGUUGCAUACUGAGCCAAGUAUAAUUUUUUGUAAUGUGUGAAAAAGAUGCCA----AUUAUUGUUACACAUUAAGUAAUCAAUAAAGAAAACUUCCAU-AGCUAUUCAUUGAGUCAAAUUGUAAUGUGCU
#=GR NC_036891.1_12972348-12972637      PP ***********************************************.....*************************...*************.********************************************..................................****.************************************************************************************....******************************************.*******************************
NC_036915.1_13097295-13097585              UCUGUAAAAACACUGAAAAAUUAUACUAACUUAUUUAUGUUAAAAGA-----UUUUUUUUAAUCUAGACAAUAUACA---AGCCAAAGUGGCA-UGUUUUGUGCAUUUGUAAAUGCUGUAUUGGGUAGAAUAGGUUUU----------------------------------CCCC-UCUUUUGUUAAAUAAUAUGGCUAUGCUUAAAAGGUUGCAUACUGAGCCAAGUAUAAUUUUUUGUAAUGUGUGAAAAAGAUGCCA----AUUAUUGUUACACAUUAAGUAAUCAAUAAAGAAAACUUCCAU-AGCUAUUCAUUGAGUCAAAUUGUAAUGUGCU
#=GR NC_036915.1_13097295-13097585      PP ***********************************************.....*************************...*************.****************************************7657..................................9***.************************************************************************************....******************************************.*******************************
NC_044403.1_21100041-21099751              UCUGUACAAACACUGAAAAAUUAUACUAACUUAUUUAUGUUAAAAGA-----UUUUUUUUAAUCUAGACAAUAUACA---AGCCAAAGUGGCA-UGUUUUGUGCAUUUGUAAAUGCUGUAUUGGGUAGAAUAGGUUUU----------------------------------CCCC-UCUUUUGUUAAAUAAUAUGGCUAUGCUUAAAAGGUUGCAUACUGAGCCAAGUAUAAUUUUUUGUAAUGUGUGAAAAAGAUGCCA----AUUAUUGUUACACAUUAAGUAAUCAAUAAAGAAAACUUCCAU-AGCUAUUCAUUGAGUCAAAUUGUAACGUGCU
#=GR NC_044403.1_21100041-21099751      PP ***********************************************.....*************************...*************.****************************************7657..................................9***.************************************************************************************....******************************************.*******************************
NW_022611650.1_11473973-11474263           UCUGUACAAACACUGAAAAAUUAUACUAACUUAUUUAUGUUAAAAGA-----UUUUUUUUAAUCUAGACAAUAUACA---AGCCAAAGUGGCA-UGUUUUGUGCAUUUGUAAAUGCUGUAUUGGGUAGAAUAGGUUUU----------------------------------CCCC-UCUUUUGUUAAAUAAUAUGGCUAUGCUUAAAAGGUUGCAUACUGAGCCAAGUAUAAUUUUUUGUAAUGUGUGAAAAAGAUGCCA----AUUAUUGUUACACAUUAAGUAAUCAAUAAAGAAAACUUCCAU-AGCUAUUCAUUGAGUCAAAUUGUAAUGUGCU
#=GR NW_022611650.1_11473973-11474263   PP ***********************************************.....*************************...*************.****************************************7657..................................9***.************************************************************************************....******************************************.*******************************
NC_044614.1_11744280-11744567              UCUGUAAAAACACUGAAAAAUUAUACUAACUUAUUUAUGUUAAAAGA-----UUUUUUUUAAUCUAGACAAUAUACA---AGCCAAAGUGGCA-UGUUUUGUGCAUUUGUAAAUGCUGUGUUGGGUAGAAUAGGUUUU----------------------------------CCC---CUUUUGUUAAAUAAUAUGGCUAUGCUUAAAAGGUUGCAUACUGAGCCAAGUAUAAUUUUUUGUAAUGUGUGAAAAAGAUGCCA----AUUAUUGUUACACAUUAAGUAAUCAAUAAAGAAAACUUCCAU-AGCUAUUCAUUGAGUCAAAUUGUAAUGUGCU
#=GR NC_044614.1_11744280-11744567      PP ***********************************************.....*************************...*************.********************************************..................................**5...5899*******************************************************************************....******************************************.*******************************
NW_012104599.1_1048802-1048512             UCUGUAAAAACACUGAAAAAUUAUACUAACUUAUUUAUGUUAAAAGA-----UUUUUUUUAAUCUAGACAAUAUACA---AGCCAAAGUGGCA-UGUUUUGUGCAUUUGUAAAUGCUGUAUUGGGUAGAAUAGGUUUU----------------------------------CCCC-UCUUUUGUUAAAUAAUAUGGCUAUGCUUAAAAGAUUGCAUACUGAGCCAAGUAUAAUUUUUUGUAAUGUGUGAAAAAGAUGCCA----AUUAUUGUUAUACAUUAAGCAGUCAAUAAAGAAAACUUCCAU-AGCUAUUCAUUGAGUCAAACUGUAAUGUGCU
#=GR NW_012104599.1_1048802-1048512     PP ***********************************************.....*************************...*************.****************************************7657..................................9***.************************************************************************************....******************************************.*******************************
NW_012009027.1_12888675-12888385           UCUGUAAAAACACUGAAAAAUUAUACUAACUUAUUUAUGUUAAAAGA-----UUUUUUUUAAUCUAGACAAUAUACA---AGCCAAAGUGGCA-UGUUUUGUGCAUUUGUAAAUGCUGUAUUGGGUAGAAUAGGUUUU----------------------------------CCCC-UCUUUUGUUAAAUAAUAUGGCUAUGCUUAAAAGAUUGCAUACUGAGCCAAGUAUAAUUUUUUGUAAUGUGUGAAAAAGAUGCCA----AUUAUUGUUAUACAUUAAGCAGUCAAUAAAGAAAACUUCCAU-AGCUAUUCAUUGAGUCAAACUGUAAUGUGCU
#=GR NW_012009027.1_12888675-12888385   PP ***********************************************.....*************************...*************.****************************************7657..................................9***.************************************************************************************....******************************************.*******************************
NC_022282.1_13293576-13293866              UCUGUAAAAACACUGAAAAAUUAUACUAACUUAUUUAUGUUAAAAGA-----UUUUUUUUAAUCUAGACAAUAUACA---AGCCAAAGUGGCA-UGUUUUGUGCAUUUGUAAAUGCUGUAUUGGGUAGAAUAGGUUUU----------------------------------CCCC-UCUUUUGUUAAAUAAUAUGGCUAUGCUUAAAAGAUUGCAUACUGAGCCAAGUAUAAUUUUUUGUAAUGUGUGAAAAAGAUGCCA----AUUAUUGUUAUACAUUAAGCAGUCAAUAAAGAAAACUUCCAU-AGCUAUUCAUUGAGUCAAAUUGUAAUGUGCU
#=GR NC_022282.1_13293576-13293866      PP ***********************************************.....*************************...*************.****************************************7657..................................9***.************************************************************************************....******************************************.*******************************
NC_023652.1_12616964-12617254              UCUGUAAAAACACUGAAAAAUUAUACUAACUUAUUUAUGUUAAAAGA-----UUUUUUUUAAUCUAGACAAUAUACA---AGCCAAAGUGGCA-UGUUUUGUGCAUUUGUAAAUGCUGUAUUGGGUAGAAUAGGUUUU----------------------------------CCCC-UCUUUUGUUAAAUAAUAUGGCUAUGCUUAAAAGAUUGCAUACUGAGCCAAGUAUAAUUUUUUGUAAUGUGUGAAAAAGAUGCCA----AUUAUUGUUAUACAUUAAGCAGUCAAUAAAGAAAACUUCCAU-AGCUAUUCAUUGAGUCAAAUUGUAAUGUGCU
#=GR NC_023652.1_12616964-12617254      PP ***********************************************.....*************************...*************.****************************************7657..................................9***.************************************************************************************....******************************************.*******************************
NW_012010756.1_8515263-8514973             UCUGUAAAAACACUGAAAAAUUAUACUAACUUAUUUAUGUUAAAAGA-----UUUUUUUUAAUCUAGACAAUAUACA---AGCCAAAGUGGCA-UGUUUUGUGCAUUUGUAAAUGCUGUAUUGGGUAGAAUAGGUUUU----------------------------------CCCC-UCUUUUGUUAAAUAAUAUGGCUAUGCUUAAAAGAUUGCAUACUGAGCCAAGUAUAAUUUUUUGUAAUGUGUGAAAAAGAUGCCA----AUUAUUGUUAUACAUUAAGCAGUCAAUAAAGAAAACUUCCAU-AGCUAUUCAUUGAGUCAAAUUGUAAUGUGCU
#=GR NW_012010756.1_8515263-8514973     PP ***********************************************.....*************************...*************.****************************************7657..................................9***.************************************************************************************....******************************************.*******************************
NC_045443.1_12779205-12779495              UCUGUAAAAACACUGAAAAAUUAUACUAACUUAUUUAUGUUAAAAGA-----UUUUUUUUAAUCUAGACAAUAUACA---AGCCAAAGUGGCA-UGUUUUGUGCAUUUGUAAAUGCUGUAUUGGGUAGAAUAGGUUUU----------------------------------CCCC-UCUUUUGUUAAAUAAUAUGGCUAUGCUUAAAAGAUUGCAUACUGAGCCAAGUAUAAUUUUUUGUAAUGUGUGAAAAAGAUGCCA----AUUAUUGUUAUACAUUAAGCAGUCAAUAAAGAAAACUUCCAU-AGCUAUUCAUUGAGUCAAAUUGUAAUGUGCU
#=GR NC_045443.1_12779205-12779495      PP ***********************************************.....*************************...*************.****************************************7657..................................9***.************************************************************************************....******************************************.*******************************
NC_037679.1_106694848-106695138            UCUGUAAAAACACUGAAAAAUUAUACUAACUUAUUUAUGUUAAAAGA-----UUUUUUUUAAUCUAGACAAUAUACA---AGCCAAAGUGGCA-UGUUUUGUGCAUUUGUAAAUGCUGUAUUGGGUAGAAUAGGUUUU----------------------------------CCCC-UCUUUUGUUAAAUAAUAUGGCUAUGCUUAAAAGAUUGCAUACUGAGCCAAGUAUAAUUUUUUGUAAUGUGUGAAAAAGAUGCCA----AUUAUUGUUAUACAUUAAGCAGUCAAUAAAGAAAACUUCCAU-AGCUAUUCAUUGAGUCAAAUUGUAAUGUGCU
#=GR NC_037679.1_106694848-106695138    PP ***********************************************.....*************************...*************.****************************************7657..................................9***.************************************************************************************....******************************************.*******************************
NC_041764.1_14096546-14096836              UCUGUAAAAACACUGAAAAAUUAUACUAACUUAUUUAUGUUAAAAGA-----UUUUUUUUAAUCUAGACAAUAUACA---AGCCAAAGUGGCA-UGUUUUGUGCAUUUGUAAAUGCUGUAUUGGGUAGAAUAGGUUUU----------------------------------CCCC-UCUUUUGUUAAAUAAUAUGGCUAUGCUUAAAAGAUUGCAUACUGAGCCAAGUAUAAUUUUUUGUAAUGUGUGAAAAAGAUGCCA----AUUAUUGUUAUACAUUAAGCAGUCAAUAAAGAAAACUUCCAU-AGCUAUUCAUUGAGUCAAAUUGUAAUGUGCU
#=GR NC_041764.1_14096546-14096836      PP ***********************************************.....*************************...*************.****************************************7657..................................9***.************************************************************************************....******************************************.*******************************
NC_044984.1_12197647-12197937              UCUGUAAAAACACUGAAAAAUUAUACUAACUUAUUUAUGUUAAAAGA-----UUUUUUUUAAUCUAGACAAUAUACA---AGCCAAAGUGGCA-UGUUUUGUGCAUUUGUAAAUGCUGUAUUGGGUAGAAUAGGUUUU----------------------------------CCCC-UCUUUUGUUAAAUAAUAUGGCUAUGCUUAAAAGAUUGCAUACUGAGCCAAGUAUAAUUUUUUGUAAUGUGUGAAAAAGAUGCCA----AUUAUUGUUAUACAUUAAGCAGUCAAUAAAGAAAACUUCCAU-AGCUAUUCAUUGAGUCAAAUUGUAAUGUGCU
#=GR NC_044984.1_12197647-12197937      PP ***********************************************.....*************************...*************.****************************************7657..................................9***.************************************************************************************....******************************************.*******************************
NW_022681456.1_118879328-118879038         UCUGUAAAAACACUGAAAAAUUAUACUAACUUAUUUAUGUUAAAAGA-----UUUUUUUUAAUCUAGACAAUAUACA---AGCCAAAGUGGCA-UGUUUUGUGCAUUUGUAAAUGCUGUAUUGGGUAGAAUAGGUUUU----------------------------------CCCC-UCUUUUGUUAAAUAAUAUGGCUAUGCUUAAAAGAUUGCAUACUGAGCCAAGUAUAAUUUUUUGUAAUGUGUGAAAAAGAUGCCA----AUUAUUGUUAUACAUUAAGCAGUCAAUAAAGAAAACUUCCAU-AGCUAUUCAUUGAGUCAAAUUGUAAUGUGCU
#=GR NW_022681456.1_118879328-118879038 PP ***********************************************.....*************************...*************.****************************************7657..................................9***.************************************************************************************....******************************************.*******************************
NW_012112030.1_8437974-8438265             UCUGUAAAAACACUGAAAAAUUAUACUAACUUAUUUAUGUUAAAAGA-----UUUUUUUUAAUCUAGACAAUAUACA---AGCCAAAGUGGCA-UGUUUUGUGCAUUUGUAAAUGCUGUAUUGGGUAGAAUAGGUUUU----------------------------------CCCC-UCUUUUGUUAAAUAAUAUGGCUAUGCUUAAAAGAUUGCAUACUGAGCCAAGUAUAAUUUUUUGUAAUGUGUGAAAAAGAUGCCA----AUUAUUGUUAUACAUUAAGCAGUCAAUAAAGAAAACUUCCAU-AGCUAUUCAUUGAGUCAAAUUGUAAUGUGCU
#=GR NW_012112030.1_8437974-8438265     PP ***********************************************.....76656789*****************...*************.****************************************8756..................................8889.************************************************************************************....******************************************.*******************************
NW_018498859.1_8335803-8335510             UCUGUAAAAACACUGAAAAAUUAUACUAACUUAUUUAUGUUAAAAGAU--UUUUUUUUUUAAUCUAGACAAUAUACA---AGCCAAAGUGGCA-UGUUUUGUGCAUUUGUAAAUGCUGUACUGGGUAGAAUAGGUUUU----------------------------------CUUCCUCUUUUGUUAAAUAAUAUGGCUAUGCUUAAAAGGUUGCAUACUGAGCCAAGUAUAAUUUUUUGUAAUGUGUGAAAAGGAUGCCA----AUUAUUGUUACACAUUAAGCAAUCAAUAAAGAAAACUUCCAU-AGCUAUUCAUUGAGUCAAAUUGUAAUGUGCU
#=GR NW_018498859.1_8335803-8335510     PP ***********************************************6..6556677899*****************...*************.********************************************..................................99777************************************************************************************....******************************************.*******************************
NC_044558.1_13699808-13700097              UCUGUAAAAACACUGAAAAAUUAUACUAACUUAUUUAUGUUAAAAGA-----UUUUUUUUAAUCUAGACAAUAUACA---AGCCAAAGUGGCA-UGUUUUGUGCAUUUGUAAAUGCUGUAUUGGGUAGAAUAGGUUUU----------------------------------CCCC-UCUUUUGUUAAAUAAUAUGGCUAUGCUUAAAAGAUUGCAUACUGAGCCAAGUAUAAUUUUUUGUAAUGUGUGAAAAAGAUGCCA----AUUAUUGUUAUACAUUAAGCAGUCAAUAAAGAAAACUUCCAU-AGCUA-UCAUUGAGUCAAAUUGUUAUGUGCU
#=GR NC_044558.1_13699808-13700097      PP ***********************************************.....*************************...*************.****************************************7657..................................9***.************************************************************************************....******************************************.*****.7************************
NC_013904.1_8835095-8834803                UCUGUAAAAACACUGAAAAAUUAUACUAACUUAUUUAUGUUAAAAGAU---UUUUUUUUUAAUCUAGACAAUAUACA---AGCCAAAGUGGCA-UGUUUUGUGCAUUUGUAAAUGCUGUACUGGGUAGAAUAGGUUUU----------------------------------CUUCCUCUUUUGUUAAAUAAUAUGGCUAUGCUUAAAAGGUUGCAUACUGAGCCAAGUAUAAUUUUUUGUAAUGUGUGAAAAGGAUGCCA----AUUAUUGUUACACAUUAAGCAAUCAAUAAAGAAAACUUCCAU-AGCUAUUCACUGAGUCAAAUUGUAAUGUGCU
#=GR NC_013904.1_8835095-8834803        PP ***********************************************7...666778899*****************...*************.********************************************..................................*9777************************************************************************************....******************************************.*******************************
NW_022437024.1_1172812-1173105             UCUGUAAAAACACUGAAAAAUUAUACUAACUUAUUUAUGUUAAAAGAU--UUUUUUUUUUAAUCUAGACAAUAUACA---AGCCAAAGUGGCA-UGUUUUGUGCAUUUGUAAAUGCUGUACUGGGUAGAAUAGGUUUU----------------------------------CUUCCUCUUUUGUUAAAUAAUAUGGCUAUGCUUAAAAGGUUGCAUACUGAGCCAAGUAUAAUUUUUUGUAAUGUGUGAAAAGAAUGCCA----AUUAUUGUUACACAUUAAGCAAUCAAUAAAGAAAACUUCCAU-AGCUAUUCAUUGAGUCAAAUUGUAAUGUGCU
#=GR NW_022437024.1_1172812-1173105     PP ***********************************************6..6556677899*****************...*************.********************************************..................................99777************************************************************************************....******************************************.*******************************
NW_016107317.1_725558-725853               UCUGUAAAAACACUGAAAAAUUAUACUAACUUAUUUAUGUUAAAAGAUUUUUUUUUUUUUAAUCUAGACAAUAUACA---AGCCAAAGUGGCA-UGUUUUGUGCAUUUGUAAAUGCUGUACUGGGUAGAAUAGGUUUU----------------------------------CUUCCUCUUUUGUUAAAUAAUAUGGCUAUGCUUAAAAGGUUGCAUACUGAGCCAAGUAUAAUUUUUUGUAAUGUGUGAAAAGAAUGCCA----AUUAUUGUUACACAUUAAGCAAUCAAUAAAGAAAACUUCCAU-AGCUAUUCAUUGAGUCAAAUGGUAAUGUGCU
#=GR NW_016107317.1_725558-725853       PP ***********************************************6554445567789*****************...*************.********************************************..................................99777************************************************************************************....******************************************.*******************************
NW_003943669.1_5055867-5056163             UCUGUAAAAACACUGAAAAAUUAUACUAACUUAUUUAUGUUAAAAGAUUUUUUUUUUUUUAAUCUAGACAAUAUACA---AGCCAAAGUGGCA-UGUUCUGUGCAUUUGUAAAUGCUGUACUGGGUAGACUAGGUUUU----------------------------------CUUCCUCUUUUGUUAAAUAAUAUGGCUAUGCUUAAAAGGUUGCAUACUGAGCCAAGUAUAAUUUUUUGUAAUGUGUGAAAAGGAUGCCA----AUUAUUGUUACACAUUAAGCAAUCAAUAAAGAAAACUUCCAU-AGCUAUUCAUUGAGUCAAAUUGUAAUGUGCU
#=GR NW_003943669.1_5055867-5056163     PP ***********************************************6544334566789*****************...*************.********************************************..................................99766************************************************************************************....******************************************.*******************************
NW_015351262.1_1397865-1398160             UCUGUAAAGACACUGAAAAAUUAUACUAACUUAUUUAUGUUAAAAGAGA-UUUUUUUUUUAAUCUAGACAAUAUACA---AGCCAAAGUGGCA-UGUUUUGUGCAUUUGUAAAUGCUGUAUUGGGUAGACUAGGUUUU----------------------------------CCCCUUCUUUUGUUAAAUAAUAUGGCUAUGCUUAAAAGAUUGCAUACUGAGCCAAGUAUAAUUUUUUGUAAUGUGUGAAAAAGAUGCCA----AUUAUUGUUACACAUCAAGCAAUCAAUAAAGAAAACUUCCAU-AGCUAUUCAUUGAGUGCAGCUGUAAUGUGUU
#=GR NW_015351262.1_1397865-1398160     PP *****************************************87567788.877888999******************...*************.********************************************..................................***9999**********************************************************************************....******************************************.*******************************
NW_004624752.1_25202741-25202448           UCUGUAAAGACACUGAAAAAUUAUACUAACUUAUUUAUGUUAAGAGAU---UUUUUUUUUAAUCUAGACAAUAUACA---AGCCAAAGUGGCA-UGUUUUGUGCAUUUGUAAAUGCUGUAUUGGGUAGAGUAGGUUUU----------------------------------CCCCUUCUUUUGUUAAAUAAUAUGGCUAUGCUUAAAAGAUUGCAUACUGAGCCAAGUAUAAUUUUUUGUAAUGUGUGAAAAAAAUGCCA----AUUAUUGUUACACAUCAAGCAAUCAAUAAAGAAAACUUCCAU-AGCUAUUGAUUGAGUGGAACUGUAAUGUGCU
#=GR NW_004624752.1_25202741-25202448   PP ***********************************************7...777888999*****************...*************.********************************************..................................99998************************************************************************9755899*****....******************************************.*******************************
NW_006203577.1_475790-475494               UAUGUAAAGACACUGAAAAAUUAUACUAACUUAUUUAUGUUAAAAGAGAUUUUUUUUUUUAAUCUAGACAAUAUACA---AGCCAAAGUGGCA-UGUUUUGUGCAUUUGUAAAUGCUGUAUUGGGUAGAAUAGGUUUU----------------------------------CCUC-UCUUCUGUUAAAUAAUAUGGCUAUGCUUAAAAGGUUGCAUACUGAGCCAAGUAUAAUUUUUUGUAAUGUGUGAAAAAGAUGCCA----AUUAUUGUUACACAUUAAGCAAUCAAUAAAGAAAACUUCCAU-AGCUAGUCAUUGAGUCAAACUGUAGUGUGCU
#=GR NW_006203577.1_475790-475494       PP ***********************************************7766556778899*****************...*************.****************************************8776..................................6666.**************************99766799**************************************************....******************************************.*******************************
NW_016803311.1_280045-280332               UCUGUAA-AACACUGA-AAAUUAUACUAACUUAUUUAUGUUAAAAGA-----UUUUUUUUAAUCUAGACAAUAUACA---AGCCAAAGUGGCA-UGUUUUGUGCAUUUGUAAAUGCUGUAUUGGGUAGAAUAGGUUUU----------------------------------CCCC-UCUUUUGUUAAAUAAUAUGGCUAUGCUUAAAAGAUUGCAUACUGAGCCAAGUAUAAUUUUUUGUAAUGUGUGAAAAAGAUGCCA----AUUAUUGUUAUACAUUAAGCAGUCAAUAAAGAAAACUUCCAU-AGCUA-UCAUUGAGUCAAAUUGUUAUGUGCU
#=GR NW_016803311.1_280045-280332       PP ****986.6799*986.578***************************.....*************************...*************.****************************************7657..................................9***.************************************************************************************....******************************************.*****.7************************
NW_007249827.1_263753-263459               UCUGUAAAGACACUGA-AAAUUAUACUAACUUAUUUAUGUUAAAGAG-----AUUUUUUAAAUCUAGACAAUAUACA---AGCCAAAGUGGCA-UGUUUUGUGCAUUUGUAAAUGCUGUAUUGGGUAGAAUAGGUUUC----------------------------------CCCC-CUCUUUGUUAAAUAAUAUGGCUAUGCUUAAAAGGUUGCAUACUGAGCCAAGUAUAAUUUUUUGUAAUGUGUGAAAAAGAUGCCA----AUUAUUGUUACACAUUAAGCAAUCAAUAAAGAAAACUUCCAU-AGCUACUCAUUGAGUCGAACUGUAAUGUGCU
#=GR NW_007249827.1_263753-263459       PP **************86.578*********************944455.....5555554379***************...*************.*******************************************9..................................9988.55554*******************************************************************************....******************************************.*******************************
NW_004936587.1_4573438-4573144             UCUGUAAAGACACUGAAAAAUUAUACUAACUUAUUUAUGUUAAAAGAGA-UUUUUUUUUUAAUCUAGACAAUAUACA---AGCCAAAGUGGCA-UGUUUUGUGCAUUUGUAAAUGCUGUAUUGGGUAGAAUAGGUUUU----------------------------------UCCCUUCUUUUGUUAAAUAAUAUGGCUAUGCUUA-AAGAUUGCAUACUGAGCCAAGUAUAAUUUUUUGUAAUGUGUGAAAAAGAUGCCA----AUUAUUGUUACACAUCAAGCAAUCAAUAAAGAAAACUUCCAU-AGCUAUUCAUUGAGUGCAACUGUAAUGUGUU
#=GR NW_004936587.1_4573438-4573144     PP *****************************************87557766.6667788899*****************...*************.****************************************9877..................................665559*************************987.5799**************************************************....******************************************.*******************************
NW_020963351.1_6201074-6200778             UCUGUAAAGACACUGAAAAAUUAUACUAACUUAUUUAUGUUAAAAGAGAUUUUUUUUUUUAAUCUAGACAAUAUACA---AGCCAAAGUGGCA-UGUUUUGUGCAUUUGUAAAUGCUGUAUUGGGUAGACUAGGUUAU----------------------------------CCCCUUCUUUUGUUAAAUAAUAUGGCUAUGCUUAAAAGAUUGCAUACUGAGCCAAGUAUAAUUUUUUGUAAUGUGUGAAAAAGAUGCCA----AUUAUUGUUACACAGCAAGCAAUCAAUAAAGAAAACUUCCAU-AGCUAUUCAUUGAGUGCAGCUGUAAUGUGUU
#=GR NW_020963351.1_6201074-6200778     PP *****************************************8756778887667788999*****************...*************.********************************************..................................**99999**********************************************************************************....******************************************.*******************************
NW_020540305.1_1396694-1396399             UCUGUAAAGACACUGAAAAAUUAUACUAACUUAUUUAUGUUAAAAGAGAUUUUUUUUUUUAAUCUAGACAAUAUACA---AGCCAAAGUGGCA-UGUUUUGUGCAUUUGUAAAUGCUGUAUUGGGUAGAAUAGGUUUU----------------------------------UCCCUUCUUUUGUUAAAUAAUAUGGCUAUGCUUA-AAGAUUGCAUACUGAGCCAAGUAUAAUUUUUUGUAAUGUGUGAAAAAGAUGCCA----AUUAUUGUUACACAUCAAGCAAUCAAUAAAGAAAACUUCCAU-AGCUAUUCAUUGAGUGCAACUGUAAUGUGUU
#=GR NW_020540305.1_1396694-1396399     PP *****************************************8755766666556678899*****************...*************.****************************************9877..................................555559*************************987.5799**************************************************....******************************************.*******************************
NW_014638714.1_2699014-2699309             UCUGUAAAGACACUGAAAAAUUAUACUAACUUAUUUAUGUUAAAAAGAGUUUUUUUUUUUAAUCUAGACAAUAUACA---AGCCAAAGUGGCA-UGUUUUGUGCAUUUGUAAAUGCUGUAUUGGGUAGAAUAGGUUUU----------------------------------UUCC-CUUCUUGUUAAGUAAUAUGGCUAUGCUUAAAAGGUUGCAUACUGAGCCAAGUAUAAUUUUUUGUAAUGUGUGAAAAAGAUGCCA----AUUAUUGUUACACAUAAAGCAAUCAAUAAAGAAAACUUCCAU-AGCUAUUCAUUGAGUUGCACUGUAAUGUGUU
#=GR NW_014638714.1_2699014-2699309     PP ***********************************************6655557788899*****************...*************.********************************************..................................****.************************************************************************************....******************************************.*******************************
NW_011889064.1_1741552-1741256             UCUGUAAAGACACUGAAAAAUUAUACUAACUUAUUUAUGUUAAAAGA-----UUUUUUUUAAUCUAGACAAUAUACA---AGCCAAAGUGGCA-UGUUUUGUGCAUUUGUAAAUGCUGUAUUGGGUAGAGUAGAUUUU----------------------------------CCCC-UCUUCUGUUAAAUAAUAUGGCUAUGCUUAAAAGGUUGCAUACUGAGCCAAGUAUAAUUUUUUGUAAUGUGUGAAAAAGAUACCA----AUUAUUGUUACACAUCAAGCAAUCAAUAAAGAAAACUUCCAU-AGCUAUUCAUUGAGUUGAGCUGUCCUGUGCU
#=GR NW_011889064.1_1741552-1741256     PP *****************************************866899.....87655678*****************...*************.********************************************..................................****.************************************************************************************....******************************************.*******************************
NW_006436288.1_866040-866336               UCUGUAAAGACACUGAAAAAUUAUACUAACUUAUUUAUGUUAAAAGA-----UUUUUUUUAAUCUAGACAAUAUACA---AGCCAAAGUGGCA-UGUUUUGUGCAUUUGUAAAUGCUGUAUUGGGUAGAGUAGAUUUU----------------------------------CCCC-UCUUCUGUUAAAUAAUAUGGCUAUGCUUAAAAGGUUGCAUACUGAGCCAAGUAUAAUUUUUUGUAAUGUGUGAAAAAGAUACCA----AUUAUUGUUACACAUCAAGCAAUCAAUAAAGAAAACUUCCAU-AGCUAUUCAUUGAGUUGAGCUGUCCUGUGCU
#=GR NW_006436288.1_866040-866336       PP *****************************************866899.....87655678*****************...*************.********************************************..................................****.************************************************************************************....******************************************.*******************************
NW_011045596.1_228328-228623               UCUGUAAAGACACUGAAAAAUUAUACUAACUUAUUUAUGUUAAAAGAGA-UUUUUUUUUUAAUCUAGACAAUAUACA---AGCCAAAGUGGCA-UCUUUUGUGCAUUUGUAAAUGCUGCAUUGGGUAGAGUAGGUUUU----------------------------------CCCCUUCUUUUGUUAAAUAAUAUGGCUAUGCUUAAAAGGUUGCAUACUGAGCCAAGUAUAAUUUUUUGUAAUGUGUGAAAAAAAUGCCA----AUUAUUGUUACACAUCAAGCAAUCAAUAAAGAAAACUUCCAU-AGCUGUUGAUUGAGUGGAACUGGAAAGUGCU
#=GR NW_011045596.1_228328-228623       PP *****************************************87567788.877888999******************...*************.********************************************..................................***9999**********************************************************************************....******************************************.*******************************
NW_007673769.1_75516-75812                 UCUGUAAAGACACUGAAAAAUUAUACUAACUUAUUUAUGUUAAAAAGAGUUUUUUUUUUUAAUCUAGACAAUAUACA---AGCCAAAGUGGCA-UGUUUUGUGCAUUUGUAAAUGCUGUAUUGGGUAGAAUAGGUUUU----------------------------------UUUCCCUUCUUGUUAAGUAAUAUGGCUAUGCUUAAAAGGUUGCAUACUGAGCCAAGUAUAAUUUUUUGUAAUGUGUGAAAAAGAUGCCA----AUUAUUGUUACACAUAAAGCAAUCAAUAAAGAAAACUUCCAU-AGCUAUUCAUUGAGUUGCACUGUAAUGUGUU
#=GR NW_007673769.1_75516-75812         PP *******************************************99998876667788999*****************...*************.****************************************9988..................................776669999********************************************************************************....******************************************.*******************************
NW_016529461.1_188157-188451               UCUGUAAAGACACUGAAAAAUUAUACUAACUUAUUUAUGUUAAAAGAG--AUUUUUUUUUAAUCUAGGCAAUAUAUA---AGCCAAAGUGGCA-UGUUUUGUGCAUUUGUAAAUGCUGUAUUGGGUAGAAUAGGUUUU----------------------------------CCCU-UCUUCUGUUAAAUAAUAUGGCUAUGCUUAAAAGGUUGCAUACUGAGCCAAGUAUAAUUUUUUGUAAUGUGUGAAAAAGAUGCCA----AUUAUUGUUACACAUCAAGCAAUCAAUAAAGAAAACU-CCAU-AGCUAUUCAUUGAGUUGAACUGUAAUGUGCU
#=GR NW_016529461.1_188157-188451       PP *****************************************8755665..5556778899*****************...*************.****************************************7643..................................8888.************************************************************************************....************************************9.89**.*******************************
NW_003852519.1_1421048-1421342             UCUGUAAAGACACUGAAAAAUUAUACUAACUUAUUUAUGUUAAAAGAG--AUUUUUUUUUAAUCUAGACAAUAUACA---AGCCAAAGUGGCA-UGUUUUGUGCAUUUGUAAAUGCUGUAUUGGGUAGAAUAGGUUUU----------------------------------UCAACUCUUCUGUUAAAUAAUAUGGCUAUGCUUA-AAGGUUGCAUACUGAGCCAAGUAUAAUUUUUUGUAAUGUGUGAAAAAGAUGCCA----AUUAUUGUUACACAUUAAGCAAUCAAUAAAGAA--CUUCCAU-AGCUAUUCAUUGAGUCAGUGUAAUGUGCUUU
#=GR NW_003852519.1_1421048-1421342     PP *****************************************7544556..688889999******************...*************.********************************************..................................99885566668********************987.5799**************************************************....*********************************..*******.*******************************
NC_032654.1_103963461-103963163            UCUGUAAAGACACUGA-AAAUUAUACUAACUUAUUUAUGUUAAAAGAU---UUUUUUUUUAAUCUAGACAAUAUACA---AGCCAAAGUGGCA-UGUUUUGUGCAUUUGUAAAUGCUGUAUNGGGUAGAGUAGGUUUU----------------------------------UCCCUUCUUCUGUUAAAUAAUAUGGCUAUGCUUAAAAGGUUGCAUACUGAGCCAAGUAUAAUUUUUUGUAAUGUGUGAAAAAGAUGCCA----AUUAUUGUUACACGUCAAGUAAUCAAUAAAGAAAACUUCCAG-AGCUAUUCGUUGAGUUGAACUGUAUGUAAAU
#=GR NC_032654.1_103963461-103963163    PP **************86.578*********************8657888...77888999******************...*************.****************************************8876..................................5544999999*******************************************************************************....******************************************.*******************************
NC_043709.1_93025222-93024925              UCUGUAAAGACACUGAAAAAUUAUACUAACUUAUUUAUGUUAAAAGAGAUUUUUUUUUUUAAUCUAGACCAUAUACA---AGCCAAAGUGGCA-UGUUUUGUGCAUUUGUAAAUGCUGCAUUGGGUAGAAUAGAUUUU----------------------------------UUCCUUCUUCUGUUAAAUAAUAUGGCUAUGCUUAAAAGGUUGCAUACUGAGCCAAGUAUAAUUUUUUGUAAUGUGUGAAAAAGAUGCCA----AUUAUUGUUACACAUCAAGCAAUCAAUAAAGAAAACUUCCAU-AGCUAUUCGUUGAGUUGAACUGUAGUGUGCU
#=GR NC_043709.1_93025222-93024925      PP *****************************************8655667787667788999*****************...*************.****************************************9877..................................6555888999*******************************************************************************....******************************************.*******************************
NW_017739137.1_1586566-1586859             UCUGUAAAGACACUGA-AAAUUAUACUAACUUAUUUAUGUUAAAAAGAGAUUUUUUUUUUAAUCUAGGCAAUAUACA---AGCCAAAGUGGCA-UGUUUUGUGCAUUUGUAAAUGCUGUAUUGGGUAGAAUAGAUUUU----------------------------------UCCC-CCUUCUGUUAAAUAAUAUGGCUAUGCUUAAAAGAUUGCAUACUGAGCCAAGUAUAAUUUUUUGUAAUGUGUGAAAAAGAUAGCA----AUUAUUGUUACACAUCAAACAAUCAAUAAAGAAAACUUCCAU-AGCUAUUCAUUGAGUUGAACUAUGCUGUACU
#=GR NW_017739137.1_1586566-1586859     PP **************86.578***********************99996666557888999*****************...*************.********************************************..................................****.************************************************************************************....******************************************.*******************************
NC_009149.3_41655728-41656027              UCUGUAAAGACACUGAAAAAUUAUACUAACUUAUUUAUGUUAAAAAGAGUUUUUUUUUUUAAUCUAGACAAUAUACA---AGCCAAAGUGGCA-UGUUUUGUGCAUUUGUAAAUGCUGUAUUGGGUAGAAUAGGUUUU----------------------------------UUUCCCUUCUUGUUAAGUAAUAUGGCUAUGCUUAAAAGGUUGCAUACUGAGCCAAGUAUAAUUUUUUGUAAUGUGUGAAAAAGAUGCCA----AUUAUUGUUACACAUAAAGCAAUCAAUAAAGAAAACUUCCAU-AGCUAUUCAUUGAGUUGCACUGUAAUGUGUU
#=GR NC_009149.3_41655728-41656027      PP *******************************************99998854445667889*****************...*************.****************************************9888..................................776669999********************************************************************************....******************************************.*******************************
NW_005393154.1_1367819-1367521             UCUGUAAAGACACUGA-AAAUUAUACUAACUUAUUUAUGUUAAAAGAU---UUUUUUUUUAAUCUAGACAAUAUACA---AGCCAAAGUGGCA-UGUUUUGUGCAUUUGUAAAUGCUGUAUCGGGUAGAGUAGGUUUU----------------------------------UCCCUUCUUCUGUUAAAUAAUAUGGCUAUGCUUAAAAGGUUGCAUACUGAGCCAAGUAUAAUUUUUUGUAAUGUGUGAAAAAGAUGCCA----AUUAUUGUUACACGUCAAGUAAUCAAUAAAGAAAACUUCCAG-AGCUAUUCGUUGAGUUGAACUGUAUGUAAAU
#=GR NW_005393154.1_1367819-1367521     PP **************86.578*********************8657888...77888999******************...*************.****************************************8876..................................5544999999*******************************************************************************....******************************************.*******************************
NW_011494962.1_3354688-3354986             UCUGUAAAGACACUGA-AAAUUAUACUAACUUAUUUAUGUUAAAAGAU---UUUUUUUUUAAUCUAGACAAUAUACA---AGCCAAAGUGGCA-UGUUUUGUGCAUUUGUAAAUGCUGUAUCGGGUAGAGUAGGUUUU----------------------------------UCCCUUCUUCUGUUAAAUAAUAUGGCUAUGCUUAAAAGGUUGCAUACUGAGCCAAGUAUAAUUUUUUGUAAUGUGUGAAAAAGAUGCCA----AUUAUUGUUACACGUCAAGUAAUCAAUAAAGAAAACUUCCAG-AGCUAUUCGUUGAGUUGAACUGUAUGUAAAU
#=GR NW_011494962.1_3354688-3354986     PP **************86.578*********************8657888...77888999******************...*************.****************************************8876..................................5544999999*******************************************************************************....******************************************.*******************************
NC_046293.1_27465660-27465953              UCUGUAAAGACACUGA-AAAUUAUACUAACUUAUUUAUGUUAAAAAGAGAUUUUUUUUUUAAUCUAGGCAAUAUACA---AGCCAAAGUGGCA-UGUUUUGUGCAUUUGUAAAUGCUGUAUUGGGUAGAAUAGAUUUU----------------------------------UCCC-CCUUCUGUUAAAUAAUAUGGCUAUGCUUAAAAGAUUGCAUACUGAGCCAAGUAUAAUUUUUUGUAAUGUGUGAAAAAGAUACCA----AUUAUUGUUACACAUCAAACAAUCAAUAAAGAAAACUUCCAU-AGCUAUUCACUGAGUUGAACUAUGCUGUACU
#=GR NC_046293.1_27465660-27465953      PP **************86.578***********************99996666557888999*****************...*************.********************************************..................................****.************************************************************************************....******************************************.*******************************
NW_004524588.1_3132034-3132333             UCUGUAAAGACACUGAAAAAUUAUACUAACUUAUUUAUGUUAAAAAAGAUUUUUUUUUUAAAUUUAGACAAUAUACA---AGCCAAAGUGGCA-UGUUUUGUGCAUUUGUAAAUGCUGUAUUGGGUAGAAUAGGUUUU----------------------------------CUUCCUCUUUUGUUAAAUAAUAUGGCUAUGCUUAAAAGGUUGCAUACUGAGCCAAGUAUAAUGUUUUGUAAUGUGUGAAAAAAAUGCCA----AUUAUUGUUACACAUCAAGCAAUCAAUAAAGAAAACUUCCAU-AGCUAUUCAUUGAGUGGAACUGUGAUGUACU
#=GR NW_004524588.1_3132034-3132333     PP *****************************************98765554332234455679****************...*************.********************************************..................................*98779***********************************************************************************....******************************************.*******************************
NW_020356453.1_15228545-15228246           UCUGUAAAGACACUGAGAAAUUAUACUAACUUAUUUAUGUUAAAAGAGAUUUUUUUUUUUAAUCUAGACCAUAUACA---AGCCAAAGUGGCA-UGUUUUGUGCAUUUGUAAAUGCUGUAUUGGGUAGAAUAGUUUUU----------------------------------UCCCUUCUUCUGUUAAAUAAUAUGGCUAUGCUUAAAAGGUUGCAUACUGAGCCAAGUAUAAUUUUUUGUAAUGUGUGAAAAAGAUGCCA----AUUAUUGUUACACAUCAAGCAAUCAAUAAAGAAAACUUCCAU-AGCUAUUCAUUGAGUUGAACUGUAAUGUGCU
#=GR NW_020356453.1_15228545-15228246   PP *****************************************8655667765556677899*****************...*************.***************************************96654..................................4555699999*******************************************************************************....******************************************.*******************************
NW_015494625.1_1272682-1272972             UCUGUAAAGACACUGAAAAAUUAUACUAACUUAUUUAUGUUAAAAGAGAUUUUUUUUUUUAAUCUAGACAAUAUACA---AGCCAAAGUGGCA-UGUUUUGUGCAUUUGUAAAUGCUGUAUUGGGUAGAU-----UUU----------------------------------CCCC-UCUUCUGUUAAAUAAUAUGGCUAUGCUUAAAAGGUUGCAUACUGAGCCAAGUAUAAUUUUUUGUAAUGUGUGAAAAAGAUACCA----AUUAUUGUUACACAUCAAGCAAUCAAUAAAGAAAACUUCCAU-AGCUAUUCAUUGAGUUGAACUGUCCUGUGCU
#=GR NW_015494625.1_1272682-1272972     PP *****************************************8755665554445667889*****************...*************.***********************************5.....455..................................4588.99999*******************************************************************************....******************************************.*******************************
NW_006797390.1_90467-90171                 UCUGUAAAGACACUGA-AAAUUAUACUAACUUAUUUAUGUAAAAAGAGAUUUUUUUUUUUAAUCUAGACAAUAUACA---AGCCAAAGCGGCA-UGUUUUGUGCAUUUGUAAAUGCUGUAUUGGGUAGACUAGGUUUU----------------------------------CCCCUUCUUCUUUUAAAUAAUAUGGCUGUGCUUAAAAGGUUGCAUACUGAGCCAGGUAUAAUUUUUUGUAAUGUGUGAAAAAGAUGCCA----AUUAUUGUUACACAUCAAGUAGUCAAUAAAGAAAACUUCCAU-AGCUAUUUGUUGACUUGAACUGUAUGCAAUG
#=GR NW_006797390.1_90467-90171         PP **************86.578******************9577888888887777888999*****************...*************.********************************************..................................99999999*9*******************************************************************************....******************************************.*******************************
NW_020093597.1_1283041-1283329             UCUGUAAAGACACUGA-AAAUUAUACUAACUUAUUUAUGUUAAAAAGA---UUUUUUUUUAAUCUAGACAAUAUACA---AGCCAAAGUGGCA-UGUUUUGUGCAUUUGUAAAUGCUGUAUUGGGUAGAAUAGAUUUU----------------------------------CCCC-CUUCU--UUAAAUAAUAUGGCUGUGCUUAAAAGGUUGCAUACUGAGCCAAGUAUAAUUUUUUGUAAUGUGUGAAAAAGAUGCCA----AUUAUUGUUACAUAUCAAACAAUCAAUAAAGAAAACUUCCAU-AGCUAUUCAUUGAAUUGAAGUGUAUGUAAUG
#=GR NW_020093597.1_1283041-1283329     PP **************86.578*******************988887773...345667889*****************...*************.****************************************9998..................................8888.66666..7****************************************************************************....******************************************.*******************************
NC_037332.1_97104636-97104338              UCUGUAAAGACACUGA-AAAUUAUACUAACUUAUUUAUGUUAAAAGAU---UUUUUUUUUAAUCUAGACAAUAUACA---AGCCAAAGUGGCA-UGUUUUGUGCAUUUGUAAAUGCUGUAUCGGGUAGAGUAGGUUUU----------------------------------UCCCUUCUUCUGUUAAAUAAUAUGGCUAUGCUUAAAAGGUUGCAUACUGAGCCAAGUAUAAUUUUUUGUAAUGUGUGAAAAAGAUGCCA----AUUAUUGUUACAUGUCAAGUAAUCAAUAAAGAAAACUUCCAG-AGCUAUUCGUUGAGUUGAACUGUAUGUAAAU
#=GR NC_037332.1_97104636-97104338      PP **************86.578*********************8657888...77888999******************...*************.****************************************8876..................................5544999999*******************************************************************************....******************************************.*******************************
NW_021126247.1_44954443-44954153           UCUGUAAAGACACU-GAAAAUUAUACUAACUUAUUUAUGUUAAAAAGAG-AUUUUUUUUUAAUCUAGACAAUAUACA---AGCCAAAGUGGCA-UGUUUUGUGCAUUUGUAAAUGCUGUAUUGGGUAGAAUAGAUUUU----------------------------------CCCC-CUUCU--UUAAAUAAUAUGGCUGUGCUUAAAAGGUUGCAUACUGAGCCAAGUAUAAUUUUUGGUAAUGUGUGAAAAAGAUGCCA----AUUAUUGUUACAUAUCAAACAAUCAAUAAAGAAAACUUCCAU-AGCUAUUCAUUGAGUUGAACUGUAUGUUAAU
#=GR NW_021126247.1_44954443-44954153   PP ************97.999*********************9877777656.666888999******************...*************.****************************************9998..................................8888.66666..7****************************************************************************....******************************************.*******************************
NW_017842229.1_17568778-17568481           UCUGUAAAGACACUGA-AAAUUAUACUAACUUAUUUAUGUAAAAAGAGAUUUUUUUUUUUAAUCUAGACAAUAUACA---AGCCAAAGCGGCA-UGUUUUGUGCAUUUGUAAAUGCUGUAUUGGGUAGACUAGGUUUU----------------------------------CCCCUUCUUCUUUUAAAUAAUAUGGCUGUGCUUAAAAGGUUGCAUACUGAGCCAGGUAUAAUUUUUUGUAAUGUGUGAAAAAGAUGCCA----AUUAUUGUUACACAUCAAGUAGUCAAUAAAGAAAACUUCCAU-AGCUAUUUGUUGACUUGAACUGUAUGUAAUG
#=GR NW_017842229.1_17568778-17568481   PP **************86.578******************9577888888877666778899*****************...*************.********************************************..................................9999999999*******************************************************************************....******************************************.*******************************
NC_033666.1_97566995-97566700              UCUGUAAAGACACUGAAAAAUUAUACUAACUUAUUUAUGUUAAAAGA-----UUUUUUUUAAUCUAGACAAUAUACA---AGCCAAAGUGGCA-UGUUUUGUGCAUUUGUAAAUGCUGUAUUGGGUAGAAUAGGUUU-UUC---------------------------AAAACUCU-UCUUCUGUUAAAUAAUAUGGCUAUGCUUCAAAGUUUGCAUACUGAGCCAAGUAUAAUUUUUUGUAAUGUGUGAAAAAGAUGCCA-------AUUGUUACACGUUAAGCAAUCAAUAAAGAAAACUUCCAU-AGCUAUUCAUGGAGUCUAAGUGUAAUGUGCU
#=GR NC_033666.1_97566995-97566700      PP *****************************************976466.....9************************...*************.****************************************987.444...........................44446777.99999*******************************************************************************.......6999***********************************.*******************************
NW_020269077.1_3449269-3449570             UCUGUAAAGACACUGAGAAAUUAUACUAACUUAUUUAUGUUAAAAGAGAUUUUUUUUUUUAAUCUAGACCAUAUACA---AGCCAAAGUGGCA-UGUUUUGUGCAUUUGUAAAUGCUGUAUUGGGUAGAAUAGUUUUU----------------------------------UUCCUUCUUCUGUUAAAUAAUAUGGCUAUGCUUAAAAGGUUGCAUACUGAGCCAAGUAUAAUUUUUUGUAAUGUGUGAAAAAGAUGCCA----AUUAUUGUUACACAUCAAGCAAUCAAUAAAGAAAACUUCCAU-AGCUAUUCAUUGAGUUGAACUGUAAUGUGCU
#=GR NW_020269077.1_3449269-3449570     PP *****************************************8544556643334556789*****************...*************.***************************************99888..................................77766778889******************************************************************************....******************************************.*******************************
NW_020963266.1_372336-372042               UCUGUAAAGACACUGAAAAAUUAUACUAACUUAUUUAUGUUAAAAGAGAUUUUUUUUUAAAAUCUAGACAAUAUACA---AGCCAAAGUGGCA-UGUUUUGUGCAUUUGUAAAUGCUGUAUUGGGUAGAAUAGGUUUU----------------------------------CCCCUUCUUUUGUUAAAUAAUAUGGCUAUGCUUAAAAGAUUGCAUACUGAGCCAAGUAUAAUUUUUUGUAAUGUGUGAAAAAGAUGCCA----AUUAUUGUUACACAUCAAGCAAUCAAUAAAGAAAACUUCCAU-AGCUAAAAAU--AAUAAAAUAAAAUAAAAUA
#=GR NW_020963266.1_372336-372042       PP *****************************************875577776444444455689***************...*************.********************************************..................................**99899**********************************************************************************....******************************************.*****87777..8999***************
NW_004955413.1_9620274-9620564             UCUGUAAAGACACUGAAAAAUUAUACUAACUUAUUUAUGUUAAAAGA-----UUUUUUUUAAUUUAGACAAUAUACA---AGCCAAAGUGGCA-UGUUUUGUGCAUUUGUAAAUGCUGUAUUGGGUAGAAUAGGUCUU----------------------------------CUCC-UCCUUUGUUAAAUAAUAUGGCUAUGCUUAAAA-GUUGCAUACUGAGCCAAGUAUAAUGUUUUGUAAUGUGUGAAAAAAAUGCCA----AUUAUUGUUACACAUCAAGCAAUCAAUAAAGAAAACUUCCAU-AGCUAUUAAUUAAGUGGAACUGUGAUGUAUU
#=GR NW_004955413.1_9620274-9620564     PP *****************************************865799.....*************************...*************.*****************************************999..................................9757.999************************99887.588************************************************....******************************************.*******************************
AC_000072.1_156362556-156362848            UCUGUAAAGACACUGAA-AAUUAUACUAACUUAUUUAUGUCAAAAGA-----UUUUUUUUAAUCUAGACAAUAUACA---AGCCAAAGUGGCA-UGUUUUGUGCAUUUGUAAAUGCUGUAUUGGGUAGACUAGCAUC-C-------------------------------CUCCCC-CCUUUUGUUAAAUAAUAUGGCUAUGCUUAAAAGGUUGCAUACUGAGCCAAGUAUAAUU-UUUGUAAUGUGUGAAAAAGAUGCCA----AUUAUUGUUACACAUCAAGCAAUCAAUAAAGAAAACUUCCAU-AGUUAAUCUUUGAGUGCAACUGUCAUGUGCU
#=GR AC_000072.1_156362556-156362848    PP **************975.6899****************958999999.....66556789*****************...*************.**************************************96443.2...............................224788.9*****************************************************9986.579**********************....******************************************.*******************************
NW_006733678.1_2981050-2980752             UCUGUAAAGACACUGA-AAAUUAUACUAACUUAUUUAUGUAAAAAGAGAUUUUUUUUUUUAAUCUAGACAAUAUACA---AGCCAAAGCGGCA-UGUUUUGUGCAUUUGUAAAUGCUGUAUUGGGUAGACUAGGUUUU----------------------------------CCCCUUCUUCUUUUAAAUAAUAUGGCUGUGCUUAAAAGGUUGCAUACUGAGCCAGGUAUAAUUUUUUGUAAUGUGUGAAAAAGAUGCCA----AUUAUUGUUACACAUCAAGUAGUCAAUAAAGAAAACUUCCAU-AGCUAUUUGUUGACUUGAACUGUAUGUAAUG
#=GR NW_006733678.1_2981050-2980752     PP **************86.578******************9577888888866556677899*****************...*************.********************************************..................................9999999999*******************************************************************************....******************************************.*******************************
NC_037548.1_23041580-23041882              UCUGUAAAGACACUGA-AAAUUAUACUAACUUAUUUAUGUUAAAAGAU--UUUUUUUUUUAAUCUAGACAAUAUACA---AGCCAAAGUGGCA-UGUUUUGUGCAUUUGUAAAUGCUGUAUCGGGUAGAGUAGGUUU-UUCCU-----------------------CUUUUUCUGU-UCUUCUGUUAAAUAAUAUGGCUAUGCUUAAAAGGUUGCAUACUGAGCCAAGUAUAAUUUUUUGUAAUGUGUGAAAAAGAUGCCA----AUUAUUGUUACACAUCAAGUAAUCAAUAAAGAAAACUUCCAG-AGCUAUUCGUUGAGUUGAACUGUAUGUAAAU
#=GR NC_037548.1_23041580-23041882      PP **************86.578*********************8657884..4444567789*****************...*************.****************************************987.66666.......................6666655555.99999999****************************************************************************....******************************************.*******************************
NW_022631003.1_19843868-19844162           UCUGUAAAGACACUGAAAAAUUAUACUAACUUAUUUAUGUUAAAAGA-----UUUUUUUUAAUCUAGACCAUAUACA---AGCCAAAGUGGCA-UGUUUUGUGCAUUUGUAAAUGCUGUAUUGAGUAGAAUAGGUUUU----------------------------------CCCU-UCUUAUGUUAAAUAAUAUGGCUAUGCUUAAAAGGUUGCAUACUGAGCCAAGUAUAAUUUUUUGUAAUGUGUGAAGAAGAUGCCA----AUUAUUGUUAAACAUGAAGCAAUCAAUAAAUAAACCUUCCAU-AGCUAUUCAUUGAGUUUAACUGUAAUGUGUU
#=GR NW_022631003.1_19843868-19844162   PP *****************************************987588.....9************************...*************.****************************************7543..................................9999.************************************************************************************....******************************************.*******************************
NC_040254.1_217382969-217382666            UCUGUAAAGACACUGA-AAAUUAUACUAACUUAUUUAUGUUAAAAGAGAUUUUUUUUUUUAAUCUAGACAAUAUACA---AGCCAAAGUGGCA-UGUUUUGUGCAUUUGUAAAUGCUGUAUCGGGUAGAGUAGGUUUU----------------------------------UCCCUUCUUCUGUUAAAUAAUAUGGCUAUGCUUAAAAGGUUGCAUACUGAGCCAAGUAUAAUUUUUUGUAAUGUGUGGAAAAGAUGCCA----AUUAUUGUUACACAUCAAGUAAUCAAUAAAGAAAACUUCCAG-AGCUAUUCGUUGAGUUGAACUGUAUGUAAAU
#=GR NC_040254.1_217382969-217382666    PP **************86.578*********************8656778866556677899*****************...*************.****************************************8876..................................5555999999*******************************************************************************....******************************************.*******************************
NW_006922075.1_266657-266349               UCUGUAAAGACACUGAAAAAUUAUACUAACUUAUUUAUGUUAAGAGA-----UUUUUUUAAAUCUAGACAAUAUACA---AGCCAAAGUGGCA-UGUUUUGUGCAUUUGUAAAUGCUGUAUUGGGUAGAAUAGUUU--UUUUUUUUU----------------UUCUUUCCCUUUC-UCUCCUGUUAAAUAAUAUGGCUAUGCUUAAAAGAUUGCAUACUGAGCCAAGUAUAAUUUUUUGUAAUGUGUGAAAAAGAUGCCA----AUUAUUGUUACACAUCAAGCAAUCAAUAAAGAAAACUUCCAU-AGCUAUUGAUUGAGUUGAACUAUAAUUUGCU
#=GR NW_006922075.1_266657-266349       PP ****************************************978****.....*************************...*************.*************************************98655..6********................******9763455.66666*******************************************************************************....******************************************.*******************************
NW_012150696.1_1106591-1106887             UCUGUAAAGACACUGAAAAAUUAUACUAACUUAUUUAUGUUAAAAGAGA-UUUUUUUUUUAAUCUAGACAAUAUACA---AGCCAAAGUGGCA-UGUUUUGUGCAUUUGUAAAUGCUAUAUUGGGUAGAAUAGGUUUU----------------------------------UCAACUCUUCUGUUAAAUAAUAUGGCUAUGCUUCAAAGUUUGCAUACUGAGCCAAGUAUAAUUUUUUGUAAUGUGUGAAAAAGAUACCA-------AUUGUUACACGUUAAGCAAUCAAUAAAGAAAACUUCCAU-AGCUAUUCAUUGAGUCUAAGUGUAAUGUGCU
#=GR NW_012150696.1_1106591-1106887     PP *****************************************75445566.877888999******************...*************.*******************************************9..................................99885666668***********************************************************************9999999.......7999***********************************.*******************************
NW_019154091.1_39113220-39113515           UCUGUAAAGACACUGAAAAAUUAUACUAACUUAUUUAUGUUAAAAGAG--AUUUUUUUUUAAUCUAGACCAUAUACA---AGCCAAAGUGGCA-UGUUUUGUGCAUUUGUAAAUGCUGUAUUGAGUAGAAUAGGUUUU----------------------------------CCCU-UCUUAUGUUAAAUAAUAUGGCUAUGCUUAAAAGGUUGCAUACUGAGCCAAGUAUAAUUUUUUGUAAUGUGUGAAAAAGAUGCCA----AUUAUUGUUAAACAUGAAGCAAUCAAUAAAUAAACCUUCCAU-AGCUAUUCAUUGAGUUUAACUGUAAUGUGCU
#=GR NW_019154091.1_39113220-39113515   PP *****************************************8755665..5556778899*****************...*************.****************************************7653..................................8888.99999*******************************************************************************....******************************************.*******************************
NW_019154091.1_39167073-39167368           UCUGUAAAGACACUGAAAAAUUAUACUAACUUAUUUAUGUUAAAAGAG--AUUUUUUUUUAAUCUAGACCAUAUACA---AGCCAAAGUGGCA-UGUUUUGUGCAUUUGUAAAUGCUGUAUUGAGUAGAAUAGGUUUU----------------------------------CCCU-UCUUAUGUUAAAUAAUAUGGCUAUGCUUAAAAGGUUGCAUACUGAGCCAAGUAUAAUUUUUUGUAAUGUGUGAAAAAGAUGCCA----AUUAUUGUUAAACAUGAAGCAAUCAAUAAAUAAACCUUCCAU-AGCUAUUCAUUGAGUUUAACUGUAAUGUGCU
#=GR NW_019154091.1_39167073-39167368   PP *****************************************8755665..5556778899*****************...*************.****************************************7653..................................8888.99999*******************************************************************************....******************************************.*******************************
NW_015351273.1_9596892-9597187             UCUGUAAAGACACUGAAAAAUUGUACUAACUUAUUUAUGUUAAAAGAGAUUUUUUUUUAAAAUCUAGACAAUAUACA---AGCCAAAGUGGCA-UGUUUUGUGCAUUUGUAAAUGCUGUAUUGGGUAGAAUAGGUUUU----------------------------------CCCCUUCUUUUGUUAAAUAAUAUGGCUAUGCUUAAAAGAUUGCAUACUGAGCCAAGUAUAAUUUUUUGUAAUGUGUGAAAAAGAUGCCA----AUUAUUGUUACACAUCAAGCAAUCAAUAAAGAAAACUUCCAU-AGCUAAAAAU--AAUAAAAUAAAAUAAAAUA
#=GR NW_015351273.1_9596892-9597187     PP *****************************************875577775333334444589***************...*************.********************************************..................................**99899**********************************************************************************....******************************************.*****87777..8999***************
NW_007370663.1_2794068-2794364             UCUGUAAAGACACUGAAAAAUUAUACUAACUUAUUUAUGUUAAAAAAGAUUUUUUUUUUUAAUCUAGACAAUAUACA---AGCCAAAGUGGCA-UGUUUUGUGCAUUUGUAAAUGCUGUAUUGGGUAGAAUAGAUUUU----------------------------------UCCCUUCUUCUGUUAAAUAAUAUGGCUGUGCUUAAAAGGUUGCAUACUGAGCCAAGUAUAAUUUUUUGUAAUGUGUGAA-AAGAU-CCA----AUUAUUGUUACAUAUCAAACAAUCAAUAAAGAAAGCUUCCAU-AGCUAUUCAUUGAAUUGAACUGUGAAUAUUG
#=GR NW_007370663.1_2794068-2794364     PP *****************************************9877666677666778899*****************...*************.********************************************..................................**99999999********************************************************************5.55***.899....******************************************.*******************************
NW_015504248.1_9683268-9682971             UCUGUAAAGACACUGAAAAAUUAUACUAACUUAUUUAUGUUAAAAGAGAUUUUCUUUUUUAAUCUAGACAAUAUACA---AGCCAAAGUGGCA-UGCUUUGUGCAUUUGUAAAUGCUGUAUUGGGUAGAAUAGACUUU----------------------------------UCCCUUCUUCUGUUAAAAAAUAUGGCUAUGCUUAAAAGGUUGCAUACUGAGCCAAGUAUAAUUUUUUGUAAUGUGUGAA-AAGAUGCCA----AUUAUUGUUACAUAUCAAACAAUCAAUAAAGAAAACUUCCAU-AGCUAUUCACUGAGUUGAACUGUAUGUACUG
#=GR NW_015504248.1_9683268-9682971     PP *****************************************875677887655678899******************...*************.********************************************..................................**99899999********************************************************************5.55*******....******************************************.*******************************
NC_013676.1_27010160-27009864              UCUGUAAAGACACUGAAAAAUUAUACUAACUUAUUUAUGUUAAAAGAG--AUUUUUUUUUAAUCUAGACAAUAUACA---AGCCAAAGUGGCA-UGUUUUGUGCAUUUGUAAAUGCUGUAUUGGGUAGACUAGGUUUU----------------------------------CCCU-UCUUCUGUUAAAUAAUAUGGCUGUGCUUAAAAAAUUGCAUACUGAGCCAAGUAUAAUUUUUUGUAAUGUGUGAAAAAGAUUCCA----GUUAUUGUUACACAUCAUGCAAUCAAUAAAGAAAACUUCCAU-AGCUAUUCACCGAGUCGACCUGUAGUGUGGU
#=GR NC_013676.1_27010160-27009864      PP *************9765689*********************8755665..5556778899*****************...*************.****************************************7643..................................8888.************************************************************************************....******************************************.*******************************
NW_021964223.1_13956192-13955893           UCUGUAAAGACACUGAA-AAUUAUACUAACUUAUUUAUGUUAAAAGAGAUUUUUUUUUUUAAUCUAGACAAUAUACA---AGCCAAAGUGGCC-UGUUUUGUGCAUUUGUAAAUGCUGUAUUGGGUAGAGUAGGUUUU----------------------------------CCCCUUCUUCUGUUAAAUAAUAUGGCUAUGCUUAAAAGAUUGCAUACUGAGCCAAGUAUAAUUUUUUGUAAUGUGUGAAAAAGAUUCCA----AUUAUUGUUACACAUCAAGCAAUCAAUAAAGAAAACUUCCAU-AGCUAUUCAUUGAGUUGAGCUGUAUGUAAUG
#=GR NW_021964223.1_13956192-13955893   PP **************975.68*********************8655668887777888999*********77******...*************.********************************************..................................9999888899***************************************************976689**********************....******************************************.*******************************
NW_006501111.1_7616171-7615884             UCUGUAAAGACACUGAA-AAUUAUACUAACUUAUUUAUGUUAAAAAGAG-AUUUUUUUUUAAUCUAGACAAUAUACA---AGCCAAAGUGGCA-UGUU-UGUGCAUUUGUAAAUGCUGUAUUGGGUAGACUAGC---C----------------------------------CCCC-CCUUUUGUUAAAUAAUAUGGCUAUGCUCAAAAGGUUGCAUACUGAGCCAAGUAUAAUU-UUUGUAAUGUGUGAAAAAGAUGCCA----AUUAUUGUUACACAUCAAGCAAUCAAUAAAGAUAACUUCCGU-AGCUAUUCACUGAGUGCAACUAUCAUGUGCU
#=GR NW_006501111.1_7616171-7615884     PP **************975.6899*********************999977.777889999******************...*************.**96.79*******************************94...2..................................4677.99****************************************************9986.579**********************....******************************************.*******************************
NW_020312893.1_16046509-16046211           UCUGUAAAGACACUGAAAAAUUAUACUAACUUAUUUAUGUUAAAAGAGAUUUUUUUUUUUAAUCUAGACCAUAUACA---AGCCAAAGUGGCA-UGUUUUGUGCAUUUGUAAAUGCUGUAUUGGGUAGAAUAGGUUUU----------------------------------CCUU-UCUUCUGUUAAAUAAUAUGGCGAUGCUUCAAAGGUUGCAUACUGAGCCAAGUAUAAUUUUUUGUAAUGUGUGAAAAAGAUGCCA----AUUAUUGUUACAUAUCAAGCAAUCAAUAAAGAAAACUUCCAU-AGCUAUUCAUUGAAUUGAACUGUAAUGUACU
#=GR NW_020312893.1_16046509-16046211   PP *****************************************8755665554445667889*****************...*************.****************************************7654..................................7777.99999**********96*******************************************************************....******************************************.*******************************
NW_020998700.1_3476854-3477152             UCUGUAAAGACACUGAAAAAUUAUACUAACUUAUUUAUGUUAAAAGAGAUUUUUUUUUUUAAUCUAGACCAUAUACA---AGCCAAAGUGGCA-UGUUUUGUGCAUUUGUAAAUGCUGUAUUGGGUAGAAUAGGUUUU----------------------------------CCUU-UCUUCUGUUAAAUAAUAUGGCGAUGCUUCAAAGGUUGCAUACUGAGCCAAGUAUAAUUUUUUGUAAUGUGUGAAAAAGAUGCCA----AUUAUUGUUACAUAUCAAGCAAUCAAUAAAGAAAACUUCCAU-AGCUAUUCAUUGAAUUGAACUGUAAUGUACU
#=GR NW_020998700.1_3476854-3477152     PP *****************************************8755665554445667889*****************...*************.****************************************7654..................................7777.99999**********96*******************************************************************....******************************************.*******************************
NW_004450790.1_1517428-1517724             UCUGUAAAGACACUGAAAAAUUAUACUAACUUAUUUAUGUUAAAAGA-----UUUUUUUUAAUCUAGACCAUAUACA---AGCCAAAGUGGCA-UGUUUUGUGCAUUUGUAAAUGCUGUAUUGGGUAGAAUAGGUUUU----------------------------------CCUU-UCUUCUGUUAAAUAAUAUGGCGAUGCUUCAAAGGUUGCAUACUGAGCCAAGUAUAAUUUUUUGUAAUGUGUGAAAAAGAUGCCA----AUUAUUGUUACAUAUCAAACAAUCAAUAAAGAAAACUUCCAU-AGCUAUUCAUUGAAUUGAACUGUGAUGUACU
#=GR NW_004450790.1_1517428-1517724     PP *****************************************866799.....76556789*****************...*************.****************************************7643..................................9999.***************96*******************************************************************....******************************************.*******************************
NW_020176571.1_9181661-9181959             UCUGUAAAGACACUGA-AAAUUAUACUAACUUAUUUAUGUAAAAAGAGAUUUUUUUUUUUAAUCUAGACAAUAUACA---AGCCAAAGCGGCA-UGUUUUGUGCAUUUGUAAAUGCUGUAUUGGGUAGACUAGGUUUU----------------------------------CCCCUUCUUCUUUUAAAUAAUAUGGCUGUGCUUAAAAGGUUGCAUACUGAGCCAGGUAUAAUUUUUUGUAAUGUGUGAAAAAGACGCCA----AUUAUUGUUACACAUCAAGUAGUCAAUAAAGAAAACUUCCAU-AGCUAUUUGUUGACUUGAACUGUAUGUAAUG
#=GR NW_020176571.1_9181661-9181959     PP **************86.578******************9577888888866556677899*****************...*************.********************************************..................................9999999999*******************************************************************************....******************************************.*******************************
NW_020837980.1_18438911-18438613           UCUGUAAAGACACUGA-AAAUUAUACUAACUUAUUUAUGUAAAAAGAGAUUUUUUUUUUUAAUCUAGACAAUAUACA---AGCCAAAGCGGCA-UGUUUUGUGCAUUUGUAAAUGCUGUAUUGGGUAGACUAGGUUUU----------------------------------CCCCUUCUUCUUUUAAAUAAUAUGGCUGUGCUUAAAAGGUUGCAUACUGAGCCAGGUAUAAUUUUUUGUAAUGUGUGAAAAAGACGCCA----AUUAUUGUUACACAUCAAGUAGUCAAUAAAGAAAACUUCCAU-AGCUAUUUGUUGACUUGAACUGUAUGUAAUG
#=GR NW_020837980.1_18438911-18438613   PP **************86.578******************9577888888866556677899*****************...*************.********************************************..................................9999999999*******************************************************************************....******************************************.*******************************
NW_021703783.1_9342728-9343026             UCUGUAAAGACACUGA-AAAUUAUACUAACUUAUUUAUGUAAAAAGAGAUUUUUUUUUUUAAUCUAGACAAUAUACA---AGCCAAAGCGGCA-UGUUUUGUGCAUUUGUAAAUGCUGUAUUGGGUAGACUAGGUUUU----------------------------------CCCCUUCUUCUUUUAAAUAAUAUGGCUGUGCUUAAAAGGUUGCAUACUGAGCCAGGUAUAAUUUUUUGUAAUGUGUGAAAAAGACGCCA----AUUAUUGUUACACAUCAAGUAGUCAAUAAAGAAAACUUCCAU-AGCUAUUUGUUGACUUGAACUGUAUGUAAUG
#=GR NW_021703783.1_9342728-9343026     PP **************86.578******************9577888888866556677899*****************...*************.********************************************..................................9999999999*******************************************************************************....******************************************.*******************************
NC_045772.1_93396697-93396399              UCUGUAAAGACACUGA-AAAUUAUACUAACUUAUUUAUGUAAAAAGAGAUUUUUUUUUUUAAUCUAGACAAUAUACA---AGCCAAAGCGGCA-UGUUUUGUGCAUUUGUAAAUGCUGUAUUGGGUAGACUAGGUUUU----------------------------------CCCCUUCUUCUUUUAAAUAAUAUGGCUGUGCUUAAAAGGUUGCAUACUGAGCCAGGUAUAAUUUUUUGUAAUGUGUGAAAAAGACGCCA----AUUAUUGUUACACAUCAAGUAGUCAAUAAAGAAAACUUCCAU-AGCUAUUUGUUGACUUGAACUGUAUGUAAUG
#=GR NC_045772.1_93396697-93396399      PP **************86.578******************9577888888866556677899*****************...*************.********************************************..................................9999999999*******************************************************************************....******************************************.*******************************
NC_030812.1_95745169-95744863              UCUGUAAAGACACUGA-AAAUUAUACUAACUUAUUUAUGUUAAAAGAGAUUUUUUUUUUUAAUCUAGACAAUAUACA---AGCCAAAGUGGCA-UGUUUUGUGCAUUUGUAAAUGCUGUAUCGGGUAGAGUAGGUUUU----------------------------------UCCCUUCUUCUGUUAAAUAAUAUGGCUAUGCUUAAAAGGUUGCAUACUGAGCCAAGUAUAAUUUUUUGUAAUGUGUGAAAAAGAUGCCA----AUUAUUGUUACACAUCAAGUAAUCAAUAAAGAAAACUUCCAG-AGCUAUUCGUUGAGUUGAACUGUAUGUAAAU
#=GR NC_030812.1_95745169-95744863      PP **************86.578*********************8656777765556677899*****************...*************.****************************************9875..................................4444799999*******************************************************************************....******************************************.*******************************
NC_045619.1_55855216-55855512              UCUGUAAAGACACUGAAAAAUUAUACUAACUUAUUUAUGUUAAAAGAGA-UUUUUUUUUUAAUCUAGACCAUAUACA---AGCCAAAGUGGCA-UGUUUUGUGCAUUUGUAAAUGCUGUAUUGAGUAGAAUAGGUUUU----------------------------------CCCU-UCUUAUGUUAAAUAAUAUGGCUAUGCUUAAAAGGUUGCAUACUGAGCCAAGUAUAAUUUUUUGUAAUGUGUGAAAAAGAUGCCA----AUUAUUGUUAAACAUGAAGCAAUCAAUAAAUAAACCUUCCAU-AGCUAUUCAUUGAGUUUAACUGUAAUGUGCU
#=GR NC_045619.1_55855216-55855512      PP *****************************************87556655.5556677899*****************...*************.****************************************7653..................................8888.99999*******************************************************************************....******************************************.*******************************
NW_018734332.1_12267068-12267368           UCUGUAAAGACACUGAAAAAUUAUACUAACUUAUUUAUGUUAAAAGAGAUUUUUUUUUUUAAUCUAGACCAUAUACA---AGCCAAAGUGGCA-UGUUUUGUGCAUUUGUAAAUGCUGUAUUGGGUAGAAUAGGUUUU----------------------------------CCUU-UCUUCUGUUAAAUAAUAUGGCGAUGCUUCAAAGGUUGCAUACUGAGCCAAGUAUAAUUUUUUGUAAUGUGUGAAAAAGAUGCCA----AUUAUUGUUACAUAUCAAGCAAUCAAUAAAGAAAACUUCCAU-AGCUAUUCAUUGAGUUGAACUGUAAUGUACU
#=GR NW_018734332.1_12267068-12267368   PP *****************************************8755665443334566789*****************...*************.****************************************7654..................................7777.99999**********96*******************************************************************....******************************************.*******************************
NW_022589767.1_1831770-1832070             UCUGUAAAGACACUGAAAAAUUAUACUAACUUAUUUAUGUUAAAAGAGAUUUUUUUUUUUAAUCUAGACCAUAUACA---AGCCAAAGUGGCA-UGUUUUGUGCAUUUGUAAAUGCUGUAUUGGGUAGAAUAGGUUUU----------------------------------CCUU-UCUUCUGUUAAAUAAUAUGGCGAUGCUUCAAAGGUUGCAUACUGAGCCAAGUAUAAUUUUUUGUAAUGUGUGAAAAAGAUGCCA----AUUAUUGUUACAUAUCAAGCAAUCAAUAAAGAAAACUUCCAU-AGCUAUUCAUUGAGUUGAACUGUAAUGUACU
#=GR NW_022589767.1_1831770-1832070     PP *****************************************8755665443334566789*****************...*************.****************************************7654..................................7777.99999**********96*******************************************************************....******************************************.*******************************
NW_004438554.1_4507518-4507219             UCUGUAAAGACACUGA-AAAUUAUACUAACUUAUUUAUGUAAAAAGAGAUUUUUUUUUUUAAUCUAGACAAUAUACA---AGCCAAAGCGGCA-UGUUUUGUGCAUUUGUAAAUGCUGUAUUGGGUAGACUAGGUUUU----------------------------------CCCCUUCUUCUUUUAAAUAAUAUGGCUGUGCUUAAAAGGUUGCAUACUGAGCCAGGUAUAAUUUUUUGUAAUGUGUGAAAAAGACGCCA----AUUAUUGUUACACAUCAAGUAGUCAAUAAAGAAAACUUCCAU-AGCUAUUUGUUGACUUGAACUGUAUGUAAUG
#=GR NW_004438554.1_4507518-4507219     PP **************86.578******************9577888888855545667889*****************...*************.********************************************..................................9999999999*******************************************************************************....******************************************.*******************************
NW_007727312.1_434885-435180               UCUGUAAAGACACUGAAAAAUUAUACUAACUUAUUUAUGUUAAAAAGAGUUUUUUUUUUUAAUCUAGACAAUAUACA---AGCCAAAGUGGCA-UGUU-UGUGCAUUUGUAAAUGCUGUAUUGGGUAGAAUAGGUUUU----------------------------------UCUUCUUUUCUGUUAAAUAAUAUGGCUGUGCUUAUGAGGUUGCAUACUGAGCCAAGUAUAAUUUUUUGUAAUGUGUGAAAAAGAUGCCA----AUUAUUGUUACAUAUCAAGCAAUCAAUAAAGAAAACUUCCAU-AGCUAGUCACUGAGUUGAGCUGUAAUGUGCU
#=GR NW_007727312.1_434885-435180       PP ******************************************999997766557788899*****************...*************.**96.79**********************************999..................................9988456666*******************************************************************************....******************************************.*******************************
NW_022134971.1_1411010-1411308             UCUGUAAAGACACUGA-AAAUUAUACUAACUUAUUUAUGUAAAAAGAGAUUUUUUUUUUUAAUCUAGACAACAUACA---AGCCAAAGCGGCA-UGUUUUGUGCAUUUGUAAAUGCUGUAUUGGGUAGACUAGGUUUU----------------------------------CCCCUUCUUCUUUUAAAUAAUAUGGCUGUGCUUAAAAGGUUGCAUACUGAGCCAGGUAUAAUUUUUUGUAAUGUGUGAAAAAGACGCCA----AUUAUUGUUACACAUCAAGUAGUCAAUAAAGAAAACUUCCAU-AGCUAUUUGUUGACUUGAACUGUAUGUAAUG
#=GR NW_022134971.1_1411010-1411308     PP **************86.578******************9577888888866556677899*****************...*************.********************************************..................................9999999999*******************************************************************************....******************************************.*******************************
NW_006288361.1_120169-119875               UCUGUAAAGACACUGAAAAAUUAUACUAACUUAUUUAUGUUAAAAAAG--AUUUUUUUUUAAUCUAGACAAUAUACA---CGCCAAAGUGGCA-UGUUUUGUGCAUUUGUAUAUGCUGUAUUGGGUAGAAUAGAUUUU----------------------------------CCCCUUCUUCUGUUAAAUAAUAUGGCUGUGCUUAAAAGGUUGCAUACUGAGCCAAGUAUAAUUUUUUGCAAUGUGUGAA-AAGAUGCCA----AUUAUUGUUACAUAUCAAACAAUCAAUAAAGAAAGCUUCCAU-AACUAUUCAUUGAGUUGAACUGUGUAUAUUG
#=GR NW_006288361.1_120169-119875       PP *****************************************9876665..688899999******************...*************.******************************************99..................................8888899999********************************************************************5.55*******....******************************************.*******************************
NW_021630578.1_248259-247969               UCUGUAAAGACACUGAA-AAUUAUACUAACUUAUUUAUGUUAAAAAGAGUUUUUUUUUUUAAUCUAGACAAUAUACA---AGCCAAAGUGGCA-UGUU-UGUGCAUUUGUAAAUGCUGUAUUGGGUAGACUAGCCC------------------------------------CCCC-CCUUUUGUUAAAUAAUAUGGCUAUGCUCAAAAGGUUGCAUACUGAGCCAAGUAUAAUU-UUUGUAAUGUGUGAAAAAGAUGCCA----AUUAUUGUUACACAUCAAGCAAUCAAUAAAGAUAACUUCCGU-AGCUAUUCACUGAGUGCAACUAUCAUGUGCU
#=GR NW_021630578.1_248259-247969       PP **************975.6899*********************99996766557788899*****************...*************.**96.79*******************************9533....................................3566.88****************************************************9986.579**********************....******************************************.*******************************
NW_004569192.1_10909589-10909292           UCUGUAAAGACACUGAAAAAUUAUACUAACUUAUUUAUGUUAAAAGAGAUUUUUUUUUUUAAUCUAGACCAUAUACA---AGCCAAAGUGGCA-UGUUUUGUGCAUUUGUAAAUGCUGUAUUGAGUAGAAUAGGUUUU----------------------------------CCCU-UCUUAUGUUAAAUAAUAUGGCUAUGCUUAAAAGGUUGCAUACUGAGCCAAGUAUAAUUUUUUGUAAUGUGUGAAAAAGAUGCCA----AUUAUUGUUAAACAUGAAGCAAUCAAUAAAUAAACCUUCCAU-AGCUAUUCAUUGAGUUUAACUGUAAUGUGCU
#=GR NW_004569192.1_10909589-10909292   PP *****************************************8755665554445667889*****************...*************.****************************************7653..................................8888.99999*******************************************************************************....******************************************.*******************************
NC_000072.6_134925247-134925539            UCUGUAAAGACACUGAA-AAUUAUACUAACUUAUUUAUGUUAAAAAGAG-AUUUUUUUUUAAUCUAGACAAUAUACA---AGCCAAAGUGGCA-UGUUUUGUGCAUUUGUAAAUGCUGUAUUGGAUAGACUAGCCCCC----------------------------------CCCCCGCCUUUGUUAAAUAGUAUGGCUGUGCUUAAAAGGUUGCAUACUGAGCCAAGUAUAAUU-UUUGUAAUGUGUGAAAAAGAUGCCA----AUUAUUGUUACACAUCAAGCAAUCAAUAAAGAAAACUUCCGU-AGUUAUUUAUUGAGUGCAACUGUCCUGUGCU
#=GR NC_000072.6_134925247-134925539    PP **************975.6899*******************98744335.668889999******************...*************.**************************************977766..................................6666456799*************************************************9986.579**********************....******************************************.*******************************
NW_004545902.1_14527414-14527116           UCUGUAAAAACACUGAAAAAUUAUACUAACUUAUUUAUGUUCAAAGAGA-UUUUUUUUUUAAUCUAGACAAUAUACA---AGCCAAAGUGGCA-UGUUCUGUGCAUUUGUAAAUGCUGUGUUGGGUAGUAUAGGUUU-CU-----------------------------UUUCCCC-UCUUCUGUUAAAUAAUACGGCUAUGCUUAAAAGAUUGCAUACUGAGCCAAGUAUAAUUUUUUGUAAUGUGUGAAAAAGAUGCCG----AUUAUUGUUACACAUCAAGCAAUCAAUAAAGAAAACUU-CAU-AGCUAUUCACUGAGCUGUAGCGUGCUUUGUG
#=GR NW_004545902.1_14527414-14527116   PP ****************************************999999977.6666778899*****************...*************.****************************************754.33.............................3336666.********************************************************9875679*********************....*************************************7.689.*******************************
NW_020884870.1_45804771-45805071           UCUGUAAAGACACUGAAAAAUUAUACUAACUUAUUUAUGUUAAAAGAGAUUUUUUUUUUUAAUCUAGACCAUAUACA---AGCCAAAGUGGCA-UGUUUUGUGCAUUUGUAAAUGCUGUAUUGGGUAGAAUAGGUUUU----------------------------------CCUU-UCUUCUGUUAAAUAAUAUGGCGAUGCUUCAAAGGUUGCAUACUGAGCCAAGUAUAAUUUUUUGUAAUGUGUGAAAAAGAUGCCA----AUUAUUGUUACAUAUCAAGCAAUCAAUAAAGAAAACUUCCAU-AGCUAUUCAUUGAAUUGAACUGUAAUGUACU
#=GR NW_020884870.1_45804771-45805071   PP *****************************************8755665443334566789*****************...*************.****************************************7654..................................7777.99999**********96*******************************************************************....******************************************.*******************************
NW_022098015.1_9505165-9505465             UCUGUAAAGACACUGA-AAAUUAUACUAACUUAUUUAUGUAAAAAGAGAUUUUUUUUUUUAAUCUAGACAAUAUACA---AGCCAAAGCGGCA-UGUUUUGUGCAUUUGUAAAUGCUGUAUUGGGUAGACUAGGUUUU----------------------------------CCCCUUCUUCUUUUAAAUAAUAUGGCUGUGCUUAAAAGGUUGCAUACUGAGCCAGGUAUAAUUUUUUGUAAUGUGUGAAAAAGACGCCA----AUUAUUGUUACACAUCAAGUAGUCAAUAAAGAAAACUUCCAU-AGCUAUUUGUUGACUUGAACUGUAUGUAAUG
#=GR NW_022098015.1_9505165-9505465     PP **************86.578******************9577788888854445567789*****************...*************.********************************************..................................9999999999*******************************************************************************....******************************************.*******************************
NC_044544.1_14271294-14270996              UCUGUAAAGACACUGAA-AAUUAUACUAACUUAUUUAUGUUAAAAGAGA-UUUUUUUUUUAAUCUAGACAAUAUACA---AGCCAAAGUGGCC-UGUUUUGUGCAUUUGUAAAUGCUGUAUUGGGUAGAGUAGUUUUU----------------------------------CCCCUUCUUCUGUUAAAUAAUAUGGCUAUGCUUAAAAGAUUGCAUACUGAGCCAAGUAUAAUUUUUUGUAAUGUGUGAAAAAGAUUCCA----AUUAUUGUUACACAUCAAGCAAUCAAUAAAGAAAACUUCCAU-AGCUAUUCAUUGAGUUGAGCUGUAUGUAAUG
#=GR NC_044544.1_14271294-14270996      PP **************975.68*********************86556688.887888999**********77******...*************.*******************************************9..................................9999888899***************************************************976689**********************....******************************************.*******************************
NC_046159.1_14517784-14517490              UCUGUAAAGACACUGAA-AAUUAUACUAACUUAUUUAUGUCAAAAGAGA-UUUUUUUUUUAAUCUAGACAAUAUACA---AGCCAAAGUGGCA-UGUUUUGUGCAUUUGUAAAUGCUGUAUUGGGUAGACUAGCAUC-C-------------------------------CUCCCC-CCUUUUGUUAAAUAAUAUGGCUAUGCUUAAAAGGUUGCAUACUGAGCCAAGUAUAAUU-UUUGUAAUGUGUGAAAAAGAUAGCA----AUUAUUGUUACACAUCAAGCAAUCAAUAAAGAAAACUUCCAU-AGUUAAUCUUUGAGUGCAACUGUCAUGUGCU
#=GR NC_046159.1_14517784-14517490      PP **************975.6899****************96788888777.7667788999*****************...*************.**************************************95443.2...............................223566.89****************************************************9986.579**********************....******************************************.*******************************
NW_011511552.1_2562911-2563209             UCUGUAAAGACACUGAA-AAUUAUACUAACUUAUUUAUGUUAAAAGAGA-UUUUUUUUUUAAUCUAGACAAUAUACA---AGCCAAAGUGGCC-UGUUUUGUGCAUUUGUAAAUGCUGUAUUGGGUAGAGUAGUUUUC----------------------------------CCCCUUCUUCUGUUAAAUAAUAUGGCUAUGCUUAAAAGAUUGCAUACUGAGCCAAGUAUAAUUUUUUGUAAUGUGUGAAAAAGAUUCCA----AUUAUUGUUACACAUCAAGCAAUCAAUAAAGAAAACUUCCAU-AGCUAUUCAUUGAGUUGAGCUGUAUGUAAUG
#=GR NW_011511552.1_2562911-2563209     PP **************975.68*********************86556688.877888999**********77******...*************.**************************************999888..................................8887888899***************************************************976689**********************....******************************************.*******************************
NC_045729.1_13646123-13645825              UCUGUAAAGACACUGAA-AAUUAUACUAACUUAUUUAUGUUAAAAGAGA-UUUUUUUUUUAAUCUAGACAAUAUACA---AGCCAAAGUGGCC-UGUUUUGUGCAUUUGUAAAUGCUGUAUUGGGUAGAGUAGUUUUC----------------------------------CCCCUUCUUCUGUUAAAUAAUAUGGCUAUGCUUAAAAGAUUGCAUACUGAGCCAAGUAUAAUUUUUUGUAAUGUGUGAAAAAGAUUCCA----AUUAUUGUUACACAUCAAGCAAUCAAUAAAGAAAACUUCCAU-AGCUAUUCAUUGAGUUGAGCUGUAUGUAAUG
#=GR NC_045729.1_13646123-13645825      PP **************975.68*********************86556688.877888999**********77******...*************.**************************************999888..................................8887888899***************************************************976689**********************....******************************************.*******************************
NW_008329365.1_2025836-2025539             UCUGUAAAGACACUGA-AAAUUAUACUAACUUAUUUAUGUUAAAAAAAGAUUUUUUUUUUAAUCUAGGCAAUAUACA---AGCCAAAAUGGCA-UGUUUUGUGCACUUGUAAAUGCUGUAUUGGGUAGAAUAGGUUUC----------------------------------CCCCCUCUUUUGUUAAAUAAUAUGGCUAUGCUUAAAAGGUUGCAUACUGAGCCAAGUAUAAUUUUUUGUAAUGUGUGAAAAAGAUGCCA----AUUAUUGUUAUCCAUCAAGCAAUCAAUAAAGAAAACUUCCAU-AGCUAUUUACUGAGUGGAACUGUAAUGUGCU
#=GR NW_008329365.1_2025836-2025539     PP **************86.578*********************998777668877888999******************...*************.**97579************************************9..................................99988************************************************************************************....******************************************.*******************************
NW_022196903.1_128802265-128802554         UCUGUAAAGACACUGAA-AAUUAUACUAACUUAUUUAUGUUAAAAAGAGAUUUUUUUUUUAAUCUAGACAAUAUACA---AGCCCAAGUGGCC-UGUUUUGUGCAUUUGUAAAUGCUGUAUUGGGUAGACUAGUUCC------------------------------------CCC-CCCUUUGUUAAAUAAUAUGGCUAUGCUUAAAAGGUUGCAUACUGAGCCAAGUAUAAUU-UUUGUAAUGUGUGAA-AAGAUGCCA----AUUAUUGUUACACAUCAAGCAAUCAAUAAAGAAAACUUCCAU-AGUUAUUGAUUGAGUGCAACUGUCAUGUGCU
#=GR NW_022196903.1_128802265-128802554 PP **************975.6899*******************9988775666557788999*****************...*************.**************************************85443....................................455.667999************************************************9986.579***********5.55*******....******************************************.*******************************
NC_034575.1_132904198-132904507            UCUGUAAAGACACUGAA-AAUUAUACUAACUUAUUUAUGUUAAAAAGAGAUUUUUUUUUUAAUCUAGACAAUAUACA---AGCCAAAGUGGCA-UGUUUUGUGCAUUUGUAAAUGCUGUAUUGGGUAGACUAG-----UACCCCCCCCCAUGCUGAUUGGACUAGCCCUGCC-CCC-CCCCUUGUUAAAUAGCAUGGCUGUGCUUAAAAGGUUGCAUACUGAGCCAAGUAUAAUU-UUUGUAAUGUGUGAAAAAGAUGCCA----AUUAUUGUUACACAUCAAGCAAUCAAUAAAGAAAACUUCCGU-AGUUAUUUAUUGAGUGC------------AA
#=GR NC_034575.1_132904198-132904507    PP **************875.6899*******************9765554455556778899*****************...*************.*************************************99.....89******************************98.455.666799************************************************9986.578**********************....******************************************.**************965............68
NW_004454209.1_2550858-2551155             UCUGUAAAGACACUGA-AAAUUAUACUAACUUAUUUAUGUUAAAAAGAGUUUUUUUUUUUAAUCUAGACCAUAUACA---AGCCAAAGUGGCA-UGUUCUGUGCAUUUGUAAAUGCUGUAUUGGGUAGAAUAGGUUUU----------------------------------UUUCCCUUCUUGUUAAGUAAUAUGGCUGUGCUUAAAAGGUUGCAUACUGAGCCAAGUAUAAUUUUUUGUAAUGUGUGAAAAAGAUGCCA----AUUAUUGUUACCCAUCAAACAAUCAAUAAAGAAAACUUCCAU-AGCUAUUCACUGAGUUGAACUAUAAUGUGUU
#=GR NW_004454209.1_2550858-2551155     PP **************86.578***********************99998855446677899*****************...*************.****************************************9988..................................776669999********************************************************************************....******************************************.*******************************
NW_005358943.1_5807181-5806885             UCUGUAAAGACACUGAAAAAUUAUACUAACUUAUUUAUGUUAAAAAAAGAUUUUUUUUUUAAUCUAGACAAUAUACA---AGCCAAAGUGGCA-UGUUUUGUGCAUUUGUAUAUGCUGUAUUGGGUAGAAUAGAUUUC----------------------------------CCCCUUCUUCUGUUAAAUAAUAUGGCUGUGCUUAAAAGGUUGCAUACUGAGCCAAGUAUAAUUUUUUGCAAUGUGUGAA-AAGAUGCCA----AUUAUUGUUACAUAUCAAACAAUCAAUAAAGAAAGCUUCCGU-AACUAUUCAUUGAGUUGAACUGUGUAUAUUG
#=GR NW_005358943.1_5807181-5806885     PP *****************************************988777677877888999******************...*************.****************************************9999..................................8888899999********************************************************************5.55*******....******************************************.*******************************
NW_018342843.1_10371-10675                 UCUGUAAAGACACUGA-AAAUUAUACUAACUUAUUUAUGUUAAAAGAGAUUUUUUUUUUUAAUCUAGACAAUAUACA---AGCCAAAGUGGCA-UGUUUUGUGCAUUUGUAAAUGCUAUAUCGAGUAGAGUAGGUUUU----------------------------------UCCCUUCUUCUGUUAAAUAAUAUGGCUAUGCUUAAAAGGUUGCAUACUGAGCCAAGUAUAAUUUUUUGUAAUGUGUGAAAAAGACGCCA----AUUAUUGUUACACAUCAAGUAAUCAAUAAAGAAAACUUCCAG-AGCUAUUUGUUGAGUUGAACUGUAUAUAAAU
#=GR NW_018342843.1_10371-10675         PP **************86.578*********************8656778887667788999*****************...*************.****************************************9875..................................4444799999*******************************************************************************....******************************************.*******************************
NW_020834768.1_1625927-1626222             UCUGUAAAGACACUGAAAAAUUAUACUAACUUAUUUAUGUUAAAAGAGAUUUUUUUUUUUAAUCUAGACCAUAUACA---AGCCAAAGUGGCA-UGUUUUGUGCAUUUGUAAAUGCUGUAUUGGGUAGAAUAGAUUUU----------------------------------UUCCUUCUUCUGUUAAAUAAUAUGGCUAUGCUUAAAAGGUUGCAUACUGAGCCAAGUAUAAUUUUUUGUAAUGUGUGAAAAAGAUGCCA----AUUAUUGUUACACAUCAAGCAAUCAAUAAAGAAAACUUCCAU-AGCUA-UC---GAGUUGAACUGUAAUGUGCU
#=GR NW_020834768.1_1625927-1626222     PP *****************************************8655667765555677889*****************...*************.****************************************9877..................................6555788999*******************************************************************************....******************************************.***98.57...88888889999999999***
NW_004535489.1_978970-979278               UCUGUAAAGACACUGAGAAAUUAUACUAACUUAUUUAUGUUA-AAGAAAUUU--UUUUUUAAUCUAGACAAUAUACA---AGCCAAAGUGGCA-UGUCUUGUGCAUUUGUAAAUGCUGUUCUGGGUAGAAUAGGUUUU----------------------------------UCCCUUCUUCUGUUAAAUAAUAUGGCUGUGCUUAAAAAGUUGCAUACUGAGCCAAGUAUAAUUUUUUGUAAUGUGUGAAAAAGAUACCA----AUUAUUGUUACACAUCAAGCAAUCAAUAAAGAAAACUUCCAU-AGCUAUUCAUUGAGUCAGAUUUAAUGUGCUG
#=GR NW_004535489.1_978970-979278       PP *****************************************9.345533222..357899*****************...*************.****************************************9887..................................6666266777*******************************************************************96548*******....******************************************.*******************************
NW_006383457.1_1182349-1182651             UCUGUAAAGACACUGAAAAAUUAUACUAACUUAUUUAUGUUAAAAGAGAUUUUUUUUUUUAAUCUAGACCAUAUACA---AGCCAAAGUGGCA-UGUUUUGUGCAUUUGUAAAUGCUGUAUUGGGUAGAAUAGGUUUU----------------------------------CCUU-UCUUCUGUUAAAUAAUAUGGCGAUGCUUCAAAGGUUGCAUACUGAGCCAAGUAUAAUUUUUUGUAAUGUGUGAAAAAGAUGCCA----AUUAUUGUUACAUAUCAAGCAAUCAAUAAAGAAAACUUCCAU-AGCUAUUCACUGAGUUGAACUGUAAUGUACU
#=GR NW_006383457.1_1182349-1182651     PP *****************************************8755664433224456789*****************...*************.****************************************6543..................................8989.***************96*******************************************************************....******************************************.*******************************
NW_004482824.1_2051456-2051762             UCUGUAAAGACACUGA-AAAUUAUACUAACUUAUUUAUGUUAAAAAAGAUUCUUUUUUUUAAUCUAGACAAUAUACA---AGCCAAAGUGGCA-UGUUUUGUGCAUUUGUAAAUGCUGUAUUGGGUAGAAUAGUUU--UUUUUUU--------------------UUUUCUUUCUC-UUUUCUGUUAAAUAAUAUGGCUAUGCUUAAAAGAUUGCAUACUGAGCCAAGUAUAAUUUUUUGUAAUGUGUGAAAAAGAUGACA----AUUAUUGUUACACAUCAAGCAAUCAAUAAAGAAAACUUCCAU-AGCUAUUCAUUGAGUUGAACUAUGAUGUGUU
#=GR NW_004482824.1_2051456-2051762     PP **************86.578***************************665555778899******************...*************.***************************************876..5******....................******97999.************************************************************************************....******************************************.*******************************
NW_021604792.1_6476411-6476118             UCUGUAAAGACACUGAA-AAUUAUACUAACUUAUUUAUGUUAAAAAGAGAUUUUUUUUUUAAUCUAGACAAUAUACA---AGCCAAAGUGGCA-UGUUUUGUGCAUUUGUAAAUGCUGUAUUGGGUAGUCUAGCUCCC----------------------------------CCAC-CCUUUUGUUAAAUAAUAUGGCUAUGCUUAAAAGGUUGCAUACUGAGCCAAGUAUAAUU-UUUGUAAUGUGUGAAAAAGAUGCCA----AUUAUUGUUACACAUCAAACAAUCAAUAAAGAAAACUUCCAU-AGUUAUUUACUGAGUGCAACUGUAUGUGCUU
#=GR NW_021604792.1_6476411-6476118     PP **************975.6899*********************99996766557888999*****************...*************.***************************************99999..................................9999.******************************************************9986.579**********96548*******....******************************************.*******************************
NW_005871058.1_11846575-11846872           UCUGUAAAGACACUGAAAAAUUAUACUAACUUAUUUAUGUUAAAAAAAGUUUUUUUUUUUAAUCUAGACAAUAUACA---AGCCAAAGUGGCA-UGUUUUGUGCAUUUGUAUAUGCUGUAUUGGGUAGAAUAGAUUUU----------------------------------UCCCUUCUUCUGUUAAAUAAUAUGGCUGUGCUUAAAAGGUUGCAUACUGAGCCAAGUAUAAUUUUUUGCAACGUGUGAA-AAGAUGCCA----AUUAUUGUUACAUAUCAAACAAUCAAUAAAGAAAGCUUCCAU-AACUAUUCAUUGAGUUGAACUGUGUAUAUUG
#=GR NW_005871058.1_11846575-11846872   PP *****************************************9887777787777888999*****************...*************.********************************************..................................**99899999********************************************************************5.55*******....******************************************.*******************************
NT_176391.1_6837658-6837945                UCUGUAAAGACACUGAAAAAUUAUACUAACUUAUUUAUGUUAAAAGA-----UUUUUUAAAAUUUAGACAAUAUACA---AGCCAAAGUGGCG-UGUUUUGUGCAUUUGUAAAUGCUGUAUUGGGUAGAGUAGAUUUU----------------------------------CCCC-UCUUUUGUUAAAUAAUAUGGCUAUGCUUAAAAGGUUGCAUACUGAGCCAAGUAUG---UUUUGUAAUGUGUGAAAA-AAUGCCA----AUUAUUGUUACACUUCAAACAAUCAAUAAAGAAAACUUCCAU-AGCUAUUAAUUGAGUGGAACUGUGAUGUGCU
#=GR NT_176391.1_6837658-6837945        PP *****************************************866799.....*************************...*************.****************************************9988..................................5567.****************************************************998...8899***********655.9******....******************************************.*******************************
NC_037547.1_158080783-158080495            UCUGUAAAGACACUGAA-AAUUAUACUAACUUAUUUAUGUUAAAAGA----UUUUUUUUUAAUCUAGACAAUAUACA---AGCCAAAGUGGCA-UGUUUUGUGCAUUUGUAAAUGCUGUAUCGGGUAGAGUAGGUUU-UUC----------------------------CCC----UUCUUCUGUUAAAUAAUAUGGCUAUGCUUAAAAGGUUGCAUACUGAGCCAAGUAUAAUUUUUCGUAAUGUGUGAAAAAGAUGCCA----AUUAUUGUUACACAUCAAGUAAUCAAUAAAGAAAA-------U-----UCCA--GAGCUAAAAAAAAAAAAAAA
#=GR NC_037547.1_158080783-158080495    PP **************975.68*********************865799....667788999*****************...*************.****************************************987.444............................443....699999*******************************************************************************....*******************************9997.......2.....6667..********************
NW_021146365.1_11871-12168                 UCUGUAAAGACACUGA-AAAUUAUACUAACUUAUUUAUGUAAAAAGAUUUUUUUUUUUUUAAUCUAGACAAUAUACA---AGCCAAAGCGGCA-UGUUUUGUGCAUUUGUAAAUGCUGUAUUGGGUAGACUAGGUUUU----------------------------------CCCCUUCUUCUUUUAAAUAAUAUGGCUGUGCUUAAAAGGUUGCAUACUGAGCCAGGUAUAAUUUUUUGUAAUGUAUGAAAAAGAUGCCA----AUUAUUGUUAAACAUCAAGUAGUCAAUAAAGAAAACUUCCAU-AGCUAUUUGUUGACUUGAACUGUAUGUAAUG
#=GR NW_021146365.1_11871-12168         PP **************86.578******************9588899997665555667889*****************...*************.********************************************..................................99888999999**********99******************************************************************....******************************************.*******************************
NW_017619867.1_1771189-1771485             UCUGUAAAGACACUGAAAAAUUAUACUAACUUAUUUAUGUUAAAAGAGAUUUUUUUUUUUAAUCUAGACCAUAUACA---AGCCAAAGUGGCA-UGUUUUGUGCAUUUGUAAAUGCUGUAUUGGGUAGAAUAGAUUUU----------------------------------UUCCUUCUUCUGUUAAAUAAUAUGGCUAUGCUUAAAAGGUUGCAUACUGAGCCAAGUAUAAUUUUUUGUAAUGUGUGAAAAAGAUGCCA----AUUAUUGUUACACAUCAAGCAAUCAAUAAAGAAAACUUCCAU-AGCUA-UC---GAGUUGAACUGUAAUGUGCU
#=GR NW_017619867.1_1771189-1771485     PP *****************************************8655667755445667889*****************...*************.****************************************9877..................................6555788999*******************************************************************************....******************************************.***98.57...88888889999999999***
NC_044309.1_46276471-46276767              UCUGUAAAGACACUGAAAAAUUAUACUAACUUAUUUAUGUUAAAAGAGAUUUUUUUUUUUAAUCUAGACCAUAUACA---AGCCAAAGUGGCA-UGUUUUGUGCAUUUGUAAAUGCUGUAUUGGGUAGAAUAGAUUUU----------------------------------UUCCUUCUUCUGUUAAAUAAUAUGGCUAUGCUUAAAAGGUUGCAUACUGAGCCAAGUAUAAUUUUUUGUAAUGUGUGAAAAAGAUGCCA----AUUAUUGUUACACAUCAAGCAAUCAAUAAAGAAAACUUCCAU-AGCUA-UC---GAGUUGAACUGUAAUGUGCU
#=GR NC_044309.1_46276471-46276767      PP *****************************************8655667755445667889*****************...*************.****************************************9877..................................6555788999*******************************************************************************....******************************************.***98.57...88888889999999999***
NC_018729.3_48740412-48740713              UCUGUAAAGACACUGAAAAAUUAUACUAACUUAUUUAUGUUAAAAGAGAUUUUUUUUUUUAAUCUAGACCAUAUACA---AGCCAAAGUGGCA-UGUUUUGUGCAUUUGUAAAUGCUGUAUUGGGUAGAAUAGAUUUU----------------------------------UUCCUUCUUCUGUUAAAUAAUAUGGCUAUGCUUAAAAGGUUGCAUACUGAGCCAAGUAUAAUUUUUUGUAAUGUGUGAAAAAGAUGCCA----AUUAUUGUUACACAUCAAGCAAUCAAUAAAGAAAACUUCCAU-AGCUAUCGGUUGAAUUGUAAUGUGCUUUACU
#=GR NC_018729.3_48740412-48740713      PP *****************************************8655667755445667889*****************...*************.****************************************9877..................................6555788999*******************************************************************************....******************************************.*****7547**********************
NW_006803966.1_5812525-5812818             UCUGUAAAGACACUGAAAAACUAUACUAACUUAUUUAUGUUAAAAAGA--UUUUUUUUUUAAUCUAGACAAUAUACA---AGCCAAAGUGGCA-UGUUUUGUGCAUUUGUAAAUGCUGUGUUGGGUAGAAUAGUUUUU----------------------------------CCCC-CCUUAUGUUAAAUAAUAUGGCUAUGCUUAAAAGUUUGCAUACUGAGCCAAGUAUAAUUUUUUGUAAUGUGUGAAAAAAAAUCCA----AUUAUUGUUACACAC-AAGCAAUCAAUAAAGAAAACUUCCAU-AGCUACUCAUUGAGUUGUAAUGUGCCUUCCU
#=GR NW_006803966.1_5812525-5812818     PP ******************************************999993..3334556789*****************...*************.********************************************..................................****.******************************************************998765679999999999976654446899....**************5.9*************************.*******************************
NW_004801640.1_2491189-2491452             UCUGUAAAGACACUGAA-AAUUAUACUAACUUAUUUAUGUUAAA-----------------AUCUAGACGAUAUACA---AGCCAAAGUGGCA-GGUUUUGUGCAUUUGUAAAUGCUGUAUUGGGUAGACUAGCCCC-CG------------------------------AC-CCC----UUUGUUAAAUAAUAUGGCUAUGCUUAAAAGGUUGCAUACUGAGCCAAGUAUAAUU-UUUGUAAUGUGUGAAAAAGAUGCCA----AUUAUUGUUACACAUCAAGCAAUCAAUAAAGAUAACUUCCAU-AGCUAUUCACUGAGUGC-----------AAC
#=GR NW_004801640.1_2491189-2491452     PP **************875.6899*********************8.................8***************...*************.**************************************96555.44..............................43.344....9**************************************************9986.578**********************....******************************************.**************975...........568
NW_006711765.1_1178108-1177811             UCUGUAAAGACACUGAAAAAUUAUACUAACUUAUUUAUGUUAAAAGAGAUUUUUUUUUUUAAUCUAGACCAUAUACA---AGCCAAAGUGGCA-UGUUUUGUGCAUUUGUAAAUGCUGUAUUGGGUAGAAUAGAUUUU----------------------------------UUCCUUCUUCUGUUAAAUAAUAUGGCUAUGCUUAAAAGGUUGCAUACUGAGCCAAGUAUAAUUUUUUGUAAUGUGUGAAAAAGAUGCCA----AUUAUUGUUACACAUCAAGCAAUCAAUAAAGAAAACUUCCAU-AGCUA-UC---GAGUUGAACUGUAAUGUGCU
#=GR NW_006711765.1_1178108-1177811     PP *****************************************8655667744434566789*****************...*************.****************************************9877..................................6555788999*******************************************************************************....******************************************.***98.57...88888889999999999***
NW_020822636.1_3563626-3563917             UCUGUAAAGACACUGAA-AAUUAUACUAACUUAUUUAUGUUAAAAAGAGUUUUUUUUUUUAAUCUAGACAAUAUACA---AGCCAAAGUGGCA-GGUUUUGUGCAUUUGUAAAUGCUGUUUUGGGUAGACUAGC---C----------------------------------CCCC-CCUUUUGUUAAAUAAUAUGGCUAUGCUUAAAAGGUUGCAUACUGAGCCAAGUAUAAUU-UUUGUAAUGUGUGAAAAAGAUGCCA----AUUAUUGUUACACAUCAAGCAAUCAAUAAAGAUAACUUCCGU-AGCUAUUCCCUGAGUGCAACUGUCAUGUGCU
#=GR NW_020822636.1_3563626-3563917     PP **************975.6899*********************99996755446778899*****************...*************.**************************************94...2..................................4777.99****************************************************9986.579**********************....******************************************.*******************************
NW_004567137.1_13407058-13406770           UCUGUAAAGACACUGAGAAAUUAUACUAACUUAUUUAUGUUAAAAAGAGAUUUUCUUUUUAAUCUAGACAAUAUACA---AGCCAAAGUGGCA-UGU-----GCAUUUGUAAAUGCUGUGUUGGGUAGAAUAG-UUUU-----------------------------------CCC-CCUUCUGUUAAAUAAUAUGGCUAUGCUUAAAAGGUUGCAUACUGAGCCAAGUAUAAUUUUUUGUAAUGUGUAAAAAAGAUGCCA----AUUAUUGUUACACAUCAAGCAAUCAAUAAAUAAAACUUCCAU-AGCUAUUCACGGAGUUGUAUUGUGUAAUGUA
#=GR NW_004567137.1_13407058-13406770   PP ******************************************99988566544667899******************...*************.***.....*****************************97.4555...................................577.7899****************************************************9875679*********************....******************************************.*******************************
NW_020339853.1_34733371-34733072           UCUGUAAAGACACUGAAAAAUUAUACUAACUUAUUUAUGUUAAAAGAGAUUUUUUUUUUUAAUCUAGACCAUAUACA---AGCCAAAGUGGCA-UGUUUUGUGCAUUUGUAAAUGCUGUAUUGGGUAGAAUAGAUUUU----------------------------------UCCCUUCUUCUGUUAAAUAAUAUGGCUAUGCUUAAAAGGUUGCAUACUGAGCCAAGUAUAAUUUUUUGUAAUGUGUGAAAAAGAUGCCA----AUUAUUGUUACACAUCAAGCAAUCAAUAAAGAAAACUUCCAU-AGCUA-UC---GAGUUGAACUGUAAUGUGCU
#=GR NW_020339853.1_34733371-34733072   PP *****************************************8655667743334556789*****************...*************.****************************************7765..................................6666788999*******************************************************************************....******************************************.***98.57...88888889999999999***
NW_018658052.1_131935-131646               UCUGUAAAGACACUGAA-AAUUAUACUAACUUAUUUAUGUUAAAAAGA--UUUUUUUUUUAAUCUAGACAAAAUACA---AGCCAAAGUGGCA-UGUUUUGUGCAUUUGUAAAUGCUGUAUUGGGUAGACUAGUUCCU----------------------------------UCCC-CCUUUUGUUAAA---UAUGGCUAUGCUUAAAAGGUUGCAUACUGAGCCAAGUAUAAUU-UUUGUAAUGUGUGAAAAAGAUGCCA----AUUAUUGUUACACAUCAAGCAAUCAAUAAAGAAAACUUGCGU-AGUUACUCACUGAGUGCAGCUGUCAUGUGCU
#=GR NW_018658052.1_131935-131646       PP **************975.6899********************999994..3334566789*****************...*************.***************************************83345..................................7999.**********86...999************************************9986.579**********************....******************************************.*******************************
NW_017873155.1_2451-2159                   UCUGUAAAGACACUGAAAAAUUAUACUAACUUAUUUAUGUUAAAAAGAGUUUUUUUUUUUAAUCUAGACAAUAUACA---AGCCAAAGUGGCA-UGCUUUGUGCAUUUGUAAAUGCUGUACUGGGUAGAAUAGGUC------------------------------------CCCC-CUUUUUCUUACAUAAUAUGGGUAUGCUUAAAAGGUUGCAUACUGAGCCAAGCAUAAUUUUUUGUAAUGUGUGAAA--AAUGCCA----AUUACUGUUCCACAUCAAGCAAUCAAUAAAGAAAACUUCCAU-AGCUAUUCUCUGAGUGGCUCUGUAAUGUGCC
#=GR NW_017873155.1_2451-2159           PP ***********************************************7655446778899*****************...*************.****************************************64....................................8888.*************************************************************************96..*******....******************************************.*******************************
NW_017731426.1_941049-941343               UCUGUAAAGACACUGA-AAAUUAUACUAACUUAUUUAUGUUAAAAAGAGUUUUUUUUUUUAAUUUAGGCAAUAUA-A---AGCCAAAGUGGCA-UGUUUUGUGCAUUUGUAAAUGCUGUAUUGGGUAGAAUAGAUUUU----------------------------------UUUCCCCUUCUGUUAAAUAAUAUGGCUAUGCUUAAAAUAUUGCAUACUGAGCCAAGUAUAAUUUUUUGUAACGUGUGAAAAAGAUGCCA----AUUAUUGUUACACAUCCAACAAUCAAUAAAGAGAACUUCCAU-AGCUAUUCAUCGAGUUGAACUAUGCUGUACU
#=GR NW_017731426.1_941049-941343       PP **************86.578**********************999887876667788899**************9.6...6************.****************************************9988..................................7766589999*******************************************************************************....******************************************.*******************************
NW_004949097.1_1108605-1108893             UCUGUAAAGACACUGAA-AAUUAUACUAACUUAUUUAUGUUAAAAAGAGUUUUUUUUUUUAAUCUAGACCAUAUACA---AGCCAAAGUGGCG-UGCUCUGUGCAUUUGUAAAUGCUGUAAUGGGUAGACUAG---------------------------------------ACCU-CCUUUUGUUAAAUAAUAUGGCUAUGCUUAAAAGGUUGCAUACUGAGCCAAGUAUAAUU-UUUGUAAUGUGUGAAAAAGAUGCCA----AUUAUUGUUACACAUCAAGCAAUCAAUAAAGAUAACUCCCGU-AGCUGUUGACUGAGUGCAACUGUCAUGUGCU
#=GR NW_004949097.1_1108605-1108893     PP **************975.6899*********************99886665556778899*****************...*************.**************************************9.......................................4888.899***************************************************9986.579**********************....******************************************.*******************************
NC_010447.5_59731470-59731179              UCUGUAAAGACACUGAA-AAUUAUACUAACUUAUUUAUGUUAAAAGAGA-UUUUUUUUUUAAUCUAGACAAUAUACA---AGCCAAAGUGGCA-UGUU-UGUGCAUUUGUAAAUGCUGUAUUGGGUAGAGUAGGUUUU----------------------------------CCCC-UCUUCUGUUAAAUAAUAUGGCU-----UAAAAGGUUGCAUACUGAGCCAAGUAUAAUUUUUUGUAAUGUGUGAAAAAAAUGCCA----AUUAUUGUUAAACAUCAAGCAAUCAAUAAAGAAAACUUCCAU-AGCUAUUCACUGAGUUGAGCUGUAUGUAAUG
#=GR NC_010447.5_59731470-59731179      PP **************975.68*********************87556655.5445677889*****************...*************.**96.79*********************************7543..................................9999.**********************.....9****************************976578999*******************....******************************************.*******************************
NW_003573422.1_2311690-2311992             UCUGUAAAGACACUGAAAAAUUAUACUAACUUAUUUAUGUUAAAAGAGAUUUUUUUUUUAAACCUAGUCAAUACAAA---AGCCAAAGUGGCA-UGUUUUAUGCAUUUGUAAAUGCUGUAUUGGGUAGAAUAG-----UUGGGUU-------------------CCCCCCCC-CU-UUCUUCUGUUAAAUAAUAUGGCUAUGCUUAAAAGAUUGCAUACUGAGCCAAGUAUAAUUUUUUGUAAUGUGUGAAAAAGAUGCCG----AUUAUUGUUACACAUCAAGCAAUCAAUAAAGAAA-CUUCCAU-AGC---UC-UUGACUCAUGUGAACUGUGCUU
#=GR NW_003573422.1_2311690-2311992     PP *****************************************865566663322344556699***************...*************.************************************997.....5577777...................77777653.34.488999*******************************************************************************....*************************998877655.*******.**5...55.79********************
NW_006399817.1_5189366-5189705             UCUGUAAAGACACUGAAAAAUUAUACUAACUUAUUUAUGUUAAGAGA-----UUUUUUUUAAUCUAGACAAUGUACA---AGCCAAAGUGGCA-UGUUUUGUGCAUUUGUAAAUGCUGUACUGGGUAGAAUAGGGU--UGGGGGUUUUUUUUGUGUUUUAUUUUUCUUUCUCUCGC-UCUCCUGUUUAAUAAUAUGGCUAUGCUUA-AAGAUUGCAUACUGAGCCAAGUAUAAUUUUUUGUAAUGUGUGAAAAAGAUGCCA----AUUAUUGUUAUACAUCAAGCAAUCAAUAAAGAAAACUUCCAU-AGCUACUGAUUGAGUUGAACUGUGAUGUGCU
#=GR NW_006399817.1_5189366-5189705     PP ****************************************976****.....87656789*****************...*************.***************************************865..6*******************************997899.**************************987.5799**************************************************....******************************************.*******9967********************
NW_022105855.1_1904447-1904144             UCUGUAAAGACACUGAAAAAUUAUACUAACUUAUUUAUGUUAAAGAU-----UUUUUUUUAAUCUAGACAAAAUACA---CGCCAAAAUGGCA-UGUU-UGUGCAUUUGUAAAUGCUUUAUUGGGUAGACUAGUUU--UUUUUUUU-----------------CCUCUCUUUCCCU-UUCUCUGUUUAAUAAUAUGGCUAUGCUUAAAAGAUUGCAUACUGAGCCAAGUAUAAUUUUUUGUGAUGUGUGAAAAAAUG--------CUUAUUGUUACACAUCAAGCAAUCAAUAAAGAAAACUUCCAU-AGCUAUUGAUUGAGUUGAACUCUAUUGUGCU
#=GR NW_022105855.1_1904447-1904144     PP ***********************************************.....*************************...*************.**96.79******************************99655..6*******.................********95788.88888888999*****************************************************************8877........7789**************************************.*******************************
NC_046159.1_16181411-16181136              UCUGUAAAGACACUGAA-AAUUAUACUAACUUAUUUAUGUUAAAAGA-----GAUUUUUUAAUCUAGACAAUAUACA---AGCCAAAGGGGCA-UGCUUUGUGCAUUUGUAAAUGCUGUAUUGGGUAGACUAGG--------------------------------------CCCC-CCUU-UGUUAAAUAAUAUGACUAUGUUUAAGAAGUUGCAUACUGAGCCAUGUAUAAUU-UUUGUAAUGUGUGAAAAAGAUGCCA----AUUAUUGUUACACAUCAGGCAAUCAAUAAAGAA---------U--CCA--CACUAAAAAAAACAAUAAAAGGAA
#=GR NC_046159.1_16181411-16181136      PP **************975.6899****************975788888.....999**********************...*************.***************************************9......................................8888.6765.59***********************************************9986.579**********************....******************************833.........3..444..8***********************
NC_034591.1_149902679-149902963            UCUGUAAAGACACUGAA-AAUUAUACUAACUUAUUUAUGUAAAGAGAU--UUUUUUUUUUAAUCUAGACAAUAUACA---AGCCAAAGUGGCA-UGUUUUGUGCAUUUGUAAAUGCUGUAUUGGAUAGACUAGCCCCC----------------------------------CCAC-CCCCU--U-------UGUGGCUAUGCUUAAAAGGUUGCAUACUGAGCCAAGUAUAAUU-UUUGUAAUGUGUGAAAAAGAUGCCA----AUUAUUGUUACACAUCAAGCAAUCAAUAAAGAAAACUUCCGU-AGUUAUUUAUUGAGUGCAACUGUCGUGUGUU
#=GR NC_034591.1_149902679-149902963    PP **************975.6899************99987633444443..3345567789*****************...*************.**************************************976655..................................5555.44443..3.......889************************************9986.579**********************....******************************************.*******************************
AC_000072.1_154265753-154265482            UCUAUAAAGACACUGAA-AAUUAUACUAACUUACUUAUGUCAAAAGA-----GAUUUUUUAAUCCAGACAAUAUACA---AGUCAAAGGGGCA-UGCUUUGUGCAUUUGUAAAUGCUGUAUUGGGUAGACUAGG--------------------------------------CCCC--CUUUUGUUAAAUAAUAUGACUAUGUUUAAAAGGUUGCAUACUGAGCCAUGUAUAAUU-UUUGUAAUGUGUGAAAAAGAUGCCA----AUUAUUGUUACACAUCAAGCAAUCAAUAAAGAAA--------U-----UCCA--GACUAAAAAAAAAAACCAAU
#=GR AC_000072.1_154265753-154265482    PP **************975.6899****************967999999.....99***********************...*************.***************************************8......................................7765..899999***********************************************9986.579**********************....*************************999999887........3.....5567..********************
NW_006408604.1_11596989-11596675           UCUGUAAAGACACUGAAAAAUUAUACUAACUUAUUUAUGUUAAGAGA-----UUUUUUUUAAUCUAGACAAUAUACA---AGCCAAAGUGGCA-UGUUUUGUGCAUUUGUAAAUGCUAUAUUGGGUAGAAUAGUU---UGUUUGUUUU--------------UUUCCCUCUCUCUC-UCUCCUGUCAAAUAAUAUGGCUAUGCUUAAAAGAUUGCAUACUGAGCCAAGUAUAAUUUUUUGUAAUGUGUGAAAAA--UGCCA-----UUAUUGUUACACAC-AAGCAAUCAAUAAAGAAAACUUCCAU-AGCGAUUGAUUGAGUUGAACUGUAAUGUGCU
#=GR NW_006408604.1_11596989-11596675   PP ****************************************9779999.....987665538****************...*************.**************************************966...59********..............********875777.77777*******************************************************************98876..78996.....779**********5.99************************.*******************************
NW_004444120.1_1527724-1528037             UCUGUAAAGACACUGAAAAAUUAUACUAACUUAUUUAUGUUAAAAGAG---AUUUUUUUUAAUCUAGACAGUAUAGA---AGCCAAAGUGGCA-UGUC-UGUGCAUUUGUAAAUGCUGUAUUGGGUAGAGUAGUUU--UUUUUUUUU---------------UUUUCCUCUCUCUC-UCUUCUGUUUAAUAAUAUGGCUAUGCUUAAAAGAUUGCAUACUGAGCCAAGGAUAAUUUUUUGUAAUGUGUGAAAAAGAUGCCA----AUUAUUGUUACACAUAAAGCAAUCAAUAAAGAAAACUUCCAU-AGCUGUUGAUUGAGUUGAAC------UGUAC
#=GR NW_004444120.1_1527724-1528037     PP *****************************************8654443...3544332219****************...*************.*985.79*******************************9776..5********...............********876777.888889******************************************************************************....******************************************.***************98765......56789
NW_004504502.1_22781-22507                 UGUGUAAAGACACUGAAAAAUUAUACUAACUUAUUUAUGUUAAGAAGAG-AUUUUUUUUUAAUCUAGACAAUAUACA---AGCCAAAGUGGCA-UGUUUUGUGCAUUUGUAAAUGCUGUAUUG-GUAGUUUAGGUCCC----------------------------------UCCA--CUUCUGUU---UAAUAUGGCU-----UAAAAGGUUGCAUACUGAGCCAAGUAUAAUUUUUUGUAAUGUGUGAAAAAGAUGCCA----AUUAUUGAUACACAUCAAGCAAUCAAUAAAGAAAACUUCUGU-AGCUAUUCACGGAGUGG-----------AAC
#=GR NW_004504502.1_22781-22507         PP ***************************************9975544436.667888999******************...*************.****************************9.6********98765..................................5555..45556777...889*******.....9****************************998766788*******************....******************************************.**************975...........578
NW_003217520.1_1674542-1674258             UCUGUAAAGACACUGAAAAACUAUACUAACUUAUUUAUGUUAAAAGAGAUUUUUUUUUUUAAUCUAGAUCAUAUACA---AGCCAAAGUGGCA-UGUU-UGUGCAUUUGUAAAUGCUGUAUUGGGUAGAAUAGGUUUU----------------------------------CCCCUUCUUCUGUUAAAUAAUAUGGGUAUGCUAAAAAUGUUGCAUACUGAGCCAAGUAUAAUUUUUUGUAAUGUGUGAAAA--------A--G----AUGAUGUAUAUUAAGUAAUCAAUAAA---ACUUCCCAU-AGCUACUCAUUGAGUGAAAUGUAAUGUGCUU
#=GR NW_003217520.1_1674542-1674258     PP *****************************************8655666666556778899*****************...*************.**96.79*********************************6543..................................5555599999*******************************************************************9885........4..5....478999*****************987...5555678**.*******************************
NW_012267297.1_1038685-1038993             ACUGUAAAGACACCGAAAAAUUAUACUAACUUAUUUAUGUUAAAAGAG---AUCUCUUU-AAUCUAACCAAUAUACA---AGCCAAAGUGGCA-AGUUGUGUGCAUUUGUAAAUGCUGUUCCGGGCAGACUAGGCCC-AC-----------------------------UCCCCAU-UUUUUUGUUAAAUAAUACGGCUGUGCUUAAAAGAUUGCAUACUGAGCCAAGUAUAAUUUUUUGUAAUAUGUGAAA-AAAUGCCA----AUUACUGUUACACAUCAAGCAAUCAAUAAAGAAAACUUCUGU-AGCUA---CUUGAGUGGACAGCGAAGCACUU
#=GR NW_012267297.1_1038685-1038993     PP **************************************9876333333...32232322.7****************...*************.****************************************542.33.............................3224444.88888***************************************************9987769**********76.69******....******************************************.*****...699********************
NW_004457854.1_230930-230632               UCCGUAAAGACACUG-AAAAUUAUACUAACUUAU-GAUUUAAAAGAG-----UUUUUAAAAAUCUAGACAAUAUGCA---AGCCAAAAUGUCA-UGUUUUGUGCAUG----AAUGCUGUACCGGGUAGAAUAGUUU--UUUGGGUUU----------------UUUUCCCCCU----CUCUUUUCUAAAUAAUAUGGUUAUGCUUAAAAGAUUGCAUACUGAACCAAGUAUAAUUUUUUGUAAUGUGUAAAAAUGACGCCA----GUUAUUGUUCCACAUCAAGCAAUCAAUAA-GGAAA-------A---UGUCCAU--AGCUAAAAAAAAAAAGAGA
#=GR NW_004457854.1_230930-230632       PP **************5.6789*************7.366666666777.....888888999****************...*************.***********95....59*******************9665..6********................******7543....55555554678*********************************************9988748*********************....***************************76.66666.......2...57****9..8999***************
NW_007907282.1_1294483-1294775             UCUGUAAAGACACUGAAAAACUAUACUAACUUAUUUAUGUUAAAAGAGGUUU-UUUUUUUAAUCUAGAUCAUAUACA---AGCCAAAGUGGCA-UGUU-UGUGCAUUUGUAAAUGCUGUAUUGGGUAGAAUAGGUUUU----------------------------------CCCU-UCUUCUGUUAAAUAAUAUGGGUAUGCUAAAAAUGUUGCAUACUGAGCCAAGUAUAAUUUUUUGUAAUGU---------------CGGU-----------AUAUUAAGUAAUCAAUAAA---ACUUCCCAU-AGCUACUCAUUUGGUGAAAUGUAAUGUGCUU
#=GR NW_007907282.1_1294483-1294775     PP *****************************************86567755333.3456789*****************...*************.**96.79*********************************7643..................................8888.99**9**************************************************************99...............4444...........99**************886...5555678**.*******************************
NW_018344043.1_9180236-9180518             ACUGUAAAGACACUGAGAAAUUAUACUAACUUAUUUAUGUUAAAAGA-----UUUUUUUAAAUCUAGACGAUAUAAA---AGCCAAAGUGGCA-UGUUUUUUGCAUUUGUAAAUGCUCUAUUGGGUAGGCUAGGAUUU----------------------------------UUUU-UCUUCUGUUAAAUAAUGUGGCUGUGCUUAAAGUAUUGCCUACUGAGCCAAGUAUAAUUUUUUGUAAUGUGUAA-----------U-UG-------UUCCCUAUCAAGCAAUCAAUAAAUAAAACUGCCAU-AGCUAUUAAAUGAGUUGUACUGAUGUGGCUG
#=GR NW_018344043.1_9180236-9180518     PP ****************8777******************958******.....87765556899**************...*************.**********************************9763446777..................................7899.********************************************************8888*******877666...........6.96.......666788*****************************.*******************************
NW_020656135.1_32135585-32135292           UCUGUAAAGACACUGAAAAACUAUACUAACUUAUUUAUGUUAAAAGAGGUUU-UUUUUUUAAUCUAGAUCAUAUACA---AGCCAAAGUGGCA-UGUU-UGUGCAUUUGUAAAUGCUGUAUUGGGUAGAAUAGUUUUU----------------------------------UUCCUUCUUCUGUUAAAUAAUAUGGGUAUGCUAAAAAUGUUGCAUACUGAGCCAAGUAUAAUUUUUUGUAAUGU---------------CGGU-----------AUAUUAAGUAAUCAAUAAA---ACUUCCCAU-AGCUACUCAUUUGGUGAAAUGUAAUGUGCUU
#=GR NW_020656135.1_32135585-32135292   PP *****************************************86456666222.3456789*****************...*************.**96.79********************************98776..................................55555788889*************************************************************99...............4444...........99**************886...5555678**.*******************************
NC_045430.1_103816472-103816757            UCUGUAAAGACACUGAGAAAUUAUACUAACUUAUUUAUGUUAAAAAAA--GAUUUUUUUAAAUCUAGAAAAUAUAAA---AGCCAAAGUGGCA-UGUUUUGUGCAUUUGUAAAUGCUCUAUUGGGUAGGCUGGAUUUU----------------------------------UUUU-UCUUCUGUUAAAUAAUAUGGCUGUGCUUA-AAGAUUGCCUACUGAGCCAAGUAUAAUUUUUUGUAAUGUGUAA-----------U-UG-------UUCCCUAUCAAGCAAUCAAUAAAUAAAACUGCCAU-AGCUAUUAAAUGAGUUGUACUGAUGUGGCUG
#=GR NC_045430.1_103816472-103816757    PP ***************977669********************8765443..3355445566899**************...*************.**********************************9655778888..................................8899.**************************987.5799*********************966668888888766555...........6.86.......56677889***************************.*******************************
NW_020951209.1_2636935-2636651             UCUGUAAAGACACUGAGAAAUUAUACUAACUUAUUUAUGUUAAAAGA-----UUUUUUUAAAUCUAGAAGAUAUAAA---AGCCAAA-UGGCA-UGUUUUGUGCAUUUGUAAAUGCUUUAUUGGGUAGGCUUUAUUUU----------------------------------UUUU-UCUUCUGUUAAAUAAUAUGGCUGUGCUUAAAGGAUUGCCUACUGAGCCAAGUAUAAUUUUUUGUAAUGUGUAA-----------U-UG-------UUCCCUAUCAAACAAUCAAUAAAUAAAACUGCCAU-AGCUAUUAAAUGAGUUGUACUGAUGUGGCUG
#=GR NW_020951209.1_2636935-2636651     PP ***************977669********************865799.....76654566899**************...****876.7****.**********************************9763224444..................................5677.999*9**************************************************966668888888766555...........6.86.......56677889***************************.*******************************
NC_008808.1_111602521-111602237            UCUGUAAAGACACUGAGAAAUUAUACUAACUUAUUUAUGUUAAAAGA-----UUUUUUUUAAUCUAGAAGAUAUAAA---AGCCAAAGUGGCA-UGUUUUGUGCAUUUGUAAAUGCUCUGAUGGGUAGGCUAGGAUUU----------------------------------UUUU-UCUUCUGUUAAAUAAUAUGGCUGUGCUUAAAGAAUUGCCUACUGAGCCAAGUAUAAUUUUUUGUAAUGUGUAA-----------U-UG-------UUCCCUAUCAAUCAAUCAAUCAAUAAAACUGCCAU-AGCUAUUAAAUGAGUUGUACCGAUGUGGUUG
#=GR NC_008808.1_111602521-111602237    PP ****************8777********************9875677.....77777776578**************...*************.**********************************8653445667..................................7788.99******************************************************8888*******877666...........6.96.......666788*****************************.*******************************
NC_041738.1_4053193-4053498                UCUGUAAAGACACUGAGAAAUUAAACUAACUUAUUUAUGUUAAAAAGAG-AUUUUUUUUUAAUCUAGAUAAUGUUCCCAAAGCCAAAGUGGCA-UGUUUUGUGCAUUUGUAAAUGCUCUAUUGAGUAGAUUAGUUUUU----------------------------------UCUUGUUUUCUGUCAA---AUAUGGCUGUGCUUAAAAGUUUGCAGACUGAGCCAAGUUUAAUUUUUUGUAAUGUGUGAAAAAGAUGCCG----AUCAUUGUUUCACAUCCAGCAAUCAAUAAAGAAAAUUGCCAU-AUCUUUUCA--GAGUUGGACUGCUAUUUGAA
#=GR NC_041738.1_4053193-4053498        PP ****************************************999988878.878899999*******86677766664666999999999999*.9**********************************744444444..................................4444788888888886...599********************************************9566*******************....******************************************.*********..********************
NW_006621076.1_4451496-4451176             UCUGUAAAGACACUGAGAAAUUAUACUAACUUAUUUAUGUUAAAAGA-----UUU-UUUUAAUCUAGA------AGA---AGCUA----GGCA-UGUUUUGUGCAUUUGUAAAUGCUCUAUUUGGUAGACU-------UGUAGGGUUUUUUUGUUGUUUCUGUUUUUUUUUU--CU-UUUUCUGUUAAUUAAUAUGGCUGUGCUGAAAGGAUUGCAGACUGAGCCAAGUUUAAUUUUUUGUAAUGUGAGAAAAAAUUGCCA-------AUUGUUUCACAUCAAGCAAUCAAUAAAGAAAACUGCCAU-AUAUAUGAAAUGAGUUCU---------CUGC
#=GR NW_006621076.1_4451496-4451176     PP **********************************************9.....766.567899*****9......667...77765....8999.9**********************************76.......6899****************************97..89.99999***********************************************7777689999*****5999999999999***9.......7**************************************.**************9875.........4678
NW_022645710.1_343914-343588               UCUGUAAAGACACUGAGAAAUUAUACUAACUUAUUUAUGUUAAAAGA-----UUU-UUUUAAUCUAGAAGA-AGAUAUAAAGCCAAAGUGGCA-UGUUUUGUGCAUUUGUAAAUGCUCUAUUUGGUAGACU-------UUUAGGAUUUUUUUUUGUUCUGUUUUUUUUCUUU--CU-UUUUCUGUUAAUUAAUAUGGCUGUGCUGAAAGGAUUGCAGACUGAGCCAAGUUUAAUUUUUUGUAAUGUGAGAAAAAAUUGCCA----GAUAUUGUUUCACAUCAAGCAAUCAAUAAAGAAAACUGCCAU-AUAUAUGAAAUGAGUUCU---------CUGC
#=GR NW_022645710.1_343914-343588       PP **********************************************9.....766.567899*****8777.99*997777777777777889.***********************************75.......799*****************************98..99.99999***********************************************7777689999*****5999999********98....5789**************************************.**************9875.........4678
NW_007281456.1_723973-724306               UCUGUAAAGACACUGAGAAAUUAUACUAACUUAUUUAUGUUAAAAGA-----UUU-UUUUAAUCUAGAAGAUAUUUUUAAAGCCAAAGUGGCA-UGUUUUGUGCAUUUGUAAAUGCUCUAUUUGGUAGACU-------UUUAGGGGUUUUUUUUGUCUGUUUUUUUUUCUUU--CU-UUUUCUGUUAAUUAAUAUGGCUGUGCUGAAAGGAUUGCAGACUGAGCCAAGUUUAAUUUUUUGUAAUGUGAGAAAAAAUUGCCA----GAUAUUGUUUCACAUCAAGCAAUCAAUAAAGAAAACUGCCAU-AUAUAUGAAAUGAGUUCU---------CUGC
#=GR NW_007281456.1_723973-724306       PP **********************************************9.....766.567899***********98777889************.9**********************************75.......79******************************98..99.99999**************************************************95677779****599999*********98....5789**************************************.**************9875.........4678
NW_020664463.1_16180355-16180692           UCUGUAAAGACACUGAGAAAUUAUACUAACUUAUUUAUGUUAAAAGA-----UUU-UUUUAAUCUAGAAGAUAUUUUUAAAGCCAAAGUGGCA-UGUUUUGUGCAUUUGUAAAUGCUCUAUUUGGUAGACU-------UUUAGGGGGUUUUUUUUGUUUUUUUUUUUCCUUU--CU-UUUUCUGUUAAUUAAUAUGGCUGUGCUGAAAGGAUUGCAGACUGAGCCAAGUUUAAUUUUUUGUAAUGUGAGAAAAAAUUGCCA----GAUAUUGUUUCACAUCAAGCAAUCAAUAAAGAAAACUGCCAU-AUAUAUGAAAUGAGUUCU---------CUGC
#=GR NW_020664463.1_16180355-16180692   PP **********************************************9.....766.567899***********98777889************.9**********************************75.......799*****************************98..99.99999**************************************************95677779****599999*********98....5789**************************************.**************9875.........4678
NW_005853107.1_1366172-1366496             UUUGUAAAGACACUGAGAAAUUAUACUAACUUAUUUAUGUUAAAAGA-----UUU-UUUUAAUCUAGAAGA-AGAUAUAAAGCCAAAGUGGCA-UGUUUUGUGCAUUUGUAAAUGCUCUAUUUGGUAGACU-------UUUAGGGUUUUUUUUUGGUUUCUGGUUUUUUUUU--CU-UUUUCUGUUAAUUAAUAUGGCUGUGCUGAAAGGAUUGCAGACUGAGCCAAGUUUAAUUUUUUGUAAUGUGAGAAAAAAUUGUCA----GAUAUUGUUUCACAUCAAGCAAUCAAUAAAGAAAGCUGCCAU-AUAUAUGAAAUGAGUUC------------UC
#=GR NW_005853107.1_1366172-1366496     PP **********************************************9.....766.567899*****8776.999998988999999999999.***********************************75.......799*****************************98..99.99999***********************************************7777689999*****59999999999999987....6789**************************************.**************985............58
NC_044322.1_232589786-232589458            UCUGUAAAGACACUGAGAAAUUAUACUAACUUAUUUAUGUUAAAAGA-----UUU-UUUUAAUCUAGAAGA-AGAUAUAAAGCCAAAGUGGCA-UGUUUUGUGCAUUUGUAAAUGCUCUAUUUGGUAGACU-------UUUAGGAUUUUUUUUGUUCCGUUUUUUUUUCUUU--CG-UUCUCUGUUAAUUAAUAUGGCUGUGCUGAAAGGAUUGCAGACUGAGCCAAGUUUAAUUUUUUGUAAUGUGAGAAAAAAUUGCCA----GAUAUUGUUUCACAUCA-GCAAUCAAUAAAGAAAACUGCCAU-AUAUAUGAAGUGAGUUCU---------CUGC
#=GR NC_044322.1_232589786-232589458    PP ********************************************999.....765.567899*****8776.999998988999999999999.***********************************75.......7999****************************99..66.666779**********************************************777757888899999599999*********98....5789**********986.89**********************.**************9875.........4678
NW_020339853.1_34717508-34717788           UCUGUGAAGACACUGA--AAUUAUAU-AA-CUAUUUAUGUUAAAAAG-----UUUUUUUUAAUCUAGACCAUAUACA---AGCCAAAGU-GUA-UGUU-UGUGCAUUUGUAAAUGCUGUAUUGGGUAGAAUAGAUUUU----------------------------------UUUC-CUUCUUCUUAAAUAAUAUGGCUAU--GUAAAAGGUU--AUACU-AGACAAGUAUAAUUUUUUGUAAUGUAUUGAAAAGAUGCCA----AUUAUUGU--UACAUCAAGCAAUCAAUAAAAGAAACUU-CAU-AGCUU---CUCGAGUUGAACUGUAAUGUGCU
#=GR NW_020339853.1_34717508-34717788   PP **************86..68*****5.55.59********9999999.....76656789*****98**********...********9.69*.**96.79****9879*******5999**************9999..................................9888.888776479*************98..69********..89999.****************************************....*******8..89**************999999999*97.689.**975...457999999999999********
NW_006532642.1_239851-239542               ACUGUAAAGACACUGAGAAAUUAUACUAACUUAUUUAUGUUAAAAGA-----UUU-UUUUAAUCUAGAAGAUAUUUUCAAAGCCAAAGUGGCAUGGUUUUGUGCAUUUGUAAAUGCUCUAUCUGGUAGGGGAUUUU--UUUUUGUUGUUA----------GCCUUUGCGGGAAGUU-UGUUUUGUUAAUUAAUAUGGCUGUGCUUACAUGAUUGCAGACUGAGCCAGUUCUUUUUUUUUGUAAUGUGCAAAAAAAUUGCCA----AGUGUUGUUUUACAUCA-GCAAUCAAUAAA------------G--------ACUGCCAUAUAUAAACAUAUAAA
#=GR NW_006532642.1_239851-239542       PP *********************************************99.....765.567899***********96545*9*************88999*******************************9887776..6***********..........***********97799.**************************************************999999996778999*****8887777889*999....7654**********997.677788888775............8........888889999999999999*****
NW_015386177.1_54944-54675                 ACUGUAAAGACACUGAGAAAUUAUACUAACUUAUUUAUGUUAAAAAAA--GAUUUUUUUUAAUCUAGAAGAUAUUUUCAAAGCCAAAGUGGCGGGUUUUUGUGCAUUUGCAAAUGCUCUAUUUGGUAGGGGAUUUU--UGUUGUUGUUGUUGUU--GUUAGCCUCUGCGGGGAGUU-UGUUUUGUUAAUUAAUAUGGCUGUGCUUAAAUGAUUGCAGACUGAGCC-AGUUCAAUUUUUUG---------------------UGUA------------------------------------------A-------------GAAAAAAACAAAAACAAA
#=GR NW_015386177.1_54944-54675         PP ******************************************999876..6689999****************964448888888888888883335789*****************************9887766..6***************..***************96688.99**********************************************.5************8.....................9988..........................................8.............9*****************
NW_020769308.1_49493864-49493601           ACUGUAAAGACACUGAGAAAUUAUACUAACUUAUUUAUGUUAAAAGA-----UUUUUUUAAAUCUAGAAGAUAUUUUCAAAGCCAAAGUGGCAGGUUUUUGUGCAUUUGUAAAUGCUCUAUUUGGUAGGGG-------AUUUUUGUUGUUGUUGUAGCCUCUGCGGGUAGUU--UU-GUUUUUGUUAAUUAAUAUGGCUGUGCUUAAAAGAUUGCAGACUGAGCC-AGUUCAAUUUUUU----------------------UCUU------------------------------------------U-------------GCAAAAAAAAUUAAAAAA
#=GR NW_020769308.1_49493864-49493601   PP ***********************************************.....*********************96545999************4445789*****************************75.......577889************************9976..77.7899************************98876689************.59***********......................6***..........................................9.............99999999**********
NC_041316.1_1183516-1183198                UUUGUAAAGACACUGAGAAAUUAUACUAACUUAUUUAUGUUAAAAUU-----UUUUUUUUAAUCUAGAAGAUAUUUUCAAAGCCAAAGCGGCCGUGUCUUGUGCAUUUGUAAAUGCUCUAUUUGAUAGGGU-------GUGUUUUUUUAGU-------UUUUAUUGGGGGGA--UU-UGUUUUGUUAAUUAAUAUGGCUGUGCUUAAAUGAUUGCAGACUGAGCCAAGUUUAAUUUUUUGUAACGUGUGAAAAAGUUGCCA----AUUGUUGUUUUACAUCAAGCAAUCAAUAAAGAAAAC-------UGCCAUAUAUAAAUAUAUAUAUAUAUAUAUA
#=GR NC_041316.1_1183516-1183198        PP *****************************************998455.....77788999*************9544478999999999999977889*******************************87.......568888*******.......************87..77.889*************************************************7777689999**************9999***9....8776*******************************9.......378888889999999999999999*******
NW_013995860.1_60318644-60318927           UCUGUAAAGACACUGAGAAAUUAUACUAACUUAUUUAUGUUAAAAGA-----UUU-UUUUAAUCUAGAAGAGG-AUAUAAAGCCAAAGUGGCAUGUUUUUGUGCAUUUGUAAAUGCUCUAUUUGGUAGACU-------UUUUAGGUU---------------UUUUUUCUUC--CU-UUUUCUGCUAAUUAAUAUGGCUGUGCUUAAAGGAUUGCAGACUGAGCCAA-UUUAAUUUUUUGUAAUGUGGGAAAAAAAUCCAG----AUUACUGUUUCACAUCAAGC----------------------A-------------AUCAAUAAAGAAAACUGC
#=GR NW_013995860.1_60318644-60318927   PP *******************************************9999.....765.567899****9988743.33338889999999999995567889****************9665899******65.......567777777...............7888888875..88.99999********************************************9.569999887766667766555566677776666....6665799***********96......................6.............******************
NW_013995860.1_60321760-60322043           UCUGUAAAGACACUGAGAAAUUAUACUAACUUAUUUAUGUUAAAAGA-----UUU-UUUUAAUCUAGAAGAGG-AUAUAAAGCCAAAGUGGCAUGUUUUUGUGCAUUUGUAAAUGCUCUAUUUGGUAGACU-------UUUUAGGUU---------------UUUUUUCUUC--CU-UUUUCUGCUAAUUAAUAUGGCUGUGCUUAAAGGAUUGCAGACUGAGCCAA-UUUAAUUUUUUGUAAUGUGGGAAAAAAAUCCAG----AUUACUGUUUCACAUCAAGC----------------------A-------------AUCAAUAAAGAAAACUGC
#=GR NW_013995860.1_60321760-60322043   PP *******************************************9999.....765.567899****9988743.33338889999999999995567889****************9665899******65.......567777777...............7888888875..88.99999********************************************9.569999887766667766555566677776666....6665799***********96......................6.............******************
NW_020451021.1_304289-304006               UCUGUAAAGACACUGAGAAAUUAUACUAACUUAUUUAUGUUAAAAGA-----UUU-UUUUAAUCUAGAAGAGG-AUAUAAAGCCAAAGUGGCAUGUUUUUGUGCAUUUGUAAAUGCUCUAUUUGGUAGACU-------UUUUAGGUU---------------UUUUUUCUUC--CU-UUUUCUGCUAAUUAAUAUGGCUGUGCUUAAAGGAUUGCAGACUGAGCCAA-UUUAAUUUUUUGUAAUGUGGGAAAAAAAUCCAG----AUUACUGUUUCACAUCAAGC----------------------A-------------AUCAAUAAAGAAAACUGC
#=GR NW_020451021.1_304289-304006       PP *******************************************9999.....765.567899****9988743.33338889999999999995567889****************9665899******65.......567777777...............7888888875..88.99999********************************************9.569999887766667766555566677776666....6665799***********96......................6.............******************
NW_017729022.1_110029767-110030123         UCUGUAAAGACACUGAGAAAUUAUACUAACUUAUUUAUGUUAAAAGA-----UUUUUUUUAAUCUAGAAGA-GGAUAUAAAGCCAAAGUGGCAUGUUUUUGUGCAUUUGUAAAUGCUCUAUUUGGUAGAAU-------UUUUAGUUUUG-----------GUUUAUUUUUUC--CU-UUUUCUGUUAAUUAAUAUGGCUGUGCUUAAAUGAUUGCAGACUGAGCCAACUUUAAUUUUUUGUAAUGCAUAAAAAA-------UAAU---ACUGUUUCACAUCAAGCAAUCAAUAAAGAAAA-------C--CUCUACC-UGG--CACAAGAAGAAAUACA
#=GR NW_017729022.1_110029767-110030123 PP ***********************************************.....**************88665.3333336666666666666663557899*****************************97.......69999******...........**********97..88.99999**************************************************7688899999999888887755.......7886...57999999***********9999988888777.......5..4556563.566..666777788889999*
NW_020453549.1_4842575-4842860             UCUGUAAAGACACUGAGAAAUUAUACUAACUUAUUUAUGUUAAAAGA-----UUUUUUUUAAUCUAGAAGAGG-AUAUAAAGCCAAAGUGGCAUGUUUUUGUGCAUUUGUAAAUGCUCUAUUUGGUAGACU-------UUUUAGGUU----------------UUUUUUUUC--CU-UUUUCUGAUAAUUAAUAUGGCUGUGCUUAAAGGAUUGCAGACUGAGCCAAUUAUAUUUUUUUGUAAUGUGUGGAAAAAAUCCAG----AUUACUGUUUCACAUCAAGC----------------------A-------------AUCAAUAAAGAAAACUGC
#=GR NW_020453549.1_4842575-4842860     PP ***********************************************.....***************988743.33338889999999999995567889****************9666899******64.......455555555................666666654..99.99999********************************************98767765545679999988766555566666666....6655799***********96......................6.............******************
NW_003339126.1_385255-384974               UUUGUAAAAACACUGAAAAAUUAUACUAACUUAUUUAUGUUAAAAA------GUUUUUUUAAUCUAGAAUAUGUUCUCAAAGCCAAAGUGGCAGGUUUUUGUGCAUUUGUAAAUGCUCUCCUUGGUAGGG--------GUUUUUAGAUUUU--------AUUGGGGGGAGGG--GU-UGUUUUG-UAAUUAAUAUGGCUGUGCUUAAAUGAUUGCAGACUGAGCCAA-UUUAAUUUU-UGUG-UGUGUGAAGACAUUGCCA----GAUAUUGUUCCACAUCAAGC----------------------A-------------AUCAAUAAAUAAAUAAAA
#=GR NW_003339126.1_385255-384974       PP ***************************************9999875......5677788999****9976555544458899999999999993335678*****************9999********5........678899*******........***********96..56.6667776.9****************************************9.669998765.6887.9*********99878888....6899*************986......................6.............******************
NW_017708092.1_6487908-6487617             UCUGUAAAGACACUGAGAAAUUAUACUAACUUAUUUAUGUUAAAAGA-----UUU-UUUUAAUCUAGAAAA-GGAUAUAAAGCCAAAGUGGCAUGUUUUUGUGCAUUUGUAAAUGCUCUAUUUGGUAGAAU-------UUUUAGUUUUG-----------GUUUAUUUUUUC--CU-UUUUCUGUUAAUUAAUAUGGCUGUGCUUAAACGAUUGCAGACUGAGCCAACUUUAAUAUUUUUUUGU-----------------AAAA-------------AUAAAGU--UGCAUAUGGAUACUGUU--U---CACAUCAAGCAAUCAAUAAAGAAAAGUGC
#=GR NW_017708092.1_6487908-6487617     PP *********************************************99.....765.567899*****9887.4454436666666666666673456889*****************************97.......68999******...........**********97..88.89999****************************************************9999999876.................8998.............6778887..99999999999875542..3...34589999999******************
NW_005842307.1_78317-78608                 UCUGUAAAGACACUGAGAAAUUAUACUAACUUAUUUAUGUUAAAAGA-----UUU-UUUUAAUCUAGAAAA-GGAUAUAAAGCCAAAGUGGCAUGUUUUUGUGCAUUUGUAAAUGCUCUAUUUGGUAGAAU-------UUUUAGUUUUG-----------GUUUAUUUUUUC--CU-UUUUCUGUUAAUUAAUAUGGCUGUGCUUAAACGAUUGCAGACUGAGCCAACUUUAAUAUUUUUUUGU-----------------AAAA-------------AUAAAGU--UGCAUAUGGAUACUGUU--U---CACAUCAAGCAAUCAAUAAAGAAAAGUGC
#=GR NW_005842307.1_78317-78608         PP *********************************************99.....765.567899*****9887.4454436666666666666673456889*****************************97.......68999******...........**********97..88.89999****************************************************9999999876.................8998.............6778887..99999999999875542..3...34589999999******************
NW_020884989.1_688215-687904               UCUGUAAAGACACUGAGAAAUUAUACUAACUUAUUUAUGUUAAAAGA-----UUUUUUUUAAUCUAGAAGACAAUAU-----------------GUUUUUGUGCAUUUGUAAAUGCUCUGUUUGGUAGACU-------UUUUAGAGGUUUUUUUUAGUUCUUUUUUUUUUUC--CU-UUUUCUGAUAAUUAAUAUGGCUGUGCUUAAAAGAUUGCAGACUGAGCCAA-UUUAAUUUUUUGUAAUGUGGGGAAAAA------AAGA--UAUUGUUUCACAUCAAGC----------------------A-------------AUCAAUAAAGAAAACUGC
#=GR NW_020884989.1_688215-687904       PP ***********************************************.....87656789*************9654.................5679*******************************75.......79999***************************97..88.99999********************************************9.569998877667779965555544432......4444..57**************86......................6.............******************
NW_020716724.1_1365320-1365582             ACUGUAAAAACACUGAGAAAUUAUACUAACUUAUUUAUGUUAAAAGA-----UUUUUUUAAAUCUAGAAGAUAUUUUCAAAGCCAAAGUGGCGGGUUUUUGUGCAUUUGUAAAUGCUCUAUUUGGUAGGGG-------AUUUUUGUUGUUGUUGUAGCCUCUGUGGGGAGUU--UU-GUUUUUGUUAAUUAAUAUGGCUGUGUUUAAAAGAUUGCAGACUGAGCC-AGUUCAAUUGUUU----------------------UCCU------------------------------------------G-------------GGCAAAAAAAAUUAAAAA
#=GR NW_020716724.1_1365320-1365582     PP ***********************************************.....*********************964448888888888888883335789*****************************75.......577789************************9976..77.7899***********************998876689************.59*******9999......................69**..........................................*.............9*****************
NW_010107688.1_797-1088                    UCUGUAAAGACACUGAGAAAUUAUACUAACUUAUUUAUGUUAAAAGA-----UUUUUUUUAAUCUAGAAGACAAUAUUAAAGCCAAAGUGGCAUGUUUUUGUGCAUUUGUAAAUGCUCUAUUUGGUAGACU-------UUUUAGGAU---------------UUUUUUUUUC--CU-UUUUCUGAUAAUUAAUAUGGCUGUGCUUAAAGGAUUGCAGACUGAGCCAAAUAUUUUUUUUUGUAAUGUGUGGGAAAA------AAGA--UAUUGUUUCACAUCAAGC----------------------A-------------AUCAAUAAAGAAAACUGC
#=GR NW_010107688.1_797-1088            PP ***********************************************.....87655678*******99999986667888999999999999778899******************************75.......577777888...............8888888875..88.99999********************************************8999999999999****999877755543......3454..67**************96......................6.............******************
NW_017728931.1_15293190-15292834           UCUGUAAAGACACUGAGAAAUUAUACUAACUUAUUUAUGUUAAAAGA-----UUUUUUUUAAUCUAGAAGA-GGAUAUAAAGCCAAAGUGGCAUGUUUUUGUGCAUUUGUAAAUGCUCUAUUUGGUAGAAU-------UUUUAGUUUUG-----------GUUUAUUUUUUC--CU-UUUACUGUUAAUUAAUAUGGCUGUGCUUAAAUGAUUGCAGACUGAGCCAACUUUAAUUUUUUGUAAUGCAUAAAAAA-------UAAU---ACUGUUUCACAUCAAGCAAUCAAUAAAGAAAAG------U-CCUCUACC-UGG--CACAAGAAGAAAUACA
#=GR NW_017728931.1_15293190-15292834   PP ***********************************************.....**************88665.3333336666666666666663557899*****************************97.......68999******...........*********985..66.6666899************************************************7688999999999888887755.......7886...57999999*************999999888885......6.45566664.566..666777788889999*
NC_046316.1_1149755-1149457                UUUGUAAAGACACUGAGAAAUUAUACUAACUUAUUUAUGUUAAAGAU-----UUUUUUUUAAUCUAGAAGAUAUUUUCAAAGCCAAAGCGGCCGUGUCUUGUGCAUUUGUAAAUGCUCUAUUUGAUAGGGU-------UUUGGUUUUUUUUAG----UUUUUAUUGGGGGGA--UU-UGUUUUGUUAAUUAAUAUGGCUGUGCUUAAAUGAUUGCAGACUGAGCCAAGUUUAAUUUUUUGUAAUGUGUGAAAAAGUUGCCA----AUUGUUGUUUUACAUCAAGC----------------------A-------------AUCAAUAAAGAAAACUGC
#=GR NC_046316.1_1149755-1149457        PP ********************************************988.....8888888758888888888887543367788888888888767889***************************999976.......67899**********....*************97..77.7799***************************************************7699999**************9999***9....8776**************96......................6.............******************
NW_016690388.1_496361-496672               UCUGUAAAGACACUGAGAAAUUAUACUAACUUAUUUAUGUUAAAAGA-----UUUUUUUUAAUCUAGAAGACAAUA-------------------UUUUUGUGCAUUUGUAAAUGCUCUAUUUGGUAGACU-------UUUUAGAGGGUUUUUGUAGUUCAUUUUUUUUUUC--CU-UUUUCUGAUAAUUAAUAUGGCUGUGCUUAAAAGAUUGCAGACUGAGCCAA-UUUAAUUUUUUGUAAUGCGUGGGAAAA------AAGA--UAUUGUUUCACAUCAAGC----------------------A-------------AUCAAUAAAGAAAACUGC
#=GR NW_016690388.1_496361-496672       PP ***********************************************.....87656789********88888744...................56999*****************************75.......7999****************************97..88.99999********************************************9.569998877666778865444433332......6777..579999999999999986......................6.............******************
NW_010684381.1_1323-1638                   UCUGUAAAGACACUGAGAAAUUAUACUAACUUAUUUAUGUUAAAAGA-----UUUUUUUUAAUCUAGAAGACAA-U-------------------GUUUUGUGCAUUUGUAAAUGCUCUAUUUGGUAGA---------CGUUUUAGGGUUGGGUUGGGUUUUGUUUUUUUUC--CU-UUUUCUGAUAAUUAAUAUGGCUGUGCUUAAAAGAUUGCAGACUGAGCCAAAUAUUUUUUUUUGUAAUGUGUGGAAAAAUCGAUU----GAUAUUGUUUCACAUCAAGC----------------------A-------------AUCAAUAAAGAAAACUGC
#=GR NW_010684381.1_1323-1638           PP ***********************************************.....77656789*******9777665.1...................67********************************.........578899**************************96..88.99999********************************************44444433344569999999744378899999999....99****************96......................6.............******************
NW_009647222.1_12930375-12930683           UCUGUAAAGACACUGAGAAAUUAUACUAACUUAUUUAUGUUAAAAGA-----UUUUUUUUAAUCUAGAAGACUAUUUUAAAGCCAAAGUGGCAUGGUUUUGUGCAUUUGUAAAUGCUCUGUUCCGUAGAC--------AUUUUAGGGGUUUUUUUGUUUGUUUUUUUCCCCC--CU-UUUUCUGAUAAUUAAUAUGGCUGUGCUUAAAGGAUUGCAGACUGAGCCAAUUAUAUUUUUUUGUAAUGUGUGGGAAAA------AAGA--UAUUGUUUCACAUCAAGC----------------------A-------------AUCAAUAAAGAAAACUGC
#=GR NW_009647222.1_12930375-12930683   PP ***********************************************.....876556789*****9754443322238888888888888887899********************************4........57788888999********************976..77.99999********************************************9877776655567999*999877655543......3454..67**************96......................6.............******************
NC_045547.1_74744499-74744766              ACUGUAAAGACACUGAGAAAUUAUACUAACUUAUUUAUGUUAAAAGA-----UUUUUUUUAAUCUAGAAGAUAUUUUCAAAGCCAAAGUGGCGGUUUUUUGUGCAUUUGUAAAUGCUCUAUUUGGUAGGGGAUUUU--UGUUGAUGUUGUU--------AGCCUCUGCGGGGAGUU-UGUUUUGUUAAUUAAUAUGGCUGUGCUUAAAAGAUUGCAGACUGAGCC-AGUUCAAUUUUUU----------------------UUCU------------------------------------------G-------------UGCAAAAAAAAACAACAA
#=GR NC_045547.1_74744499-74744766      PP ***********************************************.....87655678*************943225677777777777763334789*****************************9887776..6************........*************7799.***************************988767899************.59***********......................6***..........................................9.............789999999999******
NC_040046.1_133420902-133421199            UCUGUAAAGACACUGAGAAAUUAUACUAACUUAUUUAUGUUAAAAGA-----UUUUUUUUAAUCUAGAAGACAAUAUUAAAGCCAAAGUGGCAUGUUUUUGUGCAUUUGUAAAUGCUCUAUUUGGUAGACU-------UUUUAGUUUUUUUU------UUCUCCUUUUUUUU--UU-UUUCCUGGUAAUUAAUAUGGCUGUGCUUAAAGGAUUGCAGACUGAGCCAAAUAUUUUUUUUUGUAAUGUGUGGGAAAA------AAGA--UACUGUUUCACAUCAAGC----------------------A-------------AUCAAUAAAGAAAACUGC
#=GR NC_040046.1_133420902-133421199    PP ***********************************************.....****************9999876555777777777777777667899******************************76.......7999**********......*********99865..55.55556899*****************************************8999999999999****999877755432......3444..45799***********96......................6.............******************
NW_010972909.1_2639410-2639729             UCUGUAAAGACACUGAGAAAUUAUACUAACUUAUUUAUGUUAAAAGA-----UUUUUUUUAAUCUAGAAGACAAUAUUAAAGCCAAAGUGGCAUGUUUUUGUGCAUUUGUAAAUGCUCUAUUUGGUAGACU-------UUUUAGGGUUUUUUUUUUUGUUGGGUUUUUUUUC--CU-UUUUCUGAUAAUUAAUAUGGCUGUGCUUAAAGGAUUGCAGACUGAGCCAAAUAUUUUUUUUUGUAAUGUGUGGGAAAA------AAGA--UAUUGUUUCACAUCAAGC----------------------A-------------AUCAAUAAAGAAAACUGC
#=GR NW_010972909.1_2639410-2639729     PP ***********************************************.....****************9999876555777777777777777667899******************************75.......79999***************************98..88.99999********************************************8999999999999*****99988877764......5676..68**************96......................6.............******************
NW_009271502.1_1219722-1219424             UCUGUAAAGACACUGAGAAAUUAUACUAACUUAUUUAUGUUAAAAGA-----UUUUUUUUAAUCUAGAAGAGG-AUAUAAAGCCAAAGUGGCAUGUUUUUGUGCAUUUGUAAAUGCUCUAUUUGGUAGACU-------UUUUAGGGAUUUUU------UUUGUUUUUUUUUC--CU-UUUUCUGAUAAUUAAUAUGGCUGUGCUUAAAGGAUUGCAGACUGAGCCAAUUAUAUUUUUUUGUAAUGUGUGGGAAAA------AAGA--UACUGUUUCACAUCAAGC----------------------A-------------AUCAAUAAAGAAAACUGC
#=GR NW_009271502.1_1219722-1219424     PP ***********************************************.....87656789*******988743.33338889999999999995567889****************9666899******75.......7999**********......************97..88.99999*********************************************999**************99988866654......6676..56899***********96......................6.............******************
NW_009259318.1_3394346-3393997             UCUGUAAAGACACUGAGAAAUUAUACUAACUUAUUUAUGUUUAAAGA-----UUUUUUUUAAUCUAGAAAACAAUAUUAAAGCCAAAGUGGCAUGUUUUUGUGCAUUUGUAAAUGCUCUAUUUGGUAGACU-------UUUUUUUGGGGGGGUGGUUUUUUGUUGGGUUUUU--UU-UCCUUUUUCUGAUAAUAUGGCUGUGCUUAAAGGAUUGCAGACUGAGCCAAAUAUUUUUUUUUGUAAUGUGUGGGAAAA------AAGA--UACUGUUUCACAUCAAGCAAUCAAUAAAGAAAACUGCCAU-AUAUAUACAU-GU-UCU-------UCAUUAG
#=GR NW_009259318.1_3394346-3393997     PP ***********************************************.....********************98666677777777777777767789*******************************76.......688999**************************99..66.666666677789*************************************8999999999999*****99988766553......5676..56899***********************************.*********8.33.332.......2345689
NW_020897480.1_144544-144232               UCUGUAAAGACACUGAGAAAUUAUACUAACUUAUUUAUGUUAAAAGA-----UUUUUUUUAAUCUAGAAGACAAUA-------------------UUUUUGUGCAUUUGUAAAUGCUCUAUUUGGUAGACU-------UUUUAGAGGGUUUUUGUAGUUCAUUUUUUUUUUC--CU-UUUUCUGAUAAUUAAUAUGGCUGUGCUUAAAAGAUUGCAGACUGAGCCAA-UUUAAUUUUUUGUAAUGCGUGGGAAAA------AAGA--UAUUGUUUCACAUCAAGC----------------------A-------------AUCAAUAAAGAAAACUGC
#=GR NW_020897480.1_144544-144232       PP ***********************************************.....876556789*****9988887744...................56999*****************************75.......7999****************************97..88.99999********************************************9.569998877666778865444433332......6777..579999999999999986......................6.............******************
NW_020897850.1_643271-643586               UCUGUAAAGACACUGAGAAAUUAUACUAACUUAUUUAUGUUAAAAGA-----UUUUUUUUAAUCUAGAAGACAAUA-------------------UUUUUGUGCAUUUGUAAAUGCUCUAUUUGGUAGACU-------UUUUAGAGGGUUUUUUGUUCUUUUUUUUUUUUUC--CU-UUUUCUGAUAAUUAAUAUGGCUGUGCUUAAAAGAUUGCAGACUGAGCCAA-UUUAAUUUUUUGUAAUGCGUGGGGGAA------AAGA--UAUUGUUUCACAUCAAGC----------------------A-------------AUCAAUAAAGAAAACUGC
#=GR NW_020897850.1_643271-643586       PP ***********************************************.....87656789********88888744...................56999*****************************75.......7999****************************97..88.99999********************************************9.569998877666778865444433222......3588..679999999999999986......................6.............******************
NW_009751504.1_583-265                     UCUGUAAAGACACUGAGAAAUUAUACUAACUUAUUUAUGUUAAAAGA-----UUUUUUUUAAUCUAGAAGACAAUAUUAAAGCCAAAGUGGCAUGUUUUUGUGCAUUUGUAAAUGCUCUAUUUGGUAGACU-------UUUUAGGUUUUUUUUGUUUGUUGGGUUUUUUUUC--CU-UUUUCUGAUAAUUAAUAUGGCUGUGCUUAAAGGAUUGCAGACUGAGCCAAAUAUUUUUUUUUGUAAUGUGUGGGAAAA------AAGA--UAUUGUUUCACAUCAAGC----------------------A-------------AUCAAUAAAGAAAACUGC
#=GR NW_009751504.1_583-265             PP ***********************************************.....****************9999876555777777777777777667899******************************75.......6888999999**********************87..89.99999********************************************8999999999999*****99988877764......5676..68**************96......................6.............******************
NW_010490172.1_693-373                     UCUGUAAAGACACUGAGAAAUUAUACUAACUUAUUUAUGUUAAAAGA-----UUUUUUUUAAUCUAGAAGACAAUAUUAAAGCCAAAGUGGCAUGUUUUUGUGCAUUUGUAAAUGCUCUAUUUGGUAGAAU-------UUUUAGGGGGGUUUUUUUGGGGUUUUUUUUUUUC--CU-UUUUCUGAUAAUUAAUAUGGCUGUGCUUAAAGGAUUGCAGACUGAGCCAA-UUUAAUUUUUUGUAAUGUGUGGAAAAAUCGAUU----GAUAUUGUUUCACAUCAAGC----------------------A-------------AUCAAUAAAGAAAACUGC
#=GR NW_010490172.1_693-373             PP ***********************************************.....87656789********9999876555777777777777777667899******************************97.......6999****************************97..78.99999********************************************9.55899887776999*999765478899******....******************96......................6.............******************
NC_044020.1_25244155-25243829              UCUGUAAAGACACUGAGAAAUUAUACUAACUUAUUUAUGUUAAAAGA-----UUUUUUUUAAUCUAGAAGACAAUAUUAAAGCCAAAGUGGCAUGUUUUUGUGCAUUUGUAAAUGCUCUAUUUGGUAGACU-------UUUUAGGGUUUUUUUUUGUUGGGGUUUUUUUUUC--CU-UUUUCUGAUAAUUAAUAUGGCUGUGCUUAAAGGAUUGCAGACUGAGCCAAAUAUUUUUUUUUGUAAUGUGUGGGAAAA------GAGA--UAUUGUUUCACAUCAAGC----------------------A-------------AUCAAUAAAGAAAACUGC
#=GR NC_044020.1_25244155-25243829      PP ***********************************************.....****************9999876555777777777777777667899******************************75.......79999***************************98..88.99999********************************************9999999**************99988886......7898..78**************96......................6.............******************
NW_005054326.1_3074051-3074332             UCUGUAAAGACACUGAGAAAUUAUACUAACUUAUUUAUGUUAAAAGA-----UUUUUUUUAAUCUAGAAGACAAUAUUAAAGCCAAAGUGGCAUGUUUUUGUGCAUUUGUAAAUGCUCUAUUUGGUAGACU-------UUUUAGAGGGUUUUUUCUCUUUUUUUUCCUUUUU--UU-UUUUCUGAUAAUUAAUAUGGCUGUGCUUAAAAGAUUGCAGACUGAGCCAA-UUUAAUUUUUU----------------------UUAA------------------------------------------U-------------GGGAAAAAAAAAAAUCCA
#=GR NW_005054326.1_3074051-3074332     PP ***********************************************.....****************9999876555777777777777777667899******************************76.......799*****************************98..99.99999********************************************9.66*********......................6***..........................................*.............******************
NW_009703638.1_1252-1621                   UCUGUAAAGACACUGAGAAAUUAUACUAACUUAUUUAUGUUAAAAGA-----UUUUUUUUAAUCUAGAAGACAAUAUUAAAGCCAAAGUGGCAUGUUUUUGUGCAUUUGUAAAUGCUCUAUUUGGUAGACU-------UUUUAGGUUUU-----------UUUUUUUCUUUC--CU-UUUUCUGAUAAUUAAUAUGGCUGUGCUUAAAGGAUUGCAGACUGAGCCAAAUAUUUUUUUUUGUAAUGUGUGGGAAAA------AAGA--UACUGUUUCACAACAAGCAAUCAAUAAAGAAAACUGCC--AAGCUCCUCACUGGCACAGGAGGAAAUAAGGC
#=GR NW_009703638.1_1252-1621           PP ***********************************************.....87656789********9998876555777777777777777667899******************************75.......6888999999*...........**********86..88.99999********************************************45555555555555555655555443332......4565..46799***********************9999988766..*776646887599999999999**********
NW_013185665.1_745394-745704               UCUGUAAAGACACUGAGAAAUUAUACUAACUUAUUUAUGUUAAAAGA-----UUUUUUUUAAUCUAGAAGACAAUAUUAAAGCCAAAGUGGCAUGUUUUUGUGCAUUUGUAAAUGCUCUAUUUGGUAGACU-------UUUUAGUUUUU-----------UUUUUUCUCCUU--UU-UUUCCUGGUAAUUAAUAUGGCUGUGCUUAAAGGAUUGCAGACUGAGCCAAAUAUUUUUUUUUGUAAUGUGUGGGAAAA------AAGA--UACUGUUUCACAUCGAGCAAUCAAUAAA------------A--------ACU--GCCAUAUAUAAGAAAAAU
#=GR NW_013185665.1_745394-745704       PP ***********************************************.....76556789********9999876555777777777777777667899******************************75.......6888999999*...........***999997543..33.44444788*****************************************8999999999999*****99988766553......5676..56899************99977777665............7........445..557778888889999***
NW_009172898.1_606-334                     UCUGUAAAGACACUGAGAAAUUAUACUAACUUAUUUAUGUUAAAAGA-----UUUUUUUUAAUCUAGAAGACAAU---------------------UUUUGUGCAUUUGUAAAUGCUCUAUUUGGUAGACU-------UUUUAGGGUUUUUUUUGGCCCGGGUUUUUUUUUC--CU-UUUUCUGAUAAUUAAUAUGGCUGUGCUUAAAGGAUUGCAGACUGAGCCAAUU-UAAUAUUUU--------------------------------------------------------------------U-------------GUUUGGAAAAAAGAAAAA
#=GR NW_009172898.1_606-334             PP ***********************************************.....****************9888873.....................599******************************75.......79999***************************98..88.99999********************************************966.555544444....................................................................*.............******************
NW_010161025.1_1037-1412                   UCUGUAAAGACACUGAGAAAUUAUACUAACUUAUUUAUGUUAAAAGA-----UUUUUUUUAAUCUAGAAGACAAUAUUAAAGCCAAAGUGGCAUGUUUUUGUGCAUUUGUAAAUGCUCUAUUUGGUAGACU-------UUUUUUUUUUUUUUGGGGGUUGAGUUUUUUUUUC--CU-UUUUCUGAUAAUUAAUAUGGCUGUGCUUAAAGGAUUGCAGACUGAGCCAAAUAUUUUUUUUUGUAAUGUGUGGGAAAA------AAGA--UACUGUUUCACAUCAAGCAAUCAAUAAAGAAAACUGCCA-UAGCAAUACGUUCAUUAGUGUGUGUUUCAACC
#=GR NW_010161025.1_1037-1412           PP ***********************************************.....76656789********9999876555777777777777777667899******************************76.......789999**************************97..77.99999********************************************8999999999999******9999887764......8999..57899******************************8876.4*******************************
NW_021940861.1_671449-671763               UCUGUAAAGACACUGAGAAAUUAUACUAACUUAUUUAUGUUAAAAGA-----UUUUUUUUAAUCUAGAAGACAAUA-------------------UUUUUGUGCAUUUGUAAAUGCUCUAUUUGGUAGACU-------UUUUAGAGGGUUUUUGUGAGUUCAUUUUUUUUUC--CU-UUUUCUGAUAAUUAAUAUGGCUGUGCUUAAAAGAUUGCAGACUGAGCCAA-UUUAAUUUUUUGUAAUGCGUGGGGGAA------AAGA--UAUUGUUUCACAUCAAGC----------------------A-------------AUCAAUAAAGAAAACUGC
#=GR NW_021940861.1_671449-671763       PP ***********************************************.....876556789999999988777644...................56999*****************************75.......7999****************************97..88.99999********************************************9.569998877666778865444433222......3588..679999999999999986......................6.............******************
NW_010774614.1_865-567                     UCUGUAAAGACACUGAGAAAUUAUACUAACUUAUUUAUGUUAAAAGA-----UUUUUUUUAAUCUAGAAGACAAUAUUAAAGCCAAAGUGGCAUGUUUUUGUGCAUUUGUAAAUGCUCUAUUUGGUAGACU-------UCUUAGGUUUGGGU-----UUAUUUUUUUUUUCU--UU-UUUUCUGAUAAUUAAUAUGGCUGUGCUUAAAGGAUUGCAGACUGAGCCAUUUUUUUUUUUUUGUAAUGUGUGGGAAAA------AAGA--UAUUGUUUCACAUCAAGC----------------------A-------------AUCAAUAAAGAAAACUGC
#=GR NW_010774614.1_865-567             PP ***********************************************.....87656789********9999876555777777777777777667899******************************75.......7889999999****.....************976..88.999999*******************************************77666555566678889988876655543......3444..67**************96......................6.............******************
NC_044586.1_8171146-8171466                UCUGUAAAGACACUGAGAAAUUAUACUAACUUAUUUAUGUUAAAAGA-----UUUUUUUUAAUCUAGAAGACAAUAUUAAAGCCAAAGUGGCAUGUUUUUGUGCAUUUGUAAAUGCUCUAUUUGGUAGACU-------UUUUAGAGGGUUUUUUCCUUUUUUUUUUUUUUUU--UU-UUUUCUGAUAAUUAAUAUGGCUGUGCUUAAAAGAUUGCAGACUGAGCCAA-UUUAAUUUUUUGUAAUGUGUGGGAAAA------AAGA--UAUUGUUUCACAUCAAGC----------------------A-------------AUCAAUAAAGAAAACUGC
#=GR NC_044586.1_8171146-8171466        PP ***********************************************.....****************9999876555777777777777777667899******************************76.......799*****************************98..99.99999********************************************9.5699999999889**999988877775......6888..68**************96......................6.............******************
NW_004848253.1_2771869-2771554             UCUGUAAAGACACUGAGAAAUUAUACUAACUUAUUUAUGUUAAAAGA-----UUUUUUUUAAUCUAGAAGACAAUAUUAAAGCCAAAGUGGCAUGUUUUUGUGCAUUUGUAAAUGCUCUAUUUGGUAGACU-------UUUAGGGGUUUUUUUUGUAUUUUUGGGGGGGAUC--CU-UUUUCUGAUACAGAAUAUGGCUGUGCUUAAAGGAUUGCAGACUGAGCCAA-UUUAAUUCCUUUUUUCUUUUUUU----------UUUG---UGUGGGAAAAAAAUCCAGAUUGAUACUGU----------C------ACAUCAAGCAAUCAAUAAAGAAAAC
#=GR NW_004848253.1_2771869-2771554     PP ***********************************************.....87656789********9999876555777777777777777667899******************************75.......79999***************************97..78.99999********************************************9.66*********988877766555..........4444...55555666666667777899999988775..........7......5799999999999************
NW_009085202.1_637-325                     UCUGUAAAGACACUGAGAAAUUAUACUAACUUAUUUAUGUUAAAAGA-----UUUUUUUUAAUCUAGAAGACAAUAUUAAAGCCAAAGUGGCAUGUUUUUGUGCAUUUGUAAAUGCUCUAUUUGGUAGACU-------UUUUAGGGGUUUUUUUGUUGGGUUUUUUUUUUUC--CU-UUUUCUGGUAAUUAAUAUGGCUGUGCUUAAAGGAUUGCAGACUGAGCCAAUU-UAAUAUUUUUUU-------------------UUGU---------------AAUGUGUGGGAAAAAAAAAAUCCAGAU-UGAUAUUUUUCACAUCAAGCAAUCAAUAAAG
#=GR NW_009085202.1_637-325             PP ***********************************************.....****************9999876555777777777777777667899******************************75.......7999****************************98..88.99999********************************************966.555555555443...................4598...............79***********************98.88888779***********************
NW_020454383.1_217266-217570               UCUGUAAAGACACUGAGAAAUUAUACUAACUUAUUUAUGUUAAAAAGAU-UUUUUUUUUUAAUCUAGAAGAGGA--U-----------------GUUUUUGUGCAUUUGUAAAUGCUCUUUUUGGUAGACUAGGUU--UUUU--------------------------UUUUUCCA-UUUUCUGAUAAUUAAUAUGGCUGUGCUUAAAGGAUUGCAGACUGAGCCAAAUAUUUUUUUUUGUAAUGUGUGGGGA-A------AAGA--UACUGUUUCACAUCAAGCAAUCAAUAA-------------A-----------GAACUGCCAUAUAUAAGAAA
#=GR NW_020454383.1_217266-217570       PP ******************************************9999844.4334566789******99766433..2.................56899*****************8665688******6466644..3444..........................44445577.99***********************************************8999999999999*******9887322.1......3454..67889****************976665.............5...........777777778888899999**
NW_013658678.1_435899-436171               ACUGUAAAGACACUGAGAAAUUAUACUAACUUAUUUAUGUUAAAAGA-----UUUUUUUUAAUCUAGAAGAUAUCCAGAAAGCCAAAGUGGCGUUUUUUUGUGCAUUUGUAAAUGCUUUAUUUGGUAGGGGAUUUU--UGUUGAUGUUGUU--------AGCCUCUGCGGGGAGUU-UGUUUUGUUAAUUAAUAUGGCUGUGCUUAAAAGAUUGCAGACUGAGCC-AGUUCAAUUUUUU----------------------UUUU------------------------------------------U-------------GCAAAAAAAAAAAAAAAA
#=GR NW_013658678.1_435899-436171       PP ***********************************************.....987654439***********9723344677777777777773445789****************969**********9887776..6************........*************779*.***************************988767899************.59***********......................6***..........................................9.............999***************
NW_018150764.1_1741438-1741769             UUUGUAAAGACACUGAGAAAUUAUACUAACUUAUUUAUGUUAAAAGA-----UUUUUUUAAAUCUAGAAGAUAUUUUCAAAGCCAAAGUGGCGUGUGUUUGUGCAUUUGUAAAUGCUCUCUUUGGUAGGGU-------UUUUGUUUUUAGUUGUGGUUUUUUGGAGGGGGGU--GU-UGUUUUGUUA----AUAUGGCUGUGCUUAAAUGAUUGCAGACUGAGCCAAUUAUAUUUUUUUGUAAUGUGUGAAAAAGUUGCCA----AUUGUUGUUCUACAUCAAGCAAUCAAUAAAGAAAAC-------UGCCAUAUAUAAAUAUAAAUAUAUAUAUAUA
#=GR NW_018150764.1_1741438-1741769     PP ***********************************************.....****998669***********976569999999999999997779********************************76.......68999***************************98..89.99******75....6***********************************999***********************9999***9....8776*******************************9.......38899999999999999**************
NW_010581680.1_679759-680060               UCUGUAAAGACACUGAGAAAUUAUACUAACUUAUUUAUGUUAAAAAGA---UUUUUUUUUAAUCUAGAAGAGG-AUAUAAAGCCAAAGUGGCAUGUUUUUGUGCAUUUGUAAAUGCUCUAUUUGGUAGACU-------UUUUAGUUUU-------------UUUUUUCUUUU--CU-UUUUCUGAUAAUUAAUAUGGCUGUGCUUA-AAGAUUGCAGACUGAGCCAAUU-UAAUUUUUUGUAAUGUGUGGAAAAGAUCCAG----AUUGCUGUUUCACAUCAAGCAAUCAAUA--------------A--------ACU--GCCAUAUAUAAGAAAUAU
#=GR NW_010581680.1_679759-680060       PP *****************************************9888773...445567889*******988743.33338889999999999995567889****************9666899******76.......688999999*.............******99986..66.788889********************987.5799***************966.666655544999**99877644566666666....6654678************998665555..............6........555..6689999999999*****
NC_045641.1_70881334-70881016              UCUGUAAAGACACUGAGAAAUUAUACUAACUUAUUUAUGUUAAAAGA-----UUUUUUUUAAUCUAGAAGACAAUA-------------------UUUUUGUGCAUUUGUAAAUGCUCUAUUUGGUAGACU-------UUUUAGAGGUUUUUUUGUCUUUUUUUUUUUUUUC--CU-UUUUCUGAUAAUUAAUAUGGCUGUGCUUAAAAGAUUGCAGACUGAGCCAA-UUUAAUUUUUUGUAAUGUGGGGAAAAA------AAGA--UAUUGUUUCACAUCAAGC----------------------A-------------AUCAAUAAAGAAAACUGC
#=GR NC_045641.1_70881334-70881016      PP ***********************************************.....876556789999999988777644...................56999*****************************75.......79999***************************97..88.99999********************************************9.569998877657779975555555543......7888..68*************986......................6.............******************
NW_009258102.1_150288-150675               UCUGUAAAGACACUGAGAAAUUAUACUAACUUAUUUAUGUUAAAAGA-----UUUUUUUUAAUCUAGAAGACAA------------------AUGGUUUUGUGCAUUUGUAAAUGCUCUAUUUGGUAGACU-------UUUUAGGGUUUUUUUUGUCUUGGGUUUUUUUUUU--CU-UUUUCUGAUAAUUAAUAUGGCUGUGCUUAAAGGAUUGCAGACUGAGCCAAAUAUUUUUUUUUGUAAUGUGUGGGAAAA------AAGA--UAUUGUUUCACAUCAAGCAAUCAAUAAAGAAAA-------U-------CAGCCUGGCACAGGAGGAAAUAAA
#=GR NW_009258102.1_150288-150675       PP ***********************************************.....87656789*******9777665..................44578********************************76.......7999****************************98..89.99999********************************************8999999999999****999877755543......3454..67*********************9999998777.......5.......55444444555566778888999*
NW_009225259.1_925-1250                    UCUGUAAAAACACUGAGAAAUUAUACUAACUUAUUUAUGUUAAAAGA-----UUUUUUUUAAUCUAGAAUACAAAUUUAAAGCCAAAGUGGCAUGGUUUUGUGCAUUUGUAAAUGCUCUAUUUGGUAGACU-------UUUUAGGUUUUUUUUUUUGGGGUUUUUUUUUUUC--CU-UUUUCUGAUAAUUAAUAUGGCUGUGCUUAAAGGAUUGCAGACUGAGCCAAAUAUUUUUUUUUGUAAUGUGUGGGAAAA------AAGA--UAUUGUUUCACAUCAAGC----------------------A-------------AUCAAUAAAGAAAACUGC
#=GR NW_009225259.1_925-1250            PP ***********************************************.....**************8754444322237777777777777777789********************************75.......6888999999**********************87..89.99999********************************************55555544433337778888877777764......6787..689999999999999875......................5.............9*****************
NC_031773.1_70981722-70981332              UCUGUAAAGACACUGAGAAAUUAUACUAACUUAUUUAUGUUAAAAGA-----UUUUUUUUAAUCUAGAAGACAAUA----------------AUGUUUUUGUGCAUUUGUAAAUGCUCUAUUUGGUAGACU-------UUUUAGAGGGUUUUUUCUUUUUUGUUUUUUUUUU--CU-UUUUCUCAUAAUUAAUAUGGCUGUGCUUAAAAGAUUGCAGACUGAGCCAAUUUUUUUUUUUUGUAAUGUGUGGAAAAAAUC---CAUG-AUAUUGUUUCACAACAAGCAAUCAAUAAAGAAAACUGCC--CAGCCUGGUAUAGGACUAC----AAGAAAUAA
#=GR NC_031773.1_70981722-70981332      PP ***********************************************.....****************88888754................54567999*****************************76.......799****************************765..66.66666667*****************************************33333333333445555555443322233333...3333.35799999**********************999999887..*99999999***9976655....456677899
NC_015011.2_68900686-68900945              UCUGUAAAGACACUGAGAAAUUAUACUAACUUAUUUAUGUAAAAGAU-----UUUUUUUUAAUCUAGAAAACAGU---------------------UUUUGUGCAUUUGUAAAUGCUCUAUUUGGUAGACU-------UCUUAGAGGUUUUUU---UUUUGUUUUUUUUUUU--CC-UUCCUUCCU-GGUAAUAUGGCUGUGCUUAAAGGAUUGCAGACUGAGCCAAUUCCGAUUUUUUG---------------------UAAU------------------------------------------G-------------GGGAAAAAAAAGAAAAAA
#=GR NC_015011.2_68900686-68900945      PP ***********************************998746666666.....7888999***************5.....................6********************************75.......89*************...**************99..66.666666565.68**************************************9966578888886.....................9***..........................................*.............99999999**********
NC_045559.1_70547348-70547050              UCUGUAAAGACACUGAGAAAUUAUACUAACUUAUUUAUGUUAAAAGA-----UUUUUUUUAAUCUAGAAGACAAUAUUAAAGCCAAAGUGGCAUGUUUUUGUGCAUUUGUAAAUGCUCUAUUUGGUAGACU-------UUUUAGGUUUUUUUUUUCUCCUUUUUUUUUUUUU--UU-UUUCCUGGUAAUUAAUAUGGCUGUGCUUAAAGGAUUGCAGACUGAGCCAAUU-UAAUAUUUUUUU-------------------UUGU---------------AAUGUGUGGGAAAAAAAAAUCCAGAUU-GAUACUGUUUCACAUCAAGCAAUCAAUAAAG
#=GR NC_045559.1_70547348-70547050      PP ***********************************************.....****************9999876555777777777777777667899******************************76.......7999*************************99865..55.55556899*****************************************966.555555555443...................4598...............79******************9999999.99999**************************
NW_015166470.1_175370-175700               UUUGUAAAGACACUGAGAAAUUAUACUAACUUAUUUAUGUUAAAAGA----UUUUUUUUAAAUCUAGA--AUAA-----------------------UGUGUGCAUUUGUAAAUGCUCUGUUUGGUAGGGU-------UUUGUUUUAGUUUUU---GUUUGGGGAGGGAGGG--AA----UUUGUUAAUUAAUAUGGCUGUCCUUAAAUGAUUGCAGACUGAGCCAAGUUUAAUUUUUUAUAAUGUGUGAAAAAGUUGCCA----ACUGUUGUUUUACAUCAAGCAAUCAAUAAAGAAAAC-------UGCCAUAUAUAAAUAUAUAUAUUAAAUGACC
#=GR NW_015166470.1_175370-175700       PP ****************888589*********************9877....25666677789****76..4444.......................889*****************************87.......578889*********...************9874..44....799**********************************************9998588899**************77789999....7654*******************************9.......3788888899899999999999999******
NW_009912053.1_906-594                     UCUGUAAAGACACUGAGAAAUUAUACUAACUUAUUUAUGUUAAAAGA-----UUUUUUUUAAUCUAGAAGACGAUAUUAAAGCCAAAGUGGCAUGUUUUUGUGCAUUUGUAAAUGCUCUAUUUGGUAGACU-------UUUAGGGCUUUUUUGUUUGUUUUUUUUGGGGGGG--CU-UUUUCUGAUAAUGAAUAUGGCUGUGCUUAAAGGAUUGCAGACUGAGCCAA-UUUAAUUCCUUUUUUUUUUUU------------UUGG--------GAAAAAACAUCUAAUUGAUACUGU----------C------ACAUCAAGCAAUCAAUAAAGAAAAC
#=GR NW_009912053.1_906-594             PP ***********************************************.....876556789******988876644456667777777777775567999*****************************76.......789*****************************98..99.*************************************************9.66**********999988886............4565........455666666555489999998775..........7......579999*******************
NW_005087588.1_6671927-6672323             UCUGUAAAGACACUGAGAAAUUAUACUAACUUAUUUAUGUUAAAAGA-----UUUUUUUUAAUCUAGAAGACAAUA----------------AUGUUUUUGUGCAUUUGUAAAUGCUCUAUUUGGUAGACU-------UUUUAGAGGGUUUUUUCUUCUUUUUUUUUUUUUU--CU-UUUUCUCAUAAUUAAUAUGGCUGUGCUUAAAAGAUUGCAGACUGAGCCAA-UUUAAUUUUUU--AAUGUGGGGAAAAAAUCCA-GAUUGAUAUUGUUUCACAACAAGCAAUCAAUAAAGAAAACUGCC--CAGCCUGGUAUAGGACUAC----AAGAAAUAA
#=GR NW_005087588.1_6671927-6672323     PP ***********************************************.....****************88888754................54567999*****************************76.......799****************************765..66.66666667*****************************************9.55999988877..3334444333333333333.22224467***************************999999887..*99999999***9976655....456677899
NW_010067926.1_1082-1405                   UCUGUAAAGACACUGAGAAAUUAUACUAACUUAUUUAUGUUAAAAGA-----UUUUUUUUAAUCUAGAAGACAAUAUUAAAGCCAAAGUGGCAUGUUUUUGUGCAUUUGUAAAUGCUCUAUUUGGUAGACU-------UUUUAGGGGUUUUUUUUUUCUUUUUUUUUUUUUC--CU-UUUUCUGAUAAUUAAUAUGGCUGUGCUUAAAGGAUUGCAGACUGAGCCAAUUAUAUUUUUUUGUAAUGUGGGAAAAAA------GAGA--UAUUGUUUCACAUCAAGC----------------------A-------------AUCAAUAAAGAAAACUGC
#=GR NW_010067926.1_1082-1405           PP ***********************************************.....87656789********9998876555777777777777777667899******************************75.......799*****************************97..88.99999*********************************************999***************7666666653......5666..68**************96......................6.............******************
NW_018363880.1_435673-435405               UCUGUAAAGACACUGAGAAAUUAUACUAACUUAUUUAUGUUAAAAGA-----UUUUUUUUAAUCUAGAAAACAGU---------------------UUUUGUGCAUUUGUAAAUGCUCUAUUUGGUAGACU-------UCUUAGCGUUUUUUUUUUUGUUUUGUUUUUCCUU--CC-UC-----CCUGAUAAUAUGGCUGUGCUUAAAGGAUUGCAGACUGAGCCAAUUCCAAUUUUUUG---------------------U-AA------------------------------------------G-------------GGAAAAAAAAAAUAAGCA
#=GR NW_018363880.1_435673-435405       PP *************************************9976567899.....**********************5.....................6********************************75.......8**************************8887444..44.44.....56689****************************************77678888886.....................9.**..........................................9.............9999999999999*****
NW_009606216.1_911-1217                    UCUGUAAAGACACUGAGAAAUUAUACUAACUUAUUUAUGUUAAAAGA-----UUUUUUUUAAUCUAGAAGACAA------------------AUGUUUUUGUGCAUUUGUAAAUGCUCUAUUUGGUAGACU-------UUUUAGGGUGGGUU------UUUUUUUUUUUCUC--CU-UUUUCUGAUAAUUAAUAUGGCUGUGCUUAAAGGAUUGCAGACUGAGCCAAUU-UAAUAUUUUU---------------------UUGU-----------------GGGAAAAAAAAAAAUAAAAUUCCAG-AUUGAUAUUGUUUCACAUCAAGCAAUCAAUA
#=GR NW_009606216.1_911-1217            PP ***********************************************.....9877655566666666665555..................5457899******************************75.......7999**********......************97..88.99999********************************************965.6665555555.....................2376.................6667777788999************.*******************************
NW_010529089.1_989-1316                    UCUGUAAAGACACUGAGAAAUUAUACUAACUUAUUUAUGUUAAAAGA-----UUUUUUUAAAUCUAGAAGACAAUAUUAAAGCCAAAGUGGCAUGUUUUUGUGCAUUUGUAAAUGCUCUAUUUGGUAGACU-------UUUUAGGGUUUUUUUUGGGUUUUUUUUUUUUUUC--CU-UUUUCUGAUAAUUAAUAUGGCUGUGCUUAAAGGAUUGCAGACUGAGCCAAUUAUACUUUUUUGUAAUGUGGGAAAAAAAUCCAG----AUUAUUGUUUCACAUCAAGC----------------------A-------------AUCAAUAAAGAAAACUGC
#=GR NW_010529089.1_989-1316            PP ***********************************************.....****************9999876555777777777777777667899******************************75.......79999***************************98..88.99999********************************************65555554444447776788888888888777777....77679999999999999986......................5.............******************
NW_004994924.1_794473-794800               UCUGUAAAGACACUGAGAAAUUAUACUAACUUAUUUAUGUUAAAAGA-----UUUUUUUUAAUCUAGAAGACAAUAUUAAAGCCAAAGUGGCAUGUUCUUGUGCAUUUGUAAAUGCUCUAUUUGGUAGAC--------AUUUUAGGGGGUUUUUUUGGGUUUUUUUUUUUUC--CU-UUUCCUGAUAAUUAAUAUGGCUGUGCUUAAAAGAUUGCAGACUGAGCCAA-UUUAAUAUUUUUUUUUUUUU-------------UGGA---------AAAAAAAUCCAGAUUGAUAUUGU----------C------ACAUCAAGCAAUCAAUAAAGAAAAC
#=GR NW_004994924.1_794473-794800       PP ***********************************************.....87656789*******98888875545766777777777777666789******************************5........7899***************************996..66.77888********************************************9.55888887777777777665.............5873.........3344444445569*****99885..........9......58***********************
NW_008824864.1_3372313-3371997             UCUGUAAAGACACUGAGAAAUUAUACUAACUUAUUUAUGUUAAAAGA-----UUUUUUUUAAUCUAGAAGACAAUAUUAAAGCCAAAGUGGCAUGUUUUUGUGCAUUUGUAAAUGCUCUAUUUGGUAGACU-------UUUUAGGGUUUUUUUUUUUUGUUGGGGUUUUUUU--UU-UCCUUUUUCUGAUAAUAUGGCUGUGCUUAAAGGAUUGCAGACUGAGCCAA-UUUAAUAUUUUUUUUUUU---------------UGAA-----------AAAAAAACAGAUUGAUAUUGU----------C------ACAUCAAGCAAUCAAUAAAGAAAAC
#=GR NW_008824864.1_3372313-3371997     PP ***********************************************.....****************9999876555777777777777777667899******************************76.......7999****************************99..77.887777788889*************************************9.558888888887666655...............3654...........222333234578888887775..........8......5788888999999999999******
NW_020958498.1_5723-6047                   UCUGUAAAGACACUGAGAAAUUAUACUAACUUAUUGAUGUUAAAAGA-----UUUUUUUUAAUCUAGAAGACAAUAUUUAAGCCAAAGUGGCAUGUUUUUGUGCAUUUGUAAAUGCUCUGUUUGGUAGACU-------UUUUAGAGGUUUUUUUUUUUUUUUUUUUUAAUUC--CU-UUUUAUAAUAAAUCAUAUGGCUGUGCUUAAAAGAUUGCAGACUGAGCCAA-UUUAAUUUUUUGUAAUGUG--------------UGAU---AUUGUUUCACAUCAAGC----------------------A-------------AUCAAUAAAGAAAACUGC
#=GR NW_020958498.1_5723-6047           PP ***********************************************.....988776578************9766677777777777777767789*******************************75.......79999***************************97..77.88888********************************************8.5588888888755555555..............4442...45666666666666654......................4.............9*****************
NW_014650466.1_6152705-6153036             UCUGUAAAGACACUGAGAAAUUAUACUAACUUAUUUAUGUUAAAAGA-----UUUUUUUUAAUCUAGAAGACAAU---------------------UUUUGUGCAUUUGUAAAUGCUCUAUUUGGUAGACU-------UUUUAGAGGGUUUUUUCAAUUUUAUUUUUUUUUU--CU-UUUUCUCAUAAUUAAUAUGGCUGUGCUUAAAAGAUUGCAGACUGAGCCAA-UUUAAUUUUUUUUUUU-----------------UGAA-------------AAAUCCAGAUUGAUAUUGU----------C------ACAUCAAGCAAUCAAUAAAGAAAAC
#=GR NW_014650466.1_6152705-6153036     PP ***********************************************.....****************9988874.....................699******************************76.......799****************************765..66.66666667*****************************************9.669*****99987666.................4832.............2222222479999988775..........8......57999999999999999********
NW_004930042.1_3446913-3446588             UCUGUAAAGACACUGAGAAAUUAUACUAACUUAUUUAUGUUAAAAGA-----UUUUUUUUAAUCUAGAAGACAAUAUUAAAGCCAAAGUGGCAUGUUCUUGUGCAUUUGUAAAUGCUCUAUUUGGUAGAC--------AUUUUAGGGGUUUUUUUUUGGGUUUUUUUUUUUC--CU-UUUCCUGAUAAUUAAUAUGGCUGUGCUUAAAAGAUUGCAGACUGAGCCAA-UUUAAUAUUUUUUUUUUUUU-------------GUGG---------AAAAAAAAUCAGAUUGAUAUUGU----------C------ACAUCAAGCAAUCAAUAAAGAAAAC
#=GR NW_004930042.1_3446913-3446588     PP ***********************************************.....87656789********9888875555666777777777777566789******************************5........78999**************************996..66.77888********************************************9.56999999999888888876.............6776.........3344444434568****998875..........8......579**********************
NW_004973623.1_518451-518749               UCUGUAAAGACACUGAGAAAUUAUACUAACUUAUUUAUGUUAAAAGA-----UUUUUUUUAAUCUAGAAAACAAUAUUAAAGCCAAAGUGGCAUGUUUUUGUGCAUUUGUAAAUGCUCUAUUUGGUAGACU-------UCUUAGUGGUUUUAUUUUUUUUUUAUUUUUUUUC--CU-UUUUCUGACAAUUAAUAUGGCUGUGCUUAAAGGAUUGCAGACUGAGCCAAUU-UAAUAUUUUU---------------------UUGU-----------------AAUAUGCGGGAAAAAAAAUCCAGAU-GAUACUGUUUCACAUCAAGCAAUCAAUAAAC
#=GR NW_004973623.1_518451-518749       PP ***********************************************.....87656789************98666677777777777777767789*******************************75.......8*******************************97..88.99999********************************************965.5555555554.....................2387.................7788888888888888888876665.7777788999999******************
NW_009860135.1_893-567                     UCUGUAAAGACACUGAGAAAUUAUACUAACUUAUUUAUGUUAAAAGA-----UUUUUUUUAAUUUAGAAGACAAUAUUAAAGCCAAAGUGGCAUGUUUUUGUGCAUUUGUAAAUGCUCUAUUUGGUAGACU-------UUUUAGGGGUUUUUUUUUGUUGGGGUUUUUUUUC--CU-UUUUCUGAUAAUUAAUAUGGCUGUGCUUAAAGGAUUGCAGACUGAGCCAAUUAUAAUUUUUUGUAAUGUGUGGGAAAA------AAGA--UACUGUUUCACAUCAAGC----------------------A-------------AUCAAUAAAGAAAACUGC
#=GR NW_009860135.1_893-567             PP ***********************************************.....877655678888888877777654456666666666666675567899*****************************75.......7999****************************97..88.99999*********************************************999***9987767779999888877664......7899..57899**********986......................6.............9*****************
NW_005081546.1_5805972-5806298             UCUGUAAAGACACUGAGAAAUUAUACUAACUUAUUUAUGUUAAAAGA-----UUUUUUUUAAUCUAGAAGACAAU---------------------UUUUGUGCAUUUGUAAAUGCUCUAUUUGGUAGACU-------UUUUAGAGGGUUUUUUCUCUUUUUUUUUUUCCUU--UU-UUUUCUCAUGAUUAAUAUGGCUGUGCUUAAAAGGUUGCAGACUGAGCCAA-UUUAAUUUUUUUUUUU-----------------GUGG-------------AAAAAAAAAUCCAGAUUGAUAUUGUUU-----CUCAUCAAGCAAUCAAUAAAGAAAACUGC
#=GR NW_005081546.1_5805972-5806298     PP ***********************************************.....76656789********8888764.....................6999*****************************75.......7999*************************97543..33.44444445*****************************************9.66*********99987.................8999.............678888888776555556666555544.....44455555559******************
NW_015091152.1_1014865-1015185             UCUGUAAAGACACUGAGAAAUUAUACUAACUUAUUUAUGUUAAAAGA-----UUUUUUUUAAUCUAGAAGACAAUAUUAAAGCCAAAGUGGCAUGUUUUUGUGCAUUUGUAAAUGCUCUAUUUGGUAGAAU-------UUUUAGGGGUUUUUUUUGUUGUUUUUUUUUUUUC--CU-UUUUCUGAUAAUUAAUAUGGCUGUGCUUAAAGGAUUGCGGACUGAGCCAA-UUUAAUAUUUUUUUUU-----------------UGGA-------------AAAAAAAAAAAAAGAAAAAAAAAUUCCAG-AUUGAUAUUGUUUCACAUCAAGCAAUCAAUA
#=GR NW_015091152.1_1014865-1015185     PP ***********************************************.....876556789*****999888875555666777777777777667899******************************97.......6999****************************97..88.99999********************************************9.5699998888888877.................4995.............7889999999*******************.*******************************
NW_008796215.1_151622-152012               UCUGUAAAGACACUGAGAAAUUAUACUAACUUAUUUAUGUUAAAAGA-----UUUUUUUUAAUCUAGAAGACAAUAUUAAAGCCAAAGUGGCAUGUUUUUGUGCAUUUGUAAAUGCUCUAUUUGGUAGACU-------UUUUAGGGUUUUUUUUUUUUGUUGGGUUUUUUUU--UU-UCCUUUUUCUGAUAAUAUGGCUGUGGUUAAAGGAUUGCAGACUGAGCCAAAUAUUUUUUUUUGUAAUGUGUGGGAAAA------AAGA--UACUGUUUCACAUCAAGCAAUCAAUAAAGAAAA-------C------UCAUUGG--CACAGGAGGAAAUAAG
#=GR NW_008796215.1_151622-152012       PP ***********************************************.....****************9999876555777777777777777667899******************************76.......7999****************************99..77.887777788889*************************************8999999999999*****99988766553......5676..56899********************99998776.......5......5556666..444555667788899*
NW_022670524.1_3105114-3104792             UCUGUAAAGACACUGAGAAAUUAUACUAACUUAUUUAUGUUAAAAGA-----UUUUUUUUAAUCUAGAAGACAAUAUUAAAGCCAAAGUGGCAUGUUUUUGUGCAUUUGUAAAUGCUCUAUUUGGUAGCCU-------UUUUAGGGUUUUUUGUUCUUUUUUUUUUUUUCUC--CU-UUUUCUGGUAAUUAAUAUGGCUGUGCUUAAAGGAUUGCAGACUGAGCCAAUUAUAUUUUUUUGUAAUGUGUGGGAAAA------ACGA--UACUGUUUCACAUCAAGC----------------------A-------------AUCAAUAAAGAAAACUGC
#=GR NW_022670524.1_3105114-3104792     PP ***********************************************.....7765678899******9998876555777777777777777667899*****************************965.......79999999************************97..77.99999********************************************98777766555679*******99998886......5666..7899************96......................6.............******************
NC_044279.2_54129561-54129225              UCUGUAAAGACACUGAGAAAUUAUACUAACUUAUUUAUGUUAAAAAU-----UUUUUUUUAAUCUAGAAGACAAUAUUAAAGCCAAAGUGGCAUGUUUUUGUGCAUUUGUAAAUGCUCUAUUUGGUAGACU-------UUUAGGGCUUUUUUGGUUUUGGGGGGGGGGUGUC--CU-UUUUCUGAUAAUGAAUAUGGCUGUGCUUAAAGGAUUGCAGACUGAGCCAA-UUUAACUCCUUUUUCUUUUUU------------UUGG--------GAAAAAAAUCCAGAUUGAUACUGU----------C------ACAUCAAGCAAUCAAUAAAGAAAAC
#=GR NC_044279.2_54129561-54129225      PP ******************************************99998.....65566789********9999876555777777777777777667899******************************75.......79999***************************96..77.88889********************************************9.66***9999999887777665............4564........345555555566789999987774..........7......57999999999999***********
NW_007252349.1_59073-59357                 UCUCCACAAUAAAUAAAAAAUCAGCCGG--------------------------------------------------------------------------------------------------------------GCGUGGUAGCGUGCGCCCGAGGCUGCGGUGGCCG---------------------------------------------AUUGAGCCAAGUAUAAUUUUUUGUGAUGUGUGAAAAAGAUGCUA----AUUAUUGUUACACAUUAAGCAAUCAAUAAAGAAGA-------U-----UUCAU--AGUUAAAAAAAAGAAAAAA
#=GR NW_007252349.1_59073-59357         PP *********************8754444..............................................................................................................456788999********77777766668889999.............................................778888888888899*****************************....*********************************76.......4.....*****..999****************
NC_044999.1_70503944-70503562              UCUGUAAAGACACUGAGAAAUUAUACUAACUUAUUUAUGUUAAAAGA-----UUUUUUUUAAUCUAGAAGACAAUA----------------AUGUUUUUGUGCAUUUGUAAAUGCUCUAUUUGGUAGACU-------UUUUAGAAGUUUUUUUUUUUUUUUUUCUUUUUUU--UU-UUUUCUCAUAAUUAAUAUGGCUGUGCUUAAAAGAUUGCAGACUGAGCCAA-UUUAAUUUUUUGUAAUGU-GGGAA---------AAAU---ACUGUUUCACAUCAAGCAAUCAAUAAAGAAAA-------C-----CUCAGCCUGGCACAGGAGGAAAUAAG
#=GR NC_044999.1_70503944-70503562      PP ***********************************************.....87656789********88888754................54567999*****************************76.......7999*************************99865..55.56666667*****************************************9.569998877666779997.22222.........2353...57899999**************9999999888.......5.....667755555567777788889999**
NC_045479.1_9602624-9602957                UCUGUAAAGACACUGAGAAAUUAUACUAACUUAUUUAUGUUA-AAGA-----UUUUUUUUAAUCUAGAAGACAAUA----------------AUGUUUUUGUGCAUUUGUAAAUGCUCUAUUUGGUAGACU-------UUUUAGAGGGUUUUUUUUUUUUUCUUUUUUUUUU--CU-UUUUCUCAUAAUUAAUAUGGCUGUGCUUAAGAGAUUGCAGACUGAGCCAAUUAAAUUUUUUUGUAAUGUGUGGGGAAA------AAGA--UAUUGUUUCACAUCAAGC----------------------A-------------AUCAAUAAAGAAAACUGC
#=GR NC_045479.1_9602624-9602957        PP ***************************************965.899*.....****************88888754................54567999*****************************76.......799****************************885..55.55555668*****************************************99996666555548888888777655543......4566..578888999999999875......................5.............******************
NW_010227701.1_578-247                     UCUGUAAAGACACUGAAAAAUUAUACUAACUUAUUUAUGUUAAAAGA-----UUUUUUUUAAUCUAGAAGACAAUA-------------------UUUUUGUGCAUUUGUAAAUGCUCUAUCUGGUAGACU-------UUUUAGUGGUGGGGUGUGUUGGGUUUUUUUUUUC--CU-UUUUCUGAUAAUUAAUAUGGCUGUGCUUAAAGGAUUGCAGACUGAGCCAAUU-UAAUUUUUUUUUUUUU---------------GUGA-----------AAAAAAAAAAAUC----CAGAUUGAUACUGU-UUCACAUC---GAGCAAUCAAUAAAGAAAAC
#=GR NW_010227701.1_578-247             PP **************984566777799*********************.....987765546777777777777644...................57999*****************************76.......7999****************************97..88.99999********************************************966.6777766666666655...............8898...........5688888889999....56777777777777.77778888...99******************
NC_006088.5_72105056-72105339              UCUGUAAAGACACUGAGAAAUUAUACUAACUUAUUUAUGUUUAAAGAU---UUUUUUUUUAAUCUAGAAAACAGU---------------------UUUUGUGCAUUUGUAAAUGCUCUAUUUGGUAGACU-------UCUUAGAGGUUUUUUUUUGGUUGUUUUUUUUUCC--CU-UCCUU--CCUGAUAAUAUGGCUGUGCUUAAAAGGUUGCAGACUGAGCCAAUUCCAAUUUUUUG---------------------UAUU------------------------------------------G-------------GAAAAAGAAAAAAAAAAA
#=GR NC_006088.5_72105056-72105339      PP ************************************998644445552...245667889**************5.....................6********************************75.......79999999999********************964..33.44444..55589*****************9998778****************77678888886.....................9***..........................................9.............999999************
NW_010314652.1_1190-1562                   UCUGUAAAGACACUGAGAAAUUAUACUAACUUAUUUAUGUUAAAUUUU--UUUUUUUUUUAAUCUAGAAGACAAUAUUAAAGCCAAAGUGGCAUGUUUUUGUGCAUUUGUAAAUGCUCUAUUUGGUAGACU-------UUUUAGGGGGGGGUGGUUUUUUUCGGGGGGGGUC--CU-UUUUCUGAUAAUUAAUAUGGCUGUGCUUAAAGGAUUGCAGACUGAGCCAAUUUUUUUUUUUUUUU-------------------UUGU---------------AAUAUGUGGGAAAAAAAAAAUCCAGAU-UGAUAUUUUUCACAUCAAGCAAUCAAUAAAG
#=GR NW_010314652.1_1190-1562           PP ******************************************998883..3234456789********9998876555766777777777777667899******************************75.......7999****************************97..66.66788***********************************************9999999999975...................7887...............455555566666666677776666677.666776678899*******************
NW_022044632.1_8389664-8390059             UCUGUAAAGACACUGAGAAAUUAUACUAACUUAUUUAUGUUAAAAGA-----UUUUUUUUAAUCUAGAAGACAAUA----------------AUGUUUUUGUGCAUUUGUAAAUGCUCUAUUUGGUAGACU-------UUUUAGAGGGUUUUUUCCUUUUUUUUUUUUCUUU--UU-UUUUCUCAUAAUUAAUAUGGCUGUGCUUAAAAGAUUGCAGACUGAGCCAA-UUUAAUUUUUUGUAAUGUGUGGGGAAA------AAGA--UAUUGUUUCACAUCAAGCAAUCAAUAAAGAAAA-------G------UCCCUCAGCCUGGCACAGGAGGAAA
#=GR NW_022044632.1_8389664-8390059     PP ***********************************************.....87655789********88888754................54567999*****************************76.......799*************************997754..44.55555556*****************************************9.569998877657779999887755553......5677..68***************************9877.......4......455555799999999999999****
#=GC SS_cons ..............<<<<<<<<<<<<<..................<>...............<<<<..<<<<<........<<<.....>>>..........<<<<<....>>>>>..>>>>>..>>>>.................................................................<<<<........................>>>>>>>>>>>>>>>>>.....<<<<<<<<....................>>>>>>>>...........................................................
#=GC RF UCUGUAAAAACACUgaaaaauuauaCuAACuuauuuaUGUcaaaaGa.....UUUUUUUUAAuCuaGACaacacaCa...AGCCAAAGUGGCA.uGuUUUGUGCauuUGUAaauGCUguguuGGGuaGaAUAGGUUUU~~~~~~~~~~~~~~~~~~~~~~~~~~~~~~~~~~CCCC.uCuuuugUuaaauaaUAuGGCuauGCUUAAAAGGUUGCauACUGaGCCaaGuauaauuuuucGuaauGuGugaAaaAgauGCCA~~~~aucAuuGucaCaCauuaAGUAAuCaauAAAGaaAACuUCCAU~aGCUAuuCauuGaGUCAAAAAAAAAAAAAAA
#=GC cons UCUGUAAAGACACUGARAAAUUAUACUAACUUAUUUAUGUUAAAARR-----UUUUUUUUAAUCUAGAnRAYAnnnn---AGCCAAAGYGGCA-nnUUUUGUGCAUUUGUAAAUGCUnUAUUnGGUAGAnU-------nnnnnnnnnnnnn--------nnnnnnnnnnnnn--YY-UYUUYUGnUAAnUAAUAUGGCURUGCUUAAARGRUUGCAnACUGAGCCAAnUnUAAUUUUUUGURAUGUnnnnnnnnnnnnnnn----nnnnnnnnnnnAYAYnAARYRnnnRAnAnnnnnnnnnnnn---nnnnnnnnnnnnnRYnRnnnnnnRRnnnnnn
#=GC conss 221221212221212122111212212222222222222222222230000022232223222222222323322330003333333333333033223222222222222222222223332222223230000000444444444444400000000444444444444400330333322323332222222222222222222232222222212111111223122331231113333333333344444444444000044444443333333333333333333333344444444440004444444434443331322222233221111
#=GC col_entropy_0 000000000000000010000000000000000000000000000111101100000000000000001101011111100000000010001111000000000000000000000100001000000101111111111111211111111111111111111111211211110110010110001000000000010000000010100000100000000001010000000000011010111111011111111111111011000011010110111111110101111111111111111111111111111111111111111112111
#=GC col_entropy_1 ...................................................................................................................................................................................................................................................................................................................................................
#=GC col_entropy_2 441220203220212124001203202222222223223254245124071155252348222322353525754953098787777907871253557232222232232222222329652443229770273210563596087664343456665787868678098054547058733156774543223234212353534355222224102000100227144661561109531708123431915424133666634924889983837148023100338182232214536343183456658858875558458979966880899
#=GC col_entropy_3 042706109000004534005030067004700786002051609621974551852510209370017794599564052307744444490419613373000528858600000641571300007418251421805459167610489143535001428635352698869562504031850504694038425942308357100443500060260795233390106199814362111673356191861437375932225248710367642035512314229160138823467930383827393546583511061441613
#=GC cov_SS_cons .............................................22.....................2.....................................................2........................................................................................................................................................................................................................
#=GF R2R keep p
//
