# Supplementary material for: Thirteen dubious ways to detect conserved structural RNAs
Source: IUBMB Life. Author manuscript; Available in PMC 2024 Jul 10. (PMC11234323; doi:10.1002/iub.2694)
Supplement: supplementary_material [file NIHMS1907110-supplement-supplementary_material.gz › supplemental_material/Figure9/R-scape/CDKN1B-3UTR_human_fig1_invertebrates.Eval_1.0_1.surv]

394.366783	0.015625
393.241110	0.03125
381.734230	0.046875
381.108856	0.0625
379.607959	0.078125
374.604967	0.09375
366.725256	0.109375
359.095694	0.125
344.962243	0.140625
341.084924	0.15625
339.083728	0.171875
337.082531	0.1875
331.579241	0.203125
321.698333	0.21875
312.567873	0.234375
311.817424	0.25
306.564283	0.265625
301.311142	0.28125
298.934722	0.296875
296.808450	0.3125
279.297980	0.328125
275.920961	0.34375
273.169316	0.359375
271.418269	0.375
269.792296	0.390625
269.667222	0.421875
265.789903	0.4375
257.034668	0.453125
256.909593	0.46875
239.148974	0.484375
231.894636	0.5
230.143589	0.515625
220.637905	0.53125
211.882670	0.546875
208.505651	0.5625
206.879679	0.578125
205.879081	0.59375
203.252510	0.609375
200.876089	0.625
199.625341	0.640625
193.246527	0.65625
190.870106	0.671875
187.493087	0.6875
174.485309	0.703125
174.360235	0.71875
173.985010	0.734375
169.982617	0.75
168.731869	0.765625
166.730673	0.78125
163.478728	0.796875
155.098718	0.8125
154.098119	0.828125
151.846773	0.84375
149.220203	0.859375
149.095128	0.875
147.719305	0.890625
127.582265	0.90625
125.831218	0.921875
123.955096	0.9375
112.448216	0.953125
105.694177	0.96875
78.678023	0.984375
68.922190	1
&
103.692981	2.45755e-05
93.311773	4.91509e-05
91.935951	7.37264e-05
78.052649	9.83018e-05
68.546966	0.000122877
67.921592	0.000147453
66.170545	0.000172028
64.794722	0.000196604
58.040684	0.000221179
55.539188	0.000245755
54.913814	0.00027033
54.413515	0.000294906
54.163365	0.000319481
53.913216	0.000344056
52.037094	0.000368632
51.661870	0.000393207
51.286645	0.000442358
50.035897	0.000466934
49.785748	0.000491509
49.285449	0.000516085
48.785149	0.00054066
48.660075	0.000565236
47.409327	0.000589811
46.658878	0.000614386
46.533803	0.000638962
45.408130	0.000663537
45.032906	0.000688113
44.907831	0.000712688
44.657682	0.000761839
44.532607	0.00081099
44.407532	0.000835566
43.657083	0.000860141
43.156784	0.000884717
43.031709	0.000909292
42.906634	0.000958443
42.781560	0.000983018
42.156186	0.00100759
42.031111	0.00103217
41.780961	0.00105674
41.655887	0.00108132
41.530812	0.0011059
41.405737	0.00113047
41.280662	0.00115505
40.655288	0.00117962
40.405139	0.0012042
40.280064	0.00125335
40.029914	0.00127792
39.529615	0.0013025
39.404540	0.00135165
39.029316	0.00137623
38.904241	0.0014008
38.654092	0.00142538
38.529017	0.00144995
38.403942	0.00147453
38.278867	0.00152368
37.653493	0.00154825
37.528419	0.00164656
37.278269	0.00169571
37.028120	0.00172028
36.903045	0.00176943
36.777970	0.00181858
36.527820	0.00184316
36.402746	0.00189231
36.152596	0.00191689
35.902446	0.00194146
35.777372	0.00199061
35.527222	0.00201519
35.151998	0.00211349
34.401549	0.00213806
34.151399	0.00216264
33.901250	0.00218722
33.776175	0.00223637
33.526026	0.00228552
33.400951	0.00231009
33.150801	0.00233467
33.025726	0.00235924
32.775577	0.00240839
32.650502	0.00245755
32.525427	0.0025067
32.400352	0.00253127
32.275278	0.00255585
32.025128	0.00258042
31.900053	0.00265415
31.649904	0.00267873
31.524829	0.0027033
31.399754	0.00272788
31.274679	0.00277703
31.149605	0.0028016
31.024530	0.00282618
30.774380	0.00285075
30.649305	0.0028999
30.524231	0.00297363
30.399156	0.00302278
30.149006	0.00304736
29.648707	0.00312108
29.523632	0.00314566
29.398558	0.00317023
29.148408	0.00319481
29.023333	0.00324396
28.898258	0.00331769
28.648109	0.00334226
28.523034	0.00339141
28.272885	0.00344056
28.147810	0.00346514
28.022735	0.00348972
27.897660	0.00351429
27.522436	0.00358802
27.397361	0.00371089
27.272286	0.00376005
27.147211	0.00378462
27.022137	0.00383377
26.897062	0.00388292
26.521838	0.00393207
26.396763	0.00398122
26.271688	0.00403038
26.146613	0.00405495
26.021538	0.00415325
25.896464	0.00422698
25.771389	0.00425155
25.521239	0.00439901
25.271090	0.00442358
25.146015	0.00444816
25.020940	0.00457104
24.895865	0.00462019
24.770791	0.00469391
24.645716	0.00471849
24.520641	0.00479221
24.395566	0.00484137
24.270491	0.00498882
24.145417	0.00501339
24.020342	0.0051117
23.895267	0.00518542
23.770192	0.00533287
23.645117	0.0054066
23.520043	0.0055049
23.269893	0.00555405
23.144818	0.00562778
22.894669	0.00567693
22.769594	0.00570151
22.644519	0.00575066
22.519444	0.00589811
22.394370	0.00592269
22.269295	0.00599641
22.144220	0.00602099
22.019145	0.00604556
21.894070	0.00616844
21.768996	0.00629132
21.643921	0.00634047
21.518846	0.00648792
21.393771	0.00658622
21.268697	0.00663537
21.143622	0.0067091
21.018547	0.00675825
20.893472	0.00683198
20.768397	0.00685655
20.643323	0.00705316
20.518248	0.00715146
20.393173	0.00732349
20.268098	0.00737264
20.143023	0.00754467
20.017949	0.00769212
19.892874	0.00783957
19.767799	0.0079133
19.642724	0.00806075
19.517650	0.00815905
19.392575	0.00835566
19.267500	0.00850311
19.142425	0.00867514
19.017350	0.00887174
18.767201	0.00899462
18.642126	0.00924037
18.517051	0.00933867
18.391976	0.0095107
18.266902	0.00978103
18.141827	0.00995306
18.016752	0.0101251
17.891677	0.0103954
17.766603	0.0105183
17.641528	0.0107395
17.516453	0.0109115
17.391378	0.011059
17.266303	0.0112556
17.141229	0.0114276
17.016154	0.0117716
16.891079	0.0119928
16.766004	0.0121894
16.640929	0.0123123
16.515855	0.0125335
16.390780	0.0126809
16.265705	0.012853
16.140630	0.0129267
16.015555	0.0134182
15.890481	0.0137377
15.765406	0.0139589
15.640331	0.0143029
15.515256	0.014819
15.390182	0.0149419
15.265107	0.0153351
15.140032	0.0157774
15.014957	0.015974
14.889882	0.0161707
14.764808	0.0164901
14.639733	0.0169325
14.514658	0.0173011
14.389583	0.0176452
14.264508	0.0182596
14.139434	0.0186773
14.014359	0.019218
13.889284	0.0198078
13.764209	0.0202748
13.639135	0.0206925
13.514060	0.0210612
13.388985	0.0215281
13.263910	0.0219705
13.138835	0.0224374
13.013761	0.0229289
12.888686	0.0237645
12.763611	0.0243789
12.638536	0.0248949
12.513461	0.0257305
12.388387	0.0263695
12.263312	0.027033
12.138237	0.0275982
12.013162	0.0280406
11.888088	0.028827
11.763013	0.0295397
11.637938	0.030277
11.512863	0.031088
11.387788	0.0322676
11.262714	0.0335209
11.137639	0.0344794
11.012564	0.0353887
10.887489	0.0365191
10.762414	0.0373301
10.637340	0.0386818
10.512265	0.0396894
10.387190	0.0407707
10.262115	0.0420732
10.137041	0.0432282
10.011966	0.0446782
9.886891	0.0463985
9.761816	0.0481679
9.636741	0.0496179
9.511667	0.0511661
9.386592	0.0523949
9.261517	0.0539186
9.136442	0.055688
9.011367	0.0575803
8.886293	0.0590548
8.761218	0.0607751
8.636143	0.0624954
8.511068	0.0645597
8.385994	0.0661326
8.260919	0.0683689
8.135844	0.070679
8.010769	0.0728662
7.885694	0.0752746
7.760620	0.0769949
7.635545	0.0794279
7.510470	0.0813448
7.385395	0.0838023
7.260320	0.086137
7.135246	0.0889386
7.010171	0.0919368
6.885096	0.0942715
6.760021	0.0968765
6.634947	0.100022
6.509872	0.103094
6.384797	0.106068
6.259722	0.109631
6.134647	0.112482
6.009573	0.115996
5.884498	0.119216
5.759423	0.122754
5.634348	0.126514
5.509273	0.129881
5.384199	0.133248
5.259124	0.137082
5.134049	0.141186
5.008974	0.145364
4.883900	0.149787
4.758825	0.153695
4.633750	0.158389
4.508675	0.162345
4.383600	0.166867
4.258526	0.171709
4.133451	0.176845
4.008376	0.181957
3.883301	0.187953
3.758226	0.193605
3.633152	0.199135
3.508077	0.204222
3.383002	0.210735
3.257927	0.216141
3.132853	0.222015
3.007778	0.228134
2.882703	0.234155
2.757628	0.240839
2.632553	0.248188
2.507479	0.255462
2.382404	0.261458
2.257329	0.268094
2.132254	0.275343
2.007179	0.281807
1.882105	0.288786
1.757030	0.296233
1.631955	0.302991
1.506880	0.310265
1.381806	0.318154
1.256731	0.326288
1.131656	0.335136
1.006581	0.343614
0.881506	0.352093
0.756432	0.360325
0.631357	0.368288
0.506282	0.376717
0.381207	0.385269
0.256132	0.39392
0.131058	0.402939
0.005983	0.411983
-0.119092	0.420609
-0.244167	0.429972
-0.369241	0.439139
-0.494316	0.448306
-0.619391	0.458209
-0.744466	0.467696
-0.869541	0.478386
-0.994615	0.487061
-1.119690	0.498169
-1.244765	0.509351
-1.369840	0.519353
-1.494915	0.529724
-1.619989	0.539308
-1.745064	0.549507
-1.870139	0.559755
-1.995214	0.569905
-2.120288	0.580423
-2.245363	0.590892
-2.370438	0.60114
-2.495513	0.610504
-2.620588	0.620752
-2.745662	0.630557
-2.870737	0.641149
-2.995812	0.651594
-3.120887	0.661129
-3.245962	0.670443
-3.371036	0.67988
-3.496111	0.689145
-3.621186	0.699491
-3.746261	0.708805
-3.871335	0.718218
-3.996410	0.727434
-4.121485	0.736477
-4.246560	0.745791
-4.371635	0.754295
-4.496709	0.763363
-4.621784	0.772161
-4.746859	0.780984
-4.871934	0.789585
-4.997009	0.797719
-5.122083	0.806075
-5.247158	0.813521
-5.372233	0.821877
-5.497308	0.829889
-5.622382	0.836991
-5.747457	0.844585
-5.872532	0.851982
-5.997607	0.859183
-6.122682	0.866236
-6.247756	0.873068
-6.372831	0.879629
-6.497906	0.885478
-6.622981	0.89177
-6.748056	0.897127
-6.873130	0.902042
-6.998205	0.907473
-7.123280	0.91261
-7.248355	0.917844
-7.373429	0.922268
-7.498504	0.926962
-7.623579	0.931361
-7.748654	0.935907
-7.873729	0.939987
-7.998803	0.943747
-8.123878	0.947236
-8.248953	0.950751
-8.374028	0.954216
-8.499103	0.957927
-8.624177	0.960778
-8.749252	0.963481
-8.874327	0.966504
-8.999402	0.969084
-9.124476	0.971517
-9.249551	0.97422
-9.374626	0.976432
-9.499701	0.978742
-9.624776	0.980512
-9.749850	0.982379
-9.874925	1
&
49.160374	1.22684e-06
47.659476	2.45369e-06
45.783355	3.68053e-06
44.907831	4.90737e-06
41.780961	6.13422e-06
41.655887	7.36106e-06
41.405737	8.5879e-06
41.155587	1.22684e-05
40.655288	1.34953e-05
40.405139	1.47221e-05
40.154989	1.5949e-05
40.029914	1.71758e-05
39.904840	1.84026e-05
39.529615	1.96295e-05
39.404540	2.08563e-05
39.279466	2.20832e-05
39.029316	2.331e-05
38.779167	2.57637e-05
38.278867	2.69906e-05
37.903643	3.06711e-05
37.778568	3.31248e-05
37.653493	3.55785e-05
37.528419	3.9259e-05
37.403344	4.04858e-05
37.278269	4.41664e-05
37.153194	4.662e-05
36.777970	4.78469e-05
36.402746	4.90737e-05
36.277671	5.03006e-05
36.152596	5.15274e-05
36.027521	5.27543e-05
35.902446	5.52079e-05
35.777372	5.76616e-05
35.652297	6.13422e-05
35.527222	6.37959e-05
35.402147	6.62495e-05
35.277073	6.74764e-05
35.151998	7.48374e-05
35.026923	7.97448e-05
34.901848	8.46522e-05
34.776773	8.71059e-05
34.651699	9.20132e-05
34.526624	9.69206e-05
34.401549	0.000101828
34.276474	0.000106735
34.151399	0.000107962
34.026325	0.000114096
33.901250	0.000119004
33.776175	0.000122684
33.651100	0.000123911
33.526026	0.000126365
33.400951	0.000131272
33.275876	0.000134953
33.150801	0.00013618
33.025726	0.000143541
32.900652	0.000149675
32.775577	0.000153355
32.650502	0.000160716
32.525427	0.000164397
32.400352	0.000171758
32.275278	0.000175439
32.150203	0.000179119
32.025128	0.000187707
31.900053	0.000199975
31.774979	0.000207337
31.649904	0.000214698
31.524829	0.000220832
31.399754	0.000225739
31.274679	0.00022942
31.149605	0.000239234
31.024530	0.000247822
30.899455	0.000258864
30.774380	0.000266225
30.649305	0.00027604
30.524231	0.000294442
30.399156	0.000311618
30.274081	0.000323887
30.149006	0.000332475
30.023932	0.00034965
29.898857	0.000368053
29.773782	0.000380321
29.648707	0.00039627
29.523632	0.000406085
29.398558	0.000422034
29.273483	0.000435529
29.148408	0.000453932
29.023333	0.000469881
28.898258	0.00048583
28.773184	0.000514047
28.648109	0.000536131
28.523034	0.000560667
28.397959	0.000581524
28.272885	0.000601153
28.147810	0.000629371
28.022735	0.000657588
27.897660	0.000678444
27.772585	0.000696847
27.647511	0.000720157
27.522436	0.00074224
27.397361	0.00076555
27.272286	0.000790087
27.147211	0.000819531
27.022137	0.000846522
26.897062	0.000889461
26.771987	0.000926267
26.646912	0.000956938
26.521838	0.000990063
26.396763	0.00102809
26.271688	0.00106122
26.146613	0.00110416
26.021538	0.00115569
25.896464	0.00120108
25.771389	0.00124157
25.646314	0.0012845
25.521239	0.00132867
25.396164	0.00137406
25.271090	0.00142437
25.146015	0.00146853
25.020940	0.00151515
24.895865	0.00157527
24.770791	0.00163661
24.645716	0.00168568
24.520641	0.00173476
24.395566	0.00180837
24.270491	0.00186112
24.145417	0.0019286
24.020342	0.00198749
23.895267	0.00205619
23.770192	0.00214575
23.645117	0.00222427
23.520043	0.00230647
23.394968	0.00240707
23.269893	0.00248313
23.144818	0.00256533
23.019744	0.0026463
22.894669	0.00273954
22.769594	0.00283155
22.644519	0.00294442
22.519444	0.00306465
22.394370	0.0031812
22.269295	0.00333579
22.144220	0.00346093
22.019145	0.00356643
21.894070	0.00369034
21.768996	0.00380444
21.643921	0.00393939
21.518846	0.00407557
21.393771	0.00421911
21.268697	0.00435652
21.143622	0.00448534
21.018547	0.00464974
20.893472	0.00485462
20.768397	0.00503742
20.643323	0.00519323
20.518248	0.00536621
20.393173	0.00554533
20.268098	0.00572445
20.143023	0.00592075
20.017949	0.00609741
19.892874	0.00630229
19.767799	0.00651454
19.642724	0.00673292
19.517650	0.0069697
19.392575	0.00719053
19.267500	0.00740645
19.142425	0.0076874
19.017350	0.00796099
18.892276	0.00820022
18.767201	0.00846522
18.642126	0.00876457
18.517051	0.0090357
18.391976	0.00930561
18.266902	0.0096025
18.141827	0.00994602
18.016752	0.0102417
17.891677	0.0105852
17.766603	0.0109054
17.641528	0.0112219
17.516453	0.0116256
17.391378	0.0119912
17.266303	0.012385
17.141229	0.0127714
17.016154	0.0131542
16.891079	0.0135615
16.766004	0.0140351
16.640929	0.0144964
16.515855	0.0149172
16.390780	0.0154177
16.265705	0.0159085
16.140630	0.0163919
16.015555	0.0168973
15.890481	0.0174285
15.765406	0.0180027
15.640331	0.0186088
15.515256	0.0192062
15.390182	0.0198381
15.265107	0.0205018
15.140032	0.0211545
15.014957	0.0217912
14.889882	0.0224991
14.764808	0.0232156
14.639733	0.0239406
14.514658	0.0247074
14.389583	0.0254779
14.264508	0.0263219
14.139434	0.0271157
14.014359	0.0280039
13.889284	0.028837
13.764209	0.0297105
13.639135	0.0306662
13.514060	0.031601
13.388985	0.0325592
13.263910	0.0335468
13.138835	0.0345442
13.013761	0.0355723
12.888686	0.0366789
12.763611	0.0377512
12.638536	0.0389167
12.513461	0.040119
12.388387	0.0413348
12.263312	0.0425015
12.138237	0.0438179
12.013162	0.0452055
11.888088	0.0465084
11.763013	0.0478739
11.637938	0.0492541
11.512863	0.0507018
11.387788	0.0522451
11.262714	0.0537468
11.137639	0.0552767
11.012564	0.0568998
10.887489	0.0585585
10.762414	0.0602478
10.637340	0.0619875
10.512265	0.063759
10.387190	0.0656042
10.262115	0.0675255
10.137041	0.0693768
10.011966	0.0713017
9.886891	0.0733481
9.761816	0.0753601
9.636741	0.0774482
9.511667	0.0795596
9.386592	0.0817875
9.261517	0.0841038
9.136442	0.0863685
9.011367	0.0887364
8.886293	0.0911557
8.761218	0.0935554
8.636143	0.0960827
8.511068	0.098702
8.385994	0.101253
8.260919	0.103973
8.135844	0.106658
8.010769	0.109518
7.885694	0.112459
7.760620	0.115383
7.635545	0.118355
7.510470	0.121427
7.385395	0.124568
7.260320	0.127875
7.135246	0.131123
7.010171	0.134536
6.885096	0.137945
6.760021	0.141375
6.634947	0.144877
6.509872	0.14856
6.384797	0.152239
6.259722	0.155864
6.134647	0.159674
6.009573	0.163801
5.884498	0.167752
5.759423	0.171927
5.634348	0.17597
5.509273	0.180139
5.384199	0.184468
5.259124	0.188995
5.134049	0.193424
5.008974	0.198065
4.883900	0.20263
4.758825	0.207413
4.633750	0.212427
4.508675	0.2173
4.383600	0.222195
4.258526	0.227375
4.133451	0.232506
4.008376	0.23777
3.883301	0.243157
3.758226	0.24849
3.633152	0.253871
3.508077	0.259421
3.383002	0.265311
3.257927	0.271056
3.132853	0.276988
3.007778	0.282879
2.882703	0.288885
2.757628	0.295015
2.632553	0.301229
2.507479	0.3075
2.382404	0.31391
2.257329	0.320422
2.132254	0.326953
2.007179	0.333634
1.882105	0.340426
1.757030	0.347379
1.631955	0.354314
1.506880	0.361197
1.381806	0.368271
1.256731	0.375493
1.131656	0.382628
1.006581	0.390101
0.881506	0.397361
0.756432	0.404847
0.631357	0.412553
0.506282	0.420303
0.381207	0.427995
0.256132	0.435814
0.131058	0.443471
0.005983	0.451459
-0.119092	0.459284
-0.244167	0.467337
-0.369241	0.47524
-0.494316	0.483294
-0.619391	0.491346
-0.744466	0.49949
-0.869541	0.507653
-0.994615	0.515785
-1.119690	0.524195
-1.244765	0.532505
-1.369840	0.540845
-1.494915	0.548902
-1.619989	0.557231
-1.745064	0.565672
-1.870139	0.573895
-1.995214	0.582273
-2.120288	0.59061
-2.245363	0.598859
-2.370438	0.607121
-2.495513	0.615502
-2.620588	0.623893
-2.745662	0.632289
-2.870737	0.64072
-2.995812	0.649001
-3.120887	0.657318
-3.245962	0.665646
-3.371036	0.673954
-3.496111	0.682286
-3.621186	0.690466
-3.746261	0.698395
-3.871335	0.706421
-3.996410	0.714552
-4.121485	0.722508
-4.246560	0.730391
-4.371635	0.738263
-4.496709	0.746185
-4.621784	0.753942
-4.746859	0.761557
-4.871934	0.769211
-4.997009	0.776788
-5.122083	0.784062
-5.247158	0.791296
-5.372233	0.798408
-5.497308	0.8055
-5.622382	0.812329
-5.747457	0.819005
-5.872532	0.82578
-5.997607	0.832478
-6.122682	0.838995
-6.247756	0.845285
-6.372831	0.851529
-6.497906	0.857588
-6.622981	0.863668
-6.748056	0.869414
-6.873130	0.875156
-6.998205	0.880773
-7.123280	0.886312
-7.248355	0.891606
-7.373429	0.896706
-7.498504	0.901732
-7.623579	0.906584
-7.748654	0.911412
-7.873729	0.916124
-7.998803	0.920481
-8.123878	0.924845
-8.248953	0.929052
-8.374028	0.933006
-8.499103	0.936821
-8.624177	0.940541
-8.749252	0.944155
-8.874327	0.9475
-8.999402	0.950833
-9.124476	0.953971
-9.249551	0.956984
-9.374626	0.959844
-9.499701	0.962697
-9.624776	0.965356
-9.749850	0.967875
-9.874925	1
&
799.859240	7.71972e-123
799.734165	8.0715e-123
799.609090	8.43931e-123
799.484015	8.82388e-123
799.358940	9.22598e-123
799.233866	9.6464e-123
799.108791	1.0086e-122
798.983716	1.05456e-122
798.858641	1.10261e-122
798.733567	1.15286e-122
798.608492	1.20539e-122
798.483417	1.26032e-122
798.358342	1.31775e-122
798.233267	1.3778e-122
798.108193	1.44059e-122
797.983118	1.50623e-122
797.858043	1.57487e-122
797.732968	1.64664e-122
797.607893	1.72167e-122
797.482819	1.80013e-122
797.357744	1.88216e-122
797.232669	1.96792e-122
797.107594	2.0576e-122
796.982520	2.15136e-122
796.857445	2.2494e-122
796.732370	2.3519e-122
796.607295	2.45907e-122
796.482220	2.57113e-122
796.357146	2.68829e-122
796.232071	2.8108e-122
796.106996	2.93888e-122
795.981921	3.0728e-122
795.856846	3.21283e-122
795.731772	3.35923e-122
795.606697	3.51231e-122
795.481622	3.67236e-122
795.356547	3.8397e-122
795.231473	4.01468e-122
795.106398	4.19762e-122
794.981323	4.3889e-122
794.856248	4.5889e-122
794.731173	4.79801e-122
794.606099	5.01665e-122
794.481024	5.24525e-122
794.355949	5.48427e-122
794.230874	5.73418e-122
794.105799	5.99548e-122
793.980725	6.26869e-122
793.855650	6.55434e-122
793.730575	6.85302e-122
793.605500	7.1653e-122
793.480426	7.49181e-122
793.355351	7.83321e-122
793.230276	8.19015e-122
793.105201	8.56337e-122
792.980126	8.95359e-122
792.855052	9.36159e-122
792.729977	9.78819e-122
792.604902	1.02342e-121
792.479827	1.07006e-121
792.354752	1.11882e-121
792.229678	1.1698e-121
792.104603	1.22311e-121
791.979528	1.27884e-121
791.854453	1.33712e-121
791.729379	1.39805e-121
791.604304	1.46176e-121
791.479229	1.52837e-121
791.354154	1.59801e-121
791.229079	1.67083e-121
791.104005	1.74697e-121
790.978930	1.82658e-121
790.853855	1.90981e-121
790.728780	1.99684e-121
790.603705	2.08783e-121
790.478631	2.18297e-121
790.353556	2.28245e-121
790.228481	2.38646e-121
790.103406	2.4952e-121
789.978332	2.60891e-121
789.853257	2.72779e-121
789.728182	2.85209e-121
789.603107	2.98206e-121
789.478032	3.11794e-121
789.352958	3.26002e-121
789.227883	3.40858e-121
789.102808	3.5639e-121
788.977733	3.7263e-121
788.852658	3.89611e-121
788.727584	4.07365e-121
788.602509	4.25928e-121
788.477434	4.45336e-121
788.352359	4.6563e-121
788.227285	4.86848e-121
788.102210	5.09033e-121
787.977135	5.32229e-121
787.852060	5.56481e-121
787.726985	5.81839e-121
787.601911	6.08353e-121
787.476836	6.36075e-121
787.351761	6.65059e-121
787.226686	6.95365e-121
787.101611	7.27052e-121
786.976537	7.60182e-121
786.851462	7.94823e-121
786.726387	8.31042e-121
786.601312	8.68911e-121
786.476238	9.08506e-121
786.351163	9.49905e-121
786.226088	9.9319e-121
786.101013	1.03845e-120
785.975938	1.08577e-120
785.850864	1.13525e-120
785.725789	1.18698e-120
785.600714	1.24107e-120
785.475639	1.29762e-120
785.350564	1.35675e-120
785.225490	1.41857e-120
785.100415	1.48322e-120
784.975340	1.5508e-120
784.850265	1.62147e-120
784.725191	1.69536e-120
784.600116	1.77261e-120
784.475041	1.85339e-120
784.349966	1.93784e-120
784.224891	2.02615e-120
784.099817	2.11848e-120
783.974742	2.21501e-120
783.849667	2.31594e-120
783.724592	2.42148e-120
783.599517	2.53182e-120
783.474443	2.64719e-120
783.349368	2.76782e-120
783.224293	2.89394e-120
783.099218	3.02582e-120
782.974144	3.1637e-120
782.849069	3.30786e-120
782.723994	3.45859e-120
782.598919	3.61619e-120
782.473844	3.78098e-120
782.348770	3.95327e-120
782.223695	4.13341e-120
782.098620	4.32177e-120
781.973545	4.5187e-120
781.848470	4.72461e-120
781.723396	4.9399e-120
781.598321	5.165e-120
781.473246	5.40036e-120
781.348171	5.64645e-120
781.223097	5.90374e-120
781.098022	6.17277e-120
780.972947	6.45405e-120
780.847872	6.74815e-120
780.722797	7.05565e-120
780.597723	7.37716e-120
780.472648	7.71332e-120
780.347573	8.0648e-120
780.222498	8.4323e-120
780.097423	8.81654e-120
779.972349	9.2183e-120
779.847274	9.63835e-120
779.722199	1.00776e-119
779.597124	1.05368e-119
779.472050	1.10169e-119
779.346975	1.15189e-119
779.221900	1.20438e-119
779.096825	1.25926e-119
778.971750	1.31665e-119
778.846676	1.37664e-119
778.721601	1.43937e-119
778.596526	1.50496e-119
778.471451	1.57354e-119
778.346376	1.64524e-119
778.221302	1.72021e-119
778.096227	1.7986e-119
777.971152	1.88056e-119
777.846077	1.96625e-119
777.721002	2.05585e-119
777.595928	2.14953e-119
777.470853	2.24748e-119
777.345778	2.34989e-119
777.220703	2.45697e-119
777.095629	2.56893e-119
776.970554	2.68599e-119
776.845479	2.80839e-119
776.720404	2.93636e-119
776.595329	3.07016e-119
776.470255	3.21006e-119
776.345180	3.35634e-119
776.220105	3.50928e-119
776.095030	3.66919e-119
775.969955	3.83639e-119
775.844881	4.0112e-119
775.719806	4.19399e-119
775.594731	4.3851e-119
775.469656	4.58492e-119
775.344582	4.79384e-119
775.219507	5.01229e-119
775.094432	5.24068e-119
774.969357	5.47949e-119
774.844282	5.72918e-119
774.719208	5.99024e-119
774.594133	6.26321e-119
774.469058	6.54861e-119
774.343983	6.84701e-119
774.218908	7.15901e-119
774.093834	7.48523e-119
773.968759	7.82632e-119
773.843684	8.18295e-119
773.718609	8.55582e-119
773.593535	8.94569e-119
773.468460	9.35333e-119
773.343385	9.77954e-119
773.218310	1.02252e-118
773.093235	1.06911e-118
772.968161	1.11783e-118
772.843086	1.16876e-118
772.718011	1.22202e-118
772.592936	1.27771e-118
772.467861	1.33593e-118
772.342787	1.3968e-118
772.217712	1.46045e-118
772.092637	1.527e-118
771.967562	1.59658e-118
771.842488	1.66934e-118
771.717413	1.7454e-118
771.592338	1.82494e-118
771.467263	1.9081e-118
771.342188	1.99504e-118
771.217114	2.08595e-118
771.092039	2.181e-118
770.966964	2.28039e-118
770.841889	2.3843e-118
770.716814	2.49295e-118
770.591740	2.60654e-118
770.466665	2.72532e-118
770.341590	2.8495e-118
770.216515	2.97935e-118
770.091441	3.11511e-118
769.966366	3.25706e-118
769.841291	3.40547e-118
769.716216	3.56065e-118
769.591141	3.7229e-118
769.466067	3.89254e-118
769.340992	4.06992e-118
769.215917	4.25537e-118
769.090842	4.44928e-118
768.965767	4.65202e-118
768.840693	4.864e-118
768.715618	5.08564e-118
768.590543	5.31738e-118
768.465468	5.55968e-118
768.340394	5.81302e-118
768.215319	6.0779e-118
768.090244	6.35486e-118
767.965169	6.64443e-118
767.840094	6.9472e-118
767.715020	7.26377e-118
767.589945	7.59476e-118
767.464870	7.94083e-118
767.339795	8.30267e-118
767.214720	8.68101e-118
767.089646	9.07658e-118
766.964571	9.49017e-118
766.839496	9.92261e-118
766.714421	1.03748e-117
766.589347	1.08475e-117
766.464272	1.13418e-117
766.339197	1.18586e-117
766.214122	1.2399e-117
766.089047	1.2964e-117
765.963973	1.35547e-117
765.838898	1.41724e-117
765.713823	1.48181e-117
765.588748	1.54934e-117
765.463673	1.61994e-117
765.338599	1.69375e-117
765.213524	1.77093e-117
765.088449	1.85163e-117
764.963374	1.936e-117
764.838300	2.02422e-117
764.713225	2.11646e-117
764.588150	2.2129e-117
764.463075	2.31373e-117
764.338000	2.41916e-117
764.212926	2.5294e-117
764.087851	2.64466e-117
763.962776	2.76517e-117
763.837701	2.89117e-117
763.712626	3.02291e-117
763.587552	3.16065e-117
763.462477	3.30468e-117
763.337402	3.45526e-117
763.212327	3.61271e-117
763.087253	3.77733e-117
762.962178	3.94945e-117
762.837103	4.12941e-117
762.712028	4.31758e-117
762.586953	4.51432e-117
762.461879	4.72002e-117
762.336804	4.9351e-117
762.211729	5.15998e-117
762.086654	5.39511e-117
761.961579	5.64094e-117
761.836505	5.89799e-117
761.711430	6.16674e-117
761.586355	6.44774e-117
761.461280	6.74154e-117
761.336206	7.04874e-117
761.211131	7.36992e-117
761.086056	7.70575e-117
760.960981	8.05688e-117
760.835906	8.42401e-117
760.710832	8.80786e-117
760.585757	9.20921e-117
760.460682	9.62885e-117
760.335607	1.00676e-116
760.210532	1.05264e-116
760.085458	1.1006e-116
759.960383	1.15075e-116
759.835308	1.20319e-116
759.710233	1.25801e-116
759.585159	1.31534e-116
759.460084	1.37527e-116
759.335009	1.43794e-116
759.209934	1.50346e-116
759.084859	1.57197e-116
758.959785	1.6436e-116
758.834710	1.71849e-116
758.709635	1.7968e-116
758.584560	1.87868e-116
758.459485	1.96428e-116
758.334411	2.05379e-116
758.209336	2.14737e-116
758.084261	2.24522e-116
757.959186	2.34753e-116
757.834112	2.4545e-116
757.709037	2.56634e-116
757.583962	2.68328e-116
757.458887	2.80555e-116
757.333812	2.93339e-116
757.208738	3.06705e-116
757.083663	3.20681e-116
756.958588	3.35293e-116
756.833513	3.50572e-116
756.708438	3.66546e-116
756.583364	3.83248e-116
756.458289	4.00712e-116
756.333214	4.18971e-116
756.208139	4.38062e-116
756.083065	4.58023e-116
755.957990	4.78894e-116
755.832915	5.00715e-116
755.707840	5.23531e-116
755.582765	5.47387e-116
755.457691	5.72329e-116
755.332616	5.98408e-116
755.207541	6.25676e-116
755.082466	6.54186e-116
754.957391	6.83995e-116
754.832317	7.15162e-116
754.707242	7.4775e-116
754.582167	7.81822e-116
754.457092	8.17447e-116
754.332018	8.54695e-116
754.206943	8.93641e-116
754.081868	9.34361e-116
753.956793	9.76937e-116
753.831718	1.02145e-115
753.706644	1.068e-115
753.581569	1.11666e-115
753.456494	1.16754e-115
753.331419	1.22075e-115
753.206344	1.27637e-115
753.081270	1.33453e-115
752.956195	1.39534e-115
752.831120	1.45892e-115
752.706045	1.5254e-115
752.580971	1.59491e-115
752.455896	1.66758e-115
752.330821	1.74357e-115
752.205746	1.82301e-115
752.080671	1.90608e-115
751.955597	1.99294e-115
751.830522	2.08375e-115
751.705447	2.1787e-115
751.580372	2.27797e-115
751.455297	2.38177e-115
751.330223	2.4903e-115
751.205148	2.60377e-115
751.080073	2.72242e-115
750.954998	2.84647e-115
750.829923	2.97617e-115
750.704849	3.11179e-115
750.579774	3.25358e-115
750.454699	3.40183e-115
750.329624	3.55684e-115
750.204550	3.71891e-115
750.079475	3.88837e-115
749.954400	4.06555e-115
749.829325	4.2508e-115
749.704250	4.4445e-115
749.579176	4.64702e-115
749.454101	4.85876e-115
749.329026	5.08016e-115
749.203951	5.31164e-115
749.078876	5.55368e-115
748.953802	5.80674e-115
748.828727	6.07133e-115
748.703652	6.34798e-115
748.578577	6.63723e-115
748.453503	6.93966e-115
748.328428	7.25588e-115
748.203353	7.5865e-115
748.078278	7.93219e-115
747.953203	8.29363e-115
747.828129	8.67154e-115
747.703054	9.06667e-115
747.577979	9.4798e-115
747.452904	9.91176e-115
747.327829	1.03634e-114
747.202755	1.08356e-114
747.077680	1.13294e-114
746.952605	1.18456e-114
746.827530	1.23854e-114
746.702456	1.29497e-114
746.577381	1.35398e-114
746.452306	1.41567e-114
746.327231	1.48018e-114
746.202156	1.54763e-114
746.077082	1.61815e-114
745.952007	1.69188e-114
745.826932	1.76897e-114
745.701857	1.84958e-114
745.576782	1.93385e-114
745.451708	2.02197e-114
745.326633	2.11411e-114
745.201558	2.21044e-114
745.076483	2.31116e-114
744.951409	2.41647e-114
744.826334	2.52658e-114
744.701259	2.6417e-114
744.576184	2.76208e-114
744.451109	2.88793e-114
744.326035	3.01952e-114
744.200960	3.15711e-114
744.075885	3.30097e-114
743.950810	3.45138e-114
743.825735	3.60865e-114
743.700661	3.77308e-114
743.575586	3.945e-114
743.450511	4.12476e-114
743.325436	4.31271e-114
743.200362	4.50922e-114
743.075287	4.71469e-114
742.950212	4.92952e-114
742.825137	5.15414e-114
742.700062	5.38899e-114
742.574988	5.63454e-114
742.449913	5.89129e-114
742.324838	6.15973e-114
742.199763	6.4404e-114
742.074688	6.73386e-114
741.949614	7.0407e-114
741.824539	7.36151e-114
741.699464	7.69695e-114
741.574389	8.04767e-114
741.449315	8.41436e-114
741.324240	8.79777e-114
741.199165	9.19865e-114
741.074090	9.6178e-114
740.949015	1.0056e-113
740.823941	1.05142e-113
740.698866	1.09933e-113
740.573791	1.14943e-113
740.448716	1.2018e-113
740.323641	1.25656e-113
740.198567	1.31382e-113
740.073492	1.37368e-113
739.948417	1.43628e-113
739.823342	1.50172e-113
739.698268	1.57015e-113
739.573193	1.64169e-113
739.448118	1.7165e-113
739.323043	1.79471e-113
739.197968	1.87649e-113
739.072894	1.96199e-113
738.947819	2.05139e-113
738.822744	2.14487e-113
738.697669	2.2426e-113
738.572594	2.34478e-113
738.447520	2.45162e-113
738.322445	2.56333e-113
738.197370	2.68013e-113
738.072295	2.80226e-113
737.947221	2.92994e-113
737.822146	3.06345e-113
737.697071	3.20304e-113
737.571996	3.34898e-113
737.446921	3.50158e-113
737.321847	3.66114e-113
737.196772	3.82796e-113
737.071697	4.00238e-113
736.946622	4.18475e-113
736.821547	4.37543e-113
736.696473	4.5748e-113
736.571398	4.78325e-113
736.446323	5.00121e-113
736.321248	5.22909e-113
736.196174	5.46736e-113
736.071099	5.71648e-113
735.946024	5.97695e-113
735.820949	6.2493e-113
735.695874	6.53405e-113
735.570800	6.83178e-113
735.445725	7.14307e-113
735.320650	7.46855e-113
735.195575	7.80885e-113
735.070500	8.16467e-113
734.945426	8.5367e-113
734.820351	8.92567e-113
734.695276	9.33238e-113
734.570201	9.75761e-113
734.445127	1.02022e-112
734.320052	1.06671e-112
734.194977	1.11531e-112
734.069902	1.16613e-112
733.944827	1.21927e-112
733.819753	1.27483e-112
733.694678	1.33291e-112
733.569603	1.39365e-112
733.444528	1.45715e-112
733.319453	1.52355e-112
733.194379	1.59297e-112
733.069304	1.66555e-112
732.944229	1.74144e-112
732.819154	1.82079e-112
732.694080	1.90376e-112
732.569005	1.9905e-112
732.443930	2.0812e-112
732.318855	2.17603e-112
732.193780	2.27518e-112
732.068706	2.37885e-112
731.943631	2.48724e-112
731.818556	2.60058e-112
731.693481	2.71907e-112
731.568406	2.84297e-112
731.443332	2.97251e-112
731.318257	3.10795e-112
731.193182	3.24957e-112
731.068107	3.39763e-112
730.943033	3.55245e-112
730.817958	3.71432e-112
730.692883	3.88356e-112
730.567808	4.06051e-112
730.442733	4.24553e-112
730.317659	4.43898e-112
730.192584	4.64124e-112
730.067509	4.85272e-112
729.942434	5.07384e-112
729.817359	5.30503e-112
729.692285	5.54675e-112
729.567210	5.79949e-112
729.442135	6.06375e-112
729.317060	6.34004e-112
729.191986	6.62893e-112
729.066911	6.93098e-112
728.941836	7.24679e-112
728.816761	7.57699e-112
728.691686	7.92223e-112
728.566612	8.28321e-112
728.441537	8.66064e-112
728.316462	9.05526e-112
728.191387	9.46786e-112
728.066312	9.89927e-112
727.941238	1.03503e-111
727.816163	1.08219e-111
727.691088	1.1315e-111
727.566013	1.18306e-111
727.440939	1.23697e-111
727.315864	1.29333e-111
727.190789	1.35226e-111
727.065714	1.41388e-111
726.940639	1.4783e-111
726.815565	1.54566e-111
726.690490	1.61609e-111
726.565415	1.68972e-111
726.440340	1.76672e-111
726.315265	1.84722e-111
726.190191	1.93138e-111
726.065116	2.01939e-111
725.940041	2.1114e-111
725.814966	2.20761e-111
725.689892	2.3082e-111
725.564817	2.41337e-111
725.439742	2.52333e-111
725.314667	2.63831e-111
725.189592	2.75852e-111
725.064518	2.88421e-111
724.939443	3.01563e-111
724.814368	3.15304e-111
724.689293	3.29671e-111
724.564218	3.44692e-111
724.439144	3.60398e-111
724.314069	3.7682e-111
724.188994	3.93989e-111
724.063919	4.11941e-111
723.938844	4.30711e-111
723.813770	4.50337e-111
723.688695	4.70856e-111
723.563620	4.92311e-111
723.438545	5.14743e-111
723.313471	5.38197e-111
723.188396	5.62719e-111
723.063321	5.8836e-111
722.938246	6.15168e-111
722.813171	6.43198e-111
722.688097	6.72505e-111
722.563022	7.03148e-111
722.437947	7.35186e-111
722.312872	7.68685e-111
722.187797	8.0371e-111
722.062723	8.40331e-111
721.937648	8.7862e-111
721.812573	9.18654e-111
721.687498	9.60512e-111
721.562424	1.00428e-110
721.437349	1.05004e-110
721.312274	1.09788e-110
721.187199	1.14791e-110
721.062124	1.20021e-110
720.937050	1.2549e-110
720.811975	1.31208e-110
720.686900	1.37186e-110
720.561825	1.43437e-110
720.436750	1.49973e-110
720.311676	1.56806e-110
720.186601	1.63951e-110
720.061526	1.71421e-110
719.936451	1.79232e-110
719.811377	1.87398e-110
719.686302	1.95937e-110
719.561227	2.04865e-110
719.436152	2.142e-110
719.311077	2.23959e-110
719.186003	2.34164e-110
719.060928	2.44834e-110
718.935853	2.55989e-110
718.810778	2.67653e-110
718.685703	2.79849e-110
718.560629	2.926e-110
718.435554	3.05932e-110
718.310479	3.19872e-110
718.185404	3.34447e-110
718.060330	3.49685e-110
717.935255	3.65619e-110
717.810180	3.82278e-110
717.685105	3.99696e-110
717.560030	4.17908e-110
717.434956	4.3695e-110
717.309881	4.56859e-110
717.184806	4.77676e-110
717.059731	4.99441e-110
716.934656	5.22197e-110
716.809582	5.45991e-110
716.684507	5.70869e-110
716.559432	5.9688e-110
716.434357	6.24076e-110
716.309283	6.52512e-110
716.184208	6.82243e-110
716.059133	7.13329e-110
715.934058	7.45832e-110
715.808983	7.79815e-110
715.683909	8.15347e-110
715.558834	8.52497e-110
715.433759	8.91341e-110
715.308684	9.31954e-110
715.183609	9.74418e-110
715.058535	1.01882e-109
714.933460	1.06524e-109
714.808385	1.11377e-109
714.683310	1.16452e-109
714.558236	1.21758e-109
714.433161	1.27306e-109
714.308086	1.33107e-109
714.183011	1.39172e-109
714.057936	1.45513e-109
713.932862	1.52143e-109
713.807787	1.59075e-109
713.682712	1.66324e-109
713.557637	1.73902e-109
713.432562	1.81826e-109
713.307488	1.9011e-109
713.182413	1.98773e-109
713.057338	2.07829e-109
712.932263	2.17299e-109
712.807189	2.272e-109
712.682114	2.37552e-109
712.557039	2.48376e-109
712.431964	2.59693e-109
712.306889	2.71526e-109
712.181815	2.83898e-109
712.056740	2.96833e-109
711.931665	3.10358e-109
711.806590	3.24499e-109
711.681515	3.39285e-109
711.556441	3.54744e-109
711.431366	3.70907e-109
711.306291	3.87807e-109
711.181216	4.05478e-109
711.056142	4.23953e-109
710.931067	4.4327e-109
710.805992	4.63467e-109
710.680917	4.84584e-109
710.555842	5.06664e-109
710.430768	5.29749e-109
710.305693	5.53887e-109
710.180618	5.79124e-109
710.055543	6.05511e-109
709.930468	6.33101e-109
709.805394	6.61947e-109
709.680319	6.92108e-109
709.555244	7.23643e-109
709.430169	7.56615e-109
709.305095	7.9109e-109
709.180020	8.27135e-109
709.054945	8.64822e-109
708.929870	9.04227e-109
708.804795	9.45427e-109
708.679721	9.88504e-109
708.554646	1.03354e-108
708.429571	1.08064e-108
708.304496	1.12987e-108
708.179421	1.18136e-108
708.054347	1.23518e-108
707.929272	1.29146e-108
707.804197	1.35031e-108
707.679122	1.41183e-108
707.554048	1.47616e-108
707.428973	1.54342e-108
707.303898	1.61374e-108
707.178823	1.68727e-108
707.053748	1.76415e-108
706.928674	1.84453e-108
706.803599	1.92857e-108
706.678524	2.01645e-108
706.553449	2.10832e-108
706.428374	2.20439e-108
706.303300	2.30483e-108
706.178225	2.40984e-108
706.053150	2.51965e-108
705.928075	2.63445e-108
705.803001	2.75448e-108
705.677926	2.87999e-108
705.552851	3.01121e-108
705.427776	3.14841e-108
705.302701	3.29187e-108
705.177627	3.44186e-108
705.052552	3.59868e-108
704.927477	3.76265e-108
704.802402	3.93409e-108
704.677327	4.11334e-108
704.552253	4.30076e-108
704.427178	4.49672e-108
704.302103	4.7016e-108
704.177028	4.91582e-108
704.051954	5.13981e-108
703.926879	5.37399e-108
703.801804	5.61885e-108
703.676729	5.87487e-108
703.551654	6.14255e-108
703.426580	6.42242e-108
703.301505	6.71505e-108
703.176430	7.02101e-108
703.051355	7.34091e-108
702.926280	7.67539e-108
702.801206	8.02511e-108
702.676131	8.39076e-108
702.551056	8.77307e-108
702.425981	9.1728e-108
702.300907	9.59074e-108
702.175832	1.00277e-107
702.050757	1.04846e-107
701.925682	1.09623e-107
701.800607	1.14618e-107
701.675533	1.19841e-107
701.550458	1.25301e-107
701.425383	1.3101e-107
701.300308	1.36979e-107
701.175233	1.43221e-107
701.050159	1.49746e-107
700.925084	1.56569e-107
700.800009	1.63703e-107
700.674934	1.71162e-107
700.549860	1.78961e-107
700.424785	1.87115e-107
700.299710	1.9564e-107
700.174635	2.04554e-107
700.049560	2.13874e-107
699.924486	2.23619e-107
699.799411	2.33808e-107
699.674336	2.44461e-107
699.549261	2.55599e-107
699.424186	2.67245e-107
699.299112	2.79422e-107
699.174037	2.92153e-107
699.048962	3.05465e-107
698.923887	3.19383e-107
698.798813	3.33935e-107
698.673738	3.4915e-107
698.548663	3.65058e-107
698.423588	3.81691e-107
698.298513	3.99083e-107
698.173439	4.17266e-107
698.048364	4.36278e-107
697.923289	4.56156e-107
697.798214	4.7694e-107
697.673139	4.98671e-107
697.548065	5.21392e-107
697.422990	5.45148e-107
697.297915	5.69987e-107
697.172840	5.95957e-107
697.047765	6.23111e-107
696.922691	6.51502e-107
696.797616	6.81186e-107
696.672541	7.12223e-107
696.547466	7.44674e-107
696.422392	7.78604e-107
696.297317	8.14079e-107
696.172242	8.51171e-107
696.047167	8.89953e-107
695.922092	9.30502e-107
695.797018	9.72898e-107
695.671943	1.01723e-106
695.546868	1.06357e-106
695.421793	1.11203e-106
695.296718	1.1627e-106
695.171644	1.21568e-106
695.046569	1.27107e-106
694.921494	1.32898e-106
694.796419	1.38953e-106
694.671345	1.45284e-106
694.546270	1.51904e-106
694.421195	1.58825e-106
694.296120	1.66062e-106
694.171045	1.73628e-106
694.045971	1.81539e-106
693.920896	1.8981e-106
693.795821	1.98459e-106
693.670746	2.07501e-106
693.545671	2.16955e-106
693.420597	2.2684e-106
693.295522	2.37176e-106
693.170447	2.47982e-106
693.045372	2.59281e-106
692.920298	2.71095e-106
692.795223	2.83447e-106
692.670148	2.96361e-106
692.545073	3.09864e-106
692.419998	3.23982e-106
692.294924	3.38744e-106
692.169849	3.54178e-106
692.044774	3.70315e-106
691.919699	3.87188e-106
691.794624	4.04829e-106
691.669550	4.23274e-106
691.544475	4.4256e-106
691.419400	4.62724e-106
691.294325	4.83807e-106
691.169251	5.05851e-106
691.044176	5.28899e-106
690.919101	5.52997e-106
690.794026	5.78193e-106
690.668951	6.04537e-106
690.543877	6.32081e-106
690.418802	6.6088e-106
690.293727	6.90992e-106
690.168652	7.22475e-106
690.043577	7.55393e-106
689.918503	7.8981e-106
689.793428	8.25796e-106
689.668353	8.63422e-106
689.543278	9.02761e-106
689.418204	9.43894e-106
689.293129	9.869e-106
689.168054	1.03187e-105
689.042979	1.07888e-105
688.917904	1.12804e-105
688.792830	1.17943e-105
688.667755	1.23317e-105
688.542680	1.28936e-105
688.417605	1.3481e-105
688.292530	1.40953e-105
688.167456	1.47375e-105
688.042381	1.54089e-105
687.917306	1.6111e-105
687.792231	1.68451e-105
687.667157	1.76126e-105
687.542082	1.8415e-105
687.417007	1.92541e-105
687.291932	2.01313e-105
687.166857	2.10486e-105
687.041783	2.20076e-105
686.916708	2.30103e-105
686.791633	2.40587e-105
686.666558	2.51549e-105
686.541483	2.6301e-105
686.416409	2.74994e-105
686.291334	2.87523e-105
686.166259	3.00623e-105
686.041184	3.1432e-105
685.916110	3.28641e-105
685.791035	3.43615e-105
685.665960	3.59271e-105
685.540885	3.7564e-105
685.415810	3.92755e-105
685.290736	4.1065e-105
685.165661	4.2936e-105
685.040586	4.48923e-105
684.915511	4.69377e-105
684.790436	4.90762e-105
684.665362	5.13123e-105
684.540287	5.36502e-105
684.415212	5.60946e-105
684.290137	5.86504e-105
684.165063	6.13226e-105
684.039988	6.41166e-105
683.914913	6.70379e-105
683.789838	7.00923e-105
683.664763	7.32858e-105
683.539689	7.66249e-105
683.414614	8.01161e-105
683.289539	8.37664e-105
683.164464	8.75829e-105
683.039389	9.15734e-105
682.914315	9.57457e-105
682.789240	1.00108e-104
682.664165	1.04669e-104
682.539090	1.09438e-104
682.414016	1.14424e-104
682.288941	1.19638e-104
682.163866	1.25089e-104
682.038791	1.30788e-104
681.913716	1.36747e-104
681.788642	1.42977e-104
681.663567	1.49492e-104
681.538492	1.56303e-104
681.413417	1.63424e-104
681.288342	1.7087e-104
681.163268	1.78656e-104
681.038193	1.86795e-104
680.913118	1.95306e-104
680.788043	2.04205e-104
680.662969	2.13509e-104
680.537894	2.23237e-104
680.412819	2.33408e-104
680.287744	2.44042e-104
680.162669	2.55161e-104
680.037595	2.66787e-104
679.912520	2.78942e-104
679.787445	2.91651e-104
679.662370	3.04939e-104
679.537295	3.18833e-104
679.412221	3.3336e-104
679.287146	3.48548e-104
679.162071	3.64429e-104
679.036996	3.81033e-104
678.911922	3.98393e-104
678.786847	4.16545e-104
678.661772	4.35523e-104
678.536697	4.55366e-104
678.411622	4.76114e-104
678.286548	4.97806e-104
678.161473	5.20487e-104
678.036398	5.44202e-104
677.911323	5.68996e-104
677.786248	5.94921e-104
677.661174	6.22026e-104
677.536099	6.50367e-104
677.411024	6.79999e-104
677.285949	7.10981e-104
677.160875	7.43374e-104
677.035800	7.77244e-104
676.910725	8.12656e-104
676.785650	8.49682e-104
676.660575	8.88395e-104
676.535501	9.28872e-104
676.410426	9.71193e-104
676.285351	1.01544e-103
676.160276	1.06171e-103
676.035201	1.11008e-103
675.910127	1.16066e-103
675.785052	1.21354e-103
675.659977	1.26883e-103
675.534902	1.32664e-103
675.409828	1.38708e-103
675.284753	1.45028e-103
675.159678	1.51636e-103
675.034603	1.58545e-103
674.909528	1.65768e-103
674.784454	1.73321e-103
674.659379	1.81217e-103
674.534304	1.89474e-103
674.409229	1.98107e-103
674.284154	2.07133e-103
674.159080	2.1657e-103
674.034005	2.26437e-103
673.908930	2.36754e-103
673.783855	2.47541e-103
673.658781	2.58819e-103
673.533706	2.70611e-103
673.408631	2.82941e-103
673.283556	2.95832e-103
673.158481	3.09311e-103
673.033407	3.23403e-103
672.908332	3.38138e-103
672.783257	3.53544e-103
672.658182	3.69652e-103
672.533107	3.86494e-103
672.408033	4.04103e-103
672.282958	4.22514e-103
672.157883	4.41765e-103
672.032808	4.61892e-103
671.907734	4.82937e-103
671.782659	5.0494e-103
671.657584	5.27945e-103
671.532509	5.51999e-103
671.407434	5.77149e-103
671.282360	6.03445e-103
671.157285	6.30938e-103
671.032210	6.59685e-103
670.907135	6.89741e-103
670.782060	7.21166e-103
670.656986	7.54024e-103
670.531911	7.88378e-103
670.406836	8.24297e-103
670.281761	8.61853e-103
670.156687	9.0112e-103
670.031612	9.42176e-103
669.906537	9.85103e-103
669.781462	1.02999e-102
669.656387	1.07691e-102
669.531313	1.12598e-102
669.406238	1.17728e-102
669.281163	1.23092e-102
669.156088	1.287e-102
669.031013	1.34564e-102
668.905939	1.40694e-102
668.780864	1.47105e-102
668.655789	1.53807e-102
668.530714	1.60815e-102
668.405639	1.68141e-102
668.280565	1.75802e-102
668.155490	1.83812e-102
668.030415	1.92187e-102
667.905340	2.00943e-102
667.780266	2.10098e-102
667.655191	2.1967e-102
667.530116	2.29679e-102
667.405041	2.40143e-102
667.279966	2.51084e-102
667.154892	2.62524e-102
667.029817	2.74485e-102
666.904742	2.8699e-102
666.779667	3.00066e-102
666.654592	3.13737e-102
666.529518	3.28031e-102
666.404443	3.42977e-102
666.279368	3.58603e-102
666.154293	3.74941e-102
666.029219	3.92024e-102
665.904144	4.09885e-102
665.779069	4.2856e-102
665.653994	4.48085e-102
665.528919	4.685e-102
665.403845	4.89846e-102
665.278770	5.12163e-102
665.153695	5.35498e-102
665.028620	5.59896e-102
664.903545	5.85405e-102
664.778471	6.12077e-102
664.653396	6.39963e-102
664.528321	6.6912e-102
664.403246	6.99606e-102
664.278172	7.31481e-102
664.153097	7.64807e-102
664.028022	7.99653e-102
663.902947	8.36085e-102
663.777872	8.74178e-102
663.652798	9.14006e-102
663.527723	9.55649e-102
663.402648	9.99189e-102
663.277573	1.04471e-101
663.152498	1.09231e-101
663.027424	1.14208e-101
662.902349	1.19411e-101
662.777274	1.24852e-101
662.652199	1.3054e-101
662.527125	1.36487e-101
662.402050	1.42706e-101
662.276975	1.49208e-101
662.151900	1.56006e-101
662.026825	1.63113e-101
661.901751	1.70545e-101
661.776676	1.78315e-101
661.651601	1.86439e-101
661.526526	1.94933e-101
661.401451	2.03815e-101
661.276377	2.131e-101
661.151302	2.22809e-101
661.026227	2.32961e-101
660.901152	2.43574e-101
660.776078	2.54672e-101
660.651003	2.66275e-101
660.525928	2.78406e-101
660.400853	2.91091e-101
660.275778	3.04353e-101
660.150704	3.18219e-101
660.025629	3.32718e-101
659.900554	3.47876e-101
659.775479	3.63726e-101
659.650404	3.80297e-101
659.525330	3.97624e-101
659.400255	4.1574e-101
659.275180	4.34681e-101
659.150105	4.54485e-101
659.025031	4.75192e-101
658.899956	4.96842e-101
658.774881	5.19478e-101
658.649806	5.43146e-101
658.524731	5.67891e-101
658.399657	5.93765e-101
658.274582	6.20817e-101
658.149507	6.49101e-101
658.024432	6.78675e-101
657.899357	7.09595e-101
657.774283	7.41925e-101
[truncated: 5,030 more rows]
