# Supplementary material for: Thirteen dubious ways to detect conserved structural RNAs
Source: IUBMB Life. Author manuscript; Available in PMC 2024 Jul 10. (PMC11234323; doi:10.1002/iub.2694)
Supplement: supplementary_material [file NIHMS1907110-supplement-supplementary_material.gz › supplemental_material/Figure9/R-scape/CDKN1B-3UTR_human_fig1_vertebrates.Eval_1e-10_1.fold.power]

# Power analysis of CaCoFold structure 
#
# covary  left_pos      right_pos    substitutions      power
#----------------------------------------------------------------
          15		605		3		0.02
          16		604		1		0.00
          18		602		7		0.21
          19		599		2		0.00
          20		597		7		0.21
          22		592		1		0.00
          24		588		13		0.43
          25		586		9		0.29
          26		585		4		0.07
          27		584		12		0.40
          28		581		3		0.02
          29		580		10		0.33
          30		579		5		0.12
     *    62		63		38		0.82
          148		298		7		0.21
          149		297		3		0.02
          150		296		1		0.00
          151		295		1		0.00
     *    161		292		6		0.17
          162		291		20		0.60
          164		290		10		0.33
          165		287		18		0.56
          166		285		11		0.36
          190		240		1		0.00
          191		239		2		0.00
          192		238		1		0.00
          257		280		0		0.00
          258		279		0		0.00
          259		278		0		0.00
          260		277		1		0.00
          261		276		2		0.00
          469		574		2		0.00
          470		573		0		0.00
          471		572		2		0.00
          472		571		4		0.07
          621		705		9		0.29
          624		704		5		0.12
          628		703		11		0.36
          631		702		10		0.33
          632		701		18		0.56
          633		700		14		0.46
          638		699		7		0.21
          639		698		9		0.29
#
# BPAIRS 43
# avg substitutions per BP  6.7
# BPAIRS expected to covary 7.9 +/- 2.1
# BPAIRS observed to covary 2
#
