# Supplementary material for: Thirteen dubious ways to detect conserved structural RNAs
Source: IUBMB Life. Author manuscript; Available in PMC 2024 Jul 10. (PMC11234323; doi:10.1002/iub.2694)
Supplement: supplementary_material [file NIHMS1907110-supplement-supplementary_material.gz › supplemental_material/Figure9/R-scape/CDKN1B-3UTR_human_fig1_vertebrates.Eval_1e-10_1.surv]

119.375844	0.0119048
92.847674	0.0238095
85.909537	0.0357143
76.114520	0.047619
70.400761	0.0595238
68.768258	0.0714286
65.911378	0.0833333
52.851356	0.0952381
47.545722	0.107143
45.096968	0.119048
41.831963	0.130952
40.199460	0.142857
37.342580	0.154762
36.934454	0.166667
36.118203	0.178571
34.077574	0.190476
31.628820	0.214286
31.220695	0.238095
30.812569	0.261905
28.771940	0.27381
23.466307	0.285714
16.936296	0.297619
14.487541	0.309524
12.446913	0.321429
5.916902	0.333333
3.876273	0.345238
1.427519	0.357143
0.611268	0.369048
-0.204983	0.52381
-0.613109	0.690476
-1.021235	0.75
-1.429361	0.797619
-1.837486	0.809524
-2.245612	0.833333
-2.653738	0.845238
-3.061863	0.880952
-4.694366	0.904762
-5.918743	0.916667
-6.326869	0.928571
-7.551246	0.940476
-8.775623	0.952381
-9.591874	0.964286
-10.000000	1
&
185.492205	1.74804e-05
143.863385	3.49608e-05
138.965877	5.24411e-05
132.435866	6.99215e-05
130.803363	8.74019e-05
129.578986	0.000104882
128.762734	0.000122363
127.130232	0.000139843
124.273352	0.000157323
122.640849	0.000174804
117.743341	0.000192284
117.335215	0.000209765
115.294587	0.000227245
111.621455	0.000244725
109.580827	0.000279686
107.540199	0.000297166
106.723947	0.000314647
105.091444	0.000332127
104.275193	0.000349608
103.050816	0.000367088
102.234565	0.000384568
101.418313	0.000402049
100.602062	0.000419529
99.377685	0.000437009
97.337056	0.00045449
96.112679	0.000489451
95.296428	0.000506931
94.480176	0.000524411
93.663925	0.000541892
93.255799	0.000559372
91.623297	0.000576852
91.215171	0.000594333
90.398920	0.000611813
88.766417	0.000629294
87.133914	0.000646774
86.725788	0.000681735
85.909537	0.000699215
84.277034	0.000751656
83.460783	0.000786617
82.644532	0.000804097
82.236406	0.000821578
81.420154	0.000856539
81.012029	0.000891499
80.603903	0.00092646
80.195777	0.00094394
79.787652	0.000996382
79.379526	0.00101386
78.971400	0.00104882
78.155149	0.00111874
77.747023	0.00113622
77.338898	0.00118867
76.930772	0.00120615
76.522646	0.00122363
76.114520	0.00131103
75.706395	0.00136347
75.298269	0.00138095
74.890143	0.00139843
74.482018	0.00141591
74.073892	0.00145087
73.665766	0.00146835
72.849515	0.00150331
72.441389	0.00153827
72.033264	0.00159071
71.625138	0.00162568
71.217012	0.00166064
69.176384	0.00174804
68.768258	0.00180048
68.360132	0.00183544
67.952007	0.00188788
67.543881	0.00194032
67.135755	0.0019578
66.319504	0.0020452
65.911378	0.00211513
65.503253	0.00216757
65.095127	0.00223749
64.687001	0.00225497
64.278875	0.00234237
63.870750	0.00242977
63.462624	0.00249969
63.054498	0.00251717
62.646373	0.00260458
62.238247	0.00272694
61.830121	0.00281434
61.421996	0.00283182
61.013870	0.00290174
60.605744	0.00295418
60.197619	0.00305907
59.789493	0.00312899
59.381367	0.00325135
58.973242	0.00332127
58.565116	0.0034786
58.156990	0.00351356
57.748864	0.00358348
57.340739	0.0036534
56.932613	0.00372332
56.524487	0.0038282
56.116362	0.0046323
55.708236	0.00491199
55.300110	0.00494695
54.891985	0.00506931
54.483859	0.00531403
54.075733	0.00548884
53.667608	0.00578601
53.259482	0.00589089
52.851356	0.00599577
52.443230	0.00608317
52.035105	0.0062405
51.626979	0.00634538
51.218853	0.00646774
50.810728	0.00655514
50.402602	0.00671247
49.994476	0.00693971
49.586351	0.00709703
49.178225	0.00727184
48.770099	0.00742916
48.361974	0.00751656
47.953848	0.00772633
47.545722	0.00783121
47.137597	0.00793609
46.729471	0.00809342
46.321345	0.00818082
45.913219	0.00851294
45.505094	0.00861783
45.096968	0.00882759
44.688842	0.00910728
44.280717	0.00928208
43.872591	0.00947437
43.464465	0.00963169
43.056340	0.00977153
42.648214	0.0101211
42.240088	0.0102959
41.831963	0.0105057
41.423837	0.010663
41.015711	0.0109252
40.607585	0.01117
40.199460	0.0113273
39.791334	0.0116769
39.383208	0.0118867
38.975083	0.0123586
38.566957	0.0126383
38.158831	0.0131103
37.750706	0.0135298
37.342580	0.0141241
36.934454	0.0145961
36.526329	0.0149982
36.118203	0.0154701
35.710077	0.0157149
35.301952	0.0162218
34.893826	0.0166938
34.485700	0.0170608
34.077574	0.0175153
33.669449	0.0179873
33.261323	0.0184593
32.853197	0.0189662
32.445072	0.0194731
32.036946	0.0199276
31.628820	0.0202772
31.220695	0.0207492
30.812569	0.0212387
30.404443	0.0217456
29.996318	0.0222001
29.588192	0.0230741
29.180066	0.0236859
28.771940	0.0241928
28.363815	0.0248047
27.955689	0.0255738
27.547563	0.0262031
27.139438	0.0269023
26.731312	0.0274792
26.323186	0.0284406
25.915061	0.0295768
25.506935	0.0306256
25.098809	0.0314122
24.690684	0.0323737
24.282558	0.0336322
23.874432	0.0346811
23.466307	0.0357299
23.058181	0.0365864
22.650055	0.0375129
22.241929	0.038719
21.833804	0.0398203
21.425678	0.0408167
21.017552	0.0417781
20.609427	0.0431765
20.201301	0.0445225
19.793175	0.0456587
19.385050	0.0469173
18.976924	0.048508
18.568798	0.0500463
18.160673	0.0512
17.752547	0.0526859
17.344421	0.0538745
16.936296	0.055675
16.528170	0.0575104
16.120044	0.0589264
15.711918	0.0606569
15.303793	0.0625972
14.895667	0.0645725
14.487541	0.0662506
14.079416	0.068156
13.671290	0.0702012
13.263164	0.0722464
12.855039	0.0743615
12.446913	0.0764767
12.038787	0.078854
11.630662	0.0811789
11.222536	0.0835737
10.814410	0.0861957
10.406284	0.0888528
9.998159	0.0915972
9.590033	0.094394
9.181907	0.0976104
8.773782	0.100967
8.365656	0.111752
7.957530	0.117783
7.549405	0.122485
7.141279	0.127939
6.733153	0.132833
6.325028	0.138584
5.916902	0.145542
5.508776	0.151992
5.100651	0.15846
4.692525	0.164368
4.284399	0.17171
3.876273	0.179314
3.468148	0.186201
3.060022	0.195378
2.651896	0.203576
2.243771	0.213016
1.835645	0.223032
1.427519	0.232646
1.019394	0.246438
0.611268	0.265544
0.203142	0.287884
-0.204983	0.381125
-0.613109	0.489136
-1.021235	0.566696
-1.429361	0.620414
-1.837486	0.663555
-2.245612	0.698149
-2.653738	0.723845
-3.061863	0.74414
-3.469989	0.76134
-3.878115	0.776793
-4.286240	0.790043
-4.694366	0.802052
-5.102492	0.814236
-5.510617	0.824917
-5.918743	0.833639
-6.326869	0.843253
-6.734994	0.852536
-7.143120	0.861748
-7.551246	0.870768
-7.959372	0.877812
-8.367497	0.883825
-8.775623	0.889769
-9.183749	0.895485
-9.591874	0.900589
-10.000000	1
&
204.265987	8.72737e-07
181.819074	1.74547e-06
163.045292	2.61821e-06
161.412790	3.49095e-06
158.147784	4.36369e-06
157.739658	6.10916e-06
157.331533	6.9819e-06
154.474653	7.85464e-06
152.842150	8.72737e-06
152.434024	9.60011e-06
150.801522	1.04728e-05
148.352768	1.22183e-05
147.536516	1.48365e-05
146.720265	1.57093e-05
145.495888	1.6582e-05
145.087762	1.83275e-05
144.679636	1.92002e-05
144.271511	2.09457e-05
143.455259	2.18184e-05
143.047134	2.26912e-05
142.639008	2.61821e-05
142.230882	2.70549e-05
141.822756	2.79276e-05
141.414631	2.96731e-05
141.006505	3.05458e-05
140.598379	3.14185e-05
140.190254	3.40368e-05
139.782128	3.49095e-05
139.374002	3.75277e-05
138.965877	3.84004e-05
138.149625	4.01459e-05
137.741500	4.18914e-05
137.333374	4.45096e-05
136.925248	5.06188e-05
136.517123	5.14915e-05
136.108997	5.23642e-05
135.700871	5.41097e-05
135.292745	5.67279e-05
134.884620	5.93461e-05
134.476494	6.37098e-05
134.068368	6.54553e-05
133.660243	6.9819e-05
133.252117	7.06917e-05
132.843991	7.33099e-05
132.435866	7.59282e-05
132.027740	7.85464e-05
131.619614	8.29101e-05
131.211489	8.72737e-05
130.803363	8.90192e-05
130.395237	9.07647e-05
129.987111	9.25102e-05
129.578986	9.60011e-05
129.170860	0.000100365
128.762734	0.00010211
128.354609	0.000109092
127.946483	0.000112583
127.538357	0.000115201
127.130232	0.000116947
126.722106	0.000119565
126.313980	0.000123056
125.905855	0.00012742
125.497729	0.000134402
125.089603	0.000136147
124.681478	0.000145747
124.273352	0.000154475
123.865226	0.000159711
123.457100	0.000164947
123.048975	0.000169311
122.640849	0.000174547
122.232723	0.000180657
121.824598	0.000185893
121.416472	0.000192002
121.008346	0.000197239
120.600221	0.00020073
120.192095	0.000207712
119.783969	0.000220803
119.375844	0.000226912
118.967718	0.000232148
118.559592	0.000237385
118.151466	0.00024873
117.743341	0.000255712
117.335215	0.000265312
116.927089	0.000277531
116.518964	0.000288003
116.110838	0.000301967
115.702712	0.00031244
115.294587	0.000324658
114.886461	0.000332513
114.478335	0.000342986
114.070210	0.000354331
113.662084	0.00036655
113.253958	0.000381386
112.845833	0.000390114
112.437707	0.000405823
112.029581	0.000419787
111.621455	0.000432005
111.213330	0.000444223
110.805204	0.000465169
110.397078	0.000483497
109.988953	0.000502697
109.580827	0.000519279
109.172701	0.000533243
108.764576	0.00056117
108.356450	0.00058037
107.948324	0.000596952
107.540199	0.000611789
107.132073	0.000633607
106.723947	0.000651062
106.315821	0.000676372
105.907696	0.00070779
105.499570	0.000734845
105.091444	0.000755791
104.683319	0.000779355
104.275193	0.000799427
103.867067	0.000828228
103.458942	0.000857901
103.050816	0.000888447
102.642690	0.000913756
102.234565	0.000935575
101.826439	0.000959138
101.418313	0.000987066
101.010188	0.00102634
100.602062	0.00105601
100.193936	0.00108394
99.785810	0.00111885
99.377685	0.0011555
98.969559	0.00118692
98.561433	0.00122532
98.153308	0.00126547
97.745182	0.00130212
97.337056	0.00133616
96.928931	0.00137456
96.520805	0.00141122
96.112679	0.00145398
95.704554	0.00149674
95.296428	0.00153602
94.888302	0.00157355
94.480176	0.00160933
94.072051	0.00166169
93.663925	0.00171144
93.255799	0.00177078
92.847674	0.00182838
92.439548	0.00187377
92.031422	0.00192351
91.623297	0.00196977
91.215171	0.00203435
90.807045	0.0020841
90.398920	0.00215566
89.990794	0.00222112
89.582668	0.0022761
89.174543	0.00233806
88.766417	0.00240526
88.358291	0.00247596
87.950165	0.00255014
87.542040	0.0026313
87.133914	0.0026985
86.725788	0.00278054
86.317663	0.00286956
85.909537	0.00295422
85.501411	0.00303364
85.093286	0.0031244
84.685160	0.0032012
84.277034	0.00328935
83.868909	0.00336702
83.460783	0.00344382
83.052657	0.00353633
82.644532	0.00363059
82.236406	0.00372659
81.828280	0.00382259
81.420154	0.00391597
81.012029	0.00401372
80.603903	0.00412194
80.195777	0.00422667
79.787652	0.00432965
79.379526	0.00442478
78.971400	0.00453649
78.563275	0.00467089
78.155149	0.0047826
77.747023	0.00490391
77.338898	0.00501911
76.930772	0.00515613
76.522646	0.00527308
76.114520	0.00539003
75.706395	0.00551919
75.298269	0.00565447
74.890143	0.00580458
74.482018	0.00595294
74.073892	0.00608036
73.665766	0.00624531
73.257641	0.00639978
72.849515	0.00656473
72.441389	0.00669826
72.033264	0.00685797
71.625138	0.00701681
71.217012	0.00718263
70.808887	0.00737114
70.400761	0.00753521
69.992635	0.00770802
69.584509	0.00790438
69.176384	0.00809377
68.768258	0.00826308
68.360132	0.00845595
67.952007	0.00863137
67.543881	0.00883996
67.135755	0.00904505
66.727630	0.0092484
66.319504	0.00948404
65.911378	0.00970833
65.503253	0.00993524
65.095127	0.0101508
64.687001	0.010376
64.278875	0.0106029
63.870750	0.0108603
63.462624	0.0110838
63.054498	0.0113421
62.646373	0.0115996
62.238247	0.0118387
61.830121	0.0120961
61.421996	0.0123632
61.013870	0.0126337
60.605744	0.012893
60.197619	0.0131565
59.789493	0.0134402
59.381367	0.0137404
58.973242	0.0140371
58.565116	0.0143365
58.156990	0.0146297
57.748864	0.0149631
57.340739	0.0152851
56.932613	0.0156063
56.524487	0.0159371
56.116362	0.0162643
55.708236	0.0166012
55.300110	0.0169608
54.891985	0.0172854
54.483859	0.017693
54.075733	0.0181102
53.667608	0.0185012
53.259482	0.0189044
52.851356	0.0193137
52.443230	0.0197343
52.035105	0.0201375
51.626979	0.0205695
51.218853	0.0209841
50.810728	0.0214126
50.402602	0.021828
49.994476	0.0222478
49.586351	0.0226798
49.178225	0.0231476
48.770099	0.0236337
48.361974	0.0241329
47.953848	0.0245929
47.545722	0.0250833
47.137597	0.0255581
46.729471	0.0261184
46.321345	0.026622
45.913219	0.0271692
45.505094	0.027733
45.096968	0.0282793
44.688842	0.0288632
44.280717	0.0294409
43.872591	0.0300344
43.464465	0.0306148
43.056340	0.0312492
42.648214	0.0318619
42.240088	0.0325226
41.831963	0.0331588
41.423837	0.0338212
41.015711	0.0345237
40.607585	0.0352551
40.199460	0.0359699
39.791334	0.0366794
39.383208	0.0373924
38.975083	0.0381578
38.566957	0.0388901
38.158831	0.0396842
37.750706	0.0404819
37.342580	0.0412473
36.934454	0.0420607
36.526329	0.0428924
36.118203	0.0437547
35.710077	0.0447182
35.301952	0.0456101
34.893826	0.0465544
34.485700	0.047497
34.077574	0.0485085
33.669449	0.0495025
33.261323	0.0504643
32.853197	0.0514758
32.445072	0.0525283
32.036946	0.0536166
31.628820	0.0547215
31.220695	0.0558622
30.812569	0.056995
30.404443	0.0581688
29.996318	0.0593715
29.588192	0.0606221
29.180066	0.0618998
28.771940	0.0631836
28.363815	0.0645101
27.955689	0.0658795
27.547563	0.0673256
27.139438	0.0688249
26.731312	0.0703322
26.323186	0.0717905
25.915061	0.0733108
25.506935	0.0748721
25.098809	0.0764832
24.690684	0.0781327
24.282558	0.0798572
23.874432	0.0816463
23.466307	0.083404
23.058181	0.0852158
22.650055	0.0870826
22.241929	0.0890515
21.833804	0.0910876
21.425678	0.0932057
21.017552	0.0953021
20.609427	0.0974734
20.201301	0.099609
19.793175	0.101781
19.385050	0.104058
18.976924	0.106491
18.568798	0.108915
18.160673	0.11149
17.752547	0.114038
17.344421	0.116638
16.936296	0.119418
16.528170	0.122271
16.120044	0.125137
15.711918	0.128192
15.303793	0.131388
14.895667	0.134588
14.487541	0.137893
14.079416	0.14128
13.671290	0.144757
13.263164	0.148398
12.855039	0.152068
12.446913	0.155846
12.038787	0.159823
11.630662	0.163937
11.222536	0.16823
10.814410	0.172705
10.406284	0.177287
9.998159	0.181975
9.590033	0.186905
9.181907	0.191959
8.773782	0.197141
8.365656	0.202617
7.957530	0.208154
7.549405	0.21384
7.141279	0.21992
6.733153	0.226176
6.325028	0.232693
5.916902	0.239395
5.508776	0.246477
5.100651	0.254014
4.692525	0.261823
4.284399	0.269865
3.876273	0.278371
3.468148	0.287248
3.060022	0.296547
2.651896	0.306437
2.243771	0.316853
1.835645	0.327809
1.427519	0.339413
1.019394	0.351779
0.611268	0.364846
0.203142	0.379057
-0.204983	0.394422
-0.613109	0.412292
-1.021235	0.431765
-1.429361	0.452044
-1.837486	0.472534
-2.245612	0.493007
-2.653738	0.513135
-3.061863	0.532708
-3.469989	0.551692
-3.878115	0.56985
-4.286240	0.587334
-4.694366	0.604392
-5.102492	0.620736
-5.510617	0.63637
-5.918743	0.651591
-6.326869	0.665965
-6.734994	0.679944
-7.143120	0.693319
-7.551246	0.706276
-7.959372	0.718652
-8.367497	0.730465
-8.775623	0.742
-9.183749	0.753011
-9.591874	0.763558
-10.000000	1
&
422.205105	2.00718e-17
421.796979	2.09134e-17
421.388854	2.17903e-17
420.980728	2.2704e-17
420.572602	2.3656e-17
420.164477	2.46479e-17
419.756351	2.56813e-17
419.348225	2.67581e-17
418.940100	2.788e-17
418.531974	2.9049e-17
418.123848	3.0267e-17
417.715723	3.1536e-17
417.307597	3.28582e-17
416.899471	3.42358e-17
416.491345	3.56712e-17
416.083220	3.71667e-17
415.675094	3.87249e-17
415.266968	4.03485e-17
414.858843	4.20401e-17
414.450717	4.38026e-17
414.042591	4.5639e-17
413.634466	4.75523e-17
413.226340	4.95459e-17
412.818214	5.1623e-17
412.410089	5.37872e-17
412.001963	5.6042e-17
411.593837	5.83914e-17
411.185712	6.08393e-17
410.777586	6.33897e-17
410.369460	6.6047e-17
409.961334	6.88158e-17
409.553209	7.17005e-17
409.145083	7.47062e-17
408.736957	7.78378e-17
408.328832	8.11006e-17
407.920706	8.45003e-17
407.512580	8.80423e-17
407.104455	9.17329e-17
406.696329	9.5578e-17
406.288203	9.95844e-17
405.880078	1.03759e-16
405.471952	1.08108e-16
405.063826	1.12639e-16
404.655700	1.1736e-16
404.247575	1.2228e-16
403.839449	1.27405e-16
403.431323	1.32745e-16
403.023198	1.38309e-16
402.615072	1.44106e-16
402.206946	1.50146e-16
401.798821	1.56439e-16
401.390695	1.62995e-16
400.982569	1.69827e-16
400.574444	1.76944e-16
400.166318	1.8436e-16
399.758192	1.92087e-16
399.350067	2.00137e-16
398.941941	2.08525e-16
398.533815	2.17264e-16
398.125689	2.2637e-16
397.717564	2.35856e-16
397.309438	2.45741e-16
396.901312	2.56039e-16
396.493187	2.66769e-16
396.085061	2.77949e-16
395.676935	2.89596e-16
395.268810	3.01732e-16
394.860684	3.14377e-16
394.452558	3.27551e-16
394.044433	3.41277e-16
393.636307	3.55578e-16
393.228181	3.70478e-16
392.820055	3.86002e-16
392.411930	4.02177e-16
392.003804	4.19029e-16
391.595678	4.36587e-16
391.187553	4.54881e-16
390.779427	4.73941e-16
390.371301	4.938e-16
389.963176	5.1449e-16
389.555050	5.36048e-16
389.146924	5.58508e-16
388.738799	5.81909e-16
388.330673	6.0629e-16
387.922547	6.31693e-16
387.514422	6.58159e-16
387.106296	6.85735e-16
386.698170	7.14465e-16
386.290044	7.44399e-16
385.881919	7.75586e-16
385.473793	8.0808e-16
385.065667	8.41935e-16
384.657542	8.77208e-16
384.249416	9.13958e-16
383.841290	9.52247e-16
383.433165	9.9214e-16
383.025039	1.0337e-15
382.616913	1.07701e-15
382.208788	1.12213e-15
381.800662	1.16913e-15
381.392536	1.21811e-15
380.984410	1.26914e-15
380.576285	1.3223e-15
380.168159	1.37769e-15
379.760033	1.43541e-15
379.351908	1.49553e-15
378.943782	1.55818e-15
378.535656	1.62345e-15
378.127531	1.69145e-15
377.719405	1.7623e-15
377.311279	1.83612e-15
376.903154	1.91302e-15
376.495028	1.99315e-15
376.086902	2.07664e-15
375.678777	2.16362e-15
375.270651	2.25424e-15
374.862525	2.34865e-15
374.454399	2.44702e-15
374.046274	2.54951e-15
373.638148	2.65629e-15
373.230022	2.76754e-15
372.821897	2.88345e-15
372.413771	3.00421e-15
372.005645	3.13003e-15
371.597520	3.26111e-15
371.189394	3.39769e-15
370.781268	3.53998e-15
370.373143	3.68823e-15
369.965017	3.84268e-15
369.556891	4.00361e-15
369.148766	4.17126e-15
368.740640	4.34594e-15
368.332514	4.52793e-15
367.924388	4.71754e-15
367.516263	4.91509e-15
367.108137	5.12091e-15
366.700011	5.33534e-15
366.291886	5.55875e-15
365.883760	5.79151e-15
365.475634	6.03401e-15
365.067509	6.28667e-15
364.659383	6.5499e-15
364.251257	6.82415e-15
363.843132	7.10988e-15
363.435006	7.40757e-15
363.026880	7.71772e-15
362.618754	8.04085e-15
362.210629	8.3775e-15
361.802503	8.72825e-15
361.394377	9.09368e-15
360.986252	9.4744e-15
360.578126	9.87106e-15
360.170000	1.02843e-14
359.761875	1.07149e-14
359.353749	1.11634e-14
358.945623	1.16308e-14
358.537498	1.21177e-14
358.129372	1.2625e-14
357.721246	1.31535e-14
357.313121	1.37041e-14
356.904995	1.42778e-14
356.496869	1.48755e-14
356.088743	1.54982e-14
355.680618	1.61469e-14
355.272492	1.68228e-14
354.864366	1.7527e-14
354.456241	1.82606e-14
354.048115	1.9025e-14
353.639989	1.98213e-14
353.231864	2.06509e-14
352.823738	2.15153e-14
352.415612	2.24158e-14
352.007487	2.3354e-14
351.599361	2.43315e-14
351.191235	2.53498e-14
350.783109	2.64108e-14
350.374984	2.75161e-14
349.966858	2.86677e-14
349.558732	2.98675e-14
349.150607	3.11175e-14
348.742481	3.24198e-14
348.334355	3.37765e-14
347.926230	3.519e-14
347.518104	3.66626e-14
347.109978	3.81969e-14
346.701853	3.97953e-14
346.293727	4.14606e-14
345.885601	4.31956e-14
345.477476	4.50031e-14
345.069350	4.68862e-14
344.661224	4.88481e-14
344.253098	5.08921e-14
343.844973	5.30216e-14
343.436847	5.52401e-14
343.028721	5.75514e-14
342.620596	5.99595e-14
342.212470	6.24682e-14
341.804344	6.50818e-14
341.396219	6.78048e-14
340.988093	7.06416e-14
340.579967	7.35971e-14
340.171842	7.66762e-14
339.763716	7.98841e-14
339.355590	8.32261e-14
338.947464	8.67079e-14
338.539339	9.03353e-14
338.131213	9.41144e-14
337.723087	9.80516e-14
337.314962	1.02153e-13
336.906836	1.06427e-13
336.498710	1.10879e-13
336.090585	1.15517e-13
335.682459	1.20349e-13
335.274333	1.25383e-13
334.866208	1.30628e-13
334.458082	1.36092e-13
334.049956	1.41784e-13
333.641831	1.47714e-13
333.233705	1.53893e-13
332.825579	1.60329e-13
332.417453	1.67035e-13
332.009328	1.74021e-13
331.601202	1.81299e-13
331.193076	1.88882e-13
330.784951	1.96781e-13
330.376825	2.05011e-13
329.968699	2.13585e-13
329.560574	2.22517e-13
329.152448	2.31822e-13
328.744322	2.41517e-13
328.336197	2.51617e-13
327.928071	2.62139e-13
327.519945	2.73101e-13
327.111819	2.84521e-13
326.703694	2.96418e-13
326.295568	3.08812e-13
325.887442	3.21725e-13
325.479317	3.35177e-13
325.071191	3.49192e-13
324.663065	3.63792e-13
324.254940	3.79003e-13
323.846814	3.94849e-13
323.438688	4.11358e-13
323.030563	4.28556e-13
322.622437	4.46473e-13
322.214311	4.65139e-13
321.806186	4.84585e-13
321.398060	5.04844e-13
320.989934	5.25949e-13
320.581808	5.47936e-13
320.173683	5.70841e-13
319.765557	5.94704e-13
319.357431	6.19564e-13
318.949306	6.45463e-13
318.541180	6.72444e-13
318.133054	7.00552e-13
317.724929	7.29835e-13
317.316803	7.6034e-13
316.908677	7.92121e-13
316.500552	8.25229e-13
316.092426	8.5972e-13
315.684300	8.95653e-13
315.276174	9.33086e-13
314.868049	9.72083e-13
314.459923	1.01271e-12
314.051797	1.05503e-12
313.643672	1.09912e-12
313.235546	1.14506e-12
312.827420	1.19291e-12
312.419295	1.24276e-12
312.011169	1.29469e-12
311.603043	1.34879e-12
311.194918	1.40516e-12
310.786792	1.46387e-12
310.378666	1.52504e-12
309.970541	1.58876e-12
309.562415	1.65515e-12
309.154289	1.7243e-12
308.746163	1.79635e-12
308.338038	1.8714e-12
307.929912	1.94959e-12
307.521786	2.03104e-12
307.113661	2.11589e-12
306.705535	2.20429e-12
306.297409	2.29638e-12
305.889284	2.39231e-12
305.481158	2.49225e-12
305.073032	2.59636e-12
304.664907	2.70482e-12
304.256781	2.8178e-12
303.848655	2.93551e-12
303.440529	3.05813e-12
303.032404	3.18586e-12
302.624278	3.31893e-12
302.216152	3.45756e-12
301.808027	3.60197e-12
301.399901	3.75241e-12
300.991775	3.90913e-12
300.583650	4.07239e-12
300.175524	4.24247e-12
299.767398	4.41965e-12
299.359273	4.60422e-12
298.951147	4.7965e-12
298.543021	4.9968e-12
298.134896	5.20546e-12
297.726770	5.42283e-12
297.318644	5.64927e-12
296.910518	5.88516e-12
296.502393	6.1309e-12
296.094267	6.38689e-12
295.686141	6.65356e-12
295.278016	6.93136e-12
294.869890	7.22076e-12
294.461764	7.52223e-12
294.053639	7.83628e-12
293.645513	8.16343e-12
293.237387	8.50424e-12
292.829262	8.85926e-12
292.421136	9.22909e-12
292.013010	9.61436e-12
291.604885	1.00157e-11
291.196759	1.04338e-11
290.788633	1.08693e-11
290.380507	1.1323e-11
289.972382	1.17956e-11
289.564256	1.2288e-11
289.156130	1.28008e-11
288.748005	1.33351e-11
288.339879	1.38916e-11
287.931753	1.44714e-11
287.523628	1.50753e-11
287.115502	1.57045e-11
286.707376	1.63598e-11
286.299251	1.70425e-11
285.891125	1.77537e-11
285.482999	1.84946e-11
285.074873	1.92663e-11
284.666748	2.00702e-11
284.258622	2.09076e-11
283.850496	2.178e-11
283.442371	2.26887e-11
283.034245	2.36353e-11
282.626119	2.46214e-11
282.217994	2.56486e-11
281.809868	2.67187e-11
281.401742	2.78333e-11
280.993617	2.89944e-11
280.585491	3.02039e-11
280.177365	3.14639e-11
279.769240	3.27763e-11
279.361114	3.41435e-11
278.952988	3.55676e-11
278.544862	3.70512e-11
278.136737	3.85965e-11
277.728611	4.02063e-11
277.320485	4.18831e-11
276.912360	4.36299e-11
276.504234	4.54494e-11
276.096108	4.73448e-11
275.687983	4.93192e-11
275.279857	5.13758e-11
274.871731	5.35181e-11
274.463606	5.57498e-11
274.055480	5.80744e-11
273.647354	6.04958e-11
273.239228	6.30182e-11
272.831103	6.56456e-11
272.422977	6.83825e-11
272.014851	7.12334e-11
271.606726	7.42032e-11
271.198600	7.72966e-11
270.790474	8.05189e-11
270.382349	8.38754e-11
269.974223	8.73717e-11
269.566097	9.10137e-11
269.157972	9.48073e-11
268.749846	9.8759e-11
268.341720	1.02875e-10
267.933595	1.07163e-10
267.525469	1.11629e-10
267.117343	1.16281e-10
266.709217	1.21127e-10
266.301092	1.26175e-10
265.892966	1.31433e-10
265.484840	1.3691e-10
265.076715	1.42615e-10
264.668589	1.48557e-10
264.260463	1.54747e-10
263.852338	1.61195e-10
263.444212	1.67911e-10
263.036086	1.74906e-10
262.627961	1.82193e-10
262.219835	1.89783e-10
261.811709	1.97689e-10
261.403583	2.05925e-10
260.995458	2.14503e-10
260.587332	2.23438e-10
260.179206	2.32744e-10
259.771081	2.42438e-10
259.362955	2.52536e-10
258.954829	2.63054e-10
258.546704	2.74009e-10
258.138578	2.85421e-10
257.730452	2.97307e-10
257.322327	3.09687e-10
256.914201	3.22583e-10
256.506075	3.36015e-10
256.097950	3.50007e-10
255.689824	3.6458e-10
255.281698	3.79759e-10
254.873572	3.9557e-10
254.465447	4.12038e-10
254.057321	4.29192e-10
253.649195	4.47059e-10
253.241070	4.65669e-10
252.832944	4.85053e-10
252.424818	5.05243e-10
252.016693	5.26273e-10
251.608567	5.48177e-10
251.200441	5.70992e-10
250.792316	5.94756e-10
250.384190	6.19508e-10
249.976064	6.45289e-10
249.567938	6.72141e-10
249.159813	7.0011e-10
248.751687	7.29242e-10
248.343561	7.59585e-10
247.935436	7.91189e-10
247.527310	8.24107e-10
247.119184	8.58392e-10
246.711059	8.94103e-10
246.302933	9.31298e-10
245.894807	9.70039e-10
245.486682	1.01039e-09
245.078556	1.05242e-09
244.670430	1.09619e-09
244.262305	1.14178e-09
243.854179	1.18927e-09
243.446053	1.23873e-09
243.037927	1.29024e-09
242.629802	1.3439e-09
242.221676	1.39978e-09
241.813550	1.45798e-09
241.405425	1.51861e-09
240.997299	1.58175e-09
240.589173	1.64751e-09
240.181048	1.716e-09
239.772922	1.78734e-09
239.364796	1.86164e-09
238.956671	1.93902e-09
238.548545	2.01962e-09
238.140419	2.10356e-09
237.732293	2.19099e-09
237.324168	2.28205e-09
236.916042	2.37689e-09
236.507916	2.47567e-09
236.099791	2.57854e-09
235.691665	2.68569e-09
235.283539	2.79728e-09
234.875414	2.9135e-09
234.467288	3.03455e-09
234.059162	3.16062e-09
233.651037	3.29192e-09
233.242911	3.42867e-09
232.834785	3.57109e-09
232.426660	3.71942e-09
232.018534	3.87391e-09
231.610408	4.0348e-09
231.202282	4.20237e-09
230.794157	4.37688e-09
230.386031	4.55864e-09
229.977905	4.74793e-09
229.569780	4.94507e-09
229.161654	5.15039e-09
228.753528	5.36422e-09
228.345403	5.58692e-09
227.937277	5.81885e-09
227.529151	6.06039e-09
227.121026	6.31195e-09
226.712900	6.57394e-09
226.304774	6.84678e-09
225.896649	7.13093e-09
225.488523	7.42686e-09
225.080397	7.73506e-09
224.672271	8.05602e-09
224.264146	8.39028e-09
223.856020	8.7384e-09
223.447894	9.10093e-09
223.039769	9.47849e-09
222.631643	9.87168e-09
222.223517	1.02812e-08
221.815392	1.07076e-08
221.407266	1.11517e-08
220.999140	1.16142e-08
220.591015	1.20959e-08
220.182889	1.25974e-08
219.774763	1.31198e-08
219.366637	1.36638e-08
218.958512	1.42303e-08
218.550386	1.48203e-08
218.142260	1.54346e-08
217.734135	1.60744e-08
217.326009	1.67407e-08
216.917883	1.74346e-08
216.509758	1.81572e-08
216.101632	1.89096e-08
215.693506	1.96932e-08
215.285381	2.05093e-08
214.877255	2.1359e-08
214.469129	2.2244e-08
214.061004	2.31655e-08
213.652878	2.41251e-08
213.244752	2.51245e-08
212.836626	2.61651e-08
212.428501	2.72488e-08
212.020375	2.83773e-08
211.612249	2.95524e-08
211.204124	3.07761e-08
210.795998	3.20504e-08
210.387872	3.33774e-08
209.979747	3.47592e-08
209.571621	3.61981e-08
209.163495	3.76964e-08
208.755370	3.92567e-08
208.347244	4.08814e-08
207.939118	4.25732e-08
207.530992	4.43349e-08
207.122867	4.61694e-08
206.714741	4.80796e-08
206.306615	5.00687e-08
205.898490	5.214e-08
205.490364	5.42967e-08
205.082238	5.65425e-08
204.674113	5.8881e-08
204.265987	6.1316e-08
203.857861	6.38515e-08
203.449736	6.64917e-08
203.041610	6.92407e-08
202.633484	7.21032e-08
202.225359	7.50838e-08
201.817233	7.81873e-08
201.409107	8.14188e-08
201.000981	8.47836e-08
200.592856	8.82872e-08
200.184730	9.19352e-08
199.776604	9.57336e-08
199.368479	9.96886e-08
198.960353	1.03807e-07
198.552227	1.08094e-07
198.144102	1.12559e-07
197.735976	1.17207e-07
197.327850	1.22047e-07
196.919725	1.27086e-07
196.511599	1.32333e-07
196.103473	1.37796e-07
195.695347	1.43484e-07
195.287222	1.49406e-07
194.879096	1.55572e-07
194.470970	1.61992e-07
194.062845	1.68676e-07
193.654719	1.75635e-07
193.246593	1.82881e-07
192.838468	1.90425e-07
192.430342	1.98279e-07
192.022216	2.06456e-07
191.614091	2.14969e-07
191.205965	2.23833e-07
190.797839	2.33061e-07
190.389714	2.42668e-07
189.981588	2.52671e-07
189.573462	2.63084e-07
189.165336	2.73926e-07
188.757211	2.85213e-07
188.349085	2.96964e-07
187.940959	3.09197e-07
187.532834	3.21933e-07
187.124708	3.35192e-07
186.716582	3.48996e-07
186.308457	3.63366e-07
185.900331	3.78326e-07
185.492205	3.939e-07
185.084080	4.10114e-07
184.675954	4.26992e-07
184.267828	4.44563e-07
183.859702	4.62855e-07
183.451577	4.81897e-07
183.043451	5.0172e-07
182.635325	5.22356e-07
182.227200	5.43837e-07
181.819074	5.66199e-07
181.410948	5.89478e-07
181.002823	6.1371e-07
180.594697	6.38935e-07
180.186571	6.65192e-07
179.778446	6.92526e-07
179.370320	7.20978e-07
178.962194	7.50595e-07
178.554069	7.81424e-07
178.145943	8.13515e-07
177.737817	8.46919e-07
177.329691	8.81689e-07
176.921566	9.17882e-07
176.513440	9.55554e-07
176.105314	9.94766e-07
175.697189	1.03558e-06
175.289063	1.07806e-06
174.880937	1.12228e-06
174.472812	1.16831e-06
174.064686	1.21621e-06
173.656560	1.26607e-06
173.248435	1.31797e-06
172.840309	1.37198e-06
172.432183	1.4282e-06
172.024057	1.48671e-06
171.615932	1.54761e-06
171.207806	1.61099e-06
170.799680	1.67696e-06
170.391555	1.74561e-06
169.983429	1.81707e-06
169.575303	1.89143e-06
169.167178	1.96882e-06
168.759052	2.04936e-06
168.350926	2.13318e-06
167.942801	2.22042e-06
167.534675	2.3112e-06
167.126549	2.40567e-06
166.718424	2.50399e-06
166.310298	2.6063e-06
165.902172	2.71278e-06
165.494046	2.82358e-06
165.085921	2.93887e-06
164.677795	3.05886e-06
164.269669	3.18371e-06
163.861544	3.31363e-06
163.453418	3.44882e-06
163.045292	3.5895e-06
162.637167	3.73587e-06
162.229041	3.88819e-06
161.820915	4.04667e-06
161.412790	4.21158e-06
161.004664	4.38316e-06
160.596538	4.56169e-06
160.188413	4.74744e-06
159.780287	4.94071e-06
159.372161	5.1418e-06
158.964035	5.35101e-06
158.555910	5.56868e-06
158.147784	5.79514e-06
157.739658	6.03075e-06
157.331533	6.27587e-06
156.923407	6.53088e-06
156.515281	6.79617e-06
156.107156	7.07216e-06
155.699030	7.35927e-06
155.290904	7.65795e-06
154.882779	7.96866e-06
154.474653	8.29187e-06
154.066527	8.62809e-06
153.658401	8.97783e-06
153.250276	9.34162e-06
152.842150	9.72003e-06
152.434024	1.01136e-05
152.025899	1.0523e-05
151.617773	1.09489e-05
151.209647	1.13918e-05
150.801522	1.18524e-05
150.393396	1.23316e-05
149.985270	1.28298e-05
149.577145	1.33481e-05
149.169019	1.3887e-05
148.760893	1.44475e-05
148.352768	1.50304e-05
147.944642	1.56366e-05
147.536516	1.62669e-05
147.128390	1.69224e-05
146.720265	1.7604e-05
146.312139	1.83127e-05
145.904013	1.90496e-05
145.495888	1.98159e-05
145.087762	2.06126e-05
144.679636	2.14409e-05
144.271511	2.23021e-05
143.863385	2.31975e-05
143.455259	2.41283e-05
143.047134	2.5096e-05
142.639008	2.61019e-05
142.230882	2.71476e-05
141.822756	2.82347e-05
141.414631	2.93646e-05
141.006505	3.0539e-05
140.598379	3.17597e-05
140.190254	3.30285e-05
139.782128	3.43471e-05
139.374002	3.57176e-05
138.965877	3.71417e-05
138.557751	3.86218e-05
138.149625	4.01597e-05
137.741500	4.17578e-05
137.333374	4.34183e-05
136.925248	4.51436e-05
136.517123	4.69361e-05
136.108997	4.87984e-05
135.700871	5.07331e-05
135.292745	5.27429e-05
134.884620	5.48306e-05
134.476494	5.69991e-05
134.068368	5.92514e-05
133.660243	6.15906e-05
133.252117	6.40199e-05
132.843991	6.65427e-05
132.435866	6.91624e-05
132.027740	7.18825e-05
131.619614	7.47067e-05
131.211489	7.76387e-05
130.803363	8.06825e-05
130.395237	8.38421e-05
129.987111	8.71215e-05
129.578986	9.05252e-05
129.170860	9.40574e-05
128.762734	9.77228e-05
128.354609	0.000101526
127.946483	0.000105472
127.538357	0.000109565
127.130232	0.000113811
126.722106	0.000118215
126.313980	0.000122781
125.905855	0.000127517
125.497729	0.000132426
125.089603	0.000137516
124.681478	0.000142791
124.273352	0.000148258
123.865226	0.000153923
123.457100	0.000159792
123.048975	0.000165871
122.640849	0.000172167
122.232723	0.000178686
121.824598	0.000185435
121.416472	0.00019242
121.008346	0.000199647
120.600221	0.000207124
120.192095	0.000214856
119.783969	0.00022285
119.375844	0.000231112
118.967718	0.000239649
118.559592	0.000248465
118.151466	0.000257567
117.743341	0.000266959
117.335215	0.000276646
116.927089	0.000286632
116.518964	0.000296919
116.110838	0.00030751
115.702712	0.000318405
115.294587	0.000329602
114.886461	0.0003411
114.478335	0.000352892
114.070210	0.00036497
113.662084	0.00037732
113.253958	0.000389926
112.845833	0.000402763
112.437707	0.000415796
112.029581	0.00042898
111.621455	0.000442248
111.213330	0.000455508
110.805204	0.000468619
110.397078	0.000481349
109.988953	0.00049325
&
