# Supplementary material for: Thirteen dubious ways to detect conserved structural RNAs
Source: IUBMB Life. Author manuscript; Available in PMC 2024 Jul 10. (PMC11234323; doi:10.1002/iub.2694)
Supplement: supplementary_material [file NIHMS1907110-supplement-supplementary_material.gz › supplemental_material/Figure9/R-scape/CDKN1B-3UTR_human_fig1_invertebrates.Eval_1.0_1.sorted.cov]

#
# Method Target_E-val [cov_min,cov_max] [FP | TP True Found | Sen PPV F] 
# GTp    0.05         [-9.87,394.48]     [24 | 64 64 88 | 100.00 72.73 84.21] 
#
#       left_pos       right_pos        score          E-value       substitutions      power
#-------------------------------------------------------------------------------------------------------
*	      40	     683	394.48488	2.47765e-58	129		1.00
*	      37	     686	393.24837	3.69874e-58	155		1.00
*	      39	     684	381.80940	2.22229e-56	142		1.00
*	      41	     682	381.13955	2.77632e-56	125		1.00
*	      28	     694	379.61549	4.73665e-56	148		1.00
*	      31	     691	374.67266	2.8106e-55	139		1.00
*	      30	     692	366.81501	4.64245e-54	130		1.00
*	      35	     688	359.14080	7.01422e-53	150		1.00
*	      38	     685	345.03048	1.07231e-50	172		1.00
*	      27	     696	341.09898	4.26116e-50	189		1.00
*	      42	     681	339.18378	8.68544e-50	124		1.00
*	      69	     493	337.19255	1.77032e-49	109		0.99
*	      33	     689	331.70362	1.25456e-48	140		1.00
*	      43	     680	321.74193	4.22027e-47	139		1.00
*	     699	     870	312.64190	1.08674e-45	119		1.00
*	      73	     489	311.91708	1.41931e-45	132		1.00
*	      65	     494	306.61256	9.19834e-45	124		1.00
*	      85	     475	301.41539	5.96085e-44	116		1.00
*	      70	     492	299.00376	1.38819e-43	130		1.00
*	      72	     490	296.82174	2.95757e-43	123		1.00
*	      83	     477	279.32141	1.49926e-40	108		0.99
*	      64	     495	276.01916	4.98302e-40	137		1.00
*	     700	     867	273.17199	1.32586e-39	133		1.00
*	      84	     476	271.50161	2.47144e-39	108		0.99
*	      87	     473	269.90200	4.40635e-39	110		0.99
*	     704	     858	269.68793	4.60677e-39	120		1.00
*	      86	     474	269.77524	4.60677e-39	93		0.96
*	      78	     480	265.81793	1.82904e-38	132		1.00
*	     698	     871	257.13200	4.1145e-37	148		1.00
*	     703	     859	256.98307	4.30162e-37	113		0.99
*	      71	     491	239.23757	2.37679e-34	118		1.00
*	      82	     479	231.98673	3.13267e-33	119		1.00
*	     716	     845	230.22009	5.83744e-33	92		0.96
*	     702	     863	220.67717	1.71189e-31	115		0.99
*	     701	     864	211.99993	3.84313e-30	120		1.00
*	     124	     362	208.55629	1.27587e-29	78		0.94
*	     892	    1101	206.91175	2.27355e-29	135		1.00
*	     127	     359	205.93819	3.24414e-29	93		0.96
*	     888	    1105	203.31508	8.24844e-29	138		1.00
*	     705	     857	200.92954	1.91879e-28	109		0.99
*	     887	    1107	199.70390	2.99224e-28	140		1.00
*	     131	     354	193.29220	2.88441e-27	82		0.94
*	     717	     844	190.88795	6.70859e-27	93		0.96
*	     126	     360	187.50829	2.22596e-26	74		0.93
*	     891	    1103	174.51092	2.25664e-24	133		1.00
*	     890	    1104	174.40407	2.3591e-24	130		1.00
*	     708	     853	174.04304	2.69525e-24	112		0.99
*	     125	     361	170.07547	1.11598e-23	71		0.92
*	     134	     349	168.85286	1.73968e-23	60		0.90
*	     132	     353	166.82212	3.53961e-23	71		0.92
*	     130	     355	163.52041	1.12254e-22	78		0.94
*	     905	    1098	155.14569	2.19591e-21	118		1.00
*	     723	     836	154.12724	3.13174e-21	97		0.97
*	     707	     856	151.96041	6.96062e-21	113		0.99
*	     726	     835	149.32223	1.76718e-20	98		0.97
*	     916	    1085	149.13287	1.84734e-20	122		1.00
*	     133	     350	147.73588	3.00939e-20	78		0.94
*	     135	     348	127.61111	3.7909e-17	64		0.91
*	     906	    1096	125.92668	7.0496e-17	94		0.97
*	     722	     837	124.01462	1.37024e-16	108		0.99
*	     367	     467	112.51231	8.05771e-15	75		0.93
*	     915	    1086	105.75128	8.78983e-14	124		1.00
~	      49	     657	103.71629	1.13411e-10	139		1.00
*	     366	     468	78.76427	1.21953e-09	83		0.95
~	     129	     357	93.40663	4.44531e-09	72		0.92
~	      26	     697	91.94821	7.22589e-09	182		1.00
*	     908	    1095	68.98989	3.77102e-08	96		0.97
~	     128	     358	78.10416	9.66406e-07	72		0.92
 	      40	     684	68.57849	2.7353e-05	132		1.00
 	      64	      65	67.97348	3.40696e-05	129		1.00
~	      91	     472	66.28730	6.29883e-05	93		0.96
~	    1109	    1110	64.81011	0.000102054	189		1.00
 	      42	      43	58.12137	0.00108542	130		1.00
~	     721	     839	55.66280	0.00259919	90		0.96
~	    1110	    1111	54.96162	0.0032325	146		1.00
 	      40	      41	54.53435	0.00384828	126		1.00
 	     683	     684	54.22505	0.00419874	137		1.00
~	     120	     363	53.93858	0.00458103	75		0.93
 	      39	      40	52.04419	0.00880091	134		1.00
~	      23	     698	51.78545	0.0100272	156		1.00
~	    1108	    1110	51.33956	0.0114238	181		1.00
 	      40	     682	51.30748	0.0114238	123		1.00
~	      95	     471	50.09781	0.0176367	84		0.95
~	      97	     468	49.83375	0.0192357	87		0.95
 	      41	     683	49.38861	0.0228798	131		1.00
 	      65	     495	48.80289	0.0272114	132		1.00
 	     890	     891	48.68390	0.0284163	144		1.00
~	    1112	    1113	47.43050	0.0438092	54		0.88
