# Supplementary material for: Thirteen dubious ways to detect conserved structural RNAs
Source: IUBMB Life. Author manuscript; Available in PMC 2024 Jul 10. (PMC11234323; doi:10.1002/iub.2694)
Supplement: supplementary_material [file NIHMS1907110-supplement-supplementary_material.gz › supplemental_material/Figure9/R-scape/CDKN1B-3UTR_human_fig1_invertebrates.Eval_1.0_1.fold.power]

# Power analysis of CaCoFold structure
#
# covary left_pos right_pos substitutions power
#----------------------------------------------------------------
* 23		698		156		1.00
* 26		697		182		1.00
* 27		696		189		1.00
* 28		694		148		1.00
* 30		692		130		1.00
* 31		691		139		1.00
* 33		689		140		1.00
* 35		688		150		1.00
* 37		686		155		1.00
* 38		685		172		1.00
* 39		40		134		1.00
* 39		684		142		1.00
* 40		41		126		1.00
* 40		682		123		1.00
* 40		683		129		1.00
* 40		684		132		1.00
* 41		682		125		1.00
* 41		683		131		1.00
* 42		43		130		1.00
* 42		681		124		1.00
* 43		680		139		1.00
* 49		657		139		1.00
* 64		65		129		1.00
* 64		495		137		1.00
* 65		494		124		1.00
* 65		495		132		1.00
* 69		493		109		0.99
* 70		492		130		1.00
* 71		491		118		1.00
* 72		490		123		1.00
* 73		489		132		1.00
75		483		100		0.98
* 78		480		132		1.00
* 82		479		119		1.00
* 83		477		108		0.99
* 84		476		108		0.99
* 85		475		116		1.00
* 86		474		93		0.96
* 87		473		110		0.99
* 91		472		93		0.96
* 95		471		84		0.95
* 97		468		87		0.95
115		365		74		0.93
119		364		63		0.91
* 120		363		75		0.93
* 124		362		78		0.94
* 125		361		71		0.92
* 126		360		74		0.93
* 127		359		93		0.96
* 128		358		72		0.92
* 129		357		72		0.92
* 130		355		78		0.94
* 131		354		82		0.94
* 132		353		71		0.92
* 133		350		78		0.94
* 134		349		60		0.90
* 135		348		64		0.91
232		345		76		0.93
* 366		468		83		0.95
* 367		467		75		0.93
374		465		81		0.94
375		464		78		0.94
376		463		75		0.93
377		462		68		0.92
* 683		684		137		1.00
* 698		871		148		1.00
* 699		870		119		1.00
* 700		867		133		1.00
* 701		864		120		1.00
* 702		863		115		0.99
* 703		859		113		0.99
* 704		858		120		1.00
* 705		857		109		0.99
* 707		856		113		0.99
* 708		853		112		0.99
* 716		845		92		0.96
* 717		844		93		0.96
* 721		839		90		0.96
* 722		837		108		0.99
* 723		836		97		0.97
* 726		835		98		0.97
* 887		1107		140		1.00
* 888		1105		138		1.00
* 890		891		144		1.00
* 890		1104		130		1.00
* 891		1103		133		1.00
* 892		1101		135		1.00
* 905		1098		118		1.00
* 906		1096		94		0.97
* 908		1095		96		0.97
* 915		1086		124		1.00
* 916		1085		122		1.00
* 1108		1110		181		1.00
* 1109		1110		189		1.00
* 1110		1111		146		1.00
* 1112		1113		54		0.88
#
# BPAIRS 96
# avg substitutions per BP 113.8
# BPAIRS expected to covary 93.8 +/- 1.4
# BPAIRS observed to covary 88
#
