# Supplementary material for: Thirteen dubious ways to detect conserved structural RNAs
Source: IUBMB Life. Author manuscript; Available in PMC 2024 Jul 10. (PMC11234323; doi:10.1002/iub.2694)
Supplement: supplementary_material [file NIHMS1907110-supplement-supplementary_material.gz › supplemental_material/Figure9/R-scape/CDKN1B-3UTR_human_fig1_vertebrates.Eval_1e-10_1.power]

# Power analysis of given structure
#
# covary left_pos right_pos substitutions power
#----------------------------------------------------------------
15		605		3		0.02
16		604		1		0.00
18		602		7		0.21
19		599		2		0.00
20		597		7		0.21
22		592		1		0.00
24		588		13		0.43
25		586		9		0.29
26		585		4		0.07
27		584		12		0.40
28		581		3		0.02
29		580		10		0.33
30		579		5		0.12
34		465		2		0.00
35		464		1		0.00
36		463		2		0.00
37		462		9		0.29
38		461		5		0.12
39		460		9		0.29
40		459		6		0.17
49		451		19		0.58
51		450		3		0.02
55		448		14		0.46
57		447		15		0.49
61		446		15		0.49
62		445		34		0.79
63		444		25		0.69
148		298		7		0.21
149		297		3		0.02
150		296		1		0.00
151		295		1		0.00
* 161		292		6		0.17
162		291		20		0.60
164		290		10		0.33
165		287		18		0.56
166		285		11		0.36
167		284		14		0.46
172		250		13		0.43
173		249		21		0.62
174		248		11		0.36
190		240		1		0.00
191		239		2		0.00
192		238		1		0.00
257		280		0		0.00
258		279		0		0.00
259		278		0		0.00
260		277		1		0.00
261		276		2		0.00
309		430		14		0.46
310		429		35		0.79
469		574		2		0.00
470		573		0		0.00
471		572		2		0.00
472		571		4		0.07
473		570		1		0.00
474		565		10		0.33
475		564		2		0.00
476		563		1		0.00
477		562		3		0.02
613		707		8		0.25
614		706		18		0.56
615		705		11		0.36
618		704		7		0.21
621		703		9		0.29
624		702		5		0.12
628		701		15		0.49
631		700		15		0.49
632		699		8		0.25
633		698		9		0.29
639		696		6		0.17
640		695		11		0.36
644		687		12		0.40
645		686		10		0.33
646		685		13		0.43
716		807		12		0.40
717		806		15		0.49
718		805		15		0.49
719		803		28		0.73
720		800		17		0.54
724		798		25		0.69
725		796		18		0.56
726		795		18		0.56
729		790		14		0.46
730		789		6		0.17
#
# BPAIRS 84
# avg substitutions per BP 9.3
# BPAIRS expected to covary 22.4 +/- 3.4
# BPAIRS observed to covary 1
#
