# Supplementary material for: Thirteen dubious ways to detect conserved structural RNAs
Source: IUBMB Life. Author manuscript; Available in PMC 2024 Jul 10. (PMC11234323; doi:10.1002/iub.2694)
Supplement: supplementary_material [file NIHMS1907110-supplement-supplementary_material.gz › supplemental_material/Figure9/infernal/CDKN1B-3UTR_human_fig1_vertebrates.Eval_1e-10.sto]

# STOCKHOLM 1.0
#=GF AU Infernal 1.1.2

#=GS NC_000012.12/12722106-12722395     DE Homo sapiens chromosome 12, GRCh38.p13 Primary Assembly
#=GS NC_027880.1/13125278-13125567      DE Pan paniscus isolate Ulindi chromosome 12, panpan1.1, whole genome shotgun sequence
#=GS NC_036891.1/12972348-12972637      DE Pan troglodytes isolate Yerkes chimp pedigree #C0471 (Clint) chromosome 12, Clint_PTRv2, whole genome shotgun sequence
#=GS NC_036915.1/13097295-13097585      DE Pongo abelii isolate Susie chromosome 12, Susie_PABv2, whole genome shotgun sequence
#=GS NC_044403.1/21100041-21099751      DE Nomascus leucogenys isolate Asia chromosome 23, Asia_NLE_v1, whole genome shotgun sequence
#=GS NW_022611650.1/11473973-11474263   DE Hylobates moloch isolate HMO894 unplaced genomic scaffold, HMol_V2 SCAF_00008, whole genome shotgun sequence
#=GS NC_044614.1/11744280-11744567      DE Gorilla gorilla gorilla isolate Kamilah (stud number 0661) breed western lowland gorilla chromosome 12, Kamilah_GGO_v0, whole genome shotgun sequence
#=GS NW_012104599.1/1048802-1048512     DE Mandrillus leucophaeus isolate KB7577 unplaced genomic scaffold, Mleu.le_1.0 Scaffold431, whole genome shotgun sequence
#=GS NW_012009027.1/12888675-12888385   DE Cercocebus atys isolate FAK unplaced genomic scaffold, Caty_1.0 Scaffold86, whole genome shotgun sequence
#=GS NC_022282.1/13293576-13293866      DE Macaca fascicularis chromosome 11, Macaca_fascicularis_5.0, whole genome shotgun sequence
#=GS NC_023652.1/12616964-12617254      DE Chlorocebus sabaeus isolate 1994-021 chromosome 11, Chlorocebus_sabeus 1.1, whole genome shotgun sequence
#=GS NW_012010756.1/8515263-8514973     DE Macaca nemestrina isolate M95218 unplaced genomic scaffold, Mnem_1.0 Scaffold116, whole genome shotgun sequence
#=GS NC_045443.1/12779205-12779495      DE Piliocolobus tephrosceles isolate RC106 chromosome 10, ASM277652v3, whole genome shotgun sequence
#=GS NC_037679.1/106694848-106695138    DE Theropithecus gelada isolate Dixy chromosome 11, Tgel_1.0, whole genome shotgun sequence
#=GS NC_041764.1/14096546-14096836      DE Macaca mulatta isolate AG07107 chromosome 11, Mmul_10, whole genome shotgun sequence
#=GS NC_044984.1/12197647-12197937      DE Papio anubis isolate 15944 chromosome 9, Panubis1.0, whole genome shotgun sequence
#=GS NW_022681456.1/118879328-118879038 DE Trachypithecus francoisi isolate TF-2019V2 unplaced genomic scaffold, Tfra_2.0 Lachesis_group11, whole genome shotgun sequence
#=GS NW_012112030.1/8437974-8438265     DE Colobus angolensis palliatus isolate OR3802 unplaced genomic scaffold, Cang.pa_1.0 Scaffold11, whole genome shotgun sequence
#=GS NW_018498859.1/8335803-8335510     DE Aotus nancymaae isolate 86115 unplaced genomic scaffold, Anan_2.0 Scaffold194.12, whole genome shotgun sequence
#=GS NC_044558.1/13699808-13700097      DE Rhinopithecus roxellana isolate Shanxi Qingling chromosome 10, ASM756505v1, whole genome shotgun sequence
#=GS NC_013904.1/8835095-8834803        DE Callithrix jacchus chromosome 9, Callithrix jacchus-3.2, whole genome shotgun sequence
#=GS NW_022437024.1/1172812-1173105     DE Sapajus apella isolate SASKATOON/1434 unplaced genomic scaffold, GSC_monkey_1.0 scaffold84, whole genome shotgun sequence
#=GS NW_016107317.1/725558-725853       DE Cebus capucinus imitator isolate Cc_AM_T3 unplaced genomic scaffold, Cebus_imitator-1.0 Scaffold2, whole genome shotgun sequence
#=GS NW_003943669.1/5055867-5056163     DE Saimiri boliviensis boliviensis isolate 3227 unplaced genomic scaffold, SaiBol1.0 scaffold00066, whole genome shotgun sequence
#=GS NW_015351262.1/1397865-1398160     DE Marmota marmota marmota unplaced genomic scaffold, marMar2.1, whole genome shotgun sequence
#=GS NW_004624752.1/25202741-25202448   DE Heterocephalus glaber isolate NMR 29 unplaced genomic scaffold, HetGla_female_1.0 scaffold00023, whole genome shotgun sequence
#=GS NW_006203577.1/475790-475494       DE Tupaia chinensis unplaced genomic scaffold, TupChi_1.0 Scaffold143728_1, whole genome shotgun sequence
#=GS NW_016803311.1/280045-280332       DE Rhinopithecus bieti isolate Rb0 unplaced genomic scaffold, ASM169854v1, whole genome shotgun sequence
#=GS NW_007249827.1/263753-263459       DE Carlito syrichta isolate Samal-C Ts95f unplaced genomic scaffold, Tarsius_syrichta-2.0.1 Scaffold305731, whole genome shotgun sequence
#=GS NW_004936587.1/4573438-4573144     DE Ictidomys tridecemlineatus isolate #75 unplaced genomic scaffold, SpeTri2.0 scaffold00119, whole genome shotgun sequence
#=GS NW_020963351.1/6201074-6200778     DE Marmota flaviventris isolate SJ_83 unplaced genomic scaffold, ASM367607v1 scaffold550, whole genome shotgun sequence
#=GS NW_020540305.1/1396694-1396399     DE Urocitellus parryii isolate AGS 11-09-20 ecotype Arctic tundra unplaced genomic scaffold, ASM342692v1 scaffold_417, whole genome shotgun sequence
#=GS NW_014638714.1/2699014-2699309     DE Equus asinus isolate Maral har breed Guanzhong donkey unplaced genomic scaffold, ASM130575v1 scaffold91, whole genome shotgun sequence
#=GS NW_011889064.1/1741552-1741256     DE Pteropus vampyrus isolate Shadow unplaced genomic scaffold, Pvam_2.0 Scaffold283, whole genome shotgun sequence
#=GS NW_006436288.1/866040-866336       DE Pteropus alecto unplaced genomic scaffold, ASM32557v1 scaffold103, whole genome shotgun sequence
#=GS NW_011045596.1/228328-228623       DE Fukomys damarensis unplaced genomic scaffold, DMR_v1.0 scaffold363, whole genome shotgun sequence
#=GS NW_007673769.1/75516-75812         DE Equus przewalskii isolate Burgud unplaced genomic scaffold, Burgud scaffold756, whole genome shotgun sequence
#=GS NW_016529461.1/188157-188451       DE Manis javanica isolate MP_PG03-UM unplaced genomic scaffold, ManJav1.0 SCAFFOLD2445, whole genome shotgun sequence
#=GS NW_003852519.1/1421048-1421342     DE Otolemur garnettii isolate 467f Iridium unplaced genomic scaffold, OtoGar3 scaffold00124, whole genome shotgun sequence
#=GS NC_032654.1/103963461-103963163    DE Bos indicus isolate QUIL7308 breed Nelore chromosome 5, Bos_indicus_1.0, whole genome shotgun sequence
#=GS NC_043709.1/93025222-93024925      DE Suricata suricatta isolate VVHF042 chromosome 10, meerkat_22Aug2017_6uvM2_HiC, whole genome shotgun sequence
#=GS NW_017739137.1/1586566-1586859     DE Rhinolophus sinicus isolate Zhonghua_01 unplaced genomic scaffold, ASM188883v1, whole genome shotgun sequence
#=GS NC_009149.3/41655728-41656027      DE Equus caballus isolate Twilight breed thoroughbred chromosome 6, EquCab3.0, whole genome shotgun sequence
#=GS NW_005393154.1/1367819-1367521     DE Bos mutus isolate yakQH1 unplaced genomic scaffold, BosGru_v2.0 scaffold285_1, whole genome shotgun sequence
#=GS NW_011494962.1/3354688-3354986     DE Bison bison bison isolate TAMUID 2011002044 unplaced genomic scaffold, Bison_UMD1.0 scf7180017864390, whole genome shotgun sequence
#=GS NC_046293.1/27465660-27465953      DE Rhinolophus ferrumequinum isolate MPI-CBG mRhiFer1 chromosome 10, mRhiFer1_v1.p, whole genome shotgun sequence
#=GS NW_004524588.1/3132034-3132333     DE Octodon degus isolate 3935 unplaced genomic scaffold, OctDeg1.0 scaffold00012, whole genome shotgun sequence
#=GS NW_020356453.1/15228545-15228246   DE Vulpes vulpes strain TameXAggressive cross unplaced genomic scaffold, VulVul2.2 scaffold19, whole genome shotgun sequence
#=GS NW_015494625.1/1272682-1272972     DE Rousettus aegyptiacus isolate 1219 unplaced genomic scaffold, Raegyp2.0, whole genome shotgun sequence
#=GS NW_006797390.1/90467-90171         DE Lipotes vexillifer unplaced genomic scaffold, Lipotes_vexillifer_v1 scaffold395, whole genome shotgun sequence
#=GS NW_020093597.1/1283041-1283329     DE Desmodus rotundus isolate DRU21DN04 unplaced genomic scaffold, ASM294091v2 ScWXtkA_65.1, whole genome shotgun sequence
#=GS NC_037332.1/97104636-97104338      DE Bos taurus isolate L1 Dominette 01449 registration number 42190680 breed Hereford chromosome 5, ARS-UCD1.2, whole genome shotgun sequence
#=GS NW_021126247.1/44954443-44954153   DE Phyllostomus discolor isolate MPI-MPIP mPhyDis1 chromosome 2 unlocalized genomic scaffold, mPhyDis1_v1.p Super_scaffold_1, whole genome shotgun sequence
#=GS NW_017842229.1/17568778-17568481   DE Tursiops truncatus isolate MMES2002162SC unplaced genomic scaffold, NIST Tur_tru v1, whole genome shotgun sequence
#=GS NC_033666.1/97566995-97566700      DE Microcebus murinus isolate mixed chromosome 7, Mmur_3.0, whole genome shotgun sequence
#=GS NW_020269077.1/3449269-3449570     DE Canis lupus dingo isolate Sandy unplaced genomic scaffold, ASM325472v1 003439F_002790F_SuperScaffold_31_SuperScaffold_168, whole genome shotgun sequence
#=GS NW_020963266.1/372336-372042       DE Marmota flaviventris isolate SJ_83 unplaced genomic scaffold, ASM367607v1 scaffold457, whole genome shotgun sequence
#=GS NW_004955413.1/9620274-9620564     DE Chinchilla lanigera isolate Chin_1 unplaced genomic scaffold, ChiLan1.0 scaffold00012, whole genome shotgun sequence
#=GS AC_000072.1/156362556-156362848    DE Rattus norvegicus strain BN; Sprague-Dawley chromosome 4, alternate assembly Rn_Celera, whole genome shotgun sequence
#=GS NW_006733678.1/2981050-2980752     DE Balaenoptera acutorostrata scammoni unplaced genomic scaffold, BalAcu1.0 scaffold86, whole genome shotgun sequence
#=GS NC_037548.1/23041580-23041882      DE Bubalus bubalis breed Mediterranean chromosome 4, ASM312139v1, whole genome shotgun sequence
#=GS NW_022631003.1/19843868-19844162   DE Lontra canadensis isolate GAN:19392208 unplaced genomic scaffold, GSC_riverotter_1.0 scaffold9, whole genome shotgun sequence
#=GS NC_040254.1/217382969-217382666    DE Ovis aries strain OAR_USU_Benz2616 breed Rambouillet chromosome 3, Oar_rambouillet_v1.0, whole genome shotgun sequence
#=GS NW_006922075.1/266657-266349       DE Orycteropus afer afer isolate SDZICR_OR568_19922 unplaced genomic scaffold, OryAfe1.0 scaffold00488, whole genome shotgun sequence
#=GS NW_012150696.1/1106591-1106887     DE Propithecus coquereli isolate 6110/MARCELLA unplaced genomic scaffold, Pcoq_1.0 Scaffold487, whole genome shotgun sequence
#=GS NW_019154091.1/39113220-39113515   DE Enhydra lutris kenyoni isolate GAN:26980312 unplaced genomic scaffold, ASM228890v2 scaffoldscaffold7, whole genome shotgun sequence
#=GS NW_019154091.1/39167073-39167368   DE Enhydra lutris kenyoni isolate GAN:26980312 unplaced genomic scaffold, ASM228890v2 scaffoldscaffold7, whole genome shotgun sequence
#=GS NW_015351273.1/9596892-9597187     DE Marmota marmota marmota unplaced genomic scaffold, marMar2.1, whole genome shotgun sequence
#=GS NW_007370663.1/2794068-2794364     DE Eptesicus fuscus isolate BU_THK_EF1 unplaced genomic scaffold, EptFus1.0 scaffold00013, whole genome shotgun sequence
#=GS NW_015504248.1/9683268-9682971     DE Miniopterus natalensis isolate MN2012-01 unplaced genomic scaffold, Mnat.v1 scaff16, whole genome shotgun sequence
#=GS NC_013676.1/27010160-27009864      DE Oryctolagus cuniculus breed Thorbecke inbred chromosome 8, OryCun2.0, whole genome shotgun sequence
#=GS NW_021964223.1/13956192-13955893   DE Vicugna pacos isolate Carlotta (AHFN-0088) chromosome 34 unlocalized genomic scaffold, VicPac3.1 ScfyRBE_77287;HRSCAF=79180, whole genome shotgun sequence
#=GS NW_006501111.1/7616171-7615884     DE Peromyscus maniculatus bairdii unplaced genomic scaffold, Pman_1.0 Scaffold75, whole genome shotgun sequence
#=GS NW_020312893.1/16046509-16046211   DE Callorhinus ursinus isolate GAN/ISIS: 27379988/994484 unplaced genomic scaffold, ASM326570v1 scaffold151, whole genome shotgun sequence
#=GS NW_020998700.1/3476854-3477152     DE Eumetopias jubatus isolate GAN:26980396 unplaced genomic scaffold, ASM402803v1 scaffold94, whole genome shotgun sequence
#=GS NW_004450790.1/1517428-1517724     DE Odobenus rosmarus divergens isolate Ivan unplaced genomic scaffold, Oros_1.0 Scaffold527, whole genome shotgun sequence
#=GS NW_020176571.1/9181661-9181959     DE Neophocaena asiaeorientalis asiaeorientalis breed wild unplaced genomic scaffold, Neophocaena_asiaeorientalis_V1 scaffold150, whole genome shotgun sequence
#=GS NW_020837980.1/18438911-18438613   DE Lagenorhynchus obliquidens isolate GAN/ISIS:26980383/991018 unplaced genomic scaffold, ASM367639v1 scaffold36, whole genome shotgun sequence
#=GS NW_021703783.1/9342728-9343026     DE Monodon monoceros isolate NGI ecotype Baffin Bay Population unplaced genomic scaffold, NGI_Narwhal_1 Super_Scaffold_6, whole genome shotgun sequence
#=GS NC_045772.1/93396697-93396399      DE Phocoena sinus isolate mPhoSin1 chromosome 10, mPhoSin1.pri, whole genome shotgun sequence
#=GS NC_030812.1/95745169-95744863      DE Capra hircus breed San Clemente chromosome 5, ASM170441v1, whole genome shotgun sequence
#=GS NC_045619.1/55855216-55855512      DE Mustela erminea isolate mMusErm1 chromosome 6, mMusErm1.Pri, whole genome shotgun sequence
#=GS NW_018734332.1/12267068-12267368   DE Neomonachus schauinslandi unplaced genomic scaffold, ASM220157v1 Super-Scaffold_23, whole genome shotgun sequence
#=GS NW_022589767.1/1831770-1832070     DE Phoca vitulina isolate PV1807 unplaced genomic scaffold, GSC_HSeal_1.0 scaffold64, whole genome shotgun sequence
#=GS NW_004438554.1/4507518-4507219     DE Orcinus orca isolate Morgan unplaced genomic scaffold, Oorc_1.1 Scaffold140, whole genome shotgun sequence
#=GS NW_007727312.1/434885-435180       DE Galeopterus variegatus unplaced genomic scaffold, G_variegatus-3.0.2 Scaffold1201, whole genome shotgun sequence
#=GS NW_022134971.1/1411010-1411308     DE Globicephala melas isolate X-22926-18 unplaced genomic scaffold, ASM654740v1 scaffold118, whole genome shotgun sequence
#=GS NW_006288361.1/120169-119875       DE Myotis davidii unplaced genomic scaffold, ASM32734v1 scaffold1017, whole genome shotgun sequence
#=GS NW_021630578.1/248259-247969       DE Peromyscus leucopus breed LL Stock unplaced genomic scaffold, Pero_0.1 C0000000451, whole genome shotgun sequence
#=GS NW_004569192.1/10909589-10909292   DE Mustela putorius furo isolate ID#1420 breed Sable unplaced genomic scaffold, MusPutFur1.0 scaffold00051, whole genome shotgun sequence
#=GS NC_000072.6/134925247-134925539    DE Mus musculus strain C57BL/6J chromosome 6, GRCm38.p6 C57BL/6J
#=GS NW_004545902.1/14527414-14527116   DE Sorex araneus isolate GB8-d unplaced genomic scaffold, SorAra2.0 scaffold00047, whole genome shotgun sequence
#=GS NW_020884870.1/45804771-45805071   DE Zalophus californianus unplaced genomic scaffold, zalCal2.2 UZVU01010421.1, whole genome shotgun sequence
#=GS NW_022098015.1/9505165-9505465     DE Delphinapterus leucas isolate GAN/ISIS: 26980492/103006 unplaced genomic scaffold, ASM228892v3 scaffoldscaffold24, whole genome shotgun sequence
#=GS NC_044544.1/14271294-14270996      DE Camelus dromedarius isolate Drom800 breed African chromosome 34, CamDro3, whole genome shotgun sequence
#=GS NC_046159.1/14517784-14517490      DE Rattus rattus isolate New Zealand chromosome 6, Rrattus_CSIRO_v1, whole genome shotgun sequence
#=GS NW_011511552.1/2562911-2563209     DE Camelus bactrianus breed Alxa unplaced genomic scaffold, Ca_bactrianus_MBC_1.0 scaffold272, whole genome shotgun sequence
#=GS NC_045729.1/13646123-13645825      DE Camelus ferus isolate YT-003-E chromosome 34, BCGSAC_Cfer_1.0, whole genome shotgun sequence
#=GS NW_008329365.1/2025836-2025539     DE Nannospalax galili isolate Female #2095 unplaced genomic scaffold, S.galili_v1.0 scaffold210, whole genome shotgun sequence
#=GS NW_022196903.1/128802265-128802554 DE Mastomys coucha isolate ucsf_1 unplaced genomic scaffold, UCSF_Mcou_1 pScaffold20, whole genome shotgun sequence
#=GS NC_034575.1/132904198-132904507    DE Mus caroli chromosome 6, CAROLI_EIJ_v1.1, whole genome shotgun sequence
#=GS NW_004454209.1/2550858-2551155     DE Ceratotherium simum simum isolate SDZICR_KB13650 unplaced genomic scaffold, CerSimSim1.0 scaffold00054, whole genome shotgun sequence
#=GS NW_005358943.1/5807181-5806885     DE Myotis brandtii unplaced genomic scaffold, ASM41265v1 scaffold237, whole genome shotgun sequence
#=GS NW_018342843.1/10371-10675         DE Odocoileus virginianus texanus isolate animal Pink-7 unplaced genomic scaffold, Ovir.te_1.0 scaffold900, whole genome shotgun sequence
#=GS NW_020834768.1/1625927-1626222     DE Acinonyx jubatus isolate Rico unplaced genomic scaffold, Aci_jub_2 Primary Assembly Aci_jub_2_ph1_scaffold42, whole genome shotgun sequence
#=GS NW_004535489.1/978970-979278       DE Ochotona princeps isolate Ochotona princeps_07Jul2011 unplaced genomic scaffold, OchPri3.0 scaffold00054, whole genome shotgun sequence
#=GS NW_006383457.1/1182349-1182651     DE Leptonychotes weddellii isolate WS11-02 unplaced genomic scaffold, LepWed1.0 scaffold00417, whole genome shotgun sequence
#=GS NW_004482824.1/2051456-2051762     DE Dasypus novemcinctus isolate 3-136 unplaced genomic scaffold, Dasnov3.0 Scaffold25087, whole genome shotgun sequence
#=GS NW_021604792.1/6476411-6476118     DE Grammomys surdaster isolate TR1022 unplaced genomic scaffold, NIH_TR_1.0 373, whole genome shotgun sequence
#=GS NW_005871058.1/11846575-11846872   DE Myotis lucifugus unplaced genomic scaffold, Myoluc2.0 scaffold_10, whole genome shotgun sequence
#=GS NT_176391.1/6837658-6837945        DE Cavia porcellus strain inbred line 2N unplaced genomic scaffold, Cavpor3.0 supercont2_28, whole genome shotgun sequence
#=GS NC_037547.1/158080783-158080495    DE Bubalus bubalis breed Mediterranean chromosome 3, ASM312139v1, whole genome shotgun sequence
#=GS NW_021146365.1/11871-12168         DE Physeter catodon isolate SW-GA unplaced genomic scaffold, ASM283717v2 random_1400, whole genome shotgun sequence
#=GS NW_017619867.1/1771189-1771485     DE Panthera pardus isolate Maewha unplaced genomic scaffold, PanPar1.0 scaffold23, whole genome shotgun sequence
#=GS NC_044309.1/46276471-46276767      DE Lynx canadensis isolate LIC74 chromosome B4, mLynCan4_v1.p, whole genome shotgun sequence
#=GS NC_018729.3/48740412-48740713      DE Felis catus isolate Cinnamon breed Abyssinian chromosome B4, Felis_catus_9.0, whole genome shotgun sequence
#=GS NW_006803966.1/5812525-5812818     DE Erinaceus europaeus isolate Erinaceus europaeus_13Jul2011 unplaced genomic scaffold, EriEur2.0 scaffold00043, whole genome shotgun sequence
#=GS NW_004801640.1/2491189-2491452     DE Mesocricetus auratus isolate Golden Hamster female 1 unplaced genomic scaffold, MesAur1.0 scaffold00037, whole genome shotgun sequence
#=GS NW_006711765.1/1178108-1177811     DE Panthera tigris altaica isolate TaeGuk unplaced genomic scaffold, PanTig1.0 scaffold1465, whole genome shotgun sequence
#=GS NW_020822636.1/3563626-3563917     DE Cricetulus griseus strain 17A/GY chromosome 8 unlocalized genomic scaffold, alternate assembly CriGri-PICR picr_79, whole genome shotgun sequence
#=GS NW_004567137.1/13407058-13406770   DE Condylura cristata isolate star-nosed mole 26May11 unplaced genomic scaffold, ConCri1.0 scaffold00036, whole genome shotgun sequence
#=GS NW_020339853.1/34733371-34733072   DE Puma concolor isolate SC36_Marlon unplaced genomic scaffold, PumCon1.0 scaffold_785, whole genome shotgun sequence
#=GS NW_018658052.1/131935-131646       DE Meriones unguiculatus strain 243 unplaced genomic scaffold, MunDraft-v1.0 scaffold309, whole genome shotgun sequence
#=GS NW_017873155.1/2451-2159           DE Castor canadensis isolate Ward unplaced genomic scaffold, C.can genome v1.0 scaffold_3828, whole genome shotgun sequence
#=GS NW_017731426.1/941049-941343       DE Hipposideros armiger isolate ML-2016 unplaced genomic scaffold, ASM189008v1, whole genome shotgun sequence
#=GS NW_004949097.1/1108605-1108893     DE Microtus ochrogaster isolate Prairie Vole_2 chromosome 14 unlocalized genomic scaffold, MicOch1.0 chr14_random_2, whole genome shotgun sequence
#=GS NC_010447.5/59731470-59731179      DE Sus scrofa isolate TJ Tabasco breed Duroc chromosome 5, Sscrofa11.1, whole genome shotgun sequence
#=GS NW_003573422.1/2311690-2311992     DE Loxodonta africana isolate ISIS603380 unplaced genomic scaffold, Loxafr3.0 scaffold_2, whole genome shotgun sequence
#=GS NW_006399817.1/5189366-5189705     DE Elephantulus edwardii isolate Elephantulus edwardi_28Jun2011 unplaced genomic scaffold, EleEdw1.0 scaffold00067, whole genome shotgun sequence
#=GS NW_022105855.1/1904447-1904144     DE Echinops telfairi isolate 266 unplaced genomic scaffold, ASM31398v2 ScPeMD7_1957;HRSCAF=2489, whole genome shotgun sequence
#=GS NC_046159.1/16181411-16181136      DE Rattus rattus isolate New Zealand chromosome 6, Rrattus_CSIRO_v1, whole genome shotgun sequence
#=GS NC_034591.1/149902679-149902963    DE Mus pahari chromosome 2, PAHARI_EIJ_v1.1, whole genome shotgun sequence
#=GS AC_000072.1/154265753-154265482    DE Rattus norvegicus strain BN; Sprague-Dawley chromosome 4, alternate assembly Rn_Celera, whole genome shotgun sequence
#=GS NW_006408604.1/11596989-11596675   DE Chrysochloris asiatica unplaced genomic scaffold, ChrAsi1.0 scaffold00086, whole genome shotgun sequence
#=GS NW_004444120.1/1527724-1528037     DE Trichechus manatus latirostris isolate Lorelei unplaced genomic scaffold, TriManLat1.0 scaffold00184, whole genome shotgun sequence
#=GS NW_004504502.1/22781-22507         DE Jaculus jaculus isolate JJ0015 unplaced genomic scaffold, JacJac1.0 scaffold00190, whole genome shotgun sequence
#=GS NW_003217520.1/1674542-1674258     DE Ailuropoda melanoleuca unplaced genomic scaffold, AilMel_1.0 scaffold484, whole genome shotgun sequence
#=GS NW_012267297.1/1038685-1038993     DE Dipodomys ordii isolate 6190 unplaced genomic scaffold, Dord_2.0 Scaffold81, whole genome shotgun sequence
#=GS NW_004457854.1/230930-230632       DE Dasypus novemcinctus isolate 3-136 unplaced genomic scaffold, Dasnov3.0 Scaffold114, whole genome shotgun sequence
#=GS NW_007907282.1/1294483-1294775     DE Ursus maritimus isolate Baiyulong unplaced genomic scaffold, UrsMar_1.0 scaffold85, whole genome shotgun sequence
#=GS NW_018344043.1/9180236-9180518     DE Phascolarctos cinereus isolate Bilbo 61053 unplaced genomic scaffold, phaCin_unsw_v4.1 phaCin_unsw_v4.1.fa.scaf00092, whole genome shotgun sequence
#=GS NW_020656135.1/32135585-32135292   DE Ursus arctos horribilis isolate GAN/ISIS:MIG12-29695490/34125 unplaced genomic scaffold, ASM358476v1 scaffold15, whole genome shotgun sequence
#=GS NC_045430.1/103816472-103816757    DE Sarcophilus harrisii chromosome 5, mSarHar1.11, whole genome shotgun sequence
#=GS NW_020951209.1/2636935-2636651     DE Vombatus ursinus unplaced genomic scaffold, bare-nosed wombat genome assembly UNPS02011431.1, whole genome shotgun sequence
#=GS NC_008808.1/111602521-111602237    DE Monodelphis domestica chromosome 8, MonDom5, whole genome shotgun sequence
#=GS NC_041738.1/4053193-4053498        DE Ornithorhynchus anatinus isolate Pmale09 chromosome 11, mOrnAna1.p.v1, whole genome shotgun sequence
#=GS NW_006621076.1/4451496-4451176     DE Chelonia mydas unplaced genomic scaffold, CheMyd_1.0 scaffold189, whole genome shotgun sequence
#=GS NW_022645710.1/343914-343588       DE Chelonoidis abingdonii isolate Lonesome George unplaced genomic scaffold, ASM359739v1 Contig520, whole genome shotgun sequence
#=GS NW_007281456.1/723973-724306       DE Chrysemys picta bellii isolate RCT428 unplaced genomic scaffold, Chrysemys_picta_bellii-3.0.3 Scaffold135, whole genome shotgun sequence
#=GS NW_020664463.1/16180355-16180692   DE Terrapene mexicana triunguis isolate 2854851 unplaced genomic scaffold, T_m_triunguis-2.0 Scaffold112, whole genome shotgun sequence
#=GS NW_005853107.1/1366172-1366496     DE Pelodiscus sinensis isolate Daiwa-1 unplaced genomic scaffold, PelSin_1.0 scaffold404, whole genome shotgun sequence
#=GS NC_044322.1/232589786-232589458    DE Gopherus evgoodei ecotype Sinaloan lineage chromosome 1, rGopEvg1_v1.p, whole genome shotgun sequence
#=GS NW_020339853.1/34717508-34717788   DE Puma concolor isolate SC36_Marlon unplaced genomic scaffold, PumCon1.0 scaffold_785, whole genome shotgun sequence
#=GS NW_006532642.1/239851-239542       DE Python bivittatus unplaced genomic scaffold, Python_molurus_bivittatus-5.0.2 Scaffold628, whole genome shotgun sequence
#=GS NW_015386177.1/54944-54675         DE Protobothrops mucrosquamatus isolate PMUCROS unplaced genomic scaffold, P.Mucros_1.0 scaffold_101, whole genome shotgun sequence
#=GS NW_020769308.1/49493864-49493601   DE Pseudonaja textilis unplaced genomic scaffold, EBS10Xv2-PRI ULFR01000001.1, whole genome shotgun sequence
#=GS NC_041316.1/1183516-1183198        DE Podarcis muralis ecotype yellow chromosome 5, PodMur_1.0, whole genome shotgun sequence
#=GS NW_013995860.1/60318644-60318927   DE Apteryx australis mantelli unplaced genomic scaffold, AptMant0 scaffold27
#=GS NW_013995860.1/60321760-60322043   DE Apteryx australis mantelli unplaced genomic scaffold, AptMant0 scaffold27
#=GS NW_020451021.1/304289-304006       DE Apteryx rowi isolate R43461 unplaced genomic scaffold, aptRow1 scaffold_734, whole genome shotgun sequence
#=GS NW_017729022.1/110029767-110030123 DE Gavialis gangeticus isolate Ggan-Ray unplaced genomic scaffold, GavGan_comp1, whole genome shotgun sequence
#=GS NW_020453549.1/4842575-4842860     DE Dromaius novaehollandiae isolate 6597 unplaced genomic scaffold, droNov1 scaffold_51, whole genome shotgun sequence
#=GS NW_003339126.1/385255-384974       DE Anolis carolinensis unplaced genomic scaffold, AnoCar2.0 chrUn0387, whole genome shotgun sequence
#=GS NW_017708092.1/6487908-6487617     DE Alligator mississippiensis isolate KSC_2009_1 unplaced genomic scaffold, ASM28112v4, whole genome shotgun sequence
#=GS NW_005842307.1/78317-78608         DE Alligator sinensis unplaced genomic scaffold, ASM45574v1 scaffold15_1, whole genome shotgun sequence
#=GS NW_020884989.1/688215-687904       DE Corapipo altera isolate COAL_440 unplaced genomic scaffold, ASM394572v1 317, whole genome shotgun sequence
#=GS NW_020716724.1/1365320-1365582     DE Notechis scutatus unplaced genomic scaffold, TS10Xv2-PRI ULFQ01000114.1, whole genome shotgun sequence
#=GS NW_010107688.1/797-1088            DE Pterocles gutturalis isolate BGI_N339 unplaced genomic scaffold, ASM69924v1 scaffold4657, whole genome shotgun sequence
#=GS NW_017728931.1/15293190-15292834   DE Crocodylus porosus isolate Cpor-Errol unplaced genomic scaffold, CroPor_comp1, whole genome shotgun sequence
#=GS NC_046316.1/1149755-1149457        DE Lacerta agilis isolate rLacAgi1 chromosome 5, rLacAgi1.pri, whole genome shotgun sequence
#=GS NW_016690388.1/496361-496672       DE Lepidothrix coronata isolate B3197 unplaced genomic scaffold, Lepidothrix_coronata-1.0 Scaffold208, whole genome shotgun sequence
#=GS NW_010684381.1/1323-1638           DE Colius striatus isolate BGI_N325 unplaced genomic scaffold, ASM69071v1 scaffold26884, whole genome shotgun sequence
#=GS NW_009647222.1/12930375-12930683   DE Charadrius vociferus isolate BGI_N301 unplaced genomic scaffold, ASM70802v2 scaffold90, whole genome shotgun sequence
#=GS NC_045547.1/74744499-74744766      DE Thamnophis elegans isolate rThaEle1 chromosome 7, rThaEle1.pri, whole genome shotgun sequence
#=GS NC_040046.1/133420902-133421199    DE Anas platyrhynchos isolate PK-2015 chromosome 1, IASCAAS_PekingDuck_PBH1.5, whole genome shotgun sequence
#=GS NW_010972909.1/2639410-2639729     DE Haliaeetus leucocephalus isolate CR32 unplaced genomic scaffold, Haliaeetus_leucocephalus-4.0 Scaffold473, whole genome shotgun sequence
#=GS NW_009271502.1/1219722-1219424     DE Struthio camelus australis isolate BGI_N308 unplaced genomic scaffold, ASM69896v1 scaffold186, whole genome shotgun sequence
#=GS NW_009259318.1/3394346-3393997     DE Egretta garzetta isolate BGI_Z169 unplaced genomic scaffold, ASM68718v1 scaffold293, whole genome shotgun sequence
#=GS NW_020897480.1/144544-144232       DE Pipra filicauda isolate LSUMZ 115617 unplaced genomic scaffold, ASM394559v1 Contig817_pilon, whole genome shotgun sequence
#=GS NW_020897850.1/643271-643586       DE Neopelma chrysocephalum unplaced genomic scaffold, ASM398488v2 Primary Assembly neopelma1_188, whole genome shotgun sequence
#=GS NW_009751504.1/583-265             DE Haliaeetus albicilla isolate BGI_N329 unplaced genomic scaffold, ASM69140v1 scaffold31600, whole genome shotgun sequence
#=GS NW_010490172.1/693-373             DE Chlamydotis macqueenii isolate BGI_N324 unplaced genomic scaffold, ASM69519v1 scaffold22354, whole genome shotgun sequence
#=GS NC_044020.1/25244155-25243829      DE Aquila chrysaetos chrysaetos chromosome 17, bAquChr1.2, whole genome shotgun sequence
#=GS NW_005054326.1/3074051-3074332     DE Geospiza fortis unplaced genomic scaffold, GeoFor_1.0 scaffold10, whole genome shotgun sequence
#=GS NW_009703638.1/1252-1621           DE Apaloderma vittatum isolate BGI_N311 unplaced genomic scaffold, ASM70340v1 Scaffold33962, whole genome shotgun sequence
#=GS NW_013185665.1/745394-745704       DE Anser cygnoides domesticus breed Zhedong unplaced genomic scaffold, AnsCyg_PRJNA183603_v1.0 scaffold22, whole genome shotgun sequence
#=GS NW_009172898.1/606-334             DE Phalacrocorax carbo isolate BGI_N336 unplaced genomic scaffold, ASM70892v1 scaffold33329, whole genome shotgun sequence
#=GS NW_010161025.1/1037-1412           DE Mesitornis unicolor isolate BGI_N332 unplaced genomic scaffold, ASM69576v1 scaffold41010, whole genome shotgun sequence
#=GS NW_021940861.1/671449-671763       DE Manacus vitellinus isolate BGI_N305 unplaced genomic scaffold, ASM171598v3 scaffold_88_pilon, whole genome shotgun sequence
#=GS NW_010774614.1/865-567             DE Balearica regulorum gibbericeps isolate BGI_N312 unplaced genomic scaffold, ASM70989v1 scaffold28718, whole genome shotgun sequence
#=GS NC_044586.1/8171146-8171466        DE Camarhynchus parvulus chromosome 1A, STF_HiC, whole genome shotgun sequence
#=GS NW_004848253.1/2771869-2771554     DE Melopsittacus undulatus unplaced genomic scaffold, Melopsittacus_undulatus_6.3 budgerigar_v6.3_scf900160277041, whole genome shotgun sequence
#=GS NW_009085202.1/637-325             DE Pelecanus crispus isolate BGI_N334 unplaced genomic scaffold, ASM68737v1 scaffold41364, whole genome shotgun sequence
#=GS NW_020454383.1/217266-217570       DE Nothoprocta perdicaria isolate Ctin4 unplaced genomic scaffold, notPer1 scaffold_126, whole genome shotgun sequence
#=GS NW_013658678.1/435899-436171       DE Thamnophis sirtalis isolate EDBJR-23777 unplaced genomic scaffold, Thamnophis_sirtalis-6.0 Scaffold998, whole genome shotgun sequence
#=GS NW_018150764.1/1741438-1741769     DE Pogona vitticeps unplaced genomic scaffold, pvi1.1.0 contig2681, whole genome shotgun sequence
#=GS NW_010581680.1/679759-680060       DE Tinamus guttatus isolate BGI_N309 unplaced genomic scaffold, ASM70537v2 scaffold1073, whole genome shotgun sequence
#=GS NC_045641.1/70881334-70881016      DE Chiroxiphia lanceolata isolate bChiLan1 chromosome 5, bChiLan1.pri, whole genome shotgun sequence
#=GS NW_009258102.1/150288-150675       DE Cuculus canorus isolate BGI_N303 unplaced genomic scaffold, ASM70932v1 scaffold279, whole genome shotgun sequence
#=GS NW_009225259.1/925-1250            DE Fulmarus glacialis isolate BGI_N327 unplaced genomic scaffold, ASM69083v1 scaffold17457, whole genome shotgun sequence
#=GS NC_031773.1/70981722-70981332      DE Parus major isolate Abel chromosome 1A, Parus_major1.1, whole genome shotgun sequence
#=GS NC_015011.2/68900686-68900945      DE Meleagris gallopavo isolate NT-WF06-2002-E0010 breed Aviagen turkey brand Nicholas breeding stock chromosome 1, Turkey_5.1, whole genome shotgun sequence
#=GS NC_045559.1/70547348-70547050      DE Aythya fuligula isolate bAytFul2 chromosome 1, bAytFul2.pri, whole genome shotgun sequence
#=GS NW_015166470.1/175370-175700       DE Gekko japonicus isolate JY-2015 unplaced genomic scaffold, Gekko_japonicus_V1.1 scaffold1620, whole genome shotgun sequence
#=GS NW_009912053.1/906-594             DE Nestor notabilis isolate BGI_N333 unplaced genomic scaffold, ASM69687v1 scaffold32030, whole genome shotgun sequence
#=GS NW_005087588.1/6671927-6672323     DE Pseudopodoces humilis unplaced genomic scaffold, PseHum1.0 scaffold197, whole genome shotgun sequence
#=GS NW_010067926.1/1082-1405           DE Tauraco erythrolophus isolate BGI_N340 unplaced genomic scaffold, ASM70936v1 scaffold37637, whole genome shotgun sequence
#=GS NW_018363880.1/435673-435405       DE Numida meleagris isolate 19003 breed g44 Domestic line unplaced genomic scaffold, NumMel1.0 unplaced_Scaffold208, whole genome shotgun sequence
#=GS NW_009606216.1/911-1217            DE Cariama cristata isolate BGI_N322 unplaced genomic scaffold, ASM69053v1 scaffold39982, whole genome shotgun sequence
#=GS NW_010529089.1/989-1316            DE Phaethon lepturus isolate BGI_N335 unplaced genomic scaffold, ASM68728v1 scaffold42033, whole genome shotgun sequence
#=GS NW_004994924.1/794473-794800       DE Falco cherrug unplaced genomic scaffold, F_cherrug_v1.0 scaffold132_1, whole genome shotgun sequence
#=GS NW_008824864.1/3372313-3371997     DE Pygoscelis adeliae isolate BGI_AS28 unplaced genomic scaffold, ASM69910v1 Scaffold65, whole genome shotgun sequence
#=GS NW_020958498.1/5723-6047           DE Empidonax traillii isolate 1590-97213 ecotype Southwest subspecies unplaced genomic scaffold, ASM303162v1 scaffold3305:size13769, whole genome shotgun sequence
#=GS NW_014650466.1/6152705-6153036     DE Sturnus vulgaris isolate 715 unplaced genomic scaffold, Sturnus_vulgaris-1.0 Scaffold5, whole genome shotgun sequence
#=GS NW_004930042.1/3446913-3446588     DE Falco peregrinus unplaced genomic scaffold, F_peregrinus_v1.0 scaffold399_1, whole genome shotgun sequence
#=GS NW_004973623.1/518451-518749       DE Columba livia breed Danish Tumbler unplaced genomic scaffold, Cliv_1.0 scaffold445, whole genome shotgun sequence
#=GS NW_009860135.1/893-567             DE Leptosomus discolor isolate BGI_N330 unplaced genomic scaffold, ASM69178v1 Scaffold22374, whole genome shotgun sequence
#=GS NW_005081546.1/5805972-5806298     DE Zonotrichia albicollis isolate Tan morph unplaced genomic scaffold, Zonotrichia_albicollis-1.0.1 Scaffold10, whole genome shotgun sequence
#=GS NW_015091152.1/1014865-1015185     DE Calidris pugnax isolate Ruff unplaced genomic scaffold, ASM143184v1 scaffold298, whole genome shotgun sequence
#=GS NW_008796215.1/151622-152012       DE Aptenodytes forsteri isolate BGI_AS27 unplaced genomic scaffold, ASM69914v1 Scaffold73, whole genome shotgun sequence
#=GS NW_022670524.1/3105114-3104792     DE Tyto alba alba unplaced genomic scaffold, genome_assembly_l500, whole genome shotgun sequence
#=GS NC_044279.2/54129561-54129225      DE Strigops habroptila isolate Jane chromosome 3, bStrHab1.2.pri, whole genome shotgun sequence
#=GS NW_007252349.1/59073-59357         DE Carlito syrichta isolate Samal-C Ts95f unplaced genomic scaffold, Tarsius_syrichta-2.0.1 Scaffold308253, whole genome shotgun sequence
#=GS NC_044999.1/70503944-70503562      DE Taeniopygia guttata isolate Blue55 chromosome 1A, bTaeGut2.pat.W.v2, whole genome shotgun sequence
#=GS NC_045479.1/9602624-9602957        DE Corvus moneduloides isolate bCorMon1 chromosome 4, bCorMon1.pri, whole genome shotgun sequence
#=GS NW_010227701.1/578-247             DE Eurypyga helias isolate BGI_N326 unplaced genomic scaffold, ASM69077v1 scaffold13400, whole genome shotgun sequence
#=GS NC_006088.5/72105056-72105339      DE Gallus gallus breed Red Jungle Fowl isolate RJF #256 chromosome 1, GRCg6a
#=GS NW_010314652.1/1190-1562           DE Antrostomus carolinensis isolate BGI_N321 unplaced genomic scaffold, ASM70074v1 scaffold25535, whole genome shotgun sequence
#=GS NW_022044632.1/8389664-8390059     DE Serinus canaria isolate sc_yellow_7_cibi ecotype domestic yellow unplaced genomic scaffold, cibio_Scana_2019 scaffold_6, whole genome shotgun sequence

NC_000012.12/12722106-12722395             UCUGUAAAAACACUGA.AAA.A.UUAUACUAACUUAUUUAUG..U...U.A...A.A...AGA.............U..........U.............U...U......U....U....U.......U..............AAUCUA.G......ACA.AUAU....ACA..............AGCCAAAGU...
#=GR NC_000012.12/12722106-12722395     PP ****************.***.*.*******************..*...*.*...*.*...***.............*..........*.............*...*......*....*....*.......*..............******.*......***.****....***..............*********...
NC_027880.1/13125278-13125567              UCUGUAAAAACACUGA.AAA.A.UUAUACUAACUUAUUUAUG..U...U.A...A.A...AGA.............U..........U.............U...U......U....U....U.......U..............AAUCUA.G......ACA.AUAU....ACA..............AGCCAAAGU...
#=GR NC_027880.1/13125278-13125567      PP ****************.***.*.*******************..*...*.*...*.*...***.............*..........*.............*...*......*....*....*.......*..............******.*......***.****....***..............*********...
NC_036891.1/12972348-12972637              UCUGUAAAAACACUGA.AAA.A.UUAUACUAACUUAUUUAUG..U...U.A...A.A...AGA.............U..........U.............U...U......U....U....U.......U..............AAUCUA.G......ACA.AUAU....ACA..............AGCCAAAGU...
#=GR NC_036891.1/12972348-12972637      PP ****************.***.*.*******************..*...*.*...*.*...***.............*..........*.............*...*......*....*....*.......*..............******.*......***.****....***..............*********...
NC_036915.1/13097295-13097585              UCUGUAAAAACACUGA.AAA.A.UUAUACUAACUUAUUUAUG..U...U.A...A.A...AGA.............U..........U.............U...U......U....U....U.......U..............AAUCUA.G......ACA.AUAU....ACA..............AGCCAAAGU...
#=GR NC_036915.1/13097295-13097585      PP ****************.***.*.*******************..*...*.*...*.*...***.............*..........*.............*...*......*....*....*.......*..............******.*......***.****....***..............*********...
NC_044403.1/21100041-21099751              UCUGUACAAACACUGA.AAA.A.UUAUACUAACUUAUUUAUG..U...U.A...A.A...AGA.............U..........U.............U...U......U....U....U.......U..............AAUCUA.G......ACA.AUAU....ACA..............AGCCAAAGU...
#=GR NC_044403.1/21100041-21099751      PP ****************.***.*.*******************..*...*.*...*.*...***.............*..........*.............*...*......*....*....*.......*..............******.*......***.****....***..............*********...
NW_022611650.1/11473973-11474263           UCUGUACAAACACUGA.AAA.A.UUAUACUAACUUAUUUAUG..U...U.A...A.A...AGA.............U..........U.............U...U......U....U....U.......U..............AAUCUA.G......ACA.AUAU....ACA..............AGCCAAAGU...
#=GR NW_022611650.1/11473973-11474263   PP ****************.***.*.*******************..*...*.*...*.*...***.............*..........*.............*...*......*....*....*.......*..............******.*......***.****....***..............*********...
NC_044614.1/11744280-11744567              UCUGUAAAAACACUGA.AAA.A.UUAUACUAACUUAUUUAUG..U...U.A...A.A...AGA.............U..........U.............U...U......U....U....U.......U..............AAUCUA.G......ACA.AUAU....ACA..............AGCCAAAGU...
#=GR NC_044614.1/11744280-11744567      PP ****************.***.*.*******************..*...*.*...*.*...***.............*..........*.............*...*......*....*....*.......*..............******.*......***.****....***..............*********...
NW_012104599.1/1048802-1048512             UCUGUAAAAACACUGA.AAA.A.UUAUACUAACUUAUUUAUG..U...U.A...A.A...AGA.............U..........U.............U...U......U....U....U.......U..............AAUCUA.G......ACA.AUAU....ACA..............AGCCAAAGU...
#=GR NW_012104599.1/1048802-1048512     PP ****************.***.*.*******************..*...*.*...*.*...***.............*..........*.............*...*......*....*....*.......*..............******.*......***.****....***..............*********...
NW_012009027.1/12888675-12888385           UCUGUAAAAACACUGA.AAA.A.UUAUACUAACUUAUUUAUG..U...U.A...A.A...AGA.............U..........U.............U...U......U....U....U.......U..............AAUCUA.G......ACA.AUAU....ACA..............AGCCAAAGU...
#=GR NW_012009027.1/12888675-12888385   PP ****************.***.*.*******************..*...*.*...*.*...***.............*..........*.............*...*......*....*....*.......*..............******.*......***.****....***..............*********...
NC_022282.1/13293576-13293866              UCUGUAAAAACACUGA.AAA.A.UUAUACUAACUUAUUUAUG..U...U.A...A.A...AGA.............U..........U.............U...U......U....U....U.......U..............AAUCUA.G......ACA.AUAU....ACA..............AGCCAAAGU...
#=GR NC_022282.1/13293576-13293866      PP ****************.***.*.*******************..*...*.*...*.*...***.............*..........*.............*...*......*....*....*.......*..............******.*......***.****....***..............*********...
NC_023652.1/12616964-12617254              UCUGUAAAAACACUGA.AAA.A.UUAUACUAACUUAUUUAUG..U...U.A...A.A...AGA.............U..........U.............U...U......U....U....U.......U..............AAUCUA.G......ACA.AUAU....ACA..............AGCCAAAGU...
#=GR NC_023652.1/12616964-12617254      PP ****************.***.*.*******************..*...*.*...*.*...***.............*..........*.............*...*......*....*....*.......*..............******.*......***.****....***..............*********...
NW_012010756.1/8515263-8514973             UCUGUAAAAACACUGA.AAA.A.UUAUACUAACUUAUUUAUG..U...U.A...A.A...AGA.............U..........U.............U...U......U....U....U.......U..............AAUCUA.G......ACA.AUAU....ACA..............AGCCAAAGU...
#=GR NW_012010756.1/8515263-8514973     PP ****************.***.*.*******************..*...*.*...*.*...***.............*..........*.............*...*......*....*....*.......*..............******.*......***.****....***..............*********...
NC_045443.1/12779205-12779495              UCUGUAAAAACACUGA.AAA.A.UUAUACUAACUUAUUUAUG..U...U.A...A.A...AGA.............U..........U.............U...U......U....U....U.......U..............AAUCUA.G......ACA.AUAU....ACA..............AGCCAAAGU...
#=GR NC_045443.1/12779205-12779495      PP ****************.***.*.*******************..*...*.*...*.*...***.............*..........*.............*...*......*....*....*.......*..............******.*......***.****....***..............*********...
NC_037679.1/106694848-106695138            UCUGUAAAAACACUGA.AAA.A.UUAUACUAACUUAUUUAUG..U...U.A...A.A...AGA.............U..........U.............U...U......U....U....U.......U..............AAUCUA.G......ACA.AUAU....ACA..............AGCCAAAGU...
#=GR NC_037679.1/106694848-106695138    PP ****************.***.*.*******************..*...*.*...*.*...***.............*..........*.............*...*......*....*....*.......*..............******.*......***.****....***..............*********...
NC_041764.1/14096546-14096836              UCUGUAAAAACACUGA.AAA.A.UUAUACUAACUUAUUUAUG..U...U.A...A.A...AGA.............U..........U.............U...U......U....U....U.......U..............AAUCUA.G......ACA.AUAU....ACA..............AGCCAAAGU...
#=GR NC_041764.1/14096546-14096836      PP ****************.***.*.*******************..*...*.*...*.*...***.............*..........*.............*...*......*....*....*.......*..............******.*......***.****....***..............*********...
NC_044984.1/12197647-12197937              UCUGUAAAAACACUGA.AAA.A.UUAUACUAACUUAUUUAUG..U...U.A...A.A...AGA.............U..........U.............U...U......U....U....U.......U..............AAUCUA.G......ACA.AUAU....ACA..............AGCCAAAGU...
#=GR NC_044984.1/12197647-12197937      PP ****************.***.*.*******************..*...*.*...*.*...***.............*..........*.............*...*......*....*....*.......*..............******.*......***.****....***..............*********...
NW_022681456.1/118879328-118879038         UCUGUAAAAACACUGA.AAA.A.UUAUACUAACUUAUUUAUG..U...U.A...A.A...AGA.............U..........U.............U...U......U....U....U.......U..............AAUCUA.G......ACA.AUAU....ACA..............AGCCAAAGU...
#=GR NW_022681456.1/118879328-118879038 PP ****************.***.*.*******************..*...*.*...*.*...***.............*..........*.............*...*......*....*....*.......*..............******.*......***.****....***..............*********...
NW_012112030.1/8437974-8438265             UCUGUAAAAACACUGA.AAA.A.UUAUACUAACUUAUUUAUG..U...U.A...A.A...AGA.............U..........U.............U..uU......U....U....U.......U..............AAUCUA.G......ACA.AUAU....ACA..............AGCCAAAGU...
#=GR NW_012112030.1/8437974-8438265     PP ****************.***.*.*******************..*...*.*...*.*...***.............7..........6.............6..15......6....7....8.......9..............******.*......***.****....***..............*********...
NW_018498859.1/8335803-8335510             UCUGUAAAAACACUGA.AAA.A.UUAUACUAACUUAUUUAUG..U...U.A...A.A...AGAu..........uuU..........U.............U...U......U....U....U.......U..............AAUCUA.G......ACA.AUAU....ACA..............AGCCAAAGU...
#=GR NW_018498859.1/8335803-8335510     PP ****************.***.*.*******************..*...*.*...*.*...***6..........655..........6.............6...7......7....8....9.......9..............******.*......***.****....***..............*********...
NC_044558.1/13699808-13700097              UCUGUAAAAACACUGA.AAA.A.UUAUACUAACUUAUUUAUG..U...U.A...A.A...AGA.............U..........U.............U...U......U....U....U.......U..............AAUCUA.G......ACA.AUAU....ACA..............AGCCAAAGU...
#=GR NC_044558.1/13699808-13700097      PP ****************.***.*.*******************..*...*.*...*.*...***.............*..........*.............*...*......*....*....*.......*..............******.*......***.****....***..............*********...
NC_013904.1/8835095-8834803                UCUGUAAAAACACUGA.AAA.A.UUAUACUAACUUAUUUAUG..U...U.A...A.A...AGAu...........uU..........U.............U...U......U....U....U.......U..............AAUCUA.G......ACA.AUAU....ACA..............AGCCAAAGU...
#=GR NC_013904.1/8835095-8834803        PP ****************.***.*.*******************..*...*.*...*.*...***7...........66..........6.............7...7......8....8....9.......9..............******.*......***.****....***..............*********...
NW_022437024.1/1172812-1173105             UCUGUAAAAACACUGA.AAA.A.UUAUACUAACUUAUUUAUG..U...U.A...A.A...AGAu..........uuU..........U.............U...U......U....U....U.......U..............AAUCUA.G......ACA.AUAU....ACA..............AGCCAAAGU...
#=GR NW_022437024.1/1172812-1173105     PP ****************.***.*.*******************..*...*.*...*.*...***6..........655..........6.............6...7......7....8....9.......9..............******.*......***.****....***..............*********...
NW_016107317.1/725558-725853               UCUGUAAAAACACUGA.AAA.A.UUAUACUAACUUAUUUAUG..U...U.A...A.A...AGAuu........uuuU..........U.............U...U......U....U....U.......U..............AAUCUA.G......ACA.AUAU....ACA..............AGCCAAAGU...
#=GR NW_016107317.1/725558-725853       PP ****************.***.*.*******************..*...*.*...*.*...***65........5444..........5.............5...6......7....7....8.......9..............******.*......***.****....***..............*********...
NW_003943669.1/5055867-5056163             UCUGUAAAAACACUGA.AAA.A.UUAUACUAACUUAUUUAUG..U...U.A...A.A...AGAuuu.......uuuU..........U.............U...U......U....U....U.......U..............AAUCUA.G......ACA.AUAU....ACA..............AGCCAAAGU...
#=GR NW_003943669.1/5055867-5056163     PP ****************.***.*.*******************..*...*.*...*.*...***654.......4433..........4.............5...6......6....7....8.......9..............******.*......***.****....***..............*********...
NW_015351262.1/1397865-1398160             UCUGUAAAGACACUGA.AAA.A.UUAUACUAACUUAUUUAUG..U...U.A...A.A..aAGAga.........uuU..........U.............U...U......U....U....U.......U..............AAUCUA.G......ACA.AUAU....ACA..............AGCCAAAGU...
#=GR NW_015351262.1/1397865-1398160     PP ****************.***.*.*******************..*...*.8...7.5..267788.........877..........8.............8...8......9....9....9.......*..............******.*......***.****....***..............*********...
NW_004624752.1/25202741-25202448           UCUGUAAAGACACUGA.AAA.A.UUAUACUAACUUAUUUAUG..U...U.A...A.G...AGAu...........uU..........U.............U...U......U....U....U.......U..............AAUCUA.G......ACA.AUAU....ACA..............AGCCAAAGU...
#=GR NW_004624752.1/25202741-25202448   PP ****************.***.*.*******************..*...*.*...*.*...***7...........77..........7.............8...8......8....9....9.......9..............******.*......***.****....***..............*********...
NW_006203577.1/475790-475494               UAUGUAAAGACACUGA.AAA.A.UUAUACUAACUUAUUUAUG..U...U.A...A.A...AGAga........uuuU..........U.............U...U......U....U....U.......U..............AAUCUA.G......ACA.AUAU....ACA..............AGCCAAAGU...
#=GR NW_006203577.1/475790-475494       PP ****************.***.*.*******************..*...*.*...*.*...***77........6655..........6.............7...7......8....8....9.......9..............******.*......***.****....***..............*********...
NW_016803311.1/280045-280332               UCUGUAA-AACACUGA.-AA.A.UUAUACUAACUUAUUUAUG..U...U.A...A.A...AGA.............U..........U.............U...U......U....U....U.......U..............AAUCUA.G......ACA.AUAU....ACA..............AGCCAAAGU...
#=GR NW_016803311.1/280045-280332       PP ****986.6799*986..57.8.*******************..*...*.*...*.*...***.............*..........*.............*...*......*....*....*.......*..............******.*......***.****....***..............*********...
NW_007249827.1/263753-263459               UCUGUAAAGACACUGA.-AA.A.UUAUACUAACUUAUUUAUG..U...U.Aa.aA.A...GAG.............A..........U.............U...U......U....U....U.......Aa...........aaAAUCUA.G......ACA.AUAU....ACA..............AGCCAAAGU...
#=GR NW_007249827.1/263753-263459       PP **************86..57.8.*******************..*...*.95.44.4...455.............5..........5.............5...5......5....5....4.......32...........2279****.*......***.****....***..............*********...
NW_004936587.1/4573438-4573144             UCUGUAAAGACACUGA.AAA.A.UUAUACUAACUUAUUUAUG..U...U.A...A.A..aAGAga.........uuU..........U.............U...U......U....U....U.......U..............AAUCUA.G......ACA.AUAU....ACA..............AGCCAAAGU...
#=GR NW_004936587.1/4573438-4573144     PP ****************.***.*.*******************..*...*.8...7.5..257766.........666..........7.............7...8......8....8....9.......9..............******.*......***.****....***..............*********...
NW_020963351.1/6201074-6200778             UCUGUAAAGACACUGA.AAA.A.UUAUACUAACUUAUUUAUG..U...U.A...A.A..aAGAga........uuuU..........U.............U...U......U....U....U.......U..............AAUCUA.G......ACA.AUAU....ACA..............AGCCAAAGU...
#=GR NW_020963351.1/6201074-6200778     PP ****************.***.*.*******************..*...*.8...7.5..267788........8766..........7.............7...8......8....9....9.......9..............******.*......***.****....***..............*********...
NW_020540305.1/1396694-1396399             UCUGUAAAGACACUGA.AAA.A.UUAUACUAACUUAUUUAUG..U...U.A...A.A..aAGAga........uuuU..........U.............U...U......U....U....U.......U..............AAUCUA.G......ACA.AUAU....ACA..............AGCCAAAGU...
#=GR NW_020540305.1/1396694-1396399     PP ****************.***.*.*******************..*...*.8...7.5..257666........6655..........6.............6...7......8....8....9.......9..............******.*......***.****....***..............*********...
NW_014638714.1/2699014-2699309             UCUGUAAAGACACUGA.AAA.A.UUAUACUAACUUAUUUAUG..U...U.A...A.A...AAGaga.......uuuU..........U.............U...U......U....U....U.......U..............AAUCUA.G......ACA.AUAU....ACA..............AGCCAAAGU...
#=GR NW_014638714.1/2699014-2699309     PP ****************.***.*.*******************..*...*.*...*.*...***666.......5555..........7.............7...8......8....8....9.......9..............******.*......***.****....***..............*********...
NW_011889064.1/1741552-1741256             UCUGUAAAGACACUGA.AAA.A.UUAUACUAACUUAUUUAUG..U...U.A...AaA...AGA.............U..........U.............U...UuuuuuuU....U....U.......U..............AAUCUA.G......ACA.AUAU....ACA..............AGCCAAAGU...
#=GR NW_011889064.1/1741552-1741256     PP ****************.***.*.*******************..*...*.8...626...899.............8..........7.............6...51111115....6....7.......8..............******.*......***.****....***..............*********...
NW_006436288.1/866040-866336               UCUGUAAAGACACUGA.AAA.A.UUAUACUAACUUAUUUAUG..U...U.A...AaA...AGA.............U..........U.............U...UuuuuuuU....U....U.......U..............AAUCUA.G......ACA.AUAU....ACA..............AGCCAAAGU...
#=GR NW_006436288.1/866040-866336       PP ****************.***.*.*******************..*...*.8...626...899.............8..........7.............6...51111115....6....7.......8..............******.*......***.****....***..............*********...
NW_011045596.1/228328-228623               UCUGUAAAGACACUGA.AAA.A.UUAUACUAACUUAUUUAUG..U...U.A...A.A..aAGAga.........uuU..........U.............U...U......U....U....U.......U..............AAUCUA.G......ACA.AUAU....ACA..............AGCCAAAGU...
#=GR NW_011045596.1/228328-228623       PP ****************.***.*.*******************..*...*.8...7.5..267788.........877..........8.............8...8......9....9....9.......*..............******.*......***.****....***..............*********...
NW_007673769.1/75516-75812                 UCUGUAAAGACACUGA.AAA.A.UUAUACUAACUUAUUUAUG..U...U.A...A.A...AAGaga.......uuuU..........U.............U...U......U....U....U.......U..............AAUCUA.G......ACA.AUAU....ACA..............AGCCAAAGU...
#=GR NW_007673769.1/75516-75812         PP ****************.***.*.*******************..*...*.*...*.9...999888.......7666..........7.............7...8......8....9....9.......9..............******.*......***.****....***..............*********...
NW_016529461.1/188157-188451               UCUGUAAAGACACUGA.AAA.A.UUAUACUAACUUAUUUAUG..U...U.A...A.A..aAGAg..........auU..........U.............U...U......U....U....U.......U..............AAUCUA.G......GCA.AUAU....AUA..............AGCCAAAGU...
#=GR NW_016529461.1/188157-188451       PP ****************.***.*.*******************..*...*.8...7.5..25665..........555..........6.............7...7......8....8....9.......9..............******.*......***.****....***..............*********...
NW_003852519.1/1421048-1421342             UCUGUAAAGACACUGA.AAA.A.UUAUACUAACUUAUUUAUG..U...U.A...A.A..aAGAg..........auU..........U.............U...U......U....U....U.......U..............AAUCUA.G......ACA.AUAU....ACA..............AGCCAAAGU...
#=GR NW_003852519.1/1421048-1421342     PP ****************.***.*.*******************..*...*.7...5.4..14556..........688..........8.............8...9......9....9....9.......*..............******.*......***.****....***..............*********...
NC_032654.1/103963461-103963163            UCUGUAAAGACACUGA.-AA.A.UUAUACUAACUUAUUUAUG..U...U.A...AaA...AGAu...........uU..........U.............U...U......U....U....U.......U..............AAUCUA.G......ACA.AUAU....ACA..............AGCCAAAGU...
#=GR NC_032654.1/103963461-103963163    PP **************86..57.8.*******************..*...*.8...625...7888...........77..........8.............8...8......9....9....9.......*..............******.*......***.****....***..............*********...
NC_043709.1/93025222-93024925              UCUGUAAAGACACUGA.AAA.A.UUAUACUAACUUAUUUAUG..U...U.A...A.A..aAGAga........uuuU..........U.............U...U......U....U....U.......U..............AAUCUA.G......ACC.AUAU....ACA..............AGCCAAAGU...
#=GR NC_043709.1/93025222-93024925      PP ****************.***.*.*******************..*...*.8...6.5..256677........8766..........7.............7...8......8....9....9.......9..............******.*......***.****....***..............*********...
NW_017739137.1/1586566-1586859             UCUGUAAAGACACUGA.-AA.A.UUAUACUAACUUAUUUAUG..U...U.A...A.A...AAGag........auuU..........U.............U...U......U....U....U.......U..............AAUCUA.G......GCA.AUAU....ACA..............AGCCAAAGU...
#=GR NW_017739137.1/1586566-1586859     PP **************86..57.8.*******************..*...*.*...*.9...99966........6655..........7.............8...8......8....9....9.......9..............******.*......***.****....***..............*********...
NC_009149.3/41655728-41656027              UCUGUAAAGACACUGA.AAA.A.UUAUACUAACUUAUUUAUG..U...U.A...A.A...AAGagau....uuuuuU..........U.............U...U......U....U....U.......U..............AAUCUA.G......ACA.AUAU....ACA..............AGCCAAAGU...
#=GR NC_009149.3/41655728-41656027      PP ****************.***.*.*******************..*...*.*...*.9...9998877....655444..........5.............6...6......7....8....8.......9..............******.*......***.****....***..............*********...
NW_005393154.1/1367819-1367521             UCUGUAAAGACACUGA.-AA.A.UUAUACUAACUUAUUUAUG..U...U.A...AaA...AGAu...........uU..........U.............U...U......U....U....U.......U..............AAUCUA.G......ACA.AUAU....ACA..............AGCCAAAGU...
#=GR NW_005393154.1/1367819-1367521     PP **************86..57.8.*******************..*...*.8...625...7888...........77..........8.............8...8......9....9....9.......*..............******.*......***.****....***..............*********...
NW_011494962.1/3354688-3354986             UCUGUAAAGACACUGA.-AA.A.UUAUACUAACUUAUUUAUG..U...U.A...AaA...AGAu...........uU..........U.............U...U......U....U....U.......U..............AAUCUA.G......ACA.AUAU....ACA..............AGCCAAAGU...
#=GR NW_011494962.1/3354688-3354986     PP **************86..57.8.*******************..*...*.8...625...7888...........77..........8.............8...8......9....9....9.......*..............******.*......***.****....***..............*********...
NC_046293.1/27465660-27465953              UCUGUAAAGACACUGA.-AA.A.UUAUACUAACUUAUUUAUG..U...U.A...A.A...AAGag........auuU..........U.............U...U......U....U....U.......U..............AAUCUA.G......GCA.AUAU....ACA..............AGCCAAAGU...
#=GR NC_046293.1/27465660-27465953      PP **************86..57.8.*******************..*...*.*...*.9...99966........6655..........7.............8...8......8....9....9.......9..............******.*......***.****....***..............*********...
NW_004524588.1/3132034-3132333             UCUGUAAAGACACUGA.AAA.A.UUAUACUAACUUAUUUAUG..U...U.A...A.A...AAAgauu....uuuuuU..........U.............U...U......U....U....U.......A..............AAUUUA.G......ACA.AUAU....ACA..............AGCCAAAGU...
#=GR NW_004524588.1/3132034-3132333     PP ****************.***.*.*******************..*...*.9...8.7...6555465....443322..........3.............4...4......5....5....6.......7..............9*****.*......***.****....***..............*********...
NW_020356453.1/15228545-15228246           UCUGUAAAGACACUGA.GAA.A.UUAUACUAACUUAUUUAUG..U...U.A...A.A..aAGAgau.......uuuU..........U.............U...U......U....U....U.......U..............AAUCUA.G......ACC.AUAU....ACA..............AGCCAAAGU...
#=GR NW_020356453.1/15228545-15228246   PP ****************.***.*.*******************..*...*.8...6.5..2566777.......6555..........6.............6...7......7....8....9.......9..............******.*......***.****....***..............*********...
NW_015494625.1/1272682-1272972             UCUGUAAAGACACUGA.AAA.A.UUAUACUAACUUAUUUAUG..U...U.A...A.A..aAGAga........uuuU..........U.............U...U......U....U....U.......U..............AAUCUA.G......ACA.AUAU....ACA..............AGCCAAAGU...
#=GR NW_015494625.1/1272682-1272972     PP ****************.***.*.*******************..*...*.8...7.5..256655........5444..........5.............6...6......7....8....8.......9..............******.*......***.****....***..............*********...
NW_006797390.1/90467-90171                 UCUGUAAAGACACUGA.-AA.A.UUAUACUAACUUAUUUAUG..U..uA.A...A.A...AGAga........uuuU..........U.............U...U......U....U....U.......U..............AAUCUA.G......ACA.AUAU....ACA..............AGCCAAAGC...
#=GR NW_006797390.1/90467-90171         PP **************86..57.8.******************9..5..37.7...8.8...88888........8777..........7.............8...8......8....9....9.......9..............******.*......***.****....***..............*********...
NW_020093597.1/1283041-1283329             UCUGUAAAGACACUGA.-AA.A.UUAUACUAACUUAUUUAUG..U...U.A...A.A...AAGa...........uU..........U.............U...U......U....U....U.......U..............AAUCUA.G......ACA.AUAU....ACA..............AGCCAAAGU...
#=GR NW_020093597.1/1283041-1283329     PP **************86..57.8.*******************..9...8.8...8.8...7773...........34..........5.............6...6......7....8....8.......9..............******.*......***.****....***..............*********...
NC_037332.1/97104636-97104338              UCUGUAAAGACACUGA.-AA.A.UUAUACUAACUUAUUUAUG..U...U.A...AaA...AGAu...........uU..........U.............U...U......U....U....U.......U..............AAUCUA.G......ACA.AUAU....ACA..............AGCCAAAGU...
#=GR NC_037332.1/97104636-97104338      PP **************86..57.8.*******************..*...*.8...625...7888...........77..........8.............8...8......9....9....9.......*..............******.*......***.****....***..............*********...
NW_021126247.1/44954443-44954153           UCUGUAAAGACACU-G.AAA.A.UUAUACUAACUUAUUUAUG..U...U.A...A.A...AAGag.........auU..........U.............U...U......U....U....U.......U..............AAUCUA.G......ACA.AUAU....ACA..............AGCCAAAGU...
#=GR NW_021126247.1/44954443-44954153   PP ************97.9.99*.*.*******************..9...8.7...7.7...77656.........666..........8.............8...8......9....9....9.......*..............******.*......***.****....***..............*********...
NW_017842229.1/17568778-17568481           UCUGUAAAGACACUGA.-AA.A.UUAUACUAACUUAUUUAUG..U..uA.A...A.A...AGAgau.......uuuU..........U.............U...U......U....U....U.......U..............AAUCUA.G......ACA.AUAU....ACA..............AGCCAAAGC...
#=GR NW_017842229.1/17568778-17568481   PP **************86..57.8.******************9..5..37.7...8.8...888888.......7766..........6.............7...7......8....8....9.......9..............******.*......***.****....***..............*********...
NC_033666.1/97566995-97566700              UCUGUAAAGACACUGA.AAA.A.UUAUACUAACUUAUUUAUG..U...U.A...A.AaagAGA.............U..........U.............U...U......U....U....U.......U..............AAUCUA.G......ACA.AUAU....ACA..............AGCCAAAGU...
#=GR NC_033666.1/97566995-97566700      PP ****************.***.*.*******************..*...*.9...7.6322466.............9..........*.............*...*......*....*....*.......*..............******.*......***.****....***..............*********...
NW_020269077.1/3449269-3449570             UCUGUAAAGACACUGA.GAA.A.UUAUACUAACUUAUUUAUG..U...U.A...A.A..aAGAgauu....uuuuuU..........U.............U...U......U....U....U.......U..............AAUCUA.G......ACC.AUAU....ACA..............AGCCAAAGU...
#=GR NW_020269077.1/3449269-3449570     PP ****************.***.*.*******************..*...*.8...5.4..24556665....444333..........4.............5...5......6....7....8.......9..............******.*......***.****....***..............*********...
NW_020963266.1/372336-372042               UCUGUAAAGACACUGA.AAA.A.UUAUACUAACUUAUUUAUG..U...U.A...A.A..aAGAga........uuuU..........U.............U...U......U....U....A.......A..............AAUCUA.G......ACA.AUAU....ACA..............AGCCAAAGU...
#=GR NW_020963266.1/372336-372042       PP ****************.***.*.*******************..*...*.8...7.5..257777........6444..........4.............4...4......4....5....5.......6..............89****.*......***.****....***..............*********...
NW_004955413.1/9620274-9620564             UCUGUAAAGACACUGA.AAA.A.UUAUACUAACUUAUUUAUG..U...U.A...AaA...AGA.............U..........U.............U...U......U....U....U.......U..............AAUUUA.G......ACA.AUAU....ACA..............AGCCAAAGU...
#=GR NW_004955413.1/9620274-9620564     PP ****************.***.*.*******************..*...*.8...625...799.............*..........*.............*...*......*....*....*.......*..............******.*......***.****....***..............*********...
AC_000072.1/156362556-156362848            UCUGUAAAGACACUGA.A-A.A.UUAUACUAACUUAUUUAUG..U..uC.A...A.A...AGA.............U..........U.............Uu.uU......U....U....U.......U..............AAUCUA.G......ACA.AUAU....ACA..............AGCCAAAGU...
#=GR AC_000072.1/156362556-156362848    PP **************97.5.6.8.99****************9..5..38.9...9.9...999.............6..........6.............51.15......6....7....8.......9..............******.*......***.****....***..............*********...
NW_006733678.1/2981050-2980752             UCUGUAAAGACACUGA.-AA.A.UUAUACUAACUUAUUUAUG..U..uA.A...A.A...AGAgau......uuuuU..........U.............U...U......U....U....U.......U..............AAUCUA.G......ACA.AUAU....ACA..............AGCCAAAGC...
#=GR NW_006733678.1/2981050-2980752     PP **************86..57.8.******************9..5..37.7...8.8...888888......76655..........6.............6...7......7....8....9.......9..............******.*......***.****....***..............*********...
NC_037548.1/23041580-23041882              UCUGUAAAGACACUGA.-AA.A.UUAUACUAACUUAUUUAUG..U...U.A...AaA...AGAu..........uuU..........U.............U...U......U....U....U.......U..............AAUCUA.G......ACA.AUAU....ACA..............AGCCAAAGU...
#=GR NC_037548.1/23041580-23041882      PP **************86..57.8.*******************..*...*.8...625...7884..........444..........4.............5...6......7....7....8.......9..............******.*......***.****....***..............*********...
NW_022631003.1/19843868-19844162           UCUGUAAAGACACUGA.AAA.A.UUAUACUAACUUAUUUAUG..U...U.A...A.AaagAGA.............U..........U.............U...U......U....U....U.......U..............AAUCUA.G......ACC.AUAU....ACA..............AGCCAAAGU...
#=GR NW_022631003.1/19843868-19844162   PP ****************.***.*.*******************..*...*.9...8.7333588.............9..........*.............*...*......*....*....*.......*..............******.*......***.****....***..............*********...
NC_040254.1/217382969-217382666            UCUGUAAAGACACUGA.-AA.A.UUAUACUAACUUAUUUAUG..U...U.A...A.A..aAGAgau......uuuuU..........U.............U...U......U....U....U.......U..............AAUCUA.G......ACA.AUAU....ACA..............AGCCAAAGU...
#=GR NC_040254.1/217382969-217382666    PP **************86..57.8.*******************..*...*.8...6.5..2677888......76655..........6.............6...7......7....8....9.......9..............******.*......***.****....***..............*********...
NW_006922075.1/266657-266349               UCUGUAAAGACACUGA.AAA.A.UUAUACUAACUUAUUUAUG..U...U.AaaaA.G...AGA.............U..........U.............U...U......U....U....U.......A..............AAUCUA.G......ACA.AUAU....ACA..............AGCCAAAGU...
#=GR NW_006922075.1/266657-266349       PP ****************.***.*.*******************..*...9.75558.*...***.............*..........*.............*...*......*....*....*.......*..............******.*......***.****....***..............*********...
NW_012150696.1/1106591-1106887             UCUGUAAAGACACUGA.AAA.A.UUAUACUAACUUAUUUAUG..U...U.A...A.A..aAGAga.........uuU..........U.............U...U......U....U....U.......U..............AAUCUA.G......ACA.AUAU....ACA..............AGCCAAAGU...
#=GR NW_012150696.1/1106591-1106887     PP ****************.***.*.*******************..*...*.7...5.4..145566.........877..........8.............8...8......9....9....9.......*..............******.*......***.****....***..............*********...
NW_019154091.1/39113220-39113515           UCUGUAAAGACACUGA.AAA.A.UUAUACUAACUUAUUUAUG..U...U.A...A.A..aAGAg..........auU..........U.............U...U......U....U....U.......U..............AAUCUA.G......ACC.AUAU....ACA..............AGCCAAAGU...
#=GR NW_019154091.1/39113220-39113515   PP ****************.***.*.*******************..*...*.8...7.5..25665..........555..........6.............7...7......8....8....9.......9..............******.*......***.****....***..............*********...
NW_019154091.1/39167073-39167368           UCUGUAAAGACACUGA.AAA.A.UUAUACUAACUUAUUUAUG..U...U.A...A.A..aAGAg..........auU..........U.............U...U......U....U....U.......U..............AAUCUA.G......ACC.AUAU....ACA..............AGCCAAAGU...
#=GR NW_019154091.1/39167073-39167368   PP ****************.***.*.*******************..*...*.8...7.5..25665..........555..........6.............7...7......8....8....9.......9..............******.*......***.****....***..............*********...
NW_015351273.1/9596892-9597187             UCUGUAAAGACACUGA.AAA.A.UUGUACUAACUUAUUUAUG..U...U.A...A.A..aAGAgau.......uuuU..........U.............U...U......U....U....A.......A..............AAUCUA.G......ACA.AUAU....ACA..............AGCCAAAGU...
#=GR NW_015351273.1/9596892-9597187     PP ****************.***.*.*******************..*...*.8...7.5..2577776.......5333..........3.............3...4......4....4....4.......5..............89****.*......***.****....***..............*********...
NW_007370663.1/2794068-2794364             UCUGUAAAGACACUGA.AAA.A.UUAUACUAACUUAUUUAUG..U...U.A...A.A...AAAgau.......uuuU..........U.............U...U......U....U....U.......U..............AAUCUA.G......ACA.AUAU....ACA..............AGCCAAAGU...
#=GR NW_007370663.1/2794068-2794364     PP ****************.***.*.*******************..*...*.9...8.7...766668.......7766..........6.............7...7......8....8....9.......9..............******.*......***.****....***..............*********...
NW_015504248.1/9683268-9682971             UCUGUAAAGACACUGA.AAA.A.UUAUACUAACUUAUUUAUG..U...U.A...A.A..aAGAga........uuuU..........C.............U...U......U....U....U.......U..............AAUCUA.G......ACA.AUAU....ACA..............AGCCAAAGU...
#=GR NW_015504248.1/9683268-9682971     PP ****************.***.*.*******************..*...*.8...7.5..267788........7655..........6.............7...8......8....9....9.......*..............******.*......***.****....***..............*********...
NC_013676.1/27010160-27009864              UCUGUAAAGACACUGAaAAA.A.UUAUACUAACUUAUUUAUG..U...U.A...A.A..aAGAg..........auU..........U.............U...U......U....U....U.......U..............AAUCUA.G......ACA.AUAU....ACA..............AGCCAAAGU...
#=GR NC_013676.1/27010160-27009864      PP *************9761568.9.*******************..*...*.8...7.5..25665..........555..........6.............7...7......8....8....9.......9..............******.*......***.****....***..............*********...
NW_021964223.1/13956192-13955893           UCUGUAAAGACACUGA.A-A.A.UUAUACUAACUUAUUUAUG..U...U.A...A.A..aAGAga........uuuU..........U.............U...U......U....U....U.......U..............AAUCUA.G......ACAaAUAU....ACA..............AGCCAAAGU...
#=GR NW_021964223.1/13956192-13955893   PP **************97.5.6.8.*******************..*...*.8...6.5..256688........8777..........7.............8...8......8....9....9.......9..............******.*......**737***....***..............*********...
NW_006501111.1/7616171-7615884             UCUGUAAAGACACUGA.A-A.A.UUAUACUAACUUAUUUAUG..U...U.A...A.A...AAGag.........auU..........U.............U...U......U....U....U.......U..............AAUCUA.G......ACA.AUAU....ACA..............AGCCAAAGU...
#=GR NW_006501111.1/7616171-7615884     PP **************97.5.6.8.99*****************..*...*.*...*.9...99977.........777..........8.............8...9......9....9....9.......*..............******.*......***.****....***..............*********...
NW_020312893.1/16046509-16046211           UCUGUAAAGACACUGA.AAA.A.UUAUACUAACUUAUUUAUG..U...U.A...A.A..aAGAga........uuuU..........U.............U...U......U....U....U.......U..............AAUCUA.G......ACC.AUAU....ACA..............AGCCAAAGU...
#=GR NW_020312893.1/16046509-16046211   PP ****************.***.*.*******************..*...*.8...7.5..256655........5444..........5.............6...6......7....8....8.......9..............******.*......***.****....***..............*********...
NW_020998700.1/3476854-3477152             UCUGUAAAGACACUGA.AAA.A.UUAUACUAACUUAUUUAUG..U...U.A...A.A..aAGAga........uuuU..........U.............U...U......U....U....U.......U..............AAUCUA.G......ACC.AUAU....ACA..............AGCCAAAGU...
#=GR NW_020998700.1/3476854-3477152     PP ****************.***.*.*******************..*...*.8...7.5..256655........5444..........5.............6...6......7....8....8.......9..............******.*......***.****....***..............*********...
NW_004450790.1/1517428-1517724             UCUGUAAAGACACUGA.AAA.A.UUAUACUAACUUAUUUAUG..U...U.A...AaA...AGA.............U..........U.............UuuuU......U....U....U.......U..............AAUCUA.G......ACC.AUAU....ACA..............AGCCAAAGU...
#=GR NW_004450790.1/1517428-1517724     PP ****************.***.*.*******************..*...*.8...626...799.............7..........6.............51115......6....7....8.......9..............******.*......***.****....***..............*********...
NW_020176571.1/9181661-9181959             UCUGUAAAGACACUGA.-AA.A.UUAUACUAACUUAUUUAUG..U..uA.A...A.A...AGAgau......uuuuU..........U.............U...U......U....U....U.......U..............AAUCUA.G......ACA.AUAU....ACA..............AGCCAAAGC...
#=GR NW_020176571.1/9181661-9181959     PP **************86..57.8.******************9..5..37.7...8.8...888888......76655..........6.............6...7......7....8....9.......9..............******.*......***.****....***..............*********...
NW_020837980.1/18438911-18438613           UCUGUAAAGACACUGA.-AA.A.UUAUACUAACUUAUUUAUG..U..uA.A...A.A...AGAgau......uuuuU..........U.............U...U......U....U....U.......U..............AAUCUA.G......ACA.AUAU....ACA..............AGCCAAAGC...
#=GR NW_020837980.1/18438911-18438613   PP **************86..57.8.******************9..5..37.7...8.8...888888......76655..........6.............6...7......7....8....9.......9..............******.*......***.****....***..............*********...
NW_021703783.1/9342728-9343026             UCUGUAAAGACACUGA.-AA.A.UUAUACUAACUUAUUUAUG..U..uA.A...A.A...AGAgau......uuuuU..........U.............U...U......U....U....U.......U..............AAUCUA.G......ACA.AUAU....ACA..............AGCCAAAGC...
#=GR NW_021703783.1/9342728-9343026     PP **************86..57.8.******************9..5..37.7...8.8...888888......76655..........6.............6...7......7....8....9.......9..............******.*......***.****....***..............*********...
NC_045772.1/93396697-93396399              UCUGUAAAGACACUGA.-AA.A.UUAUACUAACUUAUUUAUG..U..uA.A...A.A...AGAgau......uuuuU..........U.............U...U......U....U....U.......U..............AAUCUA.G......ACA.AUAU....ACA..............AGCCAAAGC...
#=GR NC_045772.1/93396697-93396399      PP **************86..57.8.******************9..5..37.7...8.8...888888......76655..........6.............6...7......7....8....9.......9..............******.*......***.****....***..............*********...
NC_030812.1/95745169-95744863              UCUGUAAAGACACUGA.-AA.A.UUAUACUAACUUAUUUAUG..U...U.A...A.A..aAGAgau......uuuuU..........U.............U...U......U....U....U.......U..............AAUCUA.G......ACA.AUAU....ACA..............AGCCAAAGU...
#=GR NC_030812.1/95745169-95744863      PP **************86..57.8.*******************..*...*.8...6.5..2677777......76555..........6.............6...7......7....8....9.......9..............******.*......***.****....***..............*********...
NC_045619.1/55855216-55855512              UCUGUAAAGACACUGA.AAA.A.UUAUACUAACUUAUUUAUG..U...U.A...A.A..aAGAga.........uuU..........U.............U...U......U....U....U.......U..............AAUCUA.G......ACC.AUAU....ACA..............AGCCAAAGU...
#=GR NC_045619.1/55855216-55855512      PP ****************.***.*.*******************..*...*.8...7.5..256655.........555..........6.............6...7......7....8....9.......9..............******.*......***.****....***..............*********...
NW_018734332.1/12267068-12267368           UCUGUAAAGACACUGA.AAA.A.UUAUACUAACUUAUUUAUG..U...U.A...A.A..aAGAgau......uuuuU..........U.............U...U......U....U....U.......U..............AAUCUA.G......ACC.AUAU....ACA..............AGCCAAAGU...
#=GR NW_018734332.1/12267068-12267368   PP ****************.***.*.*******************..*...*.8...7.5..2566544......44333..........4.............5...6......6....7....8.......9..............******.*......***.****....***..............*********...
NW_022589767.1/1831770-1832070             UCUGUAAAGACACUGA.AAA.A.UUAUACUAACUUAUUUAUG..U...U.A...A.A..aAGAgau......uuuuU..........U.............U...U......U....U....U.......U..............AAUCUA.G......ACC.AUAU....ACA..............AGCCAAAGU...
#=GR NW_022589767.1/1831770-1832070     PP ****************.***.*.*******************..*...*.8...7.5..2566544......44333..........4.............5...6......6....7....8.......9..............******.*......***.****....***..............*********...
NW_004438554.1/4507518-4507219             UCUGUAAAGACACUGA.-AA.A.UUAUACUAACUUAUUUAUG..U..uA.A...A.A...AGAgauu.....uuuuU..........U.............U...U......U....U....U.......U..............AAUCUA.G......ACA.AUAU....ACA..............AGCCAAAGC...
#=GR NW_004438554.1/4507518-4507219     PP **************86..57.8.******************9..5..37.7...8.8...8888887.....65554..........5.............6...6......7....8....8.......9..............******.*......***.****....***..............*********...
NW_007727312.1/434885-435180               UCUGUAAAGACACUGA.AAA.A.UUAUACUAACUUAUUUAUG..U...U.A...A.A...AAGaga.......uuuU..........U.............U...U......U....U....U.......U..............AAUCUA.G......ACA.AUAU....ACA..............AGCCAAAGU...
#=GR NW_007727312.1/434885-435180       PP ****************.***.*.*******************..*...*.*...9.9...999777.......6655..........7.............7...8......8....8....9.......9..............******.*......***.****....***..............*********...
NW_022134971.1/1411010-1411308             UCUGUAAAGACACUGA.-AA.A.UUAUACUAACUUAUUUAUG..U..uA.A...A.A...AGAgau......uuuuU..........U.............U...U......U....U....U.......U..............AAUCUA.G......ACA.ACAU....ACA..............AGCCAAAGC...
#=GR NW_022134971.1/1411010-1411308     PP **************86..57.8.******************9..5..37.7...8.8...888888......76655..........6.............6...7......7....8....9.......9..............******.*......***.****....***..............*********...
NW_006288361.1/120169-119875               UCUGUAAAGACACUGA.AAA.A.UUAUACUAACUUAUUUAUG..U...U.A...A.A...AAAg..........auU..........U.............U...U......U....U....U.......U..............AAUCUA.G......ACA.AUAU....ACA..............CGCCAAAGU...
#=GR NW_006288361.1/120169-119875       PP ****************.***.*.*******************..*...*.9...8.7...6665..........688..........8.............9...9......9....9....9.......*..............******.*......***.****....***..............*********...
NW_021630578.1/248259-247969               UCUGUAAAGACACUGA.A-A.A.UUAUACUAACUUAUUUAUG..U...U.A...A.A...AAGaga.......uuuU..........U.............U...U......U....U....U.......U..............AAUCUA.G......ACA.AUAU....ACA..............AGCCAAAGU...
#=GR NW_021630578.1/248259-247969       PP **************97.5.6.8.99*****************..*...*.*...*.9...999677.......6655..........7.............7...8......8....8....9.......9..............******.*......***.****....***..............*********...
NW_004569192.1/10909589-10909292           UCUGUAAAGACACUGA.AAA.A.UUAUACUAACUUAUUUAUG..U...U.A...A.A..aAGAga........uuuU..........U.............U...U......U....U....U.......U..............AAUCUA.G......ACC.AUAU....ACA..............AGCCAAAGU...
#=GR NW_004569192.1/10909589-10909292   PP ****************.***.*.*******************..*...*.8...7.5..256655........5444..........5.............6...6......7....8....8.......9..............******.*......***.****....***..............*********...
NC_000072.6/134925247-134925539            UCUGUAAAGACACUGA.A-A.A.UUAUACUAACUUAUUUAUG..U...U.A...A.A...AAGag.........auU..........U.............U...U......U....U....U.......U..............AAUCUA.G......ACA.AUAU....ACA..............AGCCAAAGU...
#=GR NC_000072.6/134925247-134925539    PP **************97.5.6.8.99*****************..*...*.9...8.7...44335.........668..........8.............8...9......9....9....9.......*..............******.*......***.****....***..............*********...
NW_004545902.1/14527414-14527116           UCUGUAAAAACACUGA.AAA.A.UUAUACUAACUUAUUUAUG..U...U.C...A.A...AGAga.........uuU..........U.............U...U......U....U....U.......U..............AAUCUA.G......ACA.AUAU....ACA..............AGCCAAAGU...
#=GR NW_004545902.1/14527414-14527116   PP ****************.***.*.*******************..*...9.9...9.9...99977.........666..........6.............7...7......8....8....9.......9..............******.*......***.****....***..............*********...
NW_020884870.1/45804771-45805071           UCUGUAAAGACACUGA.AAA.A.UUAUACUAACUUAUUUAUG..U...U.A...A.A..aAGAgau......uuuuU..........U.............U...U......U....U....U.......U..............AAUCUA.G......ACC.AUAU....ACA..............AGCCAAAGU...
#=GR NW_020884870.1/45804771-45805071   PP ****************.***.*.*******************..*...*.8...7.5..2566544......44333..........4.............5...6......6....7....8.......9..............******.*......***.****....***..............*********...
NW_022098015.1/9505165-9505465             UCUGUAAAGACACUGA.-AA.A.UUAUACUAACUUAUUUAUG..U..uA.A...A.A...AGAgauu....uuuuuU..........U.............U...U......U....U....U.......U..............AAUCUA.G......ACA.AUAU....ACA..............AGCCAAAGC...
#=GR NW_022098015.1/9505165-9505465     PP **************86..57.8.******************9..5..37.7...7.8...8888887....655444..........5.............5...6......7....7....8.......9..............******.*......***.****....***..............*********...
NC_044544.1/14271294-14270996              UCUGUAAAGACACUGA.A-A.A.UUAUACUAACUUAUUUAUG..U...U.A...A.A..aAGAga.........uuU..........U.............U...U......U....U....U.......U..............AAUCUA.G......ACAaAUAU....ACA..............AGCCAAAGU...
#=GR NC_044544.1/14271294-14270996      PP **************97.5.6.8.*******************..*...*.8...6.5..256688.........887..........8.............8...8......9....9....9.......*..............******.*......**737***....***..............*********...
NC_046159.1/14517784-14517490              UCUGUAAAGACACUGA.A-A.A.UUAUACUAACUUAUUUAUG..U..uC.A...A.A...AGAga.........uuU..........U.............U...U......U....U....U.......U..............AAUCUA.G......ACA.AUAU....ACA..............AGCCAAAGU...
#=GR NC_046159.1/14517784-14517490      PP **************97.5.6.8.99****************9..6..37.8...8.8...88777.........766..........7.............7...8......8....9....9.......9..............******.*......***.****....***..............*********...
NW_011511552.1/2562911-2563209             UCUGUAAAGACACUGA.A-A.A.UUAUACUAACUUAUUUAUG..U...U.A...A.A..aAGAga.........uuU..........U.............U...U......U....U....U.......U..............AAUCUA.G......ACAaAUAU....ACA..............AGCCAAAGU...
#=GR NW_011511552.1/2562911-2563209     PP **************97.5.6.8.*******************..*...*.8...6.5..256688.........877..........8.............8...8......9....9....9.......*..............******.*......**737***....***..............*********...
NC_045729.1/13646123-13645825              UCUGUAAAGACACUGA.A-A.A.UUAUACUAACUUAUUUAUG..U...U.A...A.A..aAGAga.........uuU..........U.............U...U......U....U....U.......U..............AAUCUA.G......ACAaAUAU....ACA..............AGCCAAAGU...
#=GR NC_045729.1/13646123-13645825      PP **************97.5.6.8.*******************..*...*.8...6.5..256688.........877..........8.............8...8......9....9....9.......*..............******.*......**737***....***..............*********...
NW_008329365.1/2025836-2025539             UCUGUAAAGACACUGA.-AA.A.UUAUACUAACUUAUUUAUG..U...U.A...A.A...AAAaga......gauuU..........U.............U...U......U....U....U.......U..............AAUCUA.G......GCA.AUAU....ACA..............AGCCAAAAU...
#=GR NW_008329365.1/2025836-2025539     PP **************86..57.8.*******************..*...*.9...9.8...777666......98877..........8.............8...8......9....9....9.......*..............******.*......***.****....***..............*********...
NW_022196903.1/128802265-128802554         UCUGUAAAGACACUGA.A-A.A.UUAUACUAACUUAUUUAUG..U...U.A...A.A...AAGag........auuU..........U.............U...U......U....U....U.......U..............AAUCUA.G......ACA.AUAU....ACA..............AGCCCAAGU...
#=GR NW_022196903.1/128802265-128802554 PP **************97.5.6.8.99*****************..*...*.9...9.8...87756........6655..........7.............7...8......8....9....9.......9..............******.*......***.****....***..............*********...
NC_034575.1/132904198-132904507            UCUGUAAAGACACUGA.A-A.A.UUAUACUAACUUAUUUAUG..U...U.A...A.A...AAGag........auuU..........U.............U...U......U....U....U.......U..............AAUCUA.G......ACA.AUAU....ACA..............AGCCAAAGU...
#=GR NC_034575.1/132904198-132904507    PP **************87.5.6.8.99*****************..*...*.9...7.6...55544........5555..........6.............7...7......8....8....9.......9..............******.*......***.****....***..............*********...
NW_004454209.1/2550858-2551155             UCUGUAAAGACACUGA.-AA.A.UUAUACUAACUUAUUUAUG..U...U.A...A.A...AAGagau.....uuuuU..........U.............U...U......U....U....U.......U..............AAUCUA.G......ACC.AUAU....ACA..............AGCCAAAGU...
#=GR NW_004454209.1/2550858-2551155     PP **************86..57.8.*******************..*...*.*...*.9...9998887.....65544..........6.............6...7......7....8....9.......9..............******.*......***.****....***..............*********...
NW_005358943.1/5807181-5806885             UCUGUAAAGACACUGA.AAA.A.UUAUACUAACUUAUUUAUG..U...U.A...A.A...AAAag........auuU..........U.............U...U......U....U....U.......U..............AAUCUA.G......ACA.AUAU....ACA..............AGCCAAAGU...
#=GR NW_005358943.1/5807181-5806885     PP ****************.***.*.*******************..*...*.9...8.8...77767........7877..........8.............8...8......9....9....9.......*..............******.*......***.****....***..............*********...
NW_018342843.1/10371-10675                 UCUGUAAAGACACUGA.-AA.A.UUAUACUAACUUAUUUAUG..U...U.A...A.A..aAGAga........uuuU..........U.............U...U......U....U....U.......U..............AAUCUA.G......ACA.AUAU....ACA..............AGCCAAAGU...
#=GR NW_018342843.1/10371-10675         PP **************86..57.8.*******************..*...*.8...6.5..267788........8766..........7.............7...8......8....9....9.......9..............******.*......***.****....***..............*********...
NW_020834768.1/1625927-1626222             UCUGUAAAGACACUGA.AAA.A.UUAUACUAACUUAUUUAUG..U...U.A...A.A..aAGAgau......uuuuU..........U.............U...U......U....U....U.......U..............AAUCUA.G......ACC.AUAU....ACA..............AGCCAAAGU...
#=GR NW_020834768.1/1625927-1626222     PP ****************.***.*.*******************..*...*.8...6.5..2566777......66555..........5.............6...7......7....8....8.......9..............******.*......***.****....***..............*********...
NW_004535489.1/978970-979278               UCUGUAAAGACACUGA.GAA.A.UUAUACUAACUUAUUUAUG..U...U.Aa.a-.A...AGAaa........uuu-..........-cuucuucuucuucU...U......U....U....U.......U..............AAUCUA.G......ACA.AUAU....ACA..............AGCCAAAGU...
#=GR NW_004535489.1/978970-979278       PP ****************.***.*.*******************..*...*.94.3..3...45533........222............22222222222223...5......7....8....9.......9..............******.*......***.****....***..............*********...
NW_006383457.1/1182349-1182651             UCUGUAAAGACACUGA.AAA.A.UUAUACUAACUUAUUUAUG..U...U.A...A.A..aAGAgauu.....uuuuU..........U.............U...U......U....U....U.......U..............AAUCUA.G......ACC.AUAU....ACA..............AGCCAAAGU...
#=GR NW_006383457.1/1182349-1182651     PP ****************.***.*.*******************..*...*.8...7.5..25664444.....33322..........4.............4...5......6....7....8.......9..............******.*......***.****....***..............*********...
NW_004482824.1/2051456-2051762             UCUGUAAAGACACUGA.-AA.A.UUAUACUAACUUAUUUAUG..U...U.A...A.A...AAAgau.......uucU..........U.............U...U......U....U....U.......U..............AAUCUA.G......ACA.AUAU....ACA..............AGCCAAAGU...
#=GR NW_004482824.1/2051456-2051762     PP **************86..57.8.*******************..*...*.*...*.*...***666.......5555..........7.............7...8......8....9....9.......*..............******.*......***.****....***..............*********...
NW_021604792.1/6476411-6476118             UCUGUAAAGACACUGA.A-A.A.UUAUACUAACUUAUUUAUG..U...U.A...A.A...AAGag........auuU..........U.............U...U......U....U....U.......U..............AAUCUA.G......ACA.AUAU....ACA..............AGCCAAAGU...
#=GR NW_021604792.1/6476411-6476118     PP **************97.5.6.8.99*****************..*...*.*...*.9...99967........6655..........7.............8...8......8....9....9.......9..............******.*......***.****....***..............*********...
NW_005871058.1/11846575-11846872           UCUGUAAAGACACUGA.AAA.A.UUAUACUAACUUAUUUAUG..U...U.A...A.A...AAAaga.......uuuU..........U.............U...U......U....U....U.......U..............AAUCUA.G......ACA.AUAU....ACA..............AGCCAAAGU...
#=GR NW_005871058.1/11846575-11846872   PP ****************.***.*.*******************..*...*.9...8.8...777777.......8777..........7.............8...8......8....9....9.......9..............******.*......***.****....***..............*********...
NT_176391.1/6837658-6837945                UCUGUAAAGACACUGA.AAA.A.UUAUACUAACUUAUUUAUG..U...U.A...AaA...AGA.............U..........U.............U...U......U....U....A.......A..............AAUUUA.G......ACA.AUAU....ACA..............AGCCAAAGU...
#=GR NT_176391.1/6837658-6837945        PP ****************.***.*.*******************..*...*.8...626...799.............*..........*.............*...*......*....*....*.......*..............******.*......***.****....***..............*********...
NC_037547.1/158080783-158080495            UCUGUAAAGACACUGA.A-A.A.UUAUACUAACUUAUUUAUG..U...U.A...AaA...AGA............uU..........U.............U...U......U....U....U.......U..............AAUCUA.G......ACA.AUAU....ACA..............AGCCAAAGU...
#=GR NC_037547.1/158080783-158080495    PP **************97.5.6.8.*******************..*...*.8...625...799............66..........7.............7...8......8....9....9.......9..............******.*......***.****....***..............*********...
NW_021146365.1/11871-12168                 UCUGUAAAGACACUGA.-AA.A.UUAUACUAACUUAUUUAUG.uU...A.A...A.A...AGAuu........uuuU..........U.............U...U......U....U....U.......U..............AAUCUA.G......ACA.AUAU....ACA..............AGCCAAAGC...
#=GR NW_021146365.1/11871-12168         PP **************86..57.8.******************9.45...8.8...8.9...99976........6555..........5.............6...6......7....8....8.......9..............******.*......***.****....***..............*********...
NW_017619867.1/1771189-1771485             UCUGUAAAGACACUGA.AAA.A.UUAUACUAACUUAUUUAUG..U...U.A...A.A..aAGAgauu.....uuuuU..........U.............U...U......U....U....U.......U..............AAUCUA.G......ACC.AUAU....ACA..............AGCCAAAGU...
#=GR NW_017619867.1/1771189-1771485     PP ****************.***.*.*******************..*...*.8...6.5..25667776.....65544..........5.............6...6......7....8....8.......9..............******.*......***.****....***..............*********...
NC_044309.1/46276471-46276767              UCUGUAAAGACACUGA.AAA.A.UUAUACUAACUUAUUUAUG..U...U.A...A.A..aAGAgauu.....uuuuU..........U.............U...U......U....U....U.......U..............AAUCUA.G......ACC.AUAU....ACA..............AGCCAAAGU...
#=GR NC_044309.1/46276471-46276767      PP ****************.***.*.*******************..*...*.8...6.5..25667776.....65544..........5.............6...6......7....8....8.......9..............******.*......***.****....***..............*********...
NC_018729.3/48740412-48740713              UCUGUAAAGACACUGA.AAA.A.UUAUACUAACUUAUUUAUG..U...U.A...A.A..aAGAgauu.....uuuuU..........U.............U...U......U....U....U.......U..............AAUCUA.G......ACC.AUAU....ACA..............AGCCAAAGU...
#=GR NC_018729.3/48740412-48740713      PP ****************.***.*.*******************..*...*.8...6.5..25667776.....65544..........5.............6...6......7....8....8.......9..............******.*......***.****....***..............*********...
NW_006803966.1/5812525-5812818             UCUGUAAAGACACUGA.AAA.A.CUAUACUAACUUAUUUAUG..U...U.A...A.A...AAGa..........uuU..........U.............U...U......U....U....U.......U..............AAUCUA.G......ACA.AUAU....ACA..............AGCCAAAGU...
#=GR NW_006803966.1/5812525-5812818     PP ****************.***.*.*******************..*...*.*...9.9...9993..........333..........4.............5...5......6....7....8.......9..............******.*......***.****....***..............*********...
NW_004801640.1/2491189-2491452             UCUGUAAAGACACUGA.A-A.A.UUAUACUAACUUAUUUAUG..U...U.A...A.A...---.............-..........-.............-...-......-....-....-.......-..............-AUCUA.G......ACG.AUAU....ACA..............AGCCAAAGU...
#=GR NW_004801640.1/2491189-2491452     PP **************87.5.6.8.99*****************..*...*.*...*.8.........................................................................................8****.*......***.****....***..............*********...
NW_006711765.1/1178108-1177811             UCUGUAAAGACACUGA.AAA.A.UUAUACUAACUUAUUUAUG..U...U.A...A.A..aAGAgauu....uuuuuU..........U.............U...U......U....U....U.......U..............AAUCUA.G......ACC.AUAU....ACA..............AGCCAAAGU...
#=GR NW_006711765.1/1178108-1177811     PP ****************.***.*.*******************..*...*.8...6.5..25667776....554443..........4.............5...6......6....7....8.......9..............******.*......***.****....***..............*********...
NW_020822636.1/3563626-3563917             UCUGUAAAGACACUGA.A-A.A.UUAUACUAACUUAUUUAUG..U...U.A...A.A...AAGaga......uuuuU..........U.............U...U......U....U....U.......U..............AAUCUA.G......ACA.AUAU....ACA..............AGCCAAAGU...
#=GR NW_020822636.1/3563626-3563917     PP **************97.5.6.8.99*****************..*...*.*...*.9...999676......65544..........6.............7...7......8....8....9.......9..............******.*......***.****....***..............*********...
NW_004567137.1/13407058-13406770           UCUGUAAAGACACUGA.GAA.A.UUAUACUAACUUAUUUAUG..U...U.A...A.A...AAGag........auuU..........U.............C...U......U....U....U.......U..............AAUCUA.G......ACA.AUAU....ACA..............AGCCAAAGU...
#=GR NW_004567137.1/13407058-13406770   PP ****************.***.*.*******************..*...*.*...9.9...98856........6544..........6.............6...7......8....9....9.......*..............******.*......***.****....***..............*********...
NW_020339853.1/34733371-34733072           UCUGUAAAGACACUGA.AAA.A.UUAUACUAACUUAUUUAUG..U...U.A...A.A..aAGAgauuu...uuuuuU..........U.............U...U......U....U....U.......U..............AAUCUA.G......ACC.AUAU....ACA..............AGCCAAAGU...
#=GR NW_020339853.1/34733371-34733072   PP ****************.***.*.*******************..*...*.8...6.5..256677765...444333..........4.............5...5......6....7....8.......9..............******.*......***.****....***..............*********...
NW_018658052.1/131935-131646               UCUGUAAAGACACUGA.A-A.A.UUAUACUAACUUAUUUAUG..U...U.A...A.A...AAGa..........uuU..........U.............U...U......U....U....U.......U..............AAUCUA.G......ACA.AAAU....ACA..............AGCCAAAGU...
#=GR NW_018658052.1/131935-131646       PP **************97.5.6.8.99*****************..*...*.*...9.9...9994..........333..........4.............5...6......6....7....8.......9..............******.*......***.****....***..............*********...
NW_017873155.1/2451-2159                   UCUGUAAAGACACUGA.AAA.A.UUAUACUAACUUAUUUAUG..U...U.A...A.A...AAGaga......uuuuU..........U.............U...U......U....U....U.......U..............AAUCUA.G......ACA.AUAU....ACA..............AGCCAAAGU...
#=GR NW_017873155.1/2451-2159           PP ****************.***.*.*******************..*...*.*...*.*...***766......65544..........6.............7...7......8....8....9.......9..............******.*......***.****....***..............*********...
NW_017731426.1/941049-941343               UCUGUAAAGACACUGA.-AA.A.UUAUACUAACUUAUUUAUG..U...U.A...A.A...AAGaga.......uuuU..........U.............U...U......U....U....U.......U..............AAUUUA.G......GCA.AUAU....A-A..............AGCCAAAGU...
#=GR NW_017731426.1/941049-941343       PP **************86..57.8.*******************..*...*.*...9.9...988788.......7666..........7.............7...8......8....8....9.......9..............******.*......***.****....9.6..............6********...
NW_004949097.1/1108605-1108893             UCUGUAAAGACACUGA.A-A.A.UUAUACUAACUUAUUUAUG..U...U.A...A.A...AAGaga.......uuuU..........U.............U...U......U....U....U.......U..............AAUCUA.G......ACC.AUAU....ACA..............AGCCAAAGU...
#=GR NW_004949097.1/1108605-1108893     PP **************97.5.6.8.99*****************..*...*.*...*.9...988666.......6555..........6.............7...7......8....8....9.......9..............******.*......***.****....***..............*********...
NC_010447.5/59731470-59731179              UCUGUAAAGACACUGA.A-A.A.UUAUACUAACUUAUUUAUG..U...U.A...A.A..aAGAga.........uuU..........U.............U...U......U....U....U.......U..............AAUCUA.G......ACA.AUAU....ACA..............AGCCAAAGU...
#=GR NC_010447.5/59731470-59731179      PP **************97.5.6.8.*******************..*...*.8...7.5..256655.........544..........5.............6...7......7....8....8.......9..............******.*......***.****....***..............*********...
NW_003573422.1/2311690-2311992             UCUGUAAAGACACUGA.AAA.A.UUAUACUAACUUAUUUAUG..U...U.A...A.A..aAGAgauu.....uuuuU..........U.............U...U......U....U....U.......A..............AACCUA.G......UCA.AUAC....AAA..............AGCCAAAGU...
#=GR NW_003573422.1/2311690-2311992     PP ****************.***.*.*******************..*...*.8...6.5..25666655.....43322..........3.............4...4......5....5....6.......6..............99****.*......***.****....***..............*********...
NW_006399817.1/5189366-5189705             UCUGUAAAGACACUGA.AAA.A.UUAUACUAACUUAUUUAUG..U...U.A..aA.G...AGA.............U..........U.............U...Uu...uuU....U....U.......U..............AAUCUA.G......ACA.AUGU....ACA..............AGCCAAAGU...
#=GR NW_006399817.1/5189366-5189705     PP ****************.***.*.*******************..*...9.7..36.*...***.............8..........7.............6...51...116....7....8.......9..............******.*......***.****....***..............*********...
NW_022105855.1/1904447-1904144             UCUGUAAAGACACUGA.AAA.A.UUAUACUAACUUAUUUAUG..U...U.A...A.A...GAU.............U..........U.............U...U......U....U....U.......U..............AAUCUA.G......ACA.AAAU....ACA..............CGCCAAAAU...
#=GR NW_022105855.1/1904447-1904144     PP ****************.***.*.*******************..*...*.*...*.*...***.............*..........*.............*...*......*....*....*.......*..............******.*......***.****....***..............*********...
NC_046159.1/16181411-16181136              UCUGUAAAGACACUGA.A-A.A.UUAUACUAACUUAUUUAUG..U...UcA...A.A...AGA.............G..........A.............U...U......U....U....U.......U..............AAUCUA.G......ACA.AUAU....ACA..............AGCCAAAGG...
#=GR NC_046159.1/16181411-16181136      PP **************97.5.6.8.99****************9..7...527...8.8...888.............9..........9.............9...*......*....*....*.......*..............******.*......***.****....***..............*********...
NC_034591.1/149902679-149902963            UCUGUAAAGACACUGA.A-A.A.UUAUACUAACUUAUUUAUG..UuaaA.A...A.G...AGAu..........uuU..........U.............U...U......U....U....U.......U..............AAUCUA.G......ACA.AUAU....ACA..............AGCCAAAGU...
#=GR NC_034591.1/149902679-149902963    PP **************97.5.6.8.99************99987..62223.3...4.4...4443..........334..........5.............5...6......7....7....8.......9..............******.*......***.****....***..............*********...
AC_000072.1/154265753-154265482            UCUAUAAAGACACUGA.A-A.A.UUAUACUAACUUACUUAUG..U..uC.A...A.A...AGA.............G..........A.............U...U......U....U....U.......U..............AAUCCA.G......ACA.AUAU....ACA..............AGUCAAAGG...
#=GR AC_000072.1/154265753-154265482    PP **************97.5.6.8.99****************9..6..37.9...9.9...999.............9..........9.............*...*......*....*....*.......*..............******.*......***.****....***..............*********...
NW_006408604.1/11596989-11596675           UCUGUAAAGACACUGA.AAA.A.UUAUACUAACUUAUUUAUG..U...U.AaaaA.G...AGA.............U..........U.............U...U......U....U....U.......Uuuuu.....uuuaaAAUCUA.G......ACA.AUAU....ACA..............AGCCAAAGU...
#=GR NW_006408604.1/11596989-11596675   PP ****************.***.*.*******************..*...9.74447.9...999.............9..........8.............7...6......6....5....5.......33334.....445558*****.*......***.****....***..............*********...
NW_004444120.1/1527724-1528037             UCUGUAAAGACACUGA.AAA.A.UUAUACUAACUUAUUUAUG..U...U.A...A.A..aAGAg...........aU..........U.............U...U......U....U....U.......Uuuuuu...uuuuuaAAUCUA.G......ACA.GUAU....AGA..............AGCCAAAGU...
#=GR NW_004444120.1/1527724-1528037     PP ****************.***.*.*******************..*...*.8...6.5..24443...........35..........4.............4...3......3....2....2.......112222...2233339*****.*......***.****....***..............*********...
NW_004504502.1/22781-22507                 UGUGUAAAGACACUGA.AAA.A.UUAUACUAACUUAUUUAUG..U...U.A...A.G...AAGag.........auU..........U.............U...U......U....U....U.......U..............AAUCUA.G......ACA.AUAU....ACA..............AGCCAAAGU...
#=GR NW_004504502.1/22781-22507         PP ****************.***.*.*******************..9...9.7...5.5...44436.........667..........8.............8...8......9....9....9.......*..............******.*......***.****....***..............*********...
NW_003217520.1/1674542-1674258             UCUGUAAAGACACUGA.AAA.A.CUAUACUAACUUAUUUAUG..U...U.A...A.A..aAGAga........uuuU..........U.............U...U......U....U....U.......U..............AAUCUA.G......AUC.AUAU....ACA..............AGCCAAAGU...
#=GR NW_003217520.1/1674542-1674258     PP ****************.***.*.*******************..*...*.8...6.5..256666........6655..........6.............7...7......8....8....9.......9..............******.*......***.****....***..............*********...
NW_012267297.1/1038685-1038993             ACUGUAAAGACACCGA.AAA.A.UUAUACUAACUUAUUUAUG..U...U.A..cA.A...AGAg...........aU..........C.............U...C......U....U....U.......-aaaaaaaaaaaaagAAUCUA.A......CCA.AUAU....ACA..............AGCCAAAGU...
#=GR NW_012267297.1/1038685-1038993     PP ****************.***.*.******************9..8...7.6..33.3...3333...........32..........2.............3...2......3....2....2........233333333333337*****.*......***.****....***..............*********...
NW_004457854.1/230930-230632               UCCGUAAAGACACUG-.AAA.A.UUAUACUAACUUAU-GAUU..U...A.A...A.A...GAG.............U..........U.............U...U......U....A....A.......A..............AAUCUA.G......ACA.AUAU....GCA..............AGCCAAAAU...
#=GR NW_004457854.1/230930-230632       PP **************5..678.9.*************7.3666..6...6.6...6.6...777.............8..........8.............8...8......8....8....9.......9..............9*****.*......***.****....***..............*********...
NW_007907282.1/1294483-1294775             UCUGUAAAGACACUGA.AAA.A.CUAUACUAACUUAUUUAUG..U...U.A...A.A..aAGAggu.......uuu-ucguuuuuuuU.............U...U......U....U....U.......U..............AAUCUA.G......AUC.AUAU....ACA..............AGCCAAAGU...
#=GR NW_007907282.1/1294483-1294775     PP ****************.***.*.*******************..*...*.8...6.5..2677554.......333.33333222223.............4...5......6....7....8.......9..............******.*......***.****....***..............*********...
NW_018344043.1/9180236-9180518             ACUGUAAAGACACUGA.GAA.AaUUAUACUAACUUAUUUAUG.uU...U.A...A.A...AGA.............U..........U.............U...U......U....Uu..uU.......A..............AAUCUA.G......ACG.AUAU....AAA..............AGCCAAAGU...
#=GR NW_018344043.1/9180236-9180518     PP ****************.877.77******************9.45...8.*...*.*...***.............8..........7.............7...6......5....51..15.......6..............899***.*......***.****....***..............*********...
NW_020656135.1/32135585-32135292           UCUGUAAAGACACUGA.AAA.A.CUAUACUAACUUAUUUAUG..U...U.A...A.A..aAGAgguuuuuuguuuu-uu......uuU.............U...U......U....U....U.......U..............AAUCUA.G......AUC.AUAU....ACA..............AGCCAAAGU...
#=GR NW_020656135.1/32135585-32135292   PP ****************.***.*.*******************..*...*.8...6.4..15666655433332222.21......113.............4...5......6....7....8.......9..............******.*......***.****....***..............*********...
NC_045430.1/103816472-103816757            UCUGUAAAGACACUGA.GAA.AaUUAUACUAACUUAUUUAUG..U...U.A...A.A...AAAa..........gaU..........U.............Uu.uU......U....U....U.......A..............AAUCUA.G......AAA.AUAU....AAA..............AGCCAAAGU...
#=GR NC_045430.1/103816472-103816757    PP ***************9.776.659******************..*...*.8...7.6...5443..........335..........5.............41.04......5....5....6.......6..............899***.*......***.****....***..............*********...
NW_020951209.1/2636935-2636651             UCUGUAAAGACACUGA.GAA.AaUUAUACUAACUUAUUUAUG..U...U.A...AaA...AGA.............U..........U.............U...Uu....uU....U....U.......A..............AAUCUA.G......AAG.AUAU....AAA..............AGCCAAA-U...
#=GR NW_020951209.1/2636935-2636651     PP ***************9.776.659******************..*...*.8...625...799.............7..........6.............6...51....14....5....6.......6..............899***.*......***.****....***..............****876.7...
NC_008808.1/111602521-111602237            UCUGUAAAGACACUGA.GAA.AaUUAUACUAACUUAUUUAUG..U...U.A...A.AaaaAGA.............U..........U.............U...U......U....U....U.......Ua............aAAUCUA.G......AAG.AUAU....AAA..............AGCCAAAGU...
#=GR NC_008808.1/111602521-111602237    PP ****************.877.77*******************..*...9.8...7.5111677.............7..........7.............7...7......7....7....7.......62............2578***.*......***.****....***..............*********...
NC_041738.1/4053193-4053498                UCUGUAAAGACACUGA.GAA.A.UUAAACUAACUUAUUUAUG..U...U.A...A.A...AAGag.........auU..........U.............U...U......U....U....U.......U..............AAUCUA.GaagagaAUA.AUGU....UCCcuu........uaaAGCCAAAGU...
#=GR NC_041738.1/4053193-4053498        PP ****************.***.*.*******************..*...9.9...9.9...88878.........878..........8.............9...9......9....9....9.......*..............******.8555555667.7766....664666........666999999999...
NW_006621076.1/4451496-4451176             UCUGUAAAGACACUGA.GAA.A.UUAUACUAACUUAUUUAUG..U...U.A...A.A...AGA.............U..........U.............U...-......U....U....U.......U..............AAUCUA.G......A--.----....AGA..............AGCUA----uuu
#=GR NW_006621076.1/4451496-4451176     PP ****************.***.*.*******************..*...*.*...*.*...**9.............7..........6.............6..........5....6....7.......8..............99****.*......9...........667..............77765....578
NW_022645710.1/343914-343588               UCUGUAAAGACACUGA.GAA.A.UUAUACUAACUUAUUUAUG..U...U.A...A.A...AGA.............U..........U.............U...-......U....U....U.......U..............AAUCUA.G......AAG.A-AG....AUAuuuuuuccccauaaAGCCAAAGU...
#=GR NW_022645710.1/343914-343588       PP ****************.***.*.*******************..*...*.*...*.*...**9.............7..........6.............6..........5....6....7.......8..............99****.*......877.7.99....*9977777777777777777777777...
NW_007281456.1/723973-724306               UCUGUAAAGACACUGA.GAA.A.UUAUACUAACUUAUUUAUG..U...U.A...A.A...AGA.............U..........U.............U...-......U....U....U.......U..............AAUCUA.G......AAG.AUAU....UUUuuccc....cauaaAGCCAAAGU...
#=GR NW_007281456.1/723973-724306       PP ****************.***.*.*******************..*...*.*...*.*...**9.............7..........6.............6..........5....6....7.......8..............99****.*......***.***9....87777888....888889********...
NW_020664463.1/16180355-16180692           UCUGUAAAGACACUGA.GAA.A.UUAUACUAACUUAUUUAUG..U...U.A...A.A...AGA.............U..........U.............U...-......U....U....U.......U..............AAUCUA.G......AAG.AUAU....UUUuuccc....cauaaAGCCAAAGU...
#=GR NW_020664463.1/16180355-16180692   PP ****************.***.*.*******************..*...*.*...*.*...**9.............7..........6.............6..........5....6....7.......8..............99****.*......***.***9....87777888....888889********...
NW_005853107.1/1366172-1366496             UUUGUAAAGACACUGA.GAA.A.UUAUACUAACUUAUUUAUG..U...U.A...A.A...AGA.............U..........U.............U...-......U....U....U.......U..............AAUCUA.G......AAG.A-AG....AUAuuuuuc.cccauaaAGCCAAAGU...
#=GR NW_005853107.1/1366172-1366496     PP ****************.***.*.*******************..*...*.*...*.*...**9.............7..........6.............6..........5....6....7.......8..............99****.*......877.6.99....999889999.9999998899999999...
NC_044322.1/232589786-232589458            UCUGUAAAGACACUGA.GAA.A.UUAUACUAACUUAUUUAUG..U...U.A...A.A...AGA.............U..........U.............U...-......U....U....U.......U..............AAUCUA.G......AAG.A-AG....AUAuuuuuc.cccauaaAGCCAAAGU...
#=GR NC_044322.1/232589786-232589458    PP ****************.***.*.*******************..*...*.*...*.*...999.............7..........6.............5..........5....6....7.......8..............99****.*......877.6.99....999889999.9999998899999999...
NW_020339853.1/34717508-34717788           UCUGUGAAGACACUGA.--A.A.UUAUAU-AA-CUAUUUAUG..U...U.A...A.A...AAG.............U..........U.............Uu.uU......U....U....U.......U..............AAUCUAaG......ACC.AUAU....ACA..............AGCCAAAGU...
#=GR NW_020339853.1/34717508-34717788   PP **************86...6.8.*****5.55.59*******..*...9.9...9.9...999.............7..........6.............61.15......6....7....8.......9..............*****978......***.****....***..............********9...
NW_006532642.1/239851-239542               ACUGUAAAGACACUGA.GAA.A.UUAUACUAACUUAUUUAUG..U...U.A...A.A...AGA.............U..........U.............U...-......U....U....U.......U..............AAUCUA.G......AAG.AUAU....UUUccc.......agaaAGCCAAAGU...
#=GR NW_006532642.1/239851-239542       PP ****************.***.*.*******************..*...*.*...*.*...*99.............7..........6.............5..........5....6....7.......8..............99****.*......***.***9....654558.......9**9*********...
NW_015386177.1/54944-54675                 ACUGUAAAGACACUGA.GAA.A.UUAUACUAACUUAUUUAUG..U...U.A...A.A...AAAa..........gaU..........U.............U...U......U....U....U.......U..............AAUCUA.G......AAG.AUAU....UUUccc.......agaaAGCCAAAGU...
#=GR NW_015386177.1/54944-54675         PP ****************.***.*.*******************..*...*.*...9.9...9876..........668..........9.............9...9......9....*....*.......*..............******.*......***.***9....644456.......6888888888888...
NW_020769308.1/49493864-49493601           ACUGUAAAGACACUGA.GAA.A.UUAUACUAACUUAUUUAUG..U...U.A...A.A...AGA.............U..........U.............U...U......U....U....U.......A..............AAUCUA.G......AAG.AUAU....UUUccc.......agaaAGCCAAAGU...
#=GR NW_020769308.1/49493864-49493601   PP ****************.***.*.*******************..*...*.*...*.*...***.............*..........*.............*...*......*....*....*.......*..............******.*......***.***9....654557.......79999********...
NC_041316.1/1183516-1183198                UUUGUAAAGACACUGA.GAA.A.UUAUACUAACUUAUUUAUG..U...U.A...A.A..gAUU.............U..........U.............U...U......U....U....U.......U..............AAUCUA.G......AAG.AUAU....UUUccc.......auaaAGCCAAAGC...
#=GR NC_041316.1/1183516-1183198        PP ****************.***.*.*******************..*...*.9...9.8..3455.............7..........7.............7...8......8....9....9.......9..............******.*......***.***9....544445.......5778999999999...
NW_013995860.1/60318644-60318927           UCUGUAAAGACACUGA.GAA.A.UUAUACUAACUUAUUUAUG..U...U.A...A.A...AGA.............U..........U.............U...-......U....U....U.......U..............AAUCUA.G......AAG.AGG-....AUAuuuucc..ccauaaAGCCAAAGU...
#=GR NW_013995860.1/60318644-60318927   PP ****************.***.*.*******************..*...*.*...*.9...999.............7..........6.............5..........5....6....7.......8..............99****.9......988.743.....333358888..888888899999999...
NW_013995860.1/60321760-60322043           UCUGUAAAGACACUGA.GAA.A.UUAUACUAACUUAUUUAUG..U...U.A...A.A...AGA.............U..........U.............U...-......U....U....U.......U..............AAUCUA.G......AAG.AGG-....AUAuuuucc..ccauaaAGCCAAAGU...
#=GR NW_013995860.1/60321760-60322043   PP ****************.***.*.*******************..*...*.*...*.9...999.............7..........6.............5..........5....6....7.......8..............99****.9......988.743.....333358888..888888899999999...
NW_020451021.1/304289-304006               UCUGUAAAGACACUGA.GAA.A.UUAUACUAACUUAUUUAUG..U...U.A...A.A...AGA.............U..........U.............U...-......U....U....U.......U..............AAUCUA.G......AAG.AGG-....AUAuuuucc..ccauaaAGCCAAAGU...
#=GR NW_020451021.1/304289-304006       PP ****************.***.*.*******************..*...*.*...*.9...999.............7..........6.............5..........5....6....7.......8..............99****.9......988.743.....333358888..888888899999999...
NW_017729022.1/110029767-110030123         UCUGUAAAGACACUGA.GAA.A.UUAUACUAACUUAUUUAUG..U...U.A...A.A...AGA.............U..........U.............U...U......U....U....U.......U..............AAUCUA.G......AAG.A-GG....AUAuuuuuc.cccauaaAGCCAAAGU...
#=GR NW_017729022.1/110029767-110030123 PP ****************.***.*.*******************..*...*.*...*.*...***.............*..........*.............*...*......*....*....*.......*..............******.8......866.5.33....333345566.6666666666666666...
NW_020453549.1/4842575-4842860             UCUGUAAAGACACUGA.GAA.A.UUAUACUAACUUAUUUAUG..U...U.A...A.A...AGA.............U..........U.............U...U......U....U....U.......U..............AAUCUA.G......AAG.AGG-....AUAuuuucc..ccauaaAGCCAAAGU...
#=GR NW_020453549.1/4842575-4842860     PP ****************.***.*.*******************..*...*.*...*.*...***.............*..........*.............*...*......*....*....*.......*..............******.*......988.743.....333358888..888888899999999...
NW_003339126.1/385255-384974               UUUGUAAAAACACUGA.AAA.A.UUAUACUAACUUAUUUAUG..U...U.A...A.A...AA-.............G..........U.............U...U......U....U....U.......U..............AAUCUA.G......AAU.AUGU....UCUccc.......auaaAGCCAAAGU...
#=GR NW_003339126.1/385255-384974       PP ****************.***.*.*******************..9...9.9...9.8...75..............5..........6.............7...7......7....8....8.......9..............99****.9......976.5555....444568.......8888999999999...
NW_017708092.1/6487908-6487617             UCUGUAAAGACACUGA.GAA.A.UUAUACUAACUUAUUUAUG..U...U.A...A.A...AGA.............U..........U.............U...-......U....U....U.......U..............AAUCUA.G......AAA.A-GG....AUAuuuuuc.cccauaaAGCCAAAGU...
#=GR NW_017708092.1/6487908-6487617     PP ****************.***.*.*******************..*...*.*...*.*...*99.............7..........6.............5..........5....6....7.......8..............99****.*......988.7.44....544356666.6666666666666666...
NW_005842307.1/78317-78608                 UCUGUAAAGACACUGA.GAA.A.UUAUACUAACUUAUUUAUG..U...U.A...A.A...AGA.............U..........U.............U...-......U....U....U.......U..............AAUCUA.G......AAA.A-GG....AUAuuuuuc.cccauaaAGCCAAAGU...
#=GR NW_005842307.1/78317-78608         PP ****************.***.*.*******************..*...*.*...*.*...*99.............7..........6.............5..........5....6....7.......8..............99****.*......988.7.44....544356666.6666666666666666...
NW_020884989.1/688215-687904               UCUGUAAAGACACUGA.GAA.A.UUAUACUAACUUAUUUAUG..U...U.A...A.A...AGA.............U..........U.............U...Uu...uuU....U....U.......U..............AAUCUA.G......AAG.ACAA....UAU..............---------uuu
#=GR NW_020884989.1/688215-687904       PP ****************.***.*.*******************..*...*.*...*.*...***.............8..........7.............6...51...116....7....8.......9..............******.*......***.***9....654.......................556
NW_020716724.1/1365320-1365582             ACUGUAAAAACACUGA.GAA.A.UUAUACUAACUUAUUUAUG..U...U.A...A.A...AGA.............U..........U.............U...U......U....U....U.......A..............AAUCUA.G......AAG.AUAU....UUUccc.......agaaAGCCAAAGU...
#=GR NW_020716724.1/1365320-1365582     PP ****************.***.*.*******************..*...*.*...*.*...***.............*..........*.............*...*......*....*....*.......*..............******.*......***.***9....644456.......6888888888888...
NW_010107688.1/797-1088                    UCUGUAAAGACACUGA.GAA.A.UUAUACUAACUUAUUUAUG..U...U.A...A.A...AGA.............U..........U.............U...Uuu..uuU....U....U.......U..............AAUCUA.G......AAG.ACAA....UAUuuucc...ccauaaAGCCAAAGU...
#=GR NW_010107688.1/797-1088            PP ****************.***.*.*******************..*...*.*...*.*...***.............8..........7.............6...511..115....6....7.......8..............******.*......999.9998....66678888...888888899999999...
NW_017728931.1/15293190-15292834           UCUGUAAAGACACUGA.GAA.A.UUAUACUAACUUAUUUAUG..U...U.A...A.A...AGA.............U..........U.............U...U......U....U....U.......U..............AAUCUA.G......AAG.A-GG....AUAuuuuuc.cccauaaAGCCAAAGU...
#=GR NW_017728931.1/15293190-15292834   PP ****************.***.*.*******************..*...*.*...*.*...***.............*..........*.............*...*......*....*....*.......*..............******.8......866.5.33....333345566.6666666666666666...
NC_046316.1/1149755-1149457                UUUGUAAAGACACUGA.GAA.A.UUAUACUAACUUAUUUAUG..U...U.A...A.A...GAU.............U..........U.............U...U......U....U....U.......Uaaa.......aaaaAAUCUA.G......AAG.AUAU....UUUccc.......auaaAGCCAAAGC...
#=GR NC_046316.1/1149755-1149457        PP ****************.***.*.*******************..*...*.*...*.*...988.............8..........8.............8...8......8....8....8.......7333.......3333588888.8......888.8887....543344.......4667788888888...
NW_016690388.1/496361-496672               UCUGUAAAGACACUGA.GAA.A.UUAUACUAACUUAUUUAUG..U...U.A...A.A...AGA.............U..........U.............U...Uu...uuU....U....U.......U..............AAUCUA.G......AAG.ACAA....UA-..............---------uuu
#=GR NW_016690388.1/496361-496672       PP ****************.***.*.*******************..*...*.*...*.*...***.............8..........7.............6...51...116....7....8.......9..............******.*......*88.8887....44........................566
NW_010684381.1/1323-1638                   UCUGUAAAGACACUGA.GAA.A.UUAUACUAACUUAUUUAUG..U...U.A...A.A...AGA.............U..........U.............U..uU......U....U....U.......U..............AAUCUA.G......AAG.ACAA....-U-..............---------auu
#=GR NW_010684381.1/1323-1638           PP ****************.***.*.*******************..*...*.*...*.*...***.............7..........7.............6..15......6....7....8.......9..............******.*......977.7665.....1........................667
NW_009647222.1/12930375-12930683           UCUGUAAAGACACUGA.GAA.A.UUAUACUAACUUAUUUAUG..U...U.A...A.A...AGA.............U..........U.............U...Uuu..uuU....U....U.......U..............AAUCUA.G......AAG.ACUA....UUUuuccc....cauaaAGCCAAAGU...
#=GR NW_009647222.1/12930375-12930683   PP ****************.***.*.*******************..*...*.*...*.*...***.............8..........7.............6...511..115....6....7.......8..............9*****.9......754.4433....22236667....88888888888888...
NC_045547.1/74744499-74744766              ACUGUAAAGACACUGA.GAA.A.UUAUACUAACUUAUUUAUG..U...U.A...A.A...AGA.............U..........U.............U...Uuu..uuU....U....U.......U..............AAUCUA.G......AAG.AUAU....UUUccc.......agaaAGCCAAAGU...
#=GR NC_045547.1/74744499-74744766      PP ****************.***.*.*******************..*...*.*...*.*...***.............8..........7.............6...511..115....6....7.......8..............******.*......***.***9....432233.......3556777777777...
NC_040046.1/133420902-133421199            UCUGUAAAGACACUGA.GAA.A.UUAUACUAACUUAUUUAUG..U...U.A...A.A...AGA.............U..........U.............U...U......U....U....U.......U..............AAUCUA.G......AAG.ACAA....UAUuuuucc..ccauaaAGCCAAAGU...
#=GR NC_040046.1/133420902-133421199    PP ****************.***.*.*******************..*...*.*...*.*...***.............*..........*.............*...*......*....*....*.......*..............******.*......*99.9987....655566777..777777777777777...
NW_010972909.1/2639410-2639729             UCUGUAAAGACACUGA.GAA.A.UUAUACUAACUUAUUUAUG..U...U.A...A.A...AGA.............U..........U.............U...U......U....U....U.......U..............AAUCUA.G......AAG.ACAA....UAUuuuucc..ccauaaAGCCAAAGU...
#=GR NW_010972909.1/2639410-2639729     PP ****************.***.*.*******************..*...*.*...*.*...***.............*..........*.............*...*......*....*....*.......*..............******.*......*99.9987....655566777..777777777777777...
NW_009271502.1/1219722-1219424             UCUGUAAAGACACUGA.GAA.A.UUAUACUAACUUAUUUAUG..U...U.A...A.A...AGA.............U..........U.............Uu.uU......U....U....U.......U..............AAUCUA.G......AAG.AGG-....AUAuuuucc..ccauaaAGCCAAAGU...
#=GR NW_009271502.1/1219722-1219424     PP ****************.***.*.*******************..*...*.*...*.*...***.............8..........7.............61.15......6....7....8.......9..............******.*......988.743.....333358888..888888899999999...
NW_009259318.1/3394346-3393997             UCUGUAAAGACACUGA.GAA.A.UUAUACUAACUUAUUUAUG..U...U.U...A.A...AGA.............U..........U.............U...U......U....U....U.......U..............AAUCUA.G......AAA.ACAA....UAUuuuucc..ccauaaAGCCAAAGU...
#=GR NW_009259318.1/3394346-3393997     PP ****************.***.*.*******************..*...*.*...*.*...***.............*..........*.............*...*......*....*....*.......*..............******.*......***.**98....666677777..777777777777777...
NW_020897480.1/144544-144232               UCUGUAAAGACACUGA.GAA.A.UUAUACUAACUUAUUUAUG..U...U.A...A.A...AGA.............U..........U.............U...Uuu..uuU....U....U.......U..............AAUCUA.G......AAG.ACAA....UA-..............---------uuu
#=GR NW_020897480.1/144544-144232       PP ****************.***.*.*******************..*...*.*...*.*...***.............8..........7.............6...511..115....6....7.......8..............9*****.9......988.8877....44........................566
NW_020897850.1/643271-643586               UCUGUAAAGACACUGA.GAA.A.UUAUACUAACUUAUUUAUG..U...U.A...A.A...AGA.............U..........U.............U...Uu...uuU....U....U.......U..............AAUCUA.G......AAG.ACAA....UA-..............---------uuu
#=GR NW_020897850.1/643271-643586       PP ****************.***.*.*******************..*...*.*...*.*...***.............8..........7.............6...51...116....7....8.......9..............******.*......*88.8887....44........................566
NW_009751504.1/583-265                     UCUGUAAAGACACUGA.GAA.A.UUAUACUAACUUAUUUAUG..U...U.A...A.A...AGA.............U..........U.............U...U......U....U....U.......U..............AAUCUA.G......AAG.ACAA....UAUuuuucc..ccauaaAGCCAAAGU...
#=GR NW_009751504.1/583-265             PP ****************.***.*.*******************..*...*.*...*.*...***.............*..........*.............*...*......*....*....*.......*..............******.*......*99.9987....655566777..777777777777777...
NW_010490172.1/693-373                     UCUGUAAAGACACUGA.GAA.A.UUAUACUAACUUAUUUAUG..U...U.A...A.A...AGA.............U..........U.............Uu.uU......U....U....U.......U..............AAUCUA.G......AAG.ACAA....UAUuuuucc..ccauaaAGCCAAAGU...
#=GR NW_010490172.1/693-373             PP ****************.***.*.*******************..*...*.*...*.*...***.............8..........7.............61.15......6....7....8.......9..............******.*......*99.9987....655566777..777777777777777...
NC_044020.1/25244155-25243829              UCUGUAAAGACACUGA.GAA.A.UUAUACUAACUUAUUUAUG..U...U.A...A.A...AGA.............U..........U.............U...U......U....U....U.......U..............AAUCUA.G......AAG.ACAA....UAUuuuucc..ccauaaAGCCAAAGU...
#=GR NC_044020.1/25244155-25243829      PP ****************.***.*.*******************..*...*.*...*.*...***.............*..........*.............*...*......*....*....*.......*..............******.*......*99.9987....655566777..777777777777777...
NW_005054326.1/3074051-3074332             UCUGUAAAGACACUGA.GAA.A.UUAUACUAACUUAUUUAUG..U...U.A...A.A...AGA.............U..........U.............U...U......U....U....U.......U..............AAUCUA.G......AAG.ACAA....UAUuuuucc..ccauaaAGCCAAAGU...
#=GR NW_005054326.1/3074051-3074332     PP ****************.***.*.*******************..*...*.*...*.*...***.............*..........*.............*...*......*....*....*.......*..............******.*......*99.9987....655566777..777777777777777...
NW_009703638.1/1252-1621                   UCUGUAAAGACACUGA.GAA.A.UUAUACUAACUUAUUUAUG..U...U.A...A.A...AGA.............U..........U.............U...Uu...uuU....U....U.......U..............AAUCUA.G......AAG.ACAA....UAUuuuucc..ccauaaAGCCAAAGU...
#=GR NW_009703638.1/1252-1621           PP ****************.***.*.*******************..*...*.*...*.*...***.............8..........7.............6...51...116....7....8.......9..............******.*......*99.9887....655566777..777777777777777...
NW_013185665.1/745394-745704               UCUGUAAAGACACUGA.GAA.A.UUAUACUAACUUAUUUAUG..U...U.A...A.A...AGA.............U..........U.............U..uU......U....U....U.......U..............AAUCUA.G......AAG.ACAA....UAUuuuucc..ccauaaAGCCAAAGU...
#=GR NW_013185665.1/745394-745704       PP ****************.***.*.*******************..*...*.*...*.*...***.............7..........6.............5..15......6....7....8.......9..............******.*......*99.9987....655566777..777777777777777...
NW_009172898.1/606-334                     UCUGUAAAGACACUGA.GAA.A.UUAUACUAACUUAUUUAUG..U...U.A...A.A...AGA.............U..........U.............U...U......U....U....U.......U..............AAUCUA.G......AAG.ACAA....U--..............---------auu
#=GR NW_009172898.1/606-334             PP ****************.***.*.*******************..*...*.*...*.*...***.............*..........*.............*...*......*....*....*.......*..............******.*......*98.8887....3.........................689
NW_010161025.1/1037-1412                   UCUGUAAAGACACUGA.GAA.A.UUAUACUAACUUAUUUAUG..U...U.A...A.A...AGA.............U..........U.............U..uU......U....U....U.......U..............AAUCUA.G......AAG.ACAA....UAUuuuucc..ccauaaAGCCAAAGU...
#=GR NW_010161025.1/1037-1412           PP ****************.***.*.*******************..*...*.*...*.*...***.............7..........6.............6..15......6....7....8.......9..............******.*......*99.9987....655566777..777777777777777...
NW_021940861.1/671449-671763               UCUGUAAAGACACUGA.GAA.A.UUAUACUAACUUAUUUAUG..U...U.A...A.A...AGA.............U..........U.............U...UuuuuuuU....U....U.......U..............AAUCUA.G......AAG.ACAA....UA-..............---------uuu
#=GR NW_021940861.1/671449-671763       PP ****************.***.*.*******************..*...*.*...*.*...***.............8..........7.............6...51111115....6....7.......8..............999999.9......988.7776....44........................566
NW_010774614.1/865-567                     UCUGUAAAGACACUGA.GAA.A.UUAUACUAACUUAUUUAUG..U...U.A...A.A...AGA.............U..........U.............Uu.uU......U....U....U.......U..............AAUCUA.G......AAG.ACAA....UAUuuuucc..ccauaaAGCCAAAGU...
#=GR NW_010774614.1/865-567             PP ****************.***.*.*******************..*...*.*...*.*...***.............8..........7.............61.15......6....7....8.......9..............******.*......*99.9987....655566777..777777777777777...
NC_044586.1/8171146-8171466                UCUGUAAAGACACUGA.GAA.A.UUAUACUAACUUAUUUAUG..U...U.A...A.A...AGA.............U..........U.............U...U......U....U....U.......U..............AAUCUA.G......AAG.ACAA....UAUuuuucc..ccauaaAGCCAAAGU...
#=GR NC_044586.1/8171146-8171466        PP ****************.***.*.*******************..*...*.*...*.*...***.............*..........*.............*...*......*....*....*.......*..............******.*......*99.9987....655566777..777777777777777...
NW_004848253.1/2771869-2771554             UCUGUAAAGACACUGA.GAA.A.UUAUACUAACUUAUUUAUG..U...U.A...A.A...AGA.............U..........U.............Uu.uU......U....U....U.......U..............AAUCUA.G......AAG.ACAA....UAUuuuucc..ccauaaAGCCAAAGU...
#=GR NW_004848253.1/2771869-2771554     PP ****************.***.*.*******************..*...*.*...*.*...***.............8..........7.............61.15......6....7....8.......9..............******.*......*99.9987....655566777..777777777777777...
NW_009085202.1/637-325                     UCUGUAAAGACACUGA.GAA.A.UUAUACUAACUUAUUUAUG..U...U.A...A.A...AGA.............U..........U.............U...U......U....U....U.......U..............AAUCUA.G......AAG.ACAA....UAUuuuucc..ccauaaAGCCAAAGU...
#=GR NW_009085202.1/637-325             PP ****************.***.*.*******************..*...*.*...*.*...***.............*..........*.............*...*......*....*....*.......*..............******.*......*99.9987....655566777..777777777777777...
NW_020454383.1/217266-217570               UCUGUAAAGACACUGA.GAA.A.UUAUACUAACUUAUUUAUG..U...U.A...A.A...AAGau.........uuU..........U.............U...U......U....U....U.......U..............AAUCUA.G......AAG.AGGA....--U..............---------auu
#=GR NW_020454383.1/217266-217570       PP ****************.***.*.*******************..*...*.*...9.9...99844.........433..........4.............5...6......6....7....8.......9..............******.9......976.6433......2.......................355
NW_013658678.1/435899-436171               ACUGUAAAGACACUGA.GAA.A.UUAUACUAACUUAUUUAUG..U...U.A...A.A...AGA.............U..........U.............U...U......U....U....U.......Uuu.........uuaAAUCUA.G......AAG.AUAUuuucCCAg...........aaAGCCAAAGU...
#=GR NW_013658678.1/435899-436171       PP ****************.***.*.*******************..*...*.*...*.*...***.............9..........8.............7...6......5....4....4.......322.........3339*****.*......***.**9744442334...........46777777777...
NW_018150764.1/1741438-1741769             UUUGUAAAGACACUGA.GAA.A.UUAUACUAACUUAUUUAUG..U...U.A...A.A...AGA.............U..........U.............U...U......U....U....U.......Aaa..........aaAAUCUA.G......AAG.AUAU....UUUccc.......auaaAGCCAAAGU...
#=GR NW_018150764.1/1741438-1741769     PP ****************.***.*.*******************..*...*.*...*.*...***.............*..........*.............*...*......9....9....8.......633..........3369****.*......***.***9....765677.......7899999999999...
NW_010581680.1/679759-680060               UCUGUAAAGACACUGA.GAA.A.UUAUACUAACUUAUUUAUG..U...U.A...A.A...AAGa...........uU..........U.............U...U......U....U....U.......U..............AAUCUA.G......AAG.AGG-....AUAuuuucc..ccauaaAGCCAAAGU...
#=GR NW_010581680.1/679759-680060       PP ****************.***.*.*******************..*...*.9...8.8...8773...........44..........5.............5...6......7....8....8.......9..............******.*......988.743.....333358888..888888899999999...
NC_045641.1/70881334-70881016              UCUGUAAAGACACUGA.GAA.A.UUAUACUAACUUAUUUAUG..U...U.A...A.A...AGA.............U..........U.............U...UuuuuuuU....U....U.......U..............AAUCUA.G......AAG.ACAA....UA-..............---------uuu
#=GR NC_045641.1/70881334-70881016      PP ****************.***.*.*******************..*...*.*...*.*...***.............8..........7.............6...51111115....6....7.......8..............999999.9......988.7776....44........................566
NW_009258102.1/150288-150675               UCUGUAAAGACACUGA.GAA.A.UUAUACUAACUUAUUUAUG..U...U.A...A.A...AGA.............U..........U.............U...Uu....uU....U....U.......U..............AAUCUA.G......AAG.ACAA....---..............---------uau
#=GR NW_009258102.1/150288-150675       PP ****************.***.*.*******************..*...*.*...*.*...***.............8..........7.............6...51....16....7....8.......9..............******.*......977.7665..............................455
NW_009225259.1/925-1250                    UCUGUAAAAACACUGA.GAA.A.UUAUACUAACUUAUUUAUG..U...U.A...A.A...AGA.............U..........U.............U...U......U....U....U.......U..............AAUCUA.G......AAU.ACAA...uAUUuuucc...ccauaaAGCCAAAGU...
#=GR NW_009225259.1/925-1250            PP ****************.***.*.*******************..*...*.*...*.*...***.............*..........*.............*...*......*....*....*.......*..............******.8......754.4443...222233556...777777777777777...
NC_031773.1/70981722-70981332              UCUGUAAAGACACUGA.GAA.A.UUAUACUAACUUAUUUAUG..U...U.A...A.A...AGA.............U..........U.............U...U......U....U....U.......U..............AAUCUA.G......AAG.ACAA....UA-..............---------uuu
#=GR NC_031773.1/70981722-70981332      PP ****************.***.*.*******************..*...*.*...*.*...***.............*..........*.............*...*......*....*....*.......*..............******.*......*88.8887....54........................556
NC_015011.2/68900686-68900945              UCUGUAAAGACACUGA.GAA.A.UUAUACUAACUUAUUUAUGuuU...A.A...A.A...GAU.............U..........U.............U...U......U....U....U.......U..............AAUCUA.G......AAA.ACAG....U--..............---------auu
#=GR NC_015011.2/68900686-68900945      PP ****************.***.*.***************9987224...6.6...6.6...666.............7..........8.............8...8......9....9....9.......*..............******.*......***.****....5.........................578
NC_045559.1/70547348-70547050              UCUGUAAAGACACUGA.GAA.A.UUAUACUAACUUAUUUAUG..U...U.A...A.A...AGA.............U..........U.............U...U......U....U....U.......U..............AAUCUA.G......AAG.ACAA....UAUuuuucc..ccauaaAGCCAAAGU...
#=GR NC_045559.1/70547348-70547050      PP ****************.***.*.*******************..*...*.*...*.*...***.............*..........*.............*...*......*....*....*.......*..............******.*......*99.9987....655566777..777777777777777...
NW_015166470.1/175370-175700               UUUGUAAAGACACUGA.GAAaA.UUAUACUAACUUAUUUAUG..U...U.A...A.A...AGA............uU..........U.............U...U......U....U....U.......A..............AAUCUA.G......A--.AUAA....---..............---------gau
#=GR NW_015166470.1/175370-175700       PP ****************.88835.89*****************..*...*.*...*.9...877............25..........6.............6...6......6....7....7.......7..............89****.7......6...4444..............................235
NW_009912053.1/906-594                     UCUGUAAAGACACUGA.GAA.A.UUAUACUAACUUAUUUAUG..U...U.A...A.A...AGA.............U..........U.............U...Uuu..uuU....U....U.......U..............AAUCUA.G......AAG.ACGA....UAUuuuucc..ccauaaAGCCAAAGU...
#=GR NW_009912053.1/906-594             PP ****************.***.*.*******************..*...*.*...*.*...***.............8..........7.............6...511..115....6....7.......8..............9*****.*......988.8766....444566666..666666677777777...
NW_005087588.1/6671927-6672323             UCUGUAAAGACACUGA.GAA.A.UUAUACUAACUUAUUUAUG..U...U.A...A.A...AGA.............U..........U.............U...U......U....U....U.......U..............AAUCUA.G......AAG.ACAA....UA-..............---------uuu
#=GR NW_005087588.1/6671927-6672323     PP ****************.***.*.*******************..*...*.*...*.*...***.............*..........*.............*...*......*....*....*.......*..............******.*......*88.8887....54........................556
NW_010067926.1/1082-1405                   UCUGUAAAGACACUGA.GAA.A.UUAUACUAACUUAUUUAUG..U...U.A...A.A...AGA.............U..........U.............U...Uu...uuU....U....U.......U..............AAUCUA.G......AAG.ACAA....UAUuuuucc..ccauaaAGCCAAAGU...
#=GR NW_010067926.1/1082-1405           PP ****************.***.*.*******************..*...*.*...*.*...***.............8..........7.............6...51...116....7....8.......9..............******.*......*99.9887....655566777..777777777777777...
NW_018363880.1/435673-435405               UCUGUAAAGACACUGA.GAA.A.UUAUACUAACUUAUUUAUG..U...UuA...A.A...AGA.............U..........U.............U...U......U....U....U.......U..............AAUCUA.G......AAA.ACAG....U--..............---------auu
#=GR NW_018363880.1/435673-435405       PP ****************.***.*.*****************99..7...615...6.7...899.............*..........*.............*...*......*....*....*.......*..............******.*......***.****....5.........................578
NW_009606216.1/911-1217                    UCUGUAAAGACACUGA.GAA.A.UUAUACUAACUUAUUUAUG..U...U.A...A.A...AGA.............U..........U.............U...U......U....U....UuuuuuuuU..............AAUCUA.G......AAG.ACAA....---..............---------uau
#=GR NW_009606216.1/911-1217            PP ****************.***.*.*******************..*...*.*...*.*...***.............9..........8.............7...7......6....5....511111115..............666666.6......666.5555..............................455
NW_010529089.1/989-1316                    UCUGUAAAGACACUGA.GAA.A.UUAUACUAACUUAUUUAUG..U...U.A...A.A...AGA.............U..........U.............U...U......U....U....U.......A..............AAUCUA.G......AAG.ACAA....UAUuuuucc..ccauaaAGCCAAAGU...
#=GR NW_010529089.1/989-1316            PP ****************.***.*.*******************..*...*.*...*.*...***.............*..........*.............*...*......*....*....*.......*..............******.*......*99.9987....655566777..777777777777777...
NW_004994924.1/794473-794800               UCUGUAAAGACACUGA.GAA.A.UUAUACUAACUUAUUUAUG..U...U.A...A.A...AGA.............U..........U.............Uu.uU......U....U....U.......U..............AAUCUA.G......AAG.ACAA....UAUuucccc..ccauaaAGCCAAAGU...
#=GR NW_004994924.1/794473-794800       PP ****************.***.*.*******************..*...*.*...*.*...***.............8..........7.............61.15......6....7....8.......9..............******.*......988.8887....554566677..777776677777777...
NW_008824864.1/3372313-3371997             UCUGUAAAGACACUGA.GAA.A.UUAUACUAACUUAUUUAUG..U...U.A...A.A...AGA.............U..........U.............U...U......U....U....U.......U..............AAUCUA.G......AAG.ACAA....UAUuuuucc..ccauaaAGCCAAAGU...
#=GR NW_008824864.1/3372313-3371997     PP ****************.***.*.*******************..*...*.*...*.*...***.............*..........*.............*...*......*....*....*.......*..............******.*......*99.9987....655566777..777777777777777...
NW_020958498.1/5723-6047                   UCUGUAAAGACACUGA.GAA.A.UUAUACUAACUUAUUGAUG..U...U.A...A.A...AGA.............U..........U.............U...U......U....UuuauU.......U..............AAUCUA.G......AAG.ACAA....UAUuuuucc..ccauuaAGCCAAAGU...
#=GR NW_020958498.1/5723-6047           PP ****************.***.*.*******************..*...*.*...*.*...***.............9..........8.............8...7......7....611225.......7..............8*****.*......***.***9....766677777..777777777777777...
NW_014650466.1/6152705-6153036             UCUGUAAAGACACUGA.GAA.A.UUAUACUAACUUAUUUAUG..U...U.A...A.A...AGA.............U..........U.............U...U......U....U....U.......U..............AAUCUA.G......AAG.ACAA....U--..............---------auu
#=GR NW_014650466.1/6152705-6153036     PP ****************.***.*.*******************..*...*.*...*.*...***.............*..........*.............*...*......*....*....*.......*..............******.*......*99.8887....4.........................578
NW_004930042.1/3446913-3446588             UCUGUAAAGACACUGA.GAA.A.UUAUACUAACUUAUUUAUG..U...U.A...A.A...AGA.............U..........U.............Uu.uU......U....U....U.......U..............AAUCUA.G......AAG.ACAA....UAUuuuccc..ccauaaAGCCAAAGU...
#=GR NW_004930042.1/3446913-3446588     PP ****************.***.*.*******************..*...*.*...*.*...***.............8..........7.............61.15......6....7....8.......9..............******.*......*98.8887....555566666..666666677777777...
NW_004973623.1/518451-518749               UCUGUAAAGACACUGA.GAA.A.UUAUACUAACUUAUUUAUG..U...U.A...A.A...AGA.............U..........U.............U...Uu...uuU....U....U.......U..............AAUCUA.G......AAA.ACAA....UAUuuuucc..ccauaaAGCCAAAGU...
#=GR NW_004973623.1/518451-518749       PP ****************.***.*.*******************..*...*.*...*.*...***.............8..........7.............6...51...116....7....8.......9..............******.*......***.**98....666677777..777777777777777...
NW_009860135.1/893-567                     UCUGUAAAGACACUGA.GAA.A.UUAUACUAACUUAUUUAUG..U...U.A...A.A...AGA.............U..........U.............U...U......UuuuuU....U.......U..............AAUUUA.G......AAG.ACAA....UAUuuuucc..ccauaaAGCCAAAGU...
#=GR NW_009860135.1/893-567             PP ****************.***.*.*******************..*...*.*...*.*...***.............8..........7.............7...6......511115....6.......7..............888888.8......877.7776....544555666..666666666666666...
NW_005081546.1/5805972-5806298             UCUGUAAAGACACUGA.GAA.A.UUAUACUAACUUAUUUAUG..U...U.A...A.A...AGA.............U..........U.............U..uU......U....U....U.......U..............AAUCUA.G......AAG.ACAA....U--..............---------auu
#=GR NW_005081546.1/5805972-5806298     PP ****************.***.*.*******************..*...*.*...*.*...***.............7..........6.............6..15......6....7....8.......9..............******.*......*88.8876....4.........................567
NW_015091152.1/1014865-1015185             UCUGUAAAGACACUGA.GAA.A.UUAUACUAACUUAUUUAUG..U...U.A...A.A...AGA.............U..........U.............U...UuuuuuuU....U....U.......U..............AAUCUA.G......AAG.ACAA....UAUuuuucc..ccauaaAGCCAAAGU...
#=GR NW_015091152.1/1014865-1015185     PP ****************.***.*.*******************..*...*.*...*.*...***.............8..........7.............6...51111115....6....7.......8..............9*****.9......998.8887....555566666..666666677777777...
NW_008796215.1/151622-152012               UCUGUAAAGACACUGA.GAA.A.UUAUACUAACUUAUUUAUG..U...U.A...A.A...AGA.............U..........U.............U...U......U....U....U.......U..............AAUCUA.G......AAG.ACAA....UAUuuuucc..ccauaaAGCCAAAGU...
#=GR NW_008796215.1/151622-152012       PP ****************.***.*.*******************..*...*.*...*.*...***.............*..........*.............*...*......*....*....*.......*..............******.*......*99.9987....655566777..777777777777777...
NW_022670524.1/3105114-3104792             UCUGUAAAGACACUGA.GAA.A.UUAUACUAACUUAUUUAUG..U...U.A...A.A...AGA.............U..........U.............U..uU......U....U....U.......U..............AAUCUA.G......AAG.ACAA....UAUuuuucc..ccauaaAGCCAAAGU...
#=GR NW_022670524.1/3105114-3104792     PP ****************.***.*.*******************..*...*.*...*.*...***.............7..........7.............6..15......6....7....8.......8..............99****.*......*99.9887....655566777..777777777777777...
NC_044279.2/54129561-54129225              UCUGUAAAGACACUGA.GAA.A.UUAUACUAACUUAUUUAUG..U...U.A...A.A...AAU.............U..........U............uU...U......U....U....U.......U..............AAUCUA.G......AAG.ACAA....UAUuuuucc..ccauaaAGCCAAAGU...
#=GR NC_044279.2/54129561-54129225      PP ****************.***.*.*******************..*...*.*...9.9...998.............6..........5............15...6......6....7....8.......9..............******.*......*99.9987....655566777..777777777777777...
NW_007252349.1/59073-59357                 UCUCCACAAUAAAUAA.AAA.A.UCAGCCGG-----------..-...-.-...-.-...---.............-..........-.............-...-......-....-....-.......-..............------.-......---.----....---..............---------...
#=GR NW_007252349.1/59073-59357         PP ****************.***.*.*8754444.........................................................................................................................................................................
NC_044999.1/70503944-70503562              UCUGUAAAGACACUGA.GAA.A.UUAUACUAACUUAUUUAUG..U...U.A...A.A...AGA.............U..........U.............U...Uu....uU....U....U.......U..............AAUCUA.G......AAG.ACAA....UA-..............---------uuu
#=GR NC_044999.1/70503944-70503562      PP ****************.***.*.*******************..*...*.*...*.*...***.............8..........7.............6...51....16....7....8.......9..............******.*......*88.8887....54........................556
NC_045479.1/9602624-9602957                UCUGUAAAGACACUGA.GAA.A.UUAUACUAACUUAUUUAUG..U...U.A...-.A...AGA.............U..........U.............U...U......U....U....U.......U..............AAUCUA.G......AAG.ACAA....UA-..............---------uuu
#=GR NC_045479.1/9602624-9602957        PP ****************.***.*.*******************..9...6.5.....8...99*.............*..........*.............*...*......*....*....*.......*..............******.*......*88.8887....54........................556
NW_010227701.1/578-247                     UCUGUAAAGACACUGAgAAA.A.UUAUACUAACUUAUUUAUG..U...U.A...A.A...AGA.............U..........U.............U...U......U....U....U.......Uuuuu.....uuuuaAAUCUA.G......AAG.ACAA....UA-..............---------uuu
#=GR NW_010227701.1/578-247             PP **************983456.6.777799*************..*...*.*...*.*...***.............9..........8.............7...7......6....5....5.......41222.....22222677777.7......777.7776....44........................667
NC_006088.5/72105056-72105339              UCUGUAAAGACACUGA.GAA.A.UUAUACUAACUUAUUUAUG..U...U.U..aA.A...AGAu...........uU..........U.............U...U......U....U....U.......U..............AAUCUA.G......AAA.ACAG....U--..............---------auu
#=GR NC_006088.5/72105056-72105339      PP ****************.***.*.****************998..6...4.4..14.4...5552...........24..........5.............6...6......7....8....8.......9..............******.*......***.****....5.........................578
NW_010314652.1/1190-1562                   UCUGUAAAGACACUGA.GAA.A.UUAUACUAACUUAUUUAUG..U...U.A...A.A...UUUu..........uuU..........U.............U...U......U....U....U.......U..............AAUCUA.G......AAG.ACAA....UAUuuuccc..ccauaaAGCCAAAGU...
#=GR NW_010314652.1/1190-1562           PP ****************.***.*.*******************..*...*.*...9.9...8883..........323..........4.............4...5......6....7....8.......9..............******.*......*99.9887....655566677..777776677777777...
NW_022044632.1/8389664-8390059             UCUGUAAAGACACUGA.GAA.A.UUAUACUAACUUAUUUAUG..U...U.A...A.A...AGA.............U..........U.............U...Uu...uuU....U....U.......U..............AAUCUA.G......AAG.ACAA....UA-..............---------uuu
#=GR NW_022044632.1/8389664-8390059     PP ****************.***.*.*******************..*...*.*...*.*...***.............8..........7.............6...51...115....7....8.......9..............******.*......*88.8887....54........................556
#=GC SS_cons                               ::::::::::::::{{.{{{.{.{{{{{{{,,,[[[[[[[--..-...[.[...[.[...[[[.............,..........,.............,...,......,....,....,.......,..............,,((((.-......-((.((((....<<<..............-<<<_____~~~
#=GC RF                                    UCUGUAAAAACACUga.aaa.a.uuauaCuAACuuauuuaUG..U...c.a...a.a...aGa.............U..........U.............U...U......U....U....U.......U..............AAuCua.G......ACa.acac....aCa..............AGCCAAAGU~~~

NC_000012.12/12722106-12722395             .....................................GGCA......UGUU.UUGUGCAUU.UGUA.........AAUGCU..GU.G..UUGGGUAGAA..U....A.GG....UU.U.U................................................................................
#=GR NC_000012.12/12722106-12722395     PP .....................................****......****.*********.****.........******..**.*..**********..*....*.**....**.*.*................................................................................
NC_027880.1/13125278-13125567              .....................................GGCA......UGUU.UUGUGCAUU.UGUA.........AAUGCU..GU.G..UUGGGUAGAA..U....A.GG....UU.U.U................................................................................
#=GR NC_027880.1/13125278-13125567      PP .....................................****......****.*********.****.........******..**.*..**********..*....*.**....**.*.*................................................................................
NC_036891.1/12972348-12972637              .....................................GGCA......UGUU.UUGUGCAUU.UGUA.........AAUGCU..GU.G..UUGGGUAGAA..U....A.GG....UU.U.U................................................................................
#=GR NC_036891.1/12972348-12972637      PP .....................................****......****.*********.****.........******..**.*..**********..*....*.**....**.*.*................................................................................
NC_036915.1/13097295-13097585              .....................................GGCA......UGUU.UUGUGCAUU.UGUA.........AAUGCU..GU.A..UUGGGUAGAA..U....A.GG....UUuU.U................................................................................
#=GR NC_036915.1/13097295-13097585      PP .....................................****......****.*********.****.........******..**.*..**********..*....*.**....7615.7................................................................................
NC_044403.1/21100041-21099751              .....................................GGCA......UGUU.UUGUGCAUU.UGUA.........AAUGCU..GU.A..UUGGGUAGAA..U....A.GG....UUuU.U................................................................................
#=GR NC_044403.1/21100041-21099751      PP .....................................****......****.*********.****.........******..**.*..**********..*....*.**....7615.7................................................................................
NW_022611650.1/11473973-11474263           .....................................GGCA......UGUU.UUGUGCAUU.UGUA.........AAUGCU..GU.A..UUGGGUAGAA..U....A.GG....UUuU.U................................................................................
#=GR NW_022611650.1/11473973-11474263   PP .....................................****......****.*********.****.........******..**.*..**********..*....*.**....7615.7................................................................................
NC_044614.1/11744280-11744567              .....................................GGCA......UGUU.UUGUGCAUU.UGUA.........AAUGCU..GU.G..UUGGGUAGAA..U....A.GG....UU.U.U................................................................................
#=GR NC_044614.1/11744280-11744567      PP .....................................****......****.*********.****.........******..**.*..**********..*....*.**....**.*.*................................................................................
NW_012104599.1/1048802-1048512             .....................................GGCA......UGUU.UUGUGCAUU.UGUA.........AAUGCU..GU.A..UUGGGUAGAA..U....A.GG....UUuU.U................................................................................
#=GR NW_012104599.1/1048802-1048512     PP .....................................****......****.*********.****.........******..**.*..**********..*....*.**....7615.7................................................................................
NW_012009027.1/12888675-12888385           .....................................GGCA......UGUU.UUGUGCAUU.UGUA.........AAUGCU..GU.A..UUGGGUAGAA..U....A.GG....UUuU.U................................................................................
#=GR NW_012009027.1/12888675-12888385   PP .....................................****......****.*********.****.........******..**.*..**********..*....*.**....7615.7................................................................................
NC_022282.1/13293576-13293866              .....................................GGCA......UGUU.UUGUGCAUU.UGUA.........AAUGCU..GU.A..UUGGGUAGAA..U....A.GG....UUuU.U................................................................................
#=GR NC_022282.1/13293576-13293866      PP .....................................****......****.*********.****.........******..**.*..**********..*....*.**....7615.7................................................................................
NC_023652.1/12616964-12617254              .....................................GGCA......UGUU.UUGUGCAUU.UGUA.........AAUGCU..GU.A..UUGGGUAGAA..U....A.GG....UUuU.U................................................................................
#=GR NC_023652.1/12616964-12617254      PP .....................................****......****.*********.****.........******..**.*..**********..*....*.**....7615.7................................................................................
NW_012010756.1/8515263-8514973             .....................................GGCA......UGUU.UUGUGCAUU.UGUA.........AAUGCU..GU.A..UUGGGUAGAA..U....A.GG....UUuU.U................................................................................
#=GR NW_012010756.1/8515263-8514973     PP .....................................****......****.*********.****.........******..**.*..**********..*....*.**....7615.7................................................................................
NC_045443.1/12779205-12779495              .....................................GGCA......UGUU.UUGUGCAUU.UGUA.........AAUGCU..GU.A..UUGGGUAGAA..U....A.GG....UUuU.U................................................................................
#=GR NC_045443.1/12779205-12779495      PP .....................................****......****.*********.****.........******..**.*..**********..*....*.**....7615.7................................................................................
NC_037679.1/106694848-106695138            .....................................GGCA......UGUU.UUGUGCAUU.UGUA.........AAUGCU..GU.A..UUGGGUAGAA..U....A.GG....UUuU.U................................................................................
#=GR NC_037679.1/106694848-106695138    PP .....................................****......****.*********.****.........******..**.*..**********..*....*.**....7615.7................................................................................
NC_041764.1/14096546-14096836              .....................................GGCA......UGUU.UUGUGCAUU.UGUA.........AAUGCU..GU.A..UUGGGUAGAA..U....A.GG....UUuU.U................................................................................
#=GR NC_041764.1/14096546-14096836      PP .....................................****......****.*********.****.........******..**.*..**********..*....*.**....7615.7................................................................................
NC_044984.1/12197647-12197937              .....................................GGCA......UGUU.UUGUGCAUU.UGUA.........AAUGCU..GU.A..UUGGGUAGAA..U....A.GG....UUuU.U................................................................................
#=GR NC_044984.1/12197647-12197937      PP .....................................****......****.*********.****.........******..**.*..**********..*....*.**....7615.7................................................................................
NW_022681456.1/118879328-118879038         .....................................GGCA......UGUU.UUGUGCAUU.UGUA.........AAUGCU..GU.A..UUGGGUAGAA..U....A.GG....UUuU.U................................................................................
#=GR NW_022681456.1/118879328-118879038 PP .....................................****......****.*********.****.........******..**.*..**********..*....*.**....7615.7................................................................................
NW_012112030.1/8437974-8438265             .....................................GGCA......UGUU.UUGUGCAUU.UGUA.........AAUGCU..GU.A..UUGGGUAGAA..U....A.GG....UU.UuU................................................................................
#=GR NW_012112030.1/8437974-8438265     PP .....................................****......****.*********.****.........******..**.*..**********..*....*.**....87.516................................................................................
NW_018498859.1/8335803-8335510             .....................................GGCA......UGUU.UUGUGCAUU.UGUA.........AAUGCU..GU.A..CUGGGUAGAA..U....A.GG....UU.U.U................................................................................
#=GR NW_018498859.1/8335803-8335510     PP .....................................****......****.*********.****.........******..**.*..**********..*....*.**....**.*.*................................................................................
NC_044558.1/13699808-13700097              .....................................GGCA......UGUU.UUGUGCAUU.UGUA.........AAUGCU..GU.A..UUGGGUAGAA..U....A.GG....UUuU.U................................................................................
#=GR NC_044558.1/13699808-13700097      PP .....................................****......****.*********.****.........******..**.*..**********..*....*.**....7615.7................................................................................
NC_013904.1/8835095-8834803                .....................................GGCA......UGUU.UUGUGCAUU.UGUA.........AAUGCU..GU.A..CUGGGUAGAA..U....A.GG....UU.U.U................................................................................
#=GR NC_013904.1/8835095-8834803        PP .....................................****......****.*********.****.........******..**.*..**********..*....*.**....**.*.*................................................................................
NW_022437024.1/1172812-1173105             .....................................GGCA......UGUU.UUGUGCAUU.UGUA.........AAUGCU..GU.A..CUGGGUAGAA..U....A.GG....UU.U.U................................................................................
#=GR NW_022437024.1/1172812-1173105     PP .....................................****......****.*********.****.........******..**.*..**********..*....*.**....**.*.*................................................................................
NW_016107317.1/725558-725853               .....................................GGCA......UGUU.UUGUGCAUU.UGUA.........AAUGCU..GU.A..CUGGGUAGAA..U....A.GG....UU.U.U................................................................................
#=GR NW_016107317.1/725558-725853       PP .....................................****......****.*********.****.........******..**.*..**********..*....*.**....**.*.*................................................................................
NW_003943669.1/5055867-5056163             .....................................GGCA......UGUU.CUGUGCAUU.UGUA.........AAUGCU..GU.A..CUGGGUAGAC..U....A.GG....UU.U.U................................................................................
#=GR NW_003943669.1/5055867-5056163     PP .....................................****......****.*********.****.........******..**.*..**********..*....*.**....**.*.*................................................................................
NW_015351262.1/1397865-1398160             .....................................GGCA......UGUU.UUGUGCAUU.UGUA.........AAUGCU..GU.A..UUGGGUAGAC..U....A.GG....UU.U.U................................................................................
#=GR NW_015351262.1/1397865-1398160     PP .....................................****......****.*********.****.........******..**.*..**********..*....*.**....**.*.*................................................................................
NW_004624752.1/25202741-25202448           .....................................GGCA......UGUU.UUGUGCAUU.UGUA.........AAUGCU..GU.A..UUGGGUAGAG..U....A.GG....UU.U.U................................................................................
#=GR NW_004624752.1/25202741-25202448   PP .....................................****......****.*********.****.........******..**.*..**********..*....*.**....**.*.*................................................................................
NW_006203577.1/475790-475494               .....................................GGCA......UGUU.UUGUGCAUU.UGUA.........AAUGCU..GU.A..UUGGGUAGAA..U....A.GG....UU.U.U................................................................................
#=GR NW_006203577.1/475790-475494       PP .....................................****......****.*********.****.........******..**.*..**********..*....*.**....87.7.6................................................................................
NW_016803311.1/280045-280332               .....................................GGCA......UGUU.UUGUGCAUU.UGUA.........AAUGCU..GU.A..UUGGGUAGAA..U....A.GG....UUuU.U................................................................................
#=GR NW_016803311.1/280045-280332       PP .....................................****......****.*********.****.........******..**.*..**********..*....*.**....7615.7................................................................................
NW_007249827.1/263753-263459               .....................................GGCA......UGUU.UUGUGCAUU.UGUA.........AAUGCU..GU.A..UUGGGUAGAA..U....A.GG....UU.U.C................................................................................
#=GR NW_007249827.1/263753-263459       PP .....................................****......****.*********.****.........******..**.*..**********..*....*.**....**.*.9................................................................................
NW_004936587.1/4573438-4573144             .....................................GGCA......UGUU.UUGUGCAUU.UGUA.........AAUGCU..GU.A..UUGGGUAGAA..U....A.GG....UU.U.U................................................................................
#=GR NW_004936587.1/4573438-4573144     PP .....................................****......****.*********.****.........******..**.*..**********..*....*.**....98.7.7................................................................................
NW_020963351.1/6201074-6200778             .....................................GGCA......UGUU.UUGUGCAUU.UGUA.........AAUGCU..GU.A..UUGGGUAGAC..U....A.GG....UU.A.U................................................................................
#=GR NW_020963351.1/6201074-6200778     PP .....................................****......****.*********.****.........******..**.*..**********..*....*.**....**.*.*................................................................................
NW_020540305.1/1396694-1396399             .....................................GGCA......UGUU.UUGUGCAUU.UGUA.........AAUGCU..GU.A..UUGGGUAGAA..U....A.GG....UU.U.U................................................................................
#=GR NW_020540305.1/1396694-1396399     PP .....................................****......****.*********.****.........******..**.*..**********..*....*.**....98.7.7................................................................................
NW_014638714.1/2699014-2699309             .....................................GGCA......UGUU.UUGUGCAUU.UGUA.........AAUGCU..GU.A..UUGGGUAGAA..U....A.GG....UU.U.U................................................................................
#=GR NW_014638714.1/2699014-2699309     PP .....................................****......****.*********.****.........******..**.*..**********..*....*.**....**.*.*................................................................................
NW_011889064.1/1741552-1741256             .....................................GGCA......UGUU.UUGUGCAUU.UGUA.........AAUGCU..GU.A..UUGGGUAGAG..U....A.GA....UU.U.U................................................................................
#=GR NW_011889064.1/1741552-1741256     PP .....................................****......****.*********.****.........******..**.*..**********..*....*.**....**.*.*................................................................................
NW_006436288.1/866040-866336               .....................................GGCA......UGUU.UUGUGCAUU.UGUA.........AAUGCU..GU.A..UUGGGUAGAG..U....A.GA....UU.U.U................................................................................
#=GR NW_006436288.1/866040-866336       PP .....................................****......****.*********.****.........******..**.*..**********..*....*.**....**.*.*................................................................................
NW_011045596.1/228328-228623               .....................................GGCA......UCUU.UUGUGCAUU.UGUA.........AAUGCU..GC.A..UUGGGUAGAG..U....A.GG....UU.U.U................................................................................
#=GR NW_011045596.1/228328-228623       PP .....................................****......****.*********.****.........******..**.*..**********..*....*.**....**.*.*................................................................................
NW_007673769.1/75516-75812                 .....................................GGCA......UGUU.UUGUGCAUU.UGUA.........AAUGCU..GU.A..UUGGGUAGAA..U....A.GG....UU.U.U................................................................................
#=GR NW_007673769.1/75516-75812         PP .....................................****......****.*********.****.........******..**.*..**********..*....*.**....99.8.8................................................................................
NW_016529461.1/188157-188451               .....................................GGCA......UGUU.UUGUGCAUU.UGUA.........AAUGCU..GU.A..UUGGGUAGAA..U....A.GG....UU.U.U................................................................................
#=GR NW_016529461.1/188157-188451       PP .....................................****......****.*********.****.........******..**.*..**********..*....*.**....76.4.3................................................................................
NW_003852519.1/1421048-1421342             .....................................GGCA......UGUU.UUGUGCAUU.UGUA.........AAUGCU..GU.A..UUGGGUAGAA..U....A.GG....UU.U.U................................................................................
#=GR NW_003852519.1/1421048-1421342     PP .....................................****......****.*********.****.........******..**.*..**********..*....*.**....**.*.*................................................................................
NC_032654.1/103963461-103963163            .....................................GGCA......UGUU.UUGUGCAUU.UGUA.........AAUGCU..GU.A..UYGGGUAGAG..U....A.GG....UU.U.U................................................................................
#=GR NC_032654.1/103963461-103963163    PP .....................................****......****.*********.****.........******..**.*..**********..*....*.**....88.7.6................................................................................
NC_043709.1/93025222-93024925              .....................................GGCA......UGUU.UUGUGCAUU.UGUA.........AAUGCU..GC.A..UUGGGUAGAA..U....A.GA....UU.U.U................................................................................
#=GR NC_043709.1/93025222-93024925      PP .....................................****......****.*********.****.........******..**.*..**********..*....*.**....98.7.7................................................................................
NW_017739137.1/1586566-1586859             .....................................GGCA......UGUU.UUGUGCAUU.UGUA.........AAUGCU..GU.A..UUGGGUAGAA..U....A.GA....UU.U.U................................................................................
#=GR NW_017739137.1/1586566-1586859     PP .....................................****......****.*********.****.........******..**.*..**********..*....*.**....**.*.*................................................................................
NC_009149.3/41655728-41656027              .....................................GGCA......UGUU.UUGUGCAUU.UGUA.........AAUGCU..GU.A..UUGGGUAGAA..U....A.GG....UU.U.U................................................................................
#=GR NC_009149.3/41655728-41656027      PP .....................................****......****.*********.****.........******..**.*..**********..*....*.**....98.8.8................................................................................
NW_005393154.1/1367819-1367521             .....................................GGCA......UGUU.UUGUGCAUU.UGUA.........AAUGCU..GU.A..UCGGGUAGAG..U....A.GG....UU.U.U................................................................................
#=GR NW_005393154.1/1367819-1367521     PP .....................................****......****.*********.****.........******..**.*..**********..*....*.**....88.7.6................................................................................
NW_011494962.1/3354688-3354986             .....................................GGCA......UGUU.UUGUGCAUU.UGUA.........AAUGCU..GU.A..UCGGGUAGAG..U....A.GG....UU.U.U................................................................................
#=GR NW_011494962.1/3354688-3354986     PP .....................................****......****.*********.****.........******..**.*..**********..*....*.**....88.7.6................................................................................
NC_046293.1/27465660-27465953              .....................................GGCA......UGUU.UUGUGCAUU.UGUA.........AAUGCU..GU.A..UUGGGUAGAA..U....A.GA....UU.U.U................................................................................
#=GR NC_046293.1/27465660-27465953      PP .....................................****......****.*********.****.........******..**.*..**********..*....*.**....**.*.*................................................................................
NW_004524588.1/3132034-3132333             .....................................GGCA......UGUU.UUGUGCAUU.UGUA.........AAUGCU..GU.A..UUGGGUAGAA..U....A.GG....UU.U.U................................................................................
#=GR NW_004524588.1/3132034-3132333     PP .....................................****......****.*********.****.........******..**.*..**********..*....*.**....**.*.*................................................................................
NW_020356453.1/15228545-15228246           .....................................GGCA......UGUU.UUGUGCAUU.UGUA.........AAUGCU..GU.A..UUGGGUAGAA..U....A.GU....UU.U.U................................................................................
#=GR NW_020356453.1/15228545-15228246   PP .....................................****......****.*********.****.........******..**.*..**********..*....*.*9....66.5.4................................................................................
NW_015494625.1/1272682-1272972             .....................................GGCA......UGUU.UUGUGCAUU.UGUA.........AAUGCU..GU.A..UUGGGUAGAU..-....-.--....-U.U.U................................................................................
#=GR NW_015494625.1/1272682-1272972     PP .....................................****......****.*********.****.........******..**.*..*********5................4.5.5................................................................................
NW_006797390.1/90467-90171                 .....................................GGCA......UGUU.UUGUGCAUU.UGUA.........AAUGCU..GU.A..UUGGGUAGAC..U....A.GG....UU.U.U................................................................................
#=GR NW_006797390.1/90467-90171         PP .....................................****......****.*********.****.........******..**.*..**********..*....*.**....**.*.*................................................................................
NW_020093597.1/1283041-1283329             .....................................GGCA......UGUU.UUGUGCAUU.UGUA.........AAUGCU..GU.A..UUGGGUAGAA..U....A.GA....UU.U.U................................................................................
#=GR NW_020093597.1/1283041-1283329     PP .....................................****......****.*********.****.........******..**.*..**********..*....*.**....99.9.8................................................................................
NC_037332.1/97104636-97104338              .....................................GGCA......UGUU.UUGUGCAUU.UGUA.........AAUGCU..GU.A..UCGGGUAGAG..U....A.GG....UU.U.U................................................................................
#=GR NC_037332.1/97104636-97104338      PP .....................................****......****.*********.****.........******..**.*..**********..*....*.**....88.7.6................................................................................
NW_021126247.1/44954443-44954153           .....................................GGCA......UGUU.UUGUGCAUU.UGUA.........AAUGCU..GU.A..UUGGGUAGAA..U....A.GA....UU.U.U................................................................................
#=GR NW_021126247.1/44954443-44954153   PP .....................................****......****.*********.****.........******..**.*..**********..*....*.**....99.9.8................................................................................
NW_017842229.1/17568778-17568481           .....................................GGCA......UGUU.UUGUGCAUU.UGUA.........AAUGCU..GU.A..UUGGGUAGAC..U....A.GG....UU.U.U................................................................................
#=GR NW_017842229.1/17568778-17568481   PP .....................................****......****.*********.****.........******..**.*..**********..*....*.**....**.*.*................................................................................
NC_033666.1/97566995-97566700              .....................................GGCA......UGUU.UUGUGCAUU.UGUA.........AAUGCU..GU.A..UUGGGUAGAA..U....A.GG....UU.U.-uuc.............................................................................
#=GR NC_033666.1/97566995-97566700      PP .....................................****......****.*********.****.........******..**.*..**********..*....*.**....98.7..444.............................................................................
NW_020269077.1/3449269-3449570             .....................................GGCA......UGUU.UUGUGCAUU.UGUA.........AAUGCU..GU.A..UUGGGUAGAA..U....A.GU....UU.U.U................................................................................
#=GR NW_020269077.1/3449269-3449570     PP .....................................****......****.*********.****.........******..**.*..**********..*....*.*9....98.8.8................................................................................
NW_020963266.1/372336-372042               .....................................GGCA......UGUU.UUGUGCAUU.UGUA.........AAUGCU..GU.A..UUGGGUAGAA..U....A.GG....UU.U.U................................................................................
#=GR NW_020963266.1/372336-372042       PP .....................................****......****.*********.****.........******..**.*..**********..*....*.**....**.*.*................................................................................
NW_004955413.1/9620274-9620564             .....................................GGCA......UGUU.UUGUGCAUU.UGUA.........AAUGCU..GU.A..UUGGGUAGAA..U....A.GG....UC.U.U................................................................................
#=GR NW_004955413.1/9620274-9620564     PP .....................................****......****.*********.****.........******..**.*..**********..*....*.**....*9.9.9................................................................................
AC_000072.1/156362556-156362848            .....................................GGCA......UGUU.UUGUGCAUU.UGUA.........AAUGCU..GU.A..UUGGGUAGAC..U....A.GC....AU.C.-c...............................................................................
#=GR AC_000072.1/156362556-156362848    PP .....................................****......****.*********.****.........******..**.*..**********..*....*.96....44.3..2...............................................................................
NW_006733678.1/2981050-2980752             .....................................GGCA......UGUU.UUGUGCAUU.UGUA.........AAUGCU..GU.A..UUGGGUAGAC..U....A.GG....UU.U.U................................................................................
#=GR NW_006733678.1/2981050-2980752     PP .....................................****......****.*********.****.........******..**.*..**********..*....*.**....**.*.*................................................................................
NC_037548.1/23041580-23041882              .....................................GGCA......UGUU.UUGUGCAUU.UGUA.........AAUGCU..GU.A..UCGGGUAGAG..U....A.GG....UU.U.-uuccu...........................................................................
#=GR NC_037548.1/23041580-23041882      PP .....................................****......****.*********.****.........******..**.*..**********..*....*.**....98.7..66666...........................................................................
NW_022631003.1/19843868-19844162           .....................................GGCA......UGUU.UUGUGCAUU.UGUA.........AAUGCU..GU.A..UUGAGUAGAA..U....A.GG....UU.U.U................................................................................
#=GR NW_022631003.1/19843868-19844162   PP .....................................****......****.*********.****.........******..**.*..**********..*....*.**....75.4.3................................................................................
NC_040254.1/217382969-217382666            .....................................GGCA......UGUU.UUGUGCAUU.UGUA.........AAUGCU..GU.A..UCGGGUAGAG..U....A.GG....UU.U.U................................................................................
#=GR NC_040254.1/217382969-217382666    PP .....................................****......****.*********.****.........******..**.*..**********..*....*.**....88.7.6................................................................................
NW_006922075.1/266657-266349               .....................................GGCA......UGUU.UUGUGCAUU.UGUA.........AAUGCU..GU.A..UUGGGUAGAA..U....A.GU....UU.-.-uuuuuuuuu.......................................................................
#=GR NW_006922075.1/266657-266349       PP .....................................****......****.*********.****.........******..**.*..**********..*....9.86....55....6********.......................................................................
NW_012150696.1/1106591-1106887             .....................................GGCA......UGUU.UUGUGCAUU.UGUA.........AAUGCU..AU.A..UUGGGUAGAA..U....A.GG....UU.U.U................................................................................
#=GR NW_012150696.1/1106591-1106887     PP .....................................****......****.*********.****.........******..**.*..**********..*....*.**....**.*.9................................................................................
NW_019154091.1/39113220-39113515           .....................................GGCA......UGUU.UUGUGCAUU.UGUA.........AAUGCU..GU.A..UUGAGUAGAA..U....A.GG....UU.U.U................................................................................
#=GR NW_019154091.1/39113220-39113515   PP .....................................****......****.*********.****.........******..**.*..**********..*....*.**....76.5.3................................................................................
NW_019154091.1/39167073-39167368           .....................................GGCA......UGUU.UUGUGCAUU.UGUA.........AAUGCU..GU.A..UUGAGUAGAA..U....A.GG....UU.U.U................................................................................
#=GR NW_019154091.1/39167073-39167368   PP .....................................****......****.*********.****.........******..**.*..**********..*....*.**....76.5.3................................................................................
NW_015351273.1/9596892-9597187             .....................................GGCA......UGUU.UUGUGCAUU.UGUA.........AAUGCU..GU.A..UUGGGUAGAA..U....A.GG....UU.U.U................................................................................
#=GR NW_015351273.1/9596892-9597187     PP .....................................****......****.*********.****.........******..**.*..**********..*....*.**....**.*.*................................................................................
NW_007370663.1/2794068-2794364             .....................................GGCA......UGUU.UUGUGCAUU.UGUA.........AAUGCU..GU.A..UUGGGUAGAA..U....A.GA....UU.U.U................................................................................
#=GR NW_007370663.1/2794068-2794364     PP .....................................****......****.*********.****.........******..**.*..**********..*....*.**....**.*.*................................................................................
NW_015504248.1/9683268-9682971             .....................................GGCA......UGCU.UUGUGCAUU.UGUA.........AAUGCU..GU.A..UUGGGUAGAA..U....A.GA....CU.U.U................................................................................
#=GR NW_015504248.1/9683268-9682971     PP .....................................****......****.*********.****.........******..**.*..**********..*....*.**....**.*.*................................................................................
NC_013676.1/27010160-27009864              .....................................GGCA......UGUU.UUGUGCAUU.UGUA.........AAUGCU..GU.A..UUGGGUAGAC..U....A.GG....UU.U.U................................................................................
#=GR NC_013676.1/27010160-27009864      PP .....................................****......****.*********.****.........******..**.*..**********..*....*.**....76.4.3................................................................................
NW_021964223.1/13956192-13955893           .....................................GGCC......UGUU.UUGUGCAUU.UGUA.........AAUGCU..GU.A..UUGGGUAGAG..U....A.GG....UU.U.U................................................................................
#=GR NW_021964223.1/13956192-13955893   PP .....................................****......****.*********.****.........******..**.*..**********..*....*.**....**.*.*................................................................................
NW_006501111.1/7616171-7615884             .....................................GGCA......UGUU.-UGUGCAUU.UGUA.........AAUGCU..GU.A..UUGGGUAGAC..U....A.GC....--.-.C................................................................................
#=GR NW_006501111.1/7616171-7615884     PP .....................................****......**96..79******.****.........******..**.*..**********..*....*.94.........2................................................................................
NW_020312893.1/16046509-16046211           .....................................GGCA......UGUU.UUGUGCAUU.UGUA.........AAUGCU..GU.A..UUGGGUAGAA..U....A.GG....UU.U.U................................................................................
#=GR NW_020312893.1/16046509-16046211   PP .....................................****......****.*********.****.........******..**.*..**********..*....*.**....76.5.4................................................................................
NW_020998700.1/3476854-3477152             .....................................GGCA......UGUU.UUGUGCAUU.UGUA.........AAUGCU..GU.A..UUGGGUAGAA..U....A.GG....UU.U.U................................................................................
#=GR NW_020998700.1/3476854-3477152     PP .....................................****......****.*********.****.........******..**.*..**********..*....*.**....76.5.4................................................................................
NW_004450790.1/1517428-1517724             .....................................GGCA......UGUU.UUGUGCAUU.UGUA.........AAUGCU..GU.A..UUGGGUAGAA..U....A.GG....UU.U.U................................................................................
#=GR NW_004450790.1/1517428-1517724     PP .....................................****......****.*********.****.........******..**.*..**********..*....*.**....76.4.3................................................................................
NW_020176571.1/9181661-9181959             .....................................GGCA......UGUU.UUGUGCAUU.UGUA.........AAUGCU..GU.A..UUGGGUAGAC..U....A.GG....UU.U.U................................................................................
#=GR NW_020176571.1/9181661-9181959     PP .....................................****......****.*********.****.........******..**.*..**********..*....*.**....**.*.*................................................................................
NW_020837980.1/18438911-18438613           .....................................GGCA......UGUU.UUGUGCAUU.UGUA.........AAUGCU..GU.A..UUGGGUAGAC..U....A.GG....UU.U.U................................................................................
#=GR NW_020837980.1/18438911-18438613   PP .....................................****......****.*********.****.........******..**.*..**********..*....*.**....**.*.*................................................................................
NW_021703783.1/9342728-9343026             .....................................GGCA......UGUU.UUGUGCAUU.UGUA.........AAUGCU..GU.A..UUGGGUAGAC..U....A.GG....UU.U.U................................................................................
#=GR NW_021703783.1/9342728-9343026     PP .....................................****......****.*********.****.........******..**.*..**********..*....*.**....**.*.*................................................................................
NC_045772.1/93396697-93396399              .....................................GGCA......UGUU.UUGUGCAUU.UGUA.........AAUGCU..GU.A..UUGGGUAGAC..U....A.GG....UU.U.U................................................................................
#=GR NC_045772.1/93396697-93396399      PP .....................................****......****.*********.****.........******..**.*..**********..*....*.**....**.*.*................................................................................
NC_030812.1/95745169-95744863              .....................................GGCA......UGUU.UUGUGCAUU.UGUA.........AAUGCU..GU.A..UCGGGUAGAG..U....A.GG....UU.U.U................................................................................
#=GR NC_030812.1/95745169-95744863      PP .....................................****......****.*********.****.........******..**.*..**********..*....*.**....98.7.5................................................................................
NC_045619.1/55855216-55855512              .....................................GGCA......UGUU.UUGUGCAUU.UGUA.........AAUGCU..GU.A..UUGAGUAGAA..U....A.GG....UU.U.U................................................................................
#=GR NC_045619.1/55855216-55855512      PP .....................................****......****.*********.****.........******..**.*..**********..*....*.**....76.5.3................................................................................
NW_018734332.1/12267068-12267368           .....................................GGCA......UGUU.UUGUGCAUU.UGUA.........AAUGCU..GU.A..UUGGGUAGAA..U....A.GG....UU.U.U................................................................................
#=GR NW_018734332.1/12267068-12267368   PP .....................................****......****.*********.****.........******..**.*..**********..*....*.**....76.5.4................................................................................
NW_022589767.1/1831770-1832070             .....................................GGCA......UGUU.UUGUGCAUU.UGUA.........AAUGCU..GU.A..UUGGGUAGAA..U....A.GG....UU.U.U................................................................................
#=GR NW_022589767.1/1831770-1832070     PP .....................................****......****.*********.****.........******..**.*..**********..*....*.**....76.5.4................................................................................
NW_004438554.1/4507518-4507219             .....................................GGCA......UGUU.UUGUGCAUU.UGUA.........AAUGCU..GU.A..UUGGGUAGAC..U....A.GG....UU.U.U................................................................................
#=GR NW_004438554.1/4507518-4507219     PP .....................................****......****.*********.****.........******..**.*..**********..*....*.**....**.*.*................................................................................
NW_007727312.1/434885-435180               .....................................GGCA......UGUU.-UGUGCAUU.UGUA.........AAUGCU..GU.A..UUGGGUAGAA..U....A.GG....UU.U.U................................................................................
#=GR NW_007727312.1/434885-435180       PP .....................................****......**96..79******.****.........******..**.*..**********..*....*.**....*9.9.9................................................................................
NW_022134971.1/1411010-1411308             .....................................GGCA......UGUU.UUGUGCAUU.UGUA.........AAUGCU..GU.A..UUGGGUAGAC..U....A.GG....UU.U.U................................................................................
#=GR NW_022134971.1/1411010-1411308     PP .....................................****......****.*********.****.........******..**.*..**********..*....*.**....**.*.*................................................................................
NW_006288361.1/120169-119875               .....................................GGCA......UGUU.UUGUGCAUU.UGUA.........UAUGCU..GU.A..UUGGGUAGAA..U....A.GA....UU.U.U................................................................................
#=GR NW_006288361.1/120169-119875       PP .....................................****......****.*********.****.........******..**.*..**********..*....*.**....**.9.9................................................................................
NW_021630578.1/248259-247969               .....................................GGCA......UGUU.-UGUGCAUU.UGUA.........AAUGCU..GU.A..UUGGGUAGAC..U....A.GC....CC.-.-................................................................................
#=GR NW_021630578.1/248259-247969       PP .....................................****......**96..79******.****.........******..**.*..**********..*....*.95....33....................................................................................
NW_004569192.1/10909589-10909292           .....................................GGCA......UGUU.UUGUGCAUU.UGUA.........AAUGCU..GU.A..UUGAGUAGAA..U....A.GG....UU.U.U................................................................................
#=GR NW_004569192.1/10909589-10909292   PP .....................................****......****.*********.****.........******..**.*..**********..*....*.**....76.5.3................................................................................
NC_000072.6/134925247-134925539            .....................................GGCA......UGUU.UUGUGCAUU.UGUA.........AAUGCU..GU.A..UUGGAUAGAC..U....A.GC....CC.C.C................................................................................
#=GR NC_000072.6/134925247-134925539    PP .....................................****......****.*********.****.........******..**.*..**********..*....*.97....77.6.6................................................................................
NW_004545902.1/14527414-14527116           .....................................GGCA......UGUU.CUGUGCAUU.UGUA.........AAUGCU..GU.G..UUGGGUAGUA..U....A.GG....UU.U.-cu..............................................................................
#=GR NW_004545902.1/14527414-14527116   PP .....................................****......****.*********.****.........******..**.*..**********..*....*.**....75.4..33..............................................................................
NW_020884870.1/45804771-45805071           .....................................GGCA......UGUU.UUGUGCAUU.UGUA.........AAUGCU..GU.A..UUGGGUAGAA..U....A.GG....UU.U.U................................................................................
#=GR NW_020884870.1/45804771-45805071   PP .....................................****......****.*********.****.........******..**.*..**********..*....*.**....76.5.4................................................................................
NW_022098015.1/9505165-9505465             .....................................GGCA......UGUU.UUGUGCAUU.UGUA.........AAUGCU..GU.A..UUGGGUAGAC..U....A.GG....UU.U.U................................................................................
#=GR NW_022098015.1/9505165-9505465     PP .....................................****......****.*********.****.........******..**.*..**********..*....*.**....**.*.*................................................................................
NC_044544.1/14271294-14270996              .....................................GGCC......UGUU.UUGUGCAUU.UGUA.........AAUGCU..GU.A..UUGGGUAGAG..U....A.GU....UU.U.U................................................................................
#=GR NC_044544.1/14271294-14270996      PP .....................................****......****.*********.****.........******..**.*..**********..*....*.**....**.*.9................................................................................
NC_046159.1/14517784-14517490              .....................................GGCA......UGUU.UUGUGCAUU.UGUA.........AAUGCU..GU.A..UUGGGUAGAC..U....A.GC....AU.C.-c...............................................................................
#=GR NC_046159.1/14517784-14517490      PP .....................................****......****.*********.****.........******..**.*..**********..*....*.95....44.3..2...............................................................................
NW_011511552.1/2562911-2563209             .....................................GGCC......UGUU.UUGUGCAUU.UGUA.........AAUGCU..GU.A..UUGGGUAGAG..U....A.GU....UU.U.C................................................................................
#=GR NW_011511552.1/2562911-2563209     PP .....................................****......****.*********.****.........******..**.*..**********..*....*.99....98.8.8................................................................................
NC_045729.1/13646123-13645825              .....................................GGCC......UGUU.UUGUGCAUU.UGUA.........AAUGCU..GU.A..UUGGGUAGAG..U....A.GU....UU.U.C................................................................................
#=GR NC_045729.1/13646123-13645825      PP .....................................****......****.*********.****.........******..**.*..**********..*....*.99....98.8.8................................................................................
NW_008329365.1/2025836-2025539             .....................................GGCA......UGUUuUUGUGCACU.UGUA.........AAUGCU..GU.A..UUGGGUAGAA..U....A.GG....UU.U.C................................................................................
#=GR NW_008329365.1/2025836-2025539     PP .....................................****......**972579******.****.........******..**.*..**********..*....*.**....**.*.9................................................................................
NW_022196903.1/128802265-128802554         .....................................GGCC......UGUU.UUGUGCAUU.UGUA.........AAUGCU..GU.A..UUGGGUAGAC..U....A.GU....UC.C.-................................................................................
#=GR NW_022196903.1/128802265-128802554 PP .....................................****......****.*********.****.........******..**.*..**********..*....*.85....44.3..................................................................................
NC_034575.1/132904198-132904507            .....................................GGCA......UGUU.UUGUGCAUU.UGUA.........AAUGCU..GU.A..UUGGGUAGAC..U....A.G-....--.-.-uacccccccccaugcug...............................................................
#=GR NC_034575.1/132904198-132904507    PP .....................................****......****.*********.****.........******..**.*..**********..*....9.9...........89***************...............................................................
NW_004454209.1/2550858-2551155             .....................................GGCA......UGUU.CUGUGCAUU.UGUA.........AAUGCU..GU.A..UUGGGUAGAA..U....A.GG....UU.U.U................................................................................
#=GR NW_004454209.1/2550858-2551155     PP .....................................****......****.*********.****.........******..**.*..**********..*....*.**....99.8.8................................................................................
NW_005358943.1/5807181-5806885             .....................................GGCA......UGUU.UUGUGCAUU.UGUA.........UAUGCU..GU.A..UUGGGUAGAA..U....A.GA....UU.U.C................................................................................
#=GR NW_005358943.1/5807181-5806885     PP .....................................****......****.*********.****.........******..**.*..**********..*....*.**....99.9.9................................................................................
NW_018342843.1/10371-10675                 .....................................GGCA......UGUU.UUGUGCAUU.UGUA.........AAUGCU..AU.A..UCGAGUAGAG..U....A.GG....UU.U.U................................................................................
#=GR NW_018342843.1/10371-10675         PP .....................................****......****.*********.****.........******..**.*..**********..*....*.**....98.7.5................................................................................
NW_020834768.1/1625927-1626222             .....................................GGCA......UGUU.UUGUGCAUU.UGUA.........AAUGCU..GU.A..UUGGGUAGAA..U....A.GA....UU.U.U................................................................................
#=GR NW_020834768.1/1625927-1626222     PP .....................................****......****.*********.****.........******..**.*..**********..*....*.**....98.7.7................................................................................
NW_004535489.1/978970-979278               .....................................GGCA......UGUC.UUGUGCAUU.UGUA.........AAUGCU..GU.U..CUGGGUAGAA..U....A.GG....UU.U.U................................................................................
#=GR NW_004535489.1/978970-979278       PP .....................................****......****.*********.****.........******..**.*..**********..*....*.**....98.8.7................................................................................
NW_006383457.1/1182349-1182651             .....................................GGCA......UGUU.UUGUGCAUU.UGUA.........AAUGCU..GU.A..UUGGGUAGAA..U....A.GG....UU.U.U................................................................................
#=GR NW_006383457.1/1182349-1182651     PP .....................................****......****.*********.****.........******..**.*..**********..*....*.**....65.4.3................................................................................
NW_004482824.1/2051456-2051762             .....................................GGCA......UGUU.UUGUGCAUU.UGUA.........AAUGCU..GU.A..UUGGGUAGAA..U....A.GU....UU.-.-uuuuuuu.........................................................................
#=GR NW_004482824.1/2051456-2051762     PP .....................................****......****.*********.****.........******..**.*..**********..*....*.*8....76....5******.........................................................................
NW_021604792.1/6476411-6476118             .....................................GGCA......UGUU.UUGUGCAUU.UGUA.........AAUGCU..GU.A..UUGGGUAGUC..U....A.GC....UC.C.C................................................................................
#=GR NW_021604792.1/6476411-6476118     PP .....................................****......****.*********.****.........******..**.*..**********..*....*.*9....99.9.9................................................................................
NW_005871058.1/11846575-11846872           .....................................GGCA......UGUU.UUGUGCAUU.UGUA.........UAUGCU..GU.A..UUGGGUAGAA..U....A.GA....UU.U.U................................................................................
#=GR NW_005871058.1/11846575-11846872   PP .....................................****......****.*********.****.........******..**.*..**********..*....*.**....**.*.*................................................................................
NT_176391.1/6837658-6837945                .....................................GGCG......UGUU.UUGUGCAUU.UGUA.........AAUGCU..GU.A..UUGGGUAGAG..U....A.GA....UU.U.U................................................................................
#=GR NT_176391.1/6837658-6837945        PP .....................................****......****.*********.****.........******..**.*..**********..*....*.**....99.8.8................................................................................
NC_037547.1/158080783-158080495            .....................................GGCA......UGUU.UUGUGCAUU.UGUA.........AAUGCU..GU.A..UCGGGUAGAG..U....A.GG....UU.U.-uuc.............................................................................
#=GR NC_037547.1/158080783-158080495    PP .....................................****......****.*********.****.........******..**.*..**********..*....*.**....98.7..444.............................................................................
NW_021146365.1/11871-12168                 .....................................GGCA......UGUU.UUGUGCAUU.UGUA.........AAUGCU..GU.A..UUGGGUAGAC..U....A.GG....UU.U.U................................................................................
#=GR NW_021146365.1/11871-12168         PP .....................................****......****.*********.****.........******..**.*..**********..*....*.**....**.*.*................................................................................
NW_017619867.1/1771189-1771485             .....................................GGCA......UGUU.UUGUGCAUU.UGUA.........AAUGCU..GU.A..UUGGGUAGAA..U....A.GA....UU.U.U................................................................................
#=GR NW_017619867.1/1771189-1771485     PP .....................................****......****.*********.****.........******..**.*..**********..*....*.**....98.7.7................................................................................
NC_044309.1/46276471-46276767              .....................................GGCA......UGUU.UUGUGCAUU.UGUA.........AAUGCU..GU.A..UUGGGUAGAA..U....A.GA....UU.U.U................................................................................
#=GR NC_044309.1/46276471-46276767      PP .....................................****......****.*********.****.........******..**.*..**********..*....*.**....98.7.7................................................................................
NC_018729.3/48740412-48740713              .....................................GGCA......UGUU.UUGUGCAUU.UGUA.........AAUGCU..GU.A..UUGGGUAGAA..U....A.GA....UU.U.U................................................................................
#=GR NC_018729.3/48740412-48740713      PP .....................................****......****.*********.****.........******..**.*..**********..*....*.**....98.7.7................................................................................
NW_006803966.1/5812525-5812818             .....................................GGCA......UGUU.UUGUGCAUU.UGUA.........AAUGCU..GU.G..UUGGGUAGAA..U....A.GU....UU.U.U................................................................................
#=GR NW_006803966.1/5812525-5812818     PP .....................................****......****.*********.****.........******..**.*..**********..*....*.**....**.*.*................................................................................
NW_004801640.1/2491189-2491452             .....................................GGCA......GGUU.UUGUGCAUU.UGUA.........AAUGCU..GU.A..UUGGGUAGAC..U....A.GC....CC.C.-cg..............................................................................
#=GR NW_004801640.1/2491189-2491452     PP .....................................****......****.*********.****.........******..**.*..**********..*....*.96....55.5..44..............................................................................
NW_006711765.1/1178108-1177811             .....................................GGCA......UGUU.UUGUGCAUU.UGUA.........AAUGCU..GU.A..UUGGGUAGAA..U....A.GA....UU.U.U................................................................................
#=GR NW_006711765.1/1178108-1177811     PP .....................................****......****.*********.****.........******..**.*..**********..*....*.**....98.7.7................................................................................
NW_020822636.1/3563626-3563917             .....................................GGCA......GGUU.UUGUGCAUU.UGUA.........AAUGCU..GU.U..UUGGGUAGAC..U....A.GC....--.-.C................................................................................
#=GR NW_020822636.1/3563626-3563917     PP .....................................****......****.*********.****.........******..**.*..**********..*....*.94.........2................................................................................
NW_004567137.1/13407058-13406770           .....................................GGCA......UGU-.----GCAUU.UGUA.........AAUGCU..GU.G..UUGGGUAGAA..U....A.G-....UU.U.U................................................................................
#=GR NW_004567137.1/13407058-13406770   PP .....................................****......***......*****.****.........******..**.*..**********..*....9.7.....45.5.5................................................................................
NW_020339853.1/34733371-34733072           .....................................GGCA......UGUU.UUGUGCAUU.UGUA.........AAUGCU..GU.A..UUGGGUAGAA..U....A.GA....UU.U.U................................................................................
#=GR NW_020339853.1/34733371-34733072   PP .....................................****......****.*********.****.........******..**.*..**********..*....*.**....77.6.5................................................................................
NW_018658052.1/131935-131646               .....................................GGCA......UGUU.UUGUGCAUU.UGUA.........AAUGCU..GU.A..UUGGGUAGAC..U....A.GUc..cUC.C.U................................................................................
#=GR NW_018658052.1/131935-131646       PP .....................................****......****.*********.****.........******..**.*..**********..*....*.*84..333.4.5................................................................................
NW_017873155.1/2451-2159                   .....................................GGCA......UGCU.UUGUGCAUU.UGUA.........AAUGCU..GU.A..CUGGGUAGAA..U....A.GG....UC.-.-................................................................................
#=GR NW_017873155.1/2451-2159           PP .....................................****......****.*********.****.........******..**.*..**********..*....*.**....64....................................................................................
NW_017731426.1/941049-941343               .....................................GGCA......UGUU.UUGUGCAUU.UGUA.........AAUGCU..GU.A..UUGGGUAGAA..U....A.GA....UU.U.U................................................................................
#=GR NW_017731426.1/941049-941343       PP .....................................****......****.*********.****.........******..**.*..**********..*....*.**....99.8.8................................................................................
NW_004949097.1/1108605-1108893             .....................................GGCG......UGCU.CUGUGCAUU.UGUA.........AAUGCU..GU.A..AUGGGUAGAC..U....A.G-....--.-.-................................................................................
#=GR NW_004949097.1/1108605-1108893     PP .....................................****......****.*********.****.........******..**.*..**********..*....*.9...........................................................................................
NC_010447.5/59731470-59731179              .....................................GGCA......UGUU.-UGUGCAUU.UGUA.........AAUGCU..GU.A..UUGGGUAGAG..U....A.GG....UU.U.U................................................................................
#=GR NC_010447.5/59731470-59731179      PP .....................................****......**96..79******.****.........******..**.*..**********..*....*.**....75.4.3................................................................................
NW_003573422.1/2311690-2311992             .....................................GGCA......UGUU.UUAUGCAUU.UGUA.........AAUGCU..GU.A..UUGGGUAGAA..U....A.G-....--.-.-uuggguu.........................................................................
#=GR NW_003573422.1/2311690-2311992     PP .....................................****......****.*********.****.........******..**.*..**********..9....9.7...........5577777.........................................................................
NW_006399817.1/5189366-5189705             .....................................GGCA......UGUU.UUGUGCAUU.UGUA.........AAUGCU..GU.A..CUGGGUAGAA..U....A.GG....GU.-.-uggggguuuuuuuugugugugggg........................................................
#=GR NW_006399817.1/5189366-5189705     PP .....................................****......****.*********.****.........******..**.*..**********..*....*.*8....65....6***********************........................................................
NW_022105855.1/1904447-1904144             .....................................GGCA......UGUU.-UGUGCAUU.UGUA.........AAUGCU..UU.A..UUGGGUAGAC..U....A.GU....UU.-.-uuuuuuuu........................................................................
#=GR NW_022105855.1/1904447-1904144     PP .....................................****......**96..79******.****.........******..**.*..**********..*....9.96....55....6*******........................................................................
NC_046159.1/16181411-16181136              .....................................GGCA......UGCU.UUGUGCAUU.UGUA.........AAUGCU..GU.A..UUGGGUAGAC..U....A.GG....--.-.-................................................................................
#=GR NC_046159.1/16181411-16181136      PP .....................................****......****.*********.****.........******..**.*..**********..*....*.*9..........................................................................................
NC_034591.1/149902679-149902963            .....................................GGCA......UGUU.UUGUGCAUU.UGUA.........AAUGCU..GU.A..UUGGAUAGAC..U....A.GC....CC.C.C................................................................................
#=GR NC_034591.1/149902679-149902963    PP .....................................****......****.*********.****.........******..**.*..**********..*....*.97....66.5.5................................................................................
AC_000072.1/154265753-154265482            .....................................GGCA......UGCU.UUGUGCAUU.UGUA.........AAUGCU..GU.A..UUGGGUAGAC..U....A.GG....--.-.-................................................................................
#=GR AC_000072.1/154265753-154265482    PP .....................................****......****.*********.****.........******..**.*..**********..*....*.*8..........................................................................................
NW_006408604.1/11596989-11596675           .....................................GGCA......UGUU.UUGUGCAUU.UGUA.........AAUGCU..AU.A..UUGGGUAGAA..U....A.GU....U-.-.-uguuuguuuu......................................................................
#=GR NW_006408604.1/11596989-11596675   PP .....................................****......****.*********.****.........******..**.*..**********..*....*.96....6.....59********......................................................................
NW_004444120.1/1527724-1528037             .....................................GGCA......UGUC.-UGUGCAUU.UGUA.........AAUGCU..GU.A..UUGGGUAGAG..U....A.GU....UU.-.-uuuuuuuuu.......................................................................
#=GR NW_004444120.1/1527724-1528037     PP .....................................****......*985..79******.****.........******..**.*..**********..*....*.97....76....5********.......................................................................
NW_004504502.1/22781-22507                 .....................................GGCA......UGUU.UUGUGCAUU.UGUA.........AAUGCU..GU.A..UUG-GUAGUU..U....A.GG....UC.C.C................................................................................
#=GR NW_004504502.1/22781-22507         PP .....................................****......****.*********.****.........******..**.*..**9.6*****..*....*.*9....87.6.5................................................................................
NW_003217520.1/1674542-1674258             .....................................GGCA......UGUU.-UGUGCAUU.UGUA.........AAUGCU..GU.A..UUGGGUAGAA..U....A.GG....UU.U.U................................................................................
#=GR NW_003217520.1/1674542-1674258     PP .....................................****......**96..79******.****.........******..**.*..**********..*....*.**....65.4.3................................................................................
NW_012267297.1/1038685-1038993             .....................................GGCA......AGUU.GUGUGCAUU.UGUA.........AAUGCU..GU.U..CCGGGCAGAC..U....A.GG....CC.C.-ac..............................................................................
#=GR NW_012267297.1/1038685-1038993     PP .....................................****......****.*********.****.........******..**.*..**********..*....*.**....54.2..33..............................................................................
NW_004457854.1/230930-230632               .....................................GUCA......UGUU.UUGUGCAUG.----uuucuacccAAUGCU..GU.A..CCGGGUAGAA..U....A.GU....UU.-.-uuuggguuu.......................................................................
#=GR NW_004457854.1/230930-230632       PP .....................................****......****.*******95.....45677777759****..**.*..**********..*....*.96....65....6********.......................................................................
NW_007907282.1/1294483-1294775             .....................................GGCA......UGUU.-UGUGCAUU.UGUA.........AAUGCU..GU.A..UUGGGUAGAA..U....A.GG....UU.U.U................................................................................
#=GR NW_007907282.1/1294483-1294775     PP .....................................****......**96..79******.****.........******..**.*..**********..*....*.**....76.4.3................................................................................
NW_018344043.1/9180236-9180518             .....................................GGCA......UGUU.UUUUGCAUU.UGUA.........AAUGCU..CU.A..UUGGGUAGGC..Uu..uAgGG....AU.U.U................................................................................
#=GR NW_018344043.1/9180236-9180518     PP .....................................****......****.*********.****.........******..**.*..********97..62..23244....67.7.7................................................................................
NW_020656135.1/32135585-32135292           .....................................GGCA......UGUU.-UGUGCAUU.UGUA.........AAUGCU..GU.A..UUGGGUAGAA..U....A.GU....UU.U.U................................................................................
#=GR NW_020656135.1/32135585-32135292   PP .....................................****......**96..79******.****.........******..**.*..**********..*....*.*9....87.7.6................................................................................
NC_045430.1/103816472-103816757            .....................................GGCA......UGUU.UUGUGCAUU.UGUA.........AAUGCU..CU.A..UUGGGUAGGC..UuuagG.GA....UU.U.U................................................................................
#=GR NC_045430.1/103816472-103816757    PP .....................................****......****.*********.****.........******..**.*..********96..533225.77....88.8.8................................................................................
NW_020951209.1/2636935-2636651             .....................................GGCA......UGUU.UUGUGCAUU.UGUA.........AAUGCU..UU.A..UUGGGUAGGC..U....U.UAgggaUU.U.U................................................................................
#=GR NW_020951209.1/2636935-2636651     PP .....................................****......****.*********.****.........******..**.*..********97..6....3.22223344.4.4................................................................................
NC_008808.1/111602521-111602237            .....................................GGCA......UGUU.UUGUGCAUU.UGUA.........AAUGCU..CU.G..AUGGGUAGGC..Uu..uAgGG....AU.U.U................................................................................
#=GR NC_008808.1/111602521-111602237    PP .....................................****......****.*********.****.........******..**.*..********86..52..23244....56.6.7................................................................................
NC_041738.1/4053193-4053498                .....................................GGCA......UGUU.UUGUGCAUU.UGUA.........AAUGCU..CU.A..UUGAGUAGAUguU....A.GU....UU.U.U................................................................................
#=GR NC_041738.1/4053193-4053498        PP .....................................999*......9***.*********.****.........******..**.*..*********7324....4.44....44.4.4................................................................................
NW_006621076.1/4451496-4451176             uuucccca.................uaaagccaaaguGGCA......UGUU.UUGUGCAUU.UGUA.........AAUGCU..CU.A..UUUGGUAGAC..U....-.--....--.-.-uguaggguuuuuuuguu...............................................................
#=GR NW_006621076.1/4451496-4451176     PP 88888888.................8888888888888999......9***.*********.****.........******..**.*..*********7..6..................6899*************...............................................................
NW_022645710.1/343914-343588               .....................................GGCA......UGUU.UUGUGCAUU.UGUA.........AAUGCU..CU.A..UUUGGUAGAC..U....-.--....--.-.-uuuaggauuuuuuuuug...............................................................
#=GR NW_022645710.1/343914-343588       PP .....................................7889......****.*********.****.........******..**.*..*********7..5..................799**************...............................................................
NW_007281456.1/723973-724306               .....................................GGCA......UGUU.UUGUGCAUU.UGUA.........AAUGCU..CU.A..UUUGGUAGAC..U....-.--....--.-.-uuuagggguuuuuuuuguuugu..........................................................
#=GR NW_007281456.1/723973-724306       PP .....................................****......9***.*********.****.........******..**.*..*********7..5..................79********************..........................................................
NW_020664463.1/16180355-16180692           .....................................GGCA......UGUU.UUGUGCAUU.UGUA.........AAUGCU..CU.A..UUUGGUAGAC..U....-.--....--.-.-uuuaggggguuuuuuuuuuuuguu........................................................
#=GR NW_020664463.1/16180355-16180692   PP .....................................****......9***.*********.****.........******..**.*..*********7..5..................799*********************........................................................
NW_005853107.1/1366172-1366496             .....................................GGCA......UGUU.UUGUGCAUU.UGUA.........AAUGCU..CU.A..UUUGGUAGAC..U....-.--....--.-.-uuuaggguuuuuuuuugu..............................................................
#=GR NW_005853107.1/1366172-1366496     PP .....................................9999......****.*********.****.........******..**.*..*********7..5..................799***************..............................................................
NC_044322.1/232589786-232589458            .....................................GGCA......UGUU.UUGUGCAUU.UGUA.........AAUGCU..CU.A..UUUGGUAGAC..U....-.--....--.-.-uuuaggauuuuuuuuguuu.............................................................
#=GR NC_044322.1/232589786-232589458    PP .....................................9999......****.*********.****.........******..**.*..*********7..5..................7999***************.............................................................
NW_020339853.1/34717508-34717788           .....................................-GUA......UGUU.-UGUGCAUUuUGUA.........AAUGCUuuGU.A..UUGGGUAGAA..U....A.GA....UU.U.U................................................................................
#=GR NW_020339853.1/34717508-34717788   PP ......................................69*......**96..79****98579**.........*****54599.9..**********..*....*.**....99.9.9................................................................................
NW_006532642.1/239851-239542               .....................................GGCAu...guGGUU.UUGUGCAUU.UGUA.........AAUGCU..CU.A..UCUGGUAGGG..G....A.UU....UU.-.-uuuuuguuguua....................................................................
#=GR NW_006532642.1/239851-239542       PP .....................................****9...988999.*********.****.........******..**.*..*********9..8....8.77....76....6***********....................................................................
NW_015386177.1/54944-54675                 .....................................GGCGcg..ugGUUU.UUGUGCAUU.UGCA.........AAUGCU..CU.A..UUUGGUAGGG..G....A.UU....UU.-.-uguuguuguuguuguu................................................................
#=GR NW_015386177.1/54944-54675         PP .....................................888888..533357.89*******.****.........******..**.*..*********9..8....8.77....66....6***************................................................................
NW_020769308.1/49493864-49493601           .....................................GGCAcg..ugGUUU.UUGUGCAUU.UGUA.........AAUGCU..CU.A..UUUGGUAGGG..G....-.--....--.-.-auuuuuguuguuguugu...............................................................
#=GR NW_020769308.1/49493864-49493601   PP .....................................****99..644457.89*******.****.........******..**.*..*********7..5..................577889***********...............................................................
NC_041316.1/1183516-1183198                .....................................GGCCu....gUGUC.UUGUGCAUU.UGUA.........AAUGCU..CU.A..UUUGAUAGGG..U....-.--....--.-.-guguuuuuuuagu...................................................................
#=GR NC_041316.1/1183516-1183198        PP .....................................99997....77889.*********.****.........******..**.*..*********8..7..................568888*******...................................................................
NW_013995860.1/60318644-60318927           .....................................GGCA.....uGUUU.UUGUGCAUU.UGUA.........AAUGCU..CUuA..UUUGGUAGAC..U....-.--....--.-.-uuuuagguu.......................................................................
#=GR NW_013995860.1/60318644-60318927   PP .....................................9999.....55678.89*******.****.........*****9..6625..899******6..5..................567777777.......................................................................
NW_013995860.1/60321760-60322043           .....................................GGCA.....uGUUU.UUGUGCAUU.UGUA.........AAUGCU..CUuA..UUUGGUAGAC..U....-.--....--.-.-uuuuagguu.......................................................................
#=GR NW_013995860.1/60321760-60322043   PP .....................................9999.....55678.89*******.****.........*****9..6625..899******6..5..................567777777.......................................................................
NW_020451021.1/304289-304006               .....................................GGCA.....uGUUU.UUGUGCAUU.UGUA.........AAUGCU..CUuA..UUUGGUAGAC..U....-.--....--.-.-uuuuagguu.......................................................................
#=GR NW_020451021.1/304289-304006       PP .....................................9999.....55678.89*******.****.........*****9..6625..899******6..5..................567777777.......................................................................
NW_017729022.1/110029767-110030123         .....................................GGCA.....uGUUU.UUGUGCAUU.UGUA.........AAUGCU..CU.A..UUUGGUAGAA..U....-.--....--.-.-uuuuaguuuug.....................................................................
#=GR NW_017729022.1/110029767-110030123 PP .....................................6666.....35578.99*******.****.........******..**.*..*********9..7..................69999******.....................................................................
NW_020453549.1/4842575-4842860             .....................................GGCA.....uGUUU.UUGUGCAUU.UGUA.........AAUGCU..CUuA..UUUGGUAGAC..U....-.--....--.-.-uuuuagguu.......................................................................
#=GR NW_020453549.1/4842575-4842860     PP .....................................9999.....55678.89*******.****.........*****9..6626..899******6..4..................455555555.......................................................................
NW_003339126.1/385255-384974               .....................................GGCAua..cgGUUU.UUGUGCAUU.UGUA.........AAUGCU..CU.C..CUUGGUAGGG..-....-.--....--.-.-guuuuuagauuuu...................................................................
#=GR NW_003339126.1/385255-384974       PP .....................................999988..733356.78*******.****.........******..99.9..9********5.....................678899*******...................................................................
NW_017708092.1/6487908-6487617             .....................................GGCA.....uGUUU.UUGUGCAUU.UGUA.........AAUGCU..CU.A..UUUGGUAGAA..U....-.--....--.-.-uuuuaguuuug.....................................................................
#=GR NW_017708092.1/6487908-6487617     PP .....................................6667.....34568.89*******.****.........******..**.*..*********9..7..................68999******.....................................................................
NW_005842307.1/78317-78608                 .....................................GGCA.....uGUUU.UUGUGCAUU.UGUA.........AAUGCU..CU.A..UUUGGUAGAA..U....-.--....--.-.-uuuuaguuuug.....................................................................
#=GR NW_005842307.1/78317-78608         PP .....................................6667.....34568.89*******.****.........******..**.*..*********9..7..................68999******.....................................................................
NW_020884989.1/688215-687904               uccccauuaa..............gccaaagcggcau----......GUUU.UUGUGCAUU.UGUA.........AAUGCU..CU.G..UUUGGUAGAC..U....-.--....--.-.-uuuuagagguuuuuuuugug............................................................
#=GR NW_020884989.1/688215-687904       PP 6666666666..............6666666666655..........5679.*********.****.........******..**.*..*********7..5..................79999***************............................................................
NW_020716724.1/1365320-1365582             .....................................GGCGcg..ugGUUU.UUGUGCAUU.UGUA.........AAUGCU..CU.A..UUUGGUAGGG..G....-.--....--.-.-auuuuuguuguuguugu...............................................................
#=GR NW_020716724.1/1365320-1365582     PP .....................................888888..533357.89*******.****.........******..**.*..*********7..5..................577789***********...............................................................
NW_010107688.1/797-1088                    .....................................GGCA.....uGUUU.UUGUGCAUU.UGUA.........AAUGCU..CU.A..UUUGGUAGAC..U....-.--....--.-.-uuuuaggau.......................................................................
#=GR NW_010107688.1/797-1088            PP .....................................9999.....77889.9********.****.........******..**.*..*********7..5..................577777888.......................................................................
NW_017728931.1/15293190-15292834           .....................................GGCA.....uGUUU.UUGUGCAUU.UGUA.........AAUGCU..CU.A..UUUGGUAGAA..U....-.--....--.-.-uuuuaguuuug.....................................................................
#=GR NW_017728931.1/15293190-15292834   PP .....................................6666.....35578.99*******.****.........******..**.*..*********9..7..................68999******.....................................................................
NC_046316.1/1149755-1149457                .....................................GGCCu....gUGUC.UUGUGCAUU.UGUA.........AAUGCU..CU.A..UUUGAUAGGG..U....-.--....--.-.-uuugguuuuuuuuag.................................................................
#=GR NC_046316.1/1149755-1149457        PP .....................................88876....67889.*********.****.........******..**.*..*****99997..6..................67899**********.................................................................
NW_016690388.1/496361-496672               uuccccauuaa............gccaaagcggcaug----......-UUU.UUGUGCAUU.UGUA.........AAUGCU..CU.A..UUUGGUAGAC..U....-.--....--.-.-uuuuagaggguuuuugugg.............................................................
#=GR NW_016690388.1/496361-496672       PP 66666666666............66666666666544...........569.99*******.****.........******..**.*..*********7..5..................7999***************.............................................................
NW_010684381.1/1323-1638                   uuuccccauaa...........agccaaaguggccug----......-GUU.UUGUGCAUU.UGUA.........AAUGCU..CU.A..UUUGGUAGA-..-....-.--....--.-.-cguuuuaggguuggguuuuuuuuu........................................................
#=GR NW_010684381.1/1323-1638           PP 77777777777...........777777777777765...........67*.*********.****.........******..**.*..*********......................578899******************........................................................
NW_009647222.1/12930375-12930683           .....................................GGCA.....uGGUU.UUGUGCAUU.UGUA.........AAUGCU..CU.G..UUCCGUAGAC..-....-.--....--.-.-auuuuagggguuuuuuuug.............................................................
#=GR NW_009647222.1/12930375-12930683   PP .....................................8888.....7899*.*********.****.........******..**.*..*********4.....................57788888999********.............................................................
NC_045547.1/74744499-74744766              .....................................GGCGug.uggUUUU.UUGUGCAUU.UGUA.........AAUGCU..CU.A..UUUGGUAGGG..G....A.UU....UU.-.-uguugauguuguu...................................................................
#=GR NC_045547.1/74744499-74744766      PP .....................................777666.4333347.89*******.****.........******..**.*..*********9..8....8.77....76....6************...................................................................
NC_040046.1/133420902-133421199            .....................................GGCA.....uGUUU.UUGUGCAUU.UGUA.........AAUGCU..CU.A..UUUGGUAGAC..U....-.--....--.-.-uuuuaguuuuuuuu..................................................................
#=GR NC_040046.1/133420902-133421199    PP .....................................7777.....66789.9********.****.........******..**.*..*********7..6..................7999**********..................................................................
NW_010972909.1/2639410-2639729             .....................................GGCA.....uGUUU.UUGUGCAUU.UGUA.........AAUGCU..CU.A..UUUGGUAGAC..U....-.--....--.-.-uuuuaggguuuuuuuuuguuuggg........................................................
#=GR NW_010972909.1/2639410-2639729     PP .....................................7777.....66789.9********.****.........******..**.*..*********7..5..................79999*******************........................................................
NW_009271502.1/1219722-1219424             .....................................GGCA.....uGUUU.UUGUGCAUU.UGUA.........AAUGCU..CUuA..UUUGGUAGAC..U....-.--....--.-.-uuuuagggauuuuu..................................................................
#=GR NW_009271502.1/1219722-1219424     PP .....................................9999.....55678.89*******.****.........*****9..6626..899******7..5..................7999**********..................................................................
NW_009259318.1/3394346-3393997             .....................................GGCA.....uGUUU.UUGUGCAUU.UGUA.........AAUGCU..CU.A..UUUGGUAGAC..U....-.--....--.-.-uuuuuuuggggggguggggggagguug...................................................gg
#=GR NW_009259318.1/3394346-3393997     PP .....................................7777.....67789.*********.****.........******..**.*..*********7..6..................688999*********************...................................................**
NW_020897480.1/144544-144232               uuccccauuaa............gccaaagcggcaug----......-UUU.UUGUGCAUU.UGUA.........AAUGCU..CU.A..UUUGGUAGAC..U....-.--....--.-.-uuuuagaggguuuuugugg.............................................................
#=GR NW_020897480.1/144544-144232       PP 66667777777............77777777666543...........569.99*******.****.........******..**.*..*********7..5..................7999***************.............................................................
NW_020897850.1/643271-643586               uuccccauuaa............gccaaagcggcaug----......-UUU.UUGUGCAUU.UGUA.........AAUGCU..CU.A..UUUGGUAGAC..U....-.--....--.-.-uuuuagaggguuuuuuggggg...........................................................
#=GR NW_020897850.1/643271-643586       PP 66666666666............66666666666544...........569.99*******.****.........******..**.*..*********7..5..................7999*****************...........................................................
NW_009751504.1/583-265                     .....................................GGCA.....uGUUU.UUGUGCAUU.UGUA.........AAUGCU..CU.A..UUUGGUAGAC..U....-.--....--.-.-uuuuagguuuuuuuuguuuggguu........................................................
#=GR NW_009751504.1/583-265             PP .....................................7777.....66789.9********.****.........******..**.*..*********7..5..................6888999999**************........................................................
NW_010490172.1/693-373                     .....................................GGCA.....uGUUU.UUGUGCAUU.UGUA.........AAUGCU..CU.A..UUUGGUAGAA..U....-.--....--.-.-uuuuagggggguuuuuuguuuguugu....................................................uu
#=GR NW_010490172.1/693-373             PP .....................................7777.....66789.9********.****.........******..**.*..*********9..7..................6999**********************....................................................**
NC_044020.1/25244155-25243829              .....................................GGCA.....uGUUU.UUGUGCAUU.UGUA.........AAUGCU..CU.A..UUUGGUAGAC..U....-.--....--.-.-uuuuaggguuuuuuuuuuguuuggguu..................................................uuu
#=GR NC_044020.1/25244155-25243829      PP .....................................7777.....66789.9********.****.........******..**.*..*********7..5..................79999**********************..................................................***
NW_005054326.1/3074051-3074332             .....................................GGCA.....uGUUU.UUGUGCAUU.UGUA.........AAUGCU..CU.A..UUUGGUAGAC..U....-.--....--.-.-uuuuagaggguuuuuucaguuuguuu....................................................uu
#=GR NW_005054326.1/3074051-3074332     PP .....................................7777.....66789.9********.****.........******..**.*..*********7..6..................799***********************....................................................**
NW_009703638.1/1252-1621                   .....................................GGCA.....uGUUU.UUGUGCAUU.UGUA.........AAUGCU..CU.A..UUUGGUAGAC..U....-.--....--.-.-uuuuagguuuu.....................................................................
#=GR NW_009703638.1/1252-1621           PP .....................................7777.....66789.9********.****.........******..**.*..*********7..5..................6888999999*.....................................................................
NW_013185665.1/745394-745704               .....................................GGCA.....uGUUU.UUGUGCAUU.UGUA.........AAUGCU..CU.A..UUUGGUAGAC..U....-.--....--.-.-uuuuaguuuuu.....................................................................
#=GR NW_013185665.1/745394-745704       PP .....................................7777.....66789.9********.****.........******..**.*..*********7..5..................6888999999*.....................................................................
NW_009172898.1/606-334                     uuuuccccauaa..........agccaaauggccugu----......--UU.UUGUGCAUU.UGUA.........AAUGCU..CU.A..UUUGGUAGAC..U....-.--....--.-.-uuuuaggguuuuuuuuguuuggu.........................................................
#=GR NW_009172898.1/606-334             PP ************..........************875............59.9********.****.........******..**.*..*********7..5..................79999******************.........................................................
NW_010161025.1/1037-1412                   .....................................GGCA.....uGUUU.UUGUGCAUU.UGUA.........AAUGCU..CU.A..UUUGGUAGAC..U....-.--....--.-.-uuuuuuuuuuuuuuggggggggggguggu..............................................ugggg
#=GR NW_010161025.1/1037-1412           PP .....................................7777.....66789.9********.****.........******..**.*..*********7..6..................789999***********************..............................................*****
NW_021940861.1/671449-671763               uuccccauuaa............gccaaagcggcaug----......-UUU.UUGUGCAUU.UGUA.........AAUGCU..CU.A..UUUGGUAGAC..U....-.--....--.-.-uuuuagaggguuuuugugg.............................................................
#=GR NW_021940861.1/671449-671763       PP 77777777777............77777777766544...........569.99*******.****.........******..**.*..*********7..5..................7999***************.............................................................
NW_010774614.1/865-567                     .....................................GGCA.....uGUUU.UUGUGCAUU.UGUA.........AAUGCU..CU.A..UUUGGUAGAC..U....-.--....--.-.-ucuuagguuugggu..................................................................
#=GR NW_010774614.1/865-567             PP .....................................7777.....66789.9********.****.........******..**.*..*********7..5..................7889999999****..................................................................
NC_044586.1/8171146-8171466                .....................................GGCA.....uGUUU.UUGUGCAUU.UGUA.........AAUGCU..CU.A..UUUGGUAGAC..U....-.--....--.-.-uuuuagaggguuuuuucaguuuguu.......................................................
#=GR NC_044586.1/8171146-8171466        PP .....................................7777.....66789.9********.****.........******..**.*..*********7..6..................799**********************.......................................................
NW_004848253.1/2771869-2771554             .....................................GGCA.....uGUUU.UUGUGCAUU.UGUA.........AAUGCU..CU.A..UUUGGUAGAC..U....-.--....--.-.-uuuagggguuuuuuuugg..............................................................
#=GR NW_004848253.1/2771869-2771554     PP .....................................7777.....66789.9********.****.........******..**.*..*********7..5..................79999*************..............................................................
NW_009085202.1/637-325                     .....................................GGCA.....uGUUU.UUGUGCAUU.UGUA.........AAUGCU..CU.A..UUUGGUAGAC..U....-.--....--.-.-uuuuagggguuuuuuuguuuggu.........................................................
#=GR NW_009085202.1/637-325             PP .....................................7777.....66789.9********.****.........******..**.*..*********7..5..................7999*******************.........................................................
NW_020454383.1/217266-217570               uuccccauaa.............agccaaaguggccu----......GUUU.UUGUGCAUU.UGUA.........AAUGCU..CU.UuaUUUGGUAGAC..Uu..uA.GG....UU.-.-uuuu............................................................................
#=GR NW_020454383.1/217266-217570       PP 5555555555.............55555555555554..........5689.9********.****.........*****8..66.522688******6..42..26.66....44....3444............................................................................
NW_013658678.1/435899-436171               .....................................GGCGugugguUUUU.UUGUGCAUU.UGUA.........AAUGCU.cUU.A..UUUGGUAGGG..G....A.UU....UU.-.-uguugauguuguu...................................................................
#=GR NW_013658678.1/435899-436171       PP .....................................77776743334457.89*******.****.........*****9.669.*..*********9..8....8.77....76....6************...................................................................
NW_018150764.1/1741438-1741769             .....................................GGCGu...cuGUGU.UUGUGCAUU.UGUA.........AAUGCU..CU.C..UUUGGUAGGG..U....-.--....--.-.-uuuuguuuuuaguugugugu............................................................
#=GR NW_018150764.1/1741438-1741769     PP .....................................99998...97779*.*********.****.........******..**.*..*********7..6..................68999***************............................................................
NW_010581680.1/679759-680060               .....................................GGCA.....uGUUU.UUGUGCAUU.UGUA.........AAUGCU..CUuA..UUUGGUAGAC..U....-.--....--.-.-uuuuaguuuu......................................................................
#=GR NW_010581680.1/679759-680060       PP .....................................9999.....55678.89*******.****.........*****9..6626..899******7..6..................688999999*......................................................................
NC_045641.1/70881334-70881016              uuccccauuaa............gccaaagcggcaug----......-UUU.UUGUGCAUU.UGUA.........AAUGCU..CU.A..UUUGGUAGAC..U....-.--....--.-.-uuuuagagguuuuuuuguggg...........................................................
#=GR NC_045641.1/70881334-70881016      PP 77777777777............77777777766544...........569.99*******.****.........******..**.*..*********7..5..................79999****************...........................................................
NW_009258102.1/150288-150675               uuuuuccccau............aaagccaaaguggc---A.....uGGUU.UUGUGCAUU.UGUA.........AAUGCU..CU.A..UUUGGUAGAC..U....-.--....--.-.-uuuuaggguuuuuuuuguuguuu.........................................................
#=GR NW_009258102.1/150288-150675       PP 55666666666............66666666666666...4.....4578*.*********.****.........******..**.*..*********7..6..................7999*******************.........................................................
NW_009225259.1/925-1250                    .....................................GGCA.....uGGUU.UUGUGCAUU.UGUA.........AAUGCU..CU.A..UUUGGUAGAC..U....-.--....--.-.-uuuuagguuuuuuuuuuuguuuggg......................................................u
#=GR NW_009225259.1/925-1250            PP .....................................7777.....7789*.*********.****.........******..**.*..*********7..5..................6888999999***************......................................................*
NC_031773.1/70981722-70981332              uuuccccaua..............aagccaaaguggc---A.....uGUUU.UUGUGCAUU.UGUA.........AAUGCU..CU.A..UUUGGUAGAC..U....-.--....--.-.-uuuuagaggguuuuuucaguuc..........................................................
#=GR NC_031773.1/70981722-70981332      PP 6666666666..............6666666666666...5.....45679.99*******.****.........******..**.*..*********7..6..................799*******************..........................................................
NC_015011.2/68900686-68900945              uuuccccauaaa..........gccaaagcggcgugu----......--UU.UUGUGCAUU.UGUA.........AAUGCU..CU.A..UUUGGUAGAC..U....-.--....--.-.-ucuuagagguuuuuu.................................................................
#=GR NC_015011.2/68900686-68900945      PP 899999999999..........999999999998875............6*.*********.****.........******..**.*..*********7..5..................89*************.................................................................
NC_045559.1/70547348-70547050              .....................................GGCA.....uGUUU.UUGUGCAUU.UGUA.........AAUGCU..CU.A..UUUGGUAGAC..U....-.--....--.-.-uuuuagguuuuuuuuuu...............................................................
#=GR NC_045559.1/70547348-70547050      PP .....................................7777.....66789.9********.****.........******..**.*..*********7..6..................7999*************...............................................................
NW_015166470.1/175370-175700               auuuucccauaaagccaaaguggcaguguuuuuugug----......---U.GUGUGCAUU.UGUA.........AAUGCU..CU.G..UUUGGUAGGG..U....-.--....--.-.-uuuguuuuaguuuuu.................................................................
#=GR NW_015166470.1/175370-175700       PP 5799999999999999999999999999999998654.............8.89*******.****.........******..**.*..*********8..7..................578889*********.................................................................
NW_009912053.1/906-594                     .....................................GGCA.....uGUUU.UUGUGCAUU.UGUA.........AAUGCU..CU.A..UUUGGUAGAC..U....-.--....--.-.-uuuagggcuuuuuuguu...............................................................
#=GR NW_009912053.1/906-594             PP .....................................7777.....55679.99*******.****.........******..**.*..*********7..6..................789**************...............................................................
NW_005087588.1/6671927-6672323             uuuccccaua..............aagccaaaguggc---A.....uGUUU.UUGUGCAUU.UGUA.........AAUGCU..CU.A..UUUGGUAGAC..U....-.--....--.-.-uuuuagaggguuuuuucaguuugguu.....................................................u
#=GR NW_005087588.1/6671927-6672323     PP 6666666666..............6666666666666...5.....45679.99*******.****.........******..**.*..*********7..6..................799***********************.....................................................*
NW_010067926.1/1082-1405                   .....................................GGCA.....uGUUU.UUGUGCAUU.UGUA.........AAUGCU..CU.A..UUUGGUAGAC..U....-.--....--.-.-uuuuagggguuuuuuuugguuggguu.....................................................g
#=GR NW_010067926.1/1082-1405           PP .....................................7777.....66789.9********.****.........******..**.*..*********7..5..................799***********************.....................................................*
NW_018363880.1/435673-435405               uuuccccauaaa..........gccaaacuggcgugu----......--UU.UUGUGCAUU.UGUA.........AAUGCU..CU.A..UUUGGUAGAC..U....-.--....--.-.-ucuuagcguuuuuuuuuuguuu..........................................................
#=GR NW_018363880.1/435673-435405       PP 999999999999..........999999999999875............6*.*********.****.........******..**.*..*********7..5..................8*********************..........................................................
NW_009606216.1/911-1217                    uuuuccccau.............aaagccaaaguggc---A.....uGUUU.UUGUGCAUU.UGUA.........AAUGCU..CU.A..UUUGGUAGAC..U....-.--....--.-.-uuuuaggguggguu..................................................................
#=GR NW_009606216.1/911-1217            PP 5666666666.............66666666666555...5.....45789.9********.****.........******..**.*..*********7..5..................7999**********..................................................................
NW_010529089.1/989-1316                    .....................................GGCA.....uGUUU.UUGUGCAUU.UGUA.........AAUGCU..CU.A..UUUGGUAGAC..U....-.--....--.-.-uuuuaggguuuuuuuuguuggggguuuu.................................................uuu
#=GR NW_010529089.1/989-1316            PP .....................................7777.....66789.9********.****.........******..**.*..*********7..5..................79999***********************.................................................***
NW_004994924.1/794473-794800               .....................................GGCA.....uGUUC.UUGUGCAUU.UGUA.........AAUGCU..CU.A..UUUGGUAGAC..-....-.--....--.-.-auuuuaggggguuuuuuuuguuuggg....................................................uu
#=GR NW_004994924.1/794473-794800       PP .....................................7777.....66678.9********.****.........******..**.*..*********5.....................7899**********************....................................................**
NW_008824864.1/3372313-3371997             .....................................GGCA.....uGUUU.UUGUGCAUU.UGUA.........AAUGCU..CU.A..UUUGGUAGAC..U....-.--....--.-.-uuuuaggguuuuuuuuuuguuug.........................................................
#=GR NW_008824864.1/3372313-3371997     PP .....................................7777.....66789.9********.****.........******..**.*..*********7..6..................7999*******************.........................................................
NW_020958498.1/5723-6047                   .....................................GGCA.....uGUUU.UUGUGCAUU.UGUA.........AAUGCU..CU.G..UUUGGUAGAC..U....-.--....--.-.-uuuuagagguuuuuuuuuuggggg........................................................
#=GR NW_020958498.1/5723-6047           PP .....................................7777.....67789.*********.****.........******..**.*..*********7..5..................79999*******************........................................................
NW_014650466.1/6152705-6153036             uuuuccccauaa.........agccaaaguggcgugu----......--UU.UUGUGCAUU.UGUA.........AAUGCU..CU.A..UUUGGUAGAC..U....-.--....--.-.-uuuuagaggguuuuuuccguuugguuuuuuu...........................................cucucu
#=GR NW_014650466.1/6152705-6153036     PP 899999999999.........9999999999988764............69.9********.****.........******..**.*..*********7..6..................799****************************...........................................******
NW_004930042.1/3446913-3446588             .....................................GGCA.....uGUUC.UUGUGCAUU.UGUA.........AAUGCU..CU.A..UUUGGUAGAC..-....-.--....--.-.-auuuuagggguuuuuuuuuguuuggg.....................................................u
#=GR NW_004930042.1/3446913-3446588     PP .....................................7777.....56678.9********.****.........******..**.*..*********5.....................78999*********************.....................................................*
NW_004973623.1/518451-518749               .....................................GGCA.....uGUUU.UUGUGCAUU.UGUA.........AAUGCU..CU.A..UUUGGUAGAC..U....-.--....--.-.-ucuuagugguuuuauuu...............................................................
#=GR NW_004973623.1/518451-518749       PP .....................................7777.....67789.*********.****.........******..**.*..*********7..5..................8****************...............................................................
NW_009860135.1/893-567                     .....................................GGCA.....uGUUU.UUGUGCAUU.UGUA.........AAUGCU..CU.A..UUUGGUAGAC..U....-.--....--.-.-uuuuagggguuuuuuuuguuuggg........................................................
#=GR NW_009860135.1/893-567             PP .....................................6667.....55678.99*******.****.........******..**.*..*********7..5..................7999********************........................................................
NW_005081546.1/5805972-5806298             uuuuuccccauaa........agccaaaguggcaugu----......--UU.UUGUGCAUU.UGUA.........AAUGCU..CU.A..UUUGGUAGAC..U....-.--....--.-.-uuuuagaggguuuuuucaguuuguuu.....................................................u
#=GR NW_005081546.1/5805972-5806298     PP 8888888888888........8888888888886643............69.99*******.****.........******..**.*..*********7..5..................7999**********************.....................................................*
NW_015091152.1/1014865-1015185             .....................................GGCA.....uGUUU.UUGUGCAUU.UGUA.........AAUGCU..CU.A..UUUGGUAGAA..U....-.--....--.-.-uuuuagggguuuuuuuugu.............................................................
#=GR NW_015091152.1/1014865-1015185     PP .....................................7777.....66789.9********.****.........******..**.*..*********9..7..................6999***************.............................................................
NW_008796215.1/151622-152012               .....................................GGCA.....uGUUU.UUGUGCAUU.UGUA.........AAUGCU..CU.A..UUUGGUAGAC..U....-.--....--.-.-uuuuaggguuuuuuuuuuguuugg........................................................
#=GR NW_008796215.1/151622-152012       PP .....................................7777.....66789.9********.****.........******..**.*..*********7..6..................7999********************........................................................
NW_022670524.1/3105114-3104792             .....................................GGCA.....uGUUU.UUGUGCAUU.UGUA.........AAUGCU..CU.A..UUUGGUAGCC..U....-.--....--.-.-uuuuaggguuuuuuguuuguuuguu.......................................................
#=GR NW_022670524.1/3105114-3104792     PP .....................................7777.....66789.9********.****.........******..**.*..********96..5..................79999999*****************.......................................................
NC_044279.2/54129561-54129225              .....................................GGCA.....uGUUU.UUGUGCAUU.UGUA.........AAUGCU..CU.A..UUUGGUAGAC..U....-.--....--.-.-uuuagggcuuuuuugguuuuggu.........................................................
#=GR NC_044279.2/54129561-54129225      PP .....................................7777.....66789.9********.****.........******..**.*..*********7..5..................79999******************.........................................................
NW_007252349.1/59073-59357                 .....................................----......----.---------.----.........------..--.-..----------..-....-.--....--.-.-gcgugguagcgugcgccuguaauuccggaaggcugaggcgg.......................aagaaucgccagagcc
#=GR NW_007252349.1/59073-59357         PP ........................................................................................................................456788999********999999987777777778888899.......................9999************
NC_044999.1/70503944-70503562              uuuccccaua..............aagccaaaguggc---A.....uGUUU.UUGUGCAUU.UGUA.........AAUGCU..CU.A..UUUGGUAGAC..U....-.--....--.-.-uuuuagaaguuuuuuuuuuc............................................................
#=GR NC_044999.1/70503944-70503562      PP 6666666666..............6666666666666...5.....45679.99*******.****.........******..**.*..*********7..6..................7999****************............................................................
NC_045479.1/9602624-9602957                uuuccccaua..............aagccaaaguggc---A.....uGUUU.UUGUGCAUU.UGUA.........AAUGCU..CU.A..UUUGGUAGAC..U....-.--....--.-.-uuuuagaggguuuuuuuccguuugggguuuu...........................................uuuuuc
#=GR NC_045479.1/9602624-9602957        PP 6666666666..............6666666666666...5.....45679.99*******.****.........******..**.*..*********7..6..................799****************************...........................................******
NW_010227701.1/578-247                     uuuccccauaa...........agccaaaguggcaug----......-UUU.UUGUGCAUU.UGUA.........AAUGCU..CU.A..UCUGGUAGAC..U....-.--....--.-.-uuuuaguggugggguguuuuuuu.........................................................
#=GR NW_010227701.1/578-247             PP 77777777777...........777777777555443...........579.99*******.****.........******..**.*..*********7..6..................7999*******************.........................................................
NC_006088.5/72105056-72105339              uuuccccauaaa..........gccaaagcggcgugu----......--UU.UUGUGCAUU.UGUA.........AAUGCU..CU.A..UUUGGUAGAC..U....-.--....--.-.-ucuuagagguuuuuuuuguuuuuguu.....................................................u
#=GR NC_006088.5/72105056-72105339      PP 899999999999..........999999999998875............6*.*********.****.........******..**.*..*********7..5..................79999999999***************.....................................................*
NW_010314652.1/1190-1562                   .....................................GGCA.....uGUUU.UUGUGCAUU.UGUA.........AAUGCU..CU.A..UUUGGUAGAC..U....-.--....--.-.-uuuuagggggggguggugugguuuuuuuucgggggggguccuuuuucugauaauuaauauggcugggcuuaaaaggggug
#=GR NW_010314652.1/1190-1562           PP .....................................7777.....66789.9********.****.........******..**.*..*********7..5..................7999****************************************************************************
NW_022044632.1/8389664-8390059             uuuccccaua..............aagccaaaguggc---A.....uGUUU.UUGUGCAUU.UGUA.........AAUGCU..CU.A..UUUGGUAGAC..U....-.--....--.-.-uuuuagaggguuuuuucaguuuguuuuu.................................................uuu
#=GR NW_022044632.1/8389664-8390059     PP 6666666666..............6666666666666...5.....45679.99*******.****.........******..**.*..*********7..6..................799*************************.................................................***
#=GC SS_cons                               ~~~~~~~~~~~~~~~~~~~~~~~~~~~~~~~~~~~~~>>>-......>>>,.,,,,<<<<<.____~~~~~~~~~>>>>>,..)).)..)))--)))),..,....,.<<....__._._~~~~~~~~~~~~~~~~~~~~~~~~~~~~~~~~~~~~~~~~~~~~~~~~~~~~~~~~~~~~~~~~~~~~~~~~~~~~~~~~
#=GC RF                                    ~~~~~~~~~~~~~~~~~~~~~~~~~~~~~~~~~~~~~GGCA......uGuU.UUGUGCauu.UGUA~~~~~~~~~aauGCU..gu.g..uuGGGuaGaA..U....A.GG....UU.U.U~~~~~~~~~~~~~~~~~~~~~~~~~~~~~~~~~~~~~~~~~~~~~~~~~~~~~~~~~~~~~~~~~~~~~~~~~~~~~~~~

NC_000012.12/12722106-12722395             ............................CC.CC..........UCUUU.UG..U....UAAAUAAUA.UGGCUAUGCUUAA.AA..GG.UU......................................................................GCAUACUGAGCCA....AGU..AUA.A...U....U.U.
#=GR NC_000012.12/12722106-12722395     PP ............................**.**..........*****.**..*....*********.*************.**..**.**......................................................................*************....***..***.*...*....*.*.
NC_027880.1/13125278-13125567              ............................CC.CC..........UCUUU.UG..U....UAAAUAAUA.UGGCUAUGCUUAA.AA..GG.UU......................................................................GCAUACUGAGCCA....AGU..AUA.A...U....U.U.
#=GR NC_027880.1/13125278-13125567      PP ............................**.**..........*****.**..*....*********.*************.**..**.**......................................................................*************....***..***.*...*....*.*.
NC_036891.1/12972348-12972637              ............................CC.CC..........UCUUU.UG..U....UAAAUAAUA.UGGCUAUGCUUAA.AA..GG.UU......................................................................GCAUACUGAGCCA....AGU..AUA.A...U....U.U.
#=GR NC_036891.1/12972348-12972637      PP ............................**.**..........*****.**..*....*********.*************.**..**.**......................................................................*************....***..***.*...*....*.*.
NC_036915.1/13097295-13097585              ............................CC.CC..........UCUUU.UG..U....UAAAUAAUA.UGGCUAUGCUUAA.AA..GG.UU......................................................................GCAUACUGAGCCA....AGU..AUA.A...U....U.U.
#=GR NC_036915.1/13097295-13097585      PP ............................9*.**..........*****.**..*....*********.*************.**..**.**......................................................................*************....***..***.*...*....*.*.
NC_044403.1/21100041-21099751              ............................CC.CC..........UCUUU.UG..U....UAAAUAAUA.UGGCUAUGCUUAA.AA..GG.UU......................................................................GCAUACUGAGCCA....AGU..AUA.A...U....U.U.
#=GR NC_044403.1/21100041-21099751      PP ............................9*.**..........*****.**..*....*********.*************.**..**.**......................................................................*************....***..***.*...*....*.*.
NW_022611650.1/11473973-11474263           ............................CC.CC..........UCUUU.UG..U....UAAAUAAUA.UGGCUAUGCUUAA.AA..GG.UU......................................................................GCAUACUGAGCCA....AGU..AUA.A...U....U.U.
#=GR NW_022611650.1/11473973-11474263   PP ............................9*.**..........*****.**..*....*********.*************.**..**.**......................................................................*************....***..***.*...*....*.*.
NC_044614.1/11744280-11744567              ............................CC.C-..........-CUUU.UG..U....UAAAUAAUA.UGGCUAUGCUUAA.AA..GG.UU......................................................................GCAUACUGAGCCA....AGU..AUA.A...U....U.U.
#=GR NC_044614.1/11744280-11744567      PP ............................**.5............5899.**..*....*********.*************.**..**.**......................................................................*************....***..***.*...*....*.*.
NW_012104599.1/1048802-1048512             ............................CC.CC..........UCUUU.UG..U....UAAAUAAUA.UGGCUAUGCUUAA.AA..GA.UU......................................................................GCAUACUGAGCCA....AGU..AUA.A...U....U.U.
#=GR NW_012104599.1/1048802-1048512     PP ............................9*.**..........*****.**..*....*********.*************.**..**.**......................................................................*************....***..***.*...*....*.*.
NW_012009027.1/12888675-12888385           ............................CC.CC..........UCUUU.UG..U....UAAAUAAUA.UGGCUAUGCUUAA.AA..GA.UU......................................................................GCAUACUGAGCCA....AGU..AUA.A...U....U.U.
#=GR NW_012009027.1/12888675-12888385   PP ............................9*.**..........*****.**..*....*********.*************.**..**.**......................................................................*************....***..***.*...*....*.*.
NC_022282.1/13293576-13293866              ............................CC.CC..........UCUUU.UG..U....UAAAUAAUA.UGGCUAUGCUUAA.AA..GA.UU......................................................................GCAUACUGAGCCA....AGU..AUA.A...U....U.U.
#=GR NC_022282.1/13293576-13293866      PP ............................9*.**..........*****.**..*....*********.*************.**..**.**......................................................................*************....***..***.*...*....*.*.
NC_023652.1/12616964-12617254              ............................CC.CC..........UCUUU.UG..U....UAAAUAAUA.UGGCUAUGCUUAA.AA..GA.UU......................................................................GCAUACUGAGCCA....AGU..AUA.A...U....U.U.
#=GR NC_023652.1/12616964-12617254      PP ............................9*.**..........*****.**..*....*********.*************.**..**.**......................................................................*************....***..***.*...*....*.*.
NW_012010756.1/8515263-8514973             ............................CC.CC..........UCUUU.UG..U....UAAAUAAUA.UGGCUAUGCUUAA.AA..GA.UU......................................................................GCAUACUGAGCCA....AGU..AUA.A...U....U.U.
#=GR NW_012010756.1/8515263-8514973     PP ............................9*.**..........*****.**..*....*********.*************.**..**.**......................................................................*************....***..***.*...*....*.*.
NC_045443.1/12779205-12779495              ............................CC.CC..........UCUUU.UG..U....UAAAUAAUA.UGGCUAUGCUUAA.AA..GA.UU......................................................................GCAUACUGAGCCA....AGU..AUA.A...U....U.U.
#=GR NC_045443.1/12779205-12779495      PP ............................9*.**..........*****.**..*....*********.*************.**..**.**......................................................................*************....***..***.*...*....*.*.
NC_037679.1/106694848-106695138            ............................CC.CC..........UCUUU.UG..U....UAAAUAAUA.UGGCUAUGCUUAA.AA..GA.UU......................................................................GCAUACUGAGCCA....AGU..AUA.A...U....U.U.
#=GR NC_037679.1/106694848-106695138    PP ............................9*.**..........*****.**..*....*********.*************.**..**.**......................................................................*************....***..***.*...*....*.*.
NC_041764.1/14096546-14096836              ............................CC.CC..........UCUUU.UG..U....UAAAUAAUA.UGGCUAUGCUUAA.AA..GA.UU......................................................................GCAUACUGAGCCA....AGU..AUA.A...U....U.U.
#=GR NC_041764.1/14096546-14096836      PP ............................9*.**..........*****.**..*....*********.*************.**..**.**......................................................................*************....***..***.*...*....*.*.
NC_044984.1/12197647-12197937              ............................CC.CC..........UCUUU.UG..U....UAAAUAAUA.UGGCUAUGCUUAA.AA..GA.UU......................................................................GCAUACUGAGCCA....AGU..AUA.A...U....U.U.
#=GR NC_044984.1/12197647-12197937      PP ............................9*.**..........*****.**..*....*********.*************.**..**.**......................................................................*************....***..***.*...*....*.*.
NW_022681456.1/118879328-118879038         ............................CC.CC..........UCUUU.UG..U....UAAAUAAUA.UGGCUAUGCUUAA.AA..GA.UU......................................................................GCAUACUGAGCCA....AGU..AUA.A...U....U.U.
#=GR NW_022681456.1/118879328-118879038 PP ............................9*.**..........*****.**..*....*********.*************.**..**.**......................................................................*************....***..***.*...*....*.*.
NW_012112030.1/8437974-8438265             ............................CC.CC..........UCUUU.UG..U....UAAAUAAUA.UGGCUAUGCUUAA.AA..GA.UU......................................................................GCAUACUGAGCCA....AGU..AUA.A...U....U.U.
#=GR NW_012112030.1/8437974-8438265     PP ............................88.89..........*****.**..*....*********.*************.**..**.**......................................................................*************....***..***.*...*....*.*.
NW_018498859.1/8335803-8335510             ............................CU.UC.........cUCUUU.UG..U....UAAAUAAUA.UGGCUAUGCUUAA.AA..GG.UU......................................................................GCAUACUGAGCCA....AGU..AUA.A...U....U.U.
#=GR NW_018498859.1/8335803-8335510     PP ............................99.77.........7*****.**..*....*********.*************.**..**.**......................................................................*************....***..***.*...*....*.*.
NC_044558.1/13699808-13700097              ............................CC.CC..........UCUUU.UG..U....UAAAUAAUA.UGGCUAUGCUUAA.AA..GA.UU......................................................................GCAUACUGAGCCA....AGU..AUA.A...U....U.U.
#=GR NC_044558.1/13699808-13700097      PP ............................9*.**..........*****.**..*....*********.*************.**..**.**......................................................................*************....***..***.*...*....*.*.
NC_013904.1/8835095-8834803                ............................CU.UC.........cUCUUU.UG..U....UAAAUAAUA.UGGCUAUGCUUAA.AA..GG.UU......................................................................GCAUACUGAGCCA....AGU..AUA.A...U....U.U.
#=GR NC_013904.1/8835095-8834803        PP ............................*9.77.........7*****.**..*....*********.*************.**..**.**......................................................................*************....***..***.*...*....*.*.
NW_022437024.1/1172812-1173105             ............................CU.UC.........cUCUUU.UG..U....UAAAUAAUA.UGGCUAUGCUUAA.AA..GG.UU......................................................................GCAUACUGAGCCA....AGU..AUA.A...U....U.U.
#=GR NW_022437024.1/1172812-1173105     PP ............................99.77.........7*****.**..*....*********.*************.**..**.**......................................................................*************....***..***.*...*....*.*.
NW_016107317.1/725558-725853               ............................CU.UC.........cUCUUU.UG..U....UAAAUAAUA.UGGCUAUGCUUAA.AA..GG.UU......................................................................GCAUACUGAGCCA....AGU..AUA.A...U....U.U.
#=GR NW_016107317.1/725558-725853       PP ............................99.77.........7*****.**..*....*********.*************.**..**.**......................................................................*************....***..***.*...*....*.*.
NW_003943669.1/5055867-5056163             ............................CU.UC.........cUCUUU.UG..U....UAAAUAAUA.UGGCUAUGCUUAA.AA..GG.UU......................................................................GCAUACUGAGCCA....AGU..AUA.A...U....U.U.
#=GR NW_003943669.1/5055867-5056163     PP ............................99.76.........6*****.**..*....*********.*************.**..**.**......................................................................*************....***..***.*...*....*.*.
NW_015351262.1/1397865-1398160             ............................CC.CC.........uUCUUU.UG..U....UAAAUAAUA.UGGCUAUGCUUAA.AA..GA.UU......................................................................GCAUACUGAGCCA....AGU..AUA.A...U....U.U.
#=GR NW_015351262.1/1397865-1398160     PP ............................**.*9.........999***.**..*....*********.*************.**..**.**......................................................................*************....***..***.*...*....*.*.
NW_004624752.1/25202741-25202448           ............................CC.CC.........uUCUUU.UG..U....UAAAUAAUA.UGGCUAUGCUUAA.AA..GA.UU......................................................................GCAUACUGAGCCA....AGU..AUA.A...U....U.U.
#=GR NW_004624752.1/25202741-25202448   PP ............................99.99.........8*****.**..*....*********.*************.**..**.**......................................................................*************....***..***.*...*....*.*.
NW_006203577.1/475790-475494               ...........................uCC.UC..........UCUUC.UG..U....UAAAUAAUA.UGGCUAUGCUUAAaAA..GG.UU......................................................................GCAUACUGAGCCA....AGU..AUA.A...U....U.U.
#=GR NW_006203577.1/475790-475494       PP ...........................266.66..........*****.**..*....*********.*********9976267..99.**......................................................................*************....***..***.*...*....*.*.
NW_016803311.1/280045-280332               ............................CC.CC..........UCUUU.UG..U....UAAAUAAUA.UGGCUAUGCUUAA.AA..GA.UU......................................................................GCAUACUGAGCCA....AGU..AUA.A...U....U.U.
#=GR NW_016803311.1/280045-280332       PP ............................9*.**..........*****.**..*....*********.*************.**..**.**......................................................................*************....***..***.*...*....*.*.
NW_007249827.1/263753-263459               ............................CC.CC..........CUCUUcUG..U....UAAAUAAUA.UGGCUAUGCUUAA.AA..GG.UU......................................................................GCAUACUGAGCCA....AGU..AUA.A...U....U.U.
#=GR NW_007249827.1/263753-263459       PP ............................99.88..........555544**..*....*********.*************.**..**.**......................................................................*************....***..***.*...*....*.*.
NW_004936587.1/4573438-4573144             ............................UC.CC.........uUCUUU.UG..U....UAAAUAAUA.UGGCUAUGCUUA-.AA..GA.UU......................................................................GCAUACUGAGCCA....AGU..AUA.A...U....U.U.
#=GR NW_004936587.1/4573438-4573144     PP ............................66.55.........59****.**..*....*********.*********987..57..99.**......................................................................*************....***..***.*...*....*.*.
NW_020963351.1/6201074-6200778             ............................CC.CC.........uUCUUU.UG..U....UAAAUAAUA.UGGCUAUGCUUAA.AA..GA.UU......................................................................GCAUACUGAGCCA....AGU..AUA.A...U....U.U.
#=GR NW_020963351.1/6201074-6200778     PP ............................**.99.........999***.**..*....*********.*************.**..**.**......................................................................*************....***..***.*...*....*.*.
NW_020540305.1/1396694-1396399             ............................UC.CC.........uUCUUU.UG..U....UAAAUAAUA.UGGCUAUGCUUA-.AA..GA.UU......................................................................GCAUACUGAGCCA....AGU..AUA.A...U....U.U.
#=GR NW_020540305.1/1396694-1396399     PP ............................55.55.........59****.**..*....*********.*********987..57..99.**......................................................................*************....***..***.*...*....*.*.
NW_014638714.1/2699014-2699309             ............................UU.CC..........CUUCU.UG..U....UAAGUAAUA.UGGCUAUGCUUAA.AA..GG.UU......................................................................GCAUACUGAGCCA....AGU..AUA.A...U....U.U.
#=GR NW_014638714.1/2699014-2699309     PP ............................**.**..........*****.**..*....*********.*************.**..**.**......................................................................*************....***..***.*...*....*.*.
NW_011889064.1/1741552-1741256             ............................CC.CC..........UCUUC.UG..U....UAAAUAAUA.UGGCUAUGCUUAA.AA..GG.UU......................................................................GCAUACUGAGCCA....AGU..AUA.A...U....U.U.
#=GR NW_011889064.1/1741552-1741256     PP ............................**.**..........*****.**..*....*********.*************.**..**.**......................................................................*************....***..***.*...*....*.*.
NW_006436288.1/866040-866336               ............................CC.CC..........UCUUC.UG..U....UAAAUAAUA.UGGCUAUGCUUAA.AA..GG.UU......................................................................GCAUACUGAGCCA....AGU..AUA.A...U....U.U.
#=GR NW_006436288.1/866040-866336       PP ............................**.**..........*****.**..*....*********.*************.**..**.**......................................................................*************....***..***.*...*....*.*.
NW_011045596.1/228328-228623               ............................CC.CC.........uUCUUU.UG..U....UAAAUAAUA.UGGCUAUGCUUAA.AA..GG.UU......................................................................GCAUACUGAGCCA....AGU..AUA.A...U....U.U.
#=GR NW_011045596.1/228328-228623       PP ............................**.*9.........999***.**..*....*********.*************.**..**.**......................................................................*************....***..***.*...*....*.*.
NW_007673769.1/75516-75812                 ............................UU.UC.........cCUUCU.UG..U....UAAGUAAUA.UGGCUAUGCUUAA.AA..GG.UU......................................................................GCAUACUGAGCCA....AGU..AUA.A...U....U.U.
#=GR NW_007673769.1/75516-75812         PP ............................77.66.........69999*.**..*....*********.*************.**..**.**......................................................................*************....***..***.*...*....*.*.
NW_016529461.1/188157-188451               .........................u.uCC.CU..........UCUUC.UG..U....UAAAUAAUA.UGGCUAUGCUUAA.AA..GG.UU......................................................................GCAUACUGAGCCA....AGU..AUA.A...U....U.U.
#=GR NW_016529461.1/188157-188451       PP .........................2.388.88..........*****.**..*....*********.*************.**..**.**......................................................................*************....***..***.*...*....*.*.
NW_003852519.1/1421048-1421342             ............................UC.AAac......ucUCUUC.UG..U....UAAAUAAUA.UGGCUAUGCUUA-.AA..GG.UU......................................................................GCAUACUGAGCCA....AGU..AUA.A...U....U.U.
#=GR NW_003852519.1/1421048-1421342     PP ............................99.8888......5556666.8*..*....*********.*********987..57..99.**......................................................................*************....***..***.*...*....*.*.
NC_032654.1/103963461-103963163            ............................UC.CCcuu...cuguUCUUC.UG..U....UAAAUAAUA.UGGCUAUGCUUAA.AA..GG.UU......................................................................GCAUACUGAGCCA....AGU..AUA.A...U....U.U.
#=GR NC_032654.1/103963461-103963163    PP ............................55.44488...999999999.**..*....*********.*************.**..**.**......................................................................*************....***..***.*...*....*.*.
NC_043709.1/93025222-93024925              ............................UU.CCc........uUCUUC.UG..U....UAAAUAAUA.UGGCUAUGCUUAA.AA..GG.UU......................................................................GCAUACUGAGCCA....AGU..AUA.A...U....U.U.
#=GR NC_043709.1/93025222-93024925      PP ............................65.554........888999.**..*....*********.*************.**..**.**......................................................................*************....***..***.*...*....*.*.
NW_017739137.1/1586566-1586859             ............................UC.CC..........CCUUC.UG..U....UAAAUAAUA.UGGCUAUGCUUAA.AA..GA.UU......................................................................GCAUACUGAGCCA....AGU..AUA.A...U....U.U.
#=GR NW_017739137.1/1586566-1586859     PP ............................**.**..........*****.**..*....*********.*************.**..**.**......................................................................*************....***..***.*...*....*.*.
NC_009149.3/41655728-41656027              ............................UU.UC.........cCUUCU.UG..U....UAAGUAAUA.UGGCUAUGCUUAA.AA..GG.UU......................................................................GCAUACUGAGCCA....AGU..AUA.A...U....U.U.
#=GR NC_009149.3/41655728-41656027      PP ............................77.66.........69999*.**..*....*********.*************.**..**.**......................................................................*************....***..***.*...*....*.*.
NW_005393154.1/1367819-1367521             ............................UC.CCcuu...cuguUCUUC.UG..U....UAAAUAAUA.UGGCUAUGCUUAA.AA..GG.UU......................................................................GCAUACUGAGCCA....AGU..AUA.A...U....U.U.
#=GR NW_005393154.1/1367819-1367521     PP ............................55.44488...999999999.**..*....*********.*************.**..**.**......................................................................*************....***..***.*...*....*.*.
NW_011494962.1/3354688-3354986             ............................UC.CCcuu...cuguUCUUC.UG..U....UAAAUAAUA.UGGCUAUGCUUAA.AA..GG.UU......................................................................GCAUACUGAGCCA....AGU..AUA.A...U....U.U.
#=GR NW_011494962.1/3354688-3354986     PP ............................55.44488...999999999.**..*....*********.*************.**..**.**......................................................................*************....***..***.*...*....*.*.
NC_046293.1/27465660-27465953              ............................UC.CC..........CCUUC.UG..U....UAAAUAAUA.UGGCUAUGCUUAA.AA..GA.UU......................................................................GCAUACUGAGCCA....AGU..AUA.A...U....U.U.
#=GR NC_046293.1/27465660-27465953      PP ............................**.**..........*****.**..*....*********.*************.**..**.**......................................................................*************....***..***.*...*....*.*.
NW_004524588.1/3132034-3132333             ............................CU.UC.........cUCUUU.UG..U....UAAAUAAUA.UGGCUAUGCUUAA.AA..GG.UU......................................................................GCAUACUGAGCCA....AGU..AUA.A...U....G.U.
#=GR NW_004524588.1/3132034-3132333     PP ............................*9.87.........79****.**..*....*********.*************.**..**.**......................................................................*************....***..***.*...*....*.*.
NW_020356453.1/15228545-15228246           .........................u.uUC.CC.........uUCUUC.UG..U....UAAAUAAUA.UGGCUAUGCUUAA.AA..GG.UU......................................................................GCAUACUGAGCCA....AGU..AUA.A...U....U.U.
#=GR NW_020356453.1/15228545-15228246   PP .........................2.345.55.........699999.**..*....*********.*************.**..**.**......................................................................*************....***..***.*...*....*.*.
NW_015494625.1/1272682-1272972             ............................CC.CC..........UCUUC.UG..U....UAAAUAAUA.UGGCUAUGCUUAA.AA..GG.UU......................................................................GCAUACUGAGCCA....AGU..AUA.A...U....U.U.
#=GR NW_015494625.1/1272682-1272972     PP ............................45.88..........99999.**..*....*********.*************.**..**.**......................................................................*************....***..***.*...*....*.*.
NW_006797390.1/90467-90171                 ............................CC.CCc........uUCUUC.UU..U....UAAAUAAUA.UGGCUGUGCUUAA.AA..GG.UU......................................................................GCAUACUGAGCCA....GGU..AUA.A...U....U.U.
#=GR NW_006797390.1/90467-90171         PP ............................99.999........9999*9.**..*....*********.*************.**..**.**......................................................................*************....***..***.*...*....*.*.
NW_020093597.1/1283041-1283329             ............................CC.CC..........CUUCU.--..U....UAAAUAAUA.UGGCUGUGCUUAA.AA..GG.UU......................................................................GCAUACUGAGCCA....AGU..AUA.A...U....U.U.
#=GR NW_020093597.1/1283041-1283329     PP ............................88.88..........66666.....7....*********.*************.**..**.**......................................................................*************....***..***.*...*....*.*.
NC_037332.1/97104636-97104338              ............................UC.CCcuu...cuguUCUUC.UG..U....UAAAUAAUA.UGGCUAUGCUUAA.AA..GG.UU......................................................................GCAUACUGAGCCA....AGU..AUA.A...U....U.U.
#=GR NC_037332.1/97104636-97104338      PP ............................55.44488...999999999.**..*....*********.*************.**..**.**......................................................................*************....***..***.*...*....*.*.
NW_021126247.1/44954443-44954153           ............................CC.CC..........CUUCU.--..U....UAAAUAAUA.UGGCUGUGCUUAA.AA..GG.UU......................................................................GCAUACUGAGCCA....AGU..AUA.A...U....U.U.
#=GR NW_021126247.1/44954443-44954153   PP ............................88.88..........66666.....7....*********.*************.**..**.**......................................................................*************....***..***.*...*....*.*.
NW_017842229.1/17568778-17568481           ............................CC.CCc........uUCUUC.UU..U....UAAAUAAUA.UGGCUGUGCUUAA.AA..GG.UU......................................................................GCAUACUGAGCCA....GGU..AUA.A...U....U.U.
#=GR NW_017842229.1/17568778-17568481   PP ............................99.999........999999.**..*....*********.*************.**..**.**......................................................................*************....***..***.*...*....*.*.
NC_033666.1/97566995-97566700              .....................aaaa...CU.CU..........UCUUC.UG..U....UAAAUAAUA.UGGCUAUGCUUCA.AA..GU.UU......................................................................GCAUACUGAGCCA....AGU..AUA.A...U....U.U.
#=GR NC_033666.1/97566995-97566700      PP .....................4444...67.77..........99999.**..*....*********.*************.**..**.**......................................................................*************....***..***.*...*....*.*.
NW_020269077.1/3449269-3449570             ............................UU.CCu........uUCUUC.UG..U....UAAAUAAUA.UGGCUAUGCUUAA.AA..GG.UU......................................................................GCAUACUGAGCCA....AGU..AUA.A...U....U.U.
#=GR NW_020269077.1/3449269-3449570     PP ............................77.764........677888.9*..*....*********.*************.**..**.**......................................................................*************....***..***.*...*....*.*.
NW_020963266.1/372336-372042               ............................CC.CC.........uUCUUU.UG..U....UAAAUAAUA.UGGCUAUGCUUAA.AA..GA.UU......................................................................GCAUACUGAGCCA....AGU..AUA.A...U....U.U.
#=GR NW_020963266.1/372336-372042       PP ............................**.99.........899***.**..*....*********.*************.**..**.**......................................................................*************....***..***.*...*....*.*.
NW_004955413.1/9620274-9620564             ............................CUuCC..........UCCUU.UG..U....UAAAUAAUA.UGGCUAUGCUUAA.AA..-G.UU......................................................................GCAUACUGAGCCA....AGU..AUA.A...U....G.U.
#=GR NW_004955413.1/9620274-9620564     PP ............................97357..........999**.**..*....*********.**********998.87...5.88......................................................................*************....***..***.*...*....*.*.
AC_000072.1/156362556-156362848            .......................cu...CC.CC..........CCUUU.UG..U....UAAAUAAUA.UGGCUAUGCUUAA.AA..GG.UU......................................................................GCAUACUGAGCCA....AGU..AUA.A...U....U.-.
#=GR AC_000072.1/156362556-156362848    PP .......................22...47.88..........9****.**..*....*********.*************.**..**.**......................................................................*************....***..**9.9...8....6...
NW_006733678.1/2981050-2980752             ............................CC.CCc........uUCUUC.UU..U....UAAAUAAUA.UGGCUGUGCUUAA.AA..GG.UU......................................................................GCAUACUGAGCCA....GGU..AUA.A...U....U.U.
#=GR NW_006733678.1/2981050-2980752     PP ............................99.999........999999.**..*....*********.*************.**..**.**......................................................................*************....***..***.*...*....*.*.
NC_037548.1/23041580-23041882              ...................cuuuuu...CU.GU..........UCUUC.UG..U....UAAAUAAUA.UGGCUAUGCUUAA.AA..GG.UU......................................................................GCAUACUGAGCCA....AGU..AUA.A...U....U.U.
#=GR NC_037548.1/23041580-23041882      PP ...................666665...55.55..........99999.99..9....*********.*************.**..**.**......................................................................*************....***..***.*...*....*.*.
NW_022631003.1/19843868-19844162           .........................u.uCC.CU..........UCUUA.UG..U....UAAAUAAUA.UGGCUAUGCUUAA.AA..GG.UU......................................................................GCAUACUGAGCCA....AGU..AUA.A...U....U.U.
#=GR NW_022631003.1/19843868-19844162   PP .........................2.499.99..........*****.**..*....*********.*************.**..**.**......................................................................*************....***..***.*...*....*.*.
NC_040254.1/217382969-217382666            ............................UC.CCcuu...cuguUCUUC.UG..U....UAAAUAAUA.UGGCUAUGCUUAA.AA..GG.UU......................................................................GCAUACUGAGCCA....AGU..AUA.A...U....U.U.
#=GR NC_040254.1/217382969-217382666    PP ............................55.55589...999999999.**..*....*********.*************.**..**.**......................................................................*************....***..***.*...*....*.*.
NW_006922075.1/266657-266349               ................uucuuuccc...UU.UC..........UCUCC.UG..U....UAAAUAAUA.UGGCUAUGCUUAA.AA..GA.UU......................................................................GCAUACUGAGCCA....AGU..AUA.A...U....U.U.
#=GR NW_006922075.1/266657-266349       PP ................******976...34.55..........66666.**..*....*********.*************.**..**.**......................................................................*************....***..***.*...*....*.*.
NW_012150696.1/1106591-1106887             ............................UC.AAaa.....cucUCUUC.UG..U....UAAAUAAUA.UGGCUAUGCUUCA.AA..GU.UU......................................................................GCAUACUGAGCCA....AGU..AUA.A...U....U.U.
#=GR NW_012150696.1/1106591-1106887     PP ............................99.8888.....85566666.8*..*....*********.*************.**..**.**......................................................................*************....***..***.*...*....*.*.
NW_019154091.1/39113220-39113515           .........................u.uCC.CU..........UCUUA.UG..U....UAAAUAAUA.UGGCUAUGCUUAA.AA..GG.UU......................................................................GCAUACUGAGCCA....AGU..AUA.A...U....U.U.
#=GR NW_019154091.1/39113220-39113515   PP .........................2.388.88..........99999.**..*....*********.*************.**..**.**......................................................................*************....***..***.*...*....*.*.
NW_019154091.1/39167073-39167368           .........................u.uCC.CU..........UCUUA.UG..U....UAAAUAAUA.UGGCUAUGCUUAA.AA..GG.UU......................................................................GCAUACUGAGCCA....AGU..AUA.A...U....U.U.
#=GR NW_019154091.1/39167073-39167368   PP .........................2.388.88..........99999.**..*....*********.*************.**..**.**......................................................................*************....***..***.*...*....*.*.
NW_015351273.1/9596892-9597187             ............................CC.CC.........uUCUUU.UG..U....UAAAUAAUA.UGGCUAUGCUUAA.AA..GA.UU......................................................................GCAUACUGAGCCA....AGU..AUA.A...U....U.U.
#=GR NW_015351273.1/9596892-9597187     PP ............................**.99.........899***.**..*....*********.*************.**..**.**......................................................................*************....***..***.*...*....*.*.
NW_007370663.1/2794068-2794364             ............................UC.CCc.......cuUCUUC.UG..U....UAAAUAAUA.UGGCUGUGCUUAA.AA..GG.UU......................................................................GCAUACUGAGCCA....AGU..AUA.A...U....U.U.
#=GR NW_007370663.1/2794068-2794364     PP ............................**.999.......9999999.**..*....*********.*************.**..**.**......................................................................*************....***..***.*...*....*.*.
NW_015504248.1/9683268-9682971             ............................UC.CCc.......cuUCUUC.UG..U....UAAAAAAUA.UGGCUAUGCUUAA.AA..GG.UU......................................................................GCAUACUGAGCCA....AGU..AUA.A...U....U.U.
#=GR NW_015504248.1/9683268-9682971     PP ............................**.999.......9899999.**..*....*********.*************.**..**.**......................................................................*************....***..***.*...*....*.*.
NC_013676.1/27010160-27009864              .........................u.uCC.CU..........UCUUC.UG..U....UAAAUAAUA.UGGCUGUGCUUAA.AA..AA.UU......................................................................GCAUACUGAGCCA....AGU..AUA.A...U....U.U.
#=GR NC_013676.1/27010160-27009864      PP .........................2.388.88..........*****.**..*....*********.*************.**..**.**......................................................................*************....***..***.*...*....*.*.
NW_021964223.1/13956192-13955893           ............................CC.CCc.......uuUCUUC.UG..U....UAAAUAAUA.UGGCUAUGCUUAA.AA..GA.UU......................................................................GCAUACUGAGCCA....AGU..AUA.A...U....U.U.
#=GR NW_021964223.1/13956192-13955893   PP ............................99.998.......8888899.**..*....*********.*************.**..**.**......................................................................*************....***..***.*...9....7.6.
NW_006501111.1/7616171-7615884             ............................CC.CC..........CCUUU.UG..U....UAAAUAAUA.UGGCUAUGCUCAA.AA..GG.UU......................................................................GCAUACUGAGCCA....AGU..AUA.A...U....U.-.
#=GR NW_006501111.1/7616171-7615884     PP ............................46.77..........99***.**..*....*********.*************.**..**.**......................................................................*************....***..**9.9...8....6...
NW_020312893.1/16046509-16046211           .........................u.uCC.UU..........UCUUC.UG..U....UAAAUAAUAaUGGCGAUGCUUCA.AA..GG.UU......................................................................GCAUACUGAGCCA....AGU..AUA.A...U....U.U.
#=GR NW_020312893.1/16046509-16046211   PP .........................2.377.77..........99999.**..*....*******966*************.**..**.**......................................................................*************....***..***.*...*....*.*.
NW_020998700.1/3476854-3477152             .........................u.uCC.UU..........UCUUC.UG..U....UAAAUAAUAaUGGCGAUGCUUCA.AA..GG.UU......................................................................GCAUACUGAGCCA....AGU..AUA.A...U....U.U.
#=GR NW_020998700.1/3476854-3477152     PP .........................2.377.77..........99999.**..*....*******966*************.**..**.**......................................................................*************....***..***.*...*....*.*.
NW_004450790.1/1517428-1517724             .........................u.uCC.UU..........UCUUC.UG..U....UAAAUAAUAaUGGCGAUGCUUCA.AA..GG.UU......................................................................GCAUACUGAGCCA....AGU..AUA.A...U....U.U.
#=GR NW_004450790.1/1517428-1517724     PP .........................2.499.99..........*****.**..*....*******966*************.**..**.**......................................................................*************....***..***.*...*....*.*.
NW_020176571.1/9181661-9181959             ............................CC.CCc........uUCUUC.UU..U....UAAAUAAUA.UGGCUGUGCUUAA.AA..GG.UU......................................................................GCAUACUGAGCCA....GGU..AUA.A...U....U.U.
#=GR NW_020176571.1/9181661-9181959     PP ............................99.999........999999.**..*....*********.*************.**..**.**......................................................................*************....***..***.*...*....*.*.
NW_020837980.1/18438911-18438613           ............................CC.CCc........uUCUUC.UU..U....UAAAUAAUA.UGGCUGUGCUUAA.AA..GG.UU......................................................................GCAUACUGAGCCA....GGU..AUA.A...U....U.U.
#=GR NW_020837980.1/18438911-18438613   PP ............................99.999........999999.**..*....*********.*************.**..**.**......................................................................*************....***..***.*...*....*.*.
NW_021703783.1/9342728-9343026             ............................CC.CCc........uUCUUC.UU..U....UAAAUAAUA.UGGCUGUGCUUAA.AA..GG.UU......................................................................GCAUACUGAGCCA....GGU..AUA.A...U....U.U.
#=GR NW_021703783.1/9342728-9343026     PP ............................99.999........999999.**..*....*********.*************.**..**.**......................................................................*************....***..***.*...*....*.*.
NC_045772.1/93396697-93396399              ............................CC.CCc........uUCUUC.UU..U....UAAAUAAUA.UGGCUGUGCUUAA.AA..GG.UU......................................................................GCAUACUGAGCCA....GGU..AUA.A...U....U.U.
#=GR NC_045772.1/93396697-93396399      PP ............................99.999........999999.**..*....*********.*************.**..**.**......................................................................*************....***..***.*...*....*.*.
NC_030812.1/95745169-95744863              ............................UC.CCcuucuucuguUCUUC.UG..U....UAAAUAAUA.UGGCUAUGCUUAA.AA..GG.UU......................................................................GCAUACUGAGCCA....AGU..AUA.A...U....U.U.
#=GR NC_030812.1/95745169-95744863      PP ............................44.44467777777799999.**..*....*********.*************.**..**.**......................................................................*************....***..***.*...*....*.*.
NC_045619.1/55855216-55855512              .........................u.uCC.CU..........UCUUA.UG..U....UAAAUAAUA.UGGCUAUGCUUAA.AA..GG.UU......................................................................GCAUACUGAGCCA....AGU..AUA.A...U....U.U.
#=GR NC_045619.1/55855216-55855512      PP .........................2.388.88..........99999.**..*....*********.*************.**..**.**......................................................................*************....***..***.*...*....*.*.
NW_018734332.1/12267068-12267368           .........................u.uCC.UU..........UCUUC.UG..U....UAAAUAAUAaUGGCGAUGCUUCA.AA..GG.UU......................................................................GCAUACUGAGCCA....AGU..AUA.A...U....U.U.
#=GR NW_018734332.1/12267068-12267368   PP .........................2.377.77..........99999.**..*....*******966*************.**..**.**......................................................................*************....***..***.*...*....*.*.
NW_022589767.1/1831770-1832070             .........................u.uCC.UU..........UCUUC.UG..U....UAAAUAAUAaUGGCGAUGCUUCA.AA..GG.UU......................................................................GCAUACUGAGCCA....AGU..AUA.A...U....U.U.
#=GR NW_022589767.1/1831770-1832070     PP .........................2.377.77..........99999.**..*....*******966*************.**..**.**......................................................................*************....***..***.*...*....*.*.
NW_004438554.1/4507518-4507219             ............................CC.CCc........uUCUUC.UU..U....UAAAUAAUA.UGGCUGUGCUUAA.AA..GG.UU......................................................................GCAUACUGAGCCA....GGU..AUA.A...U....U.U.
#=GR NW_004438554.1/4507518-4507219     PP ............................99.999........999999.**..*....*********.*************.**..**.**......................................................................*************....***..***.*...*....*.*.
NW_007727312.1/434885-435180               ............................UC.UU.........cUUUUC.UG..U....UAAAUAAUA.UGGCUGUGCUUAU.GA..GG.UU......................................................................GCAUACUGAGCCA....AGU..AUA.A...U....U.U.
#=GR NW_007727312.1/434885-435180       PP ............................99.88.........456666.**..*....*********.*************.**..**.**......................................................................*************....***..***.*...*....*.*.
NW_022134971.1/1411010-1411308             ............................CC.CCc........uUCUUC.UU..U....UAAAUAAUA.UGGCUGUGCUUAA.AA..GG.UU......................................................................GCAUACUGAGCCA....GGU..AUA.A...U....U.U.
#=GR NW_022134971.1/1411010-1411308     PP ............................99.999........999999.**..*....*********.*************.**..**.**......................................................................*************....***..***.*...*....*.*.
NW_006288361.1/120169-119875               ............................CC.CCc.......cuUCUUC.UG..U....UAAAUAAUA.UGGCUGUGCUUAA.AA..GG.UU......................................................................GCAUACUGAGCCA....AGU..AUA.A...U....U.U.
#=GR NW_006288361.1/120169-119875       PP ............................88.888.......9899999.**..*....*********.*************.**..**.**......................................................................*************....***..***.*...*....*.*.
NW_021630578.1/248259-247969               ............................CC.CC..........CCUUU.UG..U....UAAAUAAUA.UGGCUAUGCUCAA.AA..GG.UU......................................................................GCAUACUGAGCCA....AGU..AUA.A...U....U.-.
#=GR NW_021630578.1/248259-247969       PP ............................35.66..........88***.**..*....*********.*************.**..**.**......................................................................*************....***..**9.9...8....6...
NW_004569192.1/10909589-10909292           .........................u.uCC.CU..........UCUUA.UG..U....UAAAUAAUA.UGGCUAUGCUUAA.AA..GG.UU......................................................................GCAUACUGAGCCA....AGU..AUA.A...U....U.U.
#=GR NW_004569192.1/10909589-10909292   PP .........................2.388.88..........99999.**..*....*********.*************.**..**.**......................................................................*************....***..***.*...*....*.*.
NC_000072.6/134925247-134925539            ............................CC.CC.........cGCCUU.UG..U....UAAAUAGUA.UGGCUGUGCUUAA.AA..GG.UU......................................................................GCAUACUGAGCCA....AGU..AUA.A...U....U.-.
#=GR NC_000072.6/134925247-134925539    PP ............................66.66.........456799.**..*....*********.*************.**..**.**......................................................................*************....***..**9.9...8....6...
NW_004545902.1/14527414-14527116           ......................uuu..cCC.CC..........UCUUC.UG..U....UAAAUAAUA.CGGCUAUGCUUAA.AA..GA.UU......................................................................GCAUACUGAGCCA....AGU..AUA.A...U....U.U.
#=GR NW_004545902.1/14527414-14527116   PP ......................333..366.66..........*****.**..*....*********.*************.**..**.**......................................................................*************....***..***.*...9....8.7.
NW_020884870.1/45804771-45805071           .........................u.uCC.UU..........UCUUC.UG..U....UAAAUAAUAaUGGCGAUGCUUCA.AA..GG.UU......................................................................GCAUACUGAGCCA....AGU..AUA.A...U....U.U.
#=GR NW_020884870.1/45804771-45805071   PP .........................2.377.77..........99999.**..*....*******966*************.**..**.**......................................................................*************....***..***.*...*....*.*.
NW_022098015.1/9505165-9505465             ............................CC.CCc........uUCUUC.UU..U....UAAAUAAUA.UGGCUGUGCUUAA.AA..GG.UU......................................................................GCAUACUGAGCCA....GGU..AUA.A...U....U.U.
#=GR NW_022098015.1/9505165-9505465     PP ............................99.999........999999.**..*....*********.*************.**..**.**......................................................................*************....***..***.*...*....*.*.
NC_044544.1/14271294-14270996              ............................CC.CCc.......uuUCUUC.UG..U....UAAAUAAUA.UGGCUAUGCUUAA.AA..GA.UU......................................................................GCAUACUGAGCCA....AGU..AUA.A...U....U.U.
#=GR NC_044544.1/14271294-14270996      PP ............................99.998.......8888899.**..*....*********.*************.**..**.**......................................................................*************....***..***.*...9....7.6.
NC_046159.1/14517784-14517490              .......................cu...CC.CC..........CCUUU.UG..U....UAAAUAAUA.UGGCUAUGCUUAA.AA..GG.UU......................................................................GCAUACUGAGCCA....AGU..AUA.A...U....U.-.
#=GR NC_046159.1/14517784-14517490      PP .......................22...35.66..........89***.**..*....*********.*************.**..**.**......................................................................*************....***..**9.9...8....6...
NW_011511552.1/2562911-2563209             ............................CC.CCc.......uuUCUUC.UG..U....UAAAUAAUA.UGGCUAUGCUUAA.AA..GA.UU......................................................................GCAUACUGAGCCA....AGU..AUA.A...U....U.U.
#=GR NW_011511552.1/2562911-2563209     PP ............................88.878.......8888899.**..*....*********.*************.**..**.**......................................................................*************....***..***.*...9....7.6.
NC_045729.1/13646123-13645825              ............................CC.CCc.......uuUCUUC.UG..U....UAAAUAAUA.UGGCUAUGCUUAA.AA..GA.UU......................................................................GCAUACUGAGCCA....AGU..AUA.A...U....U.U.
#=GR NC_045729.1/13646123-13645825      PP ............................88.878.......8888899.**..*....*********.*************.**..**.**......................................................................*************....***..***.*...9....7.6.
NW_008329365.1/2025836-2025539             ............................CC.CC.........cUCUUU.UG..U....UAAAUAAUA.UGGCUAUGCUUAA.AA..GG.UU......................................................................GCAUACUGAGCCA....AGU..AUA.A...U....U.U.
#=GR NW_008329365.1/2025836-2025539     PP ............................99.98.........8*****.**..*....*********.*************.**..**.**......................................................................*************....***..***.*...*....*.*.
NW_022196903.1/128802265-128802554         ............................-C.CC..........CCCUU.UG..U....UAAAUAAUA.UGGCUAUGCUUAA.AA..GG.UU......................................................................GCAUACUGAGCCA....AGU..AUA.A...U....U.-.
#=GR NW_022196903.1/128802265-128802554 PP .............................4.55..........66799.9*..*....*********.*************.**..**.**......................................................................*************....***..**9.9...8....6...
NC_034575.1/132904198-132904507            .......uauuggacuagcccugcc...-C.CC..........CCCCU.UG..U....UAAAUAGCA.UGGCUGUGCUUAA.AA..GG.UU......................................................................GCAUACUGAGCCA....AGU..AUA.A...U....U.-.
#=GR NC_034575.1/132904198-132904507    PP .......****************98....4.55..........66679.9*..*....*********.*************.**..**.**......................................................................*************....***..**9.9...8....6...
NW_004454209.1/2550858-2551155             ............................UU.UC.........cCUUCU.UG..U....UAAGUAAUA.UGGCUGUGCUUAA.AA..GG.UU......................................................................GCAUACUGAGCCA....AGU..AUA.A...U....U.U.
#=GR NW_004454209.1/2550858-2551155     PP ............................77.66.........69999*.**..*....*********.*************.**..**.**......................................................................*************....***..***.*...*....*.*.
NW_005358943.1/5807181-5806885             ............................CC.CCc.......cuUCUUC.UG..U....UAAAUAAUA.UGGCUGUGCUUAA.AA..GG.UU......................................................................GCAUACUGAGCCA....AGU..AUA.A...U....U.U.
#=GR NW_005358943.1/5807181-5806885     PP ............................88.888.......8899999.**..*....*********.*************.**..**.**......................................................................*************....***..***.*...*....*.*.
NW_018342843.1/10371-10675                 ............................UC.CCcuucuucuguUCUUC.UG..U....UAAAUAAUA.UGGCUAUGCUUAA.AA..GG.UU......................................................................GCAUACUGAGCCA....AGU..AUA.A...U....U.U.
#=GR NW_018342843.1/10371-10675         PP ............................44.44467777777799999.**..*....*********.*************.**..**.**......................................................................*************....***..***.*...*....*.*.
NW_020834768.1/1625927-1626222             ............................UU.CCc........uUCUUC.UG..U....UAAAUAAUA.UGGCUAUGCUUAA.AA..GG.UU......................................................................GCAUACUGAGCCA....AGU..AUA.A...U....U.U.
#=GR NW_020834768.1/1625927-1626222     PP ............................65.554........788999.**..*....*********.*************.**..**.**......................................................................*************....***..***.*...*....*.*.
NW_004535489.1/978970-979278               ............................UC.CC.........uUCUUC.UG..U....UAAAUAAUA.UGGCUGUGCUUAA.AA..AG.UU......................................................................GCAUACUGAGCCA....AGU..AUA.A...U....U.U.
#=GR NW_004535489.1/978970-979278       PP ............................66.66.........266777.**..*....*********.*************.**..**.**......................................................................*************....***..***.*...*....*.*.
NW_006383457.1/1182349-1182651             .........................uuuCC.UU..........UCUUC.UG..U....UAAAUAAUAaUGGCGAUGCUUCA.AA..GG.UU......................................................................GCAUACUGAGCCA....AGU..AUA.A...U....U.U.
#=GR NW_006383457.1/1182349-1182651     PP .........................23489.89..........*****.**..*....*******966*************.**..**.**......................................................................*************....***..***.*...*....*.*.
NW_004482824.1/2051456-2051762             ..................uuuucuu...UC.UC..........UUUUC.UG..U....UAAAUAAUA.UGGCUAUGCUUAA.AA..GA.UU......................................................................GCAUACUGAGCCA....AGU..AUA.A...U....U.U.
#=GR NW_004482824.1/2051456-2051762     PP ..................******9...79.99..........*****.**..*....*********.*************.**..**.**......................................................................*************....***..***.*...*....*.*.
NW_021604792.1/6476411-6476118             ............................CC.AC..........CCUUU.UG..U....UAAAUAAUA.UGGCUAUGCUUAA.AA..GG.UU......................................................................GCAUACUGAGCCA....AGU..AUA.A...U....U.-.
#=GR NW_021604792.1/6476411-6476118     PP ............................99.99..........*****.**..*....*********.*************.**..**.**......................................................................*************....***..**9.9...8....6...
NW_005871058.1/11846575-11846872           ............................UC.CCc.......cuUCUUC.UG..U....UAAAUAAUA.UGGCUGUGCUUAA.AA..GG.UU......................................................................GCAUACUGAGCCA....AGU..AUA.A...U....U.U.
#=GR NW_005871058.1/11846575-11846872   PP ............................**.999.......9899999.**..*....*********.*************.**..**.**......................................................................*************....***..***.*...*....*.*.
NT_176391.1/6837658-6837945                ............................CCcCC..........UCUUU.UG..U....UAAAUAAUA.UGGCUAUGCUUAA.AA..GG.UU......................................................................GCAUACUGAGCCA....AGU..AUG.-...-....-.U.
#=GR NT_176391.1/6837658-6837945        PP ............................55167..........*****.**..*....*********.*************.**..**.**......................................................................*************....***..998............8.
NC_037547.1/158080783-158080495            ......................ccc...--.--uucu.ucuguUCUUC.UG..U....UAAAUAAUA.UGGCUAUGCUUAA.AA..GG.UU......................................................................GCAUACUGAGCCA....AGU..AUA.A...U....U.U.
#=GR NC_037547.1/158080783-158080495    PP ......................443........5666.6666699999.**..*....*********.*************.**..**.**......................................................................*************....***..***.*...*....*.*.
NW_021146365.1/11871-12168                 ............................CC.CCc........uUCUUC.UU..U....UAAAUAAUAuUGGCUGUGCUUAA.AA..GG.UU......................................................................GCAUACUGAGCCA....GGU..AUA.A...U....U.U.
#=GR NW_021146365.1/11871-12168         PP ............................99.888........899999.9*..*....********989************.**..**.**......................................................................*************....***..***.*...*....*.*.
NW_017619867.1/1771189-1771485             ............................UU.CCc........uUCUUC.UG..U....UAAAUAAUA.UGGCUAUGCUUAA.AA..GG.UU......................................................................GCAUACUGAGCCA....AGU..AUA.A...U....U.U.
#=GR NW_017619867.1/1771189-1771485     PP ............................65.554........788999.**..*....*********.*************.**..**.**......................................................................*************....***..***.*...*....*.*.
NC_044309.1/46276471-46276767              ............................UU.CCc........uUCUUC.UG..U....UAAAUAAUA.UGGCUAUGCUUAA.AA..GG.UU......................................................................GCAUACUGAGCCA....AGU..AUA.A...U....U.U.
#=GR NC_044309.1/46276471-46276767      PP ............................65.554........788999.**..*....*********.*************.**..**.**......................................................................*************....***..***.*...*....*.*.
NC_018729.3/48740412-48740713              ............................UU.CCc........uUCUUC.UG..U....UAAAUAAUA.UGGCUAUGCUUAA.AA..GG.UU......................................................................GCAUACUGAGCCA....AGU..AUA.A...U....U.U.
#=GR NC_018729.3/48740412-48740713      PP ............................65.554........788999.**..*....*********.*************.**..**.**......................................................................*************....***..***.*...*....*.*.
NW_006803966.1/5812525-5812818             ............................CC.CC..........CCUUA.UG..U....UAAAUAAUA.UGGCUAUGCUUAA.AA..GU.UU......................................................................GCAUACUGAGCCA....AGU..AUA.A...U....U.U.
#=GR NW_006803966.1/5812525-5812818     PP ............................**.**..........*****.**..*....*********.*************.**..**.**......................................................................*************....***..**9.9...8....7.6.
NW_004801640.1/2491189-2491452             .......................ac...-C.CC..........---UU.UG..U....UAAAUAAUA.UGGCUAUGCUUAA.AA..GG.UU......................................................................GCAUACUGAGCCA....AGU..AUA.A...U....U.-.
#=GR NW_004801640.1/2491189-2491452     PP .......................43....3.44.............9*.**..*....*********.*************.**..**.**......................................................................*************....***..**9.9...8....6...
NW_006711765.1/1178108-1177811             ............................UU.CCc........uUCUUC.UG..U....UAAAUAAUA.UGGCUAUGCUUAA.AA..GG.UU......................................................................GCAUACUGAGCCA....AGU..AUA.A...U....U.U.
#=GR NW_006711765.1/1178108-1177811     PP ............................65.554........788999.**..*....*********.*************.**..**.**......................................................................*************....***..***.*...*....*.*.
NW_020822636.1/3563626-3563917             ............................CC.CC..........CCUUU.UG..U....UAAAUAAUA.UGGCUAUGCUUAA.AA..GG.UU......................................................................GCAUACUGAGCCA....AGU..AUA.A...U....U.-.
#=GR NW_020822636.1/3563626-3563917     PP ............................47.77..........99***.**..*....*********.*************.**..**.**......................................................................*************....***..**9.9...8....6...
NW_004567137.1/13407058-13406770           ............................-C.CC..........CCUUC.UG..U....UAAAUAAUA.UGGCUAUGCUUAA.AA..GG.UU......................................................................GCAUACUGAGCCA....AGU..AUA.A...U....U.U.
#=GR NW_004567137.1/13407058-13406770   PP .............................5.77..........7899*.**..*....*********.*************.**..**.**......................................................................*************....***..***.*...9....8.7.
NW_020339853.1/34733371-34733072           .........................u.uUC.CC.........uUCUUC.UG..U....UAAAUAAUA.UGGCUAUGCUUAA.AA..GG.UU......................................................................GCAUACUGAGCCA....AGU..AUA.A...U....U.U.
#=GR NW_020339853.1/34733371-34733072   PP .........................2.366.66.........788999.**..*....*********.*************.**..**.**......................................................................*************....***..***.*...*....*.*.
NW_018658052.1/131935-131646               ............................UC.CC..........CCUUU.UG..U....UAAA---UA.UGGCUAUGCUUAA.AA..GG.UU......................................................................GCAUACUGAGCCA....AGU..AUA.A...U....U.-.
#=GR NW_018658052.1/131935-131646       PP ............................79.99..........*****.**..*....**86...99.9************.**..**.**......................................................................*************....***..**9.9...8....6...
NW_017873155.1/2451-2159                   ............................CC.CC..........CUUUU.UC..U....UACAUAAUA.UGGGUAUGCUUAA.AA..GG.UU......................................................................GCAUACUGAGCCA....AGC..AUA.A...U....U.U.
#=GR NW_017873155.1/2451-2159           PP ............................88.88..........*****.**..*....*********.*************.**..**.**......................................................................*************....***..***.*...*....*.*.
NW_017731426.1/941049-941343               ............................UU.UC.........cCCUUC.UG..U....UAAAUAAUA.UGGCUAUGCUUAA.AA..UA.UU......................................................................GCAUACUGAGCCA....AGU..AUA.A...U....U.U.
#=GR NW_017731426.1/941049-941343       PP ............................77.66.........589999.**..*....*********.*************.**..**.**......................................................................*************....***..***.*...*....*.*.
NW_004949097.1/1108605-1108893             ............................AC.CU..........CCUUU.UG..U....UAAAUAAUA.UGGCUAUGCUUAA.AA..GG.UU......................................................................GCAUACUGAGCCA....AGU..AUA.A...U....U.-.
#=GR NW_004949097.1/1108605-1108893     PP ............................48.88..........899**.**..*....*********.*************.**..**.**......................................................................*************....***..**9.9...8....6...
NC_010447.5/59731470-59731179              .........................u.uCC.CC..........UCUUC.UG..U....UAAAUAAUA.UGGCU-----UAA.AA..GG.UU......................................................................GCAUACUGAGCCA....AGU..AUA.A...U....U.Uu
#=GR NC_010447.5/59731470-59731179      PP .........................2.499.99..........*****.**..*....*********.*****.....9**.**..**.**......................................................................*************....***..***.*...9....7.62
NW_003573422.1/2311690-2311992             .................cccccccc...-C.U-.........uUCUUC.UG..U....UAAAUAAUA.UGGCUAUGCUUAA.AA..GA.UU......................................................................GCAUACUGAGCCA....AGU..AUA.A...U....U.U.
#=GR NW_003573422.1/2311690-2311992     PP .................77777653....3.4..........488999.**..*....*********.*************.**..**.**......................................................................*************....***..***.*...*....*.*.
NW_006399817.1/5189366-5189705             .uuuuuuuuuuuauuuuucuuucuc...UC.GC..........UCUCC.UG..U....UUAAUAAUA.UGGCUAUGCUUA-.AA..GA.UU......................................................................GCAUACUGAGCCA....AGU..AUA.A...U....U.U.
#=GR NW_006399817.1/5189366-5189705     PP .**********************99...78.99..........*****.**..*....*********.*********987..57..99.**......................................................................*************....***..***.*...*....*.*.
NW_022105855.1/1904447-1904144             ................ccucucuuu...CC.CU..........UUCUC.UG..UccugUUAAUAAUA.UGGCUAUGCUUAA.AA..GA.UU......................................................................GCAUACUGAGCCA....AGU..AUA.A...U....U.U.
#=GR NW_022105855.1/1904447-1904144     PP ................********9...57.88..........88888.88..88888999******.*************.**..**.**......................................................................*************....***..***.*...*....*.*.
NC_046159.1/16181411-16181136              ............................CC.CC..........CCUU-.UG..U....UAAAUAAUA.UGACUAUGUUUAA.GA..AG.UU......................................................................GCAUACUGAGCCA....UGU..AUA.A...U....U.-.
#=GR NC_046159.1/16181411-16181136      PP ............................88.88..........6765..59..*....*********.*************.**..**.**......................................................................*************....***..**9.9...8....6...
NC_034591.1/149902679-149902963            ............................CC.AC..........CCCCU.--..U....-------UG.UGGCUAUGCUUAA.AA..GG.UU......................................................................GCAUACUGAGCCA....AGU..AUA.A...U....U.-.
#=GR NC_034591.1/149902679-149902963    PP ............................55.55..........44443.....3...........88.9************.**..**.**......................................................................*************....***..**9.9...8....6...
AC_000072.1/154265753-154265482            ............................CC.CC..........-CUUU.UG..U....UAAAUAAUA.UGACUAUGUUUAA.AA..GG.UU......................................................................GCAUACUGAGCCA....UGU..AUA.A...U....U.-.
#=GR AC_000072.1/154265753-154265482    PP ............................77.65...........8999.99..*....*********.*************.**..**.**......................................................................*************....***..**9.9...8....6...
NW_006408604.1/11596989-11596675           ...............uuucccucuc...UC.UC..........UCUCC.UG..U....CAAAUAAUA.UGGCUAUGCUUAA.AA..GA.UU......................................................................GCAUACUGAGCCA....AGU..AUA.A...U....U.U.
#=GR NW_006408604.1/11596989-11596675   PP ...............********87...57.77..........77777.**..*....*********.*************.**..**.**......................................................................*************....***..***.*...*....*.*.
NW_004444120.1/1527724-1528037             ...............uuuuccucuc...UC.UC..........UCUUC.UG..U....UUAAUAAUA.UGGCUAUGCUUAA.AA..GA.UU......................................................................GCAUACUGAGCCA....AGG..AUA.A...U....U.U.
#=GR NW_004444120.1/1527724-1528037     PP ...............********87...67.77..........88888.9*..*....*********.*************.**..**.**......................................................................*************....***..***.*...*....*.*.
NW_004504502.1/22781-22507                 ............................UC.CA..........-CUUC.UG..U....U---UAAUA.UGGCU-----UAA.AA..GG.UU......................................................................GCAUACUGAGCCA....AGU..AUA.A...U....U.U.
#=GR NW_004504502.1/22781-22507         PP ............................55.55...........4555.67..7....7...889**.*****.....9**.**..**.**......................................................................*************....***..***.*...9....9.8.
NW_003217520.1/1674542-1674258             .........................u.uCC.CC.........uUCUUC.UG..U....UAAAUAAUA.UGGGUAUGCUAAA.AA..UG.UU......................................................................GCAUACUGAGCCA....AGU..AUA.A...U....U.U.
#=GR NW_003217520.1/1674542-1674258     PP .........................3.455.55.........599999.**..*....*********.*************.**..**.**......................................................................*************....***..***.*...*....*.*.
NW_012267297.1/1038685-1038993             ......................ucc...CC.AU..........UUUUU.UG..U....UAAAUAAUA.CGGCUGUGCUUAA.AA..GA.UU......................................................................GCAUACUGAGCCA....AGU..AUA.A...U....U.U.
#=GR NW_012267297.1/1038685-1038993     PP ......................322...44.44..........88888.**..*....*********.*************.**..**.**......................................................................*************....***..***.*...9....9.8.
NW_004457854.1/230930-230632               ................uuuuccccc...U-.--..........CUCUU.UU..Cu.guUAAAUAAUA.UGGUUAUGCUUAA.AA..GA.UU......................................................................GCAUACUGAACCA....AGU..AUA.A...U....U.U.
#=GR NW_004457854.1/230930-230632       PP ................******754...3..............55555.55..42.21678******.*************.**..**.**......................................................................*************....***..***.*...9....9.8.
NW_007907282.1/1294483-1294775             .........................u.uCC.CU..........UCUUC.UG..U....UAAAUAAUA.UGGGUAUGCUAAA.AA..UG.UU......................................................................GCAUACUGAGCCA....AGU..AUA.A...U....U.U.
#=GR NW_007907282.1/1294483-1294775     PP .........................2.388.88..........99**9.**..*....*********.*************.**..**.**......................................................................*************....***..***.*...*....*.*.
NW_018344043.1/9180236-9180518             ............................UU.UU..........UCUUC.UG..U....UAAAUAAUG.UGGCUGUGCUUAA.AG..UA.UU......................................................................GCCUACUGAGCCA....AGU..AUA.A..cU....U.U.
#=GR NW_018344043.1/9180236-9180518     PP ............................78.99..........*****.**..*....*********.*************.**..**.**......................................................................*************....***..***.*..78....8.8.
NW_020656135.1/32135585-32135292           ............................UU.CCc........uUCUUC.UG..U....UAAAUAAUA.UGGGUAUGCUAAA.AA..UG.UU......................................................................GCAUACUGAGCCA....AGU..AUA.A...U....U.U.
#=GR NW_020656135.1/32135585-32135292   PP ............................55.553........578888.9*..*....*********.*************.**..**.**......................................................................*************....***..***.*...*....*.*.
NC_045430.1/103816472-103816757            ............................UU.UU..........UCUUC.UG..U....UAAAUAAUA.UGGCUGUGCUUA-.AA..GA.UU......................................................................GCCUACUGAGCCA....AGU..AUA.Ac.uU....U.U.
#=GR NC_045430.1/103816472-103816757    PP ............................88.99..........*****.**..*....*********.*********987..57..99.**......................................................................*************....***..***.95.56....6.6.
NW_020951209.1/2636935-2636651             ...........................uUU.UU..........UCUUC.UG..U....UAAAUAAUA.UGGCUGUGCUUAA.AG..GA.UU......................................................................GCCUACUGAGCCA....AGU..AUA.Ac.uU....U.U.
#=GR NW_020951209.1/2636935-2636651     PP ...........................256.77..........999*9.**..*....*********.*************.**..**.**......................................................................*************....***..***.95.56....6.6.
NC_008808.1/111602521-111602237            ............................UU.UU..........UCUUC.UG..U....UAAAUAAUA.UGGCUGUGCUUAA.AG..AA.UU......................................................................GCCUACUGAGCCA....AGU..AUA.A..cU....U.U.
#=GR NC_008808.1/111602521-111602237    PP ............................77.88..........99***.**..*....*********.*************.**..**.**......................................................................*************....***..***.*..78....8.8.
NC_041738.1/4053193-4053498                ............................UC.UU.........gUUUUC.UG..U....CAA---AUA.UGGCUGUGCUUAA.AA..GU.UU......................................................................GCAGACUGAGCCA....AGU..UUA.A...U....U.U.
#=GR NC_041738.1/4053193-4053498        PP ............................44.44.........788888.88..8....886...599.*************.**..**.**......................................................................*************....***..***.*...*....*.*.
NW_006621076.1/4451496-4451176             .......uguuucuguuuuuuuuuu...--.CU..........UUUUC.UG..U....UAAUUAAUA.UGGCUGUGCUGAA.AG..GA.UU......................................................................GCAGACUGAGCCA....AGU..UUA.AuauU....U.U.
#=GR NW_006621076.1/4451496-4451176     PP .......****************97......89..........99999.**..*....*********.*************.**..**.**......................................................................*************....***..777.73336....8.9.
NW_022645710.1/343914-343588               .......uuucuguuuuuuuucuuu...--.CU..........UUUUC.UG..U....UAAUUAAUA.UGGCUGUGCUGAA.AG..GA.UU......................................................................GCAGACUGAGCCA....AGU..UUA.AuauU....U.U.
#=GR NW_022645710.1/343914-343588       PP .......****************98......99..........99999.**..*....*********.*************.**..**.**......................................................................*************....***..777.73336....8.9.
NW_007281456.1/723973-724306               ...uuguuucuguuuuuuuuucuuu...--.CU..........UUUUC.UG..U....UAAUUAAUA.UGGCUGUGCUGAA.AG..GA.UU......................................................................GCAGACUGAGCCA....AGU..UUA.A...UauuuU.U.
#=GR NW_007281456.1/723973-724306       PP ...********************98......99..........99999.**..*....*********.*************.**..**.**......................................................................*************....***..***.9...544336.7.
NW_020664463.1/16180355-16180692           .uguuucuguuuuuuuuuuuccuuu...--.CU..........UUUUC.UG..U....UAAUUAAUA.UGGCUGUGCUGAA.AG..GA.UU......................................................................GCAGACUGAGCCA....AGU..UUA.A...UauuuU.U.
#=GR NW_020664463.1/16180355-16180692   PP .**********************98......99..........99999.**..*....*********.*************.**..**.**......................................................................*************....***..***.9...544336.7.
NW_005853107.1/1366172-1366496             ......uuguuucugguuuuuuuuu...--.CU..........UUUUC.UG..U....UAAUUAAUA.UGGCUGUGCUGAA.AG..GA.UU......................................................................GCAGACUGAGCCA....AGU..UUA.AuauU....U.U.
#=GR NW_005853107.1/1366172-1366496     PP ......*****************98......99..........99999.**..*....*********.*************.**..**.**......................................................................*************....***..777.73336....8.9.
NC_044322.1/232589786-232589458            .....guuuccguuuuuuuuucuuu...--.CG..........UUCUC.UG..U....UAAUUAAUA.UGGCUGUGCUGAA.AG..GA.UU......................................................................GCAGACUGAGCCA....AGU..UUA.AuauU....U.U.
#=GR NC_044322.1/232589786-232589458    PP .....******************99......66..........66677.9*..*....*********.*************.**..**.**......................................................................*************....***..777.73325....7.8.
NW_020339853.1/34717508-34717788           ............................UU.UC..........CUUCU.UCauU....UAAAUAAUA.UGGCUAU--GUAA.AA..GG.UU......................................................................--AUACU-AGACA....AGU..AUA.A...U....U.U.
#=GR NW_020339853.1/34717508-34717788   PP ............................98.88..........88877.64347....9********.*****98..69**.**..**.**........................................................................89999.*****....***..***.*...*....*.*.
NW_006532642.1/239851-239542               .............gccuuugcggga...AG.UU..........UGUUU.UG..U....UAAUUAAUA.UGGCUGUGCUUAC.AU..GA.UU......................................................................GCAGACUGAGCCA....GUU..CUU.U...U....U.Ug
#=GR NW_006532642.1/239851-239542       PP .............***********9...77.99..........*****.**..*....*********.*************.**..**.**......................................................................*************....*99..999.9...9....9.63
NW_015386177.1/54944-54675                 .........guuagccucugcgggg...AG.UU..........UGUUU.UG..U....UAAUUAAUA.UGGCUGUGCUUAA.AU..GA.UU......................................................................GCAGACUGAGCC-....AGU..UCA.A...U....U.U.
#=GR NW_015386177.1/54944-54675         PP .........***************9...66.88..........99***.**..*....*********.*************.**..**.**......................................................................************.....5**..***.*...*....*.*.
NW_020769308.1/49493864-49493601           .......uagccucugcggguaguu...--.UU..........GUUUU.UG..U....UAAUUAAUA.UGGCUGUGCUUAA.AA.uGA.UU......................................................................GCAGACUGAGCC-....AGU..UCA.A...U....U.U.
#=GR NW_020769308.1/49493864-49493601   PP .......**************9976......77..........7899*.**..*....*********.***********98.87.366.89......................................................................************.....59*..***.*...*....*.*.
NC_041316.1/1183516-1183198                ...........uuuuauugggggga...--.UU..........UGUUU.UG..U....UAAUUAAUA.UGGCUGUGCUUAA.AU..GA.UU......................................................................GCAGACUGAGCCA....AGU..UUA.AuauU....U.U.
#=GR NC_041316.1/1183516-1183198        PP ...........************87......77..........889**.**..*....*********.*************.**..**.**......................................................................*************....***..777.73336....8.9.
NW_013995860.1/60318644-60318927           ...............uuuuuucuuc...--.CU..........UUUUC.UG..C....UAAUUAAUA.UGGCUGUGCUUAA.AG..GA.UU......................................................................GCAGACUGAGCCA....A-U..UUA.A...U....U.U.
#=GR NW_013995860.1/60318644-60318927   PP ...............7888888875......88..........99999.**..*....*********.*************.**..**.**......................................................................*************....9.5..699.9...9....8.8.
NW_013995860.1/60321760-60322043           ...............uuuuuucuuc...--.CU..........UUUUC.UG..C....UAAUUAAUA.UGGCUGUGCUUAA.AG..GA.UU......................................................................GCAGACUGAGCCA....A-U..UUA.A...U....U.U.
#=GR NW_013995860.1/60321760-60322043   PP ...............7888888875......88..........99999.**..*....*********.*************.**..**.**......................................................................*************....9.5..699.9...9....8.8.
NW_020451021.1/304289-304006               ...............uuuuuucuuc...--.CU..........UUUUC.UG..C....UAAUUAAUA.UGGCUGUGCUUAA.AG..GA.UU......................................................................GCAGACUGAGCCA....A-U..UUA.A...U....U.U.
#=GR NW_020451021.1/304289-304006       PP ...............7888888875......88..........99999.**..*....*********.*************.**..**.**......................................................................*************....9.5..699.9...9....8.8.
NW_017729022.1/110029767-110030123         .............guuuauuuuuuc...--.CU..........UUUUC.UG..U....UAAUUAAUA.UGGCUGUGCUUAA.AU..GA.UU......................................................................GCAGACUGAGCCA....ACU..UUA.Au.aU....U.U.
#=GR NW_017729022.1/110029767-110030123 PP .............**********97......88..........99999.**..*....*********.*************.**..**.**......................................................................*************....***..***.73.36....8.8.
NW_020453549.1/4842575-4842860             ................uuuuuuuuc...--.CU..........UUUUC.UG..A....UAAUUAAUA.UGGCUGUGCUUAA.AG..GA.UU......................................................................GCAGACUGAGCCA....AUUuaAUA.U...U....UuU.
#=GR NW_020453549.1/4842575-4842860     PP ................666666654......99..........99999.**..*....*********.*************.**..**.**......................................................................*************....98766677.6...5....514.
NW_003339126.1/385255-384974               ............auuggggggaggg...--.GU..........UGUUU.UG..-....UAAUUAAUA.UGGCUGUGCUUAA.AU..GA.UU......................................................................GCAGACUGAGCCA....A-U..UUA.A...U....U.U.
#=GR NW_003339126.1/385255-384974       PP ............***********96......56..........66677.76.......9********.*************.**..**.**......................................................................*************....9.6..699.9...8....7.6.
NW_017708092.1/6487908-6487617             .............guuuauuuuuuc...--.CU..........UUUUC.UG..U....UAAUUAAUA.UGGCUGUGCUUAA.AC..GA.UU......................................................................GCAGACUGAGCCA....ACU..UUA.A...U....A.U.
#=GR NW_017708092.1/6487908-6487617     PP .............**********97......88..........89999.**..*....*********.*************.**..**.**......................................................................*************....***..***.*...*....9.9.
NW_005842307.1/78317-78608                 .............guuuauuuuuuc...--.CU..........UUUUC.UG..U....UAAUUAAUA.UGGCUGUGCUUAA.AC..GA.UU......................................................................GCAGACUGAGCCA....ACU..UUA.A...U....A.U.
#=GR NW_005842307.1/78317-78608         PP .............**********97......88..........89999.**..*....*********.*************.**..**.**......................................................................*************....***..***.*...*....9.9.
NW_020884989.1/688215-687904               ....ggggaguucuuuuuuuuuuuc...--.CU..........UUUUC.UG..A....UAAUUAAUA.UGGCUGUGCUUAA.AA..GA.UU......................................................................GCAGACUGAGCCA....A-U..UUA.A...U....U.U.
#=GR NW_020884989.1/688215-687904       PP ....*******************97......88..........99999.**..*....*********.*************.**..**.**......................................................................*************....9.5..699.9...8....8.7.
NW_020716724.1/1365320-1365582             .......uagccucuguggggaguu...--.UU..........GUUUU.UG..U....UAAUUAAUA.UGGCUGUGUUUAA.AA.uGA.UU......................................................................GCAGACUGAGCC-....AGU..UCA.A...U....U.G.
#=GR NW_020716724.1/1365320-1365582     PP .......**************9976......77..........7899*.**..*....*********.**********998.87.366.89......................................................................************.....59*..***.*...*....*.9.
NW_010107688.1/797-1088                    ...............uuuuuuuuuc...--.CU..........UUUUC.UG..A....UAAUUAAUA.UGGCUGUGCUUAA.AG..GA.UU......................................................................GCAGACUGAGCCAauuuAAU..AUU.U...U....U.U.
#=GR NW_010107688.1/797-1088            PP ...............8888888875......88..........99999.**..*....*********.*************.**..**.**......................................................................*************8888899..999.9...9....9.9.
NW_017728931.1/15293190-15292834           .............guuuauuuuuuc...--.CU..........UUUAC.UG..U....UAAUUAAUA.UGGCUGUGCUUAA.AU..GA.UU......................................................................GCAGACUGAGCCA....ACU..UUA.Au.aU....U.U.
#=GR NW_017728931.1/15293190-15292834   PP .............*********985......66..........66668.99..*....*********.*************.**..**.**......................................................................*************....***..***.73.36....8.8.
NC_046316.1/1149755-1149457                ..........uuuuuauugggggga...--.UU..........UGUUU.UG..U....UAAUUAAUA.UGGCUGUGCUUAA.AU..GA.UU......................................................................GCAGACUGAGCCA....AGU..UUA.Au.aU....U.U.
#=GR NC_046316.1/1149755-1149457        PP ..........*************97......77..........7799*.**..*....*********.*************.**..**.**......................................................................*************....***..***.73.36....9.9.
NW_016690388.1/496361-496672               .....gggaguucauuuuuuuuuuc...--.CU..........UUUUC.UG..A....UAAUUAAUA.UGGCUGUGCUUAA.AA..GA.UU......................................................................GCAGACUGAGCCA....A-U..UUA.A...U....U.U.
#=GR NW_016690388.1/496361-496672       PP .....******************97......88..........99999.**..*....*********.*************.**..**.**......................................................................*************....9.5..699.9...8....8.7.
NW_010684381.1/1323-1638                   .uuuguugggguuuuguuuuuuuuc...--.CU..........UUUUC.UG..A....UAAUUAAUA.UGGCUGUGCUUAA.AA..GA.UU......................................................................GCAGACUGAGCCAauuuAAU..AUU.U...U...uU.U.
#=GR NW_010684381.1/1323-1638           PP .**********************96......88..........99999.**..*....*********.*************.**..**.**......................................................................*************4444444..444.3...3...13.4.
NW_009647222.1/12930375-12930683           .....uuuguuuguuuuuuuccccc...--.CU..........UUUUC.UG..A....UAAUUAAUA.UGGCUGUGCUUAA.AG..GA.UU......................................................................GCAGACUGAGCCA....AUUuaAUA.U...U....UuU.
#=GR NW_009647222.1/12930375-12930683   PP .....*****************976......77..........99999.**..*....*********.*************.**..**.**......................................................................*************....98766777.6...6....515.
NC_045547.1/74744499-74744766              ............agccucugcgggg...AG.UU..........UGUUU.UG..U....UAAUUAAUA.UGGCUGUGCUUAA.AAauGA.UU......................................................................GCAGACUGAGCC-....AGU..UCA.A...U....U.U.
#=GR NC_045547.1/74744499-74744766      PP ............*************...77.99..........*****.**..*....*********.**********988.764478.99......................................................................************.....59*..***.*...*....*.*.
NC_040046.1/133420902-133421199            ...........uucuccuuuuuuuu...--.UU..........UUUCC.UG..G....UAAUUAAUA.UGGCUGUGCUUAA.AG..GA.UU......................................................................GCAGACUGAGCCAauuuAAU..AUU.U...U....U.U.
#=GR NC_040046.1/133420902-133421199    PP ...........*********99865......55..........55556.89..9....*********.*************.**..**.**......................................................................*************8888899..999.9...9....9.9.
NW_010972909.1/2639410-2639729             uuuuuuuuuuguuggguuuuuuuuc...--.CU..........UUUUC.UG..A....UAAUUAAUA.UGGCUGUGCUUAA.AG..GA.UU......................................................................GCAGACUGAGCCAauuuAAU..AUU.U...U....U.U.
#=GR NW_010972909.1/2639410-2639729     PP ***********************98......88..........99999.**..*....*********.*************.**..**.**......................................................................*************8888899..999.9...9....9.9.
NW_009271502.1/1219722-1219424             ...........uuuguuuuuuuuuc...--.CU..........UUUUC.UG..A....UAAUUAAUA.UGGCUGUGCUUAA.AG..GA.UU......................................................................GCAGACUGAGCCA....AUUuaAUA.U...U....U.U.
#=GR NW_009271502.1/1219722-1219424     PP ...........************97......88..........99999.**..*....*********.*************.**..**.**......................................................................*************....*99999**.*...*....*.*.
NW_009259318.1/3394346-3393997             uugguuuuuuuuuuguuggguuuuu...--.UU..........UCCUU.UU..U....CUGAUAAUA.UGGCUGUGCUUAA.AG..GA.UU......................................................................GCAGACUGAGCCAauuuAAU..AUU.U...U....U.U.
#=GR NW_009259318.1/3394346-3393997     PP ***********************99......66..........66666.66..7....7789*****.*************.**..**.**......................................................................*************8888899..999.9...9....9.9.
NW_020897480.1/144544-144232               .....gggaguucauuuuuuuuuuc...--.CU..........UUUUC.UG..A....UAAUUAAUA.UGGCUGUGCUUAA.AA..GA.UU......................................................................GCAGACUGAGCCA....A-U..UUA.A...U....U.U.
#=GR NW_020897480.1/144544-144232       PP .....******************97......88..........99999.**..*....*********.*************.**..**.**......................................................................*************....9.5..699.9...8....8.7.
NW_020897850.1/643271-643586               ....ggaguucuuuuuuuuuuuuuc...--.CU..........UUUUC.UG..A....UAAUUAAUA.UGGCUGUGCUUAA.AA..GA.UU......................................................................GCAGACUGAGCCA....A-U..UUA.A...U....U.U.
#=GR NW_020897850.1/643271-643586       PP ....*******************97......88..........99999.**..*....*********.*************.**..**.**......................................................................*************....9.5..699.9...8....8.7.
NW_009751504.1/583-265                     .uuuuuuuuuguuggguuuuuuuuc...--.CU..........UUUUC.UG..A....UAAUUAAUA.UGGCUGUGCUUAA.AG..GA.UU......................................................................GCAGACUGAGCCAauuuAAU..AUU.U...U....U.U.
#=GR NW_009751504.1/583-265             PP .**********************87......89..........99999.**..*....*********.*************.**..**.**......................................................................*************8888899..999.9...9....9.9.
NW_010490172.1/693-373                     uuuuuuguugggguuuuuuuuuuuc...--.CU..........UUUUC.UG..A....UAAUUAAUA.UGGCUGUGCUUAA.AG..GA.UU......................................................................GCAGACUGAGCCA....A-U..UUA.A...U....U.U.
#=GR NW_010490172.1/693-373             PP ***********************97......78..........99999.**..*....*********.*************.**..**.**......................................................................*************....9.5..589.9...8....8.7.
NC_044020.1/25244155-25243829              uuuuucuuguugggguuuuuuuuuc...--.CU..........UUUUC.UG..A....UAAUUAAUA.UGGCUGUGCUUAA.AG..GA.UU......................................................................GCAGACUGAGCCAguuuAAU..AUU.U...U....U.U.
#=GR NC_044020.1/25244155-25243829      PP ***********************98......88..........99999.**..*....*********.*************.**..**.**......................................................................*************9999999..999.9...*....*.*.
NW_005054326.1/3074051-3074332             uuuuucucucuuuuuuuuccuuuuu...--.UU..........UUUUC.UG..A....UAAUUAAUA.UGGCUGUGCUUAA.AA..GA.UU......................................................................GCAGACUGAGCCA....A-U..UUA.A...U....U.U.
#=GR NW_005054326.1/3074051-3074332     PP ***********************98......99..........99999.**..*....*********.*************.**..**.**......................................................................*************....9.6..6**.*...*....*.*.
NW_009703638.1/1252-1621                   .............uuuuuuucuuuc...--.CU..........UUUUC.UG..A....UAAUUAAUA.UGGCUGUGCUUAA.AG..GA.UU......................................................................GCAGACUGAGCCAauuuAAU..AUU.U...U....U.U.
#=GR NW_009703638.1/1252-1621           PP .............**********86......88..........99999.**..*....*********.*************.**..**.**......................................................................*************4444455..555.5...5....5.5.
NW_013185665.1/745394-745704               .............uuuuuucuccuu...--.UU..........UUUCC.UG..G....UAAUUAAUA.UGGCUGUGCUUAA.AG..GA.UU......................................................................GCAGACUGAGCCAauuuAAU..AUU.U...U....U.U.
#=GR NW_013185665.1/745394-745704       PP .............***999997543......33..........44444.78..8....*********.*************.**..**.**......................................................................*************8888899..999.9...9....9.9.
NW_009172898.1/606-334                     .uuuuuuugcccggguuuuuuuuuc...--.CU..........UUUUC.UG..A....UAAUUAAUA.UGGCUGUGCUUAA.AG..GA.UU......................................................................GCAGACUGAGCCA....AUU..-UA.A...U....A.U.
#=GR NW_009172898.1/606-334             PP .**********************98......88..........99999.**..*....*********.*************.**..**.**......................................................................*************....966...55.5...5....4.4.
NW_010161025.1/1037-1412                   uguuuuuugguugaguuuuuuuuuc...--.CU..........UUUUC.UG..A....UAAUUAAUA.UGGCUGUGCUUAA.AG..GA.UU......................................................................GCAGACUGAGCCAauuuAAU..AUU.U...U....U.U.
#=GR NW_010161025.1/1037-1412           PP ***********************97......77..........99999.**..*....*********.*************.**..**.**......................................................................*************8888899..999.9...9....9.9.
NW_021940861.1/671449-671763               ......gggaguucauuuuuuuuuc...--.CU..........UUUUC.UG..A....UAAUUAAUA.UGGCUGUGCUUAA.AA..GA.UU......................................................................GCAGACUGAGCCA....A-U..UUA.A...U....U.U.
#=GR NW_021940861.1/671449-671763       PP ......*****************97......88..........99999.**..*....*********.*************.**..**.**......................................................................*************....9.5..699.9...8....8.7.
NW_010774614.1/865-567                     ..........uuauuuuuuuuuucu...--.UU..........UUUUC.UG..A....UAAUUAAUA.UGGCUGUGCUUAA.AG..GA.UU......................................................................GCAGACUGAGCCA....UUU..UUU.Uu.uU....U.U.
#=GR NW_010774614.1/865-567             PP ..........************976......88..........99999.9*..*....*********.*************.**..**.**......................................................................*************....776..665.50.05....5.6.
NC_044586.1/8171146-8171466                uuuuuucucuuuuuuuuuuuuuuuu...--.UU..........UUUUC.UG..A....UAAUUAAUA.UGGCUGUGCUUAA.AA..GA.UU......................................................................GCAGACUGAGCCA....A-U..UUA.A...U....U.U.
#=GR NC_044586.1/8171146-8171466        PP ***********************98......99..........99999.**..*....*********.*************.**..**.**......................................................................*************....9.5..699.9...9....9.9.
NW_004848253.1/2771869-2771554             ......uuuauuuuugggggggauc...--.CU..........UUUUC.UG..A....UACAGAAUA.UGGCUGUGCUUAA.AG..GA.UU......................................................................GCAGACUGAGCCA....A-U..UUA.A...U....U.C.
#=GR NW_004848253.1/2771869-2771554     PP ......*****************97......78..........99999.**..*....*********.*************.**..**.**......................................................................*************....9.6..6**.*...*....*.*.
NW_009085202.1/637-325                     .uuuuuuguuggguuuuuuuuuuuc...--.CU..........UUUUC.UG..G....UAAUUAAUA.UGGCUGUGCUUAA.AG..GA.UU......................................................................GCAGACUGAGCCA....AUU..-UA.A...U....A.U.
#=GR NW_009085202.1/637-325             PP .**********************98......88..........99999.**..*....*********.*************.**..**.**......................................................................*************....966...55.5...5....5.5.
NW_020454383.1/217266-217570               .....................uuuu...UC.CA..........UUUUC.UG..A....UAAUUAAUA.UGGCUGUGCUUAA.AG..GA.UU......................................................................GCAGACUGAGCCAauuuAAU..AUU.U...U....U.U.
#=GR NW_020454383.1/217266-217570       PP .....................4444...55.77..........99***.**..*....*********.*************.**..**.**......................................................................*************8888899..999.9...9....9.9.
NW_013658678.1/435899-436171               ............agccucugcgggg...AG.UU..........UGUUU.UG..U....UAAUUAAUA.UGGCUGUGCUUAA.AAauGA.UU......................................................................GCAGACUGAGCC-....AGU..UCA.A...U....U.U.
#=GR NW_013658678.1/435899-436171       PP ............*************...77.9*..........*****.**..*....*********.**********988.764478.99......................................................................************.....59*..***.*...*....*.*.
NW_018150764.1/1741438-1741769             ....guguguuuuuuggaggggggu...--.GU..........UGUUU.UG..U....UA----AUA.UGGCUGUGCUUAA.AU..GA.UU......................................................................GCAGACUGAGCCA....AUUuaAUA.U...U....U.U.
#=GR NW_018150764.1/1741438-1741769     PP ....*******************98......89..........99***.**..*....75....6**.*************.**..**.**......................................................................*************....*99999**.*...*....*.*.
NW_010581680.1/679759-680060               ..............uuuuuucuuuu...--.CU..........UUUUC.UG..A....UAAUUAAUA.UGGCUGUGCUUA-.AA..GA.UU......................................................................GCAGACUGAGCCA....AUU..-UA.A...U....U.U.
#=GR NW_010581680.1/679759-680060       PP ..............******99986......66..........78888.9*..*....*********.*********987..57..99.**......................................................................*************....966...66.6...6....5.5.
NC_045641.1/70881334-70881016              ...ggaguucuuuuuuuuuuuuuuc...--.CU..........UUUUC.UG..A....UAAUUAAUA.UGGCUGUGCUUAA.AA..GA.UU......................................................................GCAGACUGAGCCA....A-U..UUA.A...U....U.U.
#=GR NC_045641.1/70881334-70881016      PP ...********************97......88..........99999.**..*....*********.*************.**..**.**......................................................................*************....9.5..699.9...8....8.7.
NW_009258102.1/150288-150675               ..uuuuuuucuuggguuuuuuuuuu...--.CU..........UUUUC.UG..A....UAAUUAAUA.UGGCUGUGCUUAA.AG..GA.UU......................................................................GCAGACUGAGCCAauuuAAU..AUU.U...U....U.U.
#=GR NW_009258102.1/150288-150675       PP ..*********************98......89..........99999.**..*....*********.*************.**..**.**......................................................................*************8888899..999.9...9....9.9.
NW_009225259.1/925-1250                    uuuuuuugugggguuuuuuuuuuuc...--.CU..........UUUUC.UG..A....UAAUUAAUA.UGGCUGUGCUUAA.AG..GA.UU......................................................................GCAGACUGAGCCAacuuAAU..AUU.U...U....U.U.
#=GR NW_009225259.1/925-1250            PP ***********************87......89..........99999.**..*....*********.*************.**..**.**......................................................................*************5555555..555.4...4....4.3.
NC_031773.1/70981722-70981332              ..gguuuuuuuuuuguuuuuuuuuu...--.CU..........UUUUC.UC..A....UAAUUAAUA.UGGCUGUGCUUAA.AA..GA.UU......................................................................GCAGACUGAGCCAauuuAUU..UUU.U...U....U.U.
#=GR NC_031773.1/70981722-70981332      PP ..********************765......66..........66666.66..7....*********.*************.**..**.**......................................................................*************3333333..333.3...3....3.3.
NC_015011.2/68900686-68900945              .........uuuuguuuuuuuuuuu...--.CC..........UUCCU.UC..C....U-GGUAAUA.UGGCUGUGCUUAA.AG..GA.UU......................................................................GCAGACUGAGCCA....AUU..CCGuA...U....U.U.
#=GR NC_015011.2/68900686-68900945      PP .........**************99......66..........66666.65..6....5.68*****.*************.**..**.**......................................................................*************....*99..66547...8....8.8.
NC_045559.1/70547348-70547050              ........cuccuuuuuuuuuuuuu...--.UU..........UUUCC.UG..G....UAAUUAAUA.UGGCUGUGCUUAA.AG..GA.UU......................................................................GCAGACUGAGCCA....AUU..-UA.A...U....A.U.
#=GR NC_045559.1/70547348-70547050      PP ........************99865......55..........55556.89..9....*********.*************.**..**.**......................................................................*************....966...55.5...5....5.5.
NW_015166470.1/175370-175700               .........guuuggggagggaggg...--.AA..........---UU.UG..U....UAAUUAAUA.UGGCUGUCCUUAA.AU..GA.UU......................................................................GCAGACUGAGCCA....AGU..UUA.AuauU....U.U.
#=GR NW_015166470.1/175370-175700       PP .........************9874......44.............79.9*..*....*********.*************.**..**.**......................................................................*************....***..999.83335....8.8.
NW_009912053.1/906-594                     .......uuguuuuuuuuggggggg...--.CU..........UUUUC.UG..A....UAAUGAAUA.UGGCUGUGCUUAA.AG..GA.UU......................................................................GCAGACUGAGCCA....A-U..UUA.A...U....U.C.
#=GR NW_009912053.1/906-594             PP .......****************98......99..........*****.**..*....*********.*************.**..**.**......................................................................*************....9.6..6**.*...*....*.*.
NW_005087588.1/6671927-6672323             uuuuuucuuucuuuuuuuuuuuuuu...--.CU..........UUUUC.UC..A....UAAUUAAUA.UGGCUGUGCUUAA.AA..GA.UU......................................................................GCAGACUGAGCCA....A-U..UUA.A...U....U.U.
#=GR NW_005087588.1/6671927-6672323     PP **********************765......66..........66666.66..7....*********.*************.**..**.**......................................................................*************....9.5..599.9...9....8.8.
NW_010067926.1/1082-1405                   uuuuuuuuuucuuuuuuuuuuuuuc...--.CU..........UUUUC.UG..A....UAAUUAAUA.UGGCUGUGCUUAA.AG..GA.UU......................................................................GCAGACUGAGCCA....AUUuaAUA.U...U....U.U.
#=GR NW_010067926.1/1082-1405           PP ***********************97......88..........99999.**..*....*********.*************.**..**.**......................................................................*************....*99999**.*...*....*.*.
NW_018363880.1/435673-435405               ...ugguuuuguuuuguuuuuccuu...--.CC..........UC---.--..C....CUGAUAAUA.UGGCUGUGCUUAA.AG..GA.UU......................................................................GCAGACUGAGCCA....AUU..CCAuA...U....U.U.
#=GR NW_018363880.1/435673-435405       PP ...***************8887444......44..........44........5....6689*****.*************.**..**.**......................................................................*************....***..77657...8....8.8.
NW_009606216.1/911-1217                    ...........uuuuuuuuuuucuc...--.CU..........UUUUC.UG..A....UAAUUAAUA.UGGCUGUGCUUAA.AG..GA.UU......................................................................GCAGACUGAGCCA....AUU..-UA.A...U....A.U.
#=GR NW_009606216.1/911-1217            PP ...........************97......88..........99999.**..*....*********.*************.**..**.**......................................................................*************....965...66.6...5....5.5.
NW_010529089.1/989-1316                    uuugguuggguuuuuuuuuuuuuuc...--.CU..........UUUUC.UG..A....UAAUUAAUA.UGGCUGUGCUUAA.AG..GA.UU......................................................................GCAGACUGAGCCA....AUUuaAUA.C...U....U.U.
#=GR NW_010529089.1/989-1316            PP ***********************98......88..........99999.**..*....*********.*************.**..**.**......................................................................*************....65545555.5...4....4.4.
NW_004994924.1/794473-794800               uuuuuuguuggguuuuuuuuuuuuc...--.CU..........UUUCC.UG..A....UAAUUAAUA.UGGCUGUGCUUAA.AA..GA.UU......................................................................GCAGACUGAGCCA....A-U..UUA.A...U....A.U.
#=GR NW_004994924.1/794473-794800       PP **********************996......66..........77888.**..*....*********.*************.**..**.**......................................................................*************....9.5..588.8...8....8.7.
NW_008824864.1/3372313-3371997             ..gguuuuuuuguugggguuuuuuu...--.UU..........UCCUU.UU..U....CUGAUAAUA.UGGCUGUGCUUAA.AG..GA.UU......................................................................GCAGACUGAGCCA....A-U..UUA.A...U....A.U.
#=GR NW_008824864.1/3372313-3371997     PP ..*********************99......77..........88777.77..8....8889*****.*************.**..**.**......................................................................*************....9.5..588.8...8....8.8.
NW_020958498.1/5723-6047                   ggaggguguuuuuuuuuuuuaauuc...--.CU..........UUUUA.UA..A....UAAAUCAUA.UGGCUGUGCUUAA.AA..GA.UU......................................................................GCAGACUGAGCCA....A-U..UUA.A...U....U.U.
#=GR NW_020958498.1/5723-6047           PP ***********************97......77..........88888.**..*....*********.*************.**..**.**......................................................................*************....8.5..588.8...8....8.8.
NW_014650466.1/6152705-6153036             ccuuuuuuaauuuuauuuuuuuuuu...--.CU..........UUUUC.UC..A....UAAUUAAUA.UGGCUGUGCUUAA.AA..GA.UU......................................................................GCAGACUGAGCCA....A-U..UUA.A...U....U.U.
#=GR NW_014650466.1/6152705-6153036     PP **********************765......66..........66666.66..7....*********.*************.**..**.**......................................................................*************....9.6..69*.*...*....*.*.
NW_004930042.1/3446913-3446588             uuuuuuuguuggguuuuuuuuuuuc...--.CU..........UUUCC.UG..A....UAAUUAAUA.UGGCUGUGCUUAA.AA..GA.UU......................................................................GCAGACUGAGCCA....A-U..UUA.A...U....A.U.
#=GR NW_004930042.1/3446913-3446588     PP **********************996......66..........77888.**..*....*********.*************.**..**.**......................................................................*************....9.5..699.9...9....9.9.
NW_004973623.1/518451-518749               ........uuuuuuuauuuuuuuuc...--.CU..........UUUUC.UG..A....CAAUUAAUA.UGGCUGUGCUUAA.AG..GA.UU......................................................................GCAGACUGAGCCA....AUU..-UA.A...U....A.U.
#=GR NW_004973623.1/518451-518749       PP ........***************97......88..........99999.**..*....*********.*************.**..**.**......................................................................*************....965...55.5...5....5.5.
NW_009860135.1/893-567                     uuuuuuuuuguugggguuuuuuuuc...--.CU..........UUUUC.UG..A....UAAUUAAUA.UGGCUGUGCUUAA.AG..GA.UU......................................................................GCAGACUGAGCCA....AUUuaAUA.A...U....U.U.
#=GR NW_009860135.1/893-567             PP ***********************97......88..........99999.**..*....*********.*************.**..**.**......................................................................*************....*99999**.*...9....9.8.
NW_005081546.1/5805972-5806298             uuuuuuccucuuuuuuuuuuuccuu...--.UU..........UUUUC.UC..A....UGAUUAAUA.UGGCUGUGCUUAA.AA..GG.UU......................................................................GCAGACUGAGCCA....A-U..UUA.A...U....U.U.
#=GR NW_005081546.1/5805972-5806298     PP ********************97543......33..........44444.44..5....*********.*************.**..**.**......................................................................*************....9.6..6**.*...*....*.*.
NW_015091152.1/1014865-1015185             ......uuguuguuuuuuuuuuuuc...--.CU..........UUUUC.UG..A....UAAUUAAUA.UGGCUGUGCUUAA.AG..GA.UU......................................................................GCGGACUGAGCCA....A-U..UUA.A...U....A.U.
#=GR NW_015091152.1/1014865-1015185     PP ......*****************97......88..........99999.**..*....*********.*************.**..**.**......................................................................*************....9.5..699.9...9....8.8.
NW_008796215.1/151622-152012               gguuuuuuuuuguuggguuuuuuuu...--.UU..........UCCUU.UU..U....CUGAUAAUA.UGGCUGUGGUUAA.AG..GA.UU......................................................................GCAGACUGAGCCAauuuAAU..AUU.U...U....U.U.
#=GR NW_008796215.1/151622-152012       PP ***********************99......77..........88777.77..8....8889*****.*************.**..**.**......................................................................*************8888899..999.9...9....9.9.
NW_022670524.1/3105114-3104792             uuuuuuuucuuuuuuuuuuuuucuc...--.CU..........UUUUC.UG..G....UAAUUAAUA.UGGCUGUGCUUAA.AG..GA.UU......................................................................GCAGACUGAGCCA....AUUuaAUA.U...U....UuU.
#=GR NW_022670524.1/3105114-3104792     PP ***********************97......77..........99999.**..*....*********.*************.**..**.**......................................................................*************....98766777.6...6....515.
NC_044279.2/54129561-54129225              ..uuuuuuuuugggggggggguguc...--.CU..........UUUUC.UG..A....UAAUGAAUA.UGGCUGUGCUUAA.AG..GA.UU......................................................................GCAGACUGAGCCA....A-U..UUA.A...C....U.C.
#=GR NC_044279.2/54129561-54129225      PP ..*********************96......77..........88889.**..*....*********.*************.**..**.**......................................................................*************....9.6..6**.*...9....9.9.
NW_007252349.1/59073-59357                 cagcaggucgaggcugcgguggccg...--.--..........-----.--..-....---------.-------------.--..--.--ggaacagccacugcacuccagucugggagacagagugagacuccaacucaaaaaaaaaaaaaggcugcgu----AUUGAGCCA....AGU..AUA.A...U....U.U.
#=GR NW_007252349.1/59073-59357         PP ****999877777766668889999..................................................................99********************************************************999999997544....778888888....888..899.*...*....*.*.
NC_044999.1/70503944-70503562              .....ucuuuuuuuuuucuuuuuuu...--.UU..........UUUUC.UC..A....UAAUUAAUA.UGGCUGUGCUUAA.AA..GA.UU......................................................................GCAGACUGAGCCA....A-U..UUA.A...U....U.U.
#=GR NC_044999.1/70503944-70503562      PP .....***************99865......55..........56666.66..7....*********.*************.**..**.**......................................................................*************....9.5..699.9...8....8.7.
NC_045479.1/9602624-9602957                uuccuuuuuuuuuucuuuuuuuuuu...--.CU..........UUUUC.UC..A....UAAUUAAUA.UGGCUGUGCUUAA.GA..GA.UU......................................................................GCAGACUGAGCCA....AUU..AAA.U...U....U.U.
#=GR NC_045479.1/9602624-9602957        PP **********************885......55..........55555.66..8....*********.*************.**..**.**......................................................................*************....999..966.6...6....5.5.
NW_010227701.1/578-247                     ..uuuuugguuggguuuuuuuuuuc...--.CU..........UUUUC.UG..A....UAAUUAAUA.UGGCUGUGCUUAA.AG..GA.UU......................................................................GCAGACUGAGCCA....AUU..-UA.A...U....U.U.
#=GR NW_010227701.1/578-247             PP ..*********************97......88..........99999.**..*....*********.*************.**..**.**......................................................................*************....966...67.7...7....7.6.
NC_006088.5/72105056-72105339              uuuuuuuuugguuguuuuuuuuucc...--.CU..........UCCUU.--..C....CUGAUAAUA.UGGCUGUGCUUAA.AA..GGaUU......................................................................GCAGACUGAGCCA....AUU..CCAuA...U....U.U.
#=GR NC_006088.5/72105056-72105339      PP **********************964......33..........44444.....5....5589*****.************9.99..87478......................................................................*************....***..77657...8....8.8.
NW_010314652.1/1190-1562                   gugugguuuuuuuucgggggggguc...--.CU..........UUUUC.UG..A....UAAUUAAUA.UGGCUGUGCUUAA.AG..GA.UU......................................................................GCAGACUGAGCCA....AUU..UUU.U...U....U.U.
#=GR NW_010314652.1/1190-1562           PP ***********************97......66..........66788.**..*....*********.*************.**..**.**......................................................................*************....***..999.9...9....9.9.
NW_022044632.1/8389664-8390059             uuuuuuuccuuuuuuuuuuuucuuu...--.UU..........UUUUC.UC..A....UAAUUAAUA.UGGCUGUGCUUAA.AA..GA.UU......................................................................GCAGACUGAGCCA....A-U..UUA.A...U....U.U.
#=GR NW_022044632.1/8389664-8390059     PP *******************997754......44..........55555.55..6....*********.*************.**..**.**......................................................................*************....9.5..699.9...8....8.7.
#=GC SS_cons                               ~~~~~~~~~~~~~~~~~~~~~~~~~...>>.,,..........]]]]].]]..-....]]]]]]],,.<<<<<<<<<____.__..__.__~~~~~~~~~~~~~~~~~~~~~~~~~~~~~~~~~~~~~~~~~~~~~~~~~~~~~~~~~~~~~~~~~~~~~~>>>>---->>>>>....}}}..}}}.}...}....}.}.
#=GC RF                                    ~~~~~~~~~~~~~~~~~~~~~~~~~...CC.CC..........uCuuu.ug..U....uaaauaaUA.uGGCuauGCUUAA.AA..GG.UU~~~~~~~~~~~~~~~~~~~~~~~~~~~~~~~~~~~~~~~~~~~~~~~~~~~~~~~~~~~~~~~~~~~~~~GCauACUGaGCCa....aGu..aua.a...u....u.u.

NC_000012.12/12722106-12722395             .U.UU......GUAA..U..G..U...G..UGA....AAA.A.GAU.GCCA.................................AUU...A...UUGUUACACAUUAA..GUA.AUCAAUAAAGAAAACUUCCAU.....................................................AGCUA.UU.C.A
#=GR NC_000012.12/12722106-12722395     PP .*.**......****..*..*..*...*..***....***.*.***.****.................................***...*...**************..***.*********************.....................................................*****.**.*.*
NC_027880.1/13125278-13125567              .U.UU......GUAA..U..G..U...G..UGA....AAA.A.GAU.GCCA.................................AUU...A...UUGUUACACAUUAA..GUA.AUCAAUAAAGAAAACUUCCAU.....................................................AGCUA.UU.C.A
#=GR NC_027880.1/13125278-13125567      PP .*.**......****..*..*..*...*..***....***.*.***.****.................................***...*...**************..***.*********************.....................................................*****.**.*.*
NC_036891.1/12972348-12972637              .U.UU......GUAA..U..G..U...G..UGA....AAA.A.GAU.GCCA.................................AUU...A...UUGUUACACAUUAA..GUA.AUCAAUAAAGAAAACUUCCAU.....................................................AGCUA.UU.C.A
#=GR NC_036891.1/12972348-12972637      PP .*.**......****..*..*..*...*..***....***.*.***.****.................................***...*...**************..***.*********************.....................................................*****.**.*.*
NC_036915.1/13097295-13097585              .U.UU......GUAA..U..G..U...G..UGA....AAA.A.GAU.GCCA.................................AUU...A...UUGUUACACAUUAA..GUA.AUCAAUAAAGAAAACUUCCAU.....................................................AGCUA.UU.C.A
#=GR NC_036915.1/13097295-13097585      PP .*.**......****..*..*..*...*..***....***.*.***.****.................................***...*...**************..***.*********************.....................................................*****.**.*.*
NC_044403.1/21100041-21099751              .U.UU......GUAA..U..G..U...G..UGA....AAA.A.GAU.GCCA.................................AUU...A...UUGUUACACAUUAA..GUA.AUCAAUAAAGAAAACUUCCAU.....................................................AGCUA.UU.C.A
#=GR NC_044403.1/21100041-21099751      PP .*.**......****..*..*..*...*..***....***.*.***.****.................................***...*...**************..***.*********************.....................................................*****.**.*.*
NW_022611650.1/11473973-11474263           .U.UU......GUAA..U..G..U...G..UGA....AAA.A.GAU.GCCA.................................AUU...A...UUGUUACACAUUAA..GUA.AUCAAUAAAGAAAACUUCCAU.....................................................AGCUA.UU.C.A
#=GR NW_022611650.1/11473973-11474263   PP .*.**......****..*..*..*...*..***....***.*.***.****.................................***...*...**************..***.*********************.....................................................*****.**.*.*
NC_044614.1/11744280-11744567              .U.UU......GUAA..U..G..U...G..UGA....AAA.A.GAU.GCCA.................................AUU...A...UUGUUACACAUUAA..GUA.AUCAAUAAAGAAAACUUCCAU.....................................................AGCUA.UU.C.A
#=GR NC_044614.1/11744280-11744567      PP .*.**......****..*..*..*...*..***....***.*.***.****.................................***...*...**************..***.*********************.....................................................*****.**.*.*
NW_012104599.1/1048802-1048512             .U.UU......GUAA..U..G..U...G..UGA....AAA.A.GAU.GCCA.................................AUU...A...UUGUUAUACAUUAA..GCA.GUCAAUAAAGAAAACUUCCAU.....................................................AGCUA.UU.C.A
#=GR NW_012104599.1/1048802-1048512     PP .*.**......****..*..*..*...*..***....***.*.***.****.................................***...*...**************..***.*********************.....................................................*****.**.*.*
NW_012009027.1/12888675-12888385           .U.UU......GUAA..U..G..U...G..UGA....AAA.A.GAU.GCCA.................................AUU...A...UUGUUAUACAUUAA..GCA.GUCAAUAAAGAAAACUUCCAU.....................................................AGCUA.UU.C.A
#=GR NW_012009027.1/12888675-12888385   PP .*.**......****..*..*..*...*..***....***.*.***.****.................................***...*...**************..***.*********************.....................................................*****.**.*.*
NC_022282.1/13293576-13293866              .U.UU......GUAA..U..G..U...G..UGA....AAA.A.GAU.GCCA.................................AUU...A...UUGUUAUACAUUAA..GCA.GUCAAUAAAGAAAACUUCCAU.....................................................AGCUA.UU.C.A
#=GR NC_022282.1/13293576-13293866      PP .*.**......****..*..*..*...*..***....***.*.***.****.................................***...*...**************..***.*********************.....................................................*****.**.*.*
NC_023652.1/12616964-12617254              .U.UU......GUAA..U..G..U...G..UGA....AAA.A.GAU.GCCA.................................AUU...A...UUGUUAUACAUUAA..GCA.GUCAAUAAAGAAAACUUCCAU.....................................................AGCUA.UU.C.A
#=GR NC_023652.1/12616964-12617254      PP .*.**......****..*..*..*...*..***....***.*.***.****.................................***...*...**************..***.*********************.....................................................*****.**.*.*
NW_012010756.1/8515263-8514973             .U.UU......GUAA..U..G..U...G..UGA....AAA.A.GAU.GCCA.................................AUU...A...UUGUUAUACAUUAA..GCA.GUCAAUAAAGAAAACUUCCAU.....................................................AGCUA.UU.C.A
#=GR NW_012010756.1/8515263-8514973     PP .*.**......****..*..*..*...*..***....***.*.***.****.................................***...*...**************..***.*********************.....................................................*****.**.*.*
NC_045443.1/12779205-12779495              .U.UU......GUAA..U..G..U...G..UGA....AAA.A.GAU.GCCA.................................AUU...A...UUGUUAUACAUUAA..GCA.GUCAAUAAAGAAAACUUCCAU.....................................................AGCUA.UU.C.A
#=GR NC_045443.1/12779205-12779495      PP .*.**......****..*..*..*...*..***....***.*.***.****.................................***...*...**************..***.*********************.....................................................*****.**.*.*
NC_037679.1/106694848-106695138            .U.UU......GUAA..U..G..U...G..UGA....AAA.A.GAU.GCCA.................................AUU...A...UUGUUAUACAUUAA..GCA.GUCAAUAAAGAAAACUUCCAU.....................................................AGCUA.UU.C.A
#=GR NC_037679.1/106694848-106695138    PP .*.**......****..*..*..*...*..***....***.*.***.****.................................***...*...**************..***.*********************.....................................................*****.**.*.*
NC_041764.1/14096546-14096836              .U.UU......GUAA..U..G..U...G..UGA....AAA.A.GAU.GCCA.................................AUU...A...UUGUUAUACAUUAA..GCA.GUCAAUAAAGAAAACUUCCAU.....................................................AGCUA.UU.C.A
#=GR NC_041764.1/14096546-14096836      PP .*.**......****..*..*..*...*..***....***.*.***.****.................................***...*...**************..***.*********************.....................................................*****.**.*.*
NC_044984.1/12197647-12197937              .U.UU......GUAA..U..G..U...G..UGA....AAA.A.GAU.GCCA.................................AUU...A...UUGUUAUACAUUAA..GCA.GUCAAUAAAGAAAACUUCCAU.....................................................AGCUA.UU.C.A
#=GR NC_044984.1/12197647-12197937      PP .*.**......****..*..*..*...*..***....***.*.***.****.................................***...*...**************..***.*********************.....................................................*****.**.*.*
NW_022681456.1/118879328-118879038         .U.UU......GUAA..U..G..U...G..UGA....AAA.A.GAU.GCCA.................................AUU...A...UUGUUAUACAUUAA..GCA.GUCAAUAAAGAAAACUUCCAU.....................................................AGCUA.UU.C.A
#=GR NW_022681456.1/118879328-118879038 PP .*.**......****..*..*..*...*..***....***.*.***.****.................................***...*...**************..***.*********************.....................................................*****.**.*.*
NW_012112030.1/8437974-8438265             .U.UU......GUAA..U..G..U...G..UGA....AAA.A.GAU.GCCA.................................AUU...A...UUGUUAUACAUUAA..GCA.GUCAAUAAAGAAAACUUCCAU.....................................................AGCUA.UU.C.A
#=GR NW_012112030.1/8437974-8438265     PP .*.**......****..*..*..*...*..***....***.*.***.****.................................***...*...**************..***.*********************.....................................................*****.**.*.*
NW_018498859.1/8335803-8335510             .U.UU......GUAA..U..G..U...G..UGA....AAA.G.GAU.GCCA.................................AUU...A...UUGUUACACAUUAA..GCA.AUCAAUAAAGAAAACUUCCAU.....................................................AGCUA.UU.C.A
#=GR NW_018498859.1/8335803-8335510     PP .*.**......****..*..*..*...*..***....***.*.***.****.................................***...*...**************..***.*********************.....................................................*****.**.*.*
NC_044558.1/13699808-13700097              .U.UU......GUAA..U..G..U...G..UGA....AAA.A.GAU.GCCA.................................AUU...A...UUGUUAUACAUUAA..GCA.GUCAAUAAAGAAAACUUCCAU.....................................................AGCUA.-U.C.A
#=GR NC_044558.1/13699808-13700097      PP .*.**......****..*..*..*...*..***....***.*.***.****.................................***...*...**************..***.*********************.....................................................*****..7.*.*
NC_013904.1/8835095-8834803                .U.UU......GUAA..U..G..U...G..UGA....AAA.G.GAU.GCCA.................................AUU...A...UUGUUACACAUUAA..GCA.AUCAAUAAAGAAAACUUCCAU.....................................................AGCUA.UU.C.A
#=GR NC_013904.1/8835095-8834803        PP .*.**......****..*..*..*...*..***....***.*.***.****.................................***...*...**************..***.*********************.....................................................*****.**.*.*
NW_022437024.1/1172812-1173105             .U.UU......GUAA..U..G..U...G..UGA....AAA.G.AAU.GCCA.................................AUU...A...UUGUUACACAUUAA..GCA.AUCAAUAAAGAAAACUUCCAU.....................................................AGCUA.UU.C.A
#=GR NW_022437024.1/1172812-1173105     PP .*.**......****..*..*..*...*..***....***.*.***.****.................................***...*...**************..***.*********************.....................................................*****.**.*.*
NW_016107317.1/725558-725853               .U.UU......GUAA..U..G..U...G..UGA....AAA.G.AAU.GCCA.................................AUU...A...UUGUUACACAUUAA..GCA.AUCAAUAAAGAAAACUUCCAU.....................................................AGCUA.UU.C.A
#=GR NW_016107317.1/725558-725853       PP .*.**......****..*..*..*...*..***....***.*.***.****.................................***...*...**************..***.*********************.....................................................*****.**.*.*
NW_003943669.1/5055867-5056163             .U.UU......GUAA..U..G..U...G..UGA....AAA.G.GAU.GCCA.................................AUU...A...UUGUUACACAUUAA..GCA.AUCAAUAAAGAAAACUUCCAU.....................................................AGCUA.UU.C.A
#=GR NW_003943669.1/5055867-5056163     PP .*.**......****..*..*..*...*..***....***.*.***.****.................................***...*...**************..***.*********************.....................................................*****.**.*.*
NW_015351262.1/1397865-1398160             .U.UU......GUAA..U..G..U...G..UGA....AAA.A.GAU.GCCA.................................AUU...A...UUGUUACACAUCAA..GCA.AUCAAUAAAGAAAACUUCCAU.....................................................AGCUA.UU.C.A
#=GR NW_015351262.1/1397865-1398160     PP .*.**......****..*..*..*...*..***....***.*.***.****.................................***...*...**************..***.*********************.....................................................*****.**.*.*
NW_004624752.1/25202741-25202448           .U.UU......GUAA..U..G..U...G..UGA....AAAaA.AAU.GCCA.................................AUU...A...UUGUUACACAUCAA..GCA.AUCAAUAAAGAAAACUUCCAU.....................................................AGCUA.UU.G.A
#=GR NW_004624752.1/25202741-25202448   PP .*.**......****..*..*..*...*..**9....75528.99*.****.................................***...*...**************..***.*********************.....................................................*****.**.*.*
NW_006203577.1/475790-475494               .U.UU......GUAA..U..G..U...G..UGA....AAA.A.GAU.GCCA.................................AUU...A...UUGUUACACAUUAA..GCA.AUCAAUAAAGAAAACUUCCAU.....................................................AGCUA.GU.C.A
#=GR NW_006203577.1/475790-475494       PP .*.**......****..*..*..*...*..***....***.*.***.****.................................***...*...**************..***.*********************.....................................................*****.**.*.*
NW_016803311.1/280045-280332               .U.UU......GUAA..U..G..U...G..UGA....AAA.A.GAU.GCCA.................................AUU...A...UUGUUAUACAUUAA..GCA.GUCAAUAAAGAAAACUUCCAU.....................................................AGCUA.-U.C.A
#=GR NW_016803311.1/280045-280332       PP .*.**......****..*..*..*...*..***....***.*.***.****.................................***...*...**************..***.*********************.....................................................*****..7.*.*
NW_007249827.1/263753-263459               .U.UU......GUAA..U..G..U...G..UGA....AAA.A.GAU.GCCA.................................AUU...A...UUGUUACACAUUAA..GCA.AUCAAUAAAGAAAACUUCCAU.....................................................AGCUA.CU.C.A
#=GR NW_007249827.1/263753-263459       PP .*.**......****..*..*..*...*..***....***.*.***.****.................................***...*...**************..***.*********************.....................................................*****.**.*.*
NW_004936587.1/4573438-4573144             .U.UU......GUAA..U..G..U...G..UGA....AAA.A.GAU.GCCA.................................AUU...A...UUGUUACACAUCAA..GCA.AUCAAUAAAGAAAACUUCCAU.....................................................AGCUA.UU.C.A
#=GR NW_004936587.1/4573438-4573144     PP .*.**......****..*..*..*...*..***....***.*.***.****.................................***...*...**************..***.*********************.....................................................*****.**.*.*
NW_020963351.1/6201074-6200778             .U.UU......GUAA..U..G..U...G..UGA....AAA.A.GAU.GCCA.................................AUU...A...UUGUUACACAGCAA..GCA.AUCAAUAAAGAAAACUUCCAU.....................................................AGCUA.UU.C.A
#=GR NW_020963351.1/6201074-6200778     PP .*.**......****..*..*..*...*..***....***.*.***.****.................................***...*...**************..***.*********************.....................................................*****.**.*.*
NW_020540305.1/1396694-1396399             .U.UU......GUAA..U..G..U...G..UGA....AAA.A.GAU.GCCA.................................AUU...A...UUGUUACACAUCAA..GCA.AUCAAUAAAGAAAACUUCCAU.....................................................AGCUA.UU.C.A
#=GR NW_020540305.1/1396694-1396399     PP .*.**......****..*..*..*...*..***....***.*.***.****.................................***...*...**************..***.*********************.....................................................*****.**.*.*
NW_014638714.1/2699014-2699309             .U.UU......GUAA..U..G..U...G..UGA....AAA.A.GAU.GCCA.................................AUU...A...UUGUUACACAUAAA..GCA.AUCAAUAAAGAAAACUUCCAU.....................................................AGCUA.UU.C.A
#=GR NW_014638714.1/2699014-2699309     PP .*.**......****..*..*..*...*..***....***.*.***.****.................................***...*...**************..***.*********************.....................................................*****.**.*.*
NW_011889064.1/1741552-1741256             .U.UU......GUAA..U..G..U...G..UGA....AAA.A.GAU.ACCA.................................AUU...A...UUGUUACACAUCAA..GCA.AUCAAUAAAGAAAACUUCCAU.....................................................AGCUA.UU.C.A
#=GR NW_011889064.1/1741552-1741256     PP .*.**......****..*..*..*...*..***....***.*.***.****.................................***...*...**************..***.*********************.....................................................*****.**.*.*
NW_006436288.1/866040-866336               .U.UU......GUAA..U..G..U...G..UGA....AAA.A.GAU.ACCA.................................AUU...A...UUGUUACACAUCAA..GCA.AUCAAUAAAGAAAACUUCCAU.....................................................AGCUA.UU.C.A
#=GR NW_006436288.1/866040-866336       PP .*.**......****..*..*..*...*..***....***.*.***.****.................................***...*...**************..***.*********************.....................................................*****.**.*.*
NW_011045596.1/228328-228623               .U.UU......GUAA..U..G..U...G..UGA....AAA.A.AAU.GCCA.................................AUU...A...UUGUUACACAUCAA..GCA.AUCAAUAAAGAAAACUUCCAU.....................................................AGCUG.UU.G.A
#=GR NW_011045596.1/228328-228623       PP .*.**......****..*..*..*...*..***....***.*.***.****.................................***...*...**************..***.*********************.....................................................*****.**.*.*
NW_007673769.1/75516-75812                 .U.UU......GUAA..U..G..U...G..UGA....AAA.A.GAU.GCCA.................................AUU...A...UUGUUACACAUAAA..GCA.AUCAAUAAAGAAAACUUCCAU.....................................................AGCUA.UU.C.A
#=GR NW_007673769.1/75516-75812         PP .*.**......****..*..*..*...*..***....***.*.***.****.................................***...*...**************..***.*********************.....................................................*****.**.*.*
NW_016529461.1/188157-188451               .U.UU......GUAA..U..G..U...G..UGA....AAA.A.GAU.GCCA.................................AUU...A...UUGUUACACAUCAA..GCA.AUCAAUAAAGAAAACU-CCAU.....................................................AGCUA.UU.C.A
#=GR NW_016529461.1/188157-188451       PP .*.**......****..*..*..*...*..***....***.*.***.****.................................***...*...**************..***.***************9.89**.....................................................*****.**.*.*
NW_003852519.1/1421048-1421342             .U.UU......GUAA..U..G..U...G..UGA....AAA.A.GAU.GCCA.................................AUU...A...UUGUUACACAUUAA..GCA.AUCAAUAAAGAA--CUUCCAU.....................................................AGCUA.UU.C.A
#=GR NW_003852519.1/1421048-1421342     PP .*.**......****..*..*..*...*..***....***.*.***.****.................................***...*...**************..***.************..*******.....................................................*****.**.*.*
NC_032654.1/103963461-103963163            .U.UU......GUAA..U..G..U...G..UGA....AAA.A.GAU.GCCA.................................AUU...A...UUGUUACACGUCAA..GUA.AUCAAUAAAGAAAACUUCCAG.....................................................AGCUA.UU.C.G
#=GR NC_032654.1/103963461-103963163    PP .*.**......****..*..*..*...*..***....***.*.***.****.................................***...*...**************..***.*********************.....................................................*****.**.*.*
NC_043709.1/93025222-93024925              .U.UU......GUAA..U..G..U...G..UGA....AAA.A.GAU.GCCA.................................AUU...A...UUGUUACACAUCAA..GCA.AUCAAUAAAGAAAACUUCCAU.....................................................AGCUA.UU.C.G
#=GR NC_043709.1/93025222-93024925      PP .*.**......****..*..*..*...*..***....***.*.***.****.................................***...*...**************..***.*********************.....................................................*****.**.*.*
NW_017739137.1/1586566-1586859             .U.UU......GUAA..U..G..U...G..UGA....AAA.A.GAU.AGCA.................................AUU...A...UUGUUACACAUCAA..ACA.AUCAAUAAAGAAAACUUCCAU.....................................................AGCUA.UU.C.A
#=GR NW_017739137.1/1586566-1586859     PP .*.**......****..*..*..*...*..***....***.*.***.****.................................***...*...**************..***.*********************.....................................................*****.**.*.*
NC_009149.3/41655728-41656027              .U.UU......GUAA..U..G..U...G..UGA....AAA.A.GAU.GCCA.................................AUU...A...UUGUUACACAUAAA..GCA.AUCAAUAAAGAAAACUUCCAU.....................................................AGCUA.UU.C.A
#=GR NC_009149.3/41655728-41656027      PP .*.**......****..*..*..*...*..***....***.*.***.****.................................***...*...**************..***.*********************.....................................................*****.**.*.*
NW_005393154.1/1367819-1367521             .U.UU......GUAA..U..G..U...G..UGA....AAA.A.GAU.GCCA.................................AUU...A...UUGUUACACGUCAA..GUA.AUCAAUAAAGAAAACUUCCAG.....................................................AGCUA.UU.C.G
#=GR NW_005393154.1/1367819-1367521     PP .*.**......****..*..*..*...*..***....***.*.***.****.................................***...*...**************..***.*********************.....................................................*****.**.*.*
NW_011494962.1/3354688-3354986             .U.UU......GUAA..U..G..U...G..UGA....AAA.A.GAU.GCCA.................................AUU...A...UUGUUACACGUCAA..GUA.AUCAAUAAAGAAAACUUCCAG.....................................................AGCUA.UU.C.G
#=GR NW_011494962.1/3354688-3354986     PP .*.**......****..*..*..*...*..***....***.*.***.****.................................***...*...**************..***.*********************.....................................................*****.**.*.*
NC_046293.1/27465660-27465953              .U.UU......GUAA..U..G..U...G..UGA....AAA.A.GAU.ACCA.................................AUU...A...UUGUUACACAUCAA..ACA.AUCAAUAAAGAAAACUUCCAU.....................................................AGCUA.UU.C.A
#=GR NC_046293.1/27465660-27465953      PP .*.**......****..*..*..*...*..***....***.*.***.****.................................***...*...**************..***.*********************.....................................................*****.**.*.*
NW_004524588.1/3132034-3132333             .U.UU......GUAA..U..G..U...G..UGA....AAA.A.AAU.GCCA.................................AUU...A...UUGUUACACAUCAA..GCA.AUCAAUAAAGAAAACUUCCAU.....................................................AGCUA.UU.C.A
#=GR NW_004524588.1/3132034-3132333     PP .*.**......****..*..*..*...*..***....***.*.***.****.................................***...*...**************..***.*********************.....................................................*****.**.*.*
NW_020356453.1/15228545-15228246           .U.UU......GUAA..U..G..U...G..UGA....AAA.A.GAU.GCCA.................................AUU...A...UUGUUACACAUCAA..GCA.AUCAAUAAAGAAAACUUCCAU.....................................................AGCUA.UU.C.A
#=GR NW_020356453.1/15228545-15228246   PP .*.**......****..*..*..*...*..***....***.*.***.****.................................***...*...**************..***.*********************.....................................................*****.**.*.*
NW_015494625.1/1272682-1272972             .U.UU......GUAA..U..G..U...G..UGA....AAA.A.GAU.ACCA.................................AUU...A...UUGUUACACAUCAA..GCA.AUCAAUAAAGAAAACUUCCAU.....................................................AGCUA.UU.C.A
#=GR NW_015494625.1/1272682-1272972     PP .*.**......****..*..*..*...*..***....***.*.***.****.................................***...*...**************..***.*********************.....................................................*****.**.*.*
NW_006797390.1/90467-90171                 .U.UU......GUAA..U..G..U...G..UGA....AAA.A.GAU.GCCA.................................AUU...A...UUGUUACACAUCAA..GUA.GUCAAUAAAGAAAACUUCCAU.....................................................AGCUA.UU.U.G
#=GR NW_006797390.1/90467-90171         PP .*.**......****..*..*..*...*..***....***.*.***.****.................................***...*...**************..***.*********************.....................................................*****.**.*.*
NW_020093597.1/1283041-1283329             .U.UU......GUAA..U..G..U...G..UGA....AAA.A.GAU.GCCA.................................AUU...A...UUGUUACAUAUCAA..ACA.AUCAAUAAAGAAAACUUCCAU.....................................................AGCUA.UU.C.A
#=GR NW_020093597.1/1283041-1283329     PP .*.**......****..*..*..*...*..***....***.*.***.****.................................***...*...**************..***.*********************.....................................................*****.**.*.*
NC_037332.1/97104636-97104338              .U.UU......GUAA..U..G..U...G..UGA....AAA.A.GAU.GCCA.................................AUU...A...UUGUUACAUGUCAA..GUA.AUCAAUAAAGAAAACUUCCAG.....................................................AGCUA.UU.C.G
#=GR NC_037332.1/97104636-97104338      PP .*.**......****..*..*..*...*..***....***.*.***.****.................................***...*...**************..***.*********************.....................................................*****.**.*.*
NW_021126247.1/44954443-44954153           .U.UG......GUAA..U..G..U...G..UGA....AAA.A.GAU.GCCA.................................AUU...A...UUGUUACAUAUCAA..ACA.AUCAAUAAAGAAAACUUCCAU.....................................................AGCUA.UU.C.A
#=GR NW_021126247.1/44954443-44954153   PP .*.**......****..*..*..*...*..***....***.*.***.****.................................***...*...**************..***.*********************.....................................................*****.**.*.*
NW_017842229.1/17568778-17568481           .U.UU......GUAA..U..G..U...G..UGA....AAA.A.GAU.GCCA.................................AUU...A...UUGUUACACAUCAA..GUA.GUCAAUAAAGAAAACUUCCAU.....................................................AGCUA.UU.U.G
#=GR NW_017842229.1/17568778-17568481   PP .*.**......****..*..*..*...*..***....***.*.***.****.................................***...*...**************..***.*********************.....................................................*****.**.*.*
NC_033666.1/97566995-97566700              .U.UU......GUAA..U..G..U...G..UGA....AAA.A.GAU.GCCA.................................---...A...UUGUUACACGUUAA..GCA.AUCAAUAAAGAAAACUUCCAU.....................................................AGCUA.UU.C.A
#=GR NC_033666.1/97566995-97566700      PP .*.**......****..*..*..*...*..***....***.*.***.****.......................................6...999***********..***.*********************.....................................................*****.**.*.*
NW_020269077.1/3449269-3449570             .U.UU......GUAA..U..G..U...G..UGA....AAA.A.GAU.GCCA.................................AUU...A...UUGUUACACAUCAA..GCA.AUCAAUAAAGAAAACUUCCAU.....................................................AGCUA.UU.C.A
[truncated: 116,901 more chars]
