# Supplementary material for: Thirteen dubious ways to detect conserved structural RNAs
Source: IUBMB Life. Author manuscript; Available in PMC 2024 Jul 10. (PMC11234323; doi:10.1002/iub.2694)
Supplement: supplementary_material [file NIHMS1907110-supplement-supplementary_material.gz › supplemental_material/Figure9/infernal/CDKN1B-3UTR_human_fig1_invertebrates.Eval_1.0.out]

# cmsearch :: search CM(s) against a sequence database
# INFERNAL 1.1.2 (July 2016)
# Copyright (C) 2016 Howard Hughes Medical Institute.
# Freely distributed under a BSD open source license.
# - - - - - - - - - - - - - - - - - - - - - - - - - - - - - - - - - - - -
# query CM file:                         data/infernal/CDKN1B-3UTR_human_fig1.cm
# target sequence database:              /n/holylfs03/LABS/eddy_lab/home/wgao/databases/invertebrate_genomes_db.fasta
# MSA of significant hits saved to file: data/infernal/CDKN1B-3UTR_human_fig1_invertebrates.Eval_1.0.sto
# sequence inclusion threshold:          E-value <= 1
# number of worker threads:              40
# - - - - - - - - - - - - - - - - - - - - - - - - - - - - - - - - - - - -

Query:       CDKN1B-3UTR_human_fig1  [CLEN=290]
Hit scores:
  rank     E-value  score  bias  sequence               start       end   mdl trunc   gc  description
 -----   --------- ------ -----  ------------------ --------- ---------   --- ----- ----  -----------
   (1) !     2e-16   82.8   0.2  JZLH01S0326286.1          70       318 +  cm    no 0.37  Eucidaris tribuloides isolate Etri01 Scaffold393679, 
   (2) !   9.2e-10   60.5   0.0  JFBF01005499.1          1239      1470 +  cm    no 0.41  Bactrocera dorsalis strain Punador scaffold05500, who
   (3) !   2.7e-08   55.5   0.0  JFBF01005499.1          2082      1783 -  cm    no 0.41  Bactrocera dorsalis strain Punador scaffold05500, who
   (4) !   4.7e-06   48.0   0.8  JAABVK010001444.1      70555     70323 -  cm    no 0.36  Colias croceus isolate AW_meta_2019 QPacBio.all_path_
   (5) !   6.1e-06   47.6   0.3  JFBF01005499.1           620       332 -  cm    no 0.37  Bactrocera dorsalis strain Punador scaffold05500, who
   (6) !   3.1e-05   45.3   1.7  JABSTQ010011203.1     990365    990593 +  cm    no 0.37  Ixodes persulcatus isolate Iper-2018 Seq11203, whole 
   (7) !   4.3e-05   44.8   0.0  FZSS01001627.1         76668     76416 -  cm    no 0.42  Nippostrongylus brasiliensis strain MIMR genome assem
   (8) !   6.3e-05   44.2   6.6  WNWK01094774.1          3104      3383 +  cm    no 0.37  Cherax destructor isolate CDF2 Contig094775, whole ge
   (9) !   8.7e-05   43.7   0.0  VIGR010498948.1          554       831 +  cm    no 0.39  Penaeus monodon isolate 26D Scaffold498948, whole gen
  (10) !   9.4e-05   43.6   3.1  HG823541.1              1023       724 -  cm    no 0.36  Globodera pallida Lindley genomic scaffold, pathogens
  (11) !   0.00015   42.9   0.0  JAAQRG010094937.1       3891      3631 -  cm    no 0.42  Babylonia areolata isolate BA9 scf7180001215609, whol
  (12) !   0.00016   42.9   0.2  AAGJ06000013.1      36614539  36614362 -  cm    no 0.34  Strongylocentrotus purpuratus isolate Spur 01 spur5_s
  (13) !   0.00018   42.7   0.1  PKSA02006232.1        160972    161176 +  cm    no 0.37  Ixodes scapularis tig00008280, whole genome shotgun s
  (14) !   0.00018   42.7   4.7  CADEBD010000393.1    7699564   7699251 -  cm    no 0.35  Arctia plantaginis genome assembly, contig: YY_tarseq
  (15) !   0.00021   42.4   0.1  WNWK01090444.1          1519      1776 +  cm    no 0.41  Cherax destructor isolate CDF2 Contig090445, whole ge
  (16) !   0.00027   42.1   0.7  CACRWE010001275.1       2205      2432 +  cm    no 0.35  Pecten maximus genome assembly, contig: HiC_scaffold_
  (17) !   0.00028   42.1   0.0  JABXWC010000013.1   24251497  24251159 -  cm    no 0.40  Tegillarca granosa isolate TG-2019 Hic_asm_12, whole 
  (18) !   0.00043   41.4   0.0  CH899013.1               361       119 -  cm    5' 0.43  Drosophila yakuba strain Tai18E2 v2_chrUn_6340 genomi
  (19) !   0.00045   41.4   0.0  FZSS01003069.1         23752     23501 -  cm    no 0.39  Nippostrongylus brasiliensis strain MIMR genome assem
  (20) !   0.00048   41.3   1.1  WNWK01050537.1          9227      8958 -  cm    no 0.44  Cherax destructor isolate CDF2 Contig050538, whole ge
  (21) !   0.00059   41.0   3.0  JABSTQ010008349.1       3425      3657 +  cm    no 0.36  Ixodes persulcatus isolate Iper-2018 Seq8349, whole g
  (22) !   0.00067   40.8   0.5  PKSA02004905.1        330038    330165 +  cm    no 0.32  Ixodes scapularis tig00019255, whole genome shotgun s
  (23) !   0.00072   40.7   7.9  RICB01087296.1           429       228 -  cm    no 0.31  Leptopilina heterotoma strain Gotheron IDBA_scaffold_
  (24) !   0.00086   40.4   2.6  QEWY01003123.1           721       603 -  cm    no 0.30  Baylisascaris schroederi isolate YA01 Scaffold6105, w
  (25) !   0.00093   40.3   0.0  HG823541.1               881      1003 +  cm    no 0.34  Globodera pallida Lindley genomic scaffold, pathogens
  (26) !    0.0013   39.8   0.0  HG824684.1               662       442 -  cm    no 0.50  Globodera pallida Lindley genomic scaffold, pathogens
  (27) !    0.0013   39.8   0.0  ADOQ01004915.1           350       644 +  cm    no 0.48  Linepithema humile ctg7180000849608, whole genome sho
  (28) !    0.0016   39.5   0.1  PKSA02004554.1         12293     12548 +  cm    no 0.38  Ixodes scapularis tig00009125, whole genome shotgun s
  (29) !    0.0018   39.3   2.8  JABSTR010001015.1     892210    891902 -  cm    no 0.39  Haemaphysalis longicornis isolate HaeL-2018 Seq13516_
  (30) !    0.0018   39.3   0.0  WNWK01000729.1        252350    252131 -  cm    no 0.40  Cherax destructor isolate CDF2 Contig000729, whole ge
  (31) !    0.0018   39.3   0.4  CM023320.1           5813985   5814258 +  cm    no 0.38  Paralithodes platypus isolate Beidaihe-2018 chromosom
  (32) !    0.0019   39.2   0.1  KZ312831.1             20521     20780 +  cm    no 0.38  Leptinotarsa decemlineata strain Imidocloprid resista
  (33) !     0.002   39.1   0.0  CM023456.1         144835362 144835100 -  cm    no 0.55  Haemaphysalis longicornis isolate HaeL-2018 chromosom
  (34) !    0.0021   39.1   0.0  FZSS01002500.1        371914    371660 -  cm    no 0.43  Nippostrongylus brasiliensis strain MIMR genome assem
  (35) !    0.0022   39.0   7.4  KZ808255.1             55488     55234 -  cm    no 0.33  Oncopeltus fasciatus isolate OFAS.00 unplaced genomic
  (36) !    0.0024   38.9   0.0  FZSS01000327.1        175535    175287 -  cm    no 0.41  Nippostrongylus brasiliensis strain MIMR genome assem
  (37) !    0.0024   38.9   1.0  NIGP01004783.1         70160     69976 -  cm    no 0.35  Aedes aegypti strain LVP_AGWG AGWG_AaegL5_001742F_qui
  (38) !    0.0025   38.9   0.2  VMOF01000035.1      64377228  64377031 -  cm    no 0.37  Trialeurodes vaporariorum isolate IVF HIC_SCAFFOLD_13
  (39) !    0.0038   38.2   6.5  WNWK01024224.1         10848     11094 +  cm    no 0.33  Cherax destructor isolate CDF2 Contig024225, whole ge
  (40) !    0.0046   38.0   0.0  CH898928.1               237        22 -  cm    no 0.40  Drosophila yakuba strain Tai18E2 v2_chrUn_6255 genomi
  (41) !     0.005   37.8   0.1  CACRWE010003360.1         30       273 +  cm    no 0.38  Pecten maximus genome assembly, contig: HiC_scaffold_
  (42) !    0.0054   37.7   1.8  VUNX01074647.1       1673108   1673368 +  cm    no 0.35  Anneissia japonica isolate Jap-2015-1 scaffold287833_
  (43) !     0.006   37.6   0.6  WNWK01071107.1          4994      4765 -  cm    no 0.35  Cherax destructor isolate CDF2 Contig071108, whole ge
  (44) !    0.0061   37.6   0.0  CH897645.1               865       663 -  cm    no 0.37  Drosophila yakuba strain Tai18E2 v2_chrUn_4972 genomi
  (45) !    0.0062   37.5   0.6  VSFE01006135.1         18864     19124 +  cm    no 0.36  Cherax quadricarinatus isolate DWN scaff_6136, whole 
  (46) !    0.0065   37.4   0.3  CM023453.1         103275318 103275068 -  cm    no 0.39  Haemaphysalis longicornis isolate HaeL-2018 chromosom
  (47) !    0.0069   37.4   0.0  KZ899725.1              5494      5242 -  cm    no 0.38  Machilis hrabei unplaced genomic scaffold scaffold_31
  (48) !     0.008   37.1   0.0  SCLH01000758.1        230309    230093 -  cm    no 0.39  Oikopleura vanhoeffeni isolate WitlessB-2012 scaffold
  (49) !    0.0083   37.1   0.0  PKSA02000496.1        616784    616552 -  cm    no 0.48  Ixodes scapularis tig00006482, whole genome shotgun s
  (50) !    0.0086   37.1   0.5  JFBF01005499.1           310       604 +  cm    no 0.37  Bactrocera dorsalis strain Punador scaffold05500, who
  (51) !    0.0089   37.0   2.9  CM022880.1          22299376  22299108 -  cm    no 0.36  Pachypsylla venusta isolate AUS-FW-20181119 chromosom
  (52) !     0.009   37.0   0.2  OENM01001394.1         35342     35563 +  cm    no 0.36  Rotaria magnacalcarata genome assembly, contig: RMAG0
  (53) !    0.0092   36.9   5.0  ATSW01088134.1          3097      3341 +  cm    no 0.33  Botryllus schlosseri strain 356a chromosome Un contig
  (54) !      0.01   36.8   3.0  WNWK01087731.1          3311      3577 +  cm    no 0.35  Cherax destructor isolate CDF2 Contig087732, whole ge
  (55) !      0.01   36.8   0.1  SCLH01001298.1         49871     49682 -  cm    no 0.37  Oikopleura vanhoeffeni isolate WitlessB-2012 scaffold
  (56) !     0.011   36.7   0.0  JAAAKQ010740001.1   88507284  88507506 +  cm    no 0.45  Zanna intricata isolate ZP7V8E2CI4, whole genome shot
  (57) !     0.011   36.7   0.0  PYSK01000380.1          2388      2118 -  cm    no 0.50  Bombyx mandarina breed wild silkmoth isolate Bman2017
  (58) !     0.012   36.5   4.2  WNWK01062937.1          4741      5032 +  cm    no 0.36  Cherax destructor isolate CDF2 Contig062938, whole ge
  (59) !     0.013   36.5   0.0  PYSK01000380.1          3577      3858 +  cm    no 0.49  Bombyx mandarina breed wild silkmoth isolate Bman2017
  (60) !     0.018   36.0   1.0  AVCP010376963.1         1357      1056 -  cm    no 0.37  Locusta migratoria, whole genome shotgun sequence
  (61) !     0.021   35.8   8.3  ML142816.1            156160    155823 -  cm    no 0.35  Bursaphelenchus xylophilus strain BxCN unplaced genom
  (62) !     0.021   35.7   1.4  AMPZ02000281.1       3030799   3030503 -  cm    no 0.37  Schistosoma haematobium scaffold020072, whole genome 
  (63) !     0.023   35.6   0.0  JABXWC010000002.1   30387077  30386759 -  cm    no 0.40  Tegillarca granosa isolate TG-2019 Hic_asm_1, whole g
  (64) !     0.023   35.6   0.4  KI629983.1           2834937   2835034 +  cm    no 0.31  Ceratosolen solmsi marchali unplaced genomic scaffold
  (65) !     0.024   35.6   0.0  QEEW01248099.1         11926     11719 -  cm    no 0.39  Cordylochernes scorpioides isolate IN4F04 scaffold145
  (66) !     0.024   35.6   1.6  WNWK01075827.1          4823      5135 +  cm    no 0.41  Cherax destructor isolate CDF2 Contig075828, whole ge
  (67) !     0.027   35.4   0.0  KZ651841.1             50059     50356 +  cm    no 0.45  Gerris buenoi isolate GBUE.00 unplaced genomic scaffo
  (68) !     0.027   35.4   0.0  PKSA02005483.1        540375    540166 -  cm    no 0.37  Ixodes scapularis tig00020996, whole genome shotgun s
  (69) !     0.028   35.3   0.0  VJMY01000034.1        120966    121153 +  cm    no 0.39  Neelides sp. FZ-2019 isolate LS population Neelides01
  (70) !     0.028   35.3   0.7  CM023449.1          71776380  71776698 +  cm    no 0.48  Haemaphysalis longicornis isolate HaeL-2018 chromosom
  (71) !     0.029   35.3   0.0  JAAAKQ010740001.1    7243966   7244136 +  cm    no 0.37  Zanna intricata isolate ZP7V8E2CI4, whole genome shot
  (72) !      0.03   35.2   1.1  KZ501812.1            182130    181940 -  cm    no 0.34  Ephemera danica unplaced genomic scaffold scaffold3, 
  (73) !     0.032   35.1   0.0  QFTL02000005.1      17556321  17556569 +  cm    no 0.41  Cydia pomonella strain Jiuquan scaffold5, whole genom
  (74) !     0.032   35.1   0.0  KI894746.1            277507    277680 +  cm    no 0.38  Limulus polyphemus unplaced genomic scaffold Scaffold
  (75) !     0.032   35.1   0.0  BDMR011732181.1           56       279 +  cm    no 0.38  Caridina multidentata DNA, contig: Cm_gen_AS01_contig
  (76) !     0.033   35.1   4.0  ML142790.1           5662929   5663072 +  cm    no 0.32  Bursaphelenchus xylophilus strain BxCN unplaced genom
  (77) !     0.034   35.1   8.0  PHTE01000022.1        352152    352375 +  cm    no 0.33  Leptopilina boulardi isolate Lb17 scaffold00022, whol
  (78) !     0.034   35.0   0.0  CM023449.1         314415807 314415568 -  cm    no 0.45  Haemaphysalis longicornis isolate HaeL-2018 chromosom
  (79) !     0.035   35.0   0.0  NEVH01024426.1       2075556   2075300 -  cm    no 0.39  Cryptotermes secundus scaffold540, whole genome shotg
  (80) !     0.035   35.0   0.2  LR736838.1          14702824  14703161 +  cm    no 0.45  Pecten maximus genome assembly, chromosome: 1
  (81) !     0.035   35.0   0.0  WNWK01057909.1          5927      6209 +  cm    no 0.46  Cherax destructor isolate CDF2 Contig057910, whole ge
  (82) !     0.041   34.8   5.3  VMOF01000002.1      43210103  43209786 -  cm    no 0.35  Trialeurodes vaporariorum isolate IVF HIC_SCAFFOLD_10
  (83) !     0.042   34.7   0.4  FN653234.1             33771     33956 +  cm    no 0.39  Oikopleura dioica, whole genome shotgun assembly, ref
  (84) !     0.043   34.7   0.6  CM023452.1         130563690 130563501 -  cm    no 0.37  Haemaphysalis longicornis isolate HaeL-2018 chromosom
  (85) !     0.043   34.7   0.0  CH897330.1               344       616 +  cm    no 0.42  Drosophila yakuba strain Tai18E2 v2_chrUn_4657 genomi
  (86) !     0.045   34.6   0.0  FZSS01000071.1         76881     77108 +  cm    no 0.41  Nippostrongylus brasiliensis strain MIMR genome assem
  (87) !     0.045   34.6   0.4  KK500143.1             23885     23756 -  cm    no 0.32  Glossina pallidipes unplaced genomic scaffold Scaffol
  (88) !     0.046   34.6   0.0  CACRWE010001399.1      34115     33871 -  cm    no 0.44  Pecten maximus genome assembly, contig: HiC_scaffold_
  (89) !     0.048   34.5   0.2  JAAQRG010214623.1        198       473 +  cm    no 0.37  Babylonia areolata isolate BA9 scf7180001108225, whol
  (90) !     0.049   34.5   6.0  JAAFCF010006596.1   17863826  17863623 -  cm    no 0.31  Helicorthomorpha holstii isolate hh20190605 SczTNLB_6
  (91) !     0.049   34.5   0.0  NFUK01003404.1          2355      1984 -  cm    no 0.41  Limnoperna fortunei isolate Jacui_Brazil L.FORTUNEI_i
  (92) !      0.05   34.5   0.0  PGRX01000490.1        647183    646890 -  cm    no 0.40  Periplaneta americana strain Shanghai urban area PaSC
  (93) !     0.051   34.4   0.0  ML158960.1            618750    618917 +  cm    no 0.45  Diachasma alloeum isolate Michigan unplaced genomic s
  (94) !     0.055   34.3   1.5  SRIE01047099.1        976656    976848 +  cm    no 0.34  Euprymna scolopes isolate PROMET0715V01 SCSUXZT_12257
  (95) !     0.058   34.3   0.1  PKSA02001134.1        997210    997107 -  cm    no 0.38  Ixodes scapularis tig00387855, whole genome shotgun s
  (96) !     0.061   34.2   1.3  DS232501.1            204167    204025 -  cm    no 0.31  Culex pipiens quinquefasciatus supercont3.689 genomic
  (97) !     0.063   34.1   0.5  LQIF01000887.1        434788    434651 -  cm    no 0.34  Eriocheir sinensis isolate Lh_M_001 haploid_887, whol
  (98) !     0.066   34.1   0.1  MJUU01019659.1          4700      4462 -  cm    no 0.38  Modiolus philippinarum isolate TK14-01 Mph_scaf_19660
  (99) !     0.066   34.1   0.2  WYDZ01074445.1     269577982 269577778 -  cm    no 0.37  Ornithoptera priamus isolate HCEC75X22J 76667, whole 
 (100) !     0.069   34.0   0.0  CM023277.1          43423440  43423597 +  cm    no 0.45  Paralithodes platypus isolate Beidaihe-2018 chromosom
 (101) !     0.075   33.9   0.0  WNWK01028461.1          7034      6791 -  cm    no 0.40  Cherax destructor isolate CDF2 Contig028462, whole ge
 (102) !     0.079   33.8   5.1  BDMT011175639.1          282       553 +  cm    no 0.35  Ligia exotica DNA, contig: Le_gen_AS01_contig_2159055
 (103) !     0.083   33.7   0.0  JFBF01005499.1          1415      1307 -  cm    no 0.38  Bactrocera dorsalis strain Punador scaffold05500, who
 (104) !     0.086   33.7   0.0  VMOF01000002.1      79307428  79307807 +  cm    no 0.43  Trialeurodes vaporariorum isolate IVF HIC_SCAFFOLD_10
 (105) !     0.087   33.7   0.1  ML142799.1            145062    145235 +  cm    no 0.36  Bursaphelenchus xylophilus strain BxCN unplaced genom
 (106) !     0.087   33.7   1.5  JABBCG010000011.1    4489240   4489427 +  cm    no 0.34  Thrips palmi isolate BJ-2018 HiC_scaffold_12, whole g
 (107) !      0.09   33.6   3.4  VCRD01005548.1          8809      9078 +  cm    no 0.35  Trinorchestia longiramus isolate TLONG-mixed scaffold
 (108) !     0.093   33.6   1.4  WNWK01014884.1         42053     42277 +  cm    no 0.35  Cherax destructor isolate CDF2 Contig014884, whole ge
 (109) !     0.098   33.5   0.9  LR736855.1          19843253  19843529 +  cm    no 0.40  Pecten maximus genome assembly, chromosome: 18
 (110) !     0.099   33.5   0.1  JAADYU010003712.1    1632390   1632271 -  cm    no 0.33  Heteractis magnifica isolate W9CBD1RZL8, whole genome
 (111) !       0.1   33.4   0.2  KZ885843.1             57816     57581 -  cm    no 0.37  Machilis hrabei unplaced genomic scaffold scaffold_17
 (112) !      0.11   33.4   1.2  CM023470.1          53759233  53759412 +  cm    no 0.33  Dermacentor silvarum isolate Dsil-2018 chromosome 1, 
 (113) !      0.11   33.4  11.0  ABIR03004089.1           734      1045 +  cm    no 0.39  Trichinella spiralis strain ISS 195 GL626889, whole g
 (114) !      0.11   33.4   0.0  WYDE01070001.1     256583465 256583296 -  cm    no 0.45  Adela reaumurella isolate 5BV95E6XVI, whole genome sh
 (115) !      0.11   33.4   2.0  DS231961.1            257238    257094 -  cm    no 0.30  Culex pipiens quinquefasciatus supercont3.149 genomic
 (116) !      0.11   33.3   0.0  SWLX010574827.1          455       237 -  cm    no 0.45  Limacina bulimoides isolate Genome based capture scaf
 (117) !      0.12   33.2   0.1  WUQG01516157.1           177        52 -  cm    no 0.34  Androctonus mauritanicus isolate RNQPSAB7FW 516158, w
 (118) !      0.12   33.2   2.4  HG823571.1               199       459 +  cm    no 0.36  Globodera pallida Lindley genomic scaffold, pathogens
 (119) !      0.12   33.2   0.4  LQIF01001526.1        155800    155949 +  cm    no 0.35  Eriocheir sinensis isolate Lh_M_001 haploid_1526, who
 (120) !      0.12   33.2   0.4  LQIF01001526.1        163173    163322 +  cm    no 0.35  Eriocheir sinensis isolate Lh_M_001 haploid_1526, who
 (121) !      0.13   33.0   6.8  PJUU01081677.1         12851     13025 +  cm    no 0.29  Hydra viridissima isolate Nicolet Hvir_jcf71800079631
 (122) !      0.14   33.0   0.0  VIIS01001216.1        102476    102633 +  cm    no 0.44  Amphibalanus amphitrite isolate SNU_AA5 Contig2091, w
 (123) !      0.14   33.0   0.0  QANH01000094.1        960661    960408 -  cm    no 0.44  Harpegnathos saltator strain DR-91 scaffold93, whole 
 (124) !      0.14   33.0   5.6  HG824378.1               839       979 +  cm    no 0.28  Globodera pallida Lindley genomic scaffold, pathogens
 (125) !      0.14   32.9   0.0  CM022048.1           7454794   7454899 +  cm    no 0.34  Spodoptera exigua isolate WH-S chromosome 2, whole ge
 (126) !      0.15   32.9   0.0  JAAAXY0100389392.1       249       395 +  cm    no 0.44  Magicicada septendecim isolate J4GVPIW7D5 389400, who
 (127) !      0.16   32.8   0.0  PKSA02004968.1        233789    233671 -  cm    no 0.42  Ixodes scapularis tig02187040, whole genome shotgun s
 (128) !      0.16   32.8  11.1  ML142790.1           5647829   5647525 -  cm    no 0.33  Bursaphelenchus xylophilus strain BxCN unplaced genom
 (129) !      0.16   32.8   1.6  QVRM01004035.1         37930     38108 +  cm    no 0.33  Dermanyssus gallinae isolate Moredun Mite_4035, whole
 (130) !      0.16   32.8   0.3  WHPX01000584.1        106878    106654 -  cm    no 0.36  Actinia equina isolate AE1 utg23732, whole genome sho
 (131) !      0.17   32.7   0.0  KZ497583.1            622312    622585 +  cm    no 0.41  Ephemera danica unplaced genomic scaffold scaffold153
 (132) !      0.17   32.7   0.3  JAAAKQ010074001.1  495508895 495509084 +  cm    no 0.34  Zanna intricata isolate ZP7V8E2CI4, whole genome shot
 (133) !      0.17   32.7  10.7  GL475405.1            163596    163348 -  cm    no 0.32  Caenorhabditis japonica strain DF5081 unplaced genomi
 (134) !      0.17   32.7   0.1  JXSR01S017065.1         5084      5230 +  cm    no 0.35  Ophiothrix spiculata isolate Osp01 Scaffold25356, who
 (135) !      0.18   32.6   0.1  FZSS01002454.1        810749    810529 -  cm    no 0.37  Nippostrongylus brasiliensis strain MIMR genome assem
 (136) !      0.19   32.5   2.7  CM022904.1           3789969   3789808 -  cm    no 0.35  Branchiostoma floridae strain S238N-H82 chromosome 19
 (137) !      0.19   32.5   0.4  WURT01075556.1     195730011 195730123 +  cm    no 0.32  Holothuria glaberrima isolate H2VCXXNX1Q, whole genom
 (138) !       0.2   32.5   0.1  QEEW01023095.1         23151     22883 -  cm    no 0.38  Cordylochernes scorpioides isolate IN4F04 scaffold234
 (139) !       0.2   32.5   0.2  JABSTQ010010667.1     115023    115243 +  cm    no 0.37  Ixodes persulcatus isolate Iper-2018 Seq10667, whole 
 (140) !       0.2   32.4   4.2  JZLH01S0399973.1       34838     35075 +  cm    no 0.34  Eucidaris tribuloides isolate Etri01 Scaffold4600, wh
 (141) !      0.22   32.3   0.0  PKSA02003558.1         60325     60576 +  cm    no 0.41  Ixodes scapularis tig00039792, whole genome shotgun s
 (142) !      0.22   32.3   0.2  SDAX010087888.1         2866      2651 -  cm    no 0.36  Conus consors isolate NC070619AB scaffold87886, whole
 (143) !      0.22   32.3   0.1  PNEQ01099617.1          5058      4934 -  cm    no 0.34  Medauroidea extradentata isolate BJ-2015 Med_ex_16415
 (144) !      0.23   32.3   2.0  PKSA02009241.1        246679    246822 +  cm    no 0.31  Ixodes scapularis tig00386765, whole genome shotgun s
 (145) !      0.23   32.3   4.0  SWKY01000005.1      55862990  55862867 -  cm    no 0.29  Aedes albopictus isolate FPA scaffold_5, whole genome
 (146) !      0.23   32.2   0.0  JABSTQ010008330.1      63338     63183 -  cm    no 0.39  Ixodes persulcatus isolate Iper-2018 Seq8330, whole g
 (147) !      0.24   32.2   0.0  LS529064.1             22216     22024 -  cm    no 0.40  Parapristionchus giblindavisi genome assembly, scaffo
 (148) !      0.24   32.2   0.0  PKSA02000637.1        594982    594761 -  cm    no 0.48  Ixodes scapularis tig00387636, whole genome shotgun s
 (149) !      0.24   32.2   0.3  WUQG01720000.1      39457875  39458124 +  cm    no 0.38  Androctonus mauritanicus isolate RNQPSAB7FW 720001, w
 (150) !      0.25   32.2   0.5  PGRX01001589.1        329008    328724 -  cm    no 0.37  Periplaneta americana strain Shanghai urban area PaSC
 (151) !      0.25   32.1   0.0  BLKM01007580.1         34062     33924 -  cm    no 0.40  Coptotermes formosanus DNA, original_scaffold_7126, w
 (152) !      0.25   32.1   0.0  JXSR01S053979.1        99842    100051 +  cm    no 0.38  Ophiothrix spiculata isolate Osp01 Scaffold5858, whol
 (153) !      0.25   32.1   5.3  WNWK01004820.1         37954     37699 -  cm    no 0.34  Cherax destructor isolate CDF2 Contig004820, whole ge
 (154) !      0.26   32.1   0.0  PJUT01257549.1           543       422 -  cm    no 0.39  Hydra oligactis isolate Cold Resistant HoCR_jcf718001
 (155) !      0.27   32.0   3.4  WOFM01000212.1       1767860   1767692 -  cm    no 0.32  Ericerus pela isolate colony RIRI-1 fragScaff_scaffol
 (156) !      0.27   32.0   0.1  WUAS01076668.1     167776063 167775945 -  cm    no 0.34  Stiretrus anchorago isolate SMLB0N8UGS, whole genome 
 (157) !      0.27   32.0   0.2  ML633133.1           1682450   1682575 +  cm    no 0.37  Parasteatoda tepidariorum strain Goettingen unplaced 
 (158) !      0.28   32.0   0.0  JXSR01S006458.1        61872     61679 -  cm    no 0.38  Ophiothrix spiculata isolate Osp01 Scaffold1581, whol
 (159) !      0.29   31.9   0.4  LFEI02000138.1        483635    483418 -  cm    no 0.35  Lingula anatina isolate Amm_Jpn scaffold138, whole ge
 (160) !      0.29   31.9   0.2  AAGJ06000021.1      34500365  34500195 -  cm    no 0.36  Strongylocentrotus purpuratus isolate Spur 01 spur5_s
 (161) !       0.3   31.9   0.1  JAAEEI010000871.1      11988     11831 -  cm    no 0.34  Pachypsylla venusta isolate AUS-FW-20181119 ScZCZ4B_8
 (162) !       0.3   31.8   0.2  FZSS01002544.1        533200    532908 -  cm    no 0.39  Nippostrongylus brasiliensis strain MIMR genome assem
 (163) !      0.32   31.8   8.2  JXLN01010636.1          3535      3363 -  cm    no 0.29  Sarcoptes scabiei isolate Arlian Lab Contig10635, who
 (164) !      0.32   31.8   1.3  PYHX01001421.1       1272832   1272947 +  cm    no 0.33  Cochliomyia hominivorax isolate J06 Research Colony t
 (165) !      0.33   31.7   1.3  HG819411.1             16898     17105 +  cm    no 0.39  Globodera pallida Lindley genomic scaffold, pathogens
 (166) !      0.33   31.7   0.8  PKSA02005665.1          4375      4654 +  cm    no 0.37  Ixodes scapularis tig00011672, whole genome shotgun s
 (167) !      0.33   31.7   0.1  CM023270.1          21271433  21271671 +  cm    no 0.39  Paralithodes platypus isolate Beidaihe-2018 chromosom
 (168) !      0.34   31.7   0.2  KZ893153.1             11429     11194 -  cm    no 0.37  Machilis hrabei unplaced genomic scaffold scaffold_24
 (169) !      0.35   31.6   1.6  CM019181.1           1165532   1165647 +  cm    no 0.28  Apolygus lucorum isolate 12Hb linkage group LG7, whol
 (170) !      0.37   31.6   0.3  SCLE01034102.1           418       689 +  cm    no 0.38  Bathochordaeus stygius isolate SS-2019 scaffold34123,
 (171) !      0.37   31.6   0.4  WNWK01037888.1         10053     10329 +  cm    no 0.38  Cherax destructor isolate CDF2 Contig037889, whole ge
 (172) !      0.37   31.5   0.9  AZMS01S00047597.1      21301     21168 -  cm    no 0.33  Acanthoscurria geniculata, whole genome shotgun seque
 (173) !      0.38   31.5   0.0  PKSA02004709.1        463097    462982 -  cm    no 0.35  Ixodes scapularis tig00003443, whole genome shotgun s
 (174) !      0.39   31.5   2.9  CM008075.1           2624500   2624608 +  cm    no 0.28  Pinctada martensii breed pearl oyster-OUG chromosome 
 (175) !      0.39   31.5   2.2  AJVK01117154.1           307       171 -  cm    no 0.29  Phlebotomus papatasi Contig92572.1, whole genome shot
 (176) !      0.39   31.5   0.0  JAABKL010013870.1       1892      1737 -  cm    no 0.36  Aurelia coerulea breed wild caught isolate EDW9GTL7WV
 (177) !       0.4   31.5   4.5  CM023449.1          71776416  71776113 -  cm    no 0.36  Haemaphysalis longicornis isolate HaeL-2018 chromosom
 (178) !       0.4   31.5   0.0  JTDY01000805.1         68097     67878 -  cm    no 0.43  Operophtera brumata isolate WM2013NL OBRU01_Sc00805, 
 (179) !       0.4   31.5   0.0  CABEGB010000077.1      10498     10338 -  cm    no 0.48  Crematogaster levior genome assembly, contig: 1067-62
 (180) !       0.4   31.4   0.0  KI894746.1            277662    277538 -  cm    no 0.37  Limulus polyphemus unplaced genomic scaffold Scaffold
 (181) !      0.41   31.4   0.4  ML142816.1            151618    151412 -  cm    no 0.35  Bursaphelenchus xylophilus strain BxCN unplaced genom
 (182) !      0.43   31.4   1.0  SCLH01001160.1         11554     11793 +  cm    no 0.35  Oikopleura vanhoeffeni isolate WitlessB-2012 scaffold
 (183) !      0.43   31.3   0.0  FZSS01002467.1        318515    318768 +  cm    no 0.43  Nippostrongylus brasiliensis strain MIMR genome assem
 (184) !      0.44   31.3   5.0  DS232196.1            191051    191198 +  cm    no 0.29  Culex pipiens quinquefasciatus supercont3.384 genomic
 (185) !      0.45   31.3   5.0  VNJL01007492.1            94       276 +  cm    no 0.33  Drosophila bakoue isolate Sao Tome Light scf718000143
 (186) !      0.45   31.3   0.5  AAGJ06000008.1      24719245  24719078 -  cm    no 0.36  Strongylocentrotus purpuratus isolate Spur 01 spur5_s
 (187) !      0.45   31.3   0.0  PKSA02001846.1        229072    228898 -  cm    no 0.44  Ixodes scapularis tig00006526, whole genome shotgun s
 (188) !      0.45   31.3   0.3  LGIB01001407.1         24708     24596 -  cm    no 0.35  Neodiprion lecontei isolate Nlec_01 scaffold_1407, wh
 (189) !      0.45   31.3   1.0  AAGJ06000006.1      26358880  26358691 -  cm    no 0.37  Strongylocentrotus purpuratus isolate Spur 01 spur5_s
 (190) !      0.46   31.2   1.7  JABSTQ010011052.1    3600332   3600176 -  cm    no 0.32  Ixodes persulcatus isolate Iper-2018 Seq11052, whole 
 (191) !      0.46   31.2   4.8  JH770313.1            112823    112553 -  cm    no 0.34  Patiria miniata unplaced genomic scaffold Scaffold170
 (192) !      0.47   31.2   0.1  CM014389.1         178589502 178589389 -  cm    no 0.32  Tachypleus tridentatus isolate NWPU-2018 chromosome 1
 (193) !      0.48   31.2   0.1  HG823541.1               604       345 -  cm    no 0.40  Globodera pallida Lindley genomic scaffold, pathogens
 (194) !      0.48   31.2   3.6  KB306104.1            948803    948502 -  cm    no 0.36  Capitella teleta unplaced genomic scaffold CAPTEscaff
 (195) !      0.48   31.2   2.2  KZ344579.1            452499    452698 +  cm    no 0.33  Ceratitis capitata unplaced genomic scaffold scaffold
 (196) !      0.49   31.1   0.8  CM009763.1          18911851  18912079 +  cm    no 0.36  Pomacea canaliculata isolate SZHN2017 linkage group L
 (197) !       0.5   31.1   0.0  PKSA02000251.1       4030489   4030177 -  cm    no 0.42  Ixodes scapularis tig00386302, whole genome shotgun s
 (198) !      0.52   31.1   0.2  WURT01066494.1          1451      1322 -  cm    no 0.34  Holothuria glaberrima isolate H2VCXXNX1Q, whole genom
 (199) !      0.54   31.0   0.3  LQNS02278094.1      35018209  35018333 +  cm    no 0.33  Parhyale hawaiensis isolate Chicago-F phaw_50.283826,
 (200) !      0.54   31.0   0.0  JAAAKQ010740001.1   37139641  37139521 -  cm    no 0.34  Zanna intricata isolate ZP7V8E2CI4, whole genome shot
 (201) !      0.55   31.0   0.3  AVCP010508191.1         4584      4704 +  cm    no 0.31  Locusta migratoria, whole genome shotgun sequence
 (202) !      0.56   31.0   0.0  CM023453.1          78986993  78987193 +  cm    no 0.41  Haemaphysalis longicornis isolate HaeL-2018 chromosom
 (203) !      0.59   30.9   0.4  CM009920.1           1802818   1802669 -  cm    no 0.34  Neodiprion lecontei isolate Nlec_01 linkage group LG5
 (204) !      0.59   30.9   0.6  PKSA02007248.1         56824     56657 -  cm    no 0.34  Ixodes scapularis tig00039134, whole genome shotgun s
 (205) !       0.6   30.9   2.2  ML142793.1           2195017   2194749 -  cm    no 0.35  Bursaphelenchus xylophilus strain BxCN unplaced genom
 (206) !       0.6   30.9   0.0  VMOF01000035.1      12654694  12654418 -  cm    no 0.42  Trialeurodes vaporariorum isolate IVF HIC_SCAFFOLD_13
 (207) !       0.6   30.9   0.2  CM023342.1          21760474  21760723 +  cm    no 0.37  Paralithodes platypus isolate Beidaihe-2018 chromosom
 (208) !      0.62   30.8   3.6  AVCP010785595.1         1520      1242 -  cm    no 0.35  Locusta migratoria, whole genome shotgun sequence
 (209) !      0.62   30.8   0.4  KI472607.1             55294     55445 +  cm    no 0.32  Diaphorina citri unplaced genomic scaffold scaffold58
 (210) !      0.63   30.8   0.9  WNWK01023283.1         20042     19731 -  cm    no 0.37  Cherax destructor isolate CDF2 Contig023284, whole ge
 (211) !      0.64   30.8   0.1  AZMS01S04743117.1        614       742 +  cm    no 0.36  Acanthoscurria geniculata, whole genome shotgun seque
 (212) !      0.65   30.7   0.0  FZSS01002688.1        239169    239361 +  cm    no 0.41  Nippostrongylus brasiliensis strain MIMR genome assem
 (213) !      0.67   30.7   4.2  ADOQ01004915.1           794       979 +  cm    no 0.39  Linepithema humile ctg7180000849608, whole genome sho
 (214) !      0.68   30.7   0.0  SWLX011729882.1          315        57 -  cm    no 0.41  Limacina bulimoides isolate Genome based capture scaf
 (215) !       0.7   30.6   0.0  KZ485040.1             68852     68990 +  cm    no 0.37  Eurytemora affinis strain Atlantic clade unplaced gen
 (216) !      0.72   30.6   0.0  JXMZ02017456.1          2224      2467 +  cm    no 0.39  Ixodes ricinus strain Charles River Contig3566, whole
 (217) !      0.74   30.5   0.6  NJRP01000450.1         43741     43602 -  cm    no 0.31  Aphaenogaster floridana strain apg0002 scaffold00450,
 (218) !      0.75   30.5   0.0  CADCXV010000732.1      63381     63157 -  cm    no 0.43  Trichogramma brassicae genome assembly, contig: Scaff
 (219) !      0.76   30.5   0.9  NJRO01002082.1         23355     23486 +  cm    no 0.30  Aphaenogaster fulva strain apg0003 scaffold02082, who
 (220) !      0.77   30.5   0.6  WURS01090721.1           995      1119 +  cm    no 0.31  Rhinocypha anisoptera isolate GQFSOMNHEM, whole genom
 (221) !      0.77   30.5   0.1  WURT01075556.1     263774213 263774323 +  cm    no 0.38  Holothuria glaberrima isolate H2VCXXNX1Q, whole genom
 (222) !      0.78   30.5   0.3  LYUA01004306.1         65593     65474 -  cm    no 0.32  Calopteryx splendens strain PI-2016 scaffold4306, who
 (223) !       0.8   30.4   1.3  NIPQ01115813.1          2405      2536 +  cm    no 0.32  Lepidotrigona ventralis hoosana isolate GBST1 scaffol
 (224) !       0.8   30.4   0.0  CACRWE010001275.1       2940      2734 -  cm    no 0.41  Pecten maximus genome assembly, contig: HiC_scaffold_
 (225) !      0.85   30.3   3.9  AVCP010759949.1         5368      5451 +  cm    no 0.23  Locusta migratoria, whole genome shotgun sequence
 (226) !      0.88   30.3   0.0  LJIJ01003217.1         19007     18708 -  cm    no 0.46  Orchesella cincta Ocin01_Sc3217, whole genome shotgun
 (227) !       0.9   30.3   0.0  WSYQ01000231.1          1469      1615 +  cm    no 0.35  Lysiphlebus fabarum strain IL-07-64 L.fabarum_tig0000
 (228) !      0.91   30.3   0.1  NJRN01000471.1         42063     41924 -  cm    no 0.34  Aphaenogaster miamiana strain apg0004 scaffold00471, 
 (229) !      0.91   30.3   0.1  NJRL01000773.1         73393     73532 +  cm    no 0.34  Aphaenogaster rudis strain apg0006 scaffold00773, who
 (230) !      0.92   30.2   0.2  KK115896.1            370873    370538 -  cm    no 0.39  Stegodyphus mimosarum unplaced genomic scaffold scaff
 (231) !      0.92   30.2   0.0  SWLX011214095.1          262        92 -  cm    no 0.40  Limacina bulimoides isolate Genome based capture scaf
 (232) !      0.92   30.2   0.0  CM023267.1          49623416  49623194 -  cm    no 0.45  Paralithodes platypus isolate Beidaihe-2018 chromosom
 (233) !      0.92   30.2   5.3  PYSK01000028.1        896463    896181 -  cm    no 0.34  Bombyx mandarina breed wild silkmoth isolate Bman2017
 (234) !      0.93   30.2   3.4  BDMR010406849.1          117       341 +  cm    no 0.34  Caridina multidentata DNA, contig: Cm_gen_AS01_contig
 (235) !      0.93   30.2   0.8  QEEW01024769.1         18022     18145 +  cm    no 0.30  Cordylochernes scorpioides isolate IN4F04 scaffold250
 (236) !      0.93   30.2   2.7  KZ494165.1            468255    468517 +  cm    no 0.35  Centruroides sculpturatus isolate CEXI.00-Female unpl
 (237) !      0.94   30.2   0.0  SCLH01000201.1        569661    569805 +  cm    no 0.40  Oikopleura vanhoeffeni isolate WitlessB-2012 scaffold
 (238) !      0.94   30.2   0.0  JHQJ01004986.1           330       462 +  cm    no 0.35  Bactrocera tryoni strain bent wings Btry6292, whole g
 (239) !      0.95   30.2   0.4  NJRL01002440.1          3600      3465 -  cm    no 0.32  Aphaenogaster rudis strain apg0006 scaffold02440, who
 (240) !      0.97   30.2   2.6  PHTE01000314.1        126558    126680 +  cm    no 0.28  Leptopilina boulardi isolate Lb17 scaffold00314, whol
 (241) !      0.99   30.1   0.0  CM022876.1          17714974  17715146 +  cm    no 0.40  Pachypsylla venusta isolate AUS-FW-20181119 chromosom
 (242) !      0.99   30.1   0.1  PYSK01000380.1          5299      5039 -  cm    no 0.43  Bombyx mandarina breed wild silkmoth isolate Bman2017
 ------ inclusion threshold ------
 (243) ?         1   30.1   0.4  QLNU01030450.1          9347      9207 -  cm    no 0.33  Dysdera silvatica isolate NMH25907 sequence_30451, wh
 (244) ?         1   30.1   0.0  VUNY01024807.1          2655      2806 +  cm    no 0.45  Lytechinus variegatus isolate Jap-2015-2 scaffold4667
 (245) ?         1   30.1   3.4  CM016860.1         178602550 178602801 +  cm    no 0.34  Octopus vulgaris isolate Ov201803 linkage group LG2, 
 (246) ?         1   30.1   0.4  VMOF01000001.1      61920543  61920874 +  cm    no 0.38  Trialeurodes vaporariorum isolate IVF HIC_SCAFFOLD_1,
 (247) ?       1.1   30.0   0.0  WSXT01007279.1      96027415  96027672 +  cm    no 0.39  Callirhytis sp. RG_2019_326, whole genome shotgun seq
 (248) ?       1.1   30.0   0.1  LZCU01045866.1           164        13 -  cm    no 0.36  Asymmetron lucayanum isolate AD20110701 scaffold17350
 (249) ?       1.1   30.0   0.0  BGPR01002842.1        157489    157269 -  cm    no 0.45  Araneus ventricosus DNA, scaffold_2841, whole genome 
 (250) ?       1.1   30.0  15.9  CM023452.1         112447607 112447370 -  cm    no 0.33  Haemaphysalis longicornis isolate HaeL-2018 chromosom
 (251) ?       1.1   30.0   0.1  PGRX01000773.1         30928     31312 +  cm    no 0.39  Periplaneta americana strain Shanghai urban area PaSC
 (252) ?       1.1   30.0   0.0  SRIE01049505.1       1142875   1143049 +  cm    no 0.38  Euprymna scolopes isolate PROMET0715V01 SCSUXZT_23944
 (253) ?       1.1   30.0   0.1  JABXWC010000004.1   39806018  39805671 -  cm    no 0.40  Tegillarca granosa isolate TG-2019 Hic_asm_3, whole g
 (254) ?       1.1   30.0   0.4  NIGP01003643.1         52649     52552 -  cm    no 0.36  Aedes aegypti strain LVP_AGWG AGWG_AaegL5_000507F_001
 (255) ?       1.1   30.0   2.3  KZ491415.1            453960    453718 -  cm    no 0.35  Copidosoma floridanum isolate CFLO.00-Male unplaced g
 (256) ?       1.1   30.0   1.0  JJRX02041596.1         16874     16724 -  cm    no 0.32  Latrodectus hesperus isolate LHES.00 contig_41596, wh
 (257) ?       1.1   30.0   0.0  CM023456.1          26104532  26104728 +  cm    no 0.46  Haemaphysalis longicornis isolate HaeL-2018 chromosom
 (258) ?       1.1   30.0   0.9  AVCP010636956.1         6667      6804 +  cm    no 0.34  Locusta migratoria, whole genome shotgun sequence
 (259) ?       1.1   29.9   0.3  AVCP010393101.1         6110      6286 +  cm    no 0.34  Locusta migratoria, whole genome shotgun sequence
 (260) ?       1.1   29.9   0.7  SDAX010129729.1         1787      1663 -  cm    no 0.32  Conus consors isolate NC070619AB scaffold129727, whol
 (261) ?       1.1   29.9   0.8  CM023474.1         175743028 175742767 -  cm    no 0.36  Dermacentor silvarum isolate Dsil-2018 chromosome 5, 
 (262) ?       1.2   29.9   0.0  LFLW010030908.1         2741      2441 -  cm    no 0.52  Conus tribblei isolate 0317_1 scaffold33948, whole ge
 (263) ?       1.2   29.9   0.0  VMOF01000111.1      90272834  90272621 -  cm    no 0.40  Trialeurodes vaporariorum isolate IVF HIC_SCAFFOLD_2,
 (264) ?       1.2   29.9   0.0  PKSA02003693.1         41902     42031 +  cm    no 0.36  Ixodes scapularis tig00011776, whole genome shotgun s
 (265) ?       1.2   29.8   2.4  PKSA02001087.1        553640    553751 +  cm    no 0.30  Ixodes scapularis tig02189424, whole genome shotgun s
 (266) ?       1.2   29.8   4.3  VNJL01007492.1          1471      1652 +  cm    no 0.34  Drosophila bakoue isolate Sao Tome Light scf718000143
 (267) ?       1.2   29.8   2.0  KZ807458.1            401889    402113 +  cm    no 0.34  Oncopeltus fasciatus isolate OFAS.00 unplaced genomic
 (268) ?       1.2   29.8   0.1  WIUW01001746.1          6155      5966 -  cm    no 0.36  Tetragonula davenporti isolate gold-coast NODE_1747_l
 (269) ?       1.2   29.8   0.4  SDII01133023.1            36       397 +  cm    no 0.38  Fritillaria borealis isolate Espegrend-2014 NODE_6505
 (270) ?       1.3   29.8   0.4  CABPRJ010000003.1    1922120   1922300 +  cm    no 0.39  Cinara cedri genome assembly, contig: cinced3_s0003, 
 (271) ?       1.3   29.8   0.7  VMOF01000001.1      24814954  24814722 -  cm    no 0.36  Trialeurodes vaporariorum isolate IVF HIC_SCAFFOLD_1,
 (272) ?       1.3   29.8   8.3  QCYY01003564.1        155860    155605 -  cm    no 0.32  Penaeus vannamei breed Kehai No.1 LVANscaffold_3566, 
 (273) ?       1.3   29.7   0.8  VUNX01029308.1        153421    153252 -  cm    no 0.39  Anneissia japonica isolate Jap-2015-1 scaffold5330_le
 (274) ?       1.3   29.7   0.1  WUAS01076668.1       2402798   2402916 +  cm    no 0.34  Stiretrus anchorago isolate SMLB0N8UGS, whole genome 
 (275) ?       1.3   29.7   0.0  WUUA010733334.1    259026101 259026303 +  cm    no 0.40  Anentome helena isolate T41YLWIQPU, whole genome shot
 (276) ?       1.3   29.7   0.0  CM008043.1           3882870   3882662 -  cm    no 0.40  Aedes aegypti strain LVP_AGWG chromosome 1, whole gen
 (277) ?       1.3   29.7   2.8  VNJL01012219.1          1386      1592 +  cm    no 0.35  Drosophila bakoue isolate Sao Tome Light scf718000142
 (278) ?       1.3   29.7   0.1  HG821513.1              3646      3873 +  cm    no 0.44  Globodera pallida Lindley genomic scaffold, pathogens
 (279) ?       1.3   29.7   0.0  PKSA02006354.1       1410820   1410976 +  cm    no 0.48  Ixodes scapularis tig00001631, whole genome shotgun s
 (280) ?       1.4   29.7  18.7  WYDZ01079576.1           338       154 -  cm    no 0.25  Ornithoptera priamus isolate HCEC75X22J 81798, whole 
 (281) ?       1.4   29.7   0.2  JAAAKQ010074001.1  240760953 240761107 +  cm    no 0.34  Zanna intricata isolate ZP7V8E2CI4, whole genome shot
 (282) ?       1.4   29.6   0.0  VUNY01015935.1          2964      3277 +  cm    no 0.44  Lytechinus variegatus isolate Jap-2015-2 scaffold1324
 (283) ?       1.4   29.6   3.2  PKSA02002648.1         75280     74989 -  cm    no 0.35  Ixodes scapularis tig00389684, whole genome shotgun s
 (284) ?       1.4   29.6   0.7  LS085383.1              4415      4568 +  cm    no 0.38  Acartia tonsa genome assembly, scaffold: NODE_44150_l
 (285) ?       1.4   29.6   3.6  PGRX01002868.1        193158    192930 -  cm    no 0.34  Periplaneta americana strain Shanghai urban area PaSC
 (286) ?       1.4   29.6   0.9  AVCP010175662.1         3910      3821 -  cm    no 0.28  Locusta migratoria, whole genome shotgun sequence
 (287) ?       1.4   29.6   0.0  KZ871938.1              7766      7534 -  cm    no 0.41  Machilis hrabei unplaced genomic scaffold scaffold_30
 (288) ?       1.4   29.6   0.1  AWGM01101283.1          6860      6709 -  cm    no 0.34  Asian citrus Psyllid, Diaphorina citri - Florida Stra
 (289) ?       1.4   29.6   7.4  BGPR01080532.1          5433      5729 +  cm    no 0.38  Araneus ventricosus DNA, scaffold_80532, whole genome
 (290) ?       1.4   29.6   0.1  JXSR01S012948.1        34930     34860 -  cm    no 0.30  Ophiothrix spiculata isolate Osp01 Scaffold21650, who
 (291) ?       1.5   29.5   6.4  JABSTQ010010222.1     173464    173725 +  cm    no 0.34  Ixodes persulcatus isolate Iper-2018 Seq10222, whole 
 (292) ?       1.5   29.5   3.7  NKXL01023245.1         16119     15983 -  cm    no 0.28  Dryococelus australis isolate BP.DAU1 contig54599, wh
 (293) ?       1.5   29.5   0.1  QFTL02000013.1      13104594  13104480 -  cm    no 0.32  Cydia pomonella strain Jiuquan scaffold13, whole geno
 (294) ?       1.6   29.5   5.0  JAAAKQ010074001.1  100532353 100532094 -  cm    no 0.33  Zanna intricata isolate ZP7V8E2CI4, whole genome shot
 (295) ?       1.6   29.4   0.0  JAAAKQ010072348.1       4942      4776 -  cm    no 0.41  Zanna intricata isolate ZP7V8E2CI4, whole genome shot
 (296) ?       1.6   29.4   0.0  CACRWE010002198.1      11640     11907 +  cm    no 0.41  Pecten maximus genome assembly, contig: HiC_scaffold_
 (297) ?       1.6   29.4   5.9  SAYR01010608.1        355265    355504 +  cm    no 0.35  Argopecten irradians irradians isolate WCD-201808 Con
 (298) ?       1.6   29.4   0.1  AVCP010053920.1         2522      2406 -  cm    no 0.32  Locusta migratoria, whole genome shotgun sequence
 (299) ?       1.6   29.4   4.9  VNJN01004040.1        248487    248297 -  cm    no 0.36  Drosophila mayri isolate 14028-0591.01 scf71800010736
 (300) ?       1.6   29.4   0.1  QLNU01022911.1          5513      5749 +  cm    no 0.37  Dysdera silvatica isolate NMH25907 sequence_22911, wh
 (301) ?       1.6   29.4   0.0  JABSTQ010011541.1     846280    846593 +  cm    no 0.41  Ixodes persulcatus isolate Iper-2018 Seq11541, whole 
 (302) ?       1.6   29.4   0.0  JABSTQ010009451.1     544359    544235 -  cm    no 0.43  Ixodes persulcatus isolate Iper-2018 Seq9451, whole g
 (303) ?       1.7   29.3   9.0  AVCP010114617.1         5074      5374 +  cm    no 0.34  Locusta migratoria, whole genome shotgun sequence
 (304) ?       1.7   29.3  11.4  UWOG011818348.1          205        79 -  cm    no 0.24  Neuroterus quercusbaccarum genome assembly, contig: c
 (305) ?       1.7   29.3   5.6  WURT01000756.1      40405619  40405918 +  cm    no 0.35  Holothuria glaberrima isolate H2VCXXNX1Q, whole genom
 (306) ?       1.7   29.3   0.9  AAGJ06000011.1       1362477   1362698 +  cm    no 0.36  Strongylocentrotus purpuratus isolate Spur 01 spur5_s
 (307) ?       1.7   29.3   0.0  PKSA02006315.1        184648    184759 +  cm    no 0.40  Ixodes scapularis tig02185456, whole genome shotgun s
 (308) ?       1.8   29.3   1.0  ML142806.1            509509    509237 -  cm    no 0.37  Bursaphelenchus xylophilus strain BxCN unplaced genom
 (309) ?       1.8   29.3   0.6  CM010869.1           8526935   8527190 +  cm    no 0.36  Ooceraea biroi isolate clonal line C1 chromosome 14, 
 (310) ?       1.8   29.2   0.5  LQNS02278157.1       7577871   7577992 +  cm    no 0.31  Parhyale hawaiensis isolate Chicago-F phaw_50.283866,
 (311) ?       1.8   29.2   0.0  PKSA02006237.1       1157967   1158141 +  cm    no 0.43  Ixodes scapularis tig00386618, whole genome shotgun s
 (312) ?       1.8   29.2   0.7  VATC01000087.1         76375     76590 +  cm    no 0.35  Brachionus rotundiformis isolate Italy2 NODE_87_lengt
 (313) ?       1.9   29.2   0.1  CM023457.1          23171844  23171564 -  cm    no 0.41  Haemaphysalis longicornis isolate HaeL-2018 chromosom
 (314) ?       1.9   29.2   1.2  VSFE01002130.1         29800     29939 +  cm    no 0.32  Cherax quadricarinatus isolate DWN scaff_2130, whole 
 (315) ?       1.9   29.2   2.8  WXZC01076445.1     202580304 202580052 -  cm    no 0.36  Paelopatides confundens isolate 4YGR6EHQ0Y, whole gen
 (316) ?       1.9   29.2   0.5  BDMT010624458.1          146       344 +  cm    no 0.35  Ligia exotica DNA, contig: Le_gen_AS01_contig_2513523
 (317) ?       1.9   29.2   0.1  FIZR01021149.1          4159      4338 +  cm    no 0.38  Ferrisia virgata genome assembly, contig: NODE_13118_
 (318) ?         2   29.1   0.8  ML142821.1            338473    338651 +  cm    no 0.35  Bursaphelenchus xylophilus strain BxCN unplaced genom
 (319) ?         2   29.1   0.0  QEEW01004376.1         11742     11910 +  cm    no 0.38  Cordylochernes scorpioides isolate IN4F04 scaffold447
 (320) ?         2   29.1   0.1  CM016862.1          62361054  62360926 -  cm    no 0.34  Octopus vulgaris isolate Ov201803 linkage group LG4, 
 (321) ?         2   29.1   0.5  BDMT010624458.1          293        95 -  cm    no 0.35  Ligia exotica DNA, contig: Le_gen_AS01_contig_2513523
 (322) ?         2   29.1   1.7  CM023293.1          16646615  16646854 +  cm    no 0.35  Paralithodes platypus isolate Beidaihe-2018 chromosom
 (323) ?         2   29.1   0.3  VIGR010039735.1          686       581 -  cm    no 0.30  Penaeus monodon isolate 26D Scaffold39735, whole geno
 (324) ?         2   29.1   1.1  CM012207.1           4704567   4704667 +  cm    no 0.28  Daphnia magna strain SK linkage group LG3, whole geno
 (325) ?         2   29.1   0.0  FZSS01002758.1        132491    132343 -  cm    no 0.37  Nippostrongylus brasiliensis strain MIMR genome assem
 (326) ?       2.1   29.1  17.7  SRIE01025177.1       2583334   2583060 -  cm    no 0.31  Euprymna scolopes isolate PROMET0715V01 SCSUXZT_26500
 (327) ?       2.1   29.1   0.0  LVVV01279464.1           287       154 -  cm    no 0.40  Amphinemura sulcicollis isolate Dwyryd 2959783, whole
 (328) ?       2.1   29.0   0.1  PKSA02014523.1         92623     92414 -  cm    no 0.38  Ixodes scapularis tig00036738, whole genome shotgun s
 (329) ?       2.1   29.0   0.1  DS469520.1           1543424   1543570 +  cm    no 0.35  Nematostella vectensis NEMVEscaffold_14 genomic scaff
 (330) ?       2.1   29.0   0.5  QFTL02000006.1      20041957  20042141 +  cm    no 0.34  Cydia pomonella strain Jiuquan scaffold6, whole genom
 (331) ?       2.1   29.0   0.1  VMOF01000002.1       9527272   9526937 -  cm    no 0.40  Trialeurodes vaporariorum isolate IVF HIC_SCAFFOLD_10
 (332) ?       2.1   29.0   0.0  SJJU01004784.1         25316     25101 -  cm    no 0.39  Conopomorpha cramerella isolate LKM Madai Ccr_004784,
 (333) ?       2.1   29.0   0.2  BGPR01008738.1          7011      6907 -  cm    no 0.30  Araneus ventricosus DNA, scaffold_8737, whole genome 
 (334) ?       2.2   29.0   1.2  WURT01001256.1          1993      2120 +  cm    no 0.30  Holothuria glaberrima isolate H2VCXXNX1Q, whole genom
 (335) ?       2.2   29.0   0.2  KI474142.1             33477     33592 +  cm    no 0.31  Diaphorina citri unplaced genomic scaffold scaffold16
 (336) ?       2.2   29.0   0.1  BDMR011465100.1          188        43 -  cm    no 0.34  Caridina multidentata DNA, contig: Cm_gen_AS01_contig
 (337) ?       2.2   29.0   0.0  LR547459.1             32097     31946 -  cm    no 0.37  Caenorhabditis sp. 32 LS-2015 strain JU2788 genome as
 (338) ?       2.2   29.0   5.0  SWKY01000002.1     100521048 100520727 -  cm    no 0.35  Aedes albopictus isolate FPA scaffold_2, whole genome
 (339) ?       2.2   28.9   0.0  AZMS01S00075942.1       8146      7979 -  cm    no 0.38  Acanthoscurria geniculata, whole genome shotgun seque
 (340) ?       2.2   28.9   0.0  SCLE01455801.1           159       405 +  cm    no 0.41  Bathochordaeus stygius isolate SS-2019 scaffold460465
 (341) ?       2.3   28.9   0.9  KI472931.1            176285    176121 -  cm    no 0.36  Diaphorina citri unplaced genomic scaffold scaffold38
 (342) ?       2.3   28.9   1.6  WNWK01058480.1          9438      9705 +  cm    no 0.40  Cherax destructor isolate CDF2 Contig058481, whole ge
 (343) ?       2.3   28.9   0.0  OZJO01003331.1         24828     25051 +  cm    no 0.38  Acrobeloides nanus genome assembly, contig: ACRNAN_sc
 (344) ?       2.3   28.9   0.0  QANH01000226.1        194178    194408 +  cm    no 0.43  Harpegnathos saltator strain DR-91 scaffold225, whole
 (345) ?       2.3   28.9   2.2  QZCQ01000006.1       1848963   1849081 +  cm    no 0.28  Hyposmocoma kahamanoa isolate Upper Palolo Valley 67,
 (346) ?       2.3   28.9   2.3  PKSA02014697.1         31780     31918 +  cm    no 0.31  Ixodes scapularis tig00038614, whole genome shotgun s
 (347) ?       2.3   28.9   0.0  FZSS01000909.1         14538     14341 -  cm    no 0.38  Nippostrongylus brasiliensis strain MIMR genome assem
 (348) ?       2.3   28.9   0.7  ML763014.1            362111    361950 -  cm    no 0.33  Frankliniella occidentalis isolate FOCC.00 unplaced g
 (349) ?       2.4   28.8   0.0  JABSTQ010010364.1      89245     89454 +  cm    no 0.46  Ixodes persulcatus isolate Iper-2018 Seq10364, whole 
 (350) ?       2.4   28.8   0.4  JXMZ02120922.1           750       576 -  cm    no 0.34  Ixodes ricinus strain Charles River Contig54477, whol
 (351) ?       2.4   28.8   1.1  JJRX02087819.1          2629      2514 -  cm    no 0.30  Latrodectus hesperus isolate LHES.00 contig_87819, wh
 (352) ?       2.4   28.8   0.1  WNWK01052098.1          6692      6932 +  cm    no 0.37  Cherax destructor isolate CDF2 Contig052099, whole ge
 (353) ?       2.4   28.8   1.3  WNWK01017946.1         33657     33523 -  cm    no 0.30  Cherax destructor isolate CDF2 Contig017946, whole ge
 (354) ?       2.4   28.8   0.0  QCYY01001667.1       1042068   1042279 +  cm    no 0.39  Penaeus vannamei breed Kehai No.1 LVANscaffold_1668, 
 (355) ?       2.4   28.8   0.0  CM023459.1         177271671 177271441 -  cm    no 0.39  Rhipicephalus microplus isolate Rmic-2018 chromosome 
 (356) ?       2.5   28.8   0.1  SWLX013354458.1           90       349 +  cm    no 0.39  Limacina bulimoides isolate Genome based capture scaf
 (357) ?       2.5   28.8   2.2  CM019696.1          16388730  16388583 -  cm    no 0.32  Achatina immaculata isolate DP-2019 linkage group LG1
 (358) ?       2.5   28.8   0.0  SWLX010317989.1          739       997 +  cm    no 0.40  Limacina bulimoides isolate Genome based capture scaf
 (359) ?       2.5   28.7   1.0  QLNU01011348.1         46003     45685 -  cm    no 0.37  Dysdera silvatica isolate NMH25907 sequence_11347, wh
 (360) ?       2.5   28.7   0.0  JAABKJ010029185.1       2273      2101 -  cm    no 0.38  Andricus grossulariae isolate 2J0L3J2C9Q, whole genom
 (361) ?       2.6   28.7   0.0  CH899551.1               222       340 +  cm    no 0.42  Drosophila yakuba strain Tai18E2 v2_chrUn_6879 genomi
 (362) ?       2.6   28.7   0.0  PKSA02005866.1         14003     14299 +  cm    no 0.44  Ixodes scapularis tig00039544, whole genome shotgun s
 (363) ?       2.6   28.7   0.2  PGFW01035248.1          2089      2222 +  cm    no 0.32  Haematobia irritans strain Kerrville in vitro suscept
 (364) ?       2.6   28.7   0.1  CM016861.1         127598295 127598445 +  cm    no 0.34  Octopus vulgaris isolate Ov201803 linkage group LG3, 
 (365) ?       2.6   28.7   0.8  KK351807.1           1223975   1223827 -  cm    no 0.32  Glossina fuscipes fuscipes unplaced genomic scaffold 
 (366) ?       2.6   28.7   6.9  SCLH01000879.1        285230    285072 -  cm    no 0.30  Oikopleura vanhoeffeni isolate WitlessB-2012 scaffold
 (367) ?       2.6   28.7   0.1  FLTH02000004.1       2813642   2813266 -  cm    no 0.40  Daphnia pulex genome assembly, contig: scaffold_4, wh
 (368) ?       2.6   28.7   1.9  MJUT01009003.1        151926    151721 -  cm    no 0.34  Bathymodiolus platifrons isolate Jiaolong_Div055_RL01
 (369) ?       2.7   28.7   0.0  SWLX011726427.1          361        99 -  cm    no 0.40  Limacina bulimoides isolate Genome based capture scaf
 (370) ?       2.7   28.7   0.3  VMOF01000220.1      53568188  53568487 +  cm    no 0.38  Trialeurodes vaporariorum isolate IVF HIC_SCAFFOLD_3,
 (371) ?       2.7   28.7   0.3  GL888584.1            496247    496133 -  cm    no 0.32  Acromyrmex echinatior unplaced genomic scaffold scaff
 (372) ?       2.7   28.6   1.0  QUOF019244504.1          267        78 -  cm    no 0.34  Palaemon carinicauda isolate YSFRI1108 C84874808, who
 (373) ?       2.8   28.6   2.3  RBVU02000005.1      50080489  50080626 +  cm    no 0.33  Sinella curviseta isolate NJ population Scur_Chr00005
 (374) ?       2.8   28.6   0.6  QCYY01003268.1         43823     43571 -  cm    no 0.36  Penaeus vannamei breed Kehai No.1 LVANscaffold_3270, 
 (375) ?       2.8   28.6   0.5  JAAAJZ010001999.1       7892      7628 -  cm    no 0.38  Actinopyga echinites isolate 5BHN7LBGNF NODE_2002_len
 (376) ?       2.8   28.6   0.0  SWKY01000018.1      24230807  24231022 +  cm    no 0.37  Aedes albopictus isolate FPA scaffold_18, whole genom
 (377) ?       2.9   28.6   6.3  CM022396.1          86043918  86043689 -  cm    no 0.32  Carcinoscorpius rotundicauda isolate IMCB_SINMHF_001 
 (378) ?       2.9   28.6   0.7  SDAX010039636.1         5872      5732 -  cm    no 0.35  Conus consors isolate NC070619AB scaffold39636, whole
 (379) ?       2.9   28.6   0.2  AZMS01S00176127.1       7727      7865 +  cm    no 0.34  Acanthoscurria geniculata, whole genome shotgun seque
 (380) ?       2.9   28.6   0.2  PGRX01012218.1         38484     38602 +  cm    no 0.31  Periplaneta americana strain Shanghai urban area PaSC
 (381) ?       2.9   28.5   2.7  CM023308.1          59791925  59791628 -  cm    no 0.40  Paralithodes platypus isolate Beidaihe-2018 chromosom
 (382) ?         3   28.5   0.0  WNWK01043473.1         15016     14808 -  cm    no 0.43  Cherax destructor isolate CDF2 Contig043474, whole ge
 (383) ?         3   28.5   0.9  SWKY01000001.1      85110265  85110149 -  cm    no 0.32  Aedes albopictus isolate FPA scaffold_1, whole genome
 (384) ?         3   28.5   0.0  LQNS02278187.1      11477674  11477508 -  cm    no 0.38  Parhyale hawaiensis isolate Chicago-F phaw_50.283875a
 (385) ?         3   28.5   0.5  SWKY01000013.1      51313977  51314118 +  cm    no 0.34  Aedes albopictus isolate FPA scaffold_13, whole genom
 (386) ?         3   28.5   0.0  KI273256.1            133756    133929 +  cm    no 0.41  Apis dorsata unplaced genomic scaffold scaffold_126, 
 (387) ?         3   28.5   0.0  JXOS01116163.1          1923      2038 +  cm    no 0.42  Cirrula hians isolate BV_Ehians scaffold272056, whole
 (388) ?         3   28.5   3.3  CM023472.1         182568155 182567868 -  cm    no 0.36  Dermacentor silvarum isolate Dsil-2018 chromosome 3, 
 (389) ?       3.1   28.5   0.0  JABSTQ010009789.1     549950    549779 -  cm    no 0.37  Ixodes persulcatus isolate Iper-2018 Seq9789, whole g
 (390) ?       3.1   28.5   0.6  CM023473.1          18911002  18911155 +  cm    no 0.34  Dermacentor silvarum isolate Dsil-2018 chromosome 4, 
 (391) ?       3.1   28.5   0.0  SUNJ01003384.1        187778    187658 -  cm    no 0.35  Fasciola gigantica isolate Uganda_cow_1 F_gigantica-1
 (392) ?       3.1   28.5   3.4  QEWZ01004461.1         13092     12978 -  cm    no 0.30  Schizaphis graminum strain LNK 85703_pilon, whole gen
 (393) ?       3.1   28.5   0.5  WUQG01264499.1           210       348 +  cm    no 0.32  Androctonus mauritanicus isolate RNQPSAB7FW 264500, w
 (394) ?       3.1   28.5   1.9  OZJO01010968.1           344       579 +  cm    no 0.35  Acrobeloides nanus genome assembly, contig: ACRNAN_sc
 (395) ?       3.1   28.5   1.9  CM019706.1          12716790  12716917 +  cm    no 0.30  Achatina immaculata isolate DP-2019 linkage group LG2
 (396) ?       3.1   28.5   0.0  VMBQ01001212.1        170689    170484 -  cm    no 0.39  Dreissena rostriformis isolate ADC2019 scaffold1344, 
 (397) ?       3.1   28.5   5.1  MJUT01002733.1        526325    526497 +  cm    no 0.31  Bathymodiolus platifrons isolate Jiaolong_Div055_RL01
 (398) ?       3.1   28.4   0.3  SRIE01009023.1        400006    399809 -  cm    no 0.37  Euprymna scolopes isolate PROMET0715V01 SCSUXZT_17948
 (399) ?       3.2   28.4   0.5  WUQG01104527.1           334       200 -  cm    no 0.33  Androctonus mauritanicus isolate RNQPSAB7FW 104528, w
 (400) ?       3.2   28.4   0.0  BDMT011030780.1          357       499 +  cm    no 0.39  Ligia exotica DNA, contig: Le_gen_AS01_contig_2098967
 (401) ?       3.2   28.4   0.0  PKSA02011973.1         95432     95121 -  cm    no 0.40  Ixodes scapularis tig00016659, whole genome shotgun s
 (402) ?       3.2   28.4   0.0  RCWM01001108.1         65245     65075 -  cm    no 0.41  Euschistus heros isolate 2730 contig01108, whole geno
 (403) ?       3.2   28.4   0.2  LSRL02000115.1        203451    203322 -  cm    no 0.34  Drosophila navojoa isolate navoj_Jal97, whole genome 
 (404) ?       3.2   28.4   0.0  JAAAKQ010000221.1      32948     33075 +  cm    no 0.35  Zanna intricata isolate ZP7V8E2CI4, whole genome shot
 (405) ?       3.3   28.4   1.0  AZTN01451752.1           401       195 -  cm    no 0.34  Limulus polyphemus, whole genome shotgun sequence
 (406) ?       3.3   28.4   0.1  NJRN01000368.1           990       720 -  cm    no 0.39  Aphaenogaster miamiana strain apg0004 scaffold00368, 
 (407) ?       3.3   28.4   0.1  WIUU01006794.1         11220     11090 -  cm    no 0.35  Tetragonula carbonaria isolate newcomen_st_2017 NODE_
 (408) ?       3.3   28.4   0.1  WIUW01011950.1           591       721 +  cm    no 0.35  Tetragonula davenporti isolate gold-coast NODE_11952_
 (409) ?       3.3   28.4   3.6  CM016861.1          86186123  86186365 +  cm    no 0.34  Octopus vulgaris isolate Ov201803 linkage group LG3, 
 (410) ?       3.3   28.4   0.1  JAAAKQ010074001.1  348570919 348570712 -  cm    no 0.36  Zanna intricata isolate ZP7V8E2CI4, whole genome shot
 (411) ?       3.3   28.4   0.2  VSFE01004663.1         18247     18121 -  cm    no 0.31  Cherax quadricarinatus isolate DWN scaff_4664, whole 
 (412) ?       3.3   28.3   0.0  JABSTQ010010739.1     163575    163272 -  cm    no 0.42  Ixodes persulcatus isolate Iper-2018 Seq10739, whole 
 (413) ?       3.4   28.3   0.1  WIUV01021764.1          2599      2469 -  cm    no 0.34  Tetragonula hockingsi isolate newcomen_st_2017 NODE_2
 (414) ?       3.4   28.3   2.4  SDAX010053198.1         4620      4720 +  cm    no 0.31  Conus consors isolate NC070619AB scaffold53198, whole
 (415) ?       3.4   28.3   0.0  FZSS01002916.1        126333    126112 -  cm    no 0.41  Nippostrongylus brasiliensis strain MIMR genome assem
 (416) ?       3.4   28.3   0.0  PKSA02010773.1         20217     20389 +  cm    no 0.40  Ixodes scapularis tig00008875, whole genome shotgun s
 (417) ?       3.5   28.3   2.6  SRIE01004235.1       2675192   2675428 +  cm    no 0.34  Euprymna scolopes isolate PROMET0715V01 SCSUXZT_16389
 (418) ?       3.5   28.3   0.5  FIZV01039943.1          2310      2433 +  cm    no 0.34  Trionymus perrisii genome assembly, contig: NODE_5162
 (419) ?       3.5   28.3   0.1  AAGJ06000021.1       8945799   8945595 -  cm    no 0.38  Strongylocentrotus purpuratus isolate Spur 01 spur5_s
 (420) ?       3.6   28.3   0.8  NEVH01002981.1         40908     41005 +  cm    no 0.32  Cryptotermes secundus scaffold47, whole genome shotgu
 (421) ?       3.6   28.2   0.2  JUFY01036079.1         10127     10385 +  cm    no 0.37  Leptopilina clavipes strain GBW scf7180005177288, who
 (422) ?       3.6   28.2   0.1  VNKA01005635.1        543854    543979 +  cm    no 0.34  Drosophila birchii isolate 14028-0521.00 scf718000061
 (423) ?       3.6   28.2   0.5  KQ977649.1            324604    324843 +  cm    no 0.36  Cyphomyrmex costatus isolate MS0001 chromosome Unknow
 (424) ?       3.7   28.2   0.0  CM022881.1          18986920  18986706 -  cm    no 0.40  Pachypsylla venusta isolate AUS-FW-20181119 chromosom
 (425) ?       3.7   28.2   0.1  AAGJ06000001.1      12743580  12743744 +  cm    no 0.41  Strongylocentrotus purpuratus isolate Spur 01 spur5_s
 (426) ?       3.7   28.2   0.2  VIGR010086981.1         2588      2447 -  cm    no 0.36  Penaeus monodon isolate 26D Scaffold86981, whole geno
 (427) ?       3.7   28.2   0.0  VJOZ01098056.1           325       204 -  cm    no 0.35  Stichopus horrens isolate PI_1 ctg_98143, whole genom
 (428) ?       3.8   28.2   0.4  HG821634.1               608       879 +  cm    no 0.39  Globodera pallida Lindley genomic scaffold, pathogens
 (429) ?       3.8   28.2   0.0  UWOG011446725.1          621       507 -  cm    no 0.35  Neuroterus quercusbaccarum genome assembly, contig: c
 (430) ?       3.8   28.2   2.5  ML763005.1            955782    955470 -  cm    no 0.37  Frankliniella occidentalis isolate FOCC.00 unplaced g
 (431) ?       3.8   28.2   1.6  PKSA02004951.1        254515    254615 +  cm    no 0.27  Ixodes scapularis tig00005960, whole genome shotgun s
 (432) ?       3.9   28.1   0.0  FN653956.1               943      1170 +  cm    no 0.43  Oikopleura dioica, whole genome shotgun assembly, ref
 (433) ?       3.9   28.1   0.0  ML142790.1           3945353   3945605 +  cm    no 0.39  Bursaphelenchus xylophilus strain BxCN unplaced genom
 (434) ?         4   28.1   1.1  JH776452.1             56573     56461 -  cm    no 0.33  Patiria miniata unplaced genomic scaffold Scaffold786
 (435) ?         4   28.1   4.4  SWKY01000001.1      69952222  69952453 +  cm    no 0.33  Aedes albopictus isolate FPA scaffold_1, whole genome
 (436) ?         4   28.1   0.0  KZ221016.1               304       147 -  cm    no 0.37  Bombyx huttoni strain Kalimpong unplaced genomic scaf
 (437) ?         4   28.1   0.0  JABSTQ010009825.1     293919    293637 -  cm    no 0.41  Ixodes persulcatus isolate Iper-2018 Seq9825, whole g
 (438) ?         4   28.1   1.9  UWUC012371154.1          137        20 -  cm    no 0.29  Andricus curvator genome assembly, contig: contig_237
 (439) ?         4   28.1   1.8  VNJY01001249.1         84827     84680 -  cm    no 0.32  Drosophila bocki isolate IR2-37 scf7180000711677, who
 (440) ?         4   28.1   0.0  PKSA02004314.1        199265    198961 -  cm    no 0.41  Ixodes scapularis tig00005481, whole genome shotgun s
 (441) ?       4.1   28.1   0.1  JABSTR010001093.1    6721253   6721006 -  cm    no 0.40  Haemaphysalis longicornis isolate HaeL-2018 Seq14082_
 (442) ?       4.2   28.0   0.2  CM023273.1            964657    964518 -  cm    no 0.34  Paralithodes platypus isolate Beidaihe-2018 chromosom
 (443) ?       4.2   28.0   0.0  KZ542848.1            148425    148633 +  cm    no 0.44  Trichogramma pretiosum strain Unisexual culture from 
 (444) ?       4.2   28.0   0.4  AZMS01S00124360.1      27483     27660 +  cm    no 0.37  Acanthoscurria geniculata, whole genome shotgun seque
 (445) ?       4.2   28.0   0.0  KE346369.1           1140288   1140174 -  cm    no 0.38  Capsaspora owczarzaki ATCC 30864 unplaced genomic sca
 (446) ?       4.2   28.0   0.2  KZ306011.1            233541    233751 +  cm    no 0.36  Onthophagus taurus breed undomesticated insect unplac
 (447) ?       4.2   28.0   0.0  QBEX01010960.1         44293     44422 +  cm    no 0.35  Temnothorax curvispinosus isolate PA1 71341, whole ge
 (448) ?       4.3   28.0   0.9  QLNU01050098.1         15044     15157 +  cm    no 0.30  Dysdera silvatica isolate NMH25907 sequence_50099, wh
 (449) ?       4.3   28.0   0.0  QEWZ01001404.1       1226877   1226754 -  cm    no 0.40  Schizaphis graminum strain LNK 235_pilon, whole genom
 (450) ?       4.3   28.0   0.0  UWUC010757251.1          139       327 +  cm    no 0.42  Andricus curvator genome assembly, contig: contig_757
 (451) ?       4.3   28.0   2.5  JAAAJZ010132073.1        956      1242 +  cm    no 0.37  Actinopyga echinites isolate 5BHN7LBGNF NODE_132737_l
 (452) ?       4.4   28.0   2.5  ML142812.1            611725    611427 -  cm    no 0.38  Bursaphelenchus xylophilus strain BxCN unplaced genom
 (453) ?       4.4   27.9   0.0  PKSA02019310.1         13183     13341 +  cm    no 0.40  Ixodes scapularis tig02188500, whole genome shotgun s
 (454) ?       4.4   27.9   0.0  NMRB01002253.1          8108      7920 -  cm    no 0.43  Notospermus geniculatus strain Ushimado scaffold2253,
 (455) ?       4.4   27.9   2.0  AVCP010450625.1          188       341 +  cm    no 0.32  Locusta migratoria, whole genome shotgun sequence
 (456) ?       4.5   27.9   1.7  SCLG01000705.1         17687     17483 -  cm    no 0.34  Oikopleura albicans isolate PointB-2012 scaffold705, 
 (457) ?       4.5   27.9   0.3  JAAQRG010025284.1        249       550 +  cm    no 0.38  Babylonia areolata isolate BA9 scf7180001399700, whol
 (458) ?       4.5   27.9   0.0  NQII01000021.1        962263    962471 +  cm    no 0.39  Clitarchus hookeri isolate CLI525 scaffold23_size1922
 (459) ?       4.5   27.9   0.0  KZ651091.1            839753    839497 -  cm    no 0.42  Gerris buenoi isolate GBUE.00 unplaced genomic scaffo
 (460) ?       4.5   27.9   0.0  JAABKL010048827.1       1118       976 -  cm    no 0.36  Aurelia coerulea breed wild caught isolate EDW9GTL7WV
 (461) ?       4.6   27.9   0.2  PKSA02009294.1         34697     34416 -  cm    no 0.38  Ixodes scapularis tig00048363, whole genome shotgun s
 (462) ?       4.6   27.9   3.5  PHTE01000246.1        194207    194083 -  cm    no 0.28  Leptopilina boulardi isolate Lb17 scaffold00246, whol
 (463) ?       4.6   27.9   3.5  PHTE01000444.1         35675     35551 -  cm    no 0.28  Leptopilina boulardi isolate Lb17 scaffold00444, whol
 (464) ?       4.6   27.9   3.5  PHTE01001115.1         76177     76301 +  cm    no 0.28  Leptopilina boulardi isolate Lb17 scaffold01115, whol
 (465) ?       4.6   27.9   3.5  PHTE01001115.1         77168     77044 -  cm    no 0.28  Leptopilina boulardi isolate Lb17 scaffold01115, whol
 (466) ?       4.6   27.9   3.5  PHTE01001433.1         29982     30106 +  cm    no 0.28  Leptopilina boulardi isolate Lb17 scaffold01433, whol
 (467) ?       4.6   27.9   3.5  PHTE01001674.1         29995     29871 -  cm    no 0.28  Leptopilina boulardi isolate Lb17 scaffold01674, whol
 (468) ?       4.6   27.9   3.5  PHTE01000001.1        935809    935933 +  cm    no 0.28  Leptopilina boulardi isolate Lb17 scaffold00001, whol
 (469) ?       4.6   27.9   3.5  PHTE01000595.1         97801     97677 -  cm    no 0.28  Leptopilina boulardi isolate Lb17 scaffold00595, whol
 (470) ?       4.6   27.9   3.5  PHTE01000563.1        117112    116988 -  cm    no 0.28  Leptopilina boulardi isolate Lb17 scaffold00563, whol
 (471) ?       4.6   27.9   3.5  PHTE01000426.1        149743    149867 +  cm    no 0.28  Leptopilina boulardi isolate Lb17 scaffold00426, whol
 (472) ?       4.6   27.9   3.5  PHTE01001461.1          1729      1853 +  cm    no 0.28  Leptopilina boulardi isolate Lb17 scaffold01461, whol
 (473) ?       4.6   27.9   3.5  PHTE01001702.1          4916      5040 +  cm    no 0.28  Leptopilina boulardi isolate Lb17 scaffold01702, whol
 (474) ?       4.6   27.9   3.5  PHTE01000001.1       1233726   1233850 +  cm    no 0.28  Leptopilina boulardi isolate Lb17 scaffold00001, whol
 (475) ?       4.6   27.9   3.5  PHTE01000787.1         77983     78107 +  cm    no 0.28  Leptopilina boulardi isolate Lb17 scaffold00787, whol
 (476) ?       4.6   27.9   3.5  PHTE01000444.1         34686     34810 +  cm    no 0.28  Leptopilina boulardi isolate Lb17 scaffold00444, whol
 (477) ?       4.6   27.9   3.5  PHTE01000503.1         95133     95009 -  cm    no 0.28  Leptopilina boulardi isolate Lb17 scaffold00503, whol
 (478) ?       4.6   27.9   3.5  PHTE01001500.1         22541     22417 -  cm    no 0.28  Leptopilina boulardi isolate Lb17 scaffold01500, whol
 (479) ?       4.6   27.9   3.5  PHTE01003338.1          1001       877 -  cm    no 0.28  Leptopilina boulardi isolate Lb17 scaffold03338, whol
 (480) ?       4.6   27.9   3.5  PHTE01000205.1        253311    253435 +  cm    no 0.28  Leptopilina boulardi isolate Lb17 scaffold00205, whol
 (481) ?       4.6   27.9   3.5  PHTE01000595.1         96813     96937 +  cm    no 0.28  Leptopilina boulardi isolate Lb17 scaffold00595, whol
 (482) ?       4.6   27.9   3.5  PHTE01000503.1         94147     94271 +  cm    no 0.28  Leptopilina boulardi isolate Lb17 scaffold00503, whol
 (483) ?       4.6   27.9   3.5  PHTE01000853.1         51003     51127 +  cm    no 0.28  Leptopilina boulardi isolate Lb17 scaffold00853, whol
 (484) ?       4.6   27.9   3.5  PHTE01000001.1        936796    936672 -  cm    no 0.28  Leptopilina boulardi isolate Lb17 scaffold00001, whol
 (485) ?       4.7   27.9   0.1  JABSTQ010011330.1       9710      9530 -  cm    no 0.36  Ixodes persulcatus isolate Iper-2018 Seq11330, whole 
 (486) ?       4.7   27.8   3.2  PHTE01000110.1        153296    153407 +  cm    no 0.27  Leptopilina boulardi isolate Lb17 scaffold00110, whol
 (487) ?       4.7   27.8   3.2  PHTE01000965.1         75617     75506 -  cm    no 0.27  Leptopilina boulardi isolate Lb17 scaffold00965, whol
 (488) ?       4.7   27.8   5.0  SCLG01002259.1          5445      5706 +  cm    no 0.35  Oikopleura albicans isolate PointB-2012 scaffold2259,
 (489) ?       4.7   27.8   3.2  PHTE01000886.1          9273      9162 -  cm    no 0.27  Leptopilina boulardi isolate Lb17 scaffold00886, whol
 (490) ?       4.7   27.8   0.1  JABSTQ010009284.1     390817    390951 +  cm    no 0.35  Ixodes persulcatus isolate Iper-2018 Seq9284, whole g
 (491) ?       4.8   27.8   0.0  AVCP010812163.1         5023      4822 -  cm    no 0.39  Locusta migratoria, whole genome shotgun sequence
 (492) ?       4.9   27.8   2.6  VNJL01007492.1           345       528 +  cm    no 0.35  Drosophila bakoue isolate Sao Tome Light scf718000143
 (493) ?       4.9   27.8   0.0  NIUR010988606.1            2       199 +  cm    no 0.38  Penaeus japonicus isolate Guangxi Mjap_1902449_442_44
 (494) ?         5   27.8   0.3  KZ497667.1            174972    175200 +  cm    no 0.36  Ephemera danica unplaced genomic scaffold scaffold272
 (495) ?         5   27.8   5.5  SWKY01000019.1      22635308  22635563 +  cm    no 0.33  Aedes albopictus isolate FPA scaffold_19, whole genom
 (496) ?       5.1   27.7   2.6  DS232201.1             72440     72171 -  cm    no 0.37  Culex pipiens quinquefasciatus supercont3.389 genomic
 (497) ?       5.1   27.7   4.6  KI894962.1            269114    268953 -  cm    no 0.31  Limulus polyphemus unplaced genomic scaffold Scaffold
 (498) ?       5.1   27.7   0.4  JH776378.1              3458      3568 +  cm    no 0.30  Patiria miniata unplaced genomic scaffold Scaffold778
 (499) ?       5.1   27.7  12.6  CM019698.1          20912845  20913108 +  cm    no 0.31  Achatina immaculata isolate DP-2019 linkage group LG1
 (500) ?       5.2   27.7   0.2  JAAAKL0100598369.1       140         9 -  cm    no 0.34  Carybdea marsupialis auct. non (Linnaeus, 1758) isola
 (501) ?       5.2   27.7   0.6  LQNS02278163.1       8374879   8375000 +  cm    no 0.33  Parhyale hawaiensis isolate Chicago-F phaw_50.283868b
 (502) ?       5.2   27.7   4.9  JABSTQ010011568.1     173162    173340 +  cm    no 0.32  Ixodes persulcatus isolate Iper-2018 Seq11568, whole 
 (503) ?       5.2   27.7   0.0  WYDZ01074445.1     329102261 329102473 +  cm    no 0.38  Ornithoptera priamus isolate HCEC75X22J 76667, whole 
 (504) ?       5.2   27.7   0.0  FZSS01002520.1         23689     23438 -  cm    no 0.44  Nippostrongylus brasiliensis strain MIMR genome assem
 (505) ?       5.2   27.7   0.1  CM022249.1          14976629  14976360 -  cm    no 0.39  Drosophila busckii strain San Diego stock center, sto
 (506) ?       5.2   27.7   9.3  OZJO01025783.1           421       652 +  cm    no 0.32  Acrobeloides nanus genome assembly, contig: ACRNAN_sc
 (507) ?       5.2   27.7   0.2  QNQS02000073.1      33347200  33347348 +  cm    no 0.34  Drosophila miranda strain MSH22 chromosome Y Contig_Y
 (508) ?       5.3   27.7   0.0  CH003429.1            309010    309187 +  cm    no 0.38  Ciona savignyi psa_82 genomic scaffold, whole genome 
 (509) ?       5.3   27.7   0.0  CH000170.1            298712    298889 +  cm    no 0.38  Ciona savignyi scaffold_14432 genomic scaffold, whole
 (510) ?       5.3   27.7   0.0  SRIE01047269.1        134133    134377 +  cm    no 0.42  Euprymna scolopes isolate PROMET0715V01 SCSUXZT_22747
 (511) ?       5.3   27.7   5.0  FIZV01075559.1           175        53 -  cm    no 0.28  Trionymus perrisii genome assembly, contig: NODE_4512
 (512) ?       5.3   27.7   1.5  CM016868.1          71404650  71404818 +  cm    no 0.33  Octopus vulgaris isolate Ov201803 linkage group LG10,
 (513) ?       5.3   27.7   0.4  REGL01000156.1        377322    377540 +  cm    no 0.37  Aurelia aurita complex sp. Pacific isolate jellyfish_
 (514) ?       5.3   27.7   0.0  JAAAJZ010689745.1        281       123 -  cm    5' 0.38  Actinopyga echinites isolate 5BHN7LBGNF NODE_728011_l
 (515) ?       5.4   27.6   9.9  AAGJ06000001.1      40160978  40161102 +  cm    no 0.25  Strongylocentrotus purpuratus isolate Spur 01 spur5_s
 (516) ?       5.5   27.6   0.3  UIGX01003853.1          3094      2857 -  cm    no 0.37  Pararge aegeria genome assembly, contig: m_scaff_3853
 (517) ?       5.5   27.6   5.0  KZ903841.1             19709     19957 +  cm    no 0.34  Machilis hrabei unplaced genomic scaffold scaffold_35
 (518) ?       5.5   27.6   0.2  PKSA02004772.1        325093    325225 +  cm    no 0.32  Ixodes scapularis tig00017598, whole genome shotgun s
 (519) ?       5.5   27.6   1.1  DS231973.1             25982     25839 -  cm    no 0.31  Culex pipiens quinquefasciatus supercont3.161 genomic
 (520) ?       5.7   27.6   5.1  LFEI02000688.1         57816     57685 -  cm    no 0.30  Lingula anatina isolate Amm_Jpn scaffold688, whole ge
 (521) ?       5.7   27.6   0.1  JZLH01S0116621.1       11157     11318 +  cm    no 0.35  Eucidaris tribuloides isolate Etri01 Scaffold204963, 
 (522) ?       5.7   27.6   0.0  WNWK01000803.1          7073      7332 +  cm    no 0.40  Cherax destructor isolate CDF2 Contig000803, whole ge
 (523) ?       5.8   27.6   8.1  JXSR01S032495.1        19866     19670 -  cm    no 0.30  Ophiothrix spiculata isolate Osp01 Scaffold39243, who
 (524) ?       5.8   27.6   0.0  SMGT01000318.1        174916    174652 -  cm    no 0.39  Lanistes nyassanus isolate A2010 Lan_Scaf_471, whole 
 (525) ?       5.8   27.5   0.1  SWLX011222647.1          648       381 -  cm    no 0.38  Limacina bulimoides isolate Genome based capture scaf
 (526) ?       5.8   27.5   7.6  SRIE01014312.1       1874131   1874010 -  cm    no 0.25  Euprymna scolopes isolate PROMET0715V01 SCSUXZT_21376
 (527) ?       5.8   27.5   0.2  VMBQ01008062.1         33633     33940 +  cm    no 0.38  Dreissena rostriformis isolate ADC2019 scaffold8105, 
 (528) ?       5.9   27.5   0.7  WNWK01000011.1         55193     55281 +  cm    no 0.28  Cherax destructor isolate CDF2 Contig000011, whole ge
 (529) ?       5.9   27.5   0.1  LS698709.1               491       658 +  cm    no 0.35  Pristionchus entomophagus genome assembly, scaffold: 
 (530) ?       5.9   27.5   0.0  SWLX012793195.1          221       391 +  cm    no 0.41  Limacina bulimoides isolate Genome based capture scaf
 (531) ?       5.9   27.5   0.0  CM023339.1          37099898  37100175 +  cm    no 0.41  Paralithodes platypus isolate Beidaihe-2018 chromosom
 (532) ?       5.9   27.5   5.8  VMOF01000220.1      55468566  55468352 -  cm    no 0.33  Trialeurodes vaporariorum isolate IVF HIC_SCAFFOLD_3,
 (533) ?         6   27.5   0.2  PGRX01009641.1         39787     39956 +  cm    no 0.35  Periplaneta americana strain Shanghai urban area PaSC
 (534) ?         6   27.5   0.0  JABSTQ010009685.1     210374    210646 +  cm    no 0.45  Ixodes persulcatus isolate Iper-2018 Seq9685, whole g
 (535) ?         6   27.5   3.3  CM023286.1          24305360  24305602 +  cm    no 0.36  Paralithodes platypus isolate Beidaihe-2018 chromosom
 (536) ?         6   27.5   0.0  BLKM01000700.1        101257    101480 +  cm    no 0.40  Coptotermes formosanus DNA, fragScaff_scaffold_611, w
 (537) ?         6   27.5   0.0  KZ806897.1             52916     53231 +  cm    no 0.41  Oncopeltus fasciatus isolate OFAS.00 unplaced genomic
 (538) ?         6   27.5   0.0  WUAS01067830.1          2944      2841 -  cm    5' 0.38  Stiretrus anchorago isolate SMLB0N8UGS, whole genome 
 (539) ?       6.1   27.5   5.9  ML142812.1            611304    610955 -  cm    no 0.37  Bursaphelenchus xylophilus strain BxCN unplaced genom
 (540) ?       6.1   27.5   4.1  PHTE01001461.1          2696      2591 -  cm    no 0.25  Leptopilina boulardi isolate Lb17 scaffold01461, whol
 (541) ?       6.1   27.5   4.1  PHTE01000329.1        254650    254755 +  cm    no 0.25  Leptopilina boulardi isolate Lb17 scaffold00329, whol
 (542) ?       6.1   27.5   0.0  SIXB01012111.1          2185      1993 -  cm    no 0.42  Anopheles bwambae isolate UG.S1.HLC.0915.001 flattene
 (543) ?       6.1   27.5   0.0  JABSTV010000519.1       5800      5967 +  cm    no 0.40  Rhipicephalus sanguineus isolate Rsan-2018 Seq519, wh
 (544) ?       6.1   27.5   0.0  NNAY01003466.1          3545      3436 -  cm    no 0.45  Trichomalopsis sarcophagae strain Alberta scaffold347
 (545) ?       6.1   27.5   2.6  MJUT01023604.1        171877    171550 -  cm    no 0.37  Bathymodiolus platifrons isolate Jiaolong_Div055_RL01
 (546) ?       6.2   27.5   5.9  LR736839.1          39891168  39891047 -  cm    no 0.26  Pecten maximus genome assembly, chromosome: 2
 (547) ?       6.2   27.5   2.4  CM008072.1          52135081  52134797 -  cm    no 0.35  Pinctada martensii breed pearl oyster-OUG chromosome 
 (548) ?       6.2   27.4   1.4  WNWK01003492.1         56739     56894 +  cm    no 0.32  Cherax destructor isolate CDF2 Contig003492, whole ge
 (549) ?       6.2   27.4   0.1  CM023452.1         129413782 129413653 -  cm    no 0.32  Haemaphysalis longicornis isolate HaeL-2018 chromosom
 (550) ?       6.3   27.4   4.9  SRIE01048756.1         59643     59416 -  cm    no 0.33  Euprymna scolopes isolate PROMET0715V01 SCSUXZT_36037
 (551) ?       6.3   27.4   0.0  CM023520.1         332396937 332397057 +  cm    no 0.43  Rhipicephalus sanguineus isolate Rsan-2018 chromosome
 (552) ?       6.4   27.4   0.0  SCLE01463823.1           683       403 -  cm    no 0.39  Bathochordaeus stygius isolate SS-2019 scaffold468491
 (553) ?       6.4   27.4   4.3  JABVZW010002771.1      59972     60116 +  cm    no 0.31  Abscondita terminalis isolate Ate-2015 Contig637, who
 (554) ?       6.4   27.4   3.2  UWUC012371153.1          137        20 -  cm    no 0.28  Andricus curvator genome assembly, contig: contig_237
 (555) ?       6.5   27.4   0.0  PKSA02013546.1         26447     26221 -  cm    no 0.47  Ixodes scapularis tig00027777, whole genome shotgun s
 (556) ?       6.5   27.4   0.0  SCLG01000116.1         84044     83890 -  cm    no 0.39  Oikopleura albicans isolate PointB-2012 scaffold116, 
 (557) ?       6.5   27.4   1.7  QEEW01000602.1         57627     57757 +  cm    no 0.30  Cordylochernes scorpioides isolate IN4F04 scaffold621
 (558) ?       6.6   27.4   0.0  WUUA010733334.1    251999445 251999556 +  cm    no 0.38  Anentome helena isolate T41YLWIQPU, whole genome shot
 (559) ?       6.6   27.4   1.4  KZ808423.1            147449    147302 -  cm    no 0.33  Oncopeltus fasciatus isolate OFAS.00 unplaced genomic
 (560) ?       6.6   27.4   0.1  LUGF01012531.1        140451    140314 -  cm    no 0.34  Calycopis cecrops scaffold1576, whole genome shotgun 
 (561) ?       6.7   27.3   0.1  JAADJY010038707.1       1262      1490 +  cm    no 0.37  Chrysina resplendens breed captive colony isolate AFH
 (562) ?       6.7   27.3   0.0  FCFB01107934.1          3032      2892 -  cm    no 0.38  Lymnaea stagnalis genome assembly, contig: gLs.1.0.sc
 (563) ?       6.8   27.3   4.0  LR699093.1           1946542   1946691 +  cm    no 0.30  Asterias rubens genome assembly, chromosome: 2
 (564) ?       6.8   27.3   2.3  RJVV01022808.1          2161      2042 -  cm    no 0.31  Ganaspis brasiliensis strain Va scaffold_22807, whole
 (565) ?       6.9   27.3   3.5  PJUT01266397.1          8312      8450 +  cm    no 0.31  Hydra oligactis isolate Cold Resistant HoCR_jcf718001
 (566) ?       6.9   27.3   0.0  PKSA02003903.1        299177    299318 +  cm    no 0.49  Ixodes scapularis tig00386786, whole genome shotgun s
 (567) ?       6.9   27.3  15.3  UWOG011818347.1          205        79 -  cm    no 0.23  Neuroterus quercusbaccarum genome assembly, contig: c
 (568) ?         7   27.3   0.1  OLMO01004289.1          3293      3473 +  cm    no 0.35  Cassiopea xamachana strain T1-A genome assembly, cont
 (569) ?         7   27.3   0.0  CADCXU010030594.1     277870    277784 -  cm    no 0.33  Nesidiocoris tenuis genome assembly, contig: Scaffold
 (570) ?         7   27.3   0.0  PKSA02007728.1           231        90 -  cm    no 0.49  Ixodes scapularis tig00005617, whole genome shotgun s
 (571) ?       7.1   27.3   0.7  LS164112.1               745       984 +  cm    no 0.55  Acartia tonsa genome assembly, scaffold: NODE_135916_
 (572) ?       7.1   27.2   1.8  JJRW01S0011650.1       31195     31077 -  cm    no 0.29  Loxosceles reclusa isolate LREC.00 Scaffold11650, who
 (573) ?       7.1   27.2   0.2  JABSTQ010009259.1     106641    106771 +  cm    no 0.32  Ixodes persulcatus isolate Iper-2018 Seq9259, whole g
 (574) ?       7.2   27.2   0.2  NJRL01000025.1        340005    340136 +  cm    no 0.32  Aphaenogaster rudis strain apg0006 scaffold00025, who
 (575) ?       7.2   27.2   8.9  JTDY01005493.1         22859     22602 -  cm    no 0.33  Operophtera brumata isolate WM2013NL OBRU01_Sc05493, 
 (576) ?       7.3   27.2   2.0  CM023326.1          24205306  24205472 +  cm    no 0.31  Paralithodes platypus isolate Beidaihe-2018 chromosom
 (577) ?       7.3   27.2   0.1  PKSA02003507.1       2945444   2945163 -  cm    no 0.39  Ixodes scapularis tig02185301, whole genome shotgun s
 (578) ?       7.3   27.2   1.4  QVQU01698386.1           600       164 -  cm    no 0.39  Machilis hrabei contig_698386, whole genome shotgun s
 (579) ?       7.3   27.2   0.3  JXPM01000669.1            33       249 +  cm    no 0.39  Phortica variegata isolate BV_Pvariegata scaffold827,
 (580) ?       7.3   27.2   0.0  NIPQ01092786.1         47665     47844 +  cm    no 0.39  Lepidotrigona ventralis hoosana isolate GBST1 scaffol
 (581) ?       7.4   27.2   0.0  ML746502.1            666164    666395 +  cm    no 0.40  Halyomorpha halys isolate HHAL.00 unplaced genomic sc
 (582) ?       7.4   27.2   1.7  MJUT01042540.1         10854     11044 +  cm    no 0.35  Bathymodiolus platifrons isolate Jiaolong_Div055_RL01
 (583) ?       7.5   27.2   0.1  CM012072.1          59183097  59182952 -  cm    no 0.38  Anopheles funestus strain FUMOZ chromosome 3RL, whole
 (584) ?       7.5   27.2   2.2  QQSS01403346.1          1061       846 -  cm    no 0.34  Craspedacusta sowerbii isolate 4NJM1BBP0Z scaffold218
 (585) ?       7.5   27.2   0.0  VTFK01000582.1          3228      2959 -  cm    no 0.41  Plectrocnemia conspersa isolate PO2 ctg582_pilon_pilo
 (586) ?       7.5   27.2   5.8  LFLW010327516.1          603       850 +  cm    no 0.34  Conus tribblei isolate 0317_1 scaffold363514, whole g
 (587) ?       7.6   27.2   0.1  CM022392.1         106071696 106071602 -  cm    no 0.29  Carcinoscorpius rotundicauda isolate IMCB_SINMHF_001 
 (588) ?       7.6   27.1   0.0  KZ808485.1             60852     60643 -  cm    no 0.40  Oncopeltus fasciatus isolate OFAS.00 unplaced genomic
 (589) ?       7.7   27.1   0.4  ML142806.1            590941    590810 -  cm    no 0.33  Bursaphelenchus xylophilus strain BxCN unplaced genom
 (590) ?       7.8   27.1   0.1  CM023320.1            995251    995395 +  cm    no 0.36  Paralithodes platypus isolate Beidaihe-2018 chromosom
 (591) ?       7.8   27.1   1.0  VMBQ01008695.1         23649     23959 +  cm    no 0.40  Dreissena rostriformis isolate ADC2019 scaffold8768, 
 (592) ?       7.9   27.1   0.0  VVIM01000005.1      19499431  19499286 -  cm    no 0.36  Photinus pyralis isolate 1611_PpyrPB1 Ppyr1.4_LG4, wh
 (593) ?       7.9   27.1   0.0  KZ333090.1              5294      5022 -  cm    no 0.44  Limnephilus lunatus isolate LLUN.00-Female unplaced g
 (594) ?       7.9   27.1   0.0  RSAL01000350.1        231981    231802 -  cm    no 0.38  Chilo suppressalis isolate HZU2018 scaffold350.len451
 (595) ?       7.9   27.1   0.9  AVCP011112618.1         3861      4001 +  cm    no 0.35  Locusta migratoria, whole genome shotgun sequence
 (596) ?         8   27.1   0.1  SCLE01463823.1           373       625 +  cm    no 0.40  Bathochordaeus stygius isolate SS-2019 scaffold468491
 (597) ?         8   27.1   0.0  WYDZ01063662.1          1142      1248 +  cm    no 0.35  Ornithoptera priamus isolate HCEC75X22J 65884, whole 
 (598) ?         8   27.1   1.0  LQIF01001921.1        162296    162428 +  cm    no 0.35  Eriocheir sinensis isolate Lh_M_001 haploid_1921, who
 (599) ?       8.2   27.0   0.6  AVCP010198546.1         2867      3022 +  cm    no 0.33  Locusta migratoria, whole genome shotgun sequence
 (600) ?       8.2   27.0   0.0  JABSTQ010009660.1     954201    954394 +  cm    no 0.45  Ixodes persulcatus isolate Iper-2018 Seq9660, whole g
 (601) ?       8.3   27.0   0.2  CM023448.1         239613289 239613387 +  cm    no 0.32  Haemaphysalis longicornis isolate HaeL-2018 chromosom
 (602) ?       8.3   27.0   0.0  LQNS02000958.1          5382      5146 -  cm    no 0.43  Parhyale hawaiensis isolate Chicago-F phaw_50.000941,
 (603) ?       8.3   27.0   2.7  PHTE01000608.1         16563     16665 +  cm    no 0.26  Leptopilina boulardi isolate Lb17 scaffold00608, whol
 (604) ?       8.3   27.0   2.7  PHTE01002439.1         14360     14462 +  cm    no 0.26  Leptopilina boulardi isolate Lb17 scaffold02439, whol
 (605) ?       8.4   27.0   1.1  CM019173.1          26715017  26714657 -  cm    no 0.38  Apolygus lucorum isolate 12Hb linkage group LG15, who
 (606) ?       8.5   27.0   0.0  JAABKJ010075445.1  253178953 253179217 +  cm    no 0.40  Andricus grossulariae isolate 2J0L3J2C9Q, whole genom
 (607) ?       8.6   27.0   0.1  KK351124.1            159046    159137 +  cm    no 0.30  Glossina brevipalpis unplaced genomic scaffold Scaffo
 (608) ?       8.6   27.0   0.0  JABSTQ010010596.1      15679     15387 -  cm    no 0.42  Ixodes persulcatus isolate Iper-2018 Seq10596, whole 
 (609) ?       8.6   27.0   1.4  GL738532.1            423959    424042 +  cm    no 0.26  Pogonomyrmex barbatus unplaced genomic scaffold scf71
 (610) ?       8.7   27.0   0.0  VUNX01071513.1        362327    362203 -  cm    no 0.36  Anneissia japonica isolate Jap-2015-1 scaffold11402_l
 (611) ?       8.7   26.9   2.1  WSXT01066096.1           676       957 +  cm    no 0.37  Callirhytis sp. RG_2019_326, whole genome shotgun seq
 (612) ?       8.7   26.9   0.0  DF090451.1            185765    185619 -  cm    no 0.37  Bombyx mori DNA, scaffold: Bm_scaf136, strain: p50T/D
 (613) ?       8.8   26.9   0.1  NBAF01001706.1       1630255   1630129 -  cm    no 0.33  Dermatophagoides farinae isolate AD521 scaffold1_size
 (614) ?       8.8   26.9   0.4  VSFE01472089.1         14792     14900 +  cm    no 0.34  Cherax quadricarinatus isolate DWN scaff_472099, whol
 (615) ?       8.8   26.9   0.0  ML142807.1            199828    199584 -  cm    no 0.39  Bursaphelenchus xylophilus strain BxCN unplaced genom
 (616) ?       8.9   26.9   0.0  PKSA02018184.1          4984      5311 +  cm    no 0.43  Ixodes scapularis tig02185917, whole genome shotgun s
 (617) ?       8.9   26.9   0.9  CM022881.1            725842    725960 +  cm    no 0.30  Pachypsylla venusta isolate AUS-FW-20181119 chromosom
 (618) ?       8.9   26.9   0.0  JAAAKQ010491824.1        290        90 -  cm    no 0.49  Zanna intricata isolate ZP7V8E2CI4, whole genome shot
 (619) ?         9   26.9   0.1  GL531021.1              5527      5875 +  cm    no 0.40  Caenorhabditis sp. PS1010 unplaced genomic scaffold p
 (620) ?         9   26.9   0.4  AAGJ06000010.1       4607026   4607231 +  cm    no 0.37  Strongylocentrotus purpuratus isolate Spur 01 spur5_s
 (621) ?       9.1   26.9   0.0  PGRX01002613.1        315766    315898 +  cm    no 0.36  Periplaneta americana strain Shanghai urban area PaSC
 (622) ?       9.1   26.9   0.0  PGRX01004162.1         26337     26205 -  cm    no 0.36  Periplaneta americana strain Shanghai urban area PaSC
 (623) ?       9.1   26.9   0.2  JAAAKQ010074001.1  141511773 141511630 -  cm    no 0.33  Zanna intricata isolate ZP7V8E2CI4, whole genome shot
 (624) ?       9.1   26.9   1.2  JABSTQ010006369.1     119484    119775 +  cm    no 0.36  Ixodes persulcatus isolate Iper-2018 Seq6369, whole g
 (625) ?       9.2   26.9   1.2  LZCU01148764.1          7142      7004 -  cm    no 0.31  Asymmetron lucayanum isolate AD20110701 scaffold32899
 (626) ?       9.2   26.9   0.0  JAAAKO010007556.1   70990728  70990923 +  cm    no 0.42  Bolitophila cinerea isolate ZAWH00E1WX, whole genome 
 (627) ?       9.2   26.9   0.0  PKSA02001442.1        471981    471866 -  cm    no 0.43  Ixodes scapularis tig00386719, whole genome shotgun s
 (628) ?       9.2   26.9   2.8  QEEW01002011.1         64572     64680 +  cm    no 0.30  Cordylochernes scorpioides isolate IN4F04 scaffold206
 (629) ?       9.2   26.9   2.2  PHTE01000205.1        254211    254100 -  cm    no 0.28  Leptopilina boulardi isolate Lb17 scaffold00205, whol
 (630) ?       9.2   26.9   0.0  CZLG010095160.1         1650      1433 -  cm    no 0.41  Ophionereis fasciata genome assembly Ophionereis fasc
 (631) ?       9.3   26.9   0.1  LR050004.1              4643      4958 +  cm    no 0.39  Apocyclops royi genome assembly, scaffold: scaffold_1
 (632) ?       9.3   26.9   1.3  KQ460601.1            101336    101154 -  cm    no 0.33  Papilio machaon isolate ya'a_city_454_Pm unplaced gen
 (633) ?       9.3   26.8   0.0  CM001169.1           5189177   5189065 -  cm    no 0.37  Bombus terrestris linkage group LG B01, whole genome 
 (634) ?       9.5   26.8   0.1  FLTH02000172.1        107938    107817 -  cm    no 0.34  Daphnia pulex genome assembly, contig: scaffold_174, 
 (635) ?       9.6   26.8   0.0  BBSZ01011634.1          2847      3013 +  cm    no 0.37  Subanguina moxae DNA, contig: SAMX.v0.8.1.Gap.contig_
 (636) ?       9.6   26.8   0.0  SWLX012587525.1          254       416 +  cm    no 0.43  Limacina bulimoides isolate Genome based capture scaf
 (637) ?       9.6   26.8   2.7  CADEBB010000005.1   50885981  50886140 +  cm    no 0.31  Panopea generosa genome assembly, contig: Scaffold_05
 (638) ?       9.7   26.8   0.0  AAGJ06000815.1       1889379   1889165 -  cm    no 0.43  Strongylocentrotus purpuratus isolate Spur 01 spur5_c
 (639) ?       9.7   26.8   1.5  AVCP010088640.1          559       686 +  cm    no 0.30  Locusta migratoria, whole genome shotgun sequence
 (640) ?       9.7   26.8   0.9  KE718709.1             23775     23647 -  cm    no 0.33  Biomphalaria glabrata isolate BB02 unplaced genomic s
 (641) ?       9.7   26.8   0.2  CM019183.1          41077027  41076764 -  cm    no 0.38  Apolygus lucorum isolate 12Hb linkage group LG9, whol
 (642) ?       9.7   26.8   0.7  SWKY01000016.1      27859339  27859123 -  cm    no 0.35  Aedes albopictus isolate FPA scaffold_16, whole genom
 (643) ?       9.7   26.8   0.0  UYYA01004033.1          7865      8137 +  cm    no 0.41  Angiostrongylus costaricensis strain Costa Rica genom
 (644) ?       9.7   26.8   1.1  CM023337.1          51293918  51294099 +  cm    no 0.33  Paralithodes platypus isolate Beidaihe-2018 chromosom
 (645) ?       9.8   26.8   1.6  CM023448.1          92886569  92886863 +  cm    no 0.45  Haemaphysalis longicornis isolate HaeL-2018 chromosom
 (646) ?       9.8   26.8   0.7  CM023282.1          11929097  11929194 +  cm    no 0.31  Paralithodes platypus isolate Beidaihe-2018 chromosom
 (647) ?       9.8   26.8   0.2  KN796214.1           1217667   1217861 +  cm    no 0.35  Glossina palpalis gambiensis isolate 146720 unplaced 
 (648) ?       9.9   26.8   0.0  PKSA02009727.1         13530     13773 +  cm    no 0.47  Ixodes scapularis tig02188298, whole genome shotgun s
 (649) ?       9.9   26.8   0.4  KI898091.1            108731    108607 -  cm    no 0.34  Limulus polyphemus unplaced genomic scaffold Scaffold
 (650) ?        10   26.8   1.7  SWKY01000008.1      57990209  57990361 +  cm    no 0.35  Aedes albopictus isolate FPA scaffold_8, whole genome
 (651) ?        10   26.8   0.0  AAGJ06000003.1       3663031   3662846 -  cm    no 0.37  Strongylocentrotus purpuratus isolate Spur 01 spur5_s


Hit alignments:
>> JZLH01S0326286.1  Eucidaris tribuloides isolate Etri01 Scaffold393679, whole genome shotgun sequence
  rank     E-value  score  bias mdl mdl from   mdl to       seq from      seq to       cyksc trunc   gc
 -----   --------- ------ ----- --- -------- --------    ----------- -----------      ------ ----- ----
   (1) !     2e-16   82.8   0.2  cm        1      290 []          70         318 + ..   72.4    no 0.37

                                                                                                                     NC
                             ::::::::::::::{{{{{{{{{{{{{,,,[[[[[[[---[[[[[[[,,,,,,,,,,((((--((((((~~~~~~,))))))--))) CS
  CDKN1B-3UTR_human_fig1   1 UCUGUAAAAACACUgaaaaauuauaCuAACuuauuuaUGUcaaaaGaUUUUUUUUAAuCuaGACaacac*[38]*UguguuGGGuaG 119
                             U U UAAAAA A  :AAAAA::A:A::  C::::::: G :::::G:UUUUUUUU  U:U:  ::::::      U::::::  :A:
        JZLH01S0326286.1  70 UUUUUAAAAAAAAAAAAAAAAAAAAAACCCCCCCCCCCGGGGGGGGGUUUUUUUUUUUUUUUUUUUUUU*[ 2]*UAAAAAAAAAAA 152

                                 vv    vv                                                                            NC
                             ),,,<<____>>,,]]]]]]]-]]]]]]]~~~~~~}}}}}}}}}}}}},<<<<<<<<<<-<~~~~~~>->>>>>>>>>>,,,,,<<< CS
  CDKN1B-3UTR_human_fig1 120 aAUAGGUUUUCCCCuCuuuugUuaaauaa*[34]*aGuauaauuuuucGuaauGuGugaAa*[14]*uGucaCaCauuaAGUAAuCa 242
                             AA A      +CCC:C::::: :::::::      ::U:U::UUUUU: UAA::::::AAA      U U::::::UUAA  AA::A
        JZLH01S0326286.1 153 AAAA------ACCCCCCCCCCCGGGGGGG*[ 1]*UUUUUUUUUUUUUUUAAAAAAAAAAA*[26]*UUUUUUUUUUUAAAAAAAAA 248

                                                                                  NC
                             <<---<<<--<<___~~~~~~>>--->>>>>>>>:::::::::::::::::: CS
  CDKN1B-3UTR_human_fig1 243 auAAAGaaAACuUCC*[ 2]*aGCUAuuCauuGaGUCAAAAAAAAAAAAAAA 290
                             A:AAA:AAA C: CC      :G U UU::UU:: U AAAAAAAAAAAAAAA
        JZLH01S0326286.1 249 AAAAAAAAACCCCCC*[24]*GGUUUUUUUUUUUUUUAAAAAAAAAAAAAAA 318

>> JFBF01005499.1  Bactrocera dorsalis strain Punador scaffold05500, whole genome shotgun sequence
  rank     E-value  score  bias mdl mdl from   mdl to       seq from      seq to       acc trunc   gc
 -----   --------- ------ ----- --- -------- --------    ----------- -----------      ---- ----- ----
   (2) !   9.2e-10   60.5   0.0  cm        1      290 []        1239        1470 + .. 0.80    no 0.41

                                                                 vv                                                 NC
                              ::::::::::::::{{{{{{{{{{{{{,,,[[[[[[[---[[[[[[[,,,,,,,,,,((((--((((((~~~~~~~~~~~~,))) CS
  CDKN1B-3UTR_human_fig1    1 UCUGUAAAAACACUgaaaaauuauaCuAACuuauuuaUGUcaaaaGaUUUUUUUUAAuCuaGACaacac*[19]**[19]*Ugug 111 
                               C GU        U:AAAAA::A::C:   UU:UU  U U:AAAA                                        
          JFBF01005499.1 1239 CCGGUUUUUUUUUUAAAAAAAAAACCGGGUUUUUUUUUUUAAAAA------------------------*[ 6]**[ 4]*---- 1293
                              ******************************999999999999987...........................7.....9...... PP

                                                       vv                                                           NC
                              )))--))))~~~~~~,,]]]]]]]-]]]]]]],,<<<<<<<<<__________>>>>---->>>>>}}}}}}}}}}}}},<<<<< CS
  CDKN1B-3UTR_human_fig1  112 uuGGGuaGa*[11]*CCuCuuuugUuaaauaaUAuGGCuauGCUUAAAAGGUUGCauACUGaGCCaaGuauaauuuuucGuaauG 201 
                                                 UUUU:U  AA:AA  :GG::::G:U AA      :C:: C  ::CC::G::U::UUUUU: :AA::
          JFBF01005499.1 1294 ---------*[19]*----UUUUUUUUAAAAACGGGGGGGGGGUAAAC---CCCCCCCCCCCCCCCCGGUUUUUUUUUUUAAAAA 1375
                              ............7......56666666777888888888888876553...347777777799****************988888 PP

                                                                    vvvvv   vvv         vvvvvvvv                   NC
                              <<<<<-<<-<<<____>>>->>->>>>>>>>>>,,,,,<<<<<---<<<--~~~~~~->>>>>>>>:::::::::::::::::: CS
  CDKN1B-3UTR_human_fig1  202 uGugaAaaAgauGCCAaucAuuGucaCaCauuaAGUAAuCaauAAAGaaAA*[11]*AuuCauuGaGUCAAAAAAAAAAAAAAA 290 
                              ::::AAAA ::: CC ::: UU U::::::UU:  UAA++AA+AAA            UU+        AAAAAAAAAAAAAAA
          JFBF01005499.1 1376 AAAAAAAA-CCCCCCGGGGGUUUUUUUUUUUUUUUUAAAAAAAAAA-----*[28]*GUUU-----AAAAAAAAAAAAAAAAAA 1470
                              77777555.6666777777777777777777777777755444333........9..4777.....99**************** PP

>> JFBF01005499.1  Bactrocera dorsalis strain Punador scaffold05500, whole genome shotgun sequence
  rank     E-value  score  bias mdl mdl from   mdl to       seq from      seq to       cyksc trunc   gc
 -----   --------- ------ ----- --- -------- --------    ----------- -----------      ------ ----- ----
   (3) !   2.7e-08   55.5   0.0  cm        1      290 []        2082        1783 - ..   39.7    no 0.41

                                            vvvvvvv              v    vv                                            NC
                              ::::::::::::::{{{{{{{{{{{{{,,,[[[[[[[---[[[[[[[,,,,,,,,,,((((--(((((~~~~~~)))))--)))) CS
  CDKN1B-3UTR_human_fig1    1 UCUGUAAAAACACUgaaaaauuauaCuAACuuauuuaUGUcaaaaGaUUUUUUUUAAuCuaGACaaca*[41]*uguuGGGuaGa 120 
                              U U UAAAAAC CU                UU:UU  U  +A:::G: UUUU   AA:C::G :::::      :::::GG::G:
          JFBF01005499.1 2082 UUUUUAAAAACCCU----------------UUUUUUUUUAAACGGGGGUUUUAAAAACCCCGGGGGGG*[ 4]*CCCCCGGGGGG 2016

                                                vv  v                                               vvvvvvv         NC
                              ,,,<<____>>,,]]]]]]]-]]]]]]],,<<<<<<<<<______~~~~~~>>>>---->>>>>}}}}}}}}}}}}},<<<<<<< CS
  CDKN1B-3UTR_human_fig1  121 AUAGGUUUUCCCCuCuuuugUuaaauaaUAuGGCuauGCUUAAAA*[ 4]*GCauACUGaGCCaaGuauaauuuuucGuaauGuG 203 
                                 GG U  CC  :C:::     AA:AA  :GG:U:U::UUAAAA      ::A:A   A:CC:           U+ U:A::::
          JFBF01005499.1 2015 GGGGGGUACCC--CCCCG--GGUAAAAACCGGGUUUUUUUUAAAA*[63]*AAAAAAAAAACCC------CGGGGUUUUUAAAAA 1884

                                                                                                                    NC
                              <<<-<<-<<<____>>>->>->>>>>>>>>>,,,,,<<<<<---<<<--<<____~~~~~~>>--->>>>>>>>::::::::::: CS
  CDKN1B-3UTR_human_fig1  204 ugaAaaAgauGCCAaucAuuGucaCaCauuaAGUAAuCaauAAAGaaAACuUCCA*[ 1]*aGCUAuuCauuGaGUCAAAAAAAA 283 
                              ::AAAAA:A: CC :U: UU U::::::U:AA  AA:C:::   G::  :UU  A      A:  A::C:::G:G   AAAAAAA
          JFBF01005499.1 1883 AAAAAAAAAAACCGUUUUUU-UUUUUUUUAAAAAAACCCCC--CGGGGUUUUUUA*[18]*AAAAACCCGGGGGGGGUAAAAAAA 1790

                                      NC
                              ::::::: CS
  CDKN1B-3UTR_human_fig1  284 AAAAAAA 290 
                              AAAAAAA
          JFBF01005499.1 1789 AAAAAAA 1783

>> JAABVK010001444.1  Colias croceus isolate AW_meta_2019 QPacBio.all_path_1445, whole genome shotgun sequence
  rank     E-value  score  bias mdl mdl from   mdl to       seq from      seq to       acc trunc   gc
 -----   --------- ------ ----- --- -------- --------    ----------- -----------      ---- ----- ----
   (4) !   4.7e-06   48.0   0.8  cm        1      290 []       70555       70323 - .. 0.74    no 0.36

                                                                                                 v               v NC
                               ::::::::::::::{{{{{{{{{{{{{,,,[[[[[[[---[[[[[[[,,,,,,,,,,((((--((((((~~~~~~,,,,,<<< CS
  CDKN1B-3UTR_human_fig1     1 UCUGUAAAAACACUgaaaaauuauaCuAACuuauuuaUGUcaaaaGaUUUUUUUUAAuCuaGACaacac*[19]*UUUGUGCa 96   
                               UC G AA AA  CU::AAA:UUAUA::  CUUAU::: G ::::::AU  U       :U:  :A:  :           GC 
       JAABVK010001444.1 70555 UCAGAAAGAAAGCUUGAAACUUAUAAGCGCUUAUCGGCGCUUGUCAAUGCUG---GUUUUGACAAGCUU*[18]*A---AGC- 70468
                               ************************************9665444444443333...33445544444333...4..1...233. PP

                               v      vv     v                                                                     NC
                               <<____>>>>>,))))))--)))),,,<<____>>,,]]]]]]]-..]]]]]]]~~~~~~}}}}}}}}}}}}},~~~~~~,,, CS
  CDKN1B-3UTR_human_fig1    97 uuUGUAaauGCUguguuGGGuaGaAUAGGUUUUCCCCuCuuuugU..uaaauaa*[34]*aGuauaauuuuucG*[38]*AGU 237  
                                UUGU AAUGCU:  :U:G :A:  U G UU   C  U::::::   :::AUAA      ::UAUAA:UUU::       AGU
       JAABVK010001444.1 70467 -UUGUCAAUGCUGGUUUUGACAAGCUGGUUUGAGCA-UUGACAAGcgCCGAUAA*[ 3]*CUUAUAAGUUUCAA*[23]*AGU 70373
                               .44444445555666666666666666666666555.44444442349999999...8..*************9...9..*** PP

                                                                                     NC
                               ,,<<<<<---<<<--<<_____>>--->>>>>>>>:::::::::::::::::: CS
  CDKN1B-3UTR_human_fig1   238 AAuCaauAAAGaaAACuUCCAUaGCUAuuCauuGaGUCAAAAAAAAAAAAAAA 290  
                               AAU:AAUAAA:A: A:U   AUA: U :U:AUU:A    AAAAAAAAAAAAAA
       JAABVK010001444.1 70372 AAUGAAUAAAUAUGAUU---AUAAUUGAUAAUUCAAGAGAAAAAAAAAAAAAA 70323
                               ****************9...89******************************* PP

>> JFBF01005499.1  Bactrocera dorsalis strain Punador scaffold05500, whole genome shotgun sequence
  rank     E-value  score  bias mdl mdl from   mdl to       seq from      seq to       cyksc trunc   gc
 -----   --------- ------ ----- --- -------- --------    ----------- -----------      ------ ----- ----
   (5) !   6.1e-06   47.6   0.3  cm        1      290 []         620         332 - ..   28.6    no 0.37

                                                                           v                     v                   NC
                             ::::::::::::::{{{{{{{{{{{{{,,,[[[[[[[---[[[[[[[,,,,,,,,,,((((--((((((<<<-<<<_____>>>->> CS
  CDKN1B-3UTR_human_fig1   1 UCUGUAAAAACACUgaaaaauuauaCuAACuuauuuaUGUcaaaaGaUUUUUUUUAAuCuaGACaacacaCaAGCCAAAGUGGCAuG 87 
                             U U UAAAAAC C G:::::UU:U::U AC          C::::G UUUUUUUUAA:C::  ::::: A:A     AAGU    U:
          JFBF01005499.1 620 UUUUUAAAAACCCCGGUUUUUUUUUUUUAC----------CCCCCGGUUUUUUUUAACCCCCCGGGGUAAAA-----AAGU----UU 553

                                                  v                    v                                             NC
                             >,,,,,<<<<<____>>>>>,))))))--)))),~~~~~~,,]]]]]]]-]]]]]]],,<<<<<~~~~~~-->>>>>}}}}}}}}}} CS
  CDKN1B-3UTR_human_fig1  88 uUUUGUGCauuUGUAaauGCUguguuGGGuaGaA*[10]*CCuCuuuugUuaaauaaUAuGGCu*[20]*UGaGCCaaGuauaauuu 192
                             UUUU U       UA       :::::GG::G:A         C::::GU       U U:::U      U A:::AA::A:AA:::
          JFBF01005499.1 552 UUUUUU-------UA-----AAACCCCGGGGGGA*[77]*AAACGGGGGU-------UUUUUUU*[18]*UUAAAAAAAAAAAAAAA 402

                                                                                                    NC
                             }}},~~~~~~,,,,,<<<<<---<<<--<<_____>>---....>>>>>>>>:::::::::::::::::: CS
  CDKN1B-3UTR_human_fig1 193 uucG*[38]*AGUAAuCaauAAAGaaAACuUCCAUaGCUA....uuCauuGaGUCAAAAAAAAAAAAAAA 290
                             ::CG      A  AA:C:::   G::  :UU  A A:  A    ::C:::G:GU  AAAAAAAAAAAAAA
          JFBF01005499.1 401 ACCG*[ 6]*AAAAACCCCCGGGGUUUUUUUUAAAAAAAAaaaaAACGGGGGGUUUAAAAAAAAAAAAAA 332

>> JABSTQ010011203.1  Ixodes persulcatus isolate Iper-2018 Seq11203, whole genome shotgun sequence
  rank     E-value  score  bias mdl mdl from   mdl to       seq from      seq to       acc trunc   gc
 -----   --------- ------ ----- --- -------- --------    ----------- -----------      ---- ----- ----
   (6) !   3.1e-05   45.3   1.7  cm        1      290 []      990365      990593 + .. 0.86    no 0.37

                                                                                                      v   v       NC
                                ::::::::::::::{{{{{{{{{{{{{,,,[[[[[[[---[[[[[[[,,,,,,,,,,((((--((((((<<<-<<<_____ CS
  CDKN1B-3UTR_human_fig1      1 UCUGUAAAAACACUgaaaaauuauaCuAACuuauuuaUGUcaaaaGaUUUUUUUUAAuCuaGACaacacaCaAGCCAAAGU 81    
                                    UAAA A A U:::A:AU::U:::AAC::::::A   ::::::A   U    AA:C::  :AACACA :A  : AA  
       JABSTQ010011203.1 990365 CAAAUAAAGAAAGUUCGACAUCUUGGAAACCCUGAGA---UGGGGAACGAUAAAAAAACGGACGAACACAACA--A-AAUC 990439
                                ****************************988887777...77777777778889999************6554..3.3333 PP

                                 v   v                           vv    vv                                         NC
                                >>>->>>,,,,~~~~~~,))))))--)))),,,<<____>>,,]]]]]]]-]]]]]]]~~~~~~}}}}}}}}}}}}},<<< CS
  CDKN1B-3UTR_human_fig1     82 GGCAuGuUUUG*[15]*UguguuGGGuaGaAUAGGUUUUCCCCuCuuuugUuaaauaa*[34]*aGuauaauuuuucGuaa 199   
                                :+  : UUUUG      UGUGUU:G ::G: U   UUUU++C U:::::: U::::::      :::A::AU:U::: UAA
       JABSTQ010011203.1 990440 UU--GAUUUUG*[ 1]*UGUGUUCGUCCGUUU---UUUUAUCGUUCCCCA-UCUCAGG*[ 3]*UCCAAGAUGUCGAUUAA 990506
                                33..4467766...5..9************76...566666777777777.7777777...7..***************** PP

                                                  v          v                     NC
                                <~~~~~~>>>>,,,,,<<<<<~~~~~~>>>>>:::::::::::::::::: CS
  CDKN1B-3UTR_human_fig1    200 u*[30]*auuaAGUAAuCaau*[23]*auuGaGUCAAAAAAAAAAAAAAA 290   
                                U      AUUAAG AAUC :U      A: GA   AAAAAAAAAAAAAAA
       JABSTQ010011203.1 990507 U*[42]*AUUAAGAAAUCACU*[ 7]*AGCGAACAAAAAAAAAAAAAAAA 990593
                                9...9..9**********988...8..889******************** PP

>> FZSS01001627.1  Nippostrongylus brasiliensis strain MIMR genome assembly, contig: tig00007957, whole genome shotgun s
  rank     E-value  score  bias mdl mdl from   mdl to       seq from      seq to       cyksc trunc   gc
 -----   --------- ------ ----- --- -------- --------    ----------- -----------      ------ ----- ----
   (7) !   4.3e-05   44.8   0.0  cm        1      290 []       76668       76416 - ..   30.9    no 0.42

                                                                                                    v              NC
                               ::::::::::::::{{{{{{{{{{{{{,,,[[[[[[[---[[[[[[[,,,,,,,,,,((((--((((((<<<-<<<_____>> CS
  CDKN1B-3UTR_human_fig1     1 UCUGUAAAAACACUgaaaaauuauaCuAACuuauuuaUGUcaaaaGaUUUUUUUUAAuCuaGACaacacaCaAGCCAAAGUGG 83   
                               U U  A     A U ::A::UU:U:C AAC::A:UU    ::A::::UU      A ::::GAC::::: CAAGCCAAAGUGG
          FZSS01001627.1 76668 UUUUCACUUUGAUUUGGACGUUUUUCGAACCAAAUU----GGACGUUUUCAAACCACGUCGGACGUUUUCCAAGCCAAAGUGG 76590

                                   v      vv v    v vv                 vv    vv                                    NC
                               >->>>,,,,,<<<<<____>>>>>,))))))--)))),,,<<____>>,,]]]]]]]-]]]]]]]~~~~~~}}}}}}}}}}}} CS
  CDKN1B-3UTR_human_fig1    84 CAuGuUUUGUGCauuUGUAaauGCUguguuGGGuaGaAUAGGUUUUCCCCuCuuuugUuaaauaa*[34]*aGuauaauuuuu 194  
                               C UG    GU   :   U  :    :::::G  :::: U    UUU +  ::::U::  AA:U::       G:A:AA::U::
          FZSS01001627.1 76589 CUUGAGACGUGUCCAAUUUGGUUUGAAAACGUCCGACGUG--GUUUGAAAAACGUCC--AAUUUG*[ 3]*UGAAAAACGUCC 76514

                                 v               v     v               v       vv                           vv     NC
                               },<<<<<<<<<<-<<-<<<____.>>>->>->>>>>>>>>>,,,,,<<<<<---<<<--<<_____>>--->>>..>>>>>:: CS
  CDKN1B-3UTR_human_fig1   195 cGuaauGuGugaAaaAgauGCCA.aucAuuGucaCaCauuaAGUAAuCaauAAAGaaAACuUCCAUaGCUAuuC..auuGaGU 274  
                                  : :GU:U::AAAA::  C A  :: UU ::A:AC: :  G A     U   :AAAAC:UCCA :G  AUU:  A    GU
          FZSS01001627.1 76513 GACGUGGUUUGCAAAACGUCCAAuUUGGUUUGUAAACCGUCCG-ACGUGGUUUGAAAAACGUCCAACGUGAUUUgaAAAGUGU 76432

                                                NC
                               :::::::::::::::: CS
  CDKN1B-3UTR_human_fig1   275 CAAAAAAAAAAAAAAA 290  
                               C AA   AAA   AAA
          FZSS01001627.1 76431 CCAAUCCAAAGUGAAA 76416

>> WNWK01094774.1  Cherax destructor isolate CDF2 Contig094775, whole genome shotgun sequence
  rank     E-value  score  bias mdl mdl from   mdl to       seq from      seq to       acc trunc   gc
 -----   --------- ------ ----- --- -------- --------    ----------- -----------      ---- ----- ----
   (8) !   6.3e-05   44.2   6.6  cm        1      290 []        3104        3383 + .. 0.68    no 0.37

                                            vv                                               v  vvv    v        v   NC
                              ::::::::::::::{{{{{{{{{{{{{,,,[[[[[[[---[[[[[[[,,,,,,,,...,,((((--((((((<<<~~~~~~>>>, CS
  CDKN1B-3UTR_human_fig1    1 UCUGUAAAAACACUgaaaaauuauaCuAACuuauuuaUGUcaaaaGaUUUUUUUU...AAuCuaGACaacacaCa*[13]*uGuU 89  
                                U UAAAAA   U               C::::::A   :AAA:G:           AA:C:  A   :A:A A      U+UU
          WNWK01094774.1 3104 GUUUUAAAAAUUUU---------------CCCCCAAAAAAAAAAGGGAAAAAAAAaaaAACCCCAA---AAAA-A*[18]*UUUU 3181
                              ***********999...............6777777777777777776655544400044444433...3333.1...6..4444 PP

                                     vv    vv       vvv  v      v      v                      v v vv          vv v  NC
                              ,,,,<<<<<____>>>>>,))))))--)))),,,<<____>>,,]]]]]]]-]]]]]]],,<<<<<<<<<__________>>>>- CS
  CDKN1B-3UTR_human_fig1   90 UUGUGCauuUGUAaauGCUguguuGGGuaGaAUAGGUUUUCCCCuCuuuugUuaaauaaUAuGGCuauGCUUAAAAGGUUGCauA 174 
                              U   ::A UU  A  U::U:U:UUG   :G:A A : UU : CC:C:UUU:UU::::::  :GG U U  UUAAAA  UU  A+A
          WNWK01094774.1 3182 U---AAAAUUUAA-AUUUUUUUUUG---GGGAAAAAAUU-UCCCCCCUUUUUUUUGGGGGGGGGUU-UUUUUAAAAAAUUUCAAA 3257
                              3...334444444.44333343333...33366655444.44667777777777777776555555.555566665555544443 PP

                                  v              vv                                                                 NC
                              --->>>>>}}}}}}}}}}}}},<<<<<<<<<<-~~~~~~->>>>>>>>>>,,,,,<<<<<---<<<--<<____~~~~~>>---> CS
  CDKN1B-3UTR_human_fig1  175 CUGaGCCaaGuauaauuuuucGuaauGuGugaA*[16]*GucaCaCauuaAGUAAuCaauAAAGaaAACuUCCA*[1]*aGCUAu 265 
                                 A CC:            C ::::G:::::A      G:::::C::::A  AAU:::UAAA:AAAA:UUCCA     A:C  U
          WNWK01094774.1 3258 ---ACCCC-----------CCCGGGGGGCCCCA*[35]*GGGGGCCCCCCAAAAAUUUUUAAAAAAAAUUUCCA*[6]*AACCUU 3358
                              ...33333...........23999999999998...8..699*****************************997..4..77778* PP

                                                        NC
                              >>>>>>>:::::::::::::::::: CS
  CDKN1B-3UTR_human_fig1  266 uCauuGaGUCAAAAAAAAAAAAAAA 290 
                              U:A:::A   A      AAAAAAA 
          WNWK01094774.1 3359 UUAAAAAAAAAGGGGGGAAAAAAAC 3383
                              ************************* PP

>> VIGR010498948.1  Penaeus monodon isolate 26D Scaffold498948, whole genome shotgun sequence
  rank     E-value  score  bias mdl mdl from   mdl to       seq from      seq to       acc trunc   gc
 -----   --------- ------ ----- --- -------- --------    ----------- -----------      ---- ----- ----
   (9) !   8.7e-05   43.7   0.0  cm        1      290 []         554         831 + .. 0.60    no 0.39

                                                 vv                  v vvvvv                vvvvvv                   NC
                             ::::::::::::::{{{{{{{{{{{{{,,,[[[[[[[---[[[[[[[,,,,,,,,,,((((--((((((<<<-<<<_____>>>->> CS
  CDKN1B-3UTR_human_fig1   1 UCUGUAAAAACACUgaaaaauuauaCuAACuuauuuaUGUcaaaaGaUUUUUUUUAAuCuaGACaacacaCaAGCCAAAGUGGCAuG 87 
                                  A A ACAC :A:A:A  A:AC: AC::A:::A GU+ AAA AU       AA      + ACACACA :C:AAA  :G: UG
         VIGR010498948.1 554 CACACACACACACACACACA-CACACACACACACACACGUA-AAACAU----CACAA------ACACACACACACAAAAUGUGUUUG 628
                             *************8776666.56677779999999998986.445553....23344......555555555444444444444444 PP

                                     vvvvvv              vvvvv v                   vv                      vv    vv  NC
                             >~~~~~~,))))))--))))~~~~~~,,]]]]]]]-]]]]]]]~~~~~~}}}}}}}}}}}}},<<<<<<<<<<-<<-<<<____>>> CS
  CDKN1B-3UTR_human_fig1  88 u*[19]*UguguuGGGuaGa*[11]*CCuCuuuugUuaaauaa*[34]*aGuauaauuuuucGuaauGuGugaAaaAgauGCCAauc 220
                             U                                   U:::U::      :GU:U  U:U:U: :::UGUGUG: :: G     A  C
         VIGR010498948.1 629 U*[11]*-------------*[20]*----------UGUGUGU*[41]*UGUGU-GUGUGUGUGUGUGUGUGUGUGUGUAAAAAAUC 745
                             4...6..................4............2222222...3..22222.23333334455555555544444444445555 PP

                                                                     NC
                             ->>->>>>>>>>>>,~~~~~~:::::::::::::::::: CS
  CDKN1B-3UTR_human_fig1 221 AuuGucaCaCauuaA*[37]*GUCAAAAAAAAAAAAAAA 290
                             A:: :CACACA:::A       U AAAAAAAAAAAAAAA
         VIGR010498948.1 746 ACAAACACACACACA*[53]*AUUAAAAAAAAAAAAAAA 831
                             566666666665554...9..999*************** PP

>> HG823541.1  Globodera pallida Lindley genomic scaffold, pathogens_Gpal_scaffold_3901, whole genome shotgun sequence
  rank     E-value  score  bias mdl mdl from   mdl to       seq from      seq to       cyksc trunc   gc
 -----   --------- ------ ----- --- -------- --------    ----------- -----------      ------ ----- ----
  (10) !   9.4e-05   43.6   3.1  cm        1      290 []        1023         724 - ..   27.9    no 0.36

                                              vvvv                                                                  NC
                              ::::::::::::::{{{{{{{{{{{{{,,,[[[[[[[---[[[[[[[,,,,,,,,,,((((--((((((~~~~~~))))))--)) CS
  CDKN1B-3UTR_human_fig1    1 UCUGUAAAAACACUgaaaaauuauaCuAACuuauuuaUGUcaaaaGaUUUUUUUUAAuCuaGACaacac*[39]*guguuGGGua 118 
                               CU UAAAAA       +++UU:U::U   UU:UUU:   C::::G:UUUUUUU AA:C::G ::::::      ::::::  ::
              HG823541.1 1023 ACUUUAAAAAACGG--GUUUUUUUUUUUUUUUUUUUUAAACCGGGGGUUUUUUUAAACCGGGGGUUUUU*[12]*AAAAACCCCC 935 

                                                                               vvvv                                 NC
                              )),,,~~~~~~,,]]]]]]]-]]]]]]],,<<<~~~~~~>>>}}}}}}}}}}}}},<<<<<<<<<<-<<-<<<____>>>->>.- CS
  CDKN1B-3UTR_human_fig1  119 GaAUA*[ 8]*CCuCuuuugUuaaauaaUAuGG*[26]*CCaaGuauaauuuuucGuaauGuGugaAaaAgauGCCAaucAuu.G 224 
                              G: UA      CC:C::::G :AAA:AA A:::      :::A::A:AA       ::::G:G:G: AAA:A: C  :U: UU  
              HG823541.1  934 GGUUA*[65]*CCCCCCCGGGAAAAAAAAAAAA*[34]*UUUAAAAAAA------ACCCCGGGGGGUAAAAAAACGUUUUUUUaA 769 

                                                                      NC
                              >>>>>>>>>>,,,,,~~~~~~:::::::::::::::::: CS
  CDKN1B-3UTR_human_fig1  225 ucaCaCauuaAGUAA*[33]*GUCAAAAAAAAAAAAAAA 290 
                              :C:C:C:::: GU A       U AAAAAAAAAAAAAAA
              HG823541.1  768 CCCCCCGGGGGGUUA*[12]*UUUAAAAAAAAAAAAAAA 724 

>> JAAQRG010094937.1  Babylonia areolata isolate BA9 scf7180001215609, whole genome shotgun sequence
  rank     E-value  score  bias mdl mdl from   mdl to       seq from      seq to       acc trunc   gc
 -----   --------- ------ ----- --- -------- --------    ----------- -----------      ---- ----- ----
  (11) !   0.00015   42.9   0.0  cm        1      290 []        3891        3631 - .. 0.73    no 0.42

                                                vvvvvv  v        vv   v  vvvv                        vvvv  v vv     NC
                              ::::::::::::::{{{{{{{{{{{{{,,,[[[[[[[---[[[[[[[,,,,,,,,,,~~~~~~~~~~~~,,]]]]]]]-]]]]]] CS
  CDKN1B-3UTR_human_fig1    1 UCUGUAAAAACACUgaaaaauuauaCuAACuuauuuaUGUcaaaaGaUUUUUUUUAA*[63]**[11]*CCuCuuuugUuaaaua 147 
                                U  A  AACAC :A:A      AC+ AC::A:: A GU+:A A A                            U:    ::U:
       JAAQRG010094937.1 3891 CAUACACUAACACACACACAC---ACACACACACACACGUACACACAC---------*[ 6]**[10]*------UG----UGUG 3825
                              *****9999997755544444...444444666666666666666653............7.....5........22....3333 PP

                                     v  vvvvvv     v     vvvv         vvvv     v     vvv v        v       v      v  NC
                              ]~~~~~~}}}}}}}}}}}}},<<<<<<<<<<-~~~~~~~->>>>>>>>>>,,,,,<<<<<---<<<--<<_____>>--->>>>> CS
  CDKN1B-3UTR_human_fig1  148 a*[34]*aGuauaauuuuucGuaauGuGugaA*[ 16]*GucaCaCauuaAGUAAuCaauAAAGaaAACuUCCAUaGCUAuuCau 269 
                              :       GU U    U:U:  ::UGU            G CACACA::    AA++ A AAA:AAAA : C AU: C AUU: U
       JAAQRG010094937.1 3824 U*[12]*-GUGUGUG-UGUGUGUGUGU-----*[100]*GGCACACAUA--UCAAAAAAAAAAAAAAAAAGCUAUUCCAAUUUAU 3650
                              2...3...1111111.11111122222.........9..4556666654..44444456678888888889999999***99976 PP

                              vvv                   NC
                              >>>:::::::::::::::::: CS
  CDKN1B-3UTR_human_fig1  270 uGaGUCAAAAAAAAAAAAAAA 290 
                                 G CAAAAAAAAAAAAAAA
       JAAQRG010094937.1 3649 C--GACAAAAAAAAAAAAAAA 3631
                              4..****************** PP

>> AAGJ06000013.1  Strongylocentrotus purpuratus isolate Spur 01 spur5_scaffold_13, whole genome shotgun sequence
  rank     E-value  score  bias mdl mdl from   mdl to       seq from      seq to       acc trunc   gc
 -----   --------- ------ ----- --- -------- --------    ----------- -----------      ---- ----- ----
  (12) !   0.00016   42.9   0.2  cm        1      290 []    36614539    36614362 - .. 0.94    no 0.34

                                                                                                        vv v    NC
                                  ::::::::::::::{{{{{{{{{{{{{,,,[[[[[[[---[[[[[[[,,,,,,,,,,((((--((((((<<<-<<<_ CS
  CDKN1B-3UTR_human_fig1        1 UCUGUAAAAACACUgaaaaauuauaCuAACuuauuuaUGUcaaaaGaUUUUUUUUAAuCuaGACaacacaCaAGCCA 77      
                                  U U U AAA CA U:AA:A:::A::::A  ::A::U:   :::A:G:     UU AA:CU:G CA:C:::     CA
          AAGJ06000013.1 36614539 UUUUUUAAACCAGUCAAUAUCAAGCAAAGACCACAUU--AUUCAUGCAGAAAUUGAAACUGG-CACCGUGUC-AUCA 36614467
                                  *************************************..599******************99.888888765.589* PP

                                        v vv        v v    v v                                                  NC
                                  ____>>>->>>,,,,,<<<<<____>>>>>,))))))--)))),,,<<____>>,,]]]]]]]-]]]]]]],      CS
  CDKN1B-3UTR_human_fig1       78 AAGUGGCAuGuUUUGUGCauuUGUAaauGCUguguuGGGuaGaAUAGGUUUUCCCCuCuuuugUuaaauaaU      149     
                                  AAGUG  A  :UUUGU:C U   U  A G: ::G:UG  :AG: U ::U   ::C :C:U:::U:A::U::U
          AAGJ06000013.1 36614466 AAGUGGCAUUUUUUGUUCCUACUUUGAUGACACGGUGC-CAGUUUCAAU---UUCUGCAUGAAUAAUGUGGU      36614399
                                  ******************************88888887.9****99884...78*****************8      PP

                                                                              NC
                                  ~~~~~~}}}}}}}}}}}}}~~~~~~:::::::::::::::::: CS
  CDKN1B-3UTR_human_fig1      150 *[33]*aGuauaauuuuuc*[77]*GUCAAAAAAAAAAAAAAA 290     
                                        ::::U:::U:UU:      GU  AAAAAA AAAA AA
          AAGJ06000013.1 36614398 *[ 2]*UUGCUUGAUAUUG*[ 4]*GUUUAAAAAAUAAAACAA 36614362
                                  ...9..*************...9..9***************** PP

>> PKSA02006232.1  Ixodes scapularis tig00008280, whole genome shotgun sequence
  rank     E-value  score  bias mdl mdl from   mdl to       seq from      seq to       acc trunc   gc
 -----   --------- ------ ----- --- -------- --------    ----------- -----------      ---- ----- ----
  (13) !   0.00018   42.7   0.1  cm        1      290 []      160972      161176 + .. 0.95    no 0.37

                                              v                          vv                                       NC
                                ::::::::::::::{{{{{{{{{{{{{,,,[[[[[[[---[[[[[[[,,,,,,,,,,((((--((((((~~~~~~~~~~~~ CS
  CDKN1B-3UTR_human_fig1      1 UCUGUAAAAACACUgaaaaauuauaCuAACuuauuuaUGUcaaaaGaUUUUUUUUAAuCuaGACaacac*[19]**[19]* 107   
                                U UG  A    A U :::: UUA::CUA  :UA::U:U U:                                        
          PKSA02006232.1 160972 UGUGCGAGGUAAAUUGUGGUUUAAGCUAGAGUAACUGUAUAG---------------------------*[ 2]**[ 2]* 161017
                                *************************************87754..............................6.....7.. PP

                                                         vv                            v                          NC
                                ,))))))--))))~~~~~~,,]]]]]]]-]]]]]]],~~~~~~}}}}}}}}}}}}},<<<<<<<<<<-<<-<<<__      CS
  CDKN1B-3UTR_human_fig1    108 UguguuGGGuaGa*[11]*CCuCuuuugUuaaauaaU*[33]*aGuauaauuuuucGuaauGuGugaAaaAgauGC      215   
                                                         U : :A::UA:U      AG::UAA ::::  UA::GUG:::A:A G:U C
          PKSA02006232.1 161018 -------------*[ 0]*------UAUACAGUUACU*[ 2]*AGUUUAAGCUAUCUUAGGGUGCCUACAUGUUUC      161064
                                .........................5566*******8...9..******************************987      PP

                                                              v       v                v    v                     NC
                                ~~~~~~>>>->>->>>>>>>>>>,,,,,<<<<<---<<<--<<_~~~~~~>>--->>>>>>>>:::::::::::::::::: CS
  CDKN1B-3UTR_human_fig1    216 *[ 2]*aucAuuGucaCaCauuaAGUAAuCaauAAAGaaAACuU*[ 4]*aGCUAuuCauuGaGUCAAAAAAAAAAAAAAA 290   
                                      A:CAU: :::CAC::UAAG  AU  AU A :A AA:UU      A: U  U:AU  AGU AAAAAAAAAAAA AA
          PKSA02006232.1 161065 *[10]*AACAUGUAGGCACCCUAAGCUAUGUAUGAGUAGAAGUU*[33]*ACGUGAUAAUUUAGUAAAAAAAAAAAAAUAA 161176
                                ...9..9*********************************9997...9..999999************************* PP

>> CADEBD010000393.1  Arctia plantaginis genome assembly, contig: YY_tarseq_407_arrow_ctg1, whole genome shotgun sequenc
  rank     E-value  score  bias mdl mdl from   mdl to       seq from      seq to       cyksc trunc   gc
 -----   --------- ------ ----- --- -------- --------    ----------- -----------      ------ ----- ----
  (14) !   0.00018   42.7   4.7  cm        1      290 []     7699564     7699251 - ..   23.9    no 0.35

                                               v                         v                                       NC
                                 ::::::::::::::{{{{{{{{{{{{{,,,[[[[[[[---[[[[[[[,,,,,,,,,,((((--~~~~~~)))),,,<<_ CS
  CDKN1B-3UTR_human_fig1       1 UCUGUAAAAACACUgaaaaauuauaCuAACuuauuuaUGUcaaaaGaUUUUUUUUAAuCuaGA*[53]*uaGaAUAGGU 126    
                                  C   AAAAAC  U AA:::  A:A::A  UU:UUU:    AAAA:A        A U:U: A      :A:AAU ::U
       CADEBD010000393.1 7699564 CCCCAAAAAACCUUUAAGGGGGAAAAAAUUUUUUUUU---UAAAAAACCCCAAAAAUUUUUUA*[69]*AAAAAUUUUU 7699426

                                              v                            v                                     NC
                                 ___>>,,]]]]]]]-]]]]]]],,~~~~~~}}}}}}}}}}}}},<<<<<<<<<~~~~~~>>>>>>>>>,,,,,<<<<<- CS
  CDKN1B-3UTR_human_fig1     127 UUUCCCCuCuuuugUuaaauaaUA*[32]*aGuauaauuuuucGuaauGuGug*[20]*caCaCauuaAGUAAuCaauA 245    
                                 UU ::  U:UUUU U:AAA:AA A      ::U:U  :::UU  :::::::::      :::::::::A  AA:C:::A
       CADEBD010000393.1 7699425 UUAAAUUUUUUUUUUAAAAAAAAA*[14]*UUUUUUUUUUUUUUCCCCCCCCC*[24]*GGGGGGGGGAAAAACCCCCA 7699321

                                                                                NC
                                 --<<<--<<~~~~~~>>--->>>>>>>>:::::::::::::::::: CS
  CDKN1B-3UTR_human_fig1     246 AAGaaAACu*[ 5]*aGCUAuuCauuGaGUCAAAAAAAAAAAAAAA 290    
                                 AA:A:  ::      ::CU :U::::G:G  AAAAAAAAAAAAAAA
       CADEBD010000393.1 7699320 AAAAGGGGG*[30]*CCCUUUUUGGGGGGGAAAAAAAAAAAAAAAA 7699251

>> WNWK01090444.1  Cherax destructor isolate CDF2 Contig090445, whole genome shotgun sequence
  rank     E-value  score  bias mdl mdl from   mdl to       seq from      seq to       cyksc trunc   gc
 -----   --------- ------ ----- --- -------- --------    ----------- -----------      ------ ----- ----
  (15) !   0.00021   42.4   0.1  cm        1      290 []        1519        1776 + ..   24.5    no 0.41

                                                       vv                               v       vvv vv              NC
                              ::::::::::::::{{{{{{{{{{{{{,,,[[[[[[[---[[[[[[[,,,,,,,,,,((((--((((((<<<-<<<_____>>>- CS
  CDKN1B-3UTR_human_fig1    1 UCUGUAAAAACACUgaaaaauuauaCuAACuuauuuaUGUcaaaaGaUUUUUUUUAAuCuaGACaacacaCaAGCCAAAGUGGCA 85  
                               C G AAAAA A U           C+AAC::::  :U U:::::G:          : U:G :::   :   G::AAA  ::C 
          WNWK01090444.1 1519 CCCGGAAAAAAAAU-----------CAAACCCCCUUUUUUUUGGGGG----------GGUUGGUUUUUUG---GGGAAAAACCCC 1579

                              vv                     vvv       v                                                    NC
                              >>>,,,,,<<<<<____>>>>>,))))))--)))),,,<<......____>>,,]]]]]]]-]]]]]]],,<<<<<<<<<.____ CS
  CDKN1B-3UTR_human_fig1   86 uGuUUUGUGCauuUGUAaauGCUguguuGGGuaGaAUAGG......UUUUCCCCuCuuuugUuaaauaaUAuGGCuauGC.UUAA 163 
                                : UU U:::UU   AAA:::U   :::  :A :A AGG      UUUUCCCC:C::::: :  ::::U U:::::::: UUAA
          WNWK01090444.1 1580 CCCCUUUUUUUUUCCAAAAAAAUUUUAAAAAAAACAAAGGgggguuUUUUCCCCCCCCCAAAAGGGGGGUUUUUUCCCUUuUUAA 1664

                                                   vv                                                               NC
                              ______..>>>>---->>>>>}}}}}}}}}}}}},<<<<<<<<<<~~~~~~>>>>>>>>>>,,,,,<<<<<---<<<--<<____ CS
  CDKN1B-3UTR_human_fig1  164 AAGGUU..GCauACUGaGCCaaGuauaauuuuucGuaauGuGuga*[18]*ucaCaCauuaAGUAAuCaauAAAGaaAACuUCCA 258 
                              AAGG    ::::   G::::A              U::U:  :G:      :C:  :A::AA  AA:C:::   G::AA     A
          WNWK01090444.1 1665 AAGGGAaaAAGGGGGGGAAAA-------------AUUUUUGGGGG*[18]*CCCUUAAAAAAAAAACCCCCCCGGGGAA--AAAA 1746

                                                               NC
                              _>>--->>>>>>>>:::::::::::::::::: CS
  CDKN1B-3UTR_human_fig1  259 UaGCUAuuCauuGaGUCAAAAAAAAAAAAAAA 290 
                              U   U ::C:::G:G  AAAAAAAA A   AA
          WNWK01090444.1 1747 U--UUUCCCGGGGGGGAAAAAAAAACAGUUAA 1776

>> CACRWE010001275.1  Pecten maximus genome assembly, contig: HiC_scaffold_2158_arrow_ctg1, whole genome shotgun sequenc
  rank     E-value  score  bias mdl mdl from   mdl to       seq from      seq to       cyksc trunc   gc
 -----   --------- ------ ----- --- -------- --------    ----------- -----------      ------ ----- ----
  (16) !   0.00027   42.1   0.7  cm        1      290 []        2205        2432 + ..   31.9    no 0.35

                                                                                                                    NC
                              ::::::::::::::{{{{{{{{{{{{{,,,[[[[[[[---[[[[[[[,,,,,,,,,,(~~~~~~),,,<<____>>,,]]]]]]] CS
  CDKN1B-3UTR_human_fig1    1 UCUGUAAAAACACUgaaaaauuauaCuAACuuauuuaUGUcaaaaGaUUUUUUUUAAu*[61]*aAUAGGUUUUCCCCuCuuuug 140 
                              U U UAAAA CA U::::AA::        :::UU  U U:::::G:UUUUUUUU            A::UUUU:: C:C:::::
       CACRWE010001275.1 2205 UUUUUAAAACCAAUUGGGAAAA-------AAAUUUUUUUUUGGGGGGUUUUUUUUUUU*[ 0]*GGGAAAUUUUUUUCCCCCCCG 2276

                                            v                      v                                                NC
                              -]]]]]]],,<<<<<<<<<__________>>>>---->>>>>}}}}}}}}}}}}},<<<<<<<<<<......-<<-<<<____>> CS
  CDKN1B-3UTR_human_fig1  141 UuaaauaaUAuGGCuauGCUUAAAAGGUUGCauACUGaGCCaaGuauaauuuuucGuaauGuGuga......AaaAgauGCCAau 219 
                                 AA:::UAU::: A:    AAAA G    :U   G :::A     ::UU:::: :AA:::::G:       :: ::U   AA:
       CACRWE010001275.1 2277 GGGAAAUUUAUUUUAAA----AAAAAGCC--UUUGGGAAAAA-----UUUUCCCAAAAAAAAAGGGuuugggGGGGUUUAAAAAA 2350

                                                                                                          NC
                              >->>->>>>>>>>>>,,,,,<<<<<---<<<--<<___~~~~~~>>--->>>>>>>>:::::::::::::::::: CS
  CDKN1B-3UTR_human_fig1  220 cAuuGucaCaCauuaAGUAAuCaauAAAGaaAACuUCC*[ 2]*aGCUAuuCauuGaGUCAAAAAAAAAAAAAAA 290 
                              :A:: :C:::::UU:     :::::AAA:AA  :UUCC      A:  AUU::::::  C    AAAAA   AAA
       CACRWE010001275.1 2351 AACCCCCCUUUUUUUCCCCGGGGGGAAAAAAUUUUUCC*[13]*AAAAAUUUCCCCCCCCGGGGAAAAAUUUAAA 2432

>> JABXWC010000013.1  Tegillarca granosa isolate TG-2019 Hic_asm_12, whole genome shotgun sequence
  rank     E-value  score  bias mdl mdl from   mdl to       seq from      seq to       cyksc trunc   gc
 -----   --------- ------ ----- --- -------- --------    ----------- -----------      ------ ----- ----
  (17) !   0.00028   42.1   0.0  cm        1      290 []    24251497    24251159 - ..   27.4    no 0.40

                                                                                           vv v  v              NC
                                  ::::::::::::::{{{{{{{{{{{{{,,,[[[[[[[---[[[[[[[,,,,,,,,,,((((--((((((<<<-<<<_ CS
  CDKN1B-3UTR_human_fig1        1 UCUGUAAAAACACUgaaaaauuauaCuAACuuauuuaUGUcaaaaGaUUUUUUUUAAuCuaGACaacacaCaAGCCA 77      
                                     GUAA  A    G::::::::UA:UAACUU:U:::   ::::::: U UU  UAA  :     AC:::C: :C: 
       JABXWC010000013.1 24251497 GUAGUAACUAAUACGUGCGCACGUAUUAACUUUUACG---UGCGCACGUAUUACUAAUAGGUUAUACGUGCGCACGU 24251424

                                                                         v  v vv                                NC
                                  _~~~~~~>>>->>>,,,,,<<<<<____>>>>>,))))))--)))),,,<<____>>,,]]]]]]]-]]]]]]]    CS
  CDKN1B-3UTR_human_fig1       78 A*[ 3]*GGCAuGuUUUGUGCauuUGUAaauGCUguguuGGGuaGaAUAGGUUUUCCCCuCuuuugUuaaauaa    148     
                                  A      :G: :G:     ::A: U UA :U::U::GU  G  :  AU  GUU  C  C::::::: :::A:AA
       JABXWC010000013.1 24251423 A*[42]*CGUGCGCACGUAUUACUUAUAGGUAAUACGUGCGCACGUAUUGGUUA-CUACGUGCGCA-CGUAAAA    24251316

                                                       v                                  v                     NC
                                  ~~~~~~}}}}}}}}}}}}},<<<<<<<<<<-<<-<<<____>>>->>->>>>>>>>>>~~~~~~::::::::::::: CS
  CDKN1B-3UTR_human_fig1      149 *[34]*aGuauaauuuuucGuaauGuGugaAaaAgauGCCAaucAuuGucaCaCauua*[38]*GUCAAAAAAAAAA 285     
                                        A:UA::::::::CGU A :UG::AAA:            :U U::CA: U A        CAAAAAAAAAA
       JABXWC010000013.1 24251315 *[69]*AAUACGUGCGCACGUUAUAUGAAAAAU------------AUAUUUCAUGUCA*[30]*UACAAAAAAAAAA 24251164

                                        NC
                                  ::::: CS
  CDKN1B-3UTR_human_fig1      286 AAAAA 290     
                                  AAAAA
       JABXWC010000013.1 24251163 AAAAA 24251159

>> CH899013.1  Drosophila yakuba strain Tai18E2 v2_chrUn_6340 genomic scaffold, whole genome shotgun sequence
  rank     E-value  score  bias mdl mdl from   mdl to       seq from      seq to       cyksc trunc   gc
 -----   --------- ------ ----- --- -------- --------    ----------- -----------      ------ ----- ----
  (18) !   0.00043   41.4   0.0  cm        9      290 ~]         361         119 - ~.   29.6    5' 0.43

                                                                                                vvvvv                NC
                             ~~~~~::::::{{{{{{{{{{{{{,,,[[[[[[[---[[[[[[[~~~~~~]]]]]]]-]]]]]]],,<<<<<<<<<__________. CS
  CDKN1B-3UTR_human_fig1   1 <[8]*AACACUgaaaaauuauaCuAACuuauuuaUGUcaaaaGa*[86]*uCuuuugUuaaauaaUAuGGCuauGCUUAAAAGGUU. 169
                                       U::::::UU:U::U   UU:UUU:UGU:::::G:      :C::::: :AAA:AA A     A:::  AAAAG UU 
              CH899013.1 361 <[0]*UUUUUUUUUUUUUUUUUUUUUUUUUUUUUUGUUGGGGGG*[38]*CCCCCUAAAAAAAAAAA-----AAAAAAAAAAGUUUu 253

                                      vvvvv                                                             v            NC
                             .>>>>---->>>>>}}}}}}}}}}}}},<<<<<<<<<<-<<-<<<____>>>->>-....>>>>>>>>>>,,,,,<<<<<~~~~~~> CS
  CDKN1B-3UTR_human_fig1 170 .GCauACUGaGCCaaGuauaauuuuucGuaauGuGugaAaaAgauGCCAaucAuuG....ucaCaCauuaAGUAAuCaau*[23]*a 268
                              :::U  U +++ AA::A:AA:::::: U::U:U:U:: :: G:: CC ::C ::     ::A:A:A::AA  AA C:::      :
              CH899013.1 252 uUUUUUUUAUAAGAAAAAAAAAAAAAAAUUUUUUUUUUGGGCGGGCCCCCCCCCCAcaacAAAAAAAAAAAAAAACCCCC*[31]*G 141

                                v                   NC
                             >>>>:::::::::::::::::: CS
  CDKN1B-3UTR_human_fig1 269 uuGaGUCAAAAAAAAAAAAAAA 290
                             ::G GU AAAAAAAAAAAAAAA
              CH899013.1 140 GGGAGUAAAAAAAAAAAAAAAA 119

>> FZSS01003069.1  Nippostrongylus brasiliensis strain MIMR genome assembly, contig: tig00023073, whole genome shotgun s
  rank     E-value  score  bias mdl mdl from   mdl to       seq from      seq to       acc trunc   gc
 -----   --------- ------ ----- --- -------- --------    ----------- -----------      ---- ----- ----
  (19) !   0.00045   41.4   0.0  cm        1      290 []       23752       23501 - .. 0.67    no 0.39

                                                        v                                    v        v            NC
                               :::::::::::::.:{{{{{{{{{{{{{,,,[[[[[[[---[[[[[[[,,,,,.,,,,,((((--((((((<<<-<<<_____ CS
  CDKN1B-3UTR_human_fig1     1 UCUGUAAAAACAC.UgaaaaauuauaCuAACuuauuuaUGUcaaaaGaUUUUU.UUUAAuCuaGACaacacaCaAGCCAAAGU 81   
                               U U U AAA CAC U:::A::UU:U C:AAC::A:UU     ::A:G:UUU      A ::: GAC::::: CAAGCCAAAGU
          FZSS01003069.1 23752 UUUUUCAAACCACgUCGGACGUUUUUCAAACCAAAUU-----GGACGUUUUCAaACCACGUCAGACGUUUUCCAAGCCAAAGU 23675
                               ************9456666666666666666655554.....4555555555505555566666777777778********** PP

                                     v                              v      vv    vv                         v      NC
                               >>>->>>,,..,,,<<<<<____>>>>>,))))))--)))),,,<<____>>,,]]]]]]]-]]]]]]]~~~~~~}}}}}}}} CS
  CDKN1B-3UTR_human_fig1    82 GGCAuGuUU..UGUGCauuUGUAaauGCUguguuGGGuaGaAUAGGUUUUCCCCuCuuuugUuaaauaa*[34]*aGuauaau 190  
                               GGC UG     UGU::A: U U  :U:: :::::G   ::: U    UUU +  :C:U::   AA:U::      :G A:AA:
          FZSS01003069.1 23674 GGCUUGAGAagUGUCAAAUU-UGGUUUG-AAAACGUCCGACGUG--GUUUGAAAACGUUC---AAUUUG*[ 3]*UGUAAAAC 23602
                               *****876511555555554.4455555.566666666666554..34444455555554...455555...5..66666666 PP

                                              v      v    v      v                  v v                         v  NC
                               }}}}},<<<<<<<<<<-<<-<<<____>>>->>->>>>>>>>..>>,,,,,<<<<<---<<<--<<_____>>--->>>..>> CS
  CDKN1B-3UTR_human_fig1   191 uuuucGuaauGuGugaAaaAgauGCCAaucAuuGucaCaCau..uaAGUAAuCaauAAAGaaAACuUCCAUaGCUAuuC..au 269  
                               :U::: :: :GU:U: AAAA::      :: UU  :A:AC:   ::A   A   :    :AAAAC:UCCA :G  AUU:  A:
          FZSS01003069.1 23601 GUCUGACGUGGUUUGAAAAACGUCAAUUUGGUUUGUAAACCGucCGACGUAGU-U--UGAAAAACGUCCAACGUGAUUUgaAA 23522
                               66666678888888888777777666677778877888888723344434433.3..3478889************9995556 PP

                               v                     NC
                               >>>:::::::::::::::::: CS
  CDKN1B-3UTR_human_fig1   270 uGaGUCAAAAAAAAAAAAAAA 290  
                               +  GUC AA   AAAA  AAA
          FZSS01003069.1 23521 AGUGUCCAAUCCAAAAUGAAA 23501
                               67789999999********** PP

>> WNWK01050537.1  Cherax destructor isolate CDF2 Contig050538, whole genome shotgun sequence
  rank     E-value  score  bias mdl mdl from   mdl to       seq from      seq to       cyksc trunc   gc
 -----   --------- ------ ----- --- -------- --------    ----------- -----------      ------ ----- ----
  (20) !   0.00048   41.3   1.1  cm        1      290 []        9227        8958 - ..   22.5    no 0.44

                                                       vv                                                           NC
                              ::::::::::::::{{{{{{{{{{{{{....,,,[[[[[[~~~~~~~]]]]]],,<<<<<<<<<______~~~~~~>>>>----> CS
  CDKN1B-3UTR_human_fig1    1 UCUGUAAAAACACUgaaaaauuauaCu....AACuuauuu*[106]*aaauaaUAuGGCuauGCUUAAAA*[ 4]*GCauACUGa 178 
                               C   AAAAA AC ::::::UU:U:      AA UU:UUU       AAA:AA AU:::U::G:   AAA      :C::A   A
          WNWK01050537.1 9227 CCCAAAAAAAAACCCUUUUUUUUUUGGggggAAUUUUUUU*[ 13]*AAAAAAAAUUUUUGGGGGGGAAA*[82]*CCCCAAAAA 9061

                                   vv                                                   v                           NC
                              >>>>.}}}}}}}}}}}}},<<<<<<<<<<-<<~~~~~~>>->>>>>>>..>>>,,,,,<<<<<---<<<--<<_____>>.---> CS
  CDKN1B-3UTR_human_fig1  179 GCCa.aGuauaauuuuucGuaauGuGugaAaa*[12]*uuGucaCaCa..uuaAGUAAuCaauAAAGaaAACuUCCAUaG.CUAu 265 
                              :::A   :A:AA::::::G::::G:G:G: ::      ::G:C:C:C:  :::  UA  :AA:AAA:AAAAC: C A :G C  U
          WNWK01050537.1 9060 AAAAa--AAAAAAAAAAGGGGGGGGGGGCCCC*[ 1]*GGGGCCCCCCaaCCCCCUAUUAAAAAAAAAAAACCCCAAAGGcCCCU 8983

                                    v                   NC
                              >>>>>>>:::::::::::::::::: CS
  CDKN1B-3UTR_human_fig1  266 uCauuGaGUCAAAAAAAAAAAAAAA 290 
                              U::UU:  U AAAAAAAAAAAAAAA
          WNWK01050537.1 8982 UUUUUUUUUUAAAAAAAAAAAAAAA 8958

>> JABSTQ010008349.1  Ixodes persulcatus isolate Iper-2018 Seq8349, whole genome shotgun sequence
  rank     E-value  score  bias mdl mdl from   mdl to       seq from      seq to       acc trunc   gc
 -----   --------- ------ ----- --- -------- --------    ----------- -----------      ---- ----- ----
  (21) !   0.00059   41.0   3.0  cm        1      290 []        3425        3657 + .. 0.87    no 0.36

                                                                                                     v  v         v NC
                              ::::::::::::::{{{{{{{{{{{{{,,,[[[[[[[.---[[[[[[[,,,,,,,,,,((((--((((((<<<-<<<_____>>> CS
  CDKN1B-3UTR_human_fig1    1 UCUGUAAAAACACUgaaaaauuauaCuAACuuauuua.UGUcaaaaGaUUUUUUUUAAuCuaGACaacacaCaAGCCAAAGUGGC 84  
                                  UAAA A A U:::A:AU::U:::AA :::U::: UG ::AA:GAU       AA:C::  :AACACA :A   AAA    +
       JABSTQ010008349.1 3425 CAAAUAAAGAAAGUUCGACAUCUUGGAAAACCCUGAGaUGGGGAACGAUAAAAAAAAAACGGACGAACACAACA---AAAUC--U 3504
                              ***************************99998888887888888888899999999999999999999997555...23443..2 PP

                                v                                                                                   NC
                              ->>>,,,,,<<<<<____>>>>>,))))))--)))),,,<<____>>,,]]]]]]]-...]]]]]]],~~~~~~}}}}}}}}}}} CS
  CDKN1B-3UTR_human_fig1   85 AuGuUUUGUGCauuUGUAaauGCUguguuGGGuaGaAUAGGUUUUCCCCuCuuuugU...uaaauaaU*[33]*aGuauaauuuu 193 
                               : UUUUGU              UGUGUU:G ::G: U    UUU    UC:UU::    :::A:::U      :::A::AU:U:
       JABSTQ010008349.1 3505 UGAUUUUGU--------------UGUGUUCGUCCGUUU----UUU--UAUCGUUCCCcauCUCAGGGU*[ 1]*UCCAAGAUGUC 3564
                              366888876..............999999999999975....566..888888888777788888887...7..*********** PP

                                                      v        v                     NC
                              }},<<<<~~~~~~>>>>,,,,,<<<<~~~~~~>>>>:::::::::::::::::: CS
  CDKN1B-3UTR_human_fig1  194 ucGuaau*[30]*auuaAGUAAuCaa*[25]*uuGaGUCAAAAAAAAAAAAAAA 290 
                              :: UAAU      AUUAAG AAUC :      : GA   AAAAAAAAAAAAAAA
       JABSTQ010008349.1 3565 GAUUAAU*[42]*AUUAAGAAAUCAC*[ 9]*GCGAACAAAAAAAAAAAAAAAA 3657
                              ******9...9..9*********955...7..459******************* PP

>> PKSA02004905.1  Ixodes scapularis tig00019255, whole genome shotgun sequence
  rank     E-value  score  bias mdl mdl from   mdl to       seq from      seq to       acc trunc   gc
 -----   --------- ------ ----- --- -------- --------    ----------- -----------      ---- ----- ----
  (22) !   0.00067   40.8   0.5  cm        1      290 []      330038      330165 + .. 0.71    no 0.32

                                                      v                        v         v                        NC
                                ::::::::::::::{{{{{{{{{{{{{,,,~~~~~~~~~~~~~}}}}}}}}}}}}},<<<<<<<<<<-<<-<<<____>>> CS
  CDKN1B-3UTR_human_fig1      1 UCUGUAAAAACACUgaaaaauuauaCuAAC*[118]**[34]*aGuauaauuuuucGuaauGuGugaAaaAgauGCCAauc 220   
                                U  GU AAAA A  :AAAAA:                          U :UUUUU:G ::U:::::: AA :AU    AU:
          PKSA02004905.1 330038 UGCGUUAAAAAAAAAAAAAAAG--------*[  7]**[ 1]*----UUUUUUUUUGUCGUAGUCUGCAACUAUAU--AUA 330099
                                *****99999888777777765............7.....5......45677777776666666666666555532..555 PP

                                             v      vvvv         v      v       vvvv                    NC
                                ->>->>>>>>>>>>,,,,,<<<<<---<<<--<<._____>>--->>>>>>>>:::::::::::::::::: CS
  CDKN1B-3UTR_human_fig1    221 AuuGucaCaCauuaAGUAAuCaauAAAGaaAACu.UCCAUaGCUAuuCauuGaGUCAAAAAAAAAAAAAAA 290   
                                 UUG::::::A::  G AAU      AGA A C   CCA  GCU  UC+U++A UCAAAAAAAAAAAAAAA
          PKSA02004905.1 330100 GUUGCAGACUACGUCGAAAU-----GAGAUAGCCcCCCAAUGCUUGUCUUAAACUCAAAAAAAAAAAAAAA 330165
                                56666666666666666665.....56666655425677889999999999999***************** PP

>> RICB01087296.1  Leptopilina heterotoma strain Gotheron IDBA_scaffold_94491, whole genome shotgun sequence
  rank     E-value  score  bias mdl mdl from   mdl to       seq from      seq to       acc trunc   gc
 -----   --------- ------ ----- --- -------- --------    ----------- -----------      ---- ----- ----
  (23) !   0.00072   40.7   7.9  cm        1      290 []         429         228 - .. 0.81    no 0.31

                                                                                            v v         v     v      NC
                             ::::::::::::::{{{{{{{{{{{{{,,,[[[[[[[---[[[[[[[,,,,,,,,,,((((--((((((<<<-<<<_____>>>->> CS
  CDKN1B-3UTR_human_fig1   1 UCUGUAAAAACACUgaaaaauuauaCuAACuuauuuaUGUcaaaaGaUUUUUUUUAAuCuaGACaacacaCaAGCCAAAGUGGCAuG 87 
                             U UGU  AAA    G:A:AA::AU::U A ::A:::A   :AA:AGAUU        UCUA A A :::A   :C AAA   G:A  
          RICB01087296.1 429 UAUGUGCAAAAGUGGGACAAGAAUGUUUAAACACCGAAAAAAAGAGAUU--------UCUACAAAAUGGA--GCCAAAAACCGGA-- 355
                             **************************************99999999988........6666666666663..4555555555555.. PP

                                            v v                                                    vv                NC
                             >,,,,~~~~~~,))))))--)))),~~~~~~,,]]]]]]]-]]]]]]],~~~~~~}}}}}}}}}}}}},<<<<<<<<~~~~~~>>>> CS
  CDKN1B-3UTR_human_fig1  88 uUUUG*[15]*UguguuGGGuaGaA*[10]*CCuCuuuugUuaaauaaU*[33]*aGuauaauuuuucGuaauGuGu*[22]*aCaC 230
                             UUUUG      U::: U  GUAGAA       CUCU:UU:UU:::U::U      A::AU::UU:U:C :  U:UGU      ACA:
          RICB01087296.1 354 UUUUG*[ 5]*UCCGGUCAGUAGAA*[ 1]*UCUCUUUUUUUCGGUGUU*[ 2]*AACAUUCUUGUCCCACUUAUGU*[ 0]*ACAU 284
                             35555...5..66666666666665...5..56***************8...8..**************99999987......6777 PP

                              vv        v     vv                vv  v                     NC
                             >>>>,,,,,<<<<<---<<<--<<_____>>--->>>>>>>>:::::::::::::::::: CS
  CDKN1B-3UTR_human_fig1 231 auuaAGUAAuCaauAAAGaaAACuUCCAUaGCUAuuCauuGaGUCAAAAAAAAAAAAAAA 290
                             A  :  UA U: A  AA  AA CU     AGCU U   U :A   AAAAAAAAAAAAAAA
          RICB01087296.1 283 AUAUGUUAUUUUAGGAAAAAACCUC----AGCUUUCGUUUAAAAAAAAAAAAAAAAAAAA 228
                             7777778877777777766776663....999999999999999**************** PP

>> QEWY01003123.1  Baylisascaris schroederi isolate YA01 Scaffold6105, whole genome shotgun sequence
  rank     E-value  score  bias mdl mdl from   mdl to       seq from      seq to       acc trunc   gc
 -----   --------- ------ ----- --- -------- --------    ----------- -----------      ---- ----- ----
  (24) !   0.00086   40.4   2.6  cm        1      290 []         721         603 - .. 0.83    no 0.30

                                                                                                   vv        vv      NC
                             ::::::::::::::{~~~~~~~},<<<<<<<<<<-<<-<<<____>>>->>->>>>>>>>>>,,,,,<<<<<---<<<--<<_____ CS
  CDKN1B-3UTR_human_fig1   1 UCUGUAAAAACACUg*[179]*cGuaauGuGugaAaaAgauGCCAaucAuuGucaCaCauuaAGUAAuCaauAAAGaaAACuUCCAU 259
                                G AA AAC  U:       : UA::::::G:AAAA:A:GC A:U: UU :C::::::UAA UAA: A  A A :AA ++UC   
          QEWY01003123.1 721 AAAGCAAGAACUAUA*[ 13]*U-UAGAUGUGGGAAAAGACGCAAGUUUUUUCCCACAUCUAAUUAAGUAUAAUAGGAAUAAUCU-- 632
                             ***********9996....8..4.66666666666888**********8886666666666677889998888888887765544.. PP

                             vv      vv                      NC
                             >>--->>>>>>>>:::::::::::::::::: CS
  CDKN1B-3UTR_human_fig1 260 aGCUAuuCauuGaGUCAAAAAAAAAAAAAAA 290
                                UAU:   U :G  A AAAAAAAAAAAAA
          QEWY01003123.1 631 --AUAUCUGUUGCGAAAUAAAAAAAAAAAAA 603
                             ..45899999********************* PP

>> HG823541.1  Globodera pallida Lindley genomic scaffold, pathogens_Gpal_scaffold_3901, whole genome shotgun sequence
  rank     E-value  score  bias mdl mdl from   mdl to       seq from      seq to       acc trunc   gc
 -----   --------- ------ ----- --- -------- --------    ----------- -----------      ---- ----- ----
  (25) !   0.00093   40.3   0.0  cm        1      290 []         881        1003 + .. 0.89    no 0.34

                                                       v                                                            NC
                              ::::::::::::::{{{{{{{{{{{{{,,,[[[[[[[---[[[[[[[,,,,,,,,,,((~~~~~~)),,,<<____>>,,]]]]] CS
  CDKN1B-3UTR_human_fig1    1 UCUGUAAAAACACUgaaaaauuauaCuAACuuauuuaUGUcaaaaGaUUUUUUUUAAuC*[59]*GaAUAGGUUUUCCCCuCuuu 138 
                              U U U  AAAC C G:::::UU:U: :AAC:::UUU:   :AAA:G: UU  UUUAA:C      G:   ::UUUU::CC:C:UU
              HG823541.1  881 UUUUUUUAAACCCCGGGGGUUUUUUAAAACGGUUUUU---UAAACGGGUU--UUUAACC*[ 0]*GGGGGUUUUUUAACCCCGUU 954 
                              *******************************999998...9999999765..5689998......78888999999999999999 PP

                                               v                                     NC
                              ]]-]]]]]]]~~~~~~}}}}}}}}}}}}},~~~~~~:::::::::::::::::: CS
  CDKN1B-3UTR_human_fig1  139 ugUuaaauaa*[34]*aGuauaauuuuucG*[76]*GUCAAAAAAAAAAAAAAA 290 
                              U: :AAA:::      : :A:AA:::::CG       U AAAAAAAAAAAAAAA
              HG823541.1  955 UA-AAAAACC*[ 7]*UAAAAAAACCCCCG*[ 1]*UUUAAAAAAAAAAAAAAA 1003
                              99.8999999...8..77788888999996...9..999999************ PP

>> HG824684.1  Globodera pallida Lindley genomic scaffold, pathogens_Gpal_scaffold_6472, whole genome shotgun sequence
  rank     E-value  score  bias mdl mdl from   mdl to       seq from      seq to       acc trunc   gc
 -----   --------- ------ ----- --- -------- --------    ----------- -----------      ---- ----- ----
  (26) !    0.0013   39.8   0.0  cm        1      290 []         662         442 - .. 0.82    no 0.50

                                                  v vvv    vvvvvvv                                                   NC
                             ::::::::::::::{{{{{{{{{{{{{,,,[[[[[[[---[[[[[[[,,,,,,,,,,((((--~~~~~~-)))),,,<<____>>,, CS
  CDKN1B-3UTR_human_fig1   1 UCUGUAAAAACACUgaaaaauuauaCuAACuuauuuaUGUcaaaaGaUUUUUUUUAAuCuaGA*[52]*GuaGaAUAGGUUUUCCCC 133
                              C GUAAAAA A  :AAAAA: :    AA           C::::G:      U AA:C::G       G::G:  A::  UU::CC
              HG824684.1 662 CCCGUAAAAAAAAAAAAAAACGGGUUUAAA--------CCCGGGGGGG-----UAAACCCCGG*[ 2]*GGGGGUAAAAAAUUUUCC 593
                             ************999999988765555554........3566666664.....4678888876...8..466666667777777777 PP

                                     vvvvvvv                                   vvv v                                 NC
                             ]]]]]]]-]]]]]]],,<<<<<<<<<__________>>>>---->>>>>}}}}}}}}}}}}},<<<<<~~~~~~>>>>>,,,,,<<< CS
  CDKN1B-3UTR_human_fig1 134 uCuuuugUuaaauaaUAuGGCuauGCUUAAAAGGUUGCauACUGaGCCaaGuauaauuuuucGuaauG*[28]*CauuaAGUAAuCa 242
                             :C::::G  AAA+AA  ::G::::G U AAAAG UU C:: C  ::C::    : :UUUUU: U::U:      :A::AAGU A:C:
              HG824684.1 592 CCCCCCGGGAAAAAACCCCGGGGGGGUAAAAAGUUUUCCCCCC-CCCGGGUUACGGUUUUUUUUUUUU*[36]*AAAAAAGUUACCC 477
                             7777777667777777888899999999999999999988765.888888888888888888776663...9..6999999999999 PP

                                                             NC
                             <<~~~~~~>>>>>:::::::::::::::::: CS
  CDKN1B-3UTR_human_fig1 243 au*[23]*auuGaGUCAAAAAAAAAAAAAAA 290
                             ::      :::G:G C  AAAAAAAAAAAAA
              HG824684.1 476 CC*[10]*GGGGGGCCCUAAAAAAAAAAAAA 442
                             98...8..899******************** PP

>> ADOQ01004915.1  Linepithema humile ctg7180000849608, whole genome shotgun sequence
  rank     E-value  score  bias mdl mdl from   mdl to       seq from      seq to       cyksc trunc   gc
 -----   --------- ------ ----- --- -------- --------    ----------- -----------      ------ ----- ----
  (27) !    0.0013   39.8   0.0  cm        1      290 []         350         644 + ..   25.2    no 0.48

                                                  v              v                                                   NC
                             ::::::::::::::{{{{{{{{{{{{{,,,[[[[[[[---[[[[[[[,,,,,,,,,,((~~~~~~)),,,<<____>>,,]]]]]]] CS
  CDKN1B-3UTR_human_fig1   1 UCUGUAAAAACACUgaaaaauuauaCuAACuuauuuaUGUcaaaaGaUUUUUUUUAAuC*[59]*GaAUAGGUUUUCCCCuCuuuug 140
                             U U UAAAAAC   G:::::: ::A::  C:U    +   :AAAA::  UUUUU AA:C      G:   GGUU  CCCC::UUUU:
          ADOQ01004915.1 350 UUUUUAAAAACGGGGGGGGGGGGAAACCCCGU----UAAAAAAAAACGGUUUUUAAACC*[ 6]*GGGGGGGUUACCCCCGUUUUUU 432

                              v            v   v          v       v         v                                        NC
                             -]]]]]]],,<<<<<<<<<___~~~~~~~>>>>---->>>>>}}}}}}}}}}}}},<<<<<<~~~~~~>>>>>>,,,,,<<<<<--- CS
  CDKN1B-3UTR_human_fig1 141 UuaaauaaUAuGGCuauGCUUA*[  7]*GCauACUGaGCCaaGuauaauuuuucGuaauGu*[26]*aCauuaAGUAAuCaauAAA 247
                             U     A:  :::: :U: UUA        :A:A    ::::::U:: ::::::CG::::G:      :C:::: GUAA::AA:AAA
          ADOQ01004915.1 433 U-----ACCCCCCGUUUUUUUA*[110]*UAAAAAAACCGGGGUUUUACCCCCCCGGGGGGG*[ 4]*CCCCCCGGUAAAAAAAAAA 615

                                                             NC
                             <~~~~~~>>>>>>:::::::::::::::::: CS
  CDKN1B-3UTR_human_fig1 248 G*[18]*CauuGaGUCAAAAAAAAAAAAAAA 290
                             :      ::UU:: U AAAAAAAAAAAAAAA
          ADOQ01004915.1 616 A*[ 4]*UUUUUUUUUAAAAAAAAAAAAAAA 644

>> PKSA02004554.1  Ixodes scapularis tig00009125, whole genome shotgun sequence
  rank     E-value  score  bias mdl mdl from   mdl to       seq from      seq to       acc trunc   gc
 -----   --------- ------ ----- --- -------- --------    ----------- -----------      ---- ----- ----
  (28) !    0.0016   39.5   0.1  cm        1      290 []       12293       12548 + .. 0.87    no 0.38

                                                                                                          v        NC
                               ::::::::::::::{{{{{{{{{{{{{,,,[[[[[[[---[[[[[[[,,,,,,,,,,((((--((((((<<<-<<<___..__ CS
  CDKN1B-3UTR_human_fig1     1 UCUGUAAAAACACUgaaaaauuauaCuAACuuauuuaUGUcaaaaGaUUUUUUUUAAuCuaGACaacacaCaAGCCAAA..GU 81   
                                C G     A A U:::A:::::::C: A :::UU:A  UCAAAAG:U U U  U  UCU: A:A:: CA:: G: AAA  G 
          PKSA02004554.1 12293 CCAGAUGCCAAAGUUUCAGCCCGAUCCGAUACCUUAA--UCAAAAGUUAUGUGAUUUUCUGAAAAUUUCAAUGGGAAAAugGA 12373
                               *************************************..5******************************9988766553334 PP

                               v           vv v      v vv                 v    v                                   NC
                               >>>->>>,,,,,<<<<<____>>>>>,))))))--)))),,,<<____>>,,]]]]]]]-]]]]]]],~~~~~~}}}}}}}}} CS
  CDKN1B-3UTR_human_fig1    82 GGCAuGuUUUGUGCauuUGUAaauGCUguguuGGGuaGaAUAGGUUUUCCCCuCuuuugUuaaauaaU*[33]*aGuauaauu 191  
                                :C ::UUUUG   : :U U : :  UG ::U:  :AGAA A:     C:  :CUUUUG U:AA:::       :G:::::::
          PKSA02004554.1 12374 GCCCAUUUUUGCCCGUCUUUGGUUUCUGGAAUUUUCAGAAAAU-----CAUAACUUUUGAUUAAGGUA*[ 2]*GGAUCGGGC 12447
                               678899****9999999999999999**************983.....4699***************5...9..********* PP

                                                            vv   v v              v vvv                      NC
                               }}}},<<<<<~~~~~~>>>>>,,,,,<<<<<---<<<--<<~~~~~>>--->>>>>>>>:::::::::::::::::: CS
  CDKN1B-3UTR_human_fig1   192 uuucGuaauG*[28]*CauuaAGUAAuCaauAAAGaaAACu*[5]*aGCUAuuCauuGaGUCAAAAAAAAAAAAAAA 290  
                               U:::  : :G      C: : A U A:CA      :  ACU     AG U  :   UG:G CAAAAAAAAAAAAAAA
          PKSA02004554.1 12448 UGAAAUUUCG*[34]*CGGAGAAUGAGCAUUCGGCGAUACU*[1]*AGUUUACUUUUGCGGCAAAAAAAAAAAAAAA 12548
                               *****99998...8..8999999999999765544444444..3..444444556799******************* PP

>> JABSTR010001015.1  Haemaphysalis longicornis isolate HaeL-2018 Seq13516_4, whole genome shotgun sequence
  rank     E-value  score  bias mdl mdl from   mdl to       seq from      seq to       cyksc trunc   gc
 -----   --------- ------ ----- --- -------- --------    ----------- -----------      ------ ----- ----
  (29) !    0.0018   39.3   2.8  cm        1      290 []      892210      891902 - ..   22.2    no 0.39

                                                   v      v             vvv                                       NC
                                ::::::::::::::{{{{{{{{{{{{{,,,[[[[[[[---[[[[[[[,,,,,,,,,,((((--((((((~~~~~~,))))) CS
  CDKN1B-3UTR_human_fig1      1 UCUGUAAAAACACUgaaaaauuauaCuAACuuauuuaUGUcaaaaGaUUUUUUUUAAuCuaGACaacac*[38]*Uguguu 113   
                                 CUG AAAAA A U     +UU:U:: AA ::::::A  U   ::G: UUUUUU   U  :G :::C::      U::G::
       JABSTR010001015.1 892210 CCUGGAAAAAAAAU-----UUUUUUUAAAACCCCCCAAAUUUUGGGGGUUUUUU---UUUGGGGCCCCU*[81]*UGGGGG 892063

                                                        vvv          v            vv      v                 vv    NC
                                )--)))),,,<<____>>,,]]]]]]]-]]]]]]],,<<<<~~~~~~>>>>}}}}}}}}}}}}},<<<<<<<<<<-<<-<< CS
  CDKN1B-3UTR_human_fig1    114 GGGuaGaAUAGGUUUUCCCCuCuuuugUuaaauaaUAuGGC*[24]*GCCaaGuauaauuuuucGuaauGuGugaAaaAga 212   
                                :  :  AA A:: UUU:: C:C::   UU:::::: A GG:      :CC  ::A:AA       ::::G::::AA  A::
       JABSTR010001015.1 892062 CCCCGGAAAAAAAUUUUUUCCCCUUUUUUGGGGGGAAAGGG*[26]*CCCCCAAAAAA------AGGGGGGAAAAA--AUU 891970

                                v    v   vv                                                   NC
                                <____>>>->>->>>>>>>>>>,,,,,<<<<<~~~~~~>>>>>:::::::::::::::::: CS
  CDKN1B-3UTR_human_fig1    213 uGCCAaucAuuGucaCaCauuaAGUAAuCaau*[23]*auuGaGUCAAAAAAAAAAAAAAA 290   
                                 G  A ::   GU::::C::::A  AA  :::      :::   U AAAAAAAAAAAAAAA
       JABSTR010001015.1 891969 GGAAAAAAGGGGUUUUCCCCCCAAAAAGGGGG*[13]*CCCUUUUUAAAAAAAAAAAAAAA 891902

>> WNWK01000729.1  Cherax destructor isolate CDF2 Contig000729, whole genome shotgun sequence
  rank     E-value  score  bias mdl mdl from   mdl to       seq from      seq to       acc trunc   gc
 -----   --------- ------ ----- --- -------- --------    ----------- -----------      ---- ----- ----
  (30) !    0.0018   39.3   0.0  cm        1      290 []      252350      252131 - .. 0.79    no 0.40

                                                              v         v                                    v    NC
                                ::::::::::::::{{{{{{{{{{{{{,,,[[[[[[[---[[[[[[[,,,,,,,,,,~~~~~~~~~~~~,,]]]]]]]-]] CS
  CDKN1B-3UTR_human_fig1      1 UCUGUAAAAACACUgaaaaauuauaCuAACuuauuuaUGUcaaaaGaUUUUUUUUAA*[63]**[11]*CCuCuuuugUua 143   
                                U U  AAAAA    ::AAAAUU: :C:     A:::A    ::::G:  UU UUU                :C:::: UU:
          WNWK01000729.1 252350 UUUAAAAAAAAGGGGGAAAAUUUUCCCGGGGGAAAAAA--AGGGGGGCCUUCUUU--*[ 6]**[ 6]*--CCCCCCCUUU 252276
                                ***************************99877766664..555556655555544.....7.....9....4555555577 PP

                                    v                                 vvvvvvvv                       vvvvvvvv     NC
                                ]]]]],,<<<<<~~~~~~->>>>>}}}}}}}}}}}}},<<<<<<<<.<<-<<-<<<____>>>->>->>>>>>>>>>,,,, CS
  CDKN1B-3UTR_human_fig1    144 aauaaUAuGGCu*[21]*GaGCCaaGuauaauuuuucGuaauGuGu.gaAaaAgauGCCAaucAuuGucaCaCauuaAGUA 238   
                                ::U   A:::::       ::::::G: :AAUUUU:: U++UG G  :AAAAA::: CC ::: UU U:        A  A
          WNWK01000729.1 252275 UUUUAAACCCGG*[26]*UCCGGGGGGGAAAUUUUUUUUUUUGGGGgAAAAAAACCCCCCGGUUUUUUU--------AAAA 252183
                                777778888776...8..466777777777777777776666655516678899999999999999887........4445 PP

                                           v              v                          NC
                                ,<<<<<---<<<--<<_____>>--->>>>>>>>:::::::::::::::::: CS
  CDKN1B-3UTR_human_fig1    239 AuCaauAAAGaaAACuUCCAUaGCUAuuCauuGaGUCAAAAAAAAAAAAAAA 290   
                                A  AA:AAA:A AA  UCC        U::UU  G    AAAAAAAAAAAA 
          WNWK01000729.1 252182 AUUAAAAAAAAUAAUUUCCCGGGGGUUUUUUUGGGGGGGAAAAAAAAAAAAG 252131
                                69999999999999***999999999************************** PP

>> CM023320.1  Paralithodes platypus isolate Beidaihe-2018 chromosome 63, whole genome shotgun sequence
  rank     E-value  score  bias mdl mdl from   mdl to       seq from      seq to       acc trunc   gc
 -----   --------- ------ ----- --- -------- --------    ----------- -----------      ---- ----- ----
  (31) !    0.0018   39.3   0.4  cm        1      290 []     5813985     5814258 + .. 0.84    no 0.38

                                                                    v                                            NC
                                 ::::::::::::::{{{{{{{{{{{{{,,,[[[[[[[---[[[[[[[,,,,,,,,,,((((--((((((<<<-<<<    CS
  CDKN1B-3UTR_human_fig1       1 UCUGUAAAAACACUgaaaaauuauaCuAACuuauuuaUGUcaaaaGaUUUUUUUUAAuCuaGACaacacaCaAGCC    76     
                                  CU    AAAC   ::AAAAU::U:::AA :UA:: A   :AA:A:: U       A::U:G C:::ACA:AAG::
              CM023320.1 5813985 CCUUCUUAAACUGCACAAAAUCGUCUAAAUAUAGCCA---GAAGAAUAUGAAAAAGACGUCGCCGGUACAAAAGGG    5814057
                                 ****************************999999998...66666666667778889999999*****97777776    PP

                                                                    v      v           v                         NC
                                 ~~~~~~>>>->>>~~~~~~,))))))--)))),,,<<____>>,,]]]]]]]-]]]]]]],~~~~~~}}}}}}}}}}}} CS
  CDKN1B-3UTR_human_fig1      77 *[ 5]*GGCAuGu*[19]*UguguuGGGuaGaAUAGGUUUUCCCCuCuuuugUuaaauaaU*[33]*aGuauaauuuuu 194    
                                       ::C U:U      UGU:::GG :A::     UUUU C  ::U:UU: U ::UA:       :::A::AUUUU:
              CM023320.1 5814058 *[11]*CCCCUUU*[ 0]*UGUACCGGCGACGUCU--UUUU-CAUAUUCUUC-UAGCUAUA*[ 2]*UAGACGAUUUUG 5814127
                                 ...6..4555555......89******99999864..3344.3556666666.89999995...8..************ PP

                                          vv                       vv            v       vv                 vv   NC
                                 },<<<<<<<<<<-<<-<<<_~~~~~~>>>->>->>>>>>>>>>,,,,,<<<<<---<<<--<<____._>>--->>>>> CS
  CDKN1B-3UTR_human_fig1     195 cGuaauGuGugaAaaAgauG*[ 3]*aucAuuGucaCaCauuaAGUAAuCaauAAAGaaAACuUCCA.UaGCUAuuCau 269    
                                 :G:A: :U:  AA::A :UG      A:  :: U  :A: :U:A UAA      AA+ : ACU   A UAGCUA:    
              CM023320.1 5814128 UGCAGUUUAAGAAGGAUCUG*[50]*AGGCCCUUGGUAAGCUGAAUAA------AAUCG-ACUAAUAgUAGCUAC---- 5814239
                                 ***************99987...*..899999999*********9987......33333.466443325666663.... PP

                                   v                   NC
                                 >>>:::::::::::::::::: CS
  CDKN1B-3UTR_human_fig1     270 uGaGUCAAAAAAAAAAAAAAA 290    
                                   A U AAAAAAAAAAAAAAA
              CM023320.1 5814240 --AAUAAAAAAAAAAAAAAAA 5814258
                                 ..2899999************ PP

>> KZ312831.1  Leptinotarsa decemlineata strain Imidocloprid resistant unplaced genomic scaffold scaffold472, whole geno
  rank     E-value  score  bias mdl mdl from   mdl to       seq from      seq to       acc trunc   gc
 -----   --------- ------ ----- --- -------- --------    ----------- -----------      ---- ----- ----
  (32) !    0.0019   39.2   0.1  cm        1      290 []       20521       20780 + .. 0.77    no 0.38

                                                             v v                                                   NC
                               ::::::::::::::{{{{{{{{{{{{{,,,[[[[[[[---[[[[[[[,,,,,,,,,,((((--((((((<<<-<<~~~~~~>> CS
  CDKN1B-3UTR_human_fig1     1 UCUGUAAAAACACUgaaaaauuauaCuAACuuauuuaUGUcaaaaGaUUUUUUUUAAuCuaGACaacacaCaAGC*[ 7]*GC 84   
                               UCUGU AAA C   :A:AA::::U::U  C :        CA::AGA  U    UA U:U:  C:AC:C:C: ::      ::
              KZ312831.1 20521 UCUGUCAAAUCCAAAACAAGCACUUUUCCCAAU-------CACCAGAAAUGCAAUACUUUUCUCGACGCGCGUUU*[48]*AA 20638
                               ******999887766666666666666443333.......33333333344556777999999*********876...9..78 PP

                                          v        v                  vv    vv              v v                    NC
                               ->>>,,,,,<<<<<____>>>>>,))))))--)))),,,<<____>>,,]]]]]]]-]]]]]]]~~~~~~}}}}}}}}}}}}} CS
  CDKN1B-3UTR_human_fig1    85 AuGuUUUGUGCauuUGUAaauGCUguguuGGGuaGaAUAGGUUUUCCCCuCuuuugUuaaauaa*[34]*aGuauaauuuuuc 195  
                               A:G:U   U : UU GU AA :  G:GU:G G:A:A UA   UU C+  UCU::UG      :       A::A::::UU:U:
              KZ312831.1 20639 ACGCUAACUUGGUUGGUGAAACGCGCGUCGAGAAAAGUA---UUGCAUUUCUGGUGA----UUG*[ 2]*AAAAGUGCUUGUU 20710
                               9*****************************999999888...333333333333332....333...5..6666666666666 PP

                                                     v    vv  v       v   vv v                       NC
                               ,<<<~~~~~~>>>,,,,,<<<<<---<<<--<<_____>>--->>>>>>>>:::::::::::::::::: CS
  CDKN1B-3UTR_human_fig1   196 Guaa*[32]*uuaAGUAAuCaauAAAGaaAACuUCCAUaGCUAuuCauuGaGUCAAAAAAAAAAAAAAA 290  
                                U::      ::AAG   UC   AA :  A  UU CAUA CUA  :A  GAG  AAA AAAAAAAAAAA
              KZ312831.1 20711 UUGG*[12]*CCAAGGUUUC---AAUUACACCUUUCAUAUCUAUCAA--GAGCAAAAUAAAAAAAAAAA 20780
                               6765...9..5678887777...344444788999999999997774..88****************** PP

>> CM023456.1  Haemaphysalis longicornis isolate HaeL-2018 chromosome 9, whole genome shotgun sequence
  rank     E-value  score  bias mdl mdl from   mdl to       seq from      seq to       cyksc trunc   gc
 -----   --------- ------ ----- --- -------- --------    ----------- -----------      ------ ----- ----
  (33) !     0.002   39.1   0.0  cm        1      290 []   144835362   144835100 - ..   28.3    no 0.55

                                                 v           v                                                 NC
                                   ::::::::::::::{{{{{{{{{{{{{,,,[[[[[[[---[[[[[[[,,,,,,,,,,~~~~~~]]]]]]]-]]]] CS
  CDKN1B-3UTR_human_fig1         1 UCUGUAAAAACACUgaaaaauuauaCuAACuuauuuaUGUcaaaaGaUUUUUUUUAA*[76]*uCuuuugUuaaa 145      
                                   U U U    A A U AAAA::::::C AA :::::::   C::::::UUUUU   AA      ::::::G ::::
              CM023456.1 144835362 UUUUUUUGGAAAUUUAAAACCCCCCCAAAGGGGGGGGCCCCCCCCCCUUUUUAAAAA*[45]*GGGGGGGCCCCC 144835249

                                            v           v                        vv           vv     vv        NC
                                   ]]]~~~~~~}}}}}}}}}}}}},<<<<<<~~~~~~>>>>>>,,,,,<<<<<---<<<--<<_____>>--->>>> CS
  CDKN1B-3UTR_human_fig1       146 uaa*[34]*aGuauaauuuuucGuaauGu*[26]*aCauuaAGUAAuCaauAAAGaaAACuUCCAUaGCUAuuCa 268      
                                   :::       G::::::UUUU G::::G:      :C::::A UAA  ::  AA:AAAA   C A    U UU: 
              CM023456.1 144835248 CCC*[24]*GGGGGGGGUUUUUGGGGGGG*[40]*CCCCCCAAUAAAAGGGGAAAAAAACCCCAAAAAAUUUUUU 144835122

                                     vv                   NC
                                   >>>>:::::::::::::::::: CS
  CDKN1B-3UTR_human_fig1       269 uuGaGUCAAAAAAAAAAAAAAA 290      
                                   ::    CAAAAAAAAAAAAAAA
              CM023456.1 144835121 CCCCCCCAAAAAAAAAAAAAAA 144835100

>> FZSS01002500.1  Nippostrongylus brasiliensis strain MIMR genome assembly, contig: tig00022120, whole genome shotgun s
  rank     E-value  score  bias mdl mdl from   mdl to       seq from      seq to       cyksc trunc   gc
 -----   --------- ------ ----- --- -------- --------    ----------- -----------      ------ ----- ----
  (34) !    0.0021   39.1   0.0  cm        1      290 []      371914      371660 - ..   22.4    no 0.43

                                                       v                                              v           NC
                                :::::::::::::.:{{{{{{{{{{{{{,,,[[[[[[[---[[[[[[[,,,,,,,,,,((((--((((((<<<-<<<____ CS
  CDKN1B-3UTR_human_fig1      1 UCUGUAAAAACAC.UgaaaaauuauaCuAACuuauuuaUGUcaaaaGaUUUUUUUUAAuCuaGACaacacaCaAGCCAAAG 80    
                                  UG A    CA  U:::A::UU U:C:AAC::A:UU:   :A:::::UU      A ::::GAC::::: CAAGCCAAAG
          FZSS01002500.1 371914 AUUGGACGUUCAUgUCGGACGUUCUUCAAACCAAAUUG---GACGUUUUUCAAACCACGUCGGACGUUUUCCAAGCCAAAG 371837

                                       v       v   v    v   v                vv    vv                           v NC
                                _>>>->>>,,,,,..<<<<<____>>>>>,))))))--)))),,,<<____>>,,]]]]]]]-]]]]]]]~~~~~~}}}}} CS
  CDKN1B-3UTR_human_fig1     81 UGGCAuGuUUUGU..GCauuUGUAaauGCUguguuGGGuaGaAUAGGUUUUCCCCuCuuuugUuaaauaa*[34]*aGuau 187   
                                UGGC UG    GU   CA: U    :UG  :::::G  :::: U GGUUU     :::::U: :AA:U::      :G:A 
          FZSS01002500.1 371836 UGGCUUGAGACGUguCCAAUUUGGUUUG-AAAAACGUCCGACGU-GGUUUG--AAAAACGUC-CAAUUUG*[ 3]*UGAAA 371764

                                         v               v     v               v       v v                        NC
                                }}}}}}}},<<<<<<<<<<-<<-<<<____.>>>->>->>>>>>>>>>,,,,,<<<<<.---<<<--<<_____>>--->> CS
  CDKN1B-3UTR_human_fig1    188 aauuuuucGuaauGuGugaAaaAgauGCCA.aucAuuGucaCaCauuaAGUAAuCaau.AAAGaaAACuUCCAUaGCUAuu 266   
                                AA::U:::  : :GU:U::AAAA::  C A  :: UU ::A:AC: :  G   :C :      AAAAC:UCCA :G  AUU
          FZSS01002500.1 371763 AACGUCCGACGUGGUUUGCAAAACGUCCAAuUUGGUUUGUAAACCGUCCG---ACGUGgUUUGAAAACGUCCAACGUGAUU 371686

                                   v v                     NC
                                >..>>>>>:::::::::::::::::: CS
  CDKN1B-3UTR_human_fig1    267 C..auuGaGUCAAAAAAAAAAAAAAA 290   
                                    : G:GUC AA   AAA   AAA
          FZSS01002500.1 371685 UgaAAAGUGUCCAAUCCAAAGUGAAA 371660

>> KZ808255.1  Oncopeltus fasciatus isolate OFAS.00 unplaced genomic scaffold scaffold1504, whole genome shotgun sequenc
  rank     E-value  score  bias mdl mdl from   mdl to       seq from      seq to       acc trunc   gc
 -----   --------- ------ ----- --- -------- --------    ----------- -----------      ---- ----- ----
  (35) !    0.0022   39.0   7.4  cm        1      290 []       55488       55234 - .. 0.79    no 0.33

                                                                                                    v           v  NC
                               ::::::::::::::{{{{{{{{{{{{{,,,[[[[[[[---[[[[[[[,,,,,,,,,,((((--((((((<<<-~~~~~~>>>, CS
  CDKN1B-3UTR_human_fig1     1 UCUGUAAAAACACUgaaaaauuauaCuAACuuauuuaUGUcaaaaGaUUUUUUUUAAuCuaGACaacacaCaA*[12]*uGuU 89   
                               UCU  A        G::::A::A:A::A  ::A:UU:U  ::A:AGAUUUUU   A UC:AGA::::A: :A       U:  
              KZ808255.1 55488 UCUUCAG-------GGCUGAAAAGAGAAUGAGAGUUGUAAAGAGAGAUUUUUAAAAUUCCAGAUGGUAUAUAU*[ 1]*UACC 55418
                               ***8875.......88888888888888899999999999*****************************8884...3..6777 PP

                                   v            v                                                               vv NC
                               ,,,,<<<<<____>>>>>,))))))--)))),,,<<____>>,,]]]]]]]-]]]]]]],,~~~~~~}}}}}}}}}}}}},<< CS
  CDKN1B-3UTR_human_fig1    90 UUGUGCauuUGUAaauGCUguguuGGGuaGaAUAGGUUUUCCCCuCuuuugUuaaauaaUA*[32]*aGuauaauuuuucGua 198  
                                UGU+:AU:U UA:AU: U:U::::  U:GA U ::U   :: CUCU:U:: :AA:U:: A      ::U:U::U::::C U 
              KZ808255.1 55417 AUGUUUAUAUAUAUAUA-UAUACCAUCUGGAUU-UUUAAAAAUCUCUCUUUACAACUCUCA*[ 1]*UCUCUUUUCAGCCCUG 55342
                               77888899999999998.6***********977.455667889999999999999999964...8..8888888888888776 PP

                               vvv                  vvvvv                         NC
                               <<<<<<<<-~~~~~~->>>>>>>>>>~~~~~~:::::::::::::::::: CS
  CDKN1B-3UTR_human_fig1   199 auGuGugaA*[16]*GucaCaCauua*[38]*GUCAAAAAAAAAAAAAAA 290  
                               A+G                              U AAAAAAAAAAAAAAA
              KZ808255.1 55341 AAG------*[21]*A----------*[65]*CUUAAAAAAAAAAAAAAA 55234
                               555.........5..4.............7..899999999999999999 PP

>> FZSS01000327.1  Nippostrongylus brasiliensis strain MIMR genome assembly, contig: tig00001582, whole genome shotgun s
  rank     E-value  score  bias mdl mdl from   mdl to       seq from      seq to       acc trunc   gc
 -----   --------- ------ ----- --- -------- --------    ----------- -----------      ---- ----- ----
  (36) !    0.0024   38.9   0.0  cm        1      290 []      175535      175287 - .. 0.69    no 0.41

                                                          v                                          v            NC
                                ::::::::::::::{{{{{{{{{{{{{,,,[[[[[[[---[[[[[[[,,,,,,,,,,((((--((((((<<<-<<<_____ CS
  CDKN1B-3UTR_human_fig1      1 UCUGUAAAAACACUgaaaaauuauaCuAACuuauuuaUGUcaaaaGaUUUUUUUUAAuCuaGACaacacaCaAGCCAAAGU 81    
                                U U U AAA CAC ::::A::U:U:  AA ::A::U:   ::A::::UU      A ::::GAC::::: CAAGCCAAAGU
          FZSS01000327.1 175535 UUUUUCAAACCACGUCGGACGUUUUUCAAACCAAAUU---GGACGUUUUCAAACCACGUCGGACGUUUUCCAAGCCAAAGU 175458
                                ******9999988555555554455555555555554...66666666677788899************************ PP

                                      v      v          v                  v      v                        v      NC
                                >>>->>>,,,,,<<<<<____>>>>>,.))))))--)))),,,<<____>>,,]]]]]]]-]]]]]]],~~~~~~}}}}}} CS
  CDKN1B-3UTR_human_fig1     82 GGCAuGuUUUGUGCauuUGUAaauGCU.guguuGGGuaGaAUAGGUUUUCCCCuCuuuugUuaaauaaU*[33]*aGuaua 188   
                                GGC UG U  GU  :::  U :::  U :::::G  :::: U    UUU    ::::U:: :A::U::U        :A:A
          FZSS01000327.1 175457 GGCUUGAUAAGUGUCCAAUU-UGGUUUgAAAACGUCCGACGUGG--UUU-GAAAACGUCC-AAUUUGGU*[ 1]*UGAAAA 175387
                                ************99998766.55555516789********9973..333.2566666666.45555554...5..444444 PP

                                        v vv     v      v    v      v     vv v      v      v                  v   NC
                                }}}}}}},<<<<<<<<<<-<<-<<<____>>>->>->>>>>>>>>>,,,,,<<<<<---<<<--<<_____>>--->>>.. CS
  CDKN1B-3UTR_human_fig1    189 auuuuucGuaauGuGugaAaaAgauGCCAaucAuuGucaCaCauuaAGUAAuCaauAAAGaaAACuUCCAUaGCUAuuC.. 267   
                                ::U::::  :  GU:U: AAAA::      ::AUU  :A:AC  :        ::U    AAAAC:UCCA :G  AUU   
          FZSS01000327.1 175386 CGUCCGAC-GUGGUUUG-AAAACGUCAAUUUGAUUUGUAAACGUCCGACGUGGUUU--GUAAAACGUCCAACGUGAUUUga 175310
                                44444443.33456666.56666666666777777556666654433333333333..346788**********9998644 PP

                                   v                    NC
                                >>>>>:::::::::::::::::: CS
  CDKN1B-3UTR_human_fig1    268 auuGaGUCAAAAAAAAAAAAAAA 290   
                                A::  GUC AA   AAA   AAA
          FZSS01000327.1 175309 AAAGUGUCCAAUCCAAAGUGAAA 175287
                                66777899999999********* PP

>> NIGP01004783.1  Aedes aegypti strain LVP_AGWG AGWG_AaegL5_001742F_quiver_arrow, whole genome shotgun sequence
  rank     E-value  score  bias mdl mdl from   mdl to       seq from      seq to       acc trunc   gc
 -----   --------- ------ ----- --- -------- --------    ----------- -----------      ---- ----- ----
  (37) !    0.0024   38.9   1.0  cm        1      290 []       70160       69976 - .. 0.85    no 0.35

                                                                                                                   NC
                               ::::::::::::::{{{{{{{{{{{{{,,,[[[[[[[.---[[[[[[[,,,,,,,,,,~~~~~~~~~~~~,,]]]]]]]-... CS
  CDKN1B-3UTR_human_fig1     1 UCUGUAAAAACACUgaaaaauuauaCuAACuuauuua.UGUcaaaaGaUUUUUUUUAA*[63]**[11]*CCuCuuuugU... 141  
                                 U  A AAA    :A:AAA::::::U   UUA:UU: U U:::A:G:  UUUU                  :C:U:::    
          NIGP01004783.1 70160 AUUCCACAAAUUAAAACAAACAGCCAUUGAUUAGUUCcUUUUCCAGGGGGUUUU----*[ 5]**[ 1]*--CCCUGGAAaag 70090
                               **************************9887777777754444444444444443.......5.....4....44444444676 PP

                                                           v v                        v v                          NC
                               ]]]]]]],~~~~~~}}}}}}}}}}}}},<<<<<<<<<<-<~~~~~~>->>>>>>>>>>,,,,,<<<<<---<<<--<<____  CS
  CDKN1B-3UTR_human_fig1   142 uaaauaaU*[33]*aGuauaauuuuucGuaauGuGugaAa*[14]*uGucaCaCauuaAGUAAuCaauAAAGaaAACuUCCA  258  
                               :AA:UAAU      A::::::UUU:U:  A U U U::AA      UG::A A A U  G  A:::A A AGA AAC:UCCA
          NIGP01004783.1 70089 GAACUAAU*[ 2]*AUGGCUGUUUGUUAUAAUUUGUGGAA*[ 0]*UGCUAUAGAGUUCGAGAGAUAGA-AGAUAACGUCCA  70019
                               77777776...8..*************************8......89*******************95.7********986  PP

                                                                     NC
                               ~~~~~~>>--->>>>>>>>:::::::::::::::::: CS
  CDKN1B-3UTR_human_fig1   259 *[ 1]*aGCUAuuCauuGaGUCAAAAAAAAAAAAAAA 290  
                                     :G  A UC U:::   AAAAAAAAAAAAA A
          NIGP01004783.1 70018 *[12]*CGACAGUCUUAUCAAAAAAAAAAAAAAAAUA 69976
                               ...*..******************************* PP

>> VMOF01000035.1  Trialeurodes vaporariorum isolate IVF HIC_SCAFFOLD_13, whole genome shotgun sequence
  rank     E-value  score  bias mdl mdl from   mdl to       seq from      seq to       cyksc trunc   gc
 -----   --------- ------ ----- --- -------- --------    ----------- -----------      ------ ----- ----
  (38) !    0.0025   38.9   0.2  cm        1      290 []    64377228    64377031 - ..   19.0    no 0.37

                                                   vvvvvvv                vv                                    NC
                                  ::::::::::::::{{{{{{{{{{{{{,,,[[[[[[[---[[[[[[[,,,,,,,,,,((((--((((~~~~~~)))) CS
  CDKN1B-3UTR_human_fig1        1 UCUGUAAAAACACUgaaaaauuauaCuAACuuauuuaUGUcaaaaGaUUUUUUUUAAuCuaGACaac*[43]*guuG 114     
                                  U U UAAAAA A  :AA       A::  C::A:::A G   :::G:UUUU      :::AG C::C      G::G
          VMOF01000035.1 64377228 UUUUUAAAAAAAAAAAA-------AAACCCAAAAAAAAGGGGGGGGGUUUU------AAAAGCCCCC*[ 2]*GGGG 64377169

                                                          vv                  vvvvvvv                           NC
                                  --)))),,,<<____>>,,]]]]]]]-]]]]]]],~~~~~~}}}}}}}}}}}}},<<<<<<<<<<-<<-<<<___   CS
  CDKN1B-3UTR_human_fig1      115 GGuaGaAUAGGUUUUCCCCuCuuuugUuaaauaaU*[33]*aGuauaauuuuucGuaauGuGugaAaaAgauGCC   216     
                                  GGU:::   GG    CC  :C:::   U:::U::U      ::U+ AA+++UU: U:A::::::AAA: :::GCC
          VMOF01000035.1 64377168 GGUUUUUGGGGGGGCCC--CCCCCAAAUUUUUUUU*[11]*UUUUCAAAAAUUUUUUAAAAAAAAAAGGGGGGCC   64377091

                                                                                              NC
                                  ~~~~~>>>->>->>>>>>>>>>,,,,,<<<<~~~~~~>>>>:::::::::::::::::: CS
  CDKN1B-3UTR_human_fig1      217 *[1]*aucAuuGucaCaCauuaAGUAAuCaa*[25]*uuGaGUCAAAAAAAAAAAAAAA 290     
                                       ::: :U U::::::U:AA  AA::::      :::: U AAAAAAAAAAAAAAA
          VMOF01000035.1 64377090 *[5]*CCUUUUUUUUUUUUUAAAAAAAGGGG*[ 7]*CCCCUUUAAAAAAAAAAAAAAA 64377031

>> WNWK01024224.1  Cherax destructor isolate CDF2 Contig024225, whole genome shotgun sequence
  rank     E-value  score  bias mdl mdl from   mdl to       seq from      seq to       cyksc trunc   gc
 -----   --------- ------ ----- --- -------- --------    ----------- -----------      ------ ----- ----
  (39) !    0.0038   38.2   6.5  cm        1      290 []       10848       11094 + ..   25.9    no 0.33

                                                  v                                                                NC
                               ::::::::::::::{{{{{{{{{{{{{,,,[[[[~~~~~~~]]]],,<<<<<<<<<______~~~~~~>>>>---->>>>>}} CS
  CDKN1B-3UTR_human_fig1     1 UCUGUAAAAACACUgaaaaauuauaCuAACuuau*[110]*auaaUAuGGCuauGCUUAAAA*[ 4]*GCauACUGaGCCaaG 184  
                               U  G AAAAAC C :AAAA UU:U::U   UUA:       :UAA A:GG::::G:  AAAA      :C::    ::CC:A:
          WNWK01024224.1 10848 UUGGGAAAAACCCGGAAAAUUUUUUUU--UUUAA*[ 47]*UUAAAAGGGGGGGGAAAAAAA*[31]*UCCC----CCCCCAA 10989

                                    v               v                  v                            v       v      NC
                               }}}}}}}}}}},<<<<<<<<<<-<<-<<<____>>>->>->>>>>>>>>>,,,,,<<<<<---.<<<--<<_____>>--->> CS
  CDKN1B-3UTR_human_fig1   185 uauaauuuuucGuaauGuGugaAaaAgauGCCAaucAuuGucaCaCauuaAGUAAuCaauAAA.GaaAACuUCCAUaGCUAuu 266  
                               :A:AA UUUU:G ::U:U:U:  AAA:A: C  :U: UU  :A:A:A::   U      :AAA :AAAA UU  A A C  UU
          WNWK01024224.1 10990 AAAAAUUUUUUGGUUUUUUUU--AAAAAACCUUUUUUUUCCAAAAAAAAUUUUUUUUUUAAAAaAAAAAAUUUAAAAACCCUU 11070

                                                        NC
                               >>>>>>:::::::::::::::::: CS
  CDKN1B-3UTR_human_fig1   267 CauuGaGUCAAAAAAAAAAAAAAA 290  
                               ::    G   AAAAAAAAAAAAA 
          WNWK01024224.1 11071 UUGGGGGGGGAAAAAAAAAAAAAC 11094

>> CH898928.1  Drosophila yakuba strain Tai18E2 v2_chrUn_6255 genomic scaffold, whole genome shotgun sequence
  rank     E-value  score  bias mdl mdl from   mdl to       seq from      seq to       acc trunc   gc
 -----   --------- ------ ----- --- -------- --------    ----------- -----------      ---- ----- ----
  (40) !    0.0046   38.0   0.0  cm        1      290 []         237          22 - .. 0.67    no 0.40

                                           v                vvvvvv    vv                                             NC
                             ::::::::::::::{{{{{{{{{{{{{,,,[[[[[[[---[[[[[[[,,,,,,,,,,((((--((((((~~~~~~~~~~~~,))))) CS
  CDKN1B-3UTR_human_fig1   1 UCUGUAAAAACACUgaaaaauuauaCuAACuuauuuaUGUcaaaaGaUUUUUUUUAAuCuaGACaacac*[19]**[19]*Uguguu 113
                                  AAAAA A   A::::UU:U::U           G :  AA:AUU UUUUU  :C::                          
              CH898928.1 237 AAAAAAAAAAAAAAAAUUUUUUUUUUUGGGG-------G-U--AAAAUUGUUUUUUCCCCC--------*[14]**[19]*------ 154
                             **********999998888888888885432.......2.3..344444444444444433...........9.....8........ PP

                                       vv    vv      vv  vvvvvv                                               v      NC
                             )--)))),,,<<____>>,,]]]]]]]-]]]]]]],,<<<<<<<<<__________>>>>---->>>>>}}}}}}}}}}}}},<<<< CS
  CDKN1B-3UTR_human_fig1 114 GGGuaGaAUAGGUUUUCCCCuCuuuugUuaaauaaUAuGGCuauGCUUAAAAGGUUGCauACUGaGCCaaGuauaauuuuucGuaau 200
                                ::G: U ++UUUU    U:UUUU:    A   U U:::U:U::UU AA     ::A:A   A:::AA::A:AA::::U  ::::
              CH898928.1 153 ---GGGGUUUUUUUUU--UUUUUUUUG-GGGACCUUUUUUUUUUUUUUUAACCACCAAAAA---AAAAAAAAAAAAAAAAUCCCCCC 76 
                             ...3444443222222..222233333.444555566666666666777777777787776...77777777777777778777777 PP

                                                                                        NC
                             <<<<<<-<<-<<<____>>>->>->>>>>>>>>>~~~~~~:::::::::::::::::: CS
  CDKN1B-3UTR_human_fig1 201 GuGugaAaaAgauGCCAaucAuuGucaCaCauua*[38]*GUCAAAAAAAAAAAAAAA 290
                             :::::: :: ::: CC ::: ::G::::::::::      G  AAAAAAAAAAAAAAA
              CH898928.1  75 CCCCCCCCCCCCCCCCGGGGGGGGGGGGGGGGGG*[ 2]*GAAAAAAAAAAAAAAAAA 22 
                             7777777777777666666666666666666666...6..99**************** PP

>> CACRWE010003360.1  Pecten maximus genome assembly, contig: HiC_scaffold_450_arrow_ctg1, whole genome shotgun sequence
  rank     E-value  score  bias mdl mdl from   mdl to       seq from      seq to       acc trunc   gc
 -----   --------- ------ ----- --- -------- --------    ----------- -----------      ---- ----- ----
  (41) !     0.005   37.8   0.1  cm        1      290 []          30         273 + .. 0.73    no 0.38

                                           vv                                                                        NC
                             ::::::::::::::{{{{{{{{{{{{{,,,[[[[[[[---[[[[[[[,,,,,,,,,,((((--((((((~~~~~~~~~~~~,))))) CS
  CDKN1B-3UTR_human_fig1   1 UCUGUAAAAACACUgaaaaauuauaCuAACuuauuuaUGUcaaaaGaUUUUUUUUAAuCuaGACaacac*[19]**[19]*Uguguu 113
                             U UG A  AA      AAAAUUA:    AC:::::: U U: :::::UUUUUUUU  U:U:                          
       CACRWE010003360.1  30 UUUGGACCAA------AAAAUUAA----ACCCCCCCUUUUUUUUUUUUUUUUUUUUUUUUUA-------*[ 2]**[ 1]*------ 84 
                             ****876554......34444442....5666666666666666666666666666555554..........7.....7........ PP

                                                                            v          v                             NC
                             )--)))),,,<<~~~~~~>>,,]]]]]]]-]]]]]]],,<<<<<<<<<__________>>>>-....--->>>>>}}}}}}}}}}}. CS
  CDKN1B-3UTR_human_fig1 114 GGGuaGaAUAGG*[ 4]*CCCCuCuuuugUuaaauaaUAuGGCuauGCUUAAAAGGUUGCauA....CUGaGCCaaGuauaauuuu. 193
                                :A:AA AGG      CCCC::::: :  ::::::  :::C::U:   AAA GG   :A:A     U :G:::   :UAAUUUU 
       CACRWE010003360.1  85 ---AAAAAAAGG*[25]*CCCCAAAAAGGGGGGGGGGCCCCCCCUUUCGAAAAGGGCCCAAAAauuuUUCGGGGG---UUAAUUUUa 184
                             ...677777776...9..888999999998888888888888886666666666665544444111135699999...344444431 PP

                             vv                                                                             NC
                             }},<<<<<<<<<<-<<-~~~~~~->>->>>>>>>>>>,,,,,<<<<<--~~~~~~>>>>>:::::::::::::::::: CS
  CDKN1B-3UTR_human_fig1 194 ucGuaauGuGugaAaaA*[10]*AuuGucaCaCauuaAGUAAuCaauAA*[21]*auuGaGUCAAAAAAAAAAAAAAA 290
                             ++ U::U:U:::AAAAA       UU U:::A:A::AA  AA:C:A:AA      :U:G:G    AAAAAAAAAAAAA
       CACRWE010003360.1 185 AAAUUUUUUAAAAAAAA*[20]*UUUUUUUUAAAAAAAAAAACCCAAAA*[ 3]*UUGGGGGGGGAAAAAAAAAAAAA 273
                             56677777777776665...9..57777777788888*********997...9..9********************** PP

>> VUNX01074647.1  Anneissia japonica isolate Jap-2015-1 scaffold287833_len2544123_cov190, whole genome shotgun sequence
  rank     E-value  score  bias mdl mdl from   mdl to       seq from      seq to       acc trunc   gc
 -----   --------- ------ ----- --- -------- --------    ----------- -----------      ---- ----- ----
  (42) !    0.0054   37.7   1.8  cm        1      290 []     1673108     1673368 + .. 0.70    no 0.35

                                                               vv                                                NC
                                 ::::::::::::::{{{{{{{{{{{{{,,,[[[[[[[---[[[[[[[,,,,,,,,,,((((--((((((<<<-<<<___ CS
  CDKN1B-3UTR_human_fig1       1 UCUGUAAAAACACUgaaaaauuauaCuAACuuauuuaUGUcaaaaGaUUUUUUUUAAuCuaGACaacacaCaAGCCAAA 79     
                                    GUAAA A    :A::A:UU:U:::A C  A:::AU  ::A:A::UU UU U  A:CU:  :::CAC   A:::  A
          VUNX01074647.1 1673108 AAAGUAAAUAACAGCAGCACUUUUGAGACC--AACAAU--AUAGAAUUUAUUCUCUAGCUCUCGUCCAC---ACAGUGA 1673179
                                 *****9987766666666666666666544..444441..23333333334444444666666666666...7889999 PP

                                                                                                   vv            NC
                                 __>>>->>>,,,,,<<<<<~~~~~~>>>>>,))))))--)))),,,~~~~~,,]]]]]]]-]]]]]]]~~~~~~}}}}} CS
  CDKN1B-3UTR_human_fig1      80 GUGGCAuGuUUUGUGCauu*[ 4]*aauGCUguguuGGGuaGaAUA*[8]*CCuCuuuugUuaaauaa*[34]*aGuau 187    
                                 GU:::A   UUUGU:CA:U      A:UG: GUG:::G :AG:          ::U:U:: U:::UA       :::A:
          VUNX01074647.1 1673180 GUCUGA---UUUGUACAGU*[15]*ACUGU-GUGGACGAGAGCUAG*[5]*AAAUUCUAUAUUGUUAG*[ 1]*CUCAA 1673258
                                 999888...999*999998...9..89998.666666666665432..2..33333333334444444...5..66666 PP

                                            v        v       vvv      v                 v   vvv                  NC
                                 }}}}}}}},<<<<~~~~~~>>>>,,,,,<<<<<---<<<--<<___.__>>--->>>>>>>>::::::::::::::::: CS
  CDKN1B-3UTR_human_fig1     188 aauuuuucGuaau*[30]*auuaAGUAAuCaauAAAGaaAACuUCC.AUaGCUAuuCauuGaGUCAAAAAAAAAAAAAA 289    
                                 AA:U::U: U: U      A :AA U     :UAAAG A  CUUCC A AGCU U CA:U+ G CAAAAAAAAAA AAA
          VUNX01074647.1 1673259 AAGUGCUGCUGUU*[41]*AUCAAAU-----GUAAAGUAUGCUUCCgAAAGCUUUUCAUUAGGCCAAAAAAAAAAUAAA 1673367
                                 6666666665443...9..4444444.....4699********987477****************************** PP

                                   NC
                                 : CS
  CDKN1B-3UTR_human_fig1     290 A 290    
                                  
          VUNX01074647.1 1673368 U 1673368
                                 * PP

>> WNWK01071107.1  Cherax destructor isolate CDF2 Contig071108, whole genome shotgun sequence
  rank     E-value  score  bias mdl mdl from   mdl to       seq from      seq to       acc trunc   gc
 -----   --------- ------ ----- --- -------- --------    ----------- -----------      ---- ----- ----
  (43) !     0.006   37.6   0.6  cm        1      290 []        4994        4765 - .. 0.67    no 0.35

                                                                                                                    NC
                              ::::::::::::::{{{{{{{{{{{{{,,,[[[[[[[---[[[[[[[,,,,,,,,,,((((--((((((<<<-<<<_____>>>- CS
  CDKN1B-3UTR_human_fig1    1 UCUGUAAAAACACUgaaaaauuauaCuAACuuauuuaUGUcaaaaGaUUUUUUUUAAuCuaGACaacacaCaAGCCAAAGUGGCA 85  
                              U U U     C C G:::::          UU:UUU:U  :AAAA      UUUUAA     AC::C:CA:AA:   AA U  : 
          WNWK01071107.1 4994 UUUUUUCCCCCCCCGGGGGG----------UUUUUUUUAAAAAAA------UUUUAA-----ACCCCCCAAAAA---AAUU--UU 4936
                              ******************98..........888888766555554......344444.....477777776663...3333..23 PP

                                          v    v                                                                    NC
                              >>>,,,,,<<<<<____>>>>>,))))))--)))),,,<<~~~~~~>>,,]]]]]]]-]]]]]]],~~~~~~}}}}}}}}}}}}} CS
  CDKN1B-3UTR_human_fig1   86 uGuUUUGUGCauuUGUAaauGCUguguuGGGuaGaAUAGG*[ 4]*CCCCuCuuuugUuaaauaaU*[33]*aGuauaauuuuuc 195 
                              U:UUU G   A:    A :U   G:G::GGG    A AGG      CCCC  UUUU: :AAA:AAU             :::::C
          WNWK01071107.1 4935 UUUUUGGGGGAAAAAAAAUUUUGGGGGGGGG----AAAGG*[28]*CCCC--UUUUUAAAAAAAAU*[16]*-------CCCCCC 4832
                              4444444444444444444444455555555....88887...9..6666..45555567777775...8.........566666 PP

                                  v                              v                                     NC
                              ,<<<<<<<<<<-<<-<<<____>>>->>->>>>>>>>>>,,,,,<<~~~~~~>>:::::::::::::::::: CS
  CDKN1B-3UTR_human_fig1  196 GuaauGuGugaAaaAgauGCCAaucAuuGucaCaCauuaAGUAAuC*[29]*GaGUCAAAAAAAAAAAAAAA 290 
                               :AA G:G:G:AAAA:A:    :U: UU :C:C:C UU:  U  U:      :A   AAAAAAAAAAAAAAA
          WNWK01071107.1 4831 CAAAAGGGGGGAAAAAAAAU--UUUUUUCCCCCCCCUUUUUUUUUU*[ 3]*AAAAAAAAAAAAAAAAAAAA 4765
                              66666666666666666543..555666666666666665554444...5..5678899999999******* PP

>> CH897645.1  Drosophila yakuba strain Tai18E2 v2_chrUn_4972 genomic scaffold, whole genome shotgun sequence
  rank     E-value  score  bias mdl mdl from   mdl to       seq from      seq to       acc trunc   gc
 -----   --------- ------ ----- --- -------- --------    ----------- -----------      ---- ----- ----
  (44) !    0.0061   37.6   0.0  cm        1      290 []         865         663 - .. 0.71    no 0.37

                                           v v v v v                                                                 NC
                             ::::::::::::::{{{{{{{{{{{{{,,,[[[[[[[---[[[[[[[,,,,,~~~~~~]]]]]]]-]]]]]]],,<<<<<~~~~~~- CS
  CDKN1B-3UTR_human_fig1   1 UCUGUAAAAACACUgaaaaauuauaCuAACuuauuuaUGUcaaaaGaUUUUU*[81]*uCuuuugUuaaauaaUAuGGCu*[20]*U 176
                              C   AAA A A   A A A : ::C:   ::::::: G ::AAA:A UUUU      U:UUU:: :::::::  U::CU      U
              CH897645.1 865 CCCACAAAUAUAUAUAUAUA-CCCCCCGGGGGGGGGGGGGAGAAAAAAUUUU*[39]*UUUUUUUCCCCCCCCCCUCUCU*[ 5]*U 748
                             *****999998765544444.4455554444444444444444444444444...8..7777777777777777777777...8..7 PP

                                       v v v v v                  v  v                         v  v                  NC
                             ->>>>>}}}}}}}}}}}}},<<<~~~~~~>>>,,,,,<<<<<---<<<--<<_____>>--->>>>>>>>::::::::::::::::: CS
  CDKN1B-3UTR_human_fig1 177 GaGCCaaGuauaauuuuucGuaa*[32]*uuaAGUAAuCaauAAAGaaAACuUCCAUaGCUAuuCauuGaGUCAAAAAAAAAAAAAA 289
                             GAG::A:G:: :+U U U  U::      ::A   A  :A :AAA:AAAA::U  AU:: U UU:: U:+ U AAAAAAAAAAAAAA
              CH897645.1 747 GAGAGAGGGGUGUUUUUUUUUCC*[ 5]*GGAGACA--AAAAAAAAAAAAAAUUAAUUUUUUUUUUCUUUUUUAAAAAAAAAAAAAA 664
                             88888877777777777777665...7..4444443..344456677777889999999999999999999**************** PP

                               NC
                             : CS
  CDKN1B-3UTR_human_fig1 290 A 290
                             A
              CH897645.1 663 A 663
                             * PP

>> VSFE01006135.1  Cherax quadricarinatus isolate DWN scaff_6136, whole genome shotgun sequence
  rank     E-value  score  bias mdl mdl from   mdl to       seq from      seq to       acc trunc   gc
 -----   --------- ------ ----- --- -------- --------    ----------- -----------      ---- ----- ----
  (45) !    0.0062   37.5   0.6  cm        1      290 []       18864       19124 + .. 0.77    no 0.36

                                                                                                                v  NC
                               ::::::::::::::{{{{{{{{{{{{{,,,[[[[[[[---[[[[[[[,,,,,,,,,,((((--((((((~~~~~~,,,,,<<< CS
  CDKN1B-3UTR_human_fig1     1 UCUGUAAAAACACUgaaaaauuauaCuAACuuauuuaUGUcaaaaGaUUUUUUUUAAuCuaGACaacac*[19]*UUUGUGCa 96   
                                    AAA ACA  :: A::UUA:::U A U::UUUA  U::A:::: UUU      U::: ACA::::      UUUGUG :
          VSFE01006135.1 18864 GAAACAAACACAUAUGUAGUUUAAUGUGA-UCCUUUA--UUGACGACGUUU------UGCCCACACAGU*[28]*UUUGUGAC 18959
                               ***********987777777777666666.7777777..355555555444......777777777777...7..89999999 PP

                                        v                                                                          NC
                               <<____>>>>>,))))))--)))),,,<<____>>,,]]]]]]]-]]]]]]],~~~~~~}}}}}}}}}}}}},<<<<<      CS
  CDKN1B-3UTR_human_fig1    97 uuUGUAaauGCUguguuGGGuaGaAUAGGUUUUCCCCuCuuuugUuaaauaaU*[33]*aGuauaauuuuucGuaauG      201  
                               UU   AAA: C ::::UG G:::AA A         C::::U:: UAAA::AU      A:::UAA::U :: :::UG
          VSFE01006135.1 18960 UUGAAAAAGCCCACUGUGUGGGCAAAA---------CGUUGUCAAUAAAGGAU*[ 1]*ACAUUAAACUGCAUGUGUG      19023
                               999999999887777777777777643.........35555555577777775...7..6666777777766655555      PP

                                                   vv                       vv                      NC
                               ~~~~~~>>>>>,.,,,,<<<<<---<<<--<<_____>>--->>>>>>>>:::::::::::::::::: CS
  CDKN1B-3UTR_human_fig1   202 *[28]*CauuaA.GUAAuCaauAAAGaaAACuUCCAUaGCUAuuCauuGaGUCAAAAAAAAAAAAAAA 290  
                                     CA:::A   AA:CA U  A:A: ACU CC UAGC A:U:  UG:G CAAA AA A AAAAA 
          VSFE01006135.1 19024 *[41]*CACACAuUAAAACAGUUGAAAGCACUGCCCUAGCCAUUU--UGUGCCAAACAAUAUAAAAAU 19124
                               ...9..444444055679**999*******************999..9******************** PP

>> CM023453.1  Haemaphysalis longicornis isolate HaeL-2018 chromosome 6, whole genome shotgun sequence
  rank     E-value  score  bias mdl mdl from   mdl to       seq from      seq to       acc trunc   gc
 -----   --------- ------ ----- --- -------- --------    ----------- -----------      ---- ----- ----
  (46) !    0.0065   37.4   0.3  cm        1      290 []   103275318   103275068 - .. 0.72    no 0.39

                                                            vv        vvvvvvv                              v   NC
                                   ::::::::::::::{{{{{{{{{{{{{.....,,,[[[[[[[---[[[[[[[,,,,,,,,,,((((--((((((  CS
  CDKN1B-3UTR_human_fig1         1 UCUGUAAAAACACUgaaaaauuauaCu.....AACuuauuuaUGUcaaaaGaUUUUUUUUAAuCuaGACaacac  69       
                                     U UAA      U:AAAAA:::::         CUU+UUU+U U:AAA:G:UUUUUUUU  ::::G :::C  
              CM023453.1 103275318 GGUUUAAUUCUUUUAAAAAACCCCCCCcccccCCCUUUUUUUUUUUAAAGGGUUUUUUUUGGGGGGGGGGCC--  103275247
                                   ********9999999999999999888333322356666666777777777777777777666655544444..  PP

                                                 v             v      v               vvvvvvv  vv   vvvv       NC
                                   ~~~~~~~~~~~~,))))))--)))),,,<<____>>,,]]]]]]]-.....]]]]]]],,<<<<<<<<<______ CS
  CDKN1B-3UTR_human_fig1        70 *[19]**[19]*UguguuGGGuaGaAUAGGUUUUCCCCuCuuuugU.....uaaauaaUAuGGCuauGCUUAAAA 165      
                                                  G:::  ::::  A :  UU: CC:C:UUU:                 G::A++C      
              CM023453.1 103275246 *[ 6]**[ 5]*--GGGCCCCUCCCCCAAAAAUUUCCCCCCUUUAAauuuu----------UGGGAAACCCGGGG 103275185
                                   ...8.....9....4444444444444444455555777777766523333..........23333333333333 PP

                                         vvvv       vvvv                                                       NC
                                   ~~~~~~>>>>---->>>>>}}}}}}}}}}}}},<<<<~~~~~~>>>>,,,,,<<<<<---<<<--<<_____>>- CS
  CDKN1B-3UTR_human_fig1       166 *[ 4]*GCauACUGaGCCaaGuauaauuuuucGuaau*[30]*auuaAGUAAuCaauAAAGaaAACuUCCAUaGC 262      
                                                G::C +  :::::UUUUU: :AA:      :UU:  U  U AA:AAA:AAA   U   U   
              CM023453.1 103275184 *[10]*------GGCCCCUUAGGGGGUUUUUUAAAAA*[22]*UUUUUUUUUUUAAAAAAAAAAUUUUUUUUGGA 103275096
                                   ...4........5667777778889999999998885...9..588899999*********************** PP

                                                                NC
                                   -->>>>>>>>:::::::::::::::::: CS
  CDKN1B-3UTR_human_fig1       263 UAuuCauuGaGUCAAAAAAAAAAAAAAA 290      
                                    AUU::UU A   AAAAAAAAAAAAAAA
              CM023453.1 103275095 AAUUUUUUGAAAAAAAAAAAAAAAAAAA 103275068
                                   **************************** PP

>> KZ899725.1  Machilis hrabei unplaced genomic scaffold scaffold_31094, whole genome shotgun sequence
  rank     E-value  score  bias mdl mdl from   mdl to       seq from      seq to       acc trunc   gc
 -----   --------- ------ ----- --- -------- --------    ----------- -----------      ---- ----- ----
  (47) !    0.0069   37.4   0.0  cm        1      290 []        5494        5242 - .. 0.81    no 0.38

                                                                                                                    NC
                              ::::::::::::::{{{{{{{{{{{{{,,,[[[[[[[---[[[[[[[,,,,,,,,,,((((--((((((~~~~~~~~~~~~,))) CS
  CDKN1B-3UTR_human_fig1    1 UCUGUAAAAACACUgaaaaauuauaCuAACuuauuuaUGUcaaaaGaUUUUUUUUAAuCuaGACaacac*[19]**[19]*Ugug 111 
                              UC  U AAAAC   G:AAA:UU::::U ACUUA:::A   :::A:GA    UU  A UC:: A::AC::             ::G
              KZ899725.1 5494 UCGCUUAAAAC---GCAAAUUUUCGUUCACUUACCAA---GCUACGAAAAAUUAAAUUCGCUAUUACGU*[16]**[ 5]*-ACG 5408
                              *******9997...***************99999999...88888888888888888888888888886...7.....7...688 PP

                                          v      v                                       v v    v        v    v v   NC
                              )))--)))),,,<<____>>,,]]]]]]]-]]]]]]]~~~~~~}}}}}}}}}}}}},<<<<<<<<<<-~~~~~~->>>>>>>>>> CS
  CDKN1B-3UTR_human_fig1  112 uuGGGuaGaAUAGGUUUUCCCCuCuuuugUuaaauaa*[34]*aGuauaauuuuucGuaauGuGugaA*[16]*GucaCaCauua 234 
                              U::  ::GAAU  :    :   UC:U::: U:::UAA      A::::AA:UUU:CGU:   :G:: A      G ::C:   :A
              KZ899725.1 5407 UAAUAGCGAAUUUA---AUUUUUCGUAGC-UUGGUAA*[ 3]*AACGAAAAUUUGCGUUUUAAGCGAA*[41]*GAUGCUGGUAA 5295
                              88888888887533...233778888888.9999999...7..9999999999999999999999854...9..56889999999 PP

                                    v                             v                    NC
                              ,,,,,<<<<<---<<<--<<_____>>--->>>>>>>>:::::::::::::::::: CS
  CDKN1B-3UTR_human_fig1  235 AGUAAuCaauAAAGaaAACuUCCAUaGCUAuuCauuGaGUCAAAAAAAAAAAAAAA 290 
                               GUAA:+::: A :::  :U CCA A:   :::::: :G CAA A AAAAAAAAAA
              KZ899725.1 5294 UGUAAGUGGAGAUAGCUCUUGCCAAAA--UGCUUUC-CGGCAAGACAAAAAAAAAA 5242
                              999998666666555555888887666..3555555.899999999999******* PP

>> SCLH01000758.1  Oikopleura vanhoeffeni isolate WitlessB-2012 scaffold_760, whole genome shotgun sequence
  rank     E-value  score  bias mdl mdl from   mdl to       seq from      seq to       acc trunc   gc
 -----   --------- ------ ----- --- -------- --------    ----------- -----------      ---- ----- ----
  (48) !     0.008   37.1   0.0  cm        1      290 []      230309      230093 - .. 0.82    no 0.39

                                                    v  vvvv        v                                              NC
                                ::::::::::::::{{{{.{{{{{{{{{,,,[[[[[[[---[[[[[[[,,,,,,,,,,((~~~~~~)),,,<<____>>,, CS
  CDKN1B-3UTR_human_fig1      1 UCUGUAAAAACACUgaaa.aauuauaCuAACuuauuuaUGUcaaaaGaUUUUUUUUAAuC*[59]*GaAUAGGUUUUCCCC 133   
                                  UGUAA   CAC :AA: : :U     A  :::U U:U  :::A:G:UUUUUU    ::      ::A  ::UUUU::  
          SCLH01000758.1 230309 AAUGUAAUUCCACAAAAUuGGGU-----AGAGGGUCUUU-CUUCACGCUUUUUUGCGUGA*[19]*UCACGCAUUUUUGAU 230222
                                *************9888624444.....44466655554.36779999999988777765...9..567888888888899 PP

                                          v            vvvv  v      v                                     v       NC
                                ]]]]]]]-]]]]]]],~~~~~~}}}}}}}}}}}}},<<<<<<<<<<-<<.-<<<____>>>->>->>>>>>>>>>,,,,,< CS
  CDKN1B-3UTR_human_fig1    134 uCuuuugUuaaauaaU*[33]*aGuauaauuuuucGuaauGuGugaAaa.AgauGCCAaucAuuGucaCaCauuaAGUAAu 240   
                                :C:U::: :A A:::         U  A: ::UU:  :AUG:GUGAA:A A:A  CCA U: U: UCAC:CAU:     AU
          SCLH01000758.1 230221 GCGUGAAGAAAACCCC*[ 6]*-CUCCACGCAUUUUCGAUGCGUGAAGAaAAAUCCCAGUUUUCUUCACGCAUU-UUCGAU 230143
                                9999777666666665...7...4444555567777789999999999835778999****9999999999998.56789* PP

                                             v     v                               NC
                                <<<<---<<<--<<_____>>--->>>>>>>>:::::::::::::::::: CS
  CDKN1B-3UTR_human_fig1    241 CaauAAAGaaAACuUCCAUaGCUAuuCauuGaGUCAAAAAAAAAAAAAAA 290   
                                :::U AAGAAAA:  CCA  : U UUCA:::A U    A  AAAAAA   
          SCLH01000758.1 230142 GCGUGAAGAAAAACCCCAGUUUUCUUCACGCAUUUUUGAUGAAAAAACCU 230093
                                ************************************************** PP

>> PKSA02000496.1  Ixodes scapularis tig00006482, whole genome shotgun sequence
  rank     E-value  score  bias mdl mdl from   mdl to       seq from      seq to       acc trunc   gc
 -----   --------- ------ ----- --- -------- --------    ----------- -----------      ---- ----- ----
  (49) !    0.0083   37.1   0.0  cm        1      290 []      616784      616552 - .. 0.95    no 0.48

                                                                                                                  NC
                                ::::::::::::::{{{{{{{{{{{{{,,,[[[[[[[---[[[[[[[,,,,,,,,,,((((--((((((~~~~~~~~~~~~ CS
  CDKN1B-3UTR_human_fig1      1 UCUGUAAAAACACUgaaaaauuauaCuAACuuauuuaUGUcaaaaGaUUUUUUUUAAuCuaGACaacac*[19]**[19]* 107   
                                UC G        C :AAA:::::U:C:AAC::::UU:U  :::AAGAUU   U  AAU:::G :::CAC            
          PKSA02000496.1 616784 UCCGCG----UUCGCAAAGCGGUUGCGAACGCGGUUGU--AUGAAGAUUCAGUACAAUUGCGCGCGCAC*[ 6]**[ 7]* 616709
                                ***985....6799***********************5..99**************************9...*.....9.. PP

                                                                                               v            v     NC
                                ,))))))--)))),,,<<____>>,,]]]]]]]-]]]]]]]~~~~~~}}}}}}}}}}}}},<<<<<<~~~~~~>>>>>>,, CS
  CDKN1B-3UTR_human_fig1    108 UguguuGGGuaGaAUAGGUUUUCCCCuCuuuugUuaaauaa*[34]*aGuauaauuuuucGuaauGu*[26]*aCauuaAG 236   
                                 GUG:::G :::A U :      :  UCUU::: :AA::::      :G:A:::::UUU: :A :G:      :C: U:  
          PKSA02000496.1 616708 -GUGCGCGUGCAAUUGCGC---UGAAUCUUUAUACAACCGC*[ 3]*CGCAACCGCUUUGCGAACGC*[37]*GCGGUCUU 616604
                                .9************99874...78*****************...8..****************9998...9..8999**** PP

                                    vv v     v              v  v vv                    NC
                                ,,,<<<<<---<<<--<<_____>>--->>>>>>>>:::::::::::::::::: CS
  CDKN1B-3UTR_human_fig1    237 UAAuCaauAAAGaaAACuUCCAUaGCUAuuCauuGaGUCAAAAAAAAAAAAAAA 290   
                                 AAU  : AAA:A AACU C A AG  A U: : +A   AAAAAAAAAAAAAAA
          PKSA02000496.1 616603 GAAU--GGAAACAAAACUGCAAAAGAAACUGGCGAAAAAAAAAAAAAAAAAAAA 616552
                                ***7..99********************************************** PP

>> JFBF01005499.1  Bactrocera dorsalis strain Punador scaffold05500, whole genome shotgun sequence
  rank     E-value  score  bias mdl mdl from   mdl to       seq from      seq to       cyksc trunc   gc
 -----   --------- ------ ----- --- -------- --------    ----------- -----------      ------ ----- ----
  (50) !    0.0086   37.1   0.5  cm        1      290 []         310         604 + ..   27.3    no 0.37

                                                                          v                 vvvvvv                   NC
                             ::::::::::::::{{{{{{{{{{{{{,,,[[[[[[[---[[[[[[[,,,,,,,,,,((((--((((((<<<-<<<~~~~~~>>>-> CS
  CDKN1B-3UTR_human_fig1   1 UCUGUAAAAACACUgaaaaauuauaCuAACuuauuuaUGUcaaaaGaUUUUUUUUAAuCuaGACaacacaCaAGCC*[ 5]*GGCAu 86 
                                  AAAAAC C ::::::UU:U::U   UU:UUUA   C::::  UUUUUUUU  U:UA A      A:AA:CC      GG: U
          JFBF01005499.1 310 AAAAAAAAAACCCCGGGUUUUUUUUUUUUUUUUUUUAAACCCCCCGUUUUUUUUUUUUUUAAA------AAAAACC*[19]*GGUUU 403

                                                   vvvvvv                  v                                         NC
                             >>,,,,,<<<<<____>>>>>,))))))--)))),,,~~~~~~,,]]]]]]]-]]]]]]],,<<<<<~~~~~~->>>>>}}}}}}}} CS
  CDKN1B-3UTR_human_fig1  87 GuUUUGUGCauuUGUAaauGCUguguuGGGuaGaAUA*[ 8]*CCuCuuuugUuaaauaaUAuGGCu*[21]*GaGCCaaGuauaau 190
                             :UUUU U:::UUU  AAA::: ++   GGGUA:AA A      C   ::::GUUAAA:AA A:::::      G:::::A::A:AA:
          JFBF01005499.1 404 UUUUUUUUUUUUUAAAAAAAA-AACCCGGGUAAAAAA*[61]*CGGGGGGGGUUAAAAAAAAAAAAC*[15]*GGUUUUAAAAAAAA 553

                                                           NC
                             }}}}}~~~~~~:::::::::::::::::: CS
  CDKN1B-3UTR_human_fig1 191 uuuuc*[77]*GUCAAAAAAAAAAAAAAA 290
                             :::::      G     AAAAAAAAAAAA
          JFBF01005499.1 554 AACUU*[28]*GGGGGUAAAAAAAAAAAA 604

>> CM022880.1  Pachypsylla venusta isolate AUS-FW-20181119 chromosome 7, whole genome shotgun sequence
  rank     E-value  score  bias mdl mdl from   mdl to       seq from      seq to       cyksc trunc   gc
 -----   --------- ------ ----- --- -------- --------    ----------- -----------      ------ ----- ----
  (51) !    0.0089   37.0   2.9  cm        1      290 []    22299376    22299108 - ..   25.7    no 0.36

                                                                           v                                    NC
                                  ::::::::::::::{{{{{{{{{{{{{,,,[[[[[[[---[[[[[[[,,,,,,,,,,((((--((((((~~~~~~,) CS
  CDKN1B-3UTR_human_fig1        1 UCUGUAAAAACACUgaaaaauuauaCuAACuuauuuaUGUcaaaaGaUUUUUUUUAAuCuaGACaacac*[38]*Ug 109     
                                  U U   AAA    U::::::::A::::   U:::UU:U  : AAA:A    UUU A :C:A  ::::A:      U:
              CM022880.1 22299376 UUUAACAAAUUUUUCGGGCGCGAGGUGUUUUGCGUUGUAGAAAAAAAAAAGUUUCA-CCCACUAGGUAA*[83]*UU 22299224

                                                               v                                                NC
                                  )))))--)))),,,<<____>>,,]]]]]]]-]]]]]]],,~~~~~~}}}}}}}}}}}}},<<<<<<<<<<-<<-<< CS
  CDKN1B-3UTR_human_fig1      110 uguuGGGuaGaAUAGGUUUUCCCCuCuuuugUuaaauaaUA*[32]*aGuauaauuuuucGuaauGuGugaAaaAga 212     
                                  U:::: GU:G:  A:: UUU::  U:UUU : :AA:::A A      ::::U::::::::           AAAA :
              CM022880.1 22299223 UACCUAGUGGGUAAAACUUUUU--UUUUUCUACAACGCAAA*[ 1]*CACCUCGCGCCCGA----------AAAAUU 22299164

                                                                     vvv              vvv                       NC
                                  <____>>>->>->>>>>>>>>>,,,,,<<<<<---<<<--<<_____>>--->>>>>>>>::::::::::::::::: CS
  CDKN1B-3UTR_human_fig1      213 uGCCAaucAuuGucaCaCauuaAGUAAuCaauAAAGaaAACuUCCAUaGCUAuuCauuGaGUCAAAAAAAAAAAAAA 289     
                                  UG  AA:  UU              AA:::          :  CCAU :C A+ C  ::: UCAAAAAAAAAAAAAA
              CM022880.1 22299163 UGUUAAAGUUUC----------UUGAAAAU----------AGACCAUUUCAAACC--AUUUUCAAAAAAAAAAAAAA 22299109

                                    NC
                                  : CS
  CDKN1B-3UTR_human_fig1      290 A 290     
                                   
              CM022880.1 22299108 U 22299108

>> OENM01001394.1  Rotaria magnacalcarata genome assembly, contig: RMAG01394, whole genome shotgun sequence
  rank     E-value  score  bias mdl mdl from   mdl to       seq from      seq to       acc trunc   gc
 -----   --------- ------ ----- --- -------- --------    ----------- -----------      ---- ----- ----
  (52) !     0.009   37.0   0.2  cm        1      290 []       35342       35563 + .. 0.92    no 0.36

                                                              v    v   vvv              v     v       v v          NC
                               ::::::::::::::{{{{{{{{{{{{{,,,[[[[[[[---[[[[[[[,,,,,,,,,,((((--((((((<<<-<<<_____>> CS
  CDKN1B-3UTR_human_fig1     1 UCUGUAAAAACACUgaaaaauuauaCuAACuuauuuaUGUcaaaaGaUUUUUUUUAAuCuaGACaacacaCaAGCCAAAGUGG 83   
                                 UG AAA ACAC :::::AU:A:::U  CU AUUU UG +AAAAG: UUUUUUU   C:A A A: :C:C   C:AAA U:G
          OENM01001394.1 35342 CAUGCAAAGACAC-AGGGCAUGACGUUCUCUGAUUUUUGAAAAAAGCAUUUUUUUGCCCAAAACAGGUCGCCUACAAAAUUUG 35423
                               ************9.899****************************************************************** PP

                               v v                             v      v                 vvv v    v                 NC
                               >->>>,,,,,<<<<<..____>>>>>,)))))).--)))),,,<<____>>,,]]]]]]]-]]]]]]],,<<<<<<<<<____ CS
  CDKN1B-3UTR_human_fig1    84 CAuGuUUUGUGCauu..UGUAaauGCUguguuG.GGuaGaAUAGGUUUUCCCCuCuuuugUuaaauaaUAuGGCuauGCUUAA 163  
                                A G:  U U:: :   U U  : :: G: :U  G U:G   A:: UUU::C :CUU     AAAU A       :U: U AA
          OENM01001394.1 35424 CAUGCAAUUUUUUGGgcUUUUUCGAAGGAUUUUuGCUUGUGCAAAAUUUUUCGGCUU---AUAAAUGAA------CUUUUAAA 35497
                               *****9998888776434445677788888776266*******************98...999***998......99999999 PP

                                                                                               NC
                               ______>>>>---->>>>>}}}}}}}}}}}}},~~~~~~~~~~~~:::::::::::::::::: CS
  CDKN1B-3UTR_human_fig1   164 AAGGUUGCauACUGaGCCaaGuauaauuuuucG*[38]**[38]*GUCAAAAAAAAAAAAAAA 290  
                               AA  U  :A:         A:::U:AU:::::G            GU AAAAAA    AAAAA
          OENM01001394.1 35498 AAAAUCGAAG---------AACGUCAUGCCCUG*[13]**[11]*GUAAAAAAAUUCGAAAAA 35563
                               9999999999.........*************7...9.....9..9***************** PP

>> ATSW01088134.1  Botryllus schlosseri strain 356a chromosome Un contig88134, whole genome shotgun sequence
  rank     E-value  score  bias mdl mdl from   mdl to       seq from      seq to       acc trunc   gc
 -----   --------- ------ ----- --- -------- --------    ----------- -----------      ---- ----- ----
  (53) !    0.0092   36.9   5.0  cm        1      290 []        3097        3341 + .. 0.69    no 0.33

                                                                           v           vv    vvvv  vvv       vvv    NC
                              ::::::::::::::{{{{{{{{{{{{{,,,[[[[[[[---[[[[[[[,,,,,,,,,,((((--((((((<<<-~~~~~~>>>,,, CS
  CDKN1B-3UTR_human_fig1    1 UCUGUAAAAACACUgaaaaauuauaCuAACuuauuuaUGUcaaaaGaUUUUUUUUAAuCuaGACaacacaCaA*[12]*uGuUUU 91  
                                U U AAA   CUGAAAAA:U:U:CU   UU:UU:AU UC:AAA : U  U   A   UA   +A+A: C A            
          ATSW01088134.1 3097 AGUCUCAAAUUUCUGAAAAAGUGUCCUCU-UUUUUGAUUUCCAAAAUAUGGUA--AGCCUAUUGUAAAUGCCA*[28]*------ 3194
                              ***************************65.55555555455555555555554..444444444444455544...5........ PP

                                vvvvv    vvvvv   vvvv    vv              v                                     v v  NC
                              ,,<<<<<____>>>>>,))))))--)))),,,<<____>>,,]]]]]]]-..]]]]]]]~~~~~~}}}}}}}}}}}}},<<<<<< CS
  CDKN1B-3UTR_human_fig1   92 GUGCauuUGUAaauGCUguguuGGGuaGaAUAGGUUUUCCCCuCuuuugU..uaaauaa*[34]*aGuauaauuuuucGuaauGu 202 
                                           UG+U:U      UA  AUAGG UU CC  : UUU:G   U:AA:AA      AG:A:A:UUUUUC :A : U
          ATSW01088134.1 3195 -----------GCUGUUAU-----AUAUAAUAGGCUUACCAUACUUUGGAaaUCAAAAA*[ 2]*AGGACACUUUUUCAGAAAUU 3259
                              ...........44444444.....45666666666666666555555554326555555...6..***************99888 PP

                               v   vv v        v vv    v  v v               vvv  v       v   vvv                    NC
                              <<<<-<<-<<<____>>>->>.->>>>>>>>>>,,,,,<<<<<---<<<--<<_____>>--->>>>>>>>:::::::::::::: CS
  CDKN1B-3UTR_human_fig1  203 GugaAaaAgauGCCAaucAuu.GucaCaCauuaAGUAAuCaauAAAGaaAACuUCCAUaGCUAuuCauuGaGUCAAAAAAAAAAA 286 
                              : :AA    :UGC AA:     GU: :A : U:A  AA:C::U AA      UUCC  A  U  U A::G: U A  AAAAAAAA
          ATSW01088134.1 3260 UGCAA---CUUGCAAAACCGGaGUGAAAUUCUCAAAAACCGGUUAA----UUUUCCCCACUUUGUGAUCGGUUGACUAAAAAAAA 3337
                              87777...456666666533326788888899***********987....4666666666777778******************* PP

                                   NC
                              :::: CS
  CDKN1B-3UTR_human_fig1  287 AAAA 290 
                              AAAA
          ATSW01088134.1 3338 AAAA 3341
                              **** PP

>> WNWK01087731.1  Cherax destructor isolate CDF2 Contig087732, whole genome shotgun sequence
  rank     E-value  score  bias mdl mdl from   mdl to       seq from      seq to       cyksc trunc   gc
 -----   --------- ------ ----- --- -------- --------    ----------- -----------      ------ ----- ----
  (54) !      0.01   36.8   3.0  cm        1      290 []        3311        3577 + ..   19.0    no 0.35

                                               v v                     v                                            NC
                              ::::::::::::::{{{{{{{{{{{{{,,,[[[[[[[---[[[[[[[,,,,,,,,,,((((--((~~~~~~))--)))),,,<<_ CS
  CDKN1B-3UTR_human_fig1    1 UCUGUAAAAACACUgaaaaauuauaCuAACuuauuuaUGUcaaaaGaUUUUUUUUAAuCuaGACa*[47]*uGGGuaGaAUAGGU 126 
                              U U  AAA     U::  : :::::C    UU       U: :::G:UUUUUUUU  :C:: A:A      U:GG::G:A A::U
          WNWK01087731.1 3311 UUUCCAAAGGGUUUUUUGGGCCCCCC----UU-------UUUGGGGGUUUUUUUUUCCCCCAAAA*[20]*UUGGGGGGAAAUUU 3398

                                          v                                                  v v                    NC
                              ___>>,,]]]]]]]-]]]]]]],,<<<<<<<<<__________>>>>---->>>>>}}}}}}}}}}}}},<<<<<<<<<<-<<-  CS
  CDKN1B-3UTR_human_fig1  127 UUUCCCCuCuuuugUuaaauaaUAuGGCuauGCUUAAAAGGUUGCauACUGaGCCaaGuauaauuuuucGuaauGuGugaAaaA  210 
                                 :: C:C::: :      AA A::::::U::UU   AGG  ::A:A U ::::: G::::: :  :: U::::: U:: :: 
          WNWK01087731.1 3399 AAAAAACCCCCCCAA-----AAAAAAAAAUUUUUU---AGGGAAAAAAUUUUUUUU-GGGGGGGUGGAAUUUUCCCUUUUUUUU  3473

                                                         vvv                 vvv                     NC
                              ~~~~~~->>->>>>>>>>>>,,,,,<<<<<---<<<--~~~~~~>>>>>>>>:::::::::::::::::: CS
  CDKN1B-3UTR_human_fig1  211 *[10]*AuuGucaCaCauuaAGUAAuCaauAAAGaaAA*[12]*uuCauuGaGUCAAAAAAAAAAAAAAA 290 
                                    A:: ::A :::::AA  AA:C    AA:AAAA      UU:   G:G CAAAAAAAAAAAAAAA
          WNWK01087731.1 3474 *[45]*AAAAAAAGGGGAAAAAAAACCCCUUAAAAAAA*[ 1]*UUUUUUGGGCCAAAAAAAAAAAAAAA 3577

>> SCLH01001298.1  Oikopleura vanhoeffeni isolate WitlessB-2012 scaffold_1301, whole genome shotgun sequence
  rank     E-value  score  bias mdl mdl from   mdl to       seq from      seq to       acc trunc   gc
 -----   --------- ------ ----- --- -------- --------    ----------- -----------      ---- ----- ----
  (55) !      0.01   36.8   0.1  cm        1      290 []       49871       49682 - .. 0.93    no 0.37

                                             v v                                                                   NC
                               ::::::::::::::{{{{{{{{{{{{{,,,[[[[[[[---[[[[[[[,,,,,,,,,,~~~~~~~~~~~~,,]]]]]]]-]]]] CS
  CDKN1B-3UTR_human_fig1     1 UCUGUAAAAACACUgaaaaauuauaCuAACuuauuuaUGUcaaaaGaUUUUUUUUAA*[63]**[11]*CCuCuuuugUuaaa 145  
                               UC   A AAA   U : ::::U::A::AA                                                      
          SCLH01001298.1 49871 UCCUCACAAAUUUUUGUUGCGUGAAGAAA----------------------------*[14]**[11]*-------------- 49818
                               ***********999999999999999987...............................9.....9................ PP

                                                  v v v                                      v                   v NC
                               ]]]~~~~~~}}}}}}}}}}}}},<<<<<<<<<<-<<-<<..<____>>>->>->>>>>>>>>>,,,,,<<<<<---<<<--<< CS
  CDKN1B-3UTR_human_fig1   146 uaa*[34]*aGuauaauuuuucGuaauGuGugaAaaAga..uGCCAaucAuuGucaCaCauuaAGUAAuCaauAAAGaaAACu 254  
                                        ::U::A:::: :   :AUG:GUGAA:AA:A  : CCA:U: U: UCAC:CAU:   U AU:::U AAGAAAA: 
          SCLH01001298.1 49817 ---*[27]*UCUUCACGCAUUUACGAUGCGUGAAGAAAAauCCCCAGUUUUCUUCACGCAUU-UUUGAUGCGUGAAGAAAAAU 49718
                               ......9..999999999999999************877335667889*************9.67999*************** PP

                                    v                               NC
                               _____>>--->>>>>>>>:::::::::::::::::: CS
  CDKN1B-3UTR_human_fig1   255 UCCAUaGCUAuuCauuGaGUCAAAAAAAAAAAAAAA 290  
                               UCCA  : U UUCA:::A U    AAAAA      A
          SCLH01001298.1 49717 UCCAGUUUUCUUCACGCAUUUUUUAAAAAUUUUCGA 49682
                               ************************************ PP

>> JAAAKQ010740001.1  Zanna intricata isolate ZP7V8E2CI4, whole genome shotgun sequence
  rank     E-value  score  bias mdl mdl from   mdl to       seq from      seq to       acc trunc   gc
 -----   --------- ------ ----- --- -------- --------    ----------- -----------      ---- ----- ----
  (56) !     0.011   36.7   0.0  cm        1      290 []    88507284    88507506 + .. 0.93    no 0.45

                                                                                                                NC
                                  ::::::::::::::{{{{{{{{{{{{{,,,[[[[[[[---[[[[[[[,,,,,,,,,,~~~~~~~~~~~~,,]]]]]] CS
  CDKN1B-3UTR_human_fig1        1 UCUGUAAAAACACUgaaaaauuauaCuAACuuauuuaUGUcaaaaGaUUUUUUUUAA*[63]**[11]*CCuCuuuu 139     
                                   C G  AA AC C ::::::U :::CUA  ::AU:::   C::AA::U U                     ::UU::
       JAAAKQ010740001.1 88507284 CCCGCCAACACCCCAUUCGGUUGCCCUAGAGCAUAAG--ACCGAAUGUCUG------*[18]**[21]*--CAUUCG 88507377
                                  ***********************************99..599999998775.........9.....9....999999 PP

                                                                                             vv                 NC
                                  ]-]]]]]]],~~~~~~}}}}}}}}}}}}},<<<<<~~~~~~>>>>>,,,,,<<<<<---<<<--<<_____>>---> CS
  CDKN1B-3UTR_human_fig1      140 gUuaaauaaU*[33]*aGuauaauuuuucGuaauG*[28]*CauuaAGUAAuCaauAAAGaaAACuUCCAUaGCUAu 265     
                                  GU:::AU::U      AG::: A::::::G ::UG      CA::   U  :::::AA   A AC:U  AU:G  AU
       JAAAKQ010740001.1 88507378 GUCUUAUGCU*[ 2]*AGGGCGACCGAAUGGGGUG*[38]*CAUCUCAU-CCUCUGAAGAUAUACCUUAAUGGUGAU 88507481
                                  999******7...8..***************9988...9..67776655.599***9988899************** PP

                                  vv                        NC
                                  >>>>>>>:::::::::::::::::: CS
  CDKN1B-3UTR_human_fig1      266 uCauuGaGUCAAAAAAAAAAAAAAA 290     
                                    ::::: U AAAAAAAAAAAAAAA
       JAAAKQ010740001.1 88507482 UCCAGAGAUUAAAAAAAAAAAAAAA 88507506
                                  ************************* PP

>> PYSK01000380.1  Bombyx mandarina breed wild silkmoth isolate Bman2017 BmanSCF0380, whole genome shotgun sequence
  rank     E-value  score  bias mdl mdl from   mdl to       seq from      seq to       acc trunc   gc
 -----   --------- ------ ----- --- -------- --------    ----------- -----------      ---- ----- ----
  (57) !     0.011   36.7   0.0  cm        1      290 []        2388        2118 - .. 0.78    no 0.50

                                             vvvv       v     v                                        v        v   NC
                              ::::::::::::::{{{{{{{{{{{{{,,,[[[[[[[---[[[[[[[,,,,,,,,~~~~~~]]]]]]]-]]]]]]],,<<<<<<< CS
  CDKN1B-3UTR_human_fig1    1 UCUGUAAAAACACUgaaaaauuauaCuAACuuauuuaUGUcaaaaGaUUUUUUUU*[78]*uCuuuugUuaaauaaUAuGGCuau 157 
                               CU U AAAAC C :  AA       +   UU ::::   C::::G: UUUUUUU      :C::::G :::: AA A  :C A:
          PYSK01000380.1 2388 CCUUUUAAAACCCCCAAAA-------AUUUUUCCCCCCCCCGGGGGGGUUUUUUU*[ 3]*CCCCCCGGGGGGAAAAAGGCCAAA 2314
                              *******999865543322.......22335555555555555555555555554...6..555555555555555555555566 PP

                                                  v    v       vvvv                                                 NC
                              <<__________>>>>---->>>>>}}}}}}}}}}}}},<<<<<<<<<<-<<-<<~~~~~~>>->>->>>>>>>>>>,,,,,<<< CS
  CDKN1B-3UTR_human_fig1  158 GCUUAAAAGGUUGCauACUGaGCCaaGuauaauuuuucGuaauGuGugaAaaAga*[ 6]*ucAuuGucaCaCauuaAGUAAuCa 242 
                              :   AAAA GUU ::U  U  G:              :G::::G:G:::A:: G:      :C ::G:::C:C::::A   A:C:
          PYSK01000380.1 2313 AGGAAAAAAGUUUUUUUUUAGGGUU----------GGGGGGGGGGGGGGAGG-GG*[48]*CCCCCGUUCCCCCCCCA---ACCC 2201
                              6677788889998888888888766..........33455555555555555.22...9..5559************7...5666 PP

                                                              NC
                              <<~~~~~~>>>>>:::::::::::::::::: CS
  CDKN1B-3UTR_human_fig1  243 au*[23]*auuGaGUCAAAAAAAAAAAAAAA 290 
                              ::      :::G:G  AAAAAAAAAAAAAAA
          PYSK01000380.1 2200 CC*[58]*GGGGGGAAAAAAAAAAAAAAAAA 2118
                              65...9..678999999************** PP

>> WNWK01062937.1  Cherax destructor isolate CDF2 Contig062938, whole genome shotgun sequence
  rank     E-value  score  bias mdl mdl from   mdl to       seq from      seq to       cyksc trunc   gc
 -----   --------- ------ ----- --- -------- --------    ----------- -----------      ------ ----- ----
  (58) !     0.012   36.5   4.2  cm        1      290 []        4741        5032 + ..   22.2    no 0.36

                                                            vvvvvvv                                                 NC
                              ::::::::::::::{{{{{{{{{{{{{,,,[[[[[[[---[[[[[[[,,,,,,,,,,((((--((((((<<<-<<<_____>>>- CS
  CDKN1B-3UTR_human_fig1    1 UCUGUAAAAACACUgaaaaauuauaCuAACuuauuuaUGUcaaaaGaUUUUUUUUAAuCuaGACaacacaCaAGCCAAAGUGGCA 85  
                               C   AAA      :AAAA:UU:U::UAA +++UUU+U U:::::G:          U:U:  : :C:C:C: :CC   G GG:A
          WNWK01062937.1 4741 CCCAAAAAGUUUUAAAAAAUUUUUUUUAAAAAUUUUUUUUGGGGGGG--------GGUUUU--UUCCCCCCCCCCCCCCGGGGGA 4815

                                                                         vvvvvvv                                    NC
                              >>>~~~~~~,))))))--)))),,,<<____>>,,]]]]]]]-]]]]]]],,<<<<<<<<<______~~~~~~>>>>---->>>> CS
  CDKN1B-3UTR_human_fig1   86 uGu*[19]*UguguuGGGuaGaAUAGGUUUUCCCCuCuuuugUuaaauaaUAuGGCuauGCUUAAAA*[ 4]*GCauACUGaGCC 181 
                              :G:      UG:G: :  :A:AA A::UUUU:: C:C:::::U       U U:::UA:::  AAAA      :::U  U A:::
          WNWK01062937.1 4816 GGG*[36]*UGGGGGA--AAAAAAAAAUUUUUUUCCCCCCCCU-------UUUUUUUAAAAAAAAAA*[62]*UUUUUUUUAAAA 4977

                                                                      NC
                              >}}}}}}}}}}}}},~~~~~~:::::::::::::::::: CS
  CDKN1B-3UTR_human_fig1  182 aaGuauaauuuuucG*[76]*GUCAAAAAAAAAAAAAAA 290 
                              AA::A:AA:UUUU:G      G  AAAAAAAAAAAAAAA
          WNWK01062937.1 4978 AAAAAAAAAUUUUUG*[22]*GGGAAAAAAAAAAAAAAA 5032

>> PYSK01000380.1  Bombyx mandarina breed wild silkmoth isolate Bman2017 BmanSCF0380, whole genome shotgun sequence
  rank     E-value  score  bias mdl mdl from   mdl to       seq from      seq to       cyksc trunc   gc
 -----   --------- ------ ----- --- -------- --------    ----------- -----------      ------ ----- ----
  (59) !     0.013   36.5   0.0  cm        1      290 []        3577        3858 + ..   25.1    no 0.49

                                                  vv            v     v                         v                   NC
                              ::::::::::::::{{{{{{{{{{{{{,,,[[[[[[[---[[[[[[[,,,,,,,,,,((((--((((((<<<~~~~~~>>>,,,, CS
  CDKN1B-3UTR_human_fig1    1 UCUGUAAAAACACUgaaaaauuauaCuAACuuauuuaUGUcaaaaGaUUUUUUUUAAuCuaGACaacacaCa*[13]*uGuUUUG 92  
                                UG  A AA A  :AAAA:  A:A::A  :::: :: G  AAAA:A          :C::  C:: ::A:A      U:UUUU 
          PYSK01000380.1 3577 AAUGGGAGAAAAAAAAAAAGCCAAAAAAGGGGGGCGGGGAAAAAAAAA---------CCCC--CCCCCUAAA*[ 7]*UUUUUUU 3651

                                                v                            v   v                                  NC
                              ,<<<<<____>>>>>,))))))--)))),,,<<____>>,,]]]]]]]-]]]]]]],,<<<<<<~~~~~~>---->>>>>}}}}} CS
  CDKN1B-3UTR_human_fig1   93 UGCauuUGUAaauGCUguguuGGGuaGaAUAGGUUUUCCCCuCuuuugUuaaauaaUAuGGCua*[16]*uACUGaGCCaaGuau 187 
                               :C:::U   :::G: :: ::G  ::G:A A::    ::  U:UUUU  :: :::: A:G  :A      U  UG:  C:::U:U
          PYSK01000380.1 3652 CCCCCCUUCCGGGGGGGGUGGG--GGGGAAAAAAGGGUU--UUUUUUCCCCCCCCCGAGGGGAA*[25]*UUUUGUUUCCUUUUU 3751

                              vv                                 v       v                              NC
                              }}}}}}}},<~~~~~~>,,,,,<<<<<---<<<--<<_____>>--->>>>>>>>:::::::::::::::::: CS
  CDKN1B-3UTR_human_fig1  188 aauuuuucGu*[36]*aAGUAAuCaauAAAGaaAACuUCCAUaGCUAuuCauuGaGUCAAAAAAAAAAAAAAA 290 
                                :UUUU:          G AA::AA:AAA :AAA : CC U:   AU: :UU::   AAAAAAAAAAAAAAA
          PYSK01000380.1 3752 UUCUUUUUUU*[40]*GGGGAAAAAAAAAAGGAAAGGGCCCUCAAAAUUUUUUUUAAAAAAAAAAAAAAAAAA 3858

>> AVCP010376963.1  Locusta migratoria, whole genome shotgun sequence
  rank     E-value  score  bias mdl mdl from   mdl to       seq from      seq to       acc trunc   gc
 -----   --------- ------ ----- --- -------- --------    ----------- -----------      ---- ----- ----
  (60) !     0.018   36.0   1.0  cm        1      290 []        1357        1056 - .. 0.81    no 0.37

                                                                                                     vvv       vvv  NC
                              ::::::::::::::{{{{{{{{{{{{{,,,[[[[[[[---[[[[[[[,,,,,,..,,,,((((--((((((<<<-~~~~~~>>>  CS
  CDKN1B-3UTR_human_fig1    1 UCUGUAAAAACACUgaaaaauuauaCuAACuuauuuaUGUcaaaaGaUUUUUU..UUAAuCuaGACaacacaCaA*[12]*uGu  88  
                               CU  AA AAC C G:AAAAU:A::::A  :::::::   :AA:AGA UUUUU   UAA::U:G :AA::CAC+          
         AVCP010376963.1 1357 ACUUGAACAACCCAGGAAAAUGACCAAACAGCCACAGA--AAACAGACUUUUUaaAUAACUUUGUAAAGGCACUC*[43]*---  1242
                              ***************************99999999985..77777776655552268899999999999998765...8.....  PP

                                                                                                       v      v     NC
                              ~~~~~~,))))))--)))),,,<<____>>,,]]]]]]]-]]]]]]],~~~~~~}}}}}}}}}}}}},<<<<<<~~~~~~>>>>> CS
  CDKN1B-3UTR_human_fig1   89 *[19]*UguguuGGGuaGaAUAGGUUUUCCCCuCuuuugUuaaauaaU*[33]*aGuauaauuuuucGuaauGu*[26]*aCauu 233 
                                    UG::UU:  :A:: UA::    ::  UCU:UU:U:::::::U      ::::U:AUUUU:C :::UG        CA::
         AVCP010376963.1 1241 *[38]*UGCCUUUACAAAGUUAUUGAA-AAAGUCUGUUUUCUGUGGCU*[ 2]*UUGGUCAUUUUCCUGGGUGA*[24]*ACAUC 1112
                              ...9..899999999999999876543.44567777777799999997...8..****************9984...6..47888 PP

                                     vv      vv    v     v    vv   vv                    NC
                              >,,,,,<<<<<---<<<.--<<_____>>--->>>>>>>>:::::::::::::::::: CS
  CDKN1B-3UTR_human_fig1  234 aAGUAAuCaauAAAGaa.AACuUCCAUaGCUAuuCauuGaGUCAAAAAAAAAAAAAAA 290 
                              :   AA:  A: A :++ AAC  C AU G  A  ::U  :  C AAAAAAAAAAAAAA
         AVCP010376963.1 1111 CCACAACUUAAUACAUUcAACCACUAUAGUCA--UUUUUGCCCUAAAAAAAAAAAAAA 1056
                              88888877776665544499999999999988..588889****************** PP

>> ML142816.1  Bursaphelenchus xylophilus strain BxCN unplaced genomic scaffold sBxCN00027, whole genome shotgun sequenc
  rank     E-value  score  bias mdl mdl from   mdl to       seq from      seq to       cyksc trunc   gc
 -----   --------- ------ ----- --- -------- --------    ----------- -----------      ------ ----- ----
  (61) !     0.021   35.8   8.3  cm        1      290 []      156160      155823 - ..   19.1    no 0.35

                                                                     vv     v                                     NC
                                :::::::::::::..:{{{{{{{{{{{{{,,,[[[[[[[---[[[[[[[,,,,,,,,,,~~~~~~,,,<<____>>,,]]] CS
  CDKN1B-3UTR_human_fig1      1 UCUGUAAAAACAC..UgaaaaauuauaCuAACuuauuuaUGUcaaaaGaUUUUUUUUAA*[63]*AUAGGUUUUCCCCuCu 136   
                                U UG AAAAACA    :AAAA: ::U::: AC :  :   GU:  AA:AU  UUUUU        A A::U U :: CU:U
              ML142816.1 156160 UGUGCAAAAACAAaaAAAAAAUUAUUUUGCACUGUGCAAAGUGUCAAAAUGAUUUUUGC*[45]*AGAAAUAUCUUUCUUU 156041

                                 v   vv                                v                              v           NC
                                ]]]]-]]]]]]],,<~~~~~~>}}}}}}}}}}}}},<<<<<<<<<<-<<-<<~~~~~~>>->>->>>>>>>>>>,,,,,<< CS
  CDKN1B-3UTR_human_fig1    137 uuugUuaaauaaUAu*[30]*aaGuauaauuuuucGuaauGuGugaAaaAga*[ 6]*ucAuuGucaCaCauuaAGUAAuC 241   
                                U  :   :  : UA:      ::::A:: :UUUU:G:A: GUG::AAAAA::      :: UU U::CAC :U: GUAA:C
              ML142816.1 156040 UUGCACCGUGCGUAA*[38]*UCAAAAUGAUUUUUGCACCGUGCGAAAAAAG*[40]*UUCUUUUUGCACCGUGCGUAAGC 155894

                                                                                      NC
                                <<<---<<<--<<___~~~~~~>>--->>>>>>>>:::::::::::::::::: CS
  CDKN1B-3UTR_human_fig1    242 aauAAAGaaAACuUCC*[ 2]*aGCUAuuCauuGaGUCAAAAAAAAAAAAAAA 290   
                                AA:AAA:A: A:UU C      A: U :U::UUG:       AAAAAAA AAA
              ML142816.1 155893 AAAAAAAAUUAUUUUC*[24]*AAAUGAUUUUUGCACUGUGCAAAAAAAGAAA 155823

>> AMPZ02000281.1  Schistosoma haematobium scaffold020072, whole genome shotgun sequence
  rank     E-value  score  bias mdl mdl from   mdl to       seq from      seq to       cyksc trunc   gc
 -----   --------- ------ ----- --- -------- --------    ----------- -----------      ------ ----- ----
  (62) !     0.021   35.7   1.4  cm        1      290 []     3030799     3030503 - ..   28.6    no 0.37

                                                                         v                          v            NC
                                 ::::::::::::::{{{{{{{{{{{{{,,,[[[[[[[---[[[[[[[,,,,,,,,~~~~~~]]]]]]]-]]]]]]]    CS
  CDKN1B-3UTR_human_fig1       1 UCUGUAAAAACACUgaaaaauuauaCuAACuuauuuaUGUcaaaaGaUUUUUUUU*[78]*uCuuuugUuaaauaa    148    
                                      A AA     G:::::::::::: A UU::::: GU ::::G: UUUUUUU      :C::::  :::::AA
          AMPZ02000281.1 3030799 AAAAAAGAAUUGGGGGGGGGGGGGGGGGAUUUUGGGGGGUUGGGGGGCUUUUUUU*[ 8]*UCCCCUCCCCCCAAA    3030722

                                                                                                                 NC
                                 ~~~~~~}}}}}}}}}}}}},<<<<<<<<<<-<<-<<~~~~~~>>->>->>>>>>>>>>,,,,,<<<<<---<<<--<<_ CS
  CDKN1B-3UTR_human_fig1     149 *[34]*aGuauaauuuuucGuaauGuGugaAaaAga*[ 6]*ucAuuGucaCaCauuaAGUAAuCaauAAAGaaAACuU 255    
                                       ::::::::::::C U::U:U:U:AAAAA:A      U: UU U:A:A:A::AA  AA :AA:AAA:::     
          AMPZ02000281.1 3030721 *[74]*CCCCCCCCCCCCCUUUUUUUUUUAAAAAAA*[43]*UUUUUUUAAAAAAAAAAAAAAGAAAAAAAAGGGGGGA 3030538

                                                                     NC
                                 ____>>--->>>>>>>>:::::::::::::::::: CS
  CDKN1B-3UTR_human_fig1     256 CCAUaGCUAuuCauuGaGUCAAAAAAAAAAAAAAA 290    
                                    U   U ::::UU:  UC   AAAAAAAAAAA 
          AMPZ02000281.1 3030537 GGUUUUUUUUUUUUUUUUUCCCCAAAAAAAAAAAG 3030503

>> JABXWC010000002.1  Tegillarca granosa isolate TG-2019 Hic_asm_1, whole genome shotgun sequence
  rank     E-value  score  bias mdl mdl from   mdl to       seq from      seq to       cyksc trunc   gc
 -----   --------- ------ ----- --- -------- --------    ----------- -----------      ------ ----- ----
  (63) !     0.023   35.6   0.0  cm        1      290 []    30387077    30386759 - ..   21.9    no 0.40

                                                                                                                NC
                                  ::::::::::::::{{{{{{{{{{{{{,,,[[[[[[[---[[[[[[[,,,,,,,,,,((((--(((((~~~~~~))) CS
  CDKN1B-3UTR_human_fig1        1 UCUGUAAAAACACUgaaaaauuauaCuAACuuauuuaUGUcaaaaGaUUUUUUUUAAuCuaGACaaca*[41]*ugu 112     
                                   CU U A      U:::AA:::AUAC:  C::A::UA   ::A:::AUU  U  UA ::::G ::::A      U::
       JABXWC010000002.1 30387077 CCUUUUACGUGCGUAGUAACCAAUACGUGCGCACGUA---UUAUCUAUUAGUAAUACGUGCGCACGUA*[13]*UAC 30386997

                                             vv    vv                                                           NC
                                  ))--)))),,,<<____>>,,]]]]]]]-]]]]]]],~~~~~~}}}}}}}}}}}}},<<<<<<<<<<-<<-<<<___ CS
  CDKN1B-3UTR_human_fig1      113 uGGGuaGaAUAGGUUUUCCCCuCuuuugUuaaauaaU*[33]*aGuauaauuuuucGuaauGuGugaAaaAgauGCC 216     
                                  ::G :::: UA   UU C+  U:::U:: UA::U::U      :GUAU:::UU:::    :GUG G:A:: :AU   
       JABXWC010000002.1 30386996 GUGCGCACGUA---UUACUAAUAGAUAA-UACGUGCU*[69]*CGUAUUGGUUACUA---CGUGUGCACGUAAUAGG 30386864

                                                             v               v                       NC
                                  _>>>->>->>>>>>>>>>,,,,,<<<<<---<<<~~~~~~>>>>>>>>:::::::::::::::::: CS
  CDKN1B-3UTR_human_fig1      217 AaucAuuGucaCaCauuaAGUAAuCaauAAAGaa*[14]*uuCauuGaGUCAAAAAAAAAAAAAAA 290     
                                   AU:A:: :C CAC:      AA: :A  A G::      ::C U: :  CAAAAAAAAAAAAAAA
       JABXWC010000002.1 30386863 UAUUACGUGCGCACG---UAAAAGGUAAUACGUG*[48]*UACAUAUCACCAAAAAAAAAAAAAAA 30386759

>> KI629983.1  Ceratosolen solmsi marchali unplaced genomic scaffold scaffold41, whole genome shotgun sequence
  rank     E-value  score  bias mdl mdl from   mdl to       seq from      seq to       acc trunc   gc
 -----   --------- ------ ----- --- -------- --------    ----------- -----------      ---- ----- ----
  (64) !     0.023   35.6   0.4  cm        1      290 []     2834937     2835034 + .. 0.95    no 0.31

                                                                                                              v  NC
                                 ::::::::::::::{~~~~~~~},<<<<<<<<<<-<<-<<<____>>>->>->>>>>>>>>>,,,,,<<<<<---<<<- CS
  CDKN1B-3UTR_human_fig1       1 UCUGUAAAAACACUg*[179]*cGuaauGuGugaAaaAgauGCCAaucAuuGucaCaCauuaAGUAAuCaauAAAGaaA 251    
                                    GUAAA A    :       : UAAU:::::A :AA           U:GU:::::AUUAA  AAU:AAUA A::  
              KI629983.1 2834937 CGCGUAAAUAUCUCG*[  0]*UAUAAUCGCGCAUCAA----------GUGGUGCGCGAUUAAUCAAUUAAUAGAUC-- 2834996
                                 ********9999887.......7**************8..........4*************************988.. PP

                                              v                          NC
                                 -<<_____>>--->>>>>>>>:::::::::::::::::: CS
  CDKN1B-3UTR_human_fig1     252 ACuUCCAUaGCUAuuCauuGaGUCAAAAAAAAAAAAAAA 290    
                                  :U   A A: UAU::AUU:AGU AAAAAAAAAAAAAAA
              KI629983.1 2834997 -GUCUAAAACGUAUGAAUUAAGUUAAAAAAAAAAAAAAA 2835034
                                 .888888888999************************** PP

>> QEEW01248099.1  Cordylochernes scorpioides isolate IN4F04 scaffold14537, whole genome shotgun sequence
  rank     E-value  score  bias mdl mdl from   mdl to       seq from      seq to       acc trunc   gc
 -----   --------- ------ ----- --- -------- --------    ----------- -----------      ---- ----- ----
  (65) !     0.024   35.6   0.0  cm        1      290 []       11926       11719 - .. 0.86    no 0.39

                                                                                                    v      v       NC
                               ::::::::::::::{{{{{{{{{{{{{,,,[[[[[[[---[[[[[[[,,,,,,,,,,((((--((((((<~~~~~~>~~~~~~ CS
  CDKN1B-3UTR_human_fig1     1 UCUGUAAAAACACUgaaaaauuauaCuAACuuauuuaUGUcaaaaGaUUUUUUUUAAuCuaGACaacaca*[17]*u*[19]* 107  
                                C  UAAAAACA  G::AA:::A:AC:A  UU:UUU:   :::A:G: UU     AA:CU:  ::::A:A             
          QEEW01248099.1 11926 ACGAUAAAAACAUGGCGAAGGAAGACGAGUUUCUUUUA--UUGAUGCAUUAGAGCAAGCUUUCGGGUAAA*[ 0]*-*[56]* 11803
                               ***********************************994..889999999999999999999777777663..........8.. PP

                                               vv    vv                                                            NC
                               ,))))))--)))),,,<<____>>,,]]]]]]]-]]]]]]]~~~~~~}}}}}}}}}}}}},~~~~~~~~~~~~:::::::::: CS
  CDKN1B-3UTR_human_fig1   108 UguguuGGGuaGaAUAGGUUUUCCCCuCuuuugUuaaauaa*[34]*aGuauaauuuuucG*[38]**[38]*GUCAAAAAAA 282  
                               U:U::::G :AG: U     U ++  :C:U::: :AAA:AA      :GU:U:::UU::C             GUC AAAAA 
          QEEW01248099.1 11802 UUUGCCCGAAAGCUUG---CUCUAAUGCAUCAAAAAAAGAA*[ 3]*CGUCUUCCUUCGC-*[ 5]**[ 7]*GUCUAAAAAU 11727
                               5677777779999875...2223488999999999999999...7..*************....9.....*..********** PP

                                        NC
                               :::::::: CS
  CDKN1B-3UTR_human_fig1   283 AAAAAAAA 290  
                               AAAAAAA 
          QEEW01248099.1 11726 AAAAAAAU 11719
                               ******** PP

>> WNWK01075827.1  Cherax destructor isolate CDF2 Contig075828, whole genome shotgun sequence
  rank     E-value  score  bias mdl mdl from   mdl to       seq from      seq to       cyksc trunc   gc
 -----   --------- ------ ----- --- -------- --------    ----------- -----------      ------ ----- ----
  (66) !     0.024   35.6   1.6  cm        1      290 []        4823        5135 + ..   20.4    no 0.41

                                                                  v      vv                 vv    v                 NC
                              ::::::::::::::{{{{{{{{{{{{{,,,[[[[[[[---[[[[[[[,,,,,,,~~~~~~]]]]]]]-]]]]]]],,<<<<<<<< CS
  CDKN1B-3UTR_human_fig1    1 UCUGUAAAAACACUgaaaaauuauaCuAACuuauuuaUGUcaaaaGaUUUUUUU*[79]*uCuuuugUuaaauaaUAuGGCuauG 158 
                              U U UAAAAA A  :AA::::::::::   :::UUU UGUC::  G:UUUUUUU      :C  ::G  AAA:::  :GG:U:U:
          WNWK01075827.1 4823 UUUUUAAAAAAAAAAAAGGGGGGGGGGUUGGGUUUUUUGUCCCGGGGUUUUUUU*[47]*CCAGGGGGUAAAACCGGGGGUUUUU 4948

                                                                                                                    NC
                              ~~~~~~>>>---->>>>>}}}}}}}}}}}}},<<<<<<<<<<-<<-<<<____>>>->>->>>>>>>>>>,,,~~~~~~:::::: CS
  CDKN1B-3UTR_human_fig1  159 *[12]*CauACUGaGCCaaGuauaauuuuucGuaauGuGugaAaaAgauGCCAaucAuuGucaCaCauuaAGU*[35]*GUCAAA 278 
                                    :A:A   A:CC:::::::::::UU:           AAAA:A:    :U: UUG           GU      G  AAA
          WNWK01075827.1 4949 *[15]*AAAAAAAAACCCCCCCCCCCUUUUUUUUUUUUUUUUAAAAAAAUUU-UUUUUUGGGGGGGGGGGGGU*[88]*GGGAAA 5123

                                           NC
                              :::::::::::: CS
  CDKN1B-3UTR_human_fig1  279 AAAAAAAAAAAA 290 
                              AAAAAAAAAAAA
          WNWK01075827.1 5124 AAAAAAAAAAAA 5135

>> KZ651841.1  Gerris buenoi isolate GBUE.00 unplaced genomic scaffold scaffold879, whole genome shotgun sequence
  rank     E-value  score  bias mdl mdl from   mdl to       seq from      seq to       acc trunc   gc
 -----   --------- ------ ----- --- -------- --------    ----------- -----------      ---- ----- ----
  (67) !     0.027   35.4   0.0  cm        1      290 []       50059       50356 + .. 0.77    no 0.45

                                                                                                            v      NC
                               :::::::::.:::::{{{{{{{{{{{{{,..,,[[[[[[[---[[[[[[[,,,,,,,.,,,((((--((((((<<<-<<<___ CS
  CDKN1B-3UTR_human_fig1     1 UCUGUAAAA.ACACUgaaaaauuauaCuA..ACuuauuuaUGUcaaaaGaUUUUUUU.UAAuCuaGACaacacaCaAGCCAAA 79   
                               UCUGU A A ACAC :A:::AU::::C:   A :::U:::   CA:A:GA  U UU   A :::AGACAA:A:: :A  :A A
              KZ651841.1 50059 UCUGUGAGAgACACCAAGGGAUGUGCCAUgcAAGCGUGAC--ACAUAGGAACUGUUCcAACAUCAGACAAUAUGUCAUUAAGA 50139
                               *****88662566655555555555555522445555555..6888888876665551567************9998888888 PP

                                   v                              v      v                                      vv NC
                               __>>>->>>,,,,~~~~~~,))))))--)))),,,<<____>>,,]]]]]]]-]]]]]]],~~~~~~}}}}}}}}}}}}},<< CS
  CDKN1B-3UTR_human_fig1    80 GUGGCAuGuUUUG*[15]*UguguuGGGuaGaAUAGGUUUUCCCCuCuuuugUuaaauaaU*[33]*aGuauaauuuuucGua 198  
                                 :   : : U G       :U:UUG  U::: UA G    C   UC:U:UGU:::A:::U      :G::::AU:::U:G  
              KZ651841.1 50140 UGUGUGGGCAUCG*[73]*CGUAUUGUCUGAUGUAGGAA--CAGUUCCUAUGUGUCACGCU*[ 4]*UGGCACAUCCCUUGGU 50285
                               8888888887765...*..8***************9965..66778888888855555554...7..5555555555555544 PP

                                       vv     v         v               v      v                   NC
                               <~~~~~~>>>,,,,,<<<<<---<<<--<<_____>>---.>>>>>>>>:::::::::::::::::: CS
  CDKN1B-3UTR_human_fig1   199 a*[32]*uuaAGUAAuCaauAAAGaaAACuUCCAUaGCUA.uuCauuGaGUCAAAAAAAAAAAAAAA 290  
                               :      :   GUA +C A A A:A A  UU CAUA   A  U: U G G CA AAAAAAAAAAAAA
              KZ651841.1 50286 G*[11]*UUGUGUAGACUAUAGAAACACUUUACAUAGAGAaAUUGUGG-GACAUAAAAAAAAAAAAA 50356
                               4...6..45577776677777777778888899998765426666666.99**************** PP

>> PKSA02005483.1  Ixodes scapularis tig00020996, whole genome shotgun sequence
  rank     E-value  score  bias mdl mdl from   mdl to       seq from      seq to       acc trunc   gc
 -----   --------- ------ ----- --- -------- --------    ----------- -----------      ---- ----- ----
  (68) !     0.027   35.4   0.0  cm        1      290 []      540375      540166 - .. 0.77    no 0.37

                                                              v     v                               v             NC
                                ::::::::::::::{{{{{{{{{{{{{,,,[[[[[[[---[[[[[[[,,,,,,,...,,,((((--((((((<~~~~~~>, CS
  CDKN1B-3UTR_human_fig1      1 UCUGUAAAAACACUgaaaaauuauaCuAACuuauuuaUGUcaaaaGaUUUUUUU...UAAuCuaGACaacaca*[17]*uU 89    
                                  UGU     C CU:AAAA:UUAU::UAA   :::: U U:AA::G:U UU  U    AA:CUA A:: :::A      UU
          PKSA02005483.1 540375 AUUGUGCGCGCGCUAAAAAGUUAUUUUAAGUUCCCCCU-UAAACGGUUCUUCGUgaaAAACCUAUAAGGGGUA*[ 3]*UU 540299
                                ****************************9776666653.5677777766655441114567777777777775...8..56 PP

                                    vv          vv    v                             v     v                       NC
                                ,,,,<<<<<____>>>>>,))))))--)))),,,<<____>>,,]]]]]]]-]]]]]]]~~~~~~}}}}}}}}}}}}},<< CS
  CDKN1B-3UTR_human_fig1     90 UUGUGCauuUGUAaauGCUguguuGGGuaGaAUAGGUUUUCCCCuCuuuugUuaaauaa*[34]*aGuauaauuuuucGua 198   
                                  G  C:UUU UAAA:  U::: ::  UAG: U ::U   ::  :C::UU:U ::::        A::AUAA:UUUU: ::
          PKSA02005483.1 540298 ACGCCCCUUUUUAAAG--UACCACUUAUAGGUUUUUUACGAAGAACCGUUUUAGGGGGU*[ 4]*AAAAUAACUUUUUUAG 540222
                                6666666666666665..67777777777777777766666777777777665544444...7..**************75 PP

                                                           v     v                               NC
                                ~~~~~~>>,,,,,<<<<<---<<<--<<_____>>--->>>>>>>>:::::::::::::::::: CS
  CDKN1B-3UTR_human_fig1    199 *[34]*uaAGUAAuCaauAAAGaaAACuUCCAUaGCUAuuCauuGaGUCAAAAAAAAAAAAAAA 290   
                                      ::   AAU::::A A::   C  CCA  GC   ::::::A UC AAAAAAAAAAAAAA
          PKSA02005483.1 540221 *[ 2]*UUCAAAAUGCGGACAAG---CCACCAAAGCAC-CUCUGCACUCUAAAAAAAAAAAAAA 540166
                                ...7..579999*******9999...889999999986.99*********************** PP

>> VJMY01000034.1  Neelides sp. FZ-2019 isolate LS population Neelides01_Sc00034, whole genome shotgun sequence
  rank     E-value  score  bias mdl mdl from   mdl to       seq from      seq to       acc trunc   gc
 -----   --------- ------ ----- --- -------- --------    ----------- -----------      ---- ----- ----
  (69) !     0.028   35.3   0.0  cm        1      290 []      120966      121153 + .. 0.87    no 0.39

                                                                v                                                 NC
                                ::::::::::::::{{{{{{{{{{{{{,,,[[[[[[[---[[[[[[[,,,,,,,,,,~~~~~~~~~~~~,,]]]]]]]-]] CS
  CDKN1B-3UTR_human_fig1      1 UCUGUAAAAACACUgaaaaauuauaCuAACuuauuuaUGUcaaaaGaUUUUUUUUAA*[63]**[11]*CCuCuuuugUua 143   
                                U U  AA A     ::AAA:U::::C:AA :U :::AU  C::AA::  U                     ::UU::G U:
          VJMY01000034.1 120966 UUUAGAAGAUUGAACCAAACUGGGGCAAAAGUACCGAU--CGGAACCGGU-------*[16]**[12]*--GGUUCCGAUC 121051
                                ************************************95..8888887554..........8.....7....78888889** PP

                                  v                                       vv      v                 v   vv        NC
                                ]]]]],~~~~~~}}}}}}}}}}}}},<<~~~~~~>>,,,,,<<<<<---<<<--.<<_____>>--->>>>>>>>:::::: CS
  CDKN1B-3UTR_human_fig1    144 aauaaU*[33]*aGuauaauuuuucGua*[34]*uaAGUAAuCaauAAAGaaAA.CuUCCAUaGCUAuuCauuGaGUCAAA 278   
                                :: A:       :G::::A:UUU:: U:      :AAGU AU  AU AA: A A :UU CAUA:CUAU :AU  A  CAAA
          VJMY01000034.1 121052 GGAACA*[ 4]*UGCCCCAGUUUGGUUU*[17]*AAAGUGAUCUAUUAAAUAUAuUUUACAUAACUAUUUAUUUAAACAAA 121141
                                ****95...9..**************97...8..79999999999988887766156789********************* PP

                                             NC
                                :::::::::::: CS
  CDKN1B-3UTR_human_fig1    279 AAAAAAAAAAAA 290   
                                A AAAAA AAA 
          VJMY01000034.1 121142 AGAAAAAGAAAU 121153
                                ************ PP

>> CM023449.1  Haemaphysalis longicornis isolate HaeL-2018 chromosome 2, whole genome shotgun sequence
  rank     E-value  score  bias mdl mdl from   mdl to       seq from      seq to       cyksc trunc   gc
 -----   --------- ------ ----- --- -------- --------    ----------- -----------      ------ ----- ----
  (70) !     0.028   35.3   0.7  cm        1      290 []    71776380    71776698 + ..   19.1    no 0.48

                                                        v                                                       NC
                                  ::::::::::::::{{{{{{{{{{{{{,,,[[[[[[[---[[[[[[[,,,,,,,,,,((((--~~~~~~--)))),, CS
  CDKN1B-3UTR_human_fig1        1 UCUGUAAAAACACUgaaaaauuauaCuAACuuauuuaUGUcaaaaGaUUUUUUUUAAuCuaGA*[51]*GGuaGaAU 122     
                                  UC   AAAAA   U       U U::U   UU:UUU:U  :::::G:UUUU    AA:C:: A      GG::G:  
              CM023449.1 71776380 UCCCCAAAAAUUUU-------UAUUUUUUUUUUUUUUUAAGGGGGGGUUUUAAAAAACCCCCA*[44]*GGGGGGGG 71776487

                                                              vvvvv                          vvvvv    v         NC
                                  ,<<____>>,,]]]]]]]-]]]]]]],,<<<<<<<<<________~~~~~~>>>>---->>>>>}}}}}}}}}}}}} CS
  CDKN1B-3UTR_human_fig1      123 AGGUUUUCCCCuCuuuugUuaaauaaUAuGGCuauGCUUAAAAGG*[ 2]*GCauACUGaGCCaaGuauaauuuuuc 195     
                                   GG    CCCC:C::::: :AAA:AA A++++ ::G:  AAAAGG      :C:: C       A::A A       
              CM023449.1 71776488 GGGGGGGCCCCCCCCCCCCAAAAAAAAAAAAAGGGGGGAAAAAGG*[51]*CCCCCCCA-----AAAAAA------- 71776597

                                                                         v       v                              NC
                                  ,<<<<<<~~~~~~>>>>>>,,,,,<<<<<---<<<--..<<_____>>--->>>>>>>>:::::::::::::::::: CS
  CDKN1B-3UTR_human_fig1      196 GuaauGu*[26]*aCauuaAGUAAuCaauAAAGaaAA..CuUCCAUaGCUAuuCauuGaGUCAAAAAAAAAAAAAAA 290     
                                   ::::::      ::::::  UAA:C::  AA:AAAA   :   AU:    UU: ::G:G    AAAAAAAAAAAAA
              CM023449.1 71776598 AGGCCCC*[30]*GGGGCCCUUAACCCCGGAAAAAAAggCCAAAAUGAAAUUUUUGGGGGGGGGAAAAAAAAAAAAA 71776698

>> JAAAKQ010740001.1  Zanna intricata isolate ZP7V8E2CI4, whole genome shotgun sequence
  rank     E-value  score  bias mdl mdl from   mdl to       seq from      seq to       acc trunc   gc
 -----   --------- ------ ----- --- -------- --------    ----------- -----------      ---- ----- ----
  (71) !     0.029   35.3   0.0  cm        1      290 []     7243966     7244136 + .. 0.93    no 0.37

                                                                                                                 NC
                                 ::::::::::::::{{{{{{{{{{{{{,,,[[[[[[[---[[[[[[[,,,,,~~~~~~]]]]]]]-]]]]]]]~~~~~~ CS
  CDKN1B-3UTR_human_fig1       1 UCUGUAAAAACACUgaaaaauuauaCuAACuuauuuaUGUcaaaaGaUUUUU*[81]*uCuuuugUuaaauaa*[34]* 182    
                                    G A  AA A  :A::AAUU:UA::    U:U:U:   :AAA:G:UUU        :C:UUU:U:A:A:A       
       JAAAKQ010740001.1 7243966 AGAGGAUGAAGAUGAAUGAAUUGUAGC---GUGUGUG--AAAAAUGCUUUCA*[36]*GCAUUUUUCACACAU*[ 0]* 7244063
                                 *************************98...6665555..8********9975...*..***************...... PP

                                                           v                              v                    NC
                                 }}}}}}}}}}}}},~~~~~~,,,,,<<<<<---<<.<--<<_____>>--->>>>>>>>:::::::::::::::::: CS
  CDKN1B-3UTR_human_fig1     183 aGuauaauuuuucG*[38]*AGUAAuCaauAAAGa.aAACuUCCAUaGCUAuuCauuGaGUCAAAAAAAAAAAAAAA 290    
                                 ::UA:AAUU::U:          A    :UAAAGA A AC:U  AU:G  AUUCA:   GU AAAAAAAAAAAAAAA
       JAAAKQ010740001.1 7244064 GCUACAAUUCAUUC*[ 2]*CUCAUUCUCUAAAGAuAUACCUUAAUGGUGAUUCAGGAGGUUAAAAAAAAAAAAAAA 7244136
                                 99************...5..777778889******5679************************************** PP

>> KZ501812.1  Ephemera danica unplaced genomic scaffold scaffold3, whole genome shotgun sequence
  rank     E-value  score  bias mdl mdl from   mdl to       seq from      seq to       acc trunc   gc
 -----   --------- ------ ----- --- -------- --------    ----------- -----------      ---- ----- ----
  (72) !      0.03   35.2   1.1  cm        1      290 []      182130      181940 - .. 0.85    no 0.34

                                                                                                                  NC
                                ::::::::::::::{{{{{{{{{{{{{,,,[[[[[[[---[[[[[[[,,,,,,,,,,((((--((((((~~~~~~~~~~~~ CS
  CDKN1B-3UTR_human_fig1      1 UCUGUAAAAACACUgaaaaauuauaCuAACuuauuuaUGUcaaaaGaUUUUUUUUAAuCuaGACaacac*[19]**[19]* 107   
                                UCU U        U:AAA::::A:ACU   U:A::U:U  :::::::UU UUU                            
              KZ501812.1 182130 UCUUUG-----CUUAAAAGCAAAGACUGGAUCAGCUGU--UGUCUUUUUCUUU----------------*[ 6]**[ 3]* 182076
                                ***986.....579**************9999999993..6666655555544...................7.....9.. PP

                                                                                                vv  v  v      v   NC
                                ,))))))--))))~~~~~~,,]]]]]]]-]]]]]]]~~~~~~}}}}}}}}}}}}},<<<<<<<<<<-<<-<<<____>>>. CS
  CDKN1B-3UTR_human_fig1    108 UguguuGGGuaGa*[11]*CCuCuuuugUuaaauaa*[34]*aGuauaauuuuucGuaauGuGugaAaaAgauGCCAauc. 220   
                                                     ::::::: :A::U:A      AGU:U::::UUU: ::::::G:  AA A: :  CA: : 
              KZ501812.1 182075 -------------*[ 7]*--AAAGACAACAGCUGA*[ 3]*AGUCUUUGCUUUUAAGCAAAGAAAAAAAGACAACAGCUg 182012
                                ................9....666666669999999...7..**********************99999999999999886 PP

                                 v  vv                             v       v                              NC
                                ->>->>>>>>>>>>,,,,,<<<<<...---<<<--<<_____>>--->>>>>>>>:::::::::::::::::: CS
  CDKN1B-3UTR_human_fig1    221 AuuGucaCaCauuaAGUAAuCaau...AAAGaaAACuUCCAUaGCUAuuCauuGaGUCAAAAAAAAAAAAAAA 290   
                                A U   :C::::::  UAA:CAA:   AAAGA:AAC: C   : C A:UC:UUG: U  AA  AAAAAAAAAA
              KZ501812.1 182011 ACUCAGUCUUUGCUUUUAAGCAAAgaaAAAGACAACAGCUGAU-CCAGUCUUUGCUUUUAAGCAAAAAAAAAA 181940
                                8999999***************996656789999866555444.789************************** PP

>> QFTL02000005.1  Cydia pomonella strain Jiuquan scaffold5, whole genome shotgun sequence
  rank     E-value  score  bias mdl mdl from   mdl to       seq from      seq to       acc trunc   gc
 -----   --------- ------ ----- --- -------- --------    ----------- -----------      ---- ----- ----
  (73) !     0.032   35.1   0.0  cm        1      290 []    17556321    17556569 + .. 0.76    no 0.41

                                                                  v                               v             NC
                                  :::::::::::.:::{{{{{{{{{{{{{,,,[[[[[[[---[[[[[[[,,,,,,,,,,((((--((((((.<<<-<< CS
  CDKN1B-3UTR_human_fig1        1 UCUGUAAAAAC.ACUgaaaaauuauaCuAACuuauuuaUGUcaaaaGaUUUUUUUUAAuCuaGACaacac.aCaAGC 75      
                                  U UGU A  A     G:::::::A:AC: A : A::::   C::::GA     UUU  :CU:G  :ACA: :C: GC
          QFTL02000005.1 17556321 UUUGUUAGCAUuUAGGCGGGUCCACACAGAGCAAGCAUA--CGCGCGAGGCAAUUU--CCUCGCUCACAAaGCG-GC 17556392
                                  ****98876651567888999999999988777777774..666666666555554..6666666666651555.99 PP

                                                       v      v         v                                v      NC
                                  <_____>>>->>>,,,,,<<<<<____>>>>>,))))))--)))),,,<<____>>,,]]]]]]]-]]]]]]]     CS
  CDKN1B-3UTR_human_fig1       76 CAAAGUGGCAuGuUUUGUGCauuUGUAaauGCUguguuGGGuaGaAUAGGUUUUCCCCuCuuuugUuaaauaa     148     
                                  C     GGCA:G: U   :CA  UGU   UG:U:UGU: G :AG:A A   UU   CCUC::::GU::::U :
          QFTL02000005.1 17556393 CG---AGGCACGUCU---ACAC-UGUU--UGUUUUGUGCGUGAGGAAA---UUG--CCUCGCGCGUAUGCUCG     17556451
                                  95...5****66655...4442.4555..4555566666666666655...333..77888888887777777     PP

                                                        v            v                 v               v        NC
                                  ~~~~~~}}}}}}}}}}}}},<<<<<<~~~~~~>>>>>>,,,,,<<<<<---<<<--<<_____>>.--->>>>>>>> CS
  CDKN1B-3UTR_human_fig1      149 *[34]*aGuauaauuuuucGuaauGu*[26]*aCauuaAGUAAuCaauAAAGaaAACuUCCAUaG.CUAuuCauuGa 272     
                                        :GU:U:::::::C  A UG:      :CA U A   AU AAUAA GA  A::U   U:: CUA UCAUU A
          QFTL02000005.1 17556452 *[ 3]*UGUGUGGACCCGCCUAUUGA*[32]*UCAUUGAAAUAUUAAUAAUGAAUAUAUAUUUUAaCUAGUCAUUGA 17556551
                                  ...7..999999999988889*9996...9..699******************99998777776559********** PP

                                                     NC
                                  :::::::::::::::::: CS
  CDKN1B-3UTR_human_fig1      273 GUCAAAAAAAAAAAAAAA 290     
                                     AAAAAAAAAA A   
          QFTL02000005.1 17556552 UAUAAAAAAAAAAUAUUU 17556569
                                  ****************** PP

>> KI894746.1  Limulus polyphemus unplaced genomic scaffold Scaffold557, whole genome shotgun sequence
  rank     E-value  score  bias mdl mdl from   mdl to       seq from      seq to       acc trunc   gc
 -----   --------- ------ ----- --- -------- --------    ----------- -----------      ---- ----- ----
  (74) !     0.032   35.1   0.0  cm        1      290 []      277507      277680 + .. 0.61    no 0.38

                                              v                                                                   NC
                                ::::::::::::::{{{{{{{{{{{{{,,,[[[[[[[---[[[[[[[,,,,,,,,,,((((--((((((~~~~~~~~~~~~ CS
  CDKN1B-3UTR_human_fig1      1 UCUGUAAAAACACUgaaaaauuauaCuAACuuauuuaUGUcaaaaGaUUUUUUUUAAuCuaGACaacac*[19]**[19]* 107   
                                UCUGUA AA  A U              ACU:AU::A   :AAA:GA                                  
              KI894746.1 277507 UCUGUAGAACUAUUC-------------ACUGAUCCA--GUAAAGGAA---------------------*[ 3]**[ 1]* 277543
                                ******999887773.............444444444..244444443........................5.....6.. PP

                                                                       vvv  vvv              vvv      vvv         NC
                                ,))))))--))))~~~~~~,,]]]]]]]-]]]]]]],,<<<<<<<<<_________~~~~~>>>>---->>>>>}}}}}}} CS
  CDKN1B-3UTR_human_fig1    108 UguguuGGGuaGa*[11]*CCuCuuuugUuaaauaaUAuGGCuauGCUUAAAAGGU*[1]*GCauACUGaGCCaaGuauaa 189   
                                                     UC:UUU: U::AU:A   G++ A G+U  A AG U       +UACUG            
              KI894746.1 277544 -------------*[ 0]*--UCCUUUACUGGAUCAGU-GAAUA-GAUAUACAGCU*[5]*--UUACUGG----------- 277588
                                .....................44444443444444432.22222.33333333333..2....2222222........... PP

                                     v                                            v            vv     vv          NC
                                }}}}}},<<<<<<<<<<-<<-<<<____>>>->>->>>>>>>>>>,,,,,<<<<<---<<<--<<_____>>--->>>>>> CS
  CDKN1B-3UTR_human_fig1    190 uuuuucGuaauGuGugaAaaAgauGCCAaucAuuGucaCaCauuaAGUAAuCaauAAAGaaAACuUCCAUaGCUAuuCauu 270   
                                       :A:UG::U::A:: :::G C :::A:: ::A::CA:U:A     CA:UAAAG:AAA  U  A   CUAU:CA:U
              KI894746.1 277589 -----AUCAGUGAAUAGAUCUACAGGC-UGUAGAUCUAUUCACUGA---UCCAGUAAAGGAAAGCUGUAGAACUAUUCACU 277660
                                .....2555555555555555555555.555555555555555554...469***********999999999********* PP

                                 v                   NC
                                >>:::::::::::::::::: CS
  CDKN1B-3UTR_human_fig1    271 GaGUCAAAAAAAAAAAAAAA 290   
                                G   CA  AAA  AAA    
              KI894746.1 277661 GAUCCAGUAAAGGAAAGCUG 277680
                                ******************** PP

>> BDMR011732181.1  Caridina multidentata DNA, contig: Cm_gen_AS01_contig_2025587, whole genome shotgun sequence
  rank     E-value  score  bias mdl mdl from   mdl to       seq from      seq to       acc trunc   gc
 -----   --------- ------ ----- --- -------- --------    ----------- -----------      ---- ----- ----
  (75) !     0.032   35.1   0.0  cm        1      290 []          56         279 + .. 0.80    no 0.38

                                                                                                                     NC
                             ::::::::::::::{{{{{{{{{{{{{,,,[[[[[[[---[[[[[[[,,.,,,,,,,,((((--((((((~~~~~~~~~~~~,)))) CS
  CDKN1B-3UTR_human_fig1   1 UCUGUAAAAACACUgaaaaauuauaCuAACuuauuuaUGUcaaaaGaUU.UUUUUUAAuCuaGACaacac*[19]**[19]*Ugugu 112
                             U    A    C  U:AA:::UU::::U A U:::UU:U  :A::AG:        U  UC:A  C:::A:            U:U::
         BDMR011732181.1  56 UGAAGAGUGGCUGUUAAGGCUUCAGUUUAAUGGCUUGU--AAUGAGUAGgAACCGUUUUCCACUCCCUAU*[11]**[14]*UAUAG 153
                             ************************************93..555555543123334455888888888887...6.....6..77888 PP

                                        v      v                                                                 v   NC
                             ))--)))),,,<<____>>,,]]]]]]]-]]]]]]],~~~~~~}}}}}}}}}}}}},<<<~~~~~~>>>,,,,,<<<<<---<<<-- CS
  CDKN1B-3UTR_human_fig1 113 uGGGuaGaAUAGGUUUUCCCCuCuuuugUuaaauaaU*[33]*aGuauaauuuuucGuaa*[32]*uuaAGUAAuCaauAAAGaaAA 252
                             :G GU:GAA A G UU C   :CU::U: :AA:::AU      A::::AA:::UU: :A:      :U:AGUA U:::: A ::   
         BDMR011732181.1 154 GGAGUGGAAAACGGUUCCU--ACUCAUUACAAGCCAU*[ 2]*AACUGAAGCCUUAACAG*[14]*UUGAGUAUUAGGGUACAGAUU 242
                             8888888887765555443..555555559******8...8..***************95...9..59*************999766 PP

                                         v                          NC
                             <<_____>>--->>>>>>>>:::::::::::::::::: CS
  CDKN1B-3UTR_human_fig1 253 CuUCCAUaGCUAuuCauuGaGUCAAAAAAAAAAAAAAA 290
                                CCA   CU  ::::::A U AAAAAAAAAAAAAA 
         BDMR011732181.1 243 GU-CCAAGUCUGACUCUUUAUUAAAAAAAAAAAAAAAU 279
                             55.777788999999*********************** PP

>> ML142790.1  Bursaphelenchus xylophilus strain BxCN unplaced genomic scaffold sBxCN00001, whole genome shotgun sequenc
  rank     E-value  score  bias mdl mdl from   mdl to       seq from      seq to       acc trunc   gc
 -----   --------- ------ ----- --- -------- --------    ----------- -----------      ---- ----- ----
  (76) !     0.033   35.1   4.0  cm        1      290 []     5662929     5663072 + .. 0.84    no 0.32

                                                v                                      v                  v    v NC
                                 ::::::::::::::{{{{{{{{{{{{{,,,~~~~~~~~~~~~~}}}}}}}}}}}}},<<<<<<<<<<-<<-<<<____> CS
  CDKN1B-3UTR_human_fig1       1 UCUGUAAAAACACUgaaaaauuauaCuAAC*[118]**[34]*aGuauaauuuuucGuaauGuGugaAaaAgauGCCAa 218    
                                 UCUG AAA      : AAA:UU:U::                  ::A:AA:UUU :G:A:UGUG::AAAAA:A   CA+
              ML142790.1 5662929 UCUGAAAA------AAAAAUUUUUUU----*[ 14]**[18]*-AAAAAAAUUUCUGCACUGUGCGAAAAAAA---CAU 5663012
                                 ****9886......666666666665........7.....8...678888999999***********999887...688 PP

                                                                               NC
                                 >>->>->>>>>>>>>>,,,,,~~~~~~:::::::::::::::::: CS
  CDKN1B-3UTR_human_fig1     219 ucAuuGucaCaCauuaAGUAA*[33]*GUCAAAAAAAAAAAAAAA 290    
                                 U:AUU U::CACA:U:   AA      G  AAAAAA AAAAAAAA
              ML142790.1 5663013 UUAUUUUUGCACAGUGCAAAA*[21]*GCGAAAAAACAAAAAAAA 5663072
                                 ****************88776...8..9999************** PP

>> PHTE01000022.1  Leptopilina boulardi isolate Lb17 scaffold00022, whole genome shotgun sequence
  rank     E-value  score  bias mdl mdl from   mdl to       seq from      seq to       acc trunc   gc
 -----   --------- ------ ----- --- -------- --------    ----------- -----------      ---- ----- ----
  (77) !     0.034   35.1   8.0  cm        1      290 []      352152      352375 + .. 0.89    no 0.33

                                                                                          v                       NC
                                ::::::::::::::{{{{{{{{{{{{{,,,[[[[[[[---[[[[[[[,,,,,,,,,,((((--((((((~~~~~~~~~~~~ CS
  CDKN1B-3UTR_human_fig1      1 UCUGUAAAAACACUgaaaaauuauaCuAACuuauuuaUGUcaaaaGaUUUUUUUUAAuCuaGACaacac*[19]**[19]* 107   
                                 CU U  AAA A  :AAA::::A:A::AA :::UUU:  U:A:AA:: U  U UUAA: UAG C::::C            
          PHTE01000022.1 352152 GCUAUGUAAAUAUGAAAAUGGGACAACAAUAAUUUUG--UGAGAAACAUAAUAUUAAAUUAGGCGGUGC*[23]**[21]* 352262
                                ************9999999999999999988888888..6***************************98...9.....*.. PP

                                           v                                                                   v  NC
                                ,))))))--)))),,,<<____>>,,]]]]]]]-]]]]]]],~~~~~~}}}}}}}}}}}}},<<~~~~~~>>,,,,,<<<< CS
  CDKN1B-3UTR_human_fig1    108 UguguuGGGuaGaAUAGGUUUUCCCCuCuuuugUuaaauaaU*[33]*aGuauaauuuuucGua*[34]*uaAGUAAuCaa 243   
                                 G::::G  UA : UA: U U  :C ::UU:U: :AAA:::       ::U:U::::UUU: ::      ::AG   :: :
          PHTE01000022.1 352263 -GCACCGCCUACUUUAA-UAU--UCUGUUUCUCACAAAAUUA*[ 2]*GUUGUCCCAUUUUCAU*[ 6]*AUAGCUCAUCG 352335
                                .89**********9986.344..599*******988888884...8..9999999999999986...6..78999999999 PP

                                         vv     vv        v                     NC
                                <---<<<--<<_____>>--->>>>>>>>:::::::::::::::::: CS
  CDKN1B-3UTR_human_fig1    244 uAAAGaaAACuUCCAUaGCUAuuCauuGaGUCAAAAAAAAAAAAAAA 290   
                                :AAA:AA    UC    GC  UU::: ::G  AAAAAAAAAAAAAAA
          PHTE01000022.1 352336 GAAAAAAC--CUC---AGC--UUUCCAAUGAAAAAAAAAAAAAAAAA 352375
                                99998883..333...555..889999******************** PP

>> CM023449.1  Haemaphysalis longicornis isolate HaeL-2018 chromosome 2, whole genome shotgun sequence
  rank     E-value  score  bias mdl mdl from   mdl to       seq from      seq to       acc trunc   gc
 -----   --------- ------ ----- --- -------- --------    ----------- -----------      ---- ----- ----
  (78) !     0.034   35.0   0.0  cm        1      290 []   314415807   314415568 - .. 0.60    no 0.45

                                                                 vvvvvvv                                 v     NC
                                   ::::::::::::::{{{{{{{{{{{{{,,,[[[[[[[---[[[[[[[,,,,,,..,,,,((((--((((((     CS
  CDKN1B-3UTR_human_fig1         1 UCUGUAAAAACACUgaaaaauuauaCuAACuuauuuaUGUcaaaaGaUUUUUU..UUAAuCuaGACaacac     69       
                                      G AAAAA A  :::::::::U::UAA UU+UUU    C:::A:AUUUUU     AA:C::   :::: 
              CM023449.1 314415807 GGGGGAAAAAAAAAGGGGGGGGGUUUUAAUUUUUUUCCC-CGGGAAAUUUUUGggAAAACCCCCCUUUUU-     314415739
                                   ****************************99877665543.555555555554311234444444333333.     PP

                                                             v                                vvvvvvv          NC
                                   ~~~~~~,,,,,<<<<<____>>>>>,))))))--)))),,,<<____>>,,]]]]]]]-]]]]]]]~~~~~~}}} CS
  CDKN1B-3UTR_human_fig1        70 *[19]*UUUGUGCauuUGUAaauGCUguguuGGGuaGaAUAGGUUUUCCCCuCuuuugUuaaauaa*[34]*aGu 185      
                                         UUU  G:::: G  ::::C +:::: GG::G: U ::    ::C U:U:::G              A::
              CM023449.1 314415738 *[ 5]*UUUAAGGGGGGGGCCCCCCAAAAAAGGGGGGGUUUCC-CCCGGCUUUUUUCGG-------*[ 1]*AAA 314415678
                                   ...6..6666666666666666666555555444444433332.334555555555543..........2..666 PP

                                                 v   v                        v   v        v       v           NC
                                   }}}}}}}}}},<<<<<<<<<<-<<-<<<~~~~~~>>>->>->>>>>>>>>>,,,,,<<<<<---<<<--<<____ CS
  CDKN1B-3UTR_human_fig1       186 auaauuuuucGuaauGuGugaAaaAgau*[ 4]*aucAuuGucaCaCauuaAGUAAuCaauAAAGaaAACuUCCA 258      
                                   A::::::::: U:: G:G :AAAAAG::      ::C UU U: C:C ::AA  AA        +AA  C:   A
              CM023449.1 314415677 ACCCCCCCCUUUUG-GGGAAAAAAAGGG*[22]*CCCUUUUUUCCCCCCAAAAAAA--------AAACCCCCAAA 314415596
                                   77777777776654.4455555555554...9..3444444444555555543322........22222333334 PP

                                            v    v                   NC
                                   _>>---.>>>>>>>>:::::::::::::::::: CS
  CDKN1B-3UTR_human_fig1       259 UaGCUA.uuCauuGaGUCAAAAAAAAAAAAAAA 290      
                                    :G    UU     + U AAAAAAAAAAAAAAA
              CM023449.1 314415595 AGGAACcUU-----UUUUAAAAAAAAAAAAAAA 314415568
                                   455443133.....49999************** PP

>> NEVH01024426.1  Cryptotermes secundus scaffold540, whole genome shotgun sequence
  rank     E-value  score  bias mdl mdl from   mdl to       seq from      seq to       acc trunc   gc
 -----   --------- ------ ----- --- -------- --------    ----------- -----------      ---- ----- ----
  (79) !     0.035   35.0   0.0  cm        1      290 []     2075556     2075300 - .. 0.82    no 0.39

                                                                           v                           v  v      NC
                                 ::::::::::::::{{{{{{{{{{{{{,,,[[[[[[[---[[[[[[[,,,,,,,,,,((((--((((((<<<-<<<___ CS
  CDKN1B-3UTR_human_fig1       1 UCUGUAAAAACACUgaaaaauuauaCuAACuuauuuaUGUcaaaaGaUUUUUUUUAAuCuaGACaacacaCaAGCCAAA 79     
                                 U  GUAAA   AC :A::::UU:U:CUA  ::::UU:   C: :A::UU  U  U  :CU:  ::::::  A  :C A 
          NEVH01024426.1 2075556 UUCGUAAAUGUACCAAGGUGUUUUUCUAGUCAGCUUGCC-CCCCACGUUCGUGGUCUACUUUCAGUUUUUGACUGCCAU 2075479
                                 ***************************998888887743.555666666666666667777777777777776666666 PP

                                     v   v       vv        vv                  v    v       v                    NC
                                 __>>>.->>>,,,,,<<<<<____>>>>>,))))))--)))),,,<<____>>,,]]]]]]]-.]]]]]]]~~~~~~}} CS
  CDKN1B-3UTR_human_fig1      80 GUGGC.AuGuUUUGUGCauuUGUAaauGCUguguuGGGuaGaAUAGGUUUUCCCCuCuuuugU.uaaauaa*[34]*aG 184    
                                  UG:   U  UUUGUG  U:  U :A  C ::::::G :AG:A A:     C:  ::U: :G  :AA::::      AG
          NEVH01024426.1 2075478 AUGCUcCUGGUUUGUGUGUGCUUUCAGUCAAAAACUGAAAGUAGAC---CACGAACGUGAGGAgCAAGCUG*[ 3]*AG 2075406
                                 6666633889999999888888888888877777777777777553...2345666666666457778888...7..** PP

                                             v   v  vv   v v        v v   vv  v   v       v v   v                NC
                                 }}}}}}}}}}},<<<<<<<<<<-<<-<<<____>>>->>->>>>>>>>>>,,,,,<<<<<---<<<--<<_____>>-- CS
  CDKN1B-3UTR_human_fig1     185 uauaauuuuucGuaauGuGugaAaaAgauGCCAaucAuuGucaCaCauuaAGUAAuCaauAAAGaaAACuUCCAUaGCU 263    
                                 :A:AA::::U:G  A: U     A A :: C A::   UG    A :U  A UAA : : AA  ::AA  U  A    U
          NEVH01024426.1 2075405 AAAAACAUCUUGGUACAUUUAUGAAAAUGACGACACCCUGGGUGAGGUGAAAUAAUAUGCAACAGGAAUUUUAAAGGAU 2075327
                                 *****************99999999999999999999999999999****************99999999999999999 PP

                                    vv v                     NC
                                 ->>>>>>>>:::::::::::::::::: CS
  CDKN1B-3UTR_human_fig1     264 AuuCauuGaGUCAAAAAAAAAAAAAAA 290    
                                  ::  : :  U AAAAAAAAAAAAAAA
          NEVH01024426.1 2075326 UUUAUCUUGUUUAAAAAAAAAAAAAAA 2075300
                                 99999********************** PP

>> LR736838.1  Pecten maximus genome assembly, chromosome: 1
  rank     E-value  score  bias mdl mdl from   mdl to       seq from      seq to       cyksc trunc   gc
 -----   --------- ------ ----- --- -------- --------    ----------- -----------      ------ ----- ----
  (80) !     0.035   35.0   0.2  cm        1      290 []    14702824    14703161 + ..   17.4    no 0.45

                                                                                                                NC
                                  ::::::::::::::{{{{{{{{{{{{{,,,[[[[[[[---[[[[[[[,,,,,,,,,,((((--((((((<<<-     CS
  CDKN1B-3UTR_human_fig1        1 UCUGUAAAAACACUgaaaaauuauaCuAACuuauuuaUGUcaaaaGaUUUUUUUUAAuCuaGACaacacaCaA     73      
                                  U U U AAAA    G:::::UU:U::U  C::::::: G  :AAA:A        AA:C::  CAA:A:A:AA
              LR736838.1 14702824 UUUUUUAAAAAGGGGGGGGUUUUUUUUUUCCCCCCCCGGGGGAAAAA-----AAAAACCCCCCCAAAAAAAAA     14702891

                                                                                                                NC
                                  ~~~~~~>>>,,,,,<<<<<__~~~~~~>>>>>,))))))--))))~~~~~~,,]]]]]]]-]]]]]]]~~~~~~}}} CS
  CDKN1B-3UTR_human_fig1       74 *[12]*uGuUUUGUGCauuUG*[ 2]*aauGCUguguuGGGuaGa*[11]*CCuCuuuugUuaaauaa*[34]*aGu 185     
                                        U:U   G ::AUU G      AAU::U:U:UUGGG::G:        U:UUU: U:::::::      A::
              LR736838.1 14702892 *[18]*UUUGGGGAAAAUUGG*[25]*AAUUUUUUUUUGGGGGGG*[ 6]*GUUUUUUUUUGGGGGGG*[35]*AAA 14703028

                                                                                       vvv          vv     vv   NC
                                  }}}}}}}}}},<<<<<<<<<<-<<-<~~~~~~>->>->>>>>>>>>>,,,,,.<<<<<---<<<--<<_____>>-- CS
  CDKN1B-3UTR_human_fig1      186 auaauuuuucGuaauGuGugaAaaAg*[ 8]*cAuuGucaCaCauuaAGUAA.uCaauAAAGaaAACuUCCAUaGCU 263     
                                  A:AA:::::C  :::G:G::: AAA:      : UU :::C:C:::  G       ::AAA:AAA    CCA     
              LR736838.1 14703029 AAAAACCCCCUUGGGGGGGGGGAAAA*[38]*UUUUUUUCCCCCUUGGGGGGgGGGGAAAAAAAACCCCCCAAAAAA 14703137

                                        vvv                   NC
                                  ->>>>>>>>:::::::::::::::::: CS
  CDKN1B-3UTR_human_fig1      264 AuuCauuGaGUCAAAAAAAAAAAAAAA 290     
                                  AUU:::   G  AAAAAAAAAAAAAA 
              LR736838.1 14703138 AUUUUU---GGGAAAAAAAAAAAAAAG 14703161

>> WNWK01057909.1  Cherax destructor isolate CDF2 Contig057910, whole genome shotgun sequence
  rank     E-value  score  bias mdl mdl from   mdl to       seq from      seq to       cyksc trunc   gc
 -----   --------- ------ ----- --- -------- --------    ----------- -----------      ------ ----- ----
  (81) !     0.035   35.0   0.0  cm        1      290 []        5927        6209 + ..   19.8    no 0.46

                                                v                                                                   NC
                              ::::::::::::::{{{{{{{{{{{{{,,,[[[[[[[---[[[[[[~~~~~~]]]]]]-]]]]]]],,<<<<<~~~~~~-->>>> CS
  CDKN1B-3UTR_human_fig1    1 UCUGUAAAAACACUgaaaaauuauaCuAACuuauuuaUGUcaaaaG*[88]*CuuuugUuaaauaaUAuGGCu*[20]*UGaGCC 181 
                              U   U     C C G::: :UU:     A :::::::   :AAAA:      :UUUU: :::::::U  ::C:      U :G::
          WNWK01057909.1 5927 UUAAUUUUUCCCCCGGGGUUUUUUUUUUAAAAGGGGGGAAAAAAAA*[ 4]*UUUUUUCCCCCCUUUUUCCCC*[43]*UUGGGG 6046

                                       v                                                                            NC
                              >}}}}}}}}}}}}},<<<<<<<<<<-<<-<<<_~~~~~>>>->>-..>>>>>>>>>>,,,,,<<<<<---<<<--~~~~~~>>>> CS
  CDKN1B-3UTR_human_fig1  182 aaGuauaauuuuucGuaauGuGugaAaaAgauG*[3]*aucAuuG..ucaCaCauuaAGUAAuCaauAAAGaaAA*[12]*uuCa 268 
                                   :AA: :::C ::::G:G:G:AAAA:A:G     :U: UU   :C:C:C::::A  A U:::U   G:: A      ::CA
          WNWK01057909.1 6047 GGGGGAAAAUCCCCCCCGGGGGGGGAAAAAAAG*[6]*UUUUUUCccCCCCCCCCGGAAAAUUUUUUUUGGGGGA*[61]*CCCA 6187

                                                     NC
                              >>>>:::::::::::::::::: CS
  CDKN1B-3UTR_human_fig1  269 uuGaGUCAAAAAAAAAAAAAAA 290 
                              :::A   AAAAAAAAAAAAAAA
          WNWK01057909.1 6188 AAAAAAAAAAAAAAAAAAAAAA 6209

>> VMOF01000002.1  Trialeurodes vaporariorum isolate IVF HIC_SCAFFOLD_10, whole genome shotgun sequence
  rank     E-value  score  bias mdl mdl from   mdl to       seq from      seq to       cyksc trunc   gc
 -----   --------- ------ ----- --- -------- --------    ----------- -----------      ------ ----- ----
  (82) !     0.041   34.8   5.3  cm        1      290 []    43210103    43209786 - ..   19.0    no 0.35

                                                                              v                                 NC
                                  ::::::::::::::{{{{{{{{{{{{{,,,[[[[[[[---[[[[[[[,,,,,,,,,,((((--((((((~~~~~~~) CS
  CDKN1B-3UTR_human_fig1        1 UCUGUAAAAACACUgaaaaauuauaCuAACuuauuuaUGUcaaaaGaUUUUUUUUAAuCuaGACaacac*[ 39]*g 109     
                                  UC GUAAAAA A  :AAAAA:UAU:C:  CUU:: ::U U:AA: G:UU  UUUU  :::A AC:A:::       :
          VMOF01000002.1 43210103 UCCGUAAAAAAAAAAAAAAAAUAUGCACUCUUGGUCCUUUUAAGUGUUUCCUUUU--CGCAAACCAUUU*[106]*A 43209930

                                                vv    vv    v                                  v v v            NC
                                  )))))--)))),,,<<____>>,,]]]]]]]-]]]]]]],,~~~~~~}}}}}}}}}}}}},<<<<<<<<<<~~~~~~ CS
  CDKN1B-3UTR_human_fig1      110 uguuGGGuaGaAUAGGUUUUCCCCuCuuuugUuaaauaaUA*[32]*aGuauaauuuuucGuaauGuGuga*[18]* 224     
                                  ::U:G  U:::A A      ++  :C :UU: :: ::AA A      :G:AUA:UUUUU:  A U :G::A      
          VMOF01000002.1 43209929 AAUGGUUUGCGAAA---AGGAAAAACUUUUAAGGGCCAAAA*[ 1]*UGCAUAUUUUUUUUUAUUACGAAA*[20]* 43209847

                                       v v v     vvvvv   vv                vvvvvvv                   NC
                                  >>>>>>>>>>,,,,,<<<<<---<<<--<<_____>>--->>>>>>>>:::::::::::::::::: CS
  CDKN1B-3UTR_human_fig1      225 ucaCaCauuaAGUAAuCaauAAAGaaAACuUCCAUaGCUAuuCauuGaGUCAAAAAAAAAAAAAAA 290     
                                  U::C: A U A U A++   AAA  A A:UUCCA A:   U       G CAAAAAAA   A AAA
          VMOF01000002.1 43209846 UUUCGGAUUUAAUGAAUCCGAAAGCAUAAUUCCACAUAAUUUG-----GCCAAAAAAAGUGAGAAA 43209786

>> FN653234.1  Oikopleura dioica, whole genome shotgun assembly, reference scaffold set, scaffold scaffold_220, whole ge
  rank     E-value  score  bias mdl mdl from   mdl to       seq from      seq to       acc trunc   gc
 -----   --------- ------ ----- --- -------- --------    ----------- -----------      ---- ----- ----
  (83) !     0.042   34.7   0.4  cm        1      290 []       33771       33956 + .. 0.84    no 0.39

                                                                         v  v        v  v                          NC
                               ::::::::::::::{{{{{{{{{{{{{,,,[[[[[[[---[[[[[[[~~~~~~]]]]]]]-]]]]]]]~~~~~~}}}}}}}}} CS
  CDKN1B-3UTR_human_fig1     1 UCUGUAAAAACACUgaaaaauuauaCuAACuuauuuaUGUcaaaaGa*[86]*uCuuuugUuaaauaa*[34]*aGuauaauu 191  
                                  G AAAAA   U:AA:::::A::C:AA :U:::::U  CA AA A      U UU UG :::::A:      :G::U::::
              FN653234.1 33771 GAAGCAAAAAGCUUAAAGCGCGAAGCGAAGCUUCGCGU--CAAAAAA*[15]*UAUUCUGACGCGAAG*[ 3]*CGCUUCGCG 33857
                               ******************************99999996..5555433...7..678888889999999...8..********* PP

                                                                          v    vvv              vvv v              NC
                               }}}},<<<<<<<<<<-<~~~~~~>->>>>>>>>>>,,,,,<<<<<---<<<--<<_____>>--->>>>>>>>:::::::::: CS
  CDKN1B-3UTR_human_fig1   192 uuucGuaauGuGugaAa*[14]*uGucaCaCauuaAGUAAuCaauAAAGaaAACuUCCAUaGCUAuuCauuGaGUCAAAAAAA 282  
                               :UU: U::U::G::: :      :G:::C::A::AA  AA:C: :AAA     C:   A :G   + C: :G:GUCAAAAAAA
              FN653234.1 33858 UUUUUUGCUUCGCUUCG*[22]*CGAAGCGAAGCAAA-AAGCGUAAAA-----CGCGAAGCGA--AGCUUCGCGUCAAAAAAA 33948
                               *************9976...8..67999******986.7899988876.....4444444443..45688999********** PP

                                        NC
                               :::::::: CS
  CDKN1B-3UTR_human_fig1   283 AAAAAAAA 290  
                                AAAAA  
              FN653234.1 33949 UAAAAAUU 33956
                               ******** PP

>> CM023452.1  Haemaphysalis longicornis isolate HaeL-2018 chromosome 5, whole genome shotgun sequence
  rank     E-value  score  bias mdl mdl from   mdl to       seq from      seq to       acc trunc   gc
 -----   --------- ------ ----- --- -------- --------    ----------- -----------      ---- ----- ----
  (84) !     0.043   34.7   0.6  cm        1      290 []   130563690   130563501 - .. 0.59    no 0.37

                                                                 v                                             NC
                                   ::::::::::::::{{{{{{{{{{{{{,,,[[[[[[[---[[[[[[[,,,,,,,,,,~~~~~~,,,<<____>>, CS
  CDKN1B-3UTR_human_fig1         1 UCUGUAAAAACACUgaaaaauuauaCuAACuuauuuaUGUcaaaaGaUUUUUUUUAA*[63]*AUAGGUUUUCCC 132      
                                    CU UAAAA     G:::::::A:A::A            :::::G:UUUUUUUU A         ::UUUU:: 
              CM023452.1 130563690 CCUUUAAAAG---GGGGGGGGGAAAAAAGG----------GGGGGGGUUUUUUUUUA*[ 5]*UCCAAUUUUUUU 130563630
                                   *****99874...34444444444444433..........44455554554444444...5..444555555555 PP

                                                  v       vvvv           vvvv                       vvvvvvv    NC
                                   ,]]]]]]]-]]]]]]],,<<<<<<<<<_____~~~~~~>>>>---->>>>>}}}}}}}}}}}}},<<<<<<<<<< CS
  CDKN1B-3UTR_human_fig1       133 CuCuuuugUuaaauaaUAuGGCuauGCUUAAA*[ 5]*GCauACUGaGCCaaGuauaauuuuucGuaauGuGuga 206      
                                    :C:::::                 G+  AAA                   ::U:U:::::::CG       ::A
              CM023452.1 130563629 UUCCCCCC-------C-------GGGAAAAAA*[12]*-------------UUUUUCCCCCCCCGGGGGAAAAAA 130563576
                                   53333333.......2.......444433333...3...............899999999999995544444443 PP

                                    vv        vv    vvvvvvv     vvvv         vv     vv       vvvv              NC
                                   -<<-~~~~~~->>->>>>>>>>>>,,,,,<<<<<---<<<--<<_____>>--->>>>>>>>::::::::::::: CS
  CDKN1B-3UTR_human_fig1       207 AaaA*[10]*AuuGucaCaCauuaAGUAAuCaauAAAGaaAACuUCCAUaGCUAuuCauuGaGUCAAAAAAAAAA 285      
                                   A          UU U::       A  A     :AAA:AAAA   CCA     AUU:: ++  U AAAAAAAAAA
              CM023452.1 130563575 A---*[10]*GUUUUUUCCC----AAAACC--CAAAAAAAAACCCCCAAAAAAAUUUUAAAAUUUAAAAAAAAAA 130563506
                                   3......5..2444444333....333321..368999999999******************************* PP

                                         NC
                                   ::::: CS
  CDKN1B-3UTR_human_fig1       286 AAAAA 290      
                                   AAAAA
              CM023452.1 130563505 AAAAA 130563501
                                   ***** PP

>> CH897330.1  Drosophila yakuba strain Tai18E2 v2_chrUn_4657 genomic scaffold, whole genome shotgun sequence
  rank     E-value  score  bias mdl mdl from   mdl to       seq from      seq to       acc trunc   gc
 -----   --------- ------ ----- --- -------- --------    ----------- -----------      ---- ----- ----
  (85) !     0.043   34.7   0.0  cm        1      290 []         344         616 + .. 0.70    no 0.42

                                                    v                    vvvvvv                        vvvvvv        NC
                             ::::::::::::::{{{{{{{{{{{{{,,,[[[[[[[---[...[[[[[[,,,,,,,,,,~~~~~~~~~~~~,,]]]]]]]-]]]]] CS
  CDKN1B-3UTR_human_fig1   1 UCUGUAAAAACACUgaaaaauuauaCuAACuuauuuaUGUc...aaaaGaUUUUUUUUAA*[63]**[11]*CCuCuuuugUuaaau 146
                             UC   AAAAA A  :AAAAA::A A::   UUAUUU:U U:    +++++UUUUUU                        : :AAAU
              CH897330.1 344 UCCCAAAAAAAAAAAAAAAAAAAAAAA---UUAUUUUUUUUuuuUUUUUUUUUUUU----*[54]**[60]*-------UAAAAAAU 518
                             **9999988876666666665555555...55555555543000333333333333.......8.....6.........34577777 PP

                                                                    v                                         NC
                             ]],,<<<<<<<<<__________>>>>---->>>>>}}}}}}}}}}}}},~~~~~~~~~~~~:::::::::::::::::: CS
  CDKN1B-3UTR_human_fig1 147 aaUAuGGCuauGCUUAAAAGGUUGCauACUGaGCCaaGuauaauuuuucG*[38]**[38]*GUCAAAAAAAAAAAAAAA 290
                             AA A:::C::::C      GG  G:::   G:G:::::U U::UUUUU:             GU  AAAAAAAAAAAAAA
              CH897330.1 519 AAAACCCCCCCCCCCCGGGGGGGGGGGGGGGGGGGGUUUGUUUUUUUUU-*[17]**[14]*GUUGAAAAAAAAAAAAAA 616
                             7777777777777777777777777777777777777777776666666....9.....9..****************** PP

>> FZSS01000071.1  Nippostrongylus brasiliensis strain MIMR genome assembly, contig: tig00000357, whole genome shotgun s
  rank     E-value  score  bias mdl mdl from   mdl to       seq from      seq to       acc trunc   gc
 -----   --------- ------ ----- --- -------- --------    ----------- -----------      ---- ----- ----
  (86) !     0.045   34.6   0.0  cm        1      290 []       76881       77108 + .. 0.90    no 0.41

                                                         v       v                                  v              NC
                               ::::::::::::::{{{{{{{{{{{{{,,,[[[[[[[---[[[[[[[,,,,,,,,,,((((--((((((<<<-<<<_____>> CS
  CDKN1B-3UTR_human_fig1     1 UCUGUAAAAACACUgaaaaauuauaCuAACuuauuuaUGUcaaaaGaUUUUUUUUAAuCuaGACaacacaCaAGCCAAAGUGG 83   
                                 U U  AAAC   G::::A:::U::  A ::A  U:   ::A::::UU      A ::::GAC::::: CAAGCCAAAGUGG
          FZSS01000071.1 76881 AGUUUUCAAACCACGUCGGACGUUUUCGAACCAUAUC---GGACGUUUUCAAACCACGUCGGACGUUUUCCAAGCCAAAGUGG 76960
                               *********************************9988...888888888889999**************************** PP

                                   v                                                         v           v         NC
                               >->>>,,,,,<<<<<____>>>>>,..))))))--)))),,,<<____>>,,]]]]]]]-]]]]]]],~~~~~~}}}}}}}}} CS
  CDKN1B-3UTR_human_fig1    84 CAuGuUUUGUGCauuUGUAaauGCU..guguuGGGuaGaAUAGGUUUUCCCCuCuuuugUuaaauaaU*[33]*aGuauaauu 191  
                               C UG    GU C:::U   :::G U  :::::G  :::: U G U  U C  ::::U:: :A  U::U       ::A:::U:
          FZSS01000071.1 76961 CUUGAAAAGUGCCAAU---UUGGUUugAAAACGUCCGACGUGGUU--UGCAAAACGUCC-GAAGUGGU*[ 2]*AAAAACGUC 77033
                               *******999877776...66776555999***********9754..467888888888.8899***8...8..8999***** PP

                                       v    v          v    v                                                      NC
                               }}}},<<<<<<<<<<-~~~~~~->>>>>>>>>>,,,,,<<<<<---<<<--<<_____>>--->>>>>>>>:::::::::::: CS
  CDKN1B-3UTR_human_fig1   192 uuucGuaauGuGugaA*[16]*GucaCaCauuaAGUAAuCaauAAAGaaAACuUCCAUaGCUAuuCauuGaGUCAAAAAAAAA 284  
                               :::C U:A :UG: AA      GU :CA: U:AA    ::A:U   ::AA   U CAU     U::A:U::   A  AA  A 
          FZSS01000071.1 77034 CGACAUGAUUUGAAAA*[ 0]*GUGUCAAUUCAAAGUGAGAUUGGUAUAA---UUCAU-----UAUAAUCUACUAGCAAGCAU 77102
                               ************9887......5889***********9999999999987...46777.....9999999************* PP

                                      NC
                               :::::: CS
  CDKN1B-3UTR_human_fig1   285 AAAAAA 290  
                               AAA  A
          FZSS01000071.1 77103 AAAGCA 77108
                               ****** PP

>> KK500143.1  Glossina pallidipes unplaced genomic scaffold Scaffold386, whole genome shotgun sequence
  rank     E-value  score  bias mdl mdl from   mdl to       seq from      seq to       acc trunc   gc
 -----   --------- ------ ----- --- -------- --------    ----------- -----------      ---- ----- ----
  (87) !     0.045   34.6   0.4  cm        1      290 []       23885       23756 - .. 0.84    no 0.32

                                                                        v   vv            vv   v                   NC
                               ::::::::::::::{{{{{{~~~~~~~}}}}}},<<<<<<<<<<-<<-<<<____>>>->>->>>>>>>>>>,,,,,<<<<<- CS
  CDKN1B-3UTR_human_fig1     1 UCUGUAAAAACACUgaaaaa*[169]*uuuuucGuaauGuGugaAaaAgauGCCAaucAuuGucaCaCauuaAGUAAuCaauA 245  
                               UCU U A   CAC ::A:AA       UU:U:: U:A: ::U      :A:  C :U: + G   :: :U:A  UAA::A::A
              KK500143.1 23885 UCUCUUAUCCCACAGGAGAA*[ 15]*UUCUCUUUGAAGAAU---C-GAAGAACUCUUCAUG---UUUUUUAUAUAAGAAGAA 23802
                               *******************8....9..89*****99976554...2.233334443433333...556899999999999776 PP

                                        v     v                               NC
                               -.-<<<--<<_____>>--->>>>>>>>:::::::::::::::::: CS
  CDKN1B-3UTR_human_fig1   246 A.AGaaAACuUCCAUaGCUAuuCauuGaGUCAAAAAAAAAAAAAAA 290  
                               A AG:A AC U CA  GCU U:C::U:: UC AAAAAAAAAAAAAA
              KK500143.1 23801 AgAGCACACAUUCAAAGCUUUGCUUUUCUUCUAAAAAAAAAAAAAA 23756
                               548******************************************* PP

>> CACRWE010001399.1  Pecten maximus genome assembly, contig: HiC_scaffold_226_arrow_ctg1, whole genome shotgun sequence
  rank     E-value  score  bias mdl mdl from   mdl to       seq from      seq to       cyksc trunc   gc
 -----   --------- ------ ----- --- -------- --------    ----------- -----------      ------ ----- ----
  (88) !     0.046   34.6   0.0  cm        1      290 []       34115       33871 - ..   22.8    no 0.44

                                                                                                                   NC
                               ::::::::::::::{{{{{{{{{{{{{,,,[[[[[[[---[[[[[[[,,,,,,,,,,((((--(~~~~~~)--)))),,,<<_ CS
  CDKN1B-3UTR_human_fig1     1 UCUGUAAAAACACUgaaaaauuauaCuAACuuauuuaUGUcaaaaGaUUUUUUUUAAuCuaGAC*[49]*GGGuaGaAUAGGU 126  
                               UC   AAAA    U:AAAA::::U::    UU:UU:A   :AAA:G:        AAU:U:  C      GGG:A:AA  GG 
       CACRWE010001399.1 34115 UCCCCAAAAUUUUUAAAAACCCCUUU----UUUUUAA---AAAAGGG----GAAAAAUUUUUCC*[13]*GGGAAAAACGGGG 34037

                                                                                                                   NC
                               ___>>,,]]]]]]]-]]]]]]],,<<<<<~~~~~~---->>>>>}}}}}}}}}}}}},<~~~~~~>,,,,,<<<<<---<<<- CS
  CDKN1B-3UTR_human_fig1   127 UUUCCCCuCuuuugUuaaauaaUAuGGCu*[18]*ACUGaGCCaaGuauaauuuuucGu*[36]*aAGUAAuCaauAAAGaaA 251  
                                  CCCC:C:UUU:UU:AA:AA  U::C:      A  G:G::A ::A::::UUUU: U      AA  A   :::AAAG:: 
       CACRWE010001399.1 34036 GGCCCCCCCUUUUUUUUAAAAAGUUUCCC*[44]*AAAGGGGAA-AAAGGGGUUUUUUU*[ 7]*AAAAAUUUCCCAAAGGGC 33916

                                                                 NC
                               -~~~~~~>>>>>>>>:::::::::::::::::: CS
  CDKN1B-3UTR_human_fig1   252 A*[12]*uuCauuGaGUCAAAAAAAAAAAAAAA 290  
                               A      ::C:::   U AAAAAAA  AAAAA 
       CACRWE010001399.1 33915 A*[18]*CCCGGGGGUUUAAAAAAAUUAAAAAC 33871

>> JAAQRG010214623.1  Babylonia areolata isolate BA9 scf7180001108225, whole genome shotgun sequence
  rank     E-value  score  bias mdl mdl from   mdl to       seq from      seq to       acc trunc   gc
 -----   --------- ------ ----- --- -------- --------    ----------- -----------      ---- ----- ----
  (89) !     0.048   34.5   0.2  cm        1      290 []         198         473 + .. 0.71    no 0.37

                                                                                                                     NC
                             ::::::::::::::{{{{{{{{{{{{{,,,[[[[[[[---[[[[[[[,,,,,,,,,,((((--((((((<<<-<<<___.__>>>-> CS
  CDKN1B-3UTR_human_fig1   1 UCUGUAAAAACACUgaaaaauuauaCuAACuuauuuaUGUcaaaaGaUUUUUUUUAAuCuaGACaacacaCaAGCCAAA.GUGGCAu 86 
                             UC GU A       :::::A:::UAC: A U:A::UA   CA:A::: U   U  AA::UA A::::A:::AA:C: AA  U:G: U
       JAAQRG010214623.1 198 UCAGUGA-------UGCUUACGCUACCGAUUCAGCUA--GCACACAGGUAAAUAAAAGGUACAUUGGAACAAACCUCAAcCUAGGUU 275
                             ****987.......9999999999999999*****99..377777778888899999999999999998888888855425788888 PP

                                                                                                  vvv                NC
                             >>,,~~~~~~,))))))--)))),,,~~~~~,,]]]]]]]-]]]]]]]~~~~~~}}}}}}}}}}}}},<<<<<<<<<<-<<-      CS
  CDKN1B-3UTR_human_fig1  87 GuUU*[17]*UguguuGGGuaGaAUA*[8]*CCuCuuuugUuaaauaa*[34]*aGuauaauuuuucGuaauGuGugaAaaA      210
                             ::UU       :U:::: GUA:: U       C:::U:UG UA::U:A      :GUA:::U::::: :             
       JAAQRG010214623.1 276 UGUU*[60]*GUUCCAAUGUACCUUU*[5]*ACCUGUGUGCUAGCUGA*[ 3]*GGUAGCGUAAGCAUC-------------      395
                             7765...7..6677777777777665..3..45555555557777777...8..777777777777765.............      PP

                                             vvv       v       vv  v       v   vv    v                    NC
                             ~~~~~~->>->>>>>>>>>>,,,,,<<<<<---<<<--<<_____>>--->>>>>>>>:::::::::::::::::: CS
  CDKN1B-3UTR_human_fig1 211 *[10]*AuuGucaCaCauuaAGUAAuCaauAAAGaaAACuUCCAUaGCUAuuCauuGaGUCAAAAAAAAAAAAAAA 290
                                              U : GUAAU :A:A A   A  :  C U: CUA   :U: A   AAAAAAAAAAAAAAA
       JAAQRG010214623.1 396 *[19]*C---------CUGGUGUAAUGGAGAGAGUUACCACUCUUUACUAUUUCUUAA--AAAAAAAAAAAAAAAA 473
                             ...5..1.........4458999*******99999999999999999*9988888877..5666666677777777 PP

>> JAAFCF010006596.1  Helicorthomorpha holstii isolate hh20190605 SczTNLB_6657, whole genome shotgun sequence
  rank     E-value  score  bias mdl mdl from   mdl to       seq from      seq to       acc trunc   gc
 -----   --------- ------ ----- --- -------- --------    ----------- -----------      ---- ----- ----
  (90) !     0.049   34.5   6.0  cm        1      290 []    17863826    17863623 - .. 0.81    no 0.31

                                                                    v       v                                v  NC
                                  ::::::::::::::{{{{{{{{{{{{{,,,[[[[[[[---[[[[[[[,,,,,,,,,,~~~~~~~~~~~~,,]]]]]] CS
  CDKN1B-3UTR_human_fig1        1 UCUGUAAAAACACUgaaaaauuauaCuAACuuauuuaUGUcaaaaGaUUUUUUUUAA*[63]**[11]*CCuCuuuu 139     
                                  U U  A AAA A UG::A:A:: ::::  C:UA: U:UG :: A::A UUUU                   U::U :
       JAAFCF010006596.1 17863826 UUUUCAGAAAAAAUGGGAGACCUGGAGGGCAUAAAUUUGAUGUACAACUUUUAA---*[ 5]**[ 3]*--UUGUUU 17863759
                                  ***************************************999999999888765......7.....8....999999 PP

                                      v      v        v                   v  v     v        v     v  v          NC
                                  ]-]]]]]]],,<<~~~~~~>>}}}}}}}}}}}}},<<<<<<<<<<-<<-<<<____>>>->>->>>>>>>>>>,,,, CS
  CDKN1B-3UTR_human_fig1      140 gUuaaauaaUAuG*[28]*CaaGuauaauuuuucGuaauGuGugaAaaAgauGCCAaucAuuGucaCaCauuaAGUA 238     
                                  : :A :UA:   G      C :::: ::U:U::C U::U: :U AAAA  ::GCCA::  UU U A: :A::AA  A
       JAAFCF010006596.1 17863758 AAAAGUUAUACCG*[10]*CCCUCCGGGUCUCUCUUUUUUUCUGAAAA-CGGGCCACU--UUCUGAGUAAAAAAAAA 17863681
                                  9999999997554...6..55*************99999999999888.678999975..77777777777777666 PP

                                                                    NC
                                  ,<<<<~~~~~~>>>>:::::::::::::::::: CS
  CDKN1B-3UTR_human_fig1      239 AuCaa*[25]*uuGaGUCAAAAAAAAAAAAAAA 290     
                                  A::AA      UU:: U AAAAAAAAAAAAAAA
       JAAFCF010006596.1 17863680 AAAAA*[31]*UUUUUUAAAAAAAAAAAAAAAA 17863623
                                  66665...6..888899**************** PP

>> NFUK01003404.1  Limnoperna fortunei isolate Jacui_Brazil L.FORTUNEI_itr6_3359_, whole genome shotgun sequence
  rank     E-value  score  bias mdl mdl from   mdl to       seq from      seq to       cyksc trunc   gc
 -----   --------- ------ ----- --- -------- --------    ----------- -----------      ------ ----- ----
  (91) !     0.049   34.5   0.0  cm        1      290 []        2355        1984 - ..   14.5    no 0.41

                                               vvv          vvv  v          v          vvvv                      vv NC
                              ::::::::::::::{{{{{{{{{{{{{,,,[[[[[[[---[[[[[[[,,,,,,,,,,((((--((((((~~~~~~))))))--)) CS
  CDKN1B-3UTR_human_fig1    1 UCUGUAAAAACACUgaaaaauuauaCuAACuuauuuaUGUcaaaaGaUUUUUUUUAAuCuaGACaacac*[39]*guguuGGGua 118 
                                   AAAAA A  G::   :::::C:AA    :  :U U:::::: UUUUUUUU  +++A AC::C:C      G:G::GGG  
          NFUK01003404.1 2355 AAAAAAAAAAAAAAGGG---CCCCCCCAAAACCCUUUUUUUGGGUUUUUUUUUUUUCAAAAAACCCCCC*[ 6]*GGGGGGGG-- 2276

                              vv                  v        v  vvv                                       vvv         NC
                              )),,,<<___~~~~~~>>,,]]]]]]]-]]]]]]],,<<<<<<<<<__~~~~~~>>>>---->>>>>}}}}}}}}}}}}},<<<< CS
  CDKN1B-3UTR_human_fig1  119 GaAUAGGUUU*[ 1]*CCCCuCuuuugUuaaauaaUAuGGCuauGCUU*[ 8]*GCauACUGaGCCaaGuauaauuuuucGuaau 200 
                                A  GGUUU      CCCC :::::: :  :    A:: :U:U::UU      ::A:A   A: :::G:::::   ::C ::::
          NFUK01003404.1 2275 --AAUGGUUU*[17]*CCCCCAACCCGAAUGGAACAACCUUUUUUUUU*[25]*AAAAAACAAAGGGGGGGGGGGGGCCCCCCCC 2163

                                                                                                           NC
                              <<<<~~~~~~>>>>>>>>,,,,,<<<<<---<<<--<<_~~~~~~>>--->>>>>>>>:::::::::::::::::: CS
  CDKN1B-3UTR_human_fig1  201 GuGu*[22]*aCaCauuaAGUAAuCaauAAAGaaAACuU*[ 4]*aGCUAuuCauuGaGUCAAAAAAAAAAAAAAA 290 
                              ::::      :::::::: G   ::AA:AAA:AAA   U        CU UU::UU::G  AAAAAAAAAAAAAAA
          NFUK01003404.1 2162 CCCC*[45]*GGGGGGGGGGGGGGGAAAAAAAAAAUUUU*[70]*GGCUUUUUUUUCCGGAAAAAAAAAAAAAAAA 1984

>> PGRX01000490.1  Periplaneta americana strain Shanghai urban area PaSCF18936, whole genome shotgun sequence
  rank     E-value  score  bias mdl mdl from   mdl to       seq from      seq to       cyksc trunc   gc
 -----   --------- ------ ----- --- -------- --------    ----------- -----------      ------ ----- ----
  (92) !      0.05   34.5   0.0  cm        1      290 []      647183      646890 - ..   21.1    no 0.40

                                                         v                                                        NC
                                ::::::::...::::::{{{{{{{{{{{{{,,,[[[[[[[---[[[[[[[,,,,,,,,,,((((--((((((<<<-<<<__ CS
  CDKN1B-3UTR_human_fig1      1 UCUGUAAA...AACACUgaaaaauuauaCuAACuuauuuaUGUcaaaaGaUUUUUUUUAAuCuaGACaacacaCaAGCCAA 78    
                                 CUGU AA   AAC   G:AA::U: :::U AC::AUUU:  UCA:::G:   U    A :C::G CAAC:CA:: :C  A
          PGRX01000490.1 647183 CCUGUCAAcgcAACUACGCAACGUGUAGUUUACACAUUUU--UCAUGCGU---UACCAACGCCUGUCAACGCAACUACGCA 647108

                                                 v           v                  vv    vv                          NC
                                ___>>>->>>,,,,,<<<<<_~~~~~~>>>>>,))))))--)))),,,<<____>>,,]]]]]]]-]]]]]]]~~~~~~}} CS
  CDKN1B-3UTR_human_fig1     79 AGUGGCAuGuUUUGUGCauuU*[ 3]*aauGCUguguuGGGuaGaAUAGGUUUUCCCCuCuuuugUuaaauaa*[34]*aG 184   
                                A   G:A::UU U  :C UUU      AA G:UG:GUUG  ::G: U           :C:::UG :AAAU::      A:
          PGRX01000490.1 647107 ACGUGUAGUUUAUACACUUUU*[38]*AAUGUUGCGUUGACAGGCGUU------GGUAACGCAUGAAAAAUGU*[ 3]*AA 647004

                                  v                                  NC
                                }}}}}}}}}}},~~~~~~:::::::::::::::::: CS
  CDKN1B-3UTR_human_fig1    185 uauaauuuuucG*[76]*GUCAAAAAAAAAAAAAAA 290   
                                :: :A::UU:CG       UCAAAAAAAAAAAAAAA
          PGRX01000490.1 647003 CUUCACGUUGCG*[84]*CUCAAAAAAAAAAAAAAA 646890

>> ML158960.1  Diachasma alloeum isolate Michigan unplaced genomic scaffold Dall_scaffold_00627, whole genome shotgun se
  rank     E-value  score  bias mdl mdl from   mdl to       seq from      seq to       acc trunc   gc
 -----   --------- ------ ----- --- -------- --------    ----------- -----------      ---- ----- ----
  (93) !     0.051   34.4   0.0  cm        1      290 []      618750      618917 + .. 0.79    no 0.45

                                                          v                                            v          NC
                                ::::::::::::::{{{{{{{{{{{{{,,,[[[[[[[---[[[[~~~~~~]]]]-..]]]]]]],~~~~~~}}}}}}}}}} CS
  CDKN1B-3UTR_human_fig1      1 UCUGUAAAAACACUgaaaaauuauaCuAACuuauuuaUGUcaaa*[92]*uuugU..uaaauaaU*[33]*aGuauaauuu 192   
                                UC G  AAAA   U::AA:AU:::AC    U::: :: G ::AA      UU::   :: :::A        GU:::AU:U
              ML158960.1 618750 UCCGGCAAAA--AUCCAAGAUCUGACCCUUUGGCUCCGGGUGAA*[13]*UUCACccGGGGCCAA*[ 2]*UGUCAGAUCU 618831
                                ***9987765..68999999999999766555555553333333...6..333333355555554...6..7999999999 PP

                                        v                            v                                            NC
                                }}},<<<<<<<<<<-<<-<<<____>>>->>->>>>>>>>>>,,,,,<<<<<---<<<--<<_____>>--->>>>>>>>: CS
  CDKN1B-3UTR_human_fig1    193 uucGuaauGuGugaAaaAgauGCCAaucAuuGucaCaCauuaAGUAAuCaauAAAGaaAACuUCCAUaGCUAuuCauuGaG 273   
                                U:: U::U :::G: ::A:A: C A:U: :: :C::: A::A   AA      A : :A C:U   U:GCU : :     G
              ML158960.1 618832 UGGAUUUUCGCCGGGGGAAAGUCGACUUUCCUCCGGCAAAAAUCCAA-----GAUCUGACCCUU--UGGCUCCGG-----G 618900
                                9999*********************************9999999988.....578999988875..699999999.....* PP

                                                  NC
                                ::::::::::::::::: CS
  CDKN1B-3UTR_human_fig1    274 UCAAAAAAAAAAAAAAA 290   
                                U AAAAAAAAAAAA   
              ML158960.1 618901 UGAAAAAAAAAAAAUUU 618917
                                ***************** PP

>> SRIE01047099.1  Euprymna scolopes isolate PROMET0715V01 SCSUXZT_122570, whole genome shotgun sequence
  rank     E-value  score  bias mdl mdl from   mdl to       seq from      seq to       acc trunc   gc
 -----   --------- ------ ----- --- -------- --------    ----------- -----------      ---- ----- ----
  (94) !     0.055   34.3   1.5  cm        1      290 []      976656      976848 + .. 0.88    no 0.34

                                                                                                                  NC
                                ::::::::::::::{{{{{{{{{{{{{,,,[[[[[[[---[[[[[[[,~~~~~~]]]]]]]-]]]]]]],,~~~~~~}}}} CS
  CDKN1B-3UTR_human_fig1      1 UCUGUAAAAACACUgaaaaauuauaCuAACuuauuuaUGUcaaaaGaU*[85]*uCuuuugUuaaauaaUA*[32]*aGua 186   
                                 CUGU   AA   U::A:AA::A::::A  UU:::::   :AA:::AU      U:::UU:U:::::AA A      ::::
          SRIE01047099.1 976656 CCUGUUUGAA--AUCUAUAAAAAGGGCAUUUUGCGCC--AAAACCAAU*[21]*UUGGUUUUGGCGCAAAA*[ 1]*GCCC 976742
                                *****98875..6899************999999999..377777765...9..67777777999999975...9..**** PP

                                              vv                          vv                  v   v         v     NC
                                }}}}}}}}},<<<<<<<<<<-<<-<<<____>>>->>->>>>>>>>>>,,,,,<<<<<---<<<--<<_~~~~~~>>---> CS
  CDKN1B-3UTR_human_fig1    187 uaauuuuucGuaauGuGugaAaaAgauGCCAaucAuuGucaCaCauuaAGUAAuCaauAAAGaaAACuU*[ 4]*aGCUAu 265   
                                U::UU:U:: U:::  :::: :: :A      U:A::G::::  :::AA UA U:::UAAA  : A UU      A   A:
          SRIE01047099.1 976743 UUUUUAUAGAUUUCAAACAGGCUCCA------UGAAGGCUGUCGGAAAAAUAUUUUUUAAAUUUGAUUU*[12]*AUUGAA 976823
                                ***********************987......789*************************988877655...9..555667 PP

                                v                         NC
                                >>>>>>>:::::::::::::::::: CS
  CDKN1B-3UTR_human_fig1    266 uCauuGaGUCAAAAAAAAAAAAAAA 290   
                                  A:::A   AAAAAAAAAAAAAAA
          SRIE01047099.1 976824 UGAAAAAAAAAAAAAAAAAAAAAAA 976848
                                779999999999************* PP

>> PKSA02001134.1  Ixodes scapularis tig00387855, whole genome shotgun sequence
  rank     E-value  score  bias mdl mdl from   mdl to       seq from      seq to       acc trunc   gc
 -----   --------- ------ ----- --- -------- --------    ----------- -----------      ---- ----- ----
  (95) !     0.058   34.3   0.1  cm        1      290 []      997210      997107 - .. 0.85    no 0.38

                                                v                                    v    vv  vvv                 NC
                                ::::::::::::::{{{{{{{{{{{{{,,,~~~~~~~~~~~~~}}}}}}}}}}}}},<<<<<<<<<<-<<-<<<____>>> CS
  CDKN1B-3UTR_human_fig1      1 UCUGUAAAAACACUgaaaaauuauaCuAAC*[118]**[34]*aGuauaauuuuucGuaauGuGugaAaaAgauGCCAauc 220   
                                U  GUAAAAA   UGAA                                     UC U       ::A:A :: GCC  ::
          PKSA02001134.1 997210 UUGGUAAAAAU--UGAA-------------*[  2]**[ 0]*-----------UCCU------CGGACAGAGUGCCCGUU 997173
                                *****999875..6664.................6...................4553......46778888888888888 PP

                                      vvv  vv         vv                       vv                      NC
                                ->>->>>>>>>>>>,,,,,<<<<<---<<<--<<_____>>--->>>>>>>>:::::::::::::::::: CS
  CDKN1B-3UTR_human_fig1    221 AuuGucaCaCauuaAGUAAuCaauAAAGaaAACuUCCAUaGCUAuuCauuGaGUCAAAAAAAAAAAAAAA 290   
                                 U:G:: +     AA  AA:CAA+ AAG:AAA:UUCCAUA:C  U:C  UG:G CAAAAAAAAAAAAAAA
          PKSA02001134.1 997172 GUGGUUAAC--GCAAAAAAGCAAAGAAGGAAAAUUCCAUAUCGCUCC--UGCGGCAAAAAAAAAAAAAAA 997107
                                888877654..468999******************************..9******************** PP

>> DS232501.1  Culex pipiens quinquefasciatus supercont3.689 genomic scaffold, whole genome shotgun sequence
  rank     E-value  score  bias mdl mdl from   mdl to       seq from      seq to       acc trunc   gc
 -----   --------- ------ ----- --- -------- --------    ----------- -----------      ---- ----- ----
  (96) !     0.061   34.2   1.3  cm        1      290 []      204167      204025 - .. 0.96    no 0.31

                                                        v                                                         NC
                                ::::::::::::::{{{{{{{{{{{{{,,,[[[[[[[---[[[[[[[,,,,,,,,,,(((~~~~~~))),,,<<____>>, CS
  CDKN1B-3UTR_human_fig1      1 UCUGUAAAAACACUgaaaaauuauaCuAACuuauuuaUGUcaaaaGaUUUUUUUUAAuCu*[57]*aGaAUAGGUUUUCCC 132   
                                U UG AA   C   :AAA::::AU :U A UU:UU::U  :::::G:U UUUUU AA:C:      :G: UA::U   ::C
              DS232501.1 204167 UUUGAAAGGUCCAAUAAACCAAAUGUUUAGUUUUUGCU--UUUUGGGUGUUUUUGAACCC*[11]*GGGGUAUUUAAAAAC 204084
                                *******999999999999999999************5..999****************8...*..8************** PP

                                                        v                                          NC
                                ,]]]]]]]-]]]]]]]~~~~~~}}}}}}}}}}}}},~~~~~~~~~~~~:::::::::::::::::: CS
  CDKN1B-3UTR_human_fig1    133 CuCuuuugUuaaauaa*[34]*aGuauaauuuuucG*[38]**[38]*GUCAAAAAAAAAAAAAAA 290   
                                 :C::::: ::AA:AA      A: AU::::UUU:              UCAAAAAAAAAAAAAAA
              DS232501.1 204083 ACCCAAAAAGCAAAAA*[ 3]*AAAAUUUGGUUUA-*[ 5]**[ 4]*UUCAAAAAAAAAAAAAAA 204025
                                ****************...8..9999999999999....9.....*..9***************** PP

>> LQIF01000887.1  Eriocheir sinensis isolate Lh_M_001 haploid_887, whole genome shotgun sequence
  rank     E-value  score  bias mdl mdl from   mdl to       seq from      seq to       acc trunc   gc
 -----   --------- ------ ----- --- -------- --------    ----------- -----------      ---- ----- ----
  (97) !     0.063   34.1   0.5  cm        1      290 []      434788      434651 - .. 0.93    no 0.34

                                                                                                         v    v   NC
                                ::::::::::::::{{{{{{{{{{{{{,,,~~~~~~~~~~~~~}}}}}}}}}}}}},<<<<<<<<<<-<<-<<<____>>> CS
  CDKN1B-3UTR_human_fig1      1 UCUGUAAAAACACUgaaaaauuauaCuAAC*[118]**[34]*aGuauaauuuuucGuaauGuGugaAaaAgauGCCAauc 220   
                                 CUG A AAA A                                             UAA :UG:::AA: :: GCCA ::
          LQIF01000887.1 434788 CCUGGAUAAAUAUC----------------*[ 14]**[15]*-------------AUAAUUUGAAGAAGUGUGGCCAAAU 434721
                                **********9999....................9.....9...............9*********9999*********** PP

                                                                                                          NC
                                ->>->>>>>>>>>>,,,,,<<<<<---<<<..--<<_____>>---.>>>>>>>>:::::::::::::::::: CS
  CDKN1B-3UTR_human_fig1    221 AuuGucaCaCauuaAGUAAuCaauAAAGaa..AACuUCCAUaGCUA.uuCauuGaGUCAAAAAAAAAAAAAAA 290   
                                A:U :::CA: UUA  UAAU :AUAA : A    CUUCCA AG UA U :AU: AGU AAAAAAAAAAAAAAA
          LQIF01000887.1 434720 AUU-UUUCAAGUUA--UAAUGGAUAAUCUAgaCUCUUCCAGAGGUAcUGGAUUUAGUAAAAAAAAAAAAAAAA 434651
                                *88.799*****99..79**********99655688999*999999899************************ PP

>> MJUU01019659.1  Modiolus philippinarum isolate TK14-01 Mph_scaf_19660, whole genome shotgun sequence
  rank     E-value  score  bias mdl mdl from   mdl to       seq from      seq to       cyksc trunc   gc
 -----   --------- ------ ----- --- -------- --------    ----------- -----------      ------ ----- ----
  (98) !     0.066   34.1   0.1  cm        1      290 []        4700        4462 - ..   21.9    no 0.38

                                             v                                                                vvv   NC
                              ::::::::::::::{{{{{{{{{{{{{,,,[[[[[[[---[[[[[[[,,,,,,,,,,((((--((((((~~~~~~,,,,,<<<<< CS
  CDKN1B-3UTR_human_fig1    1 UCUGUAAAAACACUgaaaaauuauaCuAACuuauuuaUGUcaaaaGaUUUUUUUUAAuCuaGACaacac*[19]*UUUGUGCauu 98  
                                 G   A A ACU: A:A::U::AC:A C::AUUU:UGUCAA::::UUU UUUU  U::: A::A:::      UUUGU C ::
          MJUU01019659.1 4700 AUGGGGGACAAACUGAAGAGCUGCACCAUCAGAUUUUUGUCAACUUGUUUGUUUUCUUAGCUAUGAGGG*[33]*UUUGUCCCCC 4589

                                    vvv                v      v                                      v              NC
                              ____>>>>>,))))))--)))),,,<<____>>,,]]]]]]]-..]]]]]]],,~~~~~~}}}}}}}}}}}}},<<<~~~~~~>> CS
  CDKN1B-3UTR_human_fig1   99 UGUAaauGCUguguuGGGuaGaAUAGGUUUUCCCCuCuuuugU..uaaauaaUA*[32]*aGuauaauuuuucGuaa*[32]*uu 233 
                              U UA::    :::U::  :::AA   G    C+  ::::UUG   :AAAU:: A      :GU::A::U:U :GU::      ::
          MJUU01019659.1 4588 UUUAGG---CCCCUCAUAGCUAA---GAAAACAAACAAGUUGAcaAAAAUCUGA*[ 1]*GGUGCAGCUCUAUGUUU*[ 7]*AA 4514

                                     v  v   vvv  vv     vv   vvvv  v                    NC
                              >,,,,,<<<<<---<<<--<<_____>>--->>>>>>>>:::::::::::::::::: CS
  CDKN1B-3UTR_human_fig1  234 aAGUAAuCaauAAAGaaAACuUCCAUaGCUAuuCauuGaGUCAAAAAAAAAAAAAAA 290 
                              AAG A : A: AAA+AAAA+ U CAU  C A    :U :G C AAAAA AAA  A A
          MJUU01019659.1 4513 AAGGAUCCAUAAAAAAAAAACUGCAU--CAA---AAUUGGACUAAAAAUAAACUAGA 4462

>> WYDZ01074445.1  Ornithoptera priamus isolate HCEC75X22J 76667, whole genome shotgun sequence
  rank     E-value  score  bias mdl mdl from   mdl to       seq from      seq to       acc trunc   gc
 -----   --------- ------ ----- --- -------- --------    ----------- -----------      ---- ----- ----
  (99) !     0.066   34.1   0.2  cm        1      290 []   269577982   269577778 - .. 0.78    no 0.37

                                                                      v                                        NC
                                   ::::::::::::::{{{{{{{{{{{{{,,,[[[[[[[---[[[[[[[,,,,,,,,,,~~~~~~~~~~~~,,]]]] CS
  CDKN1B-3UTR_human_fig1         1 UCUGUAAAAACACUgaaaaauuauaCuAACuuauuuaUGUcaaaaGaUUUUUUUUAA*[63]**[11]*CCuCuu 137      
                                    CU  AAAAA  CU::::::U::::::AA :U:UU :                                      
          WYDZ01074445.1 269577982 GCUAAAAAAAGGCUAUGCCGUCGCUAAAAGGUUUUUG--------------------*[15]**[20]*------ 269577911
                                   ***************************9987766654.......................8.....8........ PP

                                        v                                v            v    v            v      NC
                                   ]]]-]]]]]]],,<~~~~~~>}}}}}}}}}}}}},<<<<<<<<<<-<<-<<<____>>>->>->>>>>>>>>>,, CS
  CDKN1B-3UTR_human_fig1       138 uugUuaaauaaUAu*[30]*aaGuauaauuuuucGuaauGuGugaAaaAgauGCCAaucAuuGucaCaCauuaAG 236      
                                       : AA:A:U U      A::::::A:::::: ::: :  U::AAAA:A    A U: UU ::A  : :::A 
          WYDZ01074445.1 269577910 ----CUAAAACUUU*[20]*AUUAGCGACGGCAUUGUGCCGUUGCAAAAAACUGAAAUUUUU-GUAGUGUUACAU 269577827
                                   ....4466666654...5..7*************8777777888888888888888898666.778877777776 PP

                                         vv                         vv                     NC
                                   .,,,<<<<<---<<<--<<_____>>--->>>>>>>>:::::::::::::::::: CS
  CDKN1B-3UTR_human_fig1       237 .UAAuCaauAAAGaaAACuUCCAUaGCUAuuCauuGaGUCAAAAAAAAAAAAAAA 290      
                                    UA UC  UAAA:AAAA   C A     AUU:A +GAG C AAAAAAAAAAAAAA
          WYDZ01074445.1 269577826 aUAGUC-AUAAAAAAAA--CCUA---AAAUUUAGAGAGGCCAAAAAAAAAAAAAA 269577778
                                   155566.6777777777..2333...479*****9******************** PP

>> CM023277.1  Paralithodes platypus isolate Beidaihe-2018 chromosome 25, whole genome shotgun sequence
  rank     E-value  score  bias mdl mdl from   mdl to       seq from      seq to       acc trunc   gc
 -----   --------- ------ ----- --- -------- --------    ----------- -----------      ---- ----- ----
 (100) !     0.069   34.0   0.0  cm        1      290 []    43423440    43423597 + .. 0.93    no 0.45

                                                       v                          v                             NC
                                  ::::::::::::::{{{{{{{{{{{{{,,,~~~~~~~~~~~~~}}}}}}}}}}}}},<<<<<<<<<<-<<-<<<    CS
  CDKN1B-3UTR_human_fig1        1 UCUGUAAAAACACUgaaaaauuauaCuAAC*[118]**[34]*aGuauaauuuuucGuaauGuGugaAaaAgau    213     
                                  U U U    AC CU:AA:A:U  ::C                  G::  A:U:UU: ::A:::::::A::AG: 
              CM023277.1 43423440 UUUUUUCUCACUCUUAAGAGUCUCCC----*[  9]**[ 3]*-GGGGAACUCUUA-AGAGUCUCCCAGCAGUU    43423506
                                  **************999999988877........9.....9...788889999998.8************9986    PP

                                                                        v  v       v   v                        NC
                                  ~~~~~~>>>->>->>>>>>>>>>,,,,,<<<<<---<<<--<<_____>>--->>>>>>>>:::::::::::::::: CS
  CDKN1B-3UTR_human_fig1      214 *[ 4]*aucAuuGucaCaCauuaAGUAAuCaauAAAGaaAACuUCCAUaGCUAuuCauuGaGUCAAAAAAAAAAAAA 288     
                                         :C ::G:::::::U::    A:::A AAA:A AA+    AU  C A U: U::: UC AAAAAAAAAAAA
              CM023277.1 43423507 *[24]*GACUGCGGGGAGACUCUUAAGAGUCAGAAAAAAAAA----AU--CAACUUUUGACAUCGAAAAAAAAAAAA 43423595
                                  ...9..6899**************************999994....45..889999********************* PP

                                     NC
                                  :: CS
  CDKN1B-3UTR_human_fig1      289 AA 290     
                                  AA
              CM023277.1 43423596 AA 43423597
                                  ** PP

>> WNWK01028461.1  Cherax destructor isolate CDF2 Contig028462, whole genome shotgun sequence
  rank     E-value  score  bias mdl mdl from   mdl to       seq from      seq to       acc trunc   gc
 -----   --------- ------ ----- --- -------- --------    ----------- -----------      ---- ----- ----
 (101) !     0.075   33.9   0.0  cm        1      290 []        7034        6791 - .. 0.67    no 0.40

                                                  vv        vv vvvv                                 vvvv vv         NC
                              ::::::::::::::{{{{{{{{{{{{{,,,[[[[[[[---[[[[[[[,,,,,,,,,~~~~~~]]]]]]]-]]]]]]]~~~~~~}} CS
  CDKN1B-3UTR_human_fig1    1 UCUGUAAAAACACUgaaaaauuauaCuAACuuauuuaUGUcaaaaGaUUUUUUUUA*[77]*uCuuuugUuaaauaa*[34]*aG 184 
                                U UAAAAA A  G:::::            :   +U U       UUUUUUUUA                  :          
          WNWK01028461.1 7034 GUUUUAAAAAAAAGGGGGGGGG----------CCCCUUUU-------UUUUUUUUA*[ 0]*---------AAAGGG*[90]*-- 6900
                              ********99998888888744..........44444333.......333333333...............333333...6.... PP

                                 vv              vv          vv            v                               v        NC
                              }}}}}}}}}}},<<<<<<<<<<-~~~~~~->>>>>>>>>>,,,,,<<<<<---<<<--<<_____>>--->>>>>>>>::::::: CS
  CDKN1B-3UTR_human_fig1  185 uauaauuuuucGuaauGuGugaA*[16]*GucaCaCauuaAGUAAuCaauAAAGaaAACuUCCAUaGCUAuuCauuGaGUCAAAA 279 
                                   :::::C U::U:::          G   :::A::AA  AA C:::AAA:AAAA::    U:: U UU::::G G   AAA
          WNWK01028461.1 6899 -----CCCCCCUUUUUUCC----*[33]*G-GGGGAAAAAAAAAAACCCCAAAAAAAAAA----UUUUUUUUUGGGGGGGGGAAA 6802
                              .....45555555555554.......8..2.45566666666666677777777777766....47778899999999999**** PP

                                          NC
                              ::::::::::: CS
  CDKN1B-3UTR_human_fig1  280 AAAAAAAAAAA 290 
                              AAAAAAAAAAA
          WNWK01028461.1 6801 AAAAAAAAAAA 6791
                              *********** PP

>> BDMT011175639.1  Ligia exotica DNA, contig: Le_gen_AS01_contig_2159055, isolate: A, whole genome shotgun sequence
  rank     E-value  score  bias mdl mdl from   mdl to       seq from      seq to       acc trunc   gc
 -----   --------- ------ ----- --- -------- --------    ----------- -----------      ---- ----- ----
 (102) !     0.079   33.8   5.1  cm        1      290 []         282         553 + .. 0.88    no 0.35

                                                                                                                     NC
                             ::::::::::::::{{{{{{{{{{{{{,,,[[[[[[[---[[[[[[[,,,,,,,,,,((((--((((((~~~~~~,,,,,<<<<<__ CS
  CDKN1B-3UTR_human_fig1   1 UCUGUAAAAACACUgaaaaauuauaCuAACuuauuuaUGUcaaaaGaUUUUUUUUAAuCuaGACaacac*[19]*UUUGUGCauuUG 100
                              C   AA A   C :::::A:U:UA:U A UU::U:A   ::::::A U  U   A :CUA  ::A:AC      U U U::AU:U 
         BDMT011175639.1 282 ACGCGAAGAUUGCCUUGCCAGUUUAUUUAAUUGCUCA---GGGCCAAGUACU---AUCCUACCAGAUAC*[ 0]*UAUAUAUAUAUA 356
                             ***9999999888888888888888888888888887...777777766555...55************......99999******* PP

                                                                                                                     NC
                             __>>>>>,))))))--)))),,,<<____>>,,]]]]]]]-]]]]]]],~~~~~~}}}}}}}}}}}}},~~~~~~~~~~~~:::::: CS
  CDKN1B-3UTR_human_fig1 101 UAaauGCUguguuGGGuaGaAUAGGUUUUCCCCuCuuuugUuaaauaaU*[33]*aGuauaauuuuucG*[38]**[38]*GUCAAA 278
                             UA:AU:: GU:U::GGUAG:AUAG:    :C  U:::::: U:A::AAU      A:UA:A:U:::::G             U AAA
         BDMT011175639.1 357 UAUAUAUAGUAUCUGGUAGGAUAGU----AC--UUGGCCC-UGAGCAAU*[ 2]*AAUAAACUGGCAAG*[61]**[60]*CUAAAA 541
                             **********************986....67..7777777.78888886...6..88888888888888...9.....9..999*** PP

                                          NC
                             :::::::::::: CS
  CDKN1B-3UTR_human_fig1 279 AAAAAAAAAAAA 290
                             AAAAAAAAAAAA
         BDMT011175639.1 542 AAAAAAAAAAAA 553
                             ************ PP

>> JFBF01005499.1  Bactrocera dorsalis strain Punador scaffold05500, whole genome shotgun sequence
  rank     E-value  score  bias mdl mdl from   mdl to       seq from      seq to       acc trunc   gc
 -----   --------- ------ ----- --- -------- --------    ----------- -----------      ---- ----- ----
 (103) !     0.083   33.7   0.0  cm        1      290 []        1415        1307 - .. 0.78    no 0.38

                                                                                               v                    NC
                              ::::::::::::::{{{{{{{{{{{{~~~~~~~}}}}}}}}}}}},<<<<~~~~~~>>>>,,,,,<<<<<---<<<~~~~~~>>> CS
  CDKN1B-3UTR_human_fig1    1 UCUGUAAAAACACUgaaaaauuauaC*[157]*GuauaauuuuucGuaau*[30]*auuaAGUAAuCaauAAAGaa*[14]*uuC 267 
                              U U UAAAAA A  :AAAAA:::::C       G:::::UUUUU: U::U      A::AA  AA C:::   G::      ::C
          JFBF01005499.1 1415 UUUUUAAAAAAAAAAAAAAAACCCCC*[  1]*GGGGGUUUUUUUUUUUU*[ 3]*AAAAAAAAACCGGGGGGGGG*[16]*CCC 1330
                              **********9999999999999988....8..67777777777766665...5..67777778888888766665...6..889 PP

                                  v                   NC
                              >>>>>:::::::::::::::::: CS
  CDKN1B-3UTR_human_fig1  268 auuGaGUCAAAAAAAAAAAAAAA 290 
                              :::G  U  AAAAAAAAAAAAAA
          JFBF01005499.1 1329 CCCGUUUUUAAAAAAAAAAAAAA 1307
                              99999999*************** PP

>> VMOF01000002.1  Trialeurodes vaporariorum isolate IVF HIC_SCAFFOLD_10, whole genome shotgun sequence
  rank     E-value  score  bias mdl mdl from   mdl to       seq from      seq to       cyksc trunc   gc
 -----   --------- ------ ----- --- -------- --------    ----------- -----------      ------ ----- ----
 (104) !     0.086   33.7   0.0  cm        1      290 []    79307428    79307807 + ..   18.6    no 0.43

                                                                                                                NC
                                  ::::::::::::::{{{{{{{{{{{{{,,,[[[[[[[---[[[[[[[...,,,,,,,,,,((((--((((((<<<-< CS
  CDKN1B-3UTR_human_fig1        1 UCUGUAAAAACACUgaaaaauuauaCuAACuuauuuaUGUcaaaaGa...UUUUUUUUAAuCuaGACaacacaCaAG 74      
                                   C  U A   CACU:AAAAAU:A::::A C:::U:::   :A:::::    U  UUUUAA:C::GA:A:C::A:  G
          VMOF01000002.1 79307428 GCGAUUAGCGCACUAAAAAAUCACGAAAUCCACUCCU--AAACUCACaaaAUGCUUUUAAACGCGAGACCGUAAUGG 79307502

                                                                                                                NC
                                  <<..._____>>>->>>,,,,,<<<<<~~~~~~~>>>>>,))))))--)))),,,<<____>>,,]]]]]]]-]]]] CS
  CDKN1B-3UTR_human_fig1       75 CC...AAAGUGGCAuGuUUUGUGCauu*[  4]*aauGCUguguuGGGuaGaAUAGGUUUUCCCCuCuuuugUuaaa 145     
                                  C:    A G :GC  :UUU  U:::::       :::::U::G:U:  ::G: UA::    ::  :::::U:U:::A
          VMOF01000002.1 79307503 CGgccGAGGCCGCGGUUUUCUUAUGGC*[106]*GCCAUUACGGUCUCGCGUUUAAAAGCAUUUUGUGAGUUUAGGA 79307678

                                                                            v                          v        NC
                                  ]]],,~~~~~~}}}}}}}}}}}}},<~~~~~~>,,,,,<<<<<---<<<--<<__~~~~~~>>--->>>>>>>.>:: CS
  CDKN1B-3UTR_human_fig1      146 uaaUA*[32]*aGuauaauuuuucGu*[36]*aAGUAAuCaauAAAGaaAACuUC*[ 3]*aGCUAuuCauuG.aGU 274     
                                  ::: A      ::::U:AUUUUU: :      :  UAAUCAA  A :AA A:: C      ::C AUU: UUG A U
          VMOF01000002.1 79307679 GUGGA*[ 1]*UUCGUGAUUUUUUAG*[32]*CCAUAAUCAACUAUUAAUAAGCC*[21]*CUCCAUUAAUUGgACU 79307791

                                                   NC
                                  :::::::::::::::: CS
  CDKN1B-3UTR_human_fig1      275 CAAAAAAAAAAAAAAA 290     
                                  C AAAAAAAAAAAAAA
          VMOF01000002.1 79307792 CCAAAAAAAAAAAAAA 79307807

>> ML142799.1  Bursaphelenchus xylophilus strain BxCN unplaced genomic scaffold sBxCN00010, whole genome shotgun sequenc
  rank     E-value  score  bias mdl mdl from   mdl to       seq from      seq to       acc trunc   gc
 -----   --------- ------ ----- --- -------- --------    ----------- -----------      ---- ----- ----
 (105) !     0.087   33.7   0.1  cm        1      290 []      145062      145235 + .. 0.81    no 0.36

                                                                                                                  NC
                                ::::::::::::::{{{{{{{{{{{{{,,,[[[[[[[---[[[[[[[,,,,,,,,,,((((--((((((~~~~~~~~~~~~ CS
  CDKN1B-3UTR_human_fig1      1 UCUGUAAAAACACUgaaaaauuauaCuAACuuauuuaUGUcaaaaGaUUUUUUUUAAuCuaGACaacac*[19]**[19]* 107   
                                 CUGU  A  CAC :AAAA:UU:U::                                                       
              ML142799.1 145062 ACUGUGCA--CACAAAAAAUUUUUUUU------------------------------------------*[ 6]**[ 6]* 145098
                                ****9865..67779999999998875.............................................8.....9.. PP

                                                                                                                  NC
                                ,))))))--))))~~~~~~,,]]]]]]]-]]]]]]]~~~~~~}}}}}}}}}}}}},<<<<<<<<<<-<<...-<<<____> CS
  CDKN1B-3UTR_human_fig1    108 UguguuGGGuaGa*[11]*CCuCuuuugUuaaauaa*[34]*aGuauaauuuuucGuaauGuGugaAaa...AgauGCCAa 218   
                                                                           ::A:AA:UUUU:G:A: GUG::AAAA    :A:  CA:
              ML142799.1 145099 -------------*[ 4]*-----------------*[15]*GAAAAAAAUUUUUGCACGGUGCGAAAAauc-AAAAACAU 145155
                                ................9......................9..5899999*****************999774.44444554 PP

                                                       v        v            v     v                   NC
                                >>-..>>->>>>>>>>>>,,,,,<<<<<---<<<--~~~~~~-->>>>>>>>:::::::::::::::::: CS
  CDKN1B-3UTR_human_fig1    219 ucA..uuGucaCaCauuaAGUAAuCaauAAAGaaAA*[10]*UAuuCauuGaGUCAAAAAAAAAAAAAAA 290   
                                U:   UU U::CAC :U:      C::UA  G AAA      U U CA::G+G  AAAAAA AAAAAAAA
              ML142799.1 145156 UUUuuUUCUUGCACUGUG------CGGUA--GAAAA*[24]*UUUGCACCGUGCGAAAAAACAAAAAAAA 145235
                                44435889**********......77774..55555...8..4555688888****************** PP

>> JABBCG010000011.1  Thrips palmi isolate BJ-2018 HiC_scaffold_12, whole genome shotgun sequence
  rank     E-value  score  bias mdl mdl from   mdl to       seq from      seq to       acc trunc   gc
 -----   --------- ------ ----- --- -------- --------    ----------- -----------      ---- ----- ----
 (106) !     0.087   33.7   1.5  cm        1      290 []     4489240     4489427 + .. 0.83    no 0.34

                                                                   v                          v                  NC
                                 ::::::::::::::{{{{{{{{{{{{{,,,[[[[[[[---[[[[[[~~~~~~]]]]]]-]]]]]]],,<<<~~~~~~>> CS
  CDKN1B-3UTR_human_fig1       1 UCUGUAAAAACACUgaaaaauuauaCuAACuuauuuaUGUcaaaaG*[88]*CuuuugUuaaauaaUAuGG*[26]*CC 181    
                                 U U U         G::::A::A:A::AA :::: :A   :A:::G      C:::U:UU: :::: A:::      ::
       JABBCG010000011.1 4489240 UUUUUUUUUUGGGGGGGGGAAAAAAAAAAACCCCAAAAAAAAGGGG*[ 3]*CCCCUUUUUGGGGGGAAAA*[ 5]*UU 4489314
                                 ***************************9999999999999999988...9..6777777777777776542...3..34 PP

                                                v                  v     vv           vv     vv         vv       NC
                                 >}}}}}}}}}}}}},<<<<<<<~~~~~~>>>>>>>,,,,,<<<<<---<<<--<<_____>>--->>>>>>>>:::::: CS
  CDKN1B-3UTR_human_fig1     182 aaGuauaauuuuucGuaauGuG*[24]*CaCauuaAGUAAuCaauAAAGaaAACuUCCAUaGCUAuuCauuGaGUCAAA 278    
                                 :::U:U::U::::CG :::G :      : C::: A  AA  AA:AAA:AAAA++ CCA     AUU::UU    C AA
       JABBCG010000011.1 4489315 UUUUUUUUUCCCCCGGGGGGGA*[30]*UUCCCCAAAAAACCAAAAAAAAAAAAACCCAA--AAAUUUUUUUAAACCAA 4489415
                                 69999999******97666644...9..44666667778888888888888887788888..899************** PP

                                              NC
                                 :::::::::::: CS
  CDKN1B-3UTR_human_fig1     279 AAAAAAAAAAAA 290    
                                 AAAAAAAAAAAA
       JABBCG010000011.1 4489416 AAAAAAAAAAAA 4489427
                                 ************ PP

>> VCRD01005548.1  Trinorchestia longiramus isolate TLONG-mixed scaffold5548.size33667, whole genome shotgun sequence
  rank     E-value  score  bias mdl mdl from   mdl to       seq from      seq to       acc trunc   gc
 -----   --------- ------ ----- --- -------- --------    ----------- -----------      ---- ----- ----
 (107) !      0.09   33.6   3.4  cm        1      290 []        8809        9078 + .. 0.64    no 0.35

                                                                                                       v            NC
                              ::::::::::::::{{{{{{{{{{{{{,,,[[[[[[[---[[[[[[[,,,,.....,,,,,,((((--((((((<<<-~~~~~~> CS
  CDKN1B-3UTR_human_fig1    1 UCUGUAAAAACACUgaaaaauuauaCuAACuuauuuaUGUcaaaaGaUUUU.....UUUUAAuCuaGACaacacaCaA*[12]*u 86  
                              U  G   AA C CU::AA:::UA:A:U   U::::U:U  :AAA::A   U     U UU AUC:: ACAA:A :CAA      U
          VCRD01005548.1 8809 UGAGACCAACCUCUCCAAGUCUACAUUCCAUAGAAUUU--UAAAGAAAGAUauucgUCUUCAUCCGUACAAGAUGCAA*[16]*U 8901
                              **********9999999999999999955444444442..33333333344000114455555555555555555553...5..5 PP

                                            v               v    v                                                  NC
                              >>,,,,,~~~~~~,))))))--)))),,,<<____>>..,,]]]]]]]-]]]]]]]~~~~~~}}}}}}}}}}}}},<<<~~~~~~ CS
  CDKN1B-3UTR_human_fig1   87 GuUUUGU*[14]*UguguuGGGuaGaAUAGGUUUUCC..CCuCuuuugUuaaauaa*[34]*aGuauaauuuuucGuaa*[32]* 231 
                              G:  UGU        U:UUG  ::GA  A:      :  C U::UUU: :A::::A      A:U:UA:::UU:: :A:      
          VCRD01005548.1 8902 GCCCUGU*[13]*AUUCUUGUACGGAUGAAGACGAAUauCUUUCUUUAAAAUUCUA*[ 3]*AAUGUAGACUUGGAGAG*[36]* 9020
                              5554444...3..4455555555555444333222220033333333334444444...6..99999999999999986...9.. PP

                                         v     vv  v       v   vv  v                      NC
                              >>>,,,,,<<<<<---<<<--<<_____>>--->>>>>>>>:::::::::::::::::: CS
  CDKN1B-3UTR_human_fig1  232 uuaAGUAAuCaauAAAGaaAACuUCCAUaGCUAuuCauuGaGUCAAAAAAAAAAAAAAA 290 
                              :U:AGUAAUC: :AA    AA :    U: CUA   : :GAG  AAAA AAAA  AAAA
          VCRD01005548.1 9021 UUCAGUAAUCGAAAA-GAAAACAAAAUUUACUACAUUGUGAGAAAAAAGAAAAUUAAAA 9078
                              79********97654.44566666666777888777889******************** PP

>> WNWK01014884.1  Cherax destructor isolate CDF2 Contig014884, whole genome shotgun sequence
  rank     E-value  score  bias mdl mdl from   mdl to       seq from      seq to       acc trunc   gc
 -----   --------- ------ ----- --- -------- --------    ----------- -----------      ---- ----- ----
 (108) !     0.093   33.6   1.4  cm        1      290 []       42053       42277 + .. 0.64    no 0.35

                                             v     vv                  vv                                          NC
                               ::::::::::::::{{{{{{{{{{{{{,,,[[[[[[[---[[[[[[[,,,,,,,,,,((((--((((((~~~~~~~~~~~~,) CS
  CDKN1B-3UTR_human_fig1     1 UCUGUAAAAACACUgaaaaauuauaCuAACuuauuuaUGUcaaaaGaUUUUUUUUAAuCuaGACaacac*[19]**[19]*Ug 109  
                               U U  AAAAA A U AAAAA  :U      :::::::     AAA:A   UUUU                             
          WNWK01014884.1 42053 UUUUAAAAAAAAAUUAAAAAUUUU------GGGGGGGGCCCAAAAAAAAAUUUU---------------*[ 8]**[ 9]*-- 42117
                               **************9999986543......444444433333333333333332..................5.....4.... PP

                                             vv    vv       vv              v                      v         vv    NC
                               )))))--)))),,,<<____>>,,]]]]]]]-]]]]]]],,<<<<<<<<<__________>>>>---->>>>>}}}}}}}}}} CS
  CDKN1B-3UTR_human_fig1   110 uguuGGGuaGaAUAGGUUUUCCCCuCuuuugUuaaauaaUAuGGCuauGCUUAAAAGGUUGCauACUGaGCCaaGuauaauuu 192  
                                                   ++  U:UUU   :::::::U U:::U:  :   AAAGG  :  :     :::A   A:  UUU
          WNWK01014884.1 42118 --------------------UU-UUUUUUAAACCCCCCCUUUUUUUUUUGGGUAAAGGCCCGGA-----AAAA---AAUUUUU 42171
                               ....................33.13333333466666666666666555545555555544433.....3333...2234566 PP

                                 v                                                  vvvvv        v       v      vv NC
                               }}},<<<<<<<<<<-<<-<<<_~~~~~~>>>->>->>>>>...>>>>>,,,,,<<<<<---<<<--<<_____>>--->>>>> CS
  CDKN1B-3UTR_human_fig1   193 uucGuaauGuGugaAaaAgauG*[ 3]*aucAuuGucaCa...CauuaAGUAAuCaauAAAGaaAACuUCCAUaGCUAuuCau 269  
                               UU  U::UG:G::AAAAA:::       ::: UU U::C:   CA::AA  AA++AA+AAA:::AA :U    :    :::  
          WNWK01014884.1 42172 UUCCUUUUGGGGGAAAAACCCC*[13]*GGGUUUUUUCCCgggCAAAAACAAAAAAAAAAACCCAAACUUUUGGGGGGGGG-- 42259
                               6678999998888888888774...9..56666666666666778888888887778788888887777777777777777.. PP

                               vvv                   NC
                               >>>:::::::::::::::::: CS
  CDKN1B-3UTR_human_fig1   270 uGaGUCAAAAAAAAAAAAAAA 290  
                                  G CAAAAAAAAAAAAAAA
          WNWK01014884.1 42260 ---GCCAAAAAAAAAAAAAAA 42277
                               ...****************** PP

>> LR736855.1  Pecten maximus genome assembly, chromosome: 18
  rank     E-value  score  bias mdl mdl from   mdl to       seq from      seq to       cyksc trunc   gc
 -----   --------- ------ ----- --- -------- --------    ----------- -----------      ------ ----- ----
 (109) !     0.098   33.5   0.9  cm        1      290 []    19843253    19843529 + ..   21.4    no 0.40

                                                                v                                  v      vvvvv NC
                                  ::::::::::::::{{{{{{{{{{{{{,,,[[[[[[[---[[[[[[~~~~~~]]]]]]-]]]]]]],,<<<<<<<<< CS
  CDKN1B-3UTR_human_fig1        1 UCUGUAAAAACACUgaaaaauuauaCuAACuuauuuaUGUcaaaaG*[88]*CuuuugUuaaauaaUAuGGCuauGC 159     
                                     G AAAAA AC :::::::::U    AC U:UUU:U U:AAAA:      :UUUU:U:AAA:A  AU::: A+ C
              LR736855.1 19843253 GGGGAAAAAAAACCCCGGGGGGUUUUUCACCUUUUUUUUUAAAAAA*[12]*UUUUUUUAAAAAAAAAUUUUUAACC 19843335

                                            vvvv    v                                                           NC
                                  __________>>>>---->>>>>}}}}}}}}}}}}},<<<<<<<<<<~~~~~~>>>>>>>>>>,,,,,<<<<<---< CS
  CDKN1B-3UTR_human_fig1      160 UUAAAAGGUUGCauACUGaGCCaaGuauaauuuuucGuaauGuGuga*[18]*ucaCaCauuaAGUAAuCaauAAAG 248     
                                    AAAA         C   :::A   A:::::::::G :    ::::      ::::    :   U  U::::AAA:
              LR736855.1 19843336 CCAAAAAACC----CCCUUAAAAGGGAACCCCCCGGGGGUUUUCCCC*[ 5]*GGGGGGGGUUUUUUUUUGGGAAAA 19843407

                                                                              NC
                                  <<--<<~~~~~~>>--->>>>>>>>:::::::::::::::::: CS
  CDKN1B-3UTR_human_fig1      249 aaAACu*[ 5]*aGCUAuuCauuGaGUCAAAAAAAAAAAAAAA 290     
                                  AAAAC:      :G   UU:::::A   AAAAAAAAAAAAAAA
              LR736855.1 19843408 AAAACC*[87]*GGGGUUUUCCCAA--AAAAAAAAAAAAAAAA 19843529

>> JAADYU010003712.1  Heteractis magnifica isolate W9CBD1RZL8, whole genome shotgun sequence
  rank     E-value  score  bias mdl mdl from   mdl to       seq from      seq to       acc trunc   gc
 -----   --------- ------ ----- --- -------- --------    ----------- -----------      ---- ----- ----
 (110) !     0.099   33.5   0.1  cm        1      290 []     1632390     1632271 - .. 0.93    no 0.33

                                                          v   v v                       v v   v                  NC
                                 ::::::::::::::{~~~~~~~},<<<<<<<<<<-<<-<<<____.>>>->>->>>>>>>>>>,,,,,<<<<<---<<< CS
  CDKN1B-3UTR_human_fig1       1 UCUGUAAAAACACUg*[179]*cGuaauGuGugaAaaAgauGCCA.aucAuuGucaCaCauuaAGUAAuCaauAAAGaa 250    
                                  C  UA A ACA U:       : : ::G : GA AAA:A:GC A :U:AUU UC : C:: :  U A::AAU A GA 
       JAADYU010003712.1 1632390 CCAUUAUAUACAUUG*[  9]*UACUGGGCUGGACAAAAAAGCAAaUUUAUU-UCAAACCCUGUCUCAAAAAUCAGGAU 1632311
                                 **************9....8..8999********999999999872555555.9************************* PP

                                   v       v                              NC
                                 --<<_____>>--->>>>>>>>:::::::::::::::::: CS
  CDKN1B-3UTR_human_fig1     251 AACuUCCAUaGCUAuuCauuGaGUCAAAAAAAAAAAAAAA 290    
                                 AA UUCCAUA C A UCAUU::GUC A AAAA  AAA AA
       JAADYU010003712.1 1632310 AAAUUCCAUACCCAGUCAUUUUGUCCACAAAAUUAAAUAA 1632271
                                 **************************************** PP

>> KZ885843.1  Machilis hrabei unplaced genomic scaffold scaffold_17009, whole genome shotgun sequence
  rank     E-value  score  bias mdl mdl from   mdl to       seq from      seq to       acc trunc   gc
 -----   --------- ------ ----- --- -------- --------    ----------- -----------      ---- ----- ----
 (111) !       0.1   33.4   0.2  cm        1      290 []       57816       57581 - .. 0.93    no 0.37

                                                                                                                   NC
                               ::::::::::::::{{{{{{{{{{{{{,,,[[[[[[[---[[[[[[[,,,,,,,,,,((((--((((((~~~~~~~~~~~~,) CS
  CDKN1B-3UTR_human_fig1     1 UCUGUAAAAACACUgaaaaauuauaCuAACuuauuuaUGUcaaaaGaUUUUUUUUAAuCuaGACaacac*[19]**[19]*Ug 109  
                                CU    AA C   GAAAAAUUA:A:U  CU:::U::   :::A:G:                                    
              KZ885843.1 57816 ACUUACCAAGCUACGAAAAAUUAAAUUCGCUACGUCU---UUCAGGC----------------------*[ 2]**[ 1]*-- 57770
                               ****************************997777776...6666665.........................8.....9.... PP

                                                                                       v      v       v    v       NC
                               )))))--))))~~~~~~,,]]]]]]]-]]]]]]],~~~~~~}}}}}}}}}}}}},<<<<<<<<<<-<<-<<<____>>>->>- CS
  CDKN1B-3UTR_human_fig1   110 uguuGGGuaGa*[11]*CCuCuuuugUuaaauaaU*[33]*aGuauaauuuuucGuaauGuGugaAaaAgauGCCAaucAuuG 224  
                                                  :C:U::: ::A:::A       A:U:UAAUUUUUCGU :::U   AA:  :A G  A U:  :G
              KZ885843.1 57769 -----------*[ 0]*--GCCUGAA-AGACGUAA*[ 5]*AAUUUAAUUUUUCGUAGCUUGGUAAGUGAACGAAAAUUUGCG 57708
                               ...................5666666.67777774...7..****************************************** PP

                                v      v                            NC
                               >>>>>>>>>>,,~~~~~~:::::::::::::::::: CS
  CDKN1B-3UTR_human_fig1   225 ucaCaCauuaAG*[36]*GUCAAAAAAAAAAAAAAA 290  
                               U   A::: AA       GU AAAAAAAAAAAAAAA
              KZ885843.1 57707 UUUUAAGCGAAA*[97]*GUAAAAAAAAAAAAAAAA 57581
                               **********96...*..****************** PP

>> CM023470.1  Dermacentor silvarum isolate Dsil-2018 chromosome 1, whole genome shotgun sequence
  rank     E-value  score  bias mdl mdl from   mdl to       seq from      seq to       acc trunc   gc
 -----   --------- ------ ----- --- -------- --------    ----------- -----------      ---- ----- ----
 (112) !      0.11   33.4   1.2  cm        1      290 []    53759233    53759412 + .. 0.96    no 0.33

                                                  v   v                                                         NC
                                  ::::::::::::::{{{{{{{{{{{{{,,,[[[[[[[---[[[[[[[,,,,,,,,,,~~~~~~~~~~~~,,]]]]]] CS
  CDKN1B-3UTR_human_fig1        1 UCUGUAAAAACACUgaaaaauuauaCuAACuuauuuaUGUcaaaaGaUUUUUUUUAA*[63]**[11]*CCuCuuuu 139     
                                       AAAAA A  :A A:A U U                                                     
              CM023470.1 53759233 AAAAAAAAAAAAAAAAAAUACUUUU--------------------------------*[ 6]**[10]*-------- 53759273
                                  ********************99886...................................7.....*.......... PP

                                                       v   v                                                    NC
                                  ]-]]]]]]]~~~~~~}}}}}}}}}}}}},<<<<<<<<<<-<<-<<<~~~~~~>>>->>->>>>>>>>>>,,,,,<<< CS
  CDKN1B-3UTR_human_fig1      140 gUuaaauaa*[34]*aGuauaauuuuucGuaauGuGugaAaaAgau*[ 4]*aucAuuGucaCaCauuaAGUAAuCa 242     
                                                    A A U:U U: ::AU:::::AAA:AG::      ::C :U U:::::AU::A   A :A
              CM023470.1 53759274 ---------*[16]*--GAGAUUAUAUUUGGAUCAUCGAAACAGUG*[21]*CACUGUUUUGAUGAUCCAAAUAUAA 53759364
                                  ............9....68899********************9987...9..7899********************* PP

                                         v              v                          NC
                                  <<---<<<--<<_____>>--->>>>>>>>:::::::::::::::::: CS
  CDKN1B-3UTR_human_fig1      243 auAAAGaaAACuUCCAUaGCUAuuCauuGaGUCAAAAAAAAAAAAAAA 290     
                                   :A  G:  A : C AU: CU  :C: U: G C  AAAAAAAAAAAAA
              CM023470.1 53759365 UCAGCGGUGAUCGCGAUGGCUUUUCGGUUGGACUUAAAAAAAAAAAAA 53759412
                                  ************************************************ PP

>> ABIR03004089.1  Trichinella spiralis strain ISS 195 GL626889, whole genome shotgun sequence
  rank     E-value  score  bias mdl mdl from   mdl to       seq from      seq to       cyksc trunc   gc
 -----   --------- ------ ----- --- -------- --------    ----------- -----------      ------ ----- ----
 (113) !      0.11   33.4  11.0  cm        1      290 []         734        1045 + ..   21.1    no 0.39

                                             vv  v v vvvv                                       vv    vv            NC
                              ::::::::::::::{{{{{{{{{{{{{,,,[[[[[[[---[[[[[[[,,,,,,,,,,~~~~~~,,,<<____>>,,]]]]]]]-] CS
  CDKN1B-3UTR_human_fig1    1 UCUGUAAAAACACUgaaaaauuauaCuAACuuauuuaUGUcaaaaGaUUUUUUUUAA*[63]*AUAGGUUUUCCCCuCuuuugUu 142 
                                UG AAAAACA  :  AA : :  ++AA UU       U:AAAAG:UUUUU   A       A A  UUU   CC:CUUUU:U 
          ABIR03004089.1  734 CUUGAAAAAACAAGCCAAAUGUGCCAAAAAUU------UUAAAAAGGUUUUUCCAAG*[75]*AAAAAUUUCCCCCCCUUUUUU- 880 

                                                                        vvvv v v  vv       v              v         NC
                              ]]]]]],,<<<<<<<<<______~~~~~~>>>>---->>>>>}}}}}}}}}}}}},<<<<<<<<<<~~~~~~>>>>>>>>>>,,, CS
  CDKN1B-3UTR_human_fig1  143 aaauaaUAuGGCuauGCUUAAAA*[ 4]*GCauACUGaGCCaaGuauaauuuuucGuaauGuGuga*[18]*ucaCaCauuaAGU 237 
                                  AA A:GG::::::  AAAA      :::: CU ::CC:    : : UU  :G::::G G:G:      :C:C C::::A  
          ABIR03004089.1  881 ----AAAAGGGGGGAAAAAAAAA*[27]*UUUCUCUCCCCCC----CCCUUUCCGGGGGGGAGGGG*[25]*CCCCCCCCCCAAA 997 

                                                                                    NC
                              ,,<<<<<---<<<--<<_____>>--->>>>>>>>:::::::::::::::::: CS
  CDKN1B-3UTR_human_fig1  238 AAuCaauAAAGaaAACuUCCAUaGCUAuuCauuGaGUCAAAAAAAAAAAAAAA 290 
                              AA::AA:AAA:AAAA::     :: U UU::UU:: UCAAAAAAAAAAAAAAA
          ABIR03004089.1  998 AAAAAAAAAAAAAAAAA-----UUUUUUUUUUUUUUUCAAAAAAAAAAAAAAA 1045

>> WYDE01070001.1  Adela reaumurella isolate 5BV95E6XVI, whole genome shotgun sequence
  rank     E-value  score  bias mdl mdl from   mdl to       seq from      seq to       acc trunc   gc
 -----   --------- ------ ----- --- -------- --------    ----------- -----------      ---- ----- ----
 (114) !      0.11   33.4   0.0  cm        1      290 []   256583465   256583296 - .. 0.95    no 0.45

                                                 v v                                                           NC
                                   ::::::::::::::{{{{{{{{{{{{{,,,[[[[[[[---[[[[[[[,,,,,,,,,,((((--((((((~~~~~~ CS
  CDKN1B-3UTR_human_fig1         1 UCUGUAAAAACACUgaaaaauuauaCuAACuuauuuaUGUcaaaaGaUUUUUUUUAAuCuaGACaacac*[19]* 88       
                                   U U U  AAAC    A ::: U                                                     
          WYDE01070001.1 256583465 UUUAUUGAAACUGACACGGGUU-----------------------------------------------*[ 9]* 256583435
                                   ****************999988..................................................9.. PP

                                                                                             v v               NC
                                   ~~~~~~,))))))--))))~~~~~~,,]]]]]]]-]]]]]]]~~~~~~}}}}}}}}}}}}},<<<<<<<<<<-<< CS
  CDKN1B-3UTR_human_fig1        89 *[19]*UguguuGGGuaGa*[11]*CCuCuuuugUuaaauaa*[34]*aGuauaauuuuucGuaauGuGugaAaa 209      
                                                                                        A ::: U  :A::G:GUGAA::
          WYDE01070001.1 256583434 *[ 5]*-------------*[14]*-----------------*[ 1]*-----AGCCCAUAACACCGGGUGAACU 256583393
                                   ...*..................*......................8.......889999**************** PP

                                                                                      NC
                                   -<<<____>>>->>->>>>>>>>>>,~~~~~~:::::::::::::::::: CS
  CDKN1B-3UTR_human_fig1       210 AgauGCCAaucAuuGucaCaCauuaA*[37]*GUCAAAAAAAAAAAAAAA 290      
                                   AG:UGCCAA:C :: UCAC:C::U:        U AAAAAAAAAAAAAAA
          WYDE01070001.1 256583392 AGGUGCCAACCUAGUUCACCCGGUGU*[53]*AUAAAAAAAAAAAAAAAA 256583296
                                   *************************5...9..9***************** PP

>> DS231961.1  Culex pipiens quinquefasciatus supercont3.149 genomic scaffold, whole genome shotgun sequence
  rank     E-value  score  bias mdl mdl from   mdl to       seq from      seq to       acc trunc   gc
 -----   --------- ------ ----- --- -------- --------    ----------- -----------      ---- ----- ----
 (115) !      0.11   33.4   2.0  cm        1      290 []      257238      257094 - .. 0.86    no 0.30

                                                                                                                  NC
                                ::::::::::::::{{{{{{{{{{{{{,,,[[[[[[[---[[[[[[[,,,,,,,,,,(((~~~~~~))),,,<~~~~~>,, CS
  CDKN1B-3UTR_human_fig1      1 UCUGUAAAAACACUgaaaaauuauaCuAACuuauuuaUGUcaaaaGaUUUUUUUUAAuCu*[57]*aGaAUAG*[6]*CCC 133   
                                U U  AAAA   C :A:AAA::A:A:U  C:::UUU:  U:::::G:U UUUUU AA:C:      :G:AU G     C C
              DS231961.1 257238 UUUUGAAAAGGUCCAAUAAACCAAAUUUCCAGUUUUUGCUUUUUUGGUGUUUUUGAAACC*[13]*GGUAUUG*[5]*CAC 257151
                                ***************************998888888878899999999999999999665...*..5666665..4..556 PP

                                                                                                    NC
                                ]]]]].]]-]]]]]]],~~~~~~}}}}}}}}}}}}},~~~~~~~~~~~~:::::::::::::::::: CS
  CDKN1B-3UTR_human_fig1    134 uCuuu.ugUuaaauaaU*[33]*aGuauaauuuuucG*[38]**[38]*GUCAAAAAAAAAAAAAAA 290   
                                :C::: :: :AAA:::       A:U:U::UUU:U:G             UCAAAAAAAAAAAAAAA
              DS231961.1 257150 CCAAAaAGCAAAAACUG*[ 2]*AAUUUGGUUUAUUG*[ 3]**[ 3]*UUCAAAAAAAAAAAAAAA 257094
                                77665155788888885...8..*************7...*.....*..9***************** PP

>> SWLX010574827.1  Limacina bulimoides isolate Genome based capture scaffold575791_size1131, whole genome shotgun seque
  rank     E-value  score  bias mdl mdl from   mdl to       seq from      seq to       acc trunc   gc
 -----   --------- ------ ----- --- -------- --------    ----------- -----------      ---- ----- ----
 (116) !      0.11   33.3   0.0  cm        1      290 []         455         237 - .. 0.86    no 0.45

                                                                          v                     v                    NC
                             ::::::::::::::{{{{{{{{{{{{{,,,..[[[[[[[---[[[[[[[,,,,,,,,,~~~~~~]]]]]]]-]]]]]]],,<<     CS
  CDKN1B-3UTR_human_fig1   1 UCUGUAAAAACACUgaaaaauuauaCuAAC..uuauuuaUGUcaaaaGaUUUUUUUUA*[77]*uCuuuugUuaaauaaUAuG     152
                             U UGU  AA C C G:A:A:::A::CU  C   ::UUU:UGUC:: :G:UU   UU A      :C: ::G :AAA:: UA:G
         SWLX010574827.1 455 UUUGUUUAACCCCGGGAGAGAAAAGCUGGCcaGCUUUUCUGUCCCGGGGUUCCAUUGA*[ 1]*CCCAGGGAGAAAAGUUAGG     378
                             ***********9999999999999999764449*****************98877765...6..*****************98     PP

                                                   v       vv    v        v       vv       v      v                  NC
                             ~~~~~~>>}}}}}}}}}}}}},<<<<<<<<<<-<<-<<<____>>>-.>>..->>>>>>>>>>,,,,,<<<<<---<<<--<<_    CS
  CDKN1B-3UTR_human_fig1 153 *[28]*CaaGuauaauuuuucGuaauGuGugaAaaAgauGCCAaucA.uu..GucaCaCauuaAGUAAuCaauAAAGaaAACuU    255
                                   C:AG::U:::U:U:C  ::::U::  AAAA ::  CA:: A UU  G  ::A:::: AG  A:+A:U  A:A: ACU 
         SWLX010574827.1 377 *[ 3]*CCAGCUUUUCUCUCCCGGGGUUAAAAAAAAGUCUACAGAAAgUUcaGCCUUAACCCAAG-CACAAGUGGAAAGCACUA    298
                             ...9..89999999999999887777776666666666666666665355434566666666555.568999**********95    PP

                                              v                    NC
                             ~~~~~~>>--->>>>>>>>:::::::::::::::::: CS
  CDKN1B-3UTR_human_fig1 256 *[ 4]*aGCUAuuCauuGaGUCAAAAAAAAAAAAAAA 290
                                   AGCUA:U:A:U :  CAAAAA AAAA AAAA
         SWLX010574827.1 297 *[31]*AGCUAUUUAUU-GAGCAAAAAUAAAAGAAAA 237
                             ...*..9********76.8999*************** PP

>> WUQG01516157.1  Androctonus mauritanicus isolate RNQPSAB7FW 516158, whole genome shotgun sequence
  rank     E-value  score  bias mdl mdl from   mdl to       seq from      seq to       acc trunc   gc
 -----   --------- ------ ----- --- -------- --------    ----------- -----------      ---- ----- ----
 (117) !      0.12   33.2   0.1  cm        1      290 []         177          52 - .. 0.88    no 0.34

                                                                        v    vv  v                v  vv    v         NC
                             ::::::::::::::{{{{{{{{{~~~~~~~}}}}}}}}},<<<<<<<<<<-<<-<<<____>>>-....>>->>>>>>>>>>,,,,, CS
  CDKN1B-3UTR_human_fig1   1 UCUGUAAAAACACUgaaaaauua*[163]*uaauuuuucGuaauGuGugaAaaAgauGCCAaucA....uuGucaCaCauuaAGUAA 239
                             UCU  AAAA C   G::AAA:::       :::UUU::CG:AA ::GU   : A:A: C A:U:      :   AC:: UU:AGUAA
          WUQG01516157.1 177 UCUUGAAAAUC---GGUAAAACC*[  0]*GGUUUUACCGAAACCGGUAAUGCAAACUCUAGUUCcgauACUCAACCGCUUUAGUAA 101
                             ***99888765...******996.......699**************9665558888888888865543344569************ PP

                             v         v              v      v                   NC
                             <<<<<---<<<--<<_____>>--->>>>>>>>:::::::::::::::::: CS
  CDKN1B-3UTR_human_fig1 240 uCaauAAAGaaAACuUCCAUaGCUAuuCauuGaGUCAAAAAAAAAAAAAAA 290
                              CA:U A GA  ACUU  AUAG U  UCA:UG  U AAAAAAAAAAAA   
          WUQG01516157.1 100 ACAGUCACGAUCACUU--AUAGUUCUUCACUGAUUUAAAAAAAAAAAAUUU 52 
                             ***************6..79******************************* PP

>> HG823571.1  Globodera pallida Lindley genomic scaffold, pathogens_Gpal_scaffold_3965, whole genome shotgun sequence
  rank     E-value  score  bias mdl mdl from   mdl to       seq from      seq to       cyksc trunc   gc
 -----   --------- ------ ----- --- -------- --------    ----------- -----------      ------ ----- ----
 (118) !      0.12   33.2   2.4  cm        1      290 []         199         459 + ..   13.2    no 0.36

                                                             vvvv                                                    NC
                             ::::::::::::::{{{{{{{{{{{{{,,,[[[[[[[---[[[[[[[,,,,,,,,,,((((--((((((<<<-<<<_____>>>->> CS
  CDKN1B-3UTR_human_fig1   1 UCUGUAAAAACACUgaaaaauuauaCuAACuuauuuaUGUcaaaaGaUUUUUUUUAAuCuaGACaacacaCaAGCCAAAGUGGCAuG 87 
                                GU AAAA AC      :UU:U::U A ::    :U U:AAAA::UUUUUUUUAA::::  ::A:A:A:A     A GU    U:
              HG823571.1 199 GGGGUUAAAAAACG-----GUUUUUUUUAAAACGGGGUUUAAAAACGUUUUUUUUAACGGG--GUAAAAAAA-----ACGU----UU 269

                                                                                   vvvv                              NC
                             >,,,,,<<<<<____.>>>>>,))))))--)))),,,~~~~~~,,]]]]]]]-]]]]]]],,<<~~~~~~>>}}}}}}}}}}}}},< CS
  CDKN1B-3UTR_human_fig1  88 uUUUGUGCauuUGUA.aauGCUguguuGGGuaGaAUA*[ 8]*CCuCuuuugUuaaauaaUAuG*[28]*CaaGuauaauuuuucGu 197
                             UUUU  :C:::U  A :::G:U:U:U::  :::: UA       C::UUUU:U:    ::U U:      :AA::A:AA:     G 
              HG823571.1 270 UUUUAACCCCGUAAAaCGGGGUUUUUACC-CCCGGUA*[19]*ACCGUUUUUUU----UUUUUA*[11]*UAAAAAAAAC-----GG 364

                               v          v        v          v                          v       v                   NC
                             <<<<<<<<<-<<-<<<____>>>->>->>>>>>>>>>,,,,,<<<<<--.....-<<<--<<_____>>--->>>>>>>>::::::: CS
  CDKN1B-3UTR_human_fig1 198 aauGuGugaAaaAgauGCCAaucAuuGucaCaCauuaAGUAAuCaauAA.....AGaaAACuUCCAUaGCUAuuCauuGaGUCAAAA 279
                             :: :::::A ::  :U    A: A::GU::::: ::    A :::::        G::   UU  A A C  ::C:::::GU  AAA
              HG823571.1 365 GGUAAAAAACGGGGUUU---AAAACCGUUUUUUUUUUUAAAGGGGGGUUaacccCGGGGUUUUAAAAACCCCCCCCCCCCGUUUAAA 448

                                         NC
                             ::::::::::: CS
  CDKN1B-3UTR_human_fig1 280 AAAAAAAAAAA 290
                             AAAAAAAAAAA
              HG823571.1 449 AAAAAAAAAAA 459

>> LQIF01001526.1  Eriocheir sinensis isolate Lh_M_001 haploid_1526, whole genome shotgun sequence
  rank     E-value  score  bias mdl mdl from   mdl to       seq from      seq to       acc trunc   gc
 -----   --------- ------ ----- --- -------- --------    ----------- -----------      ---- ----- ----
 (119) !      0.12   33.2   0.4  cm        1      290 []      155800      155949 + .. 0.94    no 0.35

                                                                                                         v    v   NC
                                ::::::::::::::{{{{{{{{{{{{{,,,~~~~~~~~~~~~~}}}}}}}}}}}}},<<<<<<<<<<-<<-<<<____>>> CS
  CDKN1B-3UTR_human_fig1      1 UCUGUAAAAACACUgaaaaauuauaCuAAC*[118]**[34]*aGuauaauuuuucGuaauGuGugaAaaAgauGCCAauc 220   
                                 CUG A AAA A                                             UAA :UG:::AA: :: GCCA ::
          LQIF01001526.1 155800 CCUGGAUAAAUAUC----------------*[ 17]**[24]*-------------AUAAUUUGAAGAAGUGUGGCCAAAU 155879
                                **********9999....................9.....9...............9*********9999*********** PP

                                                                                                          NC
                                ->>->>>>>>>>>>,,,,,<<<<<---<<<..--<<_____>>---.>>>>>>>>:::::::::::::::::: CS
  CDKN1B-3UTR_human_fig1    221 AuuGucaCaCauuaAGUAAuCaauAAAGaa..AACuUCCAUaGCUA.uuCauuGaGUCAAAAAAAAAAAAAAA 290   
                                A:U :::CA: UUA  UAAU :AUAA : A    CUUCCA AG UA U :AU: AGU AAAAAAAAAAAAAAA
          LQIF01001526.1 155880 AUU-UUUCAAGUUA--UAAUGGAUAAUCUAgaCUCUUCCAGAGGUAcUGGAUUUAGUAAAAAAAAAAAAAAAA 155949
                                *88.799*****99..79**********99655688999*999999899************************ PP

>> LQIF01001526.1  Eriocheir sinensis isolate Lh_M_001 haploid_1526, whole genome shotgun sequence
  rank     E-value  score  bias mdl mdl from   mdl to       seq from      seq to       acc trunc   gc
 -----   --------- ------ ----- --- -------- --------    ----------- -----------      ---- ----- ----
 (120) !      0.12   33.2   0.4  cm        1      290 []      163173      163322 + .. 0.94    no 0.35

                                                                                                         v    v   NC
                                ::::::::::::::{{{{{{{{{{{{{,,,~~~~~~~~~~~~~}}}}}}}}}}}}},<<<<<<<<<<-<<-<<<____>>> CS
  CDKN1B-3UTR_human_fig1      1 UCUGUAAAAACACUgaaaaauuauaCuAAC*[118]**[34]*aGuauaauuuuucGuaauGuGugaAaaAgauGCCAauc 220   
                                 CUG A AAA A                                             UAA :UG:::AA: :: GCCA ::
          LQIF01001526.1 163173 CCUGGAUAAAUAUC----------------*[ 17]**[24]*-------------AUAAUUUGAAGAAGUGUGGCCAAAU 163252
                                **********9999....................9.....9...............9*********9999*********** PP

                                                                                                          NC
                                ->>->>>>>>>>>>,,,,,<<<<<---<<<..--<<_____>>---.>>>>>>>>:::::::::::::::::: CS
  CDKN1B-3UTR_human_fig1    221 AuuGucaCaCauuaAGUAAuCaauAAAGaa..AACuUCCAUaGCUA.uuCauuGaGUCAAAAAAAAAAAAAAA 290   
                                A:U :::CA: UUA  UAAU :AUAA : A    CUUCCA AG UA U :AU: AGU AAAAAAAAAAAAAAA
          LQIF01001526.1 163253 AUU-UUUCAAGUUA--UAAUGGAUAAUCUAgaCUCUUCCAGAGGUAcUGGAUUUAGUAAAAAAAAAAAAAAAA 163322
                                *88.799*****99..79**********99655688999*999999899************************ PP

>> PJUU01081677.1  Hydra viridissima isolate Nicolet Hvir_jcf7180007963165, whole genome shotgun sequence
  rank     E-value  score  bias mdl mdl from   mdl to       seq from      seq to       acc trunc   gc
 -----   --------- ------ ----- --- -------- --------    ----------- -----------      ---- ----- ----
 (121) !      0.13   33.0   6.8  cm        1      290 []       12851       13025 + .. 0.90    no 0.29

                                                        v                                                          NC
                               ::::::::::::::{{{{{{{{{{{{{,,,[[[[[[[---[[[[[[[,,,,,,,,,,~~~~~~~~~~~~,,]]]]]]]-]]]] CS
  CDKN1B-3UTR_human_fig1     1 UCUGUAAAAACACUgaaaaauuauaCuAACuuauuuaUGUcaaaaGaUUUUUUUUAA*[63]**[11]*CCuCuuuugUuaaa 145  
                               U    A A    CU:AAAAA::AU:                                                          
          PJUU01081677.1 12851 UUAUGAGAGUUUCUGAAAAAAGAUGG-------------------------------*[25]**[18]*-------------- 12919
                               ************************95..................................8.....9................ PP

                                         v                                             v     v                     NC
                               ]]]~~~~~~}}}}}}}}}}}}},<<<<~~~~~~>>>>,,,,,<<<<<---<<<--<<_____>>--->>>>>>>>:::::::: CS
  CDKN1B-3UTR_human_fig1   146 uaa*[34]*aGuauaauuuuucGuaau*[30]*auuaAGUAAuCaauAAAGaaAACuUCCAUaGCUAuuCauuGaGUCAAAAA 280  
                                          :AU::UUUUU: U:AU      AU:AA UA UCAAUAAA:AAA  +   AU   U UU:AUUGAGU AAAAA
          PJUU01081677.1 12920 ---*[33]*--CAUCUUUUUUUUUUAU*[ 2]*AUAAACUACUCAAUAAAAAAAC-A-AAAU---UGUUUAUUGAGUUAAAAA 13015
                               ......9....9**************9...7..9**************9999985.3.3344...56**************** PP

                                          NC
                               :::::::::: CS
  CDKN1B-3UTR_human_fig1   281 AAAAAAAAAA 290  
                               AAAAAAAAAA
          PJUU01081677.1 13016 AAAAAAAAAA 13025
                               ********** PP

>> VIIS01001216.1  Amphibalanus amphitrite isolate SNU_AA5 Contig2091, whole genome shotgun sequence
  rank     E-value  score  bias mdl mdl from   mdl to       seq from      seq to       acc trunc   gc
 -----   --------- ------ ----- --- -------- --------    ----------- -----------      ---- ----- ----
 (122) !      0.14   33.0   0.0  cm        1      290 []      102476      102633 + .. 0.77    no 0.44

                                              v                                         v            v            NC
                                ::::::::::::::{{{{{{{{{{{{{,,,~~~~~~~~~~~~~}}}}}}}}}}}}.},<<<<<<<<<<-<<-<<<____>> CS
  CDKN1B-3UTR_human_fig1      1 UCUGUAAAAACACUgaaaaauuauaCuAAC*[118]**[34]*aGuauaauuuuu.cGuaauGuGugaAaaAgauGCCAau 219   
                                U UG AAA  C CU A:::A:U:U:C:AA              :G:A:A:U:::U  G:A:U:UG::AA     : C A: 
          VIIS01001216.1 102476 UUUGCAAACUCCCU-AGUGAGUUUGCAAA-*[ 13]**[ 9]*UGCAAACUCACUaGGGAGUUUGCAAA---UUCACUAGG 102560
                                ****9887666554.66666666666666.....8.....8..66666666666636899999999997...667778887 PP

                                   v                                                     NC
                                >->>->>>>>>>>>>,,,,,<<<<<--~~~~~~>>>>>:::::::::::::::::: CS
  CDKN1B-3UTR_human_fig1    220 cAuuGucaCaCauuaAGUAAuCaauAA*[21]*auuGaGUCAAAAAAAAAAAAAAA 290   
                                 A   U::CA:A:U:A U A:C::U A      A::G:GUCAAA AAAA  AAA  
          VIIS01001216.1 102561 GA-GUUUGCAAACUCACUGACCGGUCA*[24]*AUUGGGUCAAAUAAAAUCAAAUG 102633
                                75.569999999999********9965...7..99********************* PP

>> QANH01000094.1  Harpegnathos saltator strain DR-91 scaffold93, whole genome shotgun sequence
  rank     E-value  score  bias mdl mdl from   mdl to       seq from      seq to       acc trunc   gc
 -----   --------- ------ ----- --- -------- --------    ----------- -----------      ---- ----- ----
 (123) !      0.14   33.0   0.0  cm        1      290 []      960661      960408 - .. 0.88    no 0.44

                                                       v                                                          NC
                                ::::::::::::::{{{{{{{{{{{{{,,,[[[[[[[.---[[[[[[[,,,,,,,,,,((((--((((((~~~~~~      CS
  CDKN1B-3UTR_human_fig1      1 UCUGUAAAAACACUgaaaaauuauaCuAACuuauuua.UGUcaaaaGaUUUUUUUUAAuCuaGACaacac*[19]*      88    
                                U U  A   A A  G:AA::::: AC:AA ::A: :A    C::::G:                            
          QANH01000094.1 960661 UUUUCAUCCAGAAAGCAAUCCAGCACGAAAACAAGCAc---CGUGUGC----------------------*[14]*      960603
                                ****************************9999999993...4444443.........................5..      PP

                                                                                    v                             NC
                                ~~~~~~,))))))--))))~~~~~~,,]]]]]]]-]]]]]]],~~~~~~}}}}}}}}}}}}},<<<<<<<<<<-<<-<<<_ CS
  CDKN1B-3UTR_human_fig1     89 *[19]*UguguuGGGuaGa*[11]*CCuCuuuugUuaaauaaU*[33]*aGuauaauuuuucGuaauGuGugaAaaAgauG 214   
                                                           :C::::G U: :U::U      :GU :::::UU:C U::UG::UGAAAA ::UG
          QANH01000094.1 960602 *[ 5]*-------------*[14]*--GCACACGGUGUUUGUU*[ 2]*CGUACUGGAUUGCUUGCUGGAUGAAAAUACUG 960534
                                ...9..................8....4444444499999997...8..*******************************9 PP

                                                                       vv   v     v    vv                         NC
                                _~~~~~~>>>->>->>>>>>>>>>,,,,,.<<<<<---<<<--<<_____>>--->>>>>>>>:::::::::::::::::: CS
  CDKN1B-3UTR_human_fig1    215 C*[ 2]*aucAuuGucaCaCauuaAGUAA.uCaauAAAGaaAACuUCCAUaGCUAuuCauuGaGUCAAAAAAAAAAAAAAA 290   
                                C      A::AUU UCA::CA::AAG AA :CA::A  G  AAC   CA  G     C::UG: U AA A   AAA AAA 
          QANH01000094.1 960533 C*[52]*AGUAUUUUCAUCCAGCAAGCAAuCCAGCA-CGAAAACAAGCACCGUGUGCCGCUGGCUUAAGAUUGAAAUAAAU 960408
                                7...*..*******************9887999996.58888888888888877788899********************* PP

>> HG824378.1  Globodera pallida Lindley genomic scaffold, pathogens_Gpal_scaffold_5790, whole genome shotgun sequence
  rank     E-value  score  bias mdl mdl from   mdl to       seq from      seq to       acc trunc   gc
 -----   --------- ------ ----- --- -------- --------    ----------- -----------      ---- ----- ----
 (124) !      0.14   33.0   5.6  cm        1      290 []         839         979 + .. 0.85    no 0.28

                                                                                                                     NC
                             ::::::::::::::{{{{{{{{{{{{{,,,[[[[[[[---[[[[[[[,,,,,,,,,,((((--((((((~~~~~~~~~~~~,))))) CS
  CDKN1B-3UTR_human_fig1   1 UCUGUAAAAACACUgaaaaauuauaCuAACuuauuuaUGUcaaaaGaUUUUUUUUAAuCuaGACaacac*[19]**[19]*Uguguu 113
                             U U UAAAAA A  ::::::UU:U::                                                             
              HG824378.1 839 UUUUUAAAAAAAACCCGUUUUUUUUU-------------------------------------------*[ 2]**[ 2]*------ 868
                             **********9999999999998876..............................................8.....9........ PP

                                                                                                                     NC
                             )--))))~~~~~~,,]]]]]]]-]]]]]]]~~~~~~}}}}}}}}}}}}},<<<<<<<<<<-<<-<<<.____>>>->>->>>>>>>> CS
  CDKN1B-3UTR_human_fig1 114 GGGuaGa*[11]*CCuCuuuugUuaaauaa*[34]*aGuauaauuuuucGuaauGuGugaAaaAgau.GCCAaucAuuGucaCaCau 232
                                                                  ::A:AA::::::G :A::::::A :: ::U    AA::A:: U::::::U
              HG824378.1 869 -------*[ 4]*-----------------*[ 4]*-AAAAAAAAACGGGGGAAAAAAAACCGUUUUuUUUAAAAACGUUUUUUUUU 926
                             ..........*......................9...67888888999999999999999999776625678888999999999999 PP

                                    vv           vv     vv         vv                   NC
                             >>,,,,,<<<<<---<<<--<<_____>>--->>>>>>>>:::::::::::::::::: CS
  CDKN1B-3UTR_human_fig1 233 uaAGUAAuCaauAAAGaaAACuUCCAUaGCUAuuCauuGaGUCAAAAAAAAAAAAAAA 290
                             : A      ::UAAA:AAAA++ CC    C  UU:A::G G  AAAAAAAAAAAAAAA
              HG824378.1 927 UUACGGG--GGUAAAAAAAAAA-CCCC--CGGUUUACCGGGGUAAAAAAAAAAAAAAA 979
                             9988766..9**9999998844.3333..567************************** PP

>> CM022048.1  Spodoptera exigua isolate WH-S chromosome 2, whole genome shotgun sequence
  rank     E-value  score  bias mdl mdl from   mdl to       seq from      seq to       acc trunc   gc
 -----   --------- ------ ----- --- -------- --------    ----------- -----------      ---- ----- ----
 (125) !      0.14   32.9   0.0  cm       36      143 ..     7454794     7454899 + .. 0.91    no 0.34

                                            v            v          v v             v v                          NC
                                 [[---[[[[[[[.,,,,,,,,,,((((--((((((<<<-<<<_____>>>->>>,,,,,<<<<<____.>>>>>,)))) CS
  CDKN1B-3UTR_human_fig1      36 uaUGUcaaaaGa.UUUUUUUUAAuCuaGACaacacaCaAGCCAAAGUGGCAuGuUUUGUGCauuUGUA.aauGCUgugu 112    
                                 :A GU:AA:AG  UUUU UUUAAU U:GA:AA::: : AGC:AAA U:GCA : U U UGCA    UA   UGCU:::U
              CM022048.1 7454794 AACGUAAACAGGgUUUUGUUUAAUAUGGAGAAUGAUUGAGCUAAAUUAGCAAAUUAUCUGCAUUAUUAuGGUGCUUCGU 7454872
                                 **********97467777999******************************************98877699******** PP

                                       v           v          NC
                                 ))--)))),,,~~~~~,,]]]]]]]-]] CS
  CDKN1B-3UTR_human_fig1     113 uGGGuaGaAUA*[8]*CCuCuuuugUua 143    
                                 U:G :A AAU      C  CU:UU:UU:
              CM022048.1 7454873 UCGACACAAUG*[4]*CUACUGUUUUUU 7454899
                                 *********86..4..5578******** PP

>> JAAAXY0100389392.1  Magicicada septendecim isolate J4GVPIW7D5 389400, whole genome shotgun sequence
  rank     E-value  score  bias mdl mdl from   mdl to       seq from      seq to       acc trunc   gc
 -----   --------- ------ ----- --- -------- --------    ----------- -----------      ---- ----- ----
 (126) !      0.15   32.9   0.0  cm       15      195 ..         249         395 + .. 0.83    no 0.44

                                        v                                              v                   v     vvv NC
                             {{{{{{{{{{{{{,,,[[[[[[[---[[[[[[[,,,,,...,,,,,((((--((((((<<<-<<<_____..>>>->>>,,,,,<<< CS
  CDKN1B-3UTR_human_fig1  15 gaaaaauuauaCuAACuuauuuaUGUcaaaaGaUUUUU...UUUAAuCuaGACaacacaCaAGCCAAAGU..GGCAuGuUUUGUGCa 96 
                             GAAAAA:::U: UAA  U:UU::   CAAAAG: UU        AA:: A  C:::AC C:AG :AAAG   : C :G UUUGU   
      JAAAXY0100389392.1 249 GAAAAACGUUUCUAAAGUGUUCG--ACAAAAGGGUUGAgagCCGAACGUACCCCUAAC-CGAGGUAAAGGaaAUCUCGGUUUGU--- 329
                             ***********************..5*******998762225689****998887776.7777777776333777777777765... PP

                             vv    vvvvv                                                 v            NC
                             <<____>>>>>,))))))--)))),,,<<____>>,,]]]]]]]-]]]]]]],~~~~~~}}}}}}}}}}}}} CS
  CDKN1B-3UTR_human_fig1  97 uuUGUAaauGCUguguuGGGuaGaAUAGGUUUUCCCCuCuuuugUuaaauaaU*[33]*aGuauaauuuuuc 195
                               U U A  +C GU:::GGGU ::AU GGUU UCC C:CUUUUGU::AA:A U      A :A:::UUUUUC
      JAAAXY0100389392.1 330 --UUUUACCUCGGUUAGGGGUGCGAUCGGUUCUCCACUCUUUUGUCGAACAUU*[ 2]*ACAAACGUUUUUC 395
                             ..4444555556777788889*******************************8...8..************* PP

>> PKSA02004968.1  Ixodes scapularis tig02187040, whole genome shotgun sequence
  rank     E-value  score  bias mdl mdl from   mdl to       seq from      seq to       acc trunc   gc
 -----   --------- ------ ----- --- -------- --------    ----------- -----------      ---- ----- ----
 (127) !      0.16   32.8   0.0  cm        1      290 []      233789      233671 - .. 0.91    no 0.42

                                                                                                                v NC
                                ::::::::::::::{{~~~~~~~}},<<<<<<<<<<-<<-<<<~~~~~~>>>->>->>>>>>>>>>,,,,,<<<<<---<< CS
  CDKN1B-3UTR_human_fig1      1 UCUGUAAAAACACUga*[177]*ucGuaauGuGugaAaaAgau*[ 4]*aucAuuGucaCaCauuaAGUAAuCaauAAAGa 249   
                                UC G A A     UGA       UC ::AUG::U:: A: G::      ::CA:U ::A::CAU::AG  AUC:: A A: 
          PKSA02004968.1 233789 UCAGAACAUGAGAUGA*[  5]*UCUCGAUGCCUCGUACUGCA*[10]*UGCAGUACGAGGCAUCGAGCUAUCUGUAGAAA 233707
                                ****999998888887....9..899*************9998...6..8999***********************99999 PP

                                    v     v     v                         NC
                                <--<<_____>>--->>>>>>>>:::::::::::::::::: CS
  CDKN1B-3UTR_human_fig1    250 aAACuUCCAUaGCUAuuCauuGaGUCAAAAAAAAAAAAAAA 290   
                                AAAC       GCUAU : ::GA   AAAAAAAAAAAA  A
          PKSA02004968.1 233706 AAACC-----AGCUAUCUGUAGAAAAAAAAAAAAAAAACUA 233671
                                99975.....57***************************** PP

>> ML142790.1  Bursaphelenchus xylophilus strain BxCN unplaced genomic scaffold sBxCN00001, whole genome shotgun sequenc
  rank     E-value  score  bias mdl mdl from   mdl to       seq from      seq to       cyksc trunc   gc
 -----   --------- ------ ----- --- -------- --------    ----------- -----------      ------ ----- ----
 (128) !      0.16   32.8  11.1  cm        1      290 []     5647829     5647525 - ..   19.1    no 0.33

                                                vv   v            v       v                                      NC
                                 ::::::::::::::{{{{{{{{{{{{{,,,[[[[[[[---[[[[[[[,,,,,,,,,,((((--((((((<<<-<<<___ CS
  CDKN1B-3UTR_human_fig1       1 UCUGUAAAAACACUgaaaaauuauaCuAACuuauuuaUGUcaaaaGaUUUUUUUUAAuCuaGACaacacaCaAGCCAAA 79     
                                  CUGU  AAA    :  AAA ::U::U   ::: :U:   CA:AA:: UUUUUU  AU: A A::    :CAA:::A A
              ML142790.1 5647829 ACUGUGCAAA----AAUAAAUGUUUUUUCGCACAGUG---CAGAAACAUUUUUUAGAUGUACAGU----GCAAAAUACA 5647762

                                                                                          v     v                NC
                                 __>>>->>>,,,,,<<<~~~~~~>>>,))))))--)))),,,<<____>>,,]]]]]]]-]]]]]]],,~~~~~~}}}} CS
  CDKN1B-3UTR_human_fig1      80 GUGGCAuGuUUUGUGCa*[ 8]*uGCUguguuGGGuaGaAUAGGUUUUCCCCuCuuuugUuaaauaaUA*[32]*aGua 186    
                                   ::: UG:  UGUGCA      UGC     :: GU :AA A: UUU  : C::UU: G :A: ::: A      A::A
              ML142790.1 5647761 AAAUUCUGCACUGUGCA*[25]*UGC-----ACAGUGCAAAAUUUUU-GAUCGUUUC-G-CACCGUGCA*[ 3]*AAAA 5647675

                                   v   vv                v v    v v                     v          v             NC
                                 }}}}}}}}},<<<<<<<<<<-<<-<<<____>>>->>->>>>>>>>>>,,,,,<<<<<~~~~~~>>>>>:::::::::: CS
  CDKN1B-3UTR_human_fig1     187 uaauuuuucGuaauGuGugaAaaAgauGCCAaucAuuGucaCaCauuaAGUAAuCaau*[23]*auuGaGUCAAAAAAA 282    
                                 :: UUU  :G:A:UGUG::AAAAA A      U AUU U::CACA:U: G AA:: :U      A: :: UCAAAAAAA
              ML142790.1 5647674 ACUUUUUCUGCACUGUGCAAAAAACAU----UUUAUUUUUGCACAGUGCGAAAAAUUU*[73]*AAUUUUUCAAAAAAA 5647533

                                          NC
                                 :::::::: CS
  CDKN1B-3UTR_human_fig1     283 AAAAAAAA 290    
                                 AAAAAAAA
              ML142790.1 5647532 AAAAAAAA 5647525

>> QVRM01004035.1  Dermanyssus gallinae isolate Moredun Mite_4035, whole genome shotgun sequence
  rank     E-value  score  bias mdl mdl from   mdl to       seq from      seq to       acc trunc   gc
 -----   --------- ------ ----- --- -------- --------    ----------- -----------      ---- ----- ----
 (129) !      0.16   32.8   1.6  cm        1      290 []       37930       38108 + .. 0.70    no 0.33

                                                                             vvv                        vvv        NC
                               ::::::::::::..::{{{{{{{{{{{{{,,,[[[[[[[---[[[[[[[,,,,,,,,,,~~~~~~~~~~~~,,]]]]]]]..- CS
  CDKN1B-3UTR_human_fig1     1 UCUGUAAAAACA..CUgaaaaauuauaCuAACuuauuuaUGUcaaaaGaUUUUUUUUAA*[63]**[11]*CCuCuuuug..U 141  
                               U  G AAAA  A  C GAA:A::U:::::A  U:::U:: G :::AA+AUU                         U:::  U
          QVRM01004035.1 37930 UAAGCAAAAUGAauCAGAAUACCUUGGUGAUUUCGGUCUAGCGGCAAAAUU--------*[ 9]**[ 7]*-----UGCCgcU 38003
                               *****9998654115566666666666666666666665433333333332...........8.....8.......3333224 PP

                                                                           v            v       v          v       NC
                               ]]]]]]],~~~~~~}}}}}}}}}}}}},<<~~~~~~>>,,,,,<<<<<---<<<--<<_____..>>--->>>>>>>>::::: CS
  CDKN1B-3UTR_human_fig1   142 uaaauaaU*[33]*aGuauaauuuuucGua*[34]*uaAGUAAuCaauAAAGaaAACuUCCAU..aGCUAuuCauuGaGUCAA 277  
                               ::A:::A       :::::A::U:UUC :A      U:A U AU A:: AA::AA :    AU   : UAU::::U A   AA
          QVRM01004035.1 38004 AGACCGAA*[ 2]*CACCAAGGUAUUCUGA*[19]*UCAUUUAUCAGCCAAACAAUUUCGUAUcgCAUUAUGUGUUAAAAAAA 38095
                               56666664...6..6666666666666666...9..67****************9975444443346899************* PP

                                             NC
                               ::::::::::::: CS
  CDKN1B-3UTR_human_fig1   278 AAAAAAAAAAAAA 290  
                               AAAAAAAAAAAAA
          QVRM01004035.1 38096 AAAAAAAAAAAAA 38108
                               ************* PP

>> WHPX01000584.1  Actinia equina isolate AE1 utg23732, whole genome shotgun sequence
  rank     E-value  score  bias mdl mdl from   mdl to       seq from      seq to       acc trunc   gc
 -----   --------- ------ ----- --- -------- --------    ----------- -----------      ---- ----- ----
 (130) !      0.16   32.8   0.3  cm        1      290 []      106878      106654 - .. 0.85    no 0.36

                                                           v                 v                            v       NC
                                ::::::::::::::{{{{{{.{{{{{{{,,,[[[[[[[---[[[[[[[,,,,,,,,,,~~~~~~~~~~~~,,]]]]]]]-] CS
  CDKN1B-3UTR_human_fig1      1 UCUGUAAAAACACUgaaaaa.uuauaCuAACuuauuuaUGUcaaaaGaUUUUUUUUAA*[63]**[11]*CCuCuuuugUu 142   
                                U UG      CA  ::AAAA : :U:  AAC : U U: GU:AAA G:  U UUUUAA              :C UUU: :
          WHPX01000584.1 106878 UGUGACCUUCCAUGGGAAAAcGUGUUGUAACGCUUUUCCGUUAAACGGCCUAUUUUAA*[ 5]**[ 6]*-GCCUUUUGAG 106800
                                *****************9999**********************************998...9.....8...5********* PP

                                        v  v vv               vv     v  vv             vvvvvvvvvv      v    v     NC
                                ]]]]]],,<<<<<<<<<_____~~~~~~>>>>---->>>>>}}}}}}}}}}}}},<<<<<<<<<<-<<-<<<____>>>-> CS
  CDKN1B-3UTR_human_fig1    143 aaauaaUAuGGCuauGCUUAAA*[ 5]*GCauACUGaGCCaaGuauaauuuuucGuaauGuGugaAaaAgauGCCAaucAu 222   
                                A A : UA :G U+UGC   AA      GC  ACUGA C:   :A: :UUUU::G           AAA :  C A :  U
          WHPX01000584.1 106799 AGAGGUUAACGCUUUGCCAGAA*[14]*GC--ACUGAACGGUUAACGCUUUUCUG-----------AAAUGACCUAACGGU 106724
                                *************887765554...8..77..69*********************...........444444444444444 PP

                                  vvvvvvvvvv       v                             v                     NC
                                >->>>>>>>>>>,,,,,<<<<<---<<<..--<<_____>>--->>>>>>>>:::::::::::::::::: CS
  CDKN1B-3UTR_human_fig1    223 uGucaCaCauuaAGUAAuCaauAAAGaa..AACuUCCAUaGCUAuuCauuGaGUCAAAAAAAAAAAAAAA 290   
                                U U+++++A+  A UAA:   U   :AA    :UU CAUA: U UU:A   : U AAAAAAAAAAAAAAA
          WHPX01000584.1 106723 UUUUUAUAAACGAUUAACGCUUUGUCAAcgGUUUUUCAUAAUUUUUGAGAUGUUAAAAAAAAAAAAAAAA 106654
                                4444455566668888888888888888444799999********************************* PP

>> KZ497583.1  Ephemera danica unplaced genomic scaffold scaffold153, whole genome shotgun sequence
  rank     E-value  score  bias mdl mdl from   mdl to       seq from      seq to       acc trunc   gc
 -----   --------- ------ ----- --- -------- --------    ----------- -----------      ---- ----- ----
 (131) !      0.17   32.7   0.0  cm        1      290 []      622312      622585 + .. 0.80    no 0.41

                                              v   vv                                                              NC
                                ::::::::::::::{{{{{{{{{{{{{...,,,[[[[[[[---[[[[[[[,,,,,,,,,,((((--((((((<<<-<<<__ CS
  CDKN1B-3UTR_human_fig1      1 UCUGUAAAAACACUgaaaaauuauaCu...AACuuauuuaUGUcaaaaGaUUUUUUUUAAuCuaGACaacacaCaAGCCAA 78    
                                 CUGUAA A      AA:  :::U:CU   A  :UAU:::   CAAA:::  U UU UA :C::  C:A::::::A:C   
              KZ497583.1 622312 CCUGUAAGAGAGAGUAAGACCCCUGCUuuaACGGUAUCCC--CCAAAUAUCCUCUUAUAUCCCGCGCGAGGGGAUAAC--- 622387
                                *******999888888999899999985533457888888..355555556677888899999999999998776655... PP

                                                                           v     v                                NC
                                ___>>>->>>,,,,,<<<~~~~~~>>>,))))))--)))),,,<~~~~~>,,]]]]]]]-]]]]]]],,<~~~~~~>}}}} CS
  CDKN1B-3UTR_human_fig1     79 AGUGGCAuGuUUUGUGCa*[ 8]*uGCUguguuGGGuaGaAUAG*[6]*CCCuCuuuugUuaaauaaUAu*[30]*aaGua 186   
                                 GU G: :::U   U::A      U:: :::U:G G::G:AUA         :::UUUG :::AUA:U U      AAG:A
              KZ497583.1 622388 UGU-GUUAUUUCCCUAUA*[26]*UAUCCCCUCGCGCGGGAUAA*[3]*AGGAUAUUUGGGGGAUACUGU*[ 2]*AAGCA 622481
                                355.55566666555555...9..66688999999999999983..3..255555555558888888866...6..59999 PP

                                   vv    v   vv                                 vv        v      v     v     v    NC
                                }}}}}.}}}},<<<<<<<<<<-<<..-<<<____>>>-.>>->>>>>>>>>>,,,,,<<<<<---<<<--<<_____>>-- CS
  CDKN1B-3UTR_human_fig1    187 uaauu.uuucGuaauGuGugaAaa..AgauGCCAaucA.uuGucaCaCauuaAGUAAuCaauAAAGaaAACuUCCAUaGCU 263   
                                :::   :UU  U:  ::G G:AAA  A::UG  AA::A UU :C C::  :AAG A U  AUAA  A: A: U     : U
              KZ497583.1 622482 GGGACcCUUUUUCACAGGGGGAAAgcAGGUGGAAAUUAaUUUCCUCCUAGGAAGAAGUGUAUAAUUAUGAAGU----GUAU 622558
                                999752688999999*********99***********999************************999999654....4567 PP

                                   v   v                    NC
                                ->>>>>>>>:::::::::::::::::: CS
  CDKN1B-3UTR_human_fig1    264 AuuCauuGaGUCAAAAAAAAAAAAAAA 290   
                                A:U AU  AGU AAA AAAAAA AAAA
              KZ497583.1 622559 AAUUAUGAAGUGAAAUAAAAAAGAAAA 622585
                                9************************** PP

>> JAAAKQ010074001.1  Zanna intricata isolate ZP7V8E2CI4, whole genome shotgun sequence
  rank     E-value  score  bias mdl mdl from   mdl to       seq from      seq to       acc trunc   gc
 -----   --------- ------ ----- --- -------- --------    ----------- -----------      ---- ----- ----
 (132) !      0.17   32.7   0.3  cm        1      290 []   495508895   495509084 + .. 0.91    no 0.34

                                                  v  v     v      v    v                                       NC
                                   ::::::::::::::{{{{{{{{{{{{{,,,[[[[[[[---[[[[[[[,,,,,,,,,,~~~~~~~~~~~~,,]]]] CS
  CDKN1B-3UTR_human_fig1         1 UCUGUAAAAACACUgaaaaauuauaCuAACuuauuuaUGUcaaaaGaUUUUUUUUAA*[63]**[11]*CCuCuu 137      
                                   U U U   A C CU: A: :: AU CUA C: A::U U U:                                  
       JAAAKQ010074001.1 495508895 UUUUUUGGAUCCCUUUAUAUAUAUACUAGCACACCUUUUUU----------------*[ 9]**[ 8]*------ 495508952
                                   ****************************9999999988776...................9.....9........ PP

                                       v    v             v     v  v     v                              v      NC
                                   ]]]-]]]]]]],,<~~~~~~>}}}}}}}}}}}}},<<<<<<<<<<-<<-<<<____>>>->>->>>>>>>>>>,, CS
  CDKN1B-3UTR_human_fig1       138 uugUuaaauaaUAu*[30]*aaGuauaauuuuucGuaauGuGugaAaaAgauGCCAaucAuuGucaCaCauuaAG 236      
                                     :U A::U :U :      :AG AU :: :U : U:A :UGU:: ::  :UG  AA:  ::G::ACA: U:A  
       JAAAKQ010074001.1 495508953 --GUUAGGUAUUUC*[ 4]*GAGAAUGUAGAUUAAUGAUUUGUAGCGUGUGUGAAAAUGCACGCUACAAUUCAUU 495509023
                                   ..678999999876...8..7****************************************************86 PP

                                                                                                 NC
                                   .....,,,<<<<<---<<.<--<<_____>>--->>.>>>>>>:::::::::::::::::: CS
  CDKN1B-3UTR_human_fig1       237 .....UAAuCaauAAAGa.aAACuUCCAUaGCUAuu.CauuGaGUCAAAAAAAAAAAAAAA 290      
                                         A :C:: AAAGA A AC:U  AU:G   UU C ::G: U AAAAAAAAAAAAAAA
       JAAAKQ010074001.1 495509024 caucuCAUCCUCUAAAGAuAUACCUUAAUGGUGGUUcCGGAGGUUAAAAAAAAAAAAAAAA 495509084
                                   2222257999*******7478************997369********************** PP

>> GL475405.1  Caenorhabditis japonica strain DF5081 unplaced genomic scaffold Scaffold18257, whole genome shotgun seque
  rank     E-value  score  bias mdl mdl from   mdl to       seq from      seq to       cyksc trunc   gc
 -----   --------- ------ ----- --- -------- --------    ----------- -----------      ------ ----- ----
 (133) !      0.17   32.7  10.7  cm        1      290 []      163596      163348 - ..   14.8    no 0.32

                                                                              v                  v    v   vv      NC
                                ::::::::::::::{{{{{{{{{{{{{,,,[[[[[[[---[[[[[[[,,,,,,,,,,((((--((((((<<<-<<<_____ CS
  CDKN1B-3UTR_human_fig1      1 UCUGUAAAAACACUgaaaaauuauaCuAACuuauuuaUGUcaaaaGaUUUUUUUUAAuCuaGACaacacaCaAGCCAAAGU 81    
                                  UGU AAAACA  :AAAAAUU::A::   :U:UUU: GU      A UUUU   AAUC:A  :: :A:: AAG   AA U
              GL475405.1 163596 AUUGUGAAAACA--AAAAAAUUGCAGCGCGGUGUUUGCGU------ACUUUUGAAAAUCAAACGGCAAUGAAAG---AAAU 163527

                                vv   v                         v           v      v  v                            NC
                                >>>->>>,,,,,<<<<<____>.>>>>,))))))--)))),,,<<____>>,,]]]]]]]-]]]]]]]~~~~~~}}}}}}} CS
  CDKN1B-3UTR_human_fig1     82 GGCAuGuUUUGUGCauuUGUAa.auGCUguguuGGGuaGaAUAGGUUUUCCCCuCuuuugUuaaauaa*[34]*aGuauaa 189   
                                ++CAU :    UG:A :   A:  U:C :U: ::G U:GAAU          C        :AAA:A:      ::U::AA
              GL475405.1 163526 AUCAUGCAAAAUGGAGAGAAAUgUUCCCAUUUUCGUUUGAAUUUUAAAAGUAC-------ACAAACAC*[ 3]*GCUGCAA 163456

                                                      v     v  v       v   v  v                       NC
                                }}}}}},~~~~~~,,,,,<<<<<---<<<--<<_____>>--->>>>>>>>:::::::::::::::::: CS
  CDKN1B-3UTR_human_fig1    190 uuuuucG*[38]*AGUAAuCaauAAAGaaAACuUCCAUaGCUAuuCauuGaGUCAAAAAAAAAAAAAAA 290   
                                UUUUU:G       G  A::AA AAA:A AA :U   U: C   U: UU::G  AAAAAAAAAAAAAA 
              GL475405.1 163455 UUUUUUG*[45]*UGCGAAAAACAAAAAAAAAAUUUUUUGCAUAUUUUUUUGCGAAAAAAAAAAAAAAC 163348

>> JXSR01S017065.1  Ophiothrix spiculata isolate Osp01 Scaffold25356, whole genome shotgun sequence
  rank     E-value  score  bias mdl mdl from   mdl to       seq from      seq to       acc trunc   gc
 -----   --------- ------ ----- --- -------- --------    ----------- -----------      ---- ----- ----
 (134) !      0.17   32.7   0.1  cm        1      290 []        5084        5230 + .. 0.97    no 0.35

                                            v    v     v       v              v                                     NC
                              ::::::::::::::{{{{{{{{{{{{{,,,[[[[[[[-~~~~~~~]]]]]]],,<<<<<<<<<__________>>>>---->>>> CS
  CDKN1B-3UTR_human_fig1    1 UCUGUAAAAACACUgaaaaauuauaCuAACuuauuuaU*[103]*uaaauaaUAuGGCuauGCUUAAAAGGUUGCauACUGaGCC 181 
                              U    AAA       :AA  UU::A :A  UUA ::A        U:: UAAUA     :UGCU AA     UGCA:A U     
         JXSR01S017065.1 5084 UUGCCAAAUGUUUCCCAAUAUUGCACAAGGUUAUGCAA*[  3]*UGCCUAAUA-----UUGCUCAAUGUUGUGCAAAGU----- 5154
                              *********************************99996....7..9999*****.....*******************98..... PP

                                v     v    v    vv  v                      v  vv                             NC
                              >}}}}}}}}}}}}},<<<<<<<<<<-<<-<<<____>>>->>->>>>>>>>>>,~~~~~~:::::::::::::::::: CS
  CDKN1B-3UTR_human_fig1  182 aaGuauaauuuuucGuaauGuGugaAaaAgauGCCAaucAuuGucaCaCauuaA*[37]*GUCAAAAAAAAAAAAAAA 290 
                               : U::AA  UU: G:AA  U: ::AAAA::UGCC A:: UUG:: :A  UU:       GU AAAAAAAAAAAAAAA
         JXSR01S017065.1 5155 -UAUGCAAAGUUGCGCAAGGUUAUGAAAAGUUGCCCAAUGUUGCACAAAGUUGC*[ 5]*GUUAAAAAAAAAAAAAAA 5230
                              .****************************************************6...7..****************** PP

>> FZSS01002454.1  Nippostrongylus brasiliensis strain MIMR genome assembly, contig: tig00022040, whole genome shotgun s
  rank     E-value  score  bias mdl mdl from   mdl to       seq from      seq to       acc trunc   gc
 -----   --------- ------ ----- --- -------- --------    ----------- -----------      ---- ----- ----
 (135) !      0.18   32.6   0.1  cm        1      290 []      810749      810529 - .. 0.70    no 0.37

                                                              vv    v                       v                     NC
                                ::::::::::::::{{{{{{{{{{{{{,,,[[[[[[[---[[[[[[[,,,,,,,,,,((((--((((((<<<-<<<_____ CS
  CDKN1B-3UTR_human_fig1      1 UCUGUAAAAACACUgaaaaauuauaCuAACuuauuuaUGUcaaaaGaUUUUUUUUAAuCuaGACaacacaCaAGCCAAAGU 81    
                                U U U AA     U:::A::UU:U:C:     A:UUA  U:A:::::UU      A ::: GAC::::::CAAGCCAAAGU
          FZSS01002454.1 810749 UUUUUCAACCACGUCGGACGUUUUUCA-----AAUUAAUUGACGUUUUUCAAACCACGUCAGACGUUUUUCAAGCCAAAGU 810674
                                ***997765444444444444444444.....4444556788888888999999999************************ PP

                                             v          v           v      v      v          v    vv  vvvvvv      NC
                                >>>->>>,,,,,<<<<<____>>>>>,.))))))--)))),,,<<____>>,,]]]]]]]-]]]]]]],,<<<<<<<<<__ CS
  CDKN1B-3UTR_human_fig1     82 GGCAuGuUUUGUGCauuUGUAaauGCU.guguuGGGuaGaAUAGGUUUUCCCCuCuuuugUuaaauaaUAuGGCuauGCUU 161   
                                GGC UG:   GU  :::  U :::  U :::::G   ::: U G  UUU    :::::U:  AA:U+   U++++A::C U
          FZSS01002454.1 810673 GGCUUGAGAAGUGUCCAAUU-UGGUUUgAAAACGUCCGACUUGG--UUU--GAAAACGUCC-AAUUUGGCUUAAAAAACGU 810599
                                *********99998888665.55555516789**9999999874..445..7788888886.4444444444444444444 PP

                                           v    vvvvv                                             NC
                                ________>>>>---->>>>>}}}}}}}}}}}}},~~~~~~~~~~~~:::::::::::::::::: CS
  CDKN1B-3UTR_human_fig1    162 AAAAGGUUGCauACUGaGCCaaGuauaauuuuucG*[38]**[38]*GUCAAAAAAAAAAAAAAA 290   
                                 AAA  U G::          :G:A:AA::U:::             GU AAAA  A A A AAA
          FZSS01002454.1 810598 CAAAUUUGGUU----------UGAAAAACGUCCGA*[14]**[13]*GUGAAAAUGAUAUAUAAA 810529
                                44444444444..........44444444444443...6.....8..****************** PP

>> CM022904.1  Branchiostoma floridae strain S238N-H82 chromosome 19, whole genome shotgun sequence
  rank     E-value  score  bias mdl mdl from   mdl to       seq from      seq to       acc trunc   gc
 -----   --------- ------ ----- --- -------- --------    ----------- -----------      ---- ----- ----
 (136) !      0.19   32.5   2.7  cm        1      290 []     3789969     3789808 - .. 0.88    no 0.35

                                                                                                                 NC
                                 ::::::::::::::{{{{{{{{{{{{{,,,[[[[[[[---[[[[[[[,,,,,,,,,,~~~~~~~~~~~~,,]]]]]]]- CS
  CDKN1B-3UTR_human_fig1       1 UCUGUAAAAACACUgaaaaauuauaCuAACuuauuuaUGUcaaaaGaUUUUUUUUAA*[63]**[11]*CCuCuuuugU 141    
                                 U UG AAAAA A U       ::UAC:   U:: :::                                          
              CM022904.1 3789969 UGUGAAAAAAGAAU------UAUUACCCUUUGGUGGGC-------------------*[ 7]**[ 7]*---------- 3789924
                                 **************......567899999****99875......................9.....*............ PP

                                             vv                      vv                                          NC
                                 ]]]]]]],,<<<<<<<<<__________>>>>---->>>>>}}}}}}}}}}}}},<~~~~~~>,,,,,<<<<<---<<< CS
  CDKN1B-3UTR_human_fig1     142 uaaauaaUAuGGCuauGCUUAAAAGGUUGCauACUGaGCCaaGuauaauuuuucGu*[36]*aAGUAAuCaauAAAGaa 250    
                                 ::: ::A A:::  :U:CUUAAA   UUG:A:A     ::::GUA::       G:      :  U A:CAA:AAA:AA
              CM022904.1 3789923 UCCGCCACACACACUUCCUUAAAUAUUUGGAAAAAAUGGUGGGUAAUG------GA*[ 9]*UCCUUACCAAAAAAAAA 3789848
                                 7899******************************99999**9998764......54...5..3556689**99999999 PP

                                                                     NC
                                 --~~~~~~->>>>>>>>:::::::::::::::::: CS
  CDKN1B-3UTR_human_fig1     251 AA*[11]*AuuCauuGaGUCAAAAAAAAAAAAAAA 290    
                                 AA       UU::UUG:GU   AAAAAAAAAAAAA
              CM022904.1 3789847 AA*[11]*UUUUUUUGGGUUUUAAAAAAAAAAAAA 3789808
                                 87...8..59************************* PP

>> WURT01075556.1  Holothuria glaberrima isolate H2VCXXNX1Q, whole genome shotgun sequence
  rank     E-value  score  bias mdl mdl from   mdl to       seq from      seq to       acc trunc   gc
 -----   --------- ------ ----- --- -------- --------    ----------- -----------      ---- ----- ----
 (137) !      0.19   32.5   0.4  cm        1      290 []   195730011   195730123 + .. 0.88    no 0.32

                                                                                                               NC
                                   ::::::::::::::{{{{{{{{{{{{{,,,~~~~~~~~~~~~~}}}}}}}}}}}}},<<<~~~~~~>>>,,,,,< CS
  CDKN1B-3UTR_human_fig1         1 UCUGUAAAAACACUgaaaaauuauaCuAAC*[118]**[34]*aGuauaauuuuucGuaa*[32]*uuaAGUAAu 240      
                                    CUG A  AACACUG:AA::UU:::CU                AG:::AA::UU:C  :A      U: A   AU
          WURT01075556.1 195730011 ACUGCAC-AACACUGUAAGGUUUGGCUU--*[  4]**[ 3]*AGCCAAACCUUACUGUA*[ 1]*UAUAUCUAU 195730071
                                   ****975.689***************95......9.....*..9************9765...9..455666666 PP

                                     v                           v                      NC
                                   <<<<..---<<<--<<_____>>--->>>>>>>>:::::::::::::::::: CS
  CDKN1B-3UTR_human_fig1       241 Caau..AAAGaaAACuUCCAUaGCUAuuCauuGaGUCAAAAAAAAAAAAAAA 290      
                                   :A :   A G: A C   CA  GCU  :C: U:A   AAAAAAAAAAAAAAA
          WURT01075556.1 195730072 UAUAuaGAGGGUAGCUAACAAGGCUGGCCUUUAAAAAAAAAAAAAAAAAAAA 195730123
                                   665521467******************************************* PP

>> QEEW01023095.1  Cordylochernes scorpioides isolate IN4F04 scaffold23413, whole genome shotgun sequence
  rank     E-value  score  bias mdl mdl from   mdl to       seq from      seq to       acc trunc   gc
 -----   --------- ------ ----- --- -------- --------    ----------- -----------      ---- ----- ----
 (138) !       0.2   32.5   0.1  cm        1      290 []       23151       22883 - .. 0.86    no 0.38

                                                  v              v                                   vvv           NC
                               ::::::::::::::{{{{{{{{{{{{{,,,[[[[[[[---[[[[[[[,,,,,.,,,,,((((--((((((<<<-<<<_____> CS
  CDKN1B-3UTR_human_fig1     1 UCUGUAAAAACACUgaaaaauuauaCuAACuuauuuaUGUcaaaaGaUUUUU.UUUAAuCuaGACaacacaCaAGCCAAAGUG 82   
                                  G A AAACA  G:::: ::A:A::A C U:U UAU  :A:A:GAU  U  U  AA:CU:  :::CA:AC           
          QEEW01023095.1 23151 GAAGAAGAAACAAAGGUCGAGAAGAAGAGCUUUUUUAUUCAAGAGGAUGAUCgUACAAGCUUUCGGGCAAACG---------- 23079
                               ***********************************************97665267899999999999999766.......... PP

                                  vvv                      vv    vv            v                   v         v     NC
                               >>->>>~~~~~~,))))))--)))),,,<<____>>,,]]]]]]]-]]]]]]],,~~~~~~}}}}}}}}}}}}},<<<<     CS
  CDKN1B-3UTR_human_fig1    83 GCAuGu*[19]*UguguuGGGuaGaAUAGGUUUUCCCCuCuuuugUuaaauaaUA*[32]*aGuauaauuuuucGuaau     200
[truncated: 1,026,697 more chars]
