# Supplementary material for: Thirteen dubious ways to detect conserved structural RNAs
Source: IUBMB Life. Author manuscript; Available in PMC 2024 Jul 10. (PMC11234323; doi:10.1002/iub.2694)
Supplement: supplementary_material [file NIHMS1907110-supplement-supplementary_material.gz › supplemental_material/Figure9/infernal/CDKN1B-3UTR_human_fig1_invertebrates.Eval_1.0.sto]

# STOCKHOLM 1.0
#=GF AU Infernal 1.1.2

#=GS JZLH01S0326286.1/70-318               DE Eucidaris tribuloides isolate Etri01 Scaffold393679, whole genome shotgun sequence
#=GS JFBF01005499.1/1239-1470              DE Bactrocera dorsalis strain Punador scaffold05500, whole genome shotgun sequence
#=GS JFBF01005499.1/2082-1783              DE Bactrocera dorsalis strain Punador scaffold05500, whole genome shotgun sequence
#=GS JAABVK010001444.1/70555-70323         DE Colias croceus isolate AW_meta_2019 QPacBio.all_path_1445, whole genome shotgun sequence
#=GS JFBF01005499.1/620-332                DE Bactrocera dorsalis strain Punador scaffold05500, whole genome shotgun sequence
#=GS JABSTQ010011203.1/990365-990593       DE Ixodes persulcatus isolate Iper-2018 Seq11203, whole genome shotgun sequence
#=GS FZSS01001627.1/76668-76416            DE Nippostrongylus brasiliensis strain MIMR genome assembly, contig: tig00007957, whole genome shotgun sequence
#=GS WNWK01094774.1/3104-3383              DE Cherax destructor isolate CDF2 Contig094775, whole genome shotgun sequence
#=GS VIGR010498948.1/554-831               DE Penaeus monodon isolate 26D Scaffold498948, whole genome shotgun sequence
#=GS HG823541.1/1023-724                   DE Globodera pallida Lindley genomic scaffold, pathogens_Gpal_scaffold_3901, whole genome shotgun sequence
#=GS JAAQRG010094937.1/3891-3631           DE Babylonia areolata isolate BA9 scf7180001215609, whole genome shotgun sequence
#=GS AAGJ06000013.1/36614539-36614362      DE Strongylocentrotus purpuratus isolate Spur 01 spur5_scaffold_13, whole genome shotgun sequence
#=GS PKSA02006232.1/160972-161176          DE Ixodes scapularis tig00008280, whole genome shotgun sequence
#=GS CADEBD010000393.1/7699564-7699251     DE Arctia plantaginis genome assembly, contig: YY_tarseq_407_arrow_ctg1, whole genome shotgun sequence
#=GS WNWK01090444.1/1519-1776              DE Cherax destructor isolate CDF2 Contig090445, whole genome shotgun sequence
#=GS CACRWE010001275.1/2205-2432           DE Pecten maximus genome assembly, contig: HiC_scaffold_2158_arrow_ctg1, whole genome shotgun sequence
#=GS JABXWC010000013.1/24251497-24251159   DE Tegillarca granosa isolate TG-2019 Hic_asm_12, whole genome shotgun sequence
#=GS CH899013.1/361-119                    DE Drosophila yakuba strain Tai18E2 v2_chrUn_6340 genomic scaffold, whole genome shotgun sequence
#=GS FZSS01003069.1/23752-23501            DE Nippostrongylus brasiliensis strain MIMR genome assembly, contig: tig00023073, whole genome shotgun sequence
#=GS WNWK01050537.1/9227-8958              DE Cherax destructor isolate CDF2 Contig050538, whole genome shotgun sequence
#=GS JABSTQ010008349.1/3425-3657           DE Ixodes persulcatus isolate Iper-2018 Seq8349, whole genome shotgun sequence
#=GS PKSA02004905.1/330038-330165          DE Ixodes scapularis tig00019255, whole genome shotgun sequence
#=GS RICB01087296.1/429-228                DE Leptopilina heterotoma strain Gotheron IDBA_scaffold_94491, whole genome shotgun sequence
#=GS QEWY01003123.1/721-603                DE Baylisascaris schroederi isolate YA01 Scaffold6105, whole genome shotgun sequence
#=GS HG823541.1/881-1003                   DE Globodera pallida Lindley genomic scaffold, pathogens_Gpal_scaffold_3901, whole genome shotgun sequence
#=GS HG824684.1/662-442                    DE Globodera pallida Lindley genomic scaffold, pathogens_Gpal_scaffold_6472, whole genome shotgun sequence
#=GS ADOQ01004915.1/350-644                DE Linepithema humile ctg7180000849608, whole genome shotgun sequence
#=GS PKSA02004554.1/12293-12548            DE Ixodes scapularis tig00009125, whole genome shotgun sequence
#=GS JABSTR010001015.1/892210-891902       DE Haemaphysalis longicornis isolate HaeL-2018 Seq13516_4, whole genome shotgun sequence
#=GS WNWK01000729.1/252350-252131          DE Cherax destructor isolate CDF2 Contig000729, whole genome shotgun sequence
#=GS CM023320.1/5813985-5814258            DE Paralithodes platypus isolate Beidaihe-2018 chromosome 63, whole genome shotgun sequence
#=GS KZ312831.1/20521-20780                DE Leptinotarsa decemlineata strain Imidocloprid resistant unplaced genomic scaffold scaffold472, whole genome shotgun sequence
#=GS CM023456.1/144835362-144835100        DE Haemaphysalis longicornis isolate HaeL-2018 chromosome 9, whole genome shotgun sequence
#=GS FZSS01002500.1/371914-371660          DE Nippostrongylus brasiliensis strain MIMR genome assembly, contig: tig00022120, whole genome shotgun sequence
#=GS KZ808255.1/55488-55234                DE Oncopeltus fasciatus isolate OFAS.00 unplaced genomic scaffold scaffold1504, whole genome shotgun sequence
#=GS FZSS01000327.1/175535-175287          DE Nippostrongylus brasiliensis strain MIMR genome assembly, contig: tig00001582, whole genome shotgun sequence
#=GS NIGP01004783.1/70160-69976            DE Aedes aegypti strain LVP_AGWG AGWG_AaegL5_001742F_quiver_arrow, whole genome shotgun sequence
#=GS VMOF01000035.1/64377228-64377031      DE Trialeurodes vaporariorum isolate IVF HIC_SCAFFOLD_13, whole genome shotgun sequence
#=GS WNWK01024224.1/10848-11094            DE Cherax destructor isolate CDF2 Contig024225, whole genome shotgun sequence
#=GS CH898928.1/237-22                     DE Drosophila yakuba strain Tai18E2 v2_chrUn_6255 genomic scaffold, whole genome shotgun sequence
#=GS CACRWE010003360.1/30-273              DE Pecten maximus genome assembly, contig: HiC_scaffold_450_arrow_ctg1, whole genome shotgun sequence
#=GS VUNX01074647.1/1673108-1673368        DE Anneissia japonica isolate Jap-2015-1 scaffold287833_len2544123_cov190, whole genome shotgun sequence
#=GS WNWK01071107.1/4994-4765              DE Cherax destructor isolate CDF2 Contig071108, whole genome shotgun sequence
#=GS CH897645.1/865-663                    DE Drosophila yakuba strain Tai18E2 v2_chrUn_4972 genomic scaffold, whole genome shotgun sequence
#=GS VSFE01006135.1/18864-19124            DE Cherax quadricarinatus isolate DWN scaff_6136, whole genome shotgun sequence
#=GS CM023453.1/103275318-103275068        DE Haemaphysalis longicornis isolate HaeL-2018 chromosome 6, whole genome shotgun sequence
#=GS KZ899725.1/5494-5242                  DE Machilis hrabei unplaced genomic scaffold scaffold_31094, whole genome shotgun sequence
#=GS SCLH01000758.1/230309-230093          DE Oikopleura vanhoeffeni isolate WitlessB-2012 scaffold_760, whole genome shotgun sequence
#=GS PKSA02000496.1/616784-616552          DE Ixodes scapularis tig00006482, whole genome shotgun sequence
#=GS JFBF01005499.1/310-604                DE Bactrocera dorsalis strain Punador scaffold05500, whole genome shotgun sequence
#=GS CM022880.1/22299376-22299108          DE Pachypsylla venusta isolate AUS-FW-20181119 chromosome 7, whole genome shotgun sequence
#=GS OENM01001394.1/35342-35563            DE Rotaria magnacalcarata genome assembly, contig: RMAG01394, whole genome shotgun sequence
#=GS ATSW01088134.1/3097-3341              DE Botryllus schlosseri strain 356a chromosome Un contig88134, whole genome shotgun sequence
#=GS WNWK01087731.1/3311-3577              DE Cherax destructor isolate CDF2 Contig087732, whole genome shotgun sequence
#=GS SCLH01001298.1/49871-49682            DE Oikopleura vanhoeffeni isolate WitlessB-2012 scaffold_1301, whole genome shotgun sequence
#=GS JAAAKQ010740001.1/88507284-88507506   DE Zanna intricata isolate ZP7V8E2CI4, whole genome shotgun sequence
#=GS PYSK01000380.1/2388-2118              DE Bombyx mandarina breed wild silkmoth isolate Bman2017 BmanSCF0380, whole genome shotgun sequence
#=GS WNWK01062937.1/4741-5032              DE Cherax destructor isolate CDF2 Contig062938, whole genome shotgun sequence
#=GS PYSK01000380.1/3577-3858              DE Bombyx mandarina breed wild silkmoth isolate Bman2017 BmanSCF0380, whole genome shotgun sequence
#=GS AVCP010376963.1/1357-1056             DE Locusta migratoria, whole genome shotgun sequence
#=GS ML142816.1/156160-155823              DE Bursaphelenchus xylophilus strain BxCN unplaced genomic scaffold sBxCN00027, whole genome shotgun sequence
#=GS AMPZ02000281.1/3030799-3030503        DE Schistosoma haematobium scaffold020072, whole genome shotgun sequence
#=GS JABXWC010000002.1/30387077-30386759   DE Tegillarca granosa isolate TG-2019 Hic_asm_1, whole genome shotgun sequence
#=GS KI629983.1/2834937-2835034            DE Ceratosolen solmsi marchali unplaced genomic scaffold scaffold41, whole genome shotgun sequence
#=GS QEEW01248099.1/11926-11719            DE Cordylochernes scorpioides isolate IN4F04 scaffold14537, whole genome shotgun sequence
#=GS WNWK01075827.1/4823-5135              DE Cherax destructor isolate CDF2 Contig075828, whole genome shotgun sequence
#=GS KZ651841.1/50059-50356                DE Gerris buenoi isolate GBUE.00 unplaced genomic scaffold scaffold879, whole genome shotgun sequence
#=GS PKSA02005483.1/540375-540166          DE Ixodes scapularis tig00020996, whole genome shotgun sequence
#=GS VJMY01000034.1/120966-121153          DE Neelides sp. FZ-2019 isolate LS population Neelides01_Sc00034, whole genome shotgun sequence
#=GS CM023449.1/71776380-71776698          DE Haemaphysalis longicornis isolate HaeL-2018 chromosome 2, whole genome shotgun sequence
#=GS JAAAKQ010740001.1/7243966-7244136     DE Zanna intricata isolate ZP7V8E2CI4, whole genome shotgun sequence
#=GS KZ501812.1/182130-181940              DE Ephemera danica unplaced genomic scaffold scaffold3, whole genome shotgun sequence
#=GS QFTL02000005.1/17556321-17556569      DE Cydia pomonella strain Jiuquan scaffold5, whole genome shotgun sequence
#=GS KI894746.1/277507-277680              DE Limulus polyphemus unplaced genomic scaffold Scaffold557, whole genome shotgun sequence
#=GS BDMR011732181.1/56-279                DE Caridina multidentata DNA, contig: Cm_gen_AS01_contig_2025587, whole genome shotgun sequence
#=GS ML142790.1/5662929-5663072            DE Bursaphelenchus xylophilus strain BxCN unplaced genomic scaffold sBxCN00001, whole genome shotgun sequence
#=GS PHTE01000022.1/352152-352375          DE Leptopilina boulardi isolate Lb17 scaffold00022, whole genome shotgun sequence
#=GS CM023449.1/314415807-314415568        DE Haemaphysalis longicornis isolate HaeL-2018 chromosome 2, whole genome shotgun sequence
#=GS NEVH01024426.1/2075556-2075300        DE Cryptotermes secundus scaffold540, whole genome shotgun sequence
#=GS LR736838.1/14702824-14703161          DE Pecten maximus genome assembly, chromosome: 1
#=GS WNWK01057909.1/5927-6209              DE Cherax destructor isolate CDF2 Contig057910, whole genome shotgun sequence
#=GS VMOF01000002.1/43210103-43209786      DE Trialeurodes vaporariorum isolate IVF HIC_SCAFFOLD_10, whole genome shotgun sequence
#=GS FN653234.1/33771-33956                DE Oikopleura dioica, whole genome shotgun assembly, reference scaffold set, scaffold scaffold_220, whole genome shotgun sequence
#=GS CM023452.1/130563690-130563501        DE Haemaphysalis longicornis isolate HaeL-2018 chromosome 5, whole genome shotgun sequence
#=GS CH897330.1/344-616                    DE Drosophila yakuba strain Tai18E2 v2_chrUn_4657 genomic scaffold, whole genome shotgun sequence
#=GS FZSS01000071.1/76881-77108            DE Nippostrongylus brasiliensis strain MIMR genome assembly, contig: tig00000357, whole genome shotgun sequence
#=GS KK500143.1/23885-23756                DE Glossina pallidipes unplaced genomic scaffold Scaffold386, whole genome shotgun sequence
#=GS CACRWE010001399.1/34115-33871         DE Pecten maximus genome assembly, contig: HiC_scaffold_226_arrow_ctg1, whole genome shotgun sequence
#=GS JAAQRG010214623.1/198-473             DE Babylonia areolata isolate BA9 scf7180001108225, whole genome shotgun sequence
#=GS JAAFCF010006596.1/17863826-17863623   DE Helicorthomorpha holstii isolate hh20190605 SczTNLB_6657, whole genome shotgun sequence
#=GS NFUK01003404.1/2355-1984              DE Limnoperna fortunei isolate Jacui_Brazil L.FORTUNEI_itr6_3359_, whole genome shotgun sequence
#=GS PGRX01000490.1/647183-646890          DE Periplaneta americana strain Shanghai urban area PaSCF18936, whole genome shotgun sequence
#=GS ML158960.1/618750-618917              DE Diachasma alloeum isolate Michigan unplaced genomic scaffold Dall_scaffold_00627, whole genome shotgun sequence
#=GS SRIE01047099.1/976656-976848          DE Euprymna scolopes isolate PROMET0715V01 SCSUXZT_122570, whole genome shotgun sequence
#=GS PKSA02001134.1/997210-997107          DE Ixodes scapularis tig00387855, whole genome shotgun sequence
#=GS DS232501.1/204167-204025              DE Culex pipiens quinquefasciatus supercont3.689 genomic scaffold, whole genome shotgun sequence
#=GS LQIF01000887.1/434788-434651          DE Eriocheir sinensis isolate Lh_M_001 haploid_887, whole genome shotgun sequence
#=GS MJUU01019659.1/4700-4462              DE Modiolus philippinarum isolate TK14-01 Mph_scaf_19660, whole genome shotgun sequence
#=GS WYDZ01074445.1/269577982-269577778    DE Ornithoptera priamus isolate HCEC75X22J 76667, whole genome shotgun sequence
#=GS CM023277.1/43423440-43423597          DE Paralithodes platypus isolate Beidaihe-2018 chromosome 25, whole genome shotgun sequence
#=GS WNWK01028461.1/7034-6791              DE Cherax destructor isolate CDF2 Contig028462, whole genome shotgun sequence
#=GS BDMT011175639.1/282-553               DE Ligia exotica DNA, contig: Le_gen_AS01_contig_2159055, isolate: A, whole genome shotgun sequence
#=GS JFBF01005499.1/1415-1307              DE Bactrocera dorsalis strain Punador scaffold05500, whole genome shotgun sequence
#=GS VMOF01000002.1/79307428-79307807      DE Trialeurodes vaporariorum isolate IVF HIC_SCAFFOLD_10, whole genome shotgun sequence
#=GS ML142799.1/145062-145235              DE Bursaphelenchus xylophilus strain BxCN unplaced genomic scaffold sBxCN00010, whole genome shotgun sequence
#=GS JABBCG010000011.1/4489240-4489427     DE Thrips palmi isolate BJ-2018 HiC_scaffold_12, whole genome shotgun sequence
#=GS VCRD01005548.1/8809-9078              DE Trinorchestia longiramus isolate TLONG-mixed scaffold5548.size33667, whole genome shotgun sequence
#=GS WNWK01014884.1/42053-42277            DE Cherax destructor isolate CDF2 Contig014884, whole genome shotgun sequence
#=GS LR736855.1/19843253-19843529          DE Pecten maximus genome assembly, chromosome: 18
#=GS JAADYU010003712.1/1632390-1632271     DE Heteractis magnifica isolate W9CBD1RZL8, whole genome shotgun sequence
#=GS KZ885843.1/57816-57581                DE Machilis hrabei unplaced genomic scaffold scaffold_17009, whole genome shotgun sequence
#=GS CM023470.1/53759233-53759412          DE Dermacentor silvarum isolate Dsil-2018 chromosome 1, whole genome shotgun sequence
#=GS ABIR03004089.1/734-1045               DE Trichinella spiralis strain ISS 195 GL626889, whole genome shotgun sequence
#=GS WYDE01070001.1/256583465-256583296    DE Adela reaumurella isolate 5BV95E6XVI, whole genome shotgun sequence
#=GS DS231961.1/257238-257094              DE Culex pipiens quinquefasciatus supercont3.149 genomic scaffold, whole genome shotgun sequence
#=GS SWLX010574827.1/455-237               DE Limacina bulimoides isolate Genome based capture scaffold575791_size1131, whole genome shotgun sequence
#=GS WUQG01516157.1/177-52                 DE Androctonus mauritanicus isolate RNQPSAB7FW 516158, whole genome shotgun sequence
#=GS HG823571.1/199-459                    DE Globodera pallida Lindley genomic scaffold, pathogens_Gpal_scaffold_3965, whole genome shotgun sequence
#=GS LQIF01001526.1/155800-155949          DE Eriocheir sinensis isolate Lh_M_001 haploid_1526, whole genome shotgun sequence
#=GS LQIF01001526.1/163173-163322          DE Eriocheir sinensis isolate Lh_M_001 haploid_1526, whole genome shotgun sequence
#=GS PJUU01081677.1/12851-13025            DE Hydra viridissima isolate Nicolet Hvir_jcf7180007963165, whole genome shotgun sequence
#=GS VIIS01001216.1/102476-102633          DE Amphibalanus amphitrite isolate SNU_AA5 Contig2091, whole genome shotgun sequence
#=GS QANH01000094.1/960661-960408          DE Harpegnathos saltator strain DR-91 scaffold93, whole genome shotgun sequence
#=GS HG824378.1/839-979                    DE Globodera pallida Lindley genomic scaffold, pathogens_Gpal_scaffold_5790, whole genome shotgun sequence
#=GS CM022048.1/7454794-7454899            DE Spodoptera exigua isolate WH-S chromosome 2, whole genome shotgun sequence
#=GS JAAAXY0100389392.1/249-395            DE Magicicada septendecim isolate J4GVPIW7D5 389400, whole genome shotgun sequence
#=GS PKSA02004968.1/233789-233671          DE Ixodes scapularis tig02187040, whole genome shotgun sequence
#=GS ML142790.1/5647829-5647525            DE Bursaphelenchus xylophilus strain BxCN unplaced genomic scaffold sBxCN00001, whole genome shotgun sequence
#=GS QVRM01004035.1/37930-38108            DE Dermanyssus gallinae isolate Moredun Mite_4035, whole genome shotgun sequence
#=GS WHPX01000584.1/106878-106654          DE Actinia equina isolate AE1 utg23732, whole genome shotgun sequence
#=GS KZ497583.1/622312-622585              DE Ephemera danica unplaced genomic scaffold scaffold153, whole genome shotgun sequence
#=GS JAAAKQ010074001.1/495508895-495509084 DE Zanna intricata isolate ZP7V8E2CI4, whole genome shotgun sequence
#=GS GL475405.1/163596-163348              DE Caenorhabditis japonica strain DF5081 unplaced genomic scaffold Scaffold18257, whole genome shotgun sequence
#=GS JXSR01S017065.1/5084-5230             DE Ophiothrix spiculata isolate Osp01 Scaffold25356, whole genome shotgun sequence
#=GS FZSS01002454.1/810749-810529          DE Nippostrongylus brasiliensis strain MIMR genome assembly, contig: tig00022040, whole genome shotgun sequence
#=GS CM022904.1/3789969-3789808            DE Branchiostoma floridae strain S238N-H82 chromosome 19, whole genome shotgun sequence
#=GS WURT01075556.1/195730011-195730123    DE Holothuria glaberrima isolate H2VCXXNX1Q, whole genome shotgun sequence
#=GS QEEW01023095.1/23151-22883            DE Cordylochernes scorpioides isolate IN4F04 scaffold23413, whole genome shotgun sequence
#=GS JABSTQ010010667.1/115023-115243       DE Ixodes persulcatus isolate Iper-2018 Seq10667, whole genome shotgun sequence
#=GS JZLH01S0399973.1/34838-35075          DE Eucidaris tribuloides isolate Etri01 Scaffold4600, whole genome shotgun sequence
#=GS PKSA02003558.1/60325-60576            DE Ixodes scapularis tig00039792, whole genome shotgun sequence
#=GS SDAX010087888.1/2866-2651             DE Conus consors isolate NC070619AB scaffold87886, whole genome shotgun sequence
#=GS PNEQ01099617.1/5058-4934              DE Medauroidea extradentata isolate BJ-2015 Med_ex_164156, whole genome shotgun sequence
#=GS PKSA02009241.1/246679-246822          DE Ixodes scapularis tig00386765, whole genome shotgun sequence
#=GS SWKY01000005.1/55862990-55862867      DE Aedes albopictus isolate FPA scaffold_5, whole genome shotgun sequence
#=GS JABSTQ010008330.1/63338-63183         DE Ixodes persulcatus isolate Iper-2018 Seq8330, whole genome shotgun sequence
#=GS LS529064.1/22216-22024                DE Parapristionchus giblindavisi genome assembly, scaffold: scaffold_1508, whole genome shotgun sequence
#=GS PKSA02000637.1/594982-594761          DE Ixodes scapularis tig00387636, whole genome shotgun sequence
#=GS WUQG01720000.1/39457875-39458124      DE Androctonus mauritanicus isolate RNQPSAB7FW 720001, whole genome shotgun sequence
#=GS PGRX01001589.1/329008-328724          DE Periplaneta americana strain Shanghai urban area PaSCF5887, whole genome shotgun sequence
#=GS BLKM01007580.1/34062-33924            DE Coptotermes formosanus DNA, original_scaffold_7126, whole genome shotgun sequence
#=GS JXSR01S053979.1/99842-100051          DE Ophiothrix spiculata isolate Osp01 Scaffold5858, whole genome shotgun sequence
#=GS WNWK01004820.1/37954-37699            DE Cherax destructor isolate CDF2 Contig004820, whole genome shotgun sequence
#=GS PJUT01257549.1/543-422                DE Hydra oligactis isolate Cold Resistant HoCR_jcf7180012508893, whole genome shotgun sequence
#=GS WOFM01000212.1/1767860-1767692        DE Ericerus pela isolate colony RIRI-1 fragScaff_scaffold_210_pilon, whole genome shotgun sequence
#=GS WUAS01076668.1/167776063-167775945    DE Stiretrus anchorago isolate SMLB0N8UGS, whole genome shotgun sequence
#=GS ML633133.1/1682450-1682575            DE Parasteatoda tepidariorum strain Goettingen unplaced genomic scaffold scaffold55, whole genome shotgun sequence
#=GS JXSR01S006458.1/61872-61679           DE Ophiothrix spiculata isolate Osp01 Scaffold1581, whole genome shotgun sequence
#=GS LFEI02000138.1/483635-483418          DE Lingula anatina isolate Amm_Jpn scaffold138, whole genome shotgun sequence
#=GS AAGJ06000021.1/34500365-34500195      DE Strongylocentrotus purpuratus isolate Spur 01 spur5_scaffold_21, whole genome shotgun sequence
#=GS JAAEEI010000871.1/11988-11831         DE Pachypsylla venusta isolate AUS-FW-20181119 ScZCZ4B_871;HRSCAF=1297, whole genome shotgun sequence
#=GS FZSS01002544.1/533200-532908          DE Nippostrongylus brasiliensis strain MIMR genome assembly, contig: tig00022198, whole genome shotgun sequence
#=GS JXLN01010636.1/3535-3363              DE Sarcoptes scabiei isolate Arlian Lab Contig10635, whole genome shotgun sequence
#=GS PYHX01001421.1/1272832-1272947        DE Cochliomyia hominivorax isolate J06 Research Colony tig00009203, whole genome shotgun sequence
#=GS HG819411.1/16898-17105                DE Globodera pallida Lindley genomic scaffold, pathogens_Gpal_scaffold_1319, whole genome shotgun sequence
#=GS PKSA02005665.1/4375-4654              DE Ixodes scapularis tig00011672, whole genome shotgun sequence
#=GS CM023270.1/21271433-21271671          DE Paralithodes platypus isolate Beidaihe-2018 chromosome 18, whole genome shotgun sequence
#=GS KZ893153.1/11429-11194                DE Machilis hrabei unplaced genomic scaffold scaffold_24395, whole genome shotgun sequence
#=GS CM019181.1/1165532-1165647            DE Apolygus lucorum isolate 12Hb linkage group LG7, whole genome shotgun sequence
#=GS SCLE01034102.1/418-689                DE Bathochordaeus stygius isolate SS-2019 scaffold34123, whole genome shotgun sequence
#=GS WNWK01037888.1/10053-10329            DE Cherax destructor isolate CDF2 Contig037889, whole genome shotgun sequence
#=GS AZMS01S00047597.1/21301-21168         DE Acanthoscurria geniculata, whole genome shotgun sequence
#=GS PKSA02004709.1/463097-462982          DE Ixodes scapularis tig00003443, whole genome shotgun sequence
#=GS CM008075.1/2624500-2624608            DE Pinctada martensii breed pearl oyster-OUG chromosome 14, whole genome shotgun sequence
#=GS AJVK01117154.1/307-171                DE Phlebotomus papatasi Contig92572.1, whole genome shotgun sequence
#=GS JAABKL010013870.1/1892-1737           DE Aurelia coerulea breed wild caught isolate EDW9GTL7WV, whole genome shotgun sequence
#=GS CM023449.1/71776416-71776113          DE Haemaphysalis longicornis isolate HaeL-2018 chromosome 2, whole genome shotgun sequence
#=GS JTDY01000805.1/68097-67878            DE Operophtera brumata isolate WM2013NL OBRU01_Sc00805, whole genome shotgun sequence
#=GS CABEGB010000077.1/10498-10338         DE Crematogaster levior genome assembly, contig: 1067-62200, whole genome shotgun sequence
#=GS KI894746.1/277662-277538              DE Limulus polyphemus unplaced genomic scaffold Scaffold557, whole genome shotgun sequence
#=GS ML142816.1/151618-151412              DE Bursaphelenchus xylophilus strain BxCN unplaced genomic scaffold sBxCN00027, whole genome shotgun sequence
#=GS SCLH01001160.1/11554-11793            DE Oikopleura vanhoeffeni isolate WitlessB-2012 scaffold_1163, whole genome shotgun sequence
#=GS FZSS01002467.1/318515-318768          DE Nippostrongylus brasiliensis strain MIMR genome assembly, contig: tig00022059, whole genome shotgun sequence
#=GS DS232196.1/191051-191198              DE Culex pipiens quinquefasciatus supercont3.384 genomic scaffold, whole genome shotgun sequence
#=GS VNJL01007492.1/94-276                 DE Drosophila bakoue isolate Sao Tome Light scf7180001437374, whole genome shotgun sequence
#=GS AAGJ06000008.1/24719245-24719078      DE Strongylocentrotus purpuratus isolate Spur 01 spur5_scaffold_8, whole genome shotgun sequence
#=GS PKSA02001846.1/229072-228898          DE Ixodes scapularis tig00006526, whole genome shotgun sequence
#=GS LGIB01001407.1/24708-24596            DE Neodiprion lecontei isolate Nlec_01 scaffold_1407, whole genome shotgun sequence
#=GS AAGJ06000006.1/26358880-26358691      DE Strongylocentrotus purpuratus isolate Spur 01 spur5_scaffold_6, whole genome shotgun sequence
#=GS JABSTQ010011052.1/3600332-3600176     DE Ixodes persulcatus isolate Iper-2018 Seq11052, whole genome shotgun sequence
#=GS JH770313.1/112823-112553              DE Patiria miniata unplaced genomic scaffold Scaffold1706, whole genome shotgun sequence
#=GS CM014389.1/178589502-178589389        DE Tachypleus tridentatus isolate NWPU-2018 chromosome 13, whole genome shotgun sequence
#=GS HG823541.1/604-345                    DE Globodera pallida Lindley genomic scaffold, pathogens_Gpal_scaffold_3901, whole genome shotgun sequence
#=GS KB306104.1/948803-948502              DE Capitella teleta unplaced genomic scaffold CAPTEscaffold_4, whole genome shotgun sequence
#=GS KZ344579.1/452499-452698              DE Ceratitis capitata unplaced genomic scaffold scaffold5, whole genome shotgun sequence
#=GS CM009763.1/18911851-18912079          DE Pomacea canaliculata isolate SZHN2017 linkage group LG6, whole genome shotgun sequence
#=GS PKSA02000251.1/4030489-4030177        DE Ixodes scapularis tig00386302, whole genome shotgun sequence
#=GS WURT01066494.1/1451-1322              DE Holothuria glaberrima isolate H2VCXXNX1Q, whole genome shotgun sequence
#=GS LQNS02278094.1/35018209-35018333      DE Parhyale hawaiensis isolate Chicago-F phaw_50.283826, whole genome shotgun sequence
#=GS JAAAKQ010740001.1/37139641-37139521   DE Zanna intricata isolate ZP7V8E2CI4, whole genome shotgun sequence
#=GS AVCP010508191.1/4584-4704             DE Locusta migratoria, whole genome shotgun sequence
#=GS CM023453.1/78986993-78987193          DE Haemaphysalis longicornis isolate HaeL-2018 chromosome 6, whole genome shotgun sequence
#=GS CM009920.1/1802818-1802669            DE Neodiprion lecontei isolate Nlec_01 linkage group LG5, whole genome shotgun sequence
#=GS PKSA02007248.1/56824-56657            DE Ixodes scapularis tig00039134, whole genome shotgun sequence
#=GS ML142793.1/2195017-2194749            DE Bursaphelenchus xylophilus strain BxCN unplaced genomic scaffold sBxCN00004, whole genome shotgun sequence
#=GS VMOF01000035.1/12654694-12654418      DE Trialeurodes vaporariorum isolate IVF HIC_SCAFFOLD_13, whole genome shotgun sequence
#=GS CM023342.1/21760474-21760723          DE Paralithodes platypus isolate Beidaihe-2018 chromosome 85, whole genome shotgun sequence
#=GS AVCP010785595.1/1520-1242             DE Locusta migratoria, whole genome shotgun sequence
#=GS KI472607.1/55294-55445                DE Diaphorina citri unplaced genomic scaffold scaffold58, whole genome shotgun sequence
#=GS WNWK01023283.1/20042-19731            DE Cherax destructor isolate CDF2 Contig023284, whole genome shotgun sequence
#=GS AZMS01S04743117.1/614-742             DE Acanthoscurria geniculata, whole genome shotgun sequence
#=GS FZSS01002688.1/239169-239361          DE Nippostrongylus brasiliensis strain MIMR genome assembly, contig: tig00022449, whole genome shotgun sequence
#=GS ADOQ01004915.1/794-979                DE Linepithema humile ctg7180000849608, whole genome shotgun sequence
#=GS SWLX011729882.1/315-57                DE Limacina bulimoides isolate Genome based capture scaffold1733000_size622, whole genome shotgun sequence
#=GS KZ485040.1/68852-68990                DE Eurytemora affinis strain Atlantic clade unplaced genomic scaffold scaffold984, whole genome shotgun sequence
#=GS JXMZ02017456.1/2224-2467              DE Ixodes ricinus strain Charles River Contig3566, whole genome shotgun sequence
#=GS NJRP01000450.1/43741-43602            DE Aphaenogaster floridana strain apg0002 scaffold00450, whole genome shotgun sequence
#=GS CADCXV010000732.1/63381-63157         DE Trichogramma brassicae genome assembly, contig: Scaffold_243, whole genome shotgun sequence
#=GS NJRO01002082.1/23355-23486            DE Aphaenogaster fulva strain apg0003 scaffold02082, whole genome shotgun sequence
#=GS WURS01090721.1/995-1119               DE Rhinocypha anisoptera isolate GQFSOMNHEM, whole genome shotgun sequence
#=GS WURT01075556.1/263774213-263774323    DE Holothuria glaberrima isolate H2VCXXNX1Q, whole genome shotgun sequence
#=GS LYUA01004306.1/65593-65474            DE Calopteryx splendens strain PI-2016 scaffold4306, whole genome shotgun sequence
#=GS NIPQ01115813.1/2405-2536              DE Lepidotrigona ventralis hoosana isolate GBST1 scaffold32252, whole genome shotgun sequence
#=GS CACRWE010001275.1/2940-2734           DE Pecten maximus genome assembly, contig: HiC_scaffold_2158_arrow_ctg1, whole genome shotgun sequence
#=GS AVCP010759949.1/5368-5451             DE Locusta migratoria, whole genome shotgun sequence
#=GS LJIJ01003217.1/19007-18708            DE Orchesella cincta Ocin01_Sc3217, whole genome shotgun sequence
#=GS WSYQ01000231.1/1469-1615              DE Lysiphlebus fabarum strain IL-07-64 L.fabarum_tig00000406, whole genome shotgun sequence
#=GS NJRN01000471.1/42063-41924            DE Aphaenogaster miamiana strain apg0004 scaffold00471, whole genome shotgun sequence
#=GS NJRL01000773.1/73393-73532            DE Aphaenogaster rudis strain apg0006 scaffold00773, whole genome shotgun sequence
#=GS KK115896.1/370873-370538              DE Stegodyphus mimosarum unplaced genomic scaffold scaffold5237, whole genome shotgun sequence
#=GS SWLX011214095.1/262-92                DE Limacina bulimoides isolate Genome based capture scaffold1216295_size780, whole genome shotgun sequence
#=GS CM023267.1/49623416-49623194          DE Paralithodes platypus isolate Beidaihe-2018 chromosome 15, whole genome shotgun sequence
#=GS PYSK01000028.1/896463-896181          DE Bombyx mandarina breed wild silkmoth isolate Bman2017 BmanSCF0028, whole genome shotgun sequence
#=GS BDMR010406849.1/117-341               DE Caridina multidentata DNA, contig: Cm_gen_AS01_contig_3435498, whole genome shotgun sequence
#=GS QEEW01024769.1/18022-18145            DE Cordylochernes scorpioides isolate IN4F04 scaffold25096, whole genome shotgun sequence
#=GS KZ494165.1/468255-468517              DE Centruroides sculpturatus isolate CEXI.00-Female unplaced genomic scaffold scaffold15, whole genome shotgun sequence
#=GS SCLH01000201.1/569661-569805          DE Oikopleura vanhoeffeni isolate WitlessB-2012 scaffold_201, whole genome shotgun sequence
#=GS JHQJ01004986.1/330-462                DE Bactrocera tryoni strain bent wings Btry6292, whole genome shotgun sequence
#=GS NJRL01002440.1/3600-3465              DE Aphaenogaster rudis strain apg0006 scaffold02440, whole genome shotgun sequence
#=GS PHTE01000314.1/126558-126680          DE Leptopilina boulardi isolate Lb17 scaffold00314, whole genome shotgun sequence
#=GS CM022876.1/17714974-17715146          DE Pachypsylla venusta isolate AUS-FW-20181119 chromosome 3, whole genome shotgun sequence
#=GS PYSK01000380.1/5299-5039              DE Bombyx mandarina breed wild silkmoth isolate Bman2017 BmanSCF0380, whole genome shotgun sequence

JZLH01S0326286.1/70-318                       UUUUU.A.AA...A.A.A.A..A..AAA.AA.A.A.AAAAAAA.....C....C......C..CC...CCCCC.CGGG...GGGGGG...U...U.UU.....U...U..U...U...UU...UUUUUUUUUUUU.-------...---..--...............................................
JFBF01005499.1/1239-1470                      CCGGU.U.UU...U.U.U.U..U..UAA.AA.A.A.AAAACCG.....G....G......U..UU...UUUUU.UUUA...AAAA--...-...-.--.....-...-..-...-...--...------------.-------...---..--ccc..........................................cc
#=GR JFBF01005499.1/1239-1470              PP *****.*.**...*.*.*.*..*..***.**.*.*.*******.....*....*......*..99...99999.9999...9987....................................................................666..........................................77
JFBF01005499.1/2082-1783                      UUUUU.A.AA...A.A.C.C..C..U--.--.-.-.-------.....-....-......-..UU...UUUUU.UUAA...ACGGGG...G...U.UU.....U...A..A...A...AA...CCCCGGGGGGG-.-------...---..--...............................................
JAABVK010001444.1/70555-70323                 UCAGA.A.AG...A.A.A.G..C..UUG.AA.A.C.UUAUAAG.....C....G......C..UU...AUCGG.CGCU...UGUCAA...U...G.CU.....G...-..-...-...GU...UUUGACAAGCUU.-------...---..--gucaaugcu..............................gguuuuga
#=GR JAABVK010001444.1/70555-70323         PP *****.*.**...*.*.*.*..*..***.**.*.*.*******.....*....*......*..**...****9.6654...444444...4...3.33.....3..............33...445544444333..................223345555..............................55544332
JFBF01005499.1/620-332                        UUUUU.A.AA...A.A.C.C..C..CGG.UU.U.U.UUUUUUU.....U....A......C..--...-----.---C...CCCCGG...U...U.UU.....U...U..U...U...AA...CCCCCCGGGGUA.AAA----...-AA..GU...............................................
JABSTQ010011203.1/990365-990593               CAAAU.A.AA...G.A.A.A..G..UUC.GA.C.A.UCUUGGA.....A....A......C..CC...UGAGA.---U...GGGGAA...C...G.AU.....A...A..A...A...AA...ACGGACGAACAC.AACA--A...-AA..UC...............................................
#=GR JABSTQ010011203.1/990365-990593       PP *****.*.**...*.*.*.*..*..***.**.*.*.*******.....*....9......8..88...87777....7...777777...7...7.78.....8...8..9...9...99...************.6554..3....33..33...............................................
FZSS01001627.1/76668-76416                    UUUUC.A.CU...U.U.G.A..U..UUG.GA.C.G.UUUUUCG.....A....A......C..CA...AAUU-.---G...GACGUU...U...U.CA.....A...A..C...C...AC...GUCGGACGUUUU.CCAAGCC...AAA..GU...............................................
WNWK01094774.1/3104-3383                      GUUUU.A.AA...A.A.U.U..U..U--.--.-.-.-------.....-....-......C..CC...CCAAA.AAAA...AAAGGG...A...A.AA.....A...A..A...AaaaAA...CCCCAA---AAA.A-A----...---..--aaaaaaaag..............................ggggcccc
#=GR WNWK01094774.1/3104-3383              PP *****.*.**...*.*.*.9..9..9..................................6..77...77777.7777...777777...6...6.55.....5...4..4...400044...444433...333.3.1..............345567777..............................77777777
VIGR010498948.1/554-831                       CACAC.A.CA...C.A.C.A..C..ACA.CA.C.A.-CACACA.....C....A......C..AC...ACACA.CGUA...-AAACA...U...-.--.....-...C..A...C...AA...------ACACAC.ACACACA...AAA..UG...............................................
#=GR VIGR010498948.1/554-831               PP *****.*.**...*.*.*.*..*..877.66.6.6..566777.....7....9......9..99...99999.8986....44555...3................2..3...3...44.........555555.5554444...444..44...............................................
HG823541.1/1023-724                           ACUUU.A.AA...A.A.A.C..G..G--.GU.U.U.UUUUUUU.....U....U......U..UU...UUUUU.AAAC...CGGGGG...U...U.UU.....U...U..U...A...AA...CCGGGGGUUUUU.-------...---..--...............................................
JAAQRG010094937.1/3891-3631                   CAUAC.A.CU...A.A.C.A..C..ACA.CA.C.A.C---ACA.....C....A......C..AC...ACACA.CGUA...CACACA...C...-.--.....-...-..-...-...--...------------.-------...---..--...............................................
#=GR JAAQRG010094937.1/3891-3631           PP *****.9.99...9.9.9.7..7..555.44.4.4.4...444.....4....4......4..66...66666.6666...666665...3.............................................................................................................
AAGJ06000013.1/36614539-36614362              UUUUU.U.AA...A.C.C.A..G..UCA.AU.A.U.CAAGCAA.....A....G......A..CC...ACAUU.--AU...UCAUGC...A...G.AA.....A...U..U...G...AA...ACUGG-CACCGU.GUC-AUC...AAA..GU...............................................
#=GR AAGJ06000013.1/36614539-36614362      PP *****.*.**...*.*.*.*..*..***.**.*.*.*******.....*....*......*..**...*****...59...9*****...*...*.**.....*...*..*...*...**...***99.888888.765.589...***..**...............................................
PKSA02006232.1/160972-161176                  UGUGC.G.AG...G.U.A.A..A..UUG.UG.G.U.UUAAGCU.....A....G......A..GU...AACUG.UAUA...G-----...-...-.--.....-...-..-...-...--...------------.-------...---..--a..............................................
#=GR PKSA02006232.1/160972-161176          PP *****.*.**...*.*.*.*..*..***.**.*.*.*******.....*....*......*..**...*****.8775...4.......................................................................5..............................................
CADEBD010000393.1/7699564-7699251             CCCCA.A.AA...A.A.C.C..U..UUA.AG.G.G.GGAAAAA.....A....U......U..UU...UUUUU.---U...AAAAAA...C...C.CC.....A...A..A...A...AU...UUUUUA------.-------...---..--...............................................
WNWK01090444.1/1519-1776                      CCCGG.A.AA...A.A.A.A..A..U--.--.-.-.-----CA.....A....A......C..CC...CCUUU.UUUU...UGGGGG...-...-.--.....-...-..-...-...--...GGUUGGUUUUUU.G---GGG...AAA..AA...............................................
CACRWE010001275.1/2205-2432                   UUUUU.A.AA...A.C.C.A..A..UUG.GG.A.A.AA-----.....-....-......A..AA...UUUUU.UUUU...GGGGGG...U...U.UU.....U...U..U...U...UU...U-----------.-------...---..--...............................................
JABXWC010000013.1/24251497-24251159           GUAGU.A.AC...U.A.A.U..A..CGU.GC.G.C.ACGUAUU.....A....A......C..UU...UUACG.---U...GCGCAC...G...U.AU.....U...A..C...U...AA...UAGGUUAUACGU.GCGCACG...UA-..--uugguuaaccuauuacgugcg......cacguauugguuaaccuauu
CH899013.1/361-119                            -----.-.--...U.U.U.U..U..UUU.UU.U.U.UUUUUUU.....U....U......U..UU...UUUUU.UGUU...GGGGGG...-...-.--.....-...-..-...-...--...------------.-------...---..--...............................................
FZSS01003069.1/23752-23501                    UUUUU.C.AA...A.C.C.A..C.gUCG.GA.C.G.UUUUUCA.....A....A......C..CA...AAUU-.----...GGACGU...U...U.UC.....A..aA..C...C...AC...GUCAGACGUUUU.CCAAGCC...AAA..GU...............................................
#=GR FZSS01003069.1/23752-23501            PP *****.*.**...*.*.*.*..9.4566.66.6.6.6666666.....6....6......6..65...5554.........455555...5...5.55.....5..05..5...5...55...666667777777.78*****...***..**...............................................
WNWK01050537.1/9227-8958                      CCCAA.A.AA...A.A.A.A..C..CCU.UU.U.U.UUUUUGGgg.ggA....A......U..UU...UUUU-.----...------...-...-.--.....-...-..-...-...--...------------.-------...---..--...............................................
JABSTQ010008349.1/3425-3657                   CAAAU.A.AA...G.A.A.A..G..UUC.GA.C.A.UCUUGGA.....A....A......A..CC...CUGAGaUGGG...GAACGA...U...A.AA.....A...A..A...A...AA...ACGGACGAACAC.AACA---...AAA..UC...............................................
#=GR JABSTQ010008349.1/3425-3657           PP *****.*.**...*.*.*.*..*..***.**.*.*.*******.....9....9......9..98...8888878888...888888...9...9.99.....9...9..9...9...99...999999999999.7555......234..43...............................................
PKSA02004905.1/330038-330165                  UGCGU.U.AA...A.A.A.A..A..AAA.AA.A.A.AG-----.....-....-......-..--...-----.----...------...-...-.--.....-...-..-...-...--...------------.-------...---..--...............................................
#=GR PKSA02004905.1/330038-330165          PP *****.9.99...9.9.8.8..8..777.77.7.7.65..................................................................................................................................................................
RICB01087296.1/429-228                        UAUGU.G.CA...A.A.A.G..U..GGG.AC.A.A.GAAUGUU.....U....A......A..AC...ACCGA.AAAA...AAGAGA...U...U.--.....-...-..-...-...--...UCUACAAAAUGG.A--GCCA...AAA..AC...............................................
#=GR RICB01087296.1/429-228                PP *****.*.**...*.*.*.*..*..***.**.*.*.*******.....*....*......*..**...*****.*999...999999...8...8............................666666666666.3..4555...555..55...............................................
QEWY01003123.1/721-603                        AAAGC.A.AG...A.A.C.U..A..UA-.--.-.-.-------.....-....-......-..--...-----.----...------...-...-.--.....-...-..-...-...--...------------.-------...---..--...............................................
#=GR QEWY01003123.1/721-603                PP *****.*.**...*.*.*.9..9..96.............................................................................................................................................................................
HG823541.1/881-1003                           UUUUU.U.UA...A.A.C.C..C..CGG.GG.G.U.UUUUUAA.....A....A......C..GG...UUUUU.---U...AAACGG...G...U.U-.....-...U..U...U...AA...CC----------.-------...---..--...............................................
#=GR HG823541.1/881-1003                   PP *****.*.**...*.*.*.*..*..***.**.*.*.*******.....*....*......*..*9...99998....9...999999...7...6.5..........5..6...8...99...98...........................................................................
HG824684.1/662-442                            CCCGU.A.AA...A.A.A.A..A..AAA.AA.A.A.CGGGUUU.....A....A......A..--...-----.-CCC...GGGGGG...G...-.--.....-...-..U...A...AA...CCCCGG------.-------...---..--...............................................
#=GR HG824684.1/662-442                    PP *****.*.**...*.*.*.*..9..999.99.9.8.8765555.....5....5......4..............356...666666...4...................4...6...78...888876.......................................................................
ADOQ01004915.1/350-644                        UUUUU.A.AA...A.A.C.G..G..GGG.GG.G.G.GGGAAAC.....C....C......C..GU...----U.AAAA...AAAAAC...G...G.UU.....U...U..U...A...AA...CC----------.-------...---..--...............................................
PKSA02004554.1/12293-12548                    CCAGA.U.GC...C.A.A.A..G..UUU.CA.G.C.CCGAUCC.....G....A......U..AC...CUUAA.--UC...AAAAGU...U...A.UG.....U...G..A...U...UU...UCUGAAAAUUUC.AAUGGGA...AAAugGA...............................................
#=GR PKSA02004554.1/12293-12548            PP *****.*.**...*.*.*.*..*..***.**.*.*.*******.....*....*......*..**...*****...5*...******...*...*.**.....*...*..*...*...**...************.*998876...6553334...............................................
JABSTR010001015.1/892210-891902               CCUGG.A.AA...A.A.A.A..A..U--.--.-.U.UUUUUUA.....A....A......A..CC...CCCCA.AAUU...UUGGGG...G...U.UU.....U...U..U...-...--...UUUGGGGCCCCU.-------...---..--...............................................
WNWK01000729.1/252350-252131                  UUUAA.A.AA...A.A.A.G..G..GGG.AA.A.A.UUUUCCC.....G....G......G..GG...AAAAA.A--A...GGGGGG...C...C.UU.....C...U..U...U...--...------------.-------...---..--...............................................
#=GR WNWK01000729.1/252350-252131          PP *****.*.**...*.*.*.*..*..***.**.*.*.*******.....9....9......8..77...76666.4..5...555566...5...5.55.....5...5..4...4.....................................................................................
CM023320.1/5813985-5814258                    CCUUC.U.UA...A.A.C.U..G..CAC.AA.A.A.UCGUCUA.....A....A......U..AU...AGCCA.---G...AAGAAU...A...U.GA.....A...A..A...A...GA...CGUCGCCGGUAC.AAAAGGG...---..--ggagg.....................................uauuc
#=GR CM023320.1/5813985-5814258            PP *****.*.**...*.*.*.*..*..***.**.*.*.*******.....*....9......9..99...99998....6...666666...6...6.67.....7...7..8...8...89...999999*****9.7777776..........45567.....................................77777
KZ312831.1/20521-20780                        UCUGU.C.AA...A.U.C.C..A..AAA.CA.A.G.CACUUUU.....C....C......C..AA...U----.---C...ACCAGA...A...A.UG.....C...A..A...U...AC...UUUUCUCGACGC.GCGUUU-...---..--caccgaccaaguugacgucuucagaaaacuguuuucuucauccccug
#=GR KZ312831.1/20521-20780                PP *****.*.99...9.8.8.7..7..666.66.6.6.6666666.....4....4......3..33...3........3...333333...3...3.44.....5...5..6...7...77...999999******.***876...........67899******************************************
CM023456.1/144835362-144835100                UUUUU.U.UG...G.A.A.A..U..UUA.AA.A.C.CCCCCCA.....A....A......G..GG...GGGGG.CCCC...CCCCCC...U...U.UU.....U...A..A...A...AA...------------.-------...---..--...............................................
FZSS01002500.1/371914-371660                  AUUGG.A.CG...U.U.C.A..U.gUCG.GA.C.G.UUCUUCA.....A....A......C..CA...AAUUG.---G...ACGUUU...U...U.CA.....A...A..C...C...AC...GUCGGACGUUUU.CCAAGCC...AAA..GU...............................................
KZ808255.1/55488-55234                        UCUUC.A.G-...-.-.-.-..-..-GG.CU.G.A.AAAGAGA.....A....U......G..AG...AGUUG.UAAA...GAGAGA...U...U.UU.....U...A..A...A...AU...UCCAGAUGGUAU.AUAU---...---..--...............................................
#=GR KZ808255.1/55488-55234                PP ***88.7.5.................88.88.8.8.8888888.....8....8......9..99...99999.999*...******...*...*.**.....*...*..*...*...**...************.8884............................................................
FZSS01000327.1/175535-175287                  UUUUU.C.AA...A.C.C.A..C..GUC.GG.A.C.GUUUUUC.....A....A......A..CC...AAAUU.---G...GACGUU...U...U.CA.....A...A..C...C...AC...GUCGGACGUUUU.CCAAGCC...AAA..GU...............................................
#=GR FZSS01000327.1/175535-175287          PP *****.*.99...9.9.9.8..8..555.55.5.5.5445555.....5....5......5..55...55554....6...666666...6...6.77.....7...8..8...8...99...************.*******...***..**...............................................
NIGP01004783.1/70160-69976                    AUUCC.A.CA...A.A.U.U..A..AAA.CA.A.A.CAGCCAU.....U....G......A..UU...AGUUCcUUUU...CCAGGG...G...G.UU.....U...U..-...-...--...------------.-------...---..--...............................................
#=GR NIGP01004783.1/70160-69976            PP *****.*.**...*.*.*.*..*..***.**.*.*.******9.....8....8......7..77...7777754444...444444...4...4.44.....4...3............................................................................................
VMOF01000035.1/64377228-64377031              UUUUU.A.AA...A.A.A.A..A..AAA.A-.-.-.----AAA.....C....C......C..AA...AAAAA.AGGG...GGGGGG...U...U.UU.....-...-..-...-...--...AAAAGCCCCC--.-------...---..--...............................................
WNWK01024224.1/10848-11094                    UUGGG.A.AA...A.A.C.C..C..GGA.AA.A.U.UUUUUUU.....-....-......U..UU...AA---.----...------...-...-.--.....-...-..-...-...--...------------.-------...---..--...............................................
CH898928.1/237-22                             AAAAA.A.AA...A.A.A.A..A..AAA.UU.U.U.UUUUUUU.....G....G......G..G-...-----.-G-U...--AAAA...U...U.GU.....U...U..U...U...UC...CCCC--------.-------...---..--cggggcc..................................ggggaa
#=GR CH898928.1/237-22                     PP *****.*.**...*.*.9.9..9..998.88.8.8.8888888.....5....4......3..2...........2.3.....3444...4...4.44.....4...4..4...4...44...4433..........................357999*..................................******
CACRWE010003360.1/30-273                      UUUGG.A.CC...A.A.-.-..-..---.AA.A.A.UUAA---.....-....A......C..CC...CCCCU.UUUU...UUUUUU...U...U.UU.....U...U..U...U...UU...UUUUA-------.-------...---..--a..............................................
#=GR CACRWE010003360.1/30-273              PP ****8.7.65...5.4.............34.4.4.4442.............5......6..66...66666.6666...666666...6...6.66.....6...6..6...6...65...55554.........................6..............................................
VUNX01074647.1/1673108-1673368                AAAGU.A.AA...U.A.A.C..A..GCA.GC.A.C.UUUUGAG.....A....C......C..--...AACAA.U--A...UAGAAU...U...U.AU.....U...C..U...C...UA...GCUCUCGUCCAC.---ACAG...UGA..GU...............................................
#=GR VUNX01074647.1/1673108-1673368        PP *****.9.98...7.7.6.6..6..666.66.6.6.6666666.....5....4......4.......44444.1..2...333333...3...3.34.....4...4..4...4...44...666666666666....7889...999..99...............................................
WNWK01071107.1/4994-4765                      UUUUU.U.CC...C.C.C.C..C..CGG.GG.G.G.-------.....-....-......-..UU...UUUUU.UAAA...AAAA--...-...-.--.....U...U..U...U...AA...-----ACCCCCC.AAAAA--...-AA..UU...............................................
#=GR WNWK01071107.1/4994-4765              PP *****.*.**...*.*.*.*..*..***.**.9.8............................88...88887.6655...5554..................3...4..4...4...44........4777777.76663......33..33...............................................
CH897645.1/865-663                            CCCAC.A.AA...U.A.U.A..U..AUA.UA.U.A.-CCCCCC.....G....G......G..GG...GGGGG.GGGA...GAAAAA...A...U.UU.....U...-..-...-...--...------------.-------...---..--...............................................
#=GR CH897645.1/865-663                    PP *****.9.99...9.9.8.7..6..554.44.4.4..445555.....4....4......4..44...44444.4444...444444...4...4.44.....4................................................................................................
VSFE01006135.1/18864-19124                    GAAAC.A.AA...C.A.C.A..U..AUG.UA.G.U.UUAAUGU.....G....A......-..UC...CUUUA.--UU...GACGAC...G...U.UU.....-...-..-...-...--...UGCCCACACAGU.-------...---..--gggcuuuuucaagu....................cacaaacagaucu
#=GR VSFE01006135.1/18864-19124            PP *****.*.**...*.*.*.9..8..777.77.7.7.7776666.....6....6.........77...77777...35...555555...5...4.44.........................777777777777..................34567788889999....................9999999777755
CM023453.1/103275318-103275068                GGUUU.A.AU...U.C.U.U..U..UAA.AA.A.A.CCCCCCCcccccC....C......C..UU...UUUUU.UUUU...AAAGGG...U...U.UU.....U...U..U...U...GG...GGGGGGGGCC--.-------...---..--ccc..........................................cu
#=GR CM023453.1/103275318-103275068        PP *****.*.**...9.9.9.9..9..999.99.9.9.9999888333322....3......5..66...66666.7777...777777...7...7.77.....7...7..7...7...66...6655544444....................46*..........................................**
KZ899725.1/5494-5242                          UCGCU.U.AA...A.A.C.-..-..-GC.AA.A.U.UUUCGUU.....C....A......C..UU...ACCAA.---G...CUACGA...A...A.AA.....U...U..A...A...AU...UCGCUAUUACGU.-------...---..--cuuucagg................................cgaagcc
#=GR KZ899725.1/5494-5242                  PP *****.*.*9...9.9.7........**.**.*.*.*******.....*....*......9..99...99999....8...888888...8...8.88.....8...8..8...8...88...888888888886..................67777777................................7777777
SCLH01000758.1/230309-230093                  AAUGU.A.AU...U.C.C.A..C..AAA.AUuG.G.GU-----.....A....G......A..GG...GUCUU.U-CU...UCACGC...U...U.UU.....U...U..G...C...GU...GA----------.-------...---..--...............................................
#=GR SCLH01000758.1/230309-230093          PP *****.*.**...*.*.*.*..*..988.8624.4.44..........4....4......4..66...65555.4.36...779999...9...9.99.....8...8..7...7...77...65...........................................................................
PKSA02000496.1/616784-616552                  UCCGC.G.--...-.-.U.U..C..GCA.AA.G.C.GGUUGCG.....A....A......C..GC...GGUUG.U--A...UGAAGA...U...U.CA.....G...U..A...C...AA...UUGCGCGCGCAC.-------...---..--uug..........................................au
#=GR PKSA02000496.1/616784-616552          PP ***98.5..........6.7..9..9**.**.*.*.*******.....*....*......*..**...*****.5..9...9*****...*...*.**.....*...*..*...*...**...***********9..................***..........................................**
JFBF01005499.1/310-604                        AAAAA.A.AA...A.A.C.C..C..CGG.GU.U.U.UUUUUUU.....U....U......U..UU...UUUUA.AACC...CCCCGU...U...U.UU.....U...U..U...U...UU...UUUAAA------.AAAAACC...---..--ccggggguu.............................uuuuaaacc
CM022880.1/22299376-22299108                  UUUAA.C.AA...A.U.U.U..U..UCG.GG.C.G.CGAGGUG.....U....U......U..UG...CGUUG.UAGA...AAAAAA...A...A.AG.....U...U..U...C...A-...CCCACUAGGUAA.-------...---..--...............................................
OENM01001394.1/35342-35563                    CAUGC.A.AA...G.A.C.A..C..-AG.GG.C.A.UGACGUU.....C....U......C..UG...AUUUU.UGAA...AAAAGC...A...U.UU.....U...U..U...U...GC...CCAAAACAGGUC.GCCUACA...AAA..UU...............................................
#=GR OENM01001394.1/35342-35563            PP *****.*.**...*.*.*.*..9...89.9*.*.*.*******.....*....*......*..**...*****.****...******...*...*.**.....*...*..*...*...**...************.*******...***..**...............................................
ATSW01088134.1/3097-3341                      AGUCU.C.AA...A.U.U.U..C..UGA.AA.A.A.GUGUCCU.....C....U......-..UU...UUUGA.UUUC...CAAAAU...A...U.GG.....U...A..-...-...AG...CCUAUUGUAAAU.GCCA---...---..--aacaaugcaugggc....................cagauaaacuucc
#=GR ATSW01088134.1/3097-3341              PP *****.*.**...*.*.*.*..*..***.**.*.*.*******.....6....5.........55...55555.5455...555555...5...5.55.....5...4..........44...444444444445.5544.............44444444444445....................5555556666666
WNWK01087731.1/3311-3577                      UUUCC.A.AA...G.G.G.U..U..UUU.UG.G.G.CCCCCC-.....-....-......-..UU...-----.--UU...UGGGGG...U...U.UU.....U...U..U...U...UC...CCCCAAAA----.-------...---..--...............................................
SCLH01001298.1/49871-49682                    UCCUC.A.CA...A.A.U.U..U..UUG.UU.G.C.GUGAAGA.....A....A......-..--...-----.----...------...-...-.--.....-...-..-...-...--...------------.-------...---..--...............................................
#=GR SCLH01001298.1/49871-49682            PP *****.*.**...*.*.*.9..9..999.99.9.9.9999999.....8....7..................................................................................................................................................
JAAAKQ010740001.1/88507284-88507506           CCCGC.C.AA...C.A.C.C..C..CAU.UC.G.G.UUGCCCU.....A....G......A..GC...AUAAG.--AC...CGAAUG...U...C.UG.....-...-..-...-...--...------------.-------...---..--...............................................
#=GR JAAAKQ010740001.1/88507284-88507506   PP *****.*.**...*.*.*.*..*..***.**.*.*.*******.....*....*......*..**...***99...59...999999...8...7.75......................................................................................................
PYSK01000380.1/2388-2118                      CCUUU.U.AA...A.A.C.C..C..CCA.AA.A.-.------A.....U....U......U..UU...CCCCC.CCCC...GGGGGG...G...U.UU.....U...U..U...U...--...------------.-------...---..--...............................................
#=GR PYSK01000380.1/2388-2118              PP *****.*.*9...9.9.8.6..5..543.32.2.........2.....2....3......3..55...55555.5555...555555...5...5.55.....5...5..5...4.....................................................................................
WNWK01062937.1/4741-5032                      CCCAA.A.AA...G.U.U.U..U..AAA.AA.A.U.UUUUUUU.....A....A......A..AA...UUUUU.UUUG...GGGGGG...-...-.--.....-...-..-...-...GG...UUUU--UUCCCC.CCCCCCC...CCC..GG...............................................
PYSK01000380.1/3577-3858                      AAUGG.G.AG...A.A.A.A..A..AAA.AA.A.G.CCAAAAA.....A....G......G..GG...GGCGG.GGAA...AAAAAA...A...-.--.....-...-..-...-...--...CCCC--CCCCCU.AAA----...---..--ccc.........................................ccc
AVCP010376963.1/1357-1056                     ACUUG.A.AC...A.A.C.C..C..AGG.AA.A.A.UGACCAA.....A....C......A..GC...CACAG.A--A...AACAGA...C...U.UU.....U...UaaA...U...AA...CUUUGUAAAGGC.ACUC---...---..--ucacuacaagaauggugguug.....aauguguuaaguacugggaug
#=GR AVCP010376963.1/1357-1056             PP *****.*.**...*.*.*.*..*..***.**.*.*.*******.....9....9......9..99...99998.5..7...777777...6...6.55.....5...5226...8...89...999999999999.8765.............456788899999888899977.....77777777788888899****
ML142816.1/156160-155823                      UGUGC.A.AA...A.A.C.A..AaaAAA.AA.A.U.UAUUUUG.....C....A......C..UG...UGCAA.AGUG...UCAAAA...U...G.AU.....U...U..U...U...GC...------------.-------...---..--...............................................
AMPZ02000281.1/3030799-3030503                AAAAA.A.GA...A.U.U.G..G..GGG.GG.G.G.GGGGGGG.....G....A......U..UU...UGGGG.GGUU...GGGGGG...C...U.UU.....U...U..U...U...--...------------.-------...---..--...............................................
JABXWC010000002.1/30387077-30386759           CCUUU.U.AC...G.U.G.C..G..UAG.UA.A.C.CAAUACG.....U....G......C..GC...ACGUA.---U...UAUCUA...U...U.AG.....U...A..A...U...AC...GUGCGCACGUA-.-------...---..--...............................................
KI629983.1/2834937-2835034                    CGCGU.A.AA...U.A.U.C..U..CG-.--.-.-.-------.....-....-......-..--...-----.----...------...-...-.--.....-...-..-...-...--...------------.-------...---..--...............................................
#=GR KI629983.1/2834937-2835034            PP *****.*.**...9.9.9.9..8..87.............................................................................................................................................................................
QEEW01248099.1/11926-11719                    ACGAU.A.AA...A.A.C.A..U..GGC.GA.A.G.GAAGACG.....A....G......U..UU...CUUUU.A--U...UGAUGC...A...U.UA.....G...A..G...C...AA...GCUUUCGGGUAA.A------...---..--...............................................
#=GR QEEW01248099.1/11926-11719            PP *****.*.**...*.*.*.*..*..***.**.*.*.*******.....*....*......*..**...***99.4..8...899999...9...9.99.....9...9..9...9...99...999977777766.3...............................................................
WNWK01075827.1/4823-5135                      UUUUU.A.AA...A.A.A.A..A..AAA.AG.G.G.GGGGGGG.....U....U......G..GG...UUUUU.UGUC...CCGGGG...U...U.UU.....U...U..U...-...--...------------.-------...---..--...............................................
KZ651841.1/50059-50356                        UCUGU.G.AG...AgA.C.A..C..CAA.GG.G.A.UGUGCCA.....Ug..cA......A..GC...GUGAC.--AC...AUAGGA...A...C.UG.....U...U..C..cA...AC...AUCAGACAAUAU.GUCAUUA...AGA..UG...............................................
#=GR KZ651841.1/50059-50356                PP *****.8.86...625.6.6..6..555.55.5.5.5555555.....52..24......4..55...55555...68...888888...7...6.66.....5...5..5..15...67...************.9998888...888..88...............................................
PKSA02005483.1/540375-540166                  AUUGU.G.CG...C.G.C.G..C..UAA.AA.A.G.UUAUUUU.....A....A......G..UU...CCCCC.U-UA...AACGGU...U...C.UU.....C...G..UgaaA...AA...CCUAUAAGGGGU.A------...---..--c.............................................u
#=GR PKSA02005483.1/540375-540166          PP *****.*.**...*.*.*.*..*..***.**.*.*.*******.....*....9......7..76...66665.3.56...777777...6...6.65.....5...4..41114...56...777777777777.5................8.............................................8
VJMY01000034.1/120966-121153                  UUUAG.A.AG...A.U.U.G..A..ACC.AA.A.C.UGGGGCA.....A....A......A..GU...ACCGA.U--C...GGAACC...G...G.U-.....-...-..-...-...--...------------.-------...---..--...............................................
#=GR VJMY01000034.1/120966-121153          PP *****.*.**...*.*.*.*..*..***.**.*.*.*******.....*....*......*..**...****9.5..8...888887...5...5.4.......................................................................................................
CM023449.1/71776380-71776698                  UCCCC.A.AA...A.A.U.U..U..U--.--.-.-.-UAUUUU.....U....U......U..UU...UUUUU.UAAG...GGGGGG...U...U.UU.....A...A..A...A...AA...CCCCCA------.-------...---..--...............................................
JAAAKQ010740001.1/7243966-7244136             AGAGG.A.UG...A.A.G.A..U..GAA.UG.A.A.UUGUAGC.....-....-......-..GU...GUGUG.--AA...AAAUGC...U...U.UC.....A...-..-...-...--...------------.-------...---..--...............................................
#=GR JAAAKQ010740001.1/7243966-7244136     PP *****.*.**...*.*.*.*..*..***.**.*.*.*****98....................66...65555...8*...******...*...9.97.....5................................................................................................
KZ501812.1/182130-181940                      UCUUU.G.--...-.-.-.C..U..UAA.AA.G.C.AAAGACU.....G....G......A..UC...AGCUG.U--U...GUCUUU...U...U.CU.....U...U..-...-...--...------------.-------...---..--gcu..........................................uu
#=GR KZ501812.1/182130-181940              PP ***98.6............5..7..9**.**.*.*.*******.....*....9......9..99...99999.3..6...666655...5...5.55.....4...4.............................................567..........................................78
QFTL02000005.1/17556321-17556569              UUUGU.U.AG...C.A.UuU..A..GGC.GG.G.U.CCACACA.....G....A......G..CA...AGCAU.A--C...GCGCGA...G...G.CA.....A...U..U...U...--...CCUCGCUCACAAaGCG-GCC...G--..-A...............................................
#=GR QFTL02000005.1/17556321-17556569      PP ****9.8.87...6.6.515..6..788.89.9.9.9999999.....8....8......7..77...77777.4..6...666666...6...6.55.....5...5..5...4........6666666666651555.999...5.....5...............................................
KI894746.1/277507-277680                      UCUGU.A.GA...A.C.U.A..U..UC-.--.-.-.-------.....-....A......C..UG...AUCCA.--GU...AAAGGA...A...-.--.....-...-..-...-...--...------------.-------...---..--a.............................................g
#=GR KI894746.1/277507-277680              PP *****.*.99...9.8.8.7..7..73..........................4......4..44...44444...24...444444...3..............................................................4.............................................5
BDMR011732181.1/56-279                        UGAAG.A.GU...G.G.C.U..G..UUA.AG.G.C.UUCAGUU.....U....A......A..UG...GCUUG.U--A...AUGAGU...A...GgAA.....C...C..G...U...UU...UCCACUCCCUAU.-------...---..--augac.....................................guguu
#=GR BDMR011732181.1/56-279                PP *****.*.**...*.*.*.*..*..***.**.*.*.*******.....*....*......*..**...****9.3..5...555555...4...3123.....3...3..4...4...55...888888888887..................56677.....................................76655
ML142790.1/5662929-5663072                    UCUGA.A.AA...-.-.-.-..-..-AA.AA.A.U.UUUUUU-.....-....-......-..--...-----.----...------...-...-.--.....-...-..-...-...--...------------.-------...---..--...............................................
#=GR ML142790.1/5662929-5663072            PP ****9.8.86................66.66.6.6.666665..............................................................................................................................................................
PHTE01000022.1/352152-352375                  GCUAU.G.UA...A.A.U.A..U..GAA.AA.U.G.GGACAAC.....A....A......U..AA...UUUUG.--UG...AGAAAC...A...U.AA.....U...A..U...U...AA...AUUAGGCGGUGC.-------...---..--cuaucuaaauc.........................cucaaagauga
#=GR PHTE01000022.1/352152-352375          PP *****.*.**...*.*.*.*..9..999.99.9.9.9999999.....9....9......8..88...88888...6*...******...*...*.**.....*...*..*...*...**...**********98..................999999999**.........................****9999999
CM023449.1/314415807-314415568                GGGGG.A.AA...A.A.A.A..A..AGG.GG.G.G.GGGUUUU.....A....A......U..UU...UUUUC.CC-C...GGGAAA...U...U.UU.....U...GggA...A...AA...CCCCCCUUUUU-.-------...---..--uu...........................................uu
#=GR CM023449.1/314415807-314415568        PP *****.*.**...*.*.*.*..*..***.**.*.*.*******.....*....9......9..87...76655.43.5...555555...5...5.55.....4...3112...3...44...44444333333...................46...........................................77
NEVH01024426.1/2075556-2075300                UUCGU.A.AA...U.G.U.A..C..CAA.GG.U.G.UUUUUCU.....A....G......U..CA...GCUUG.CC-C...CCCACG...U...U.CG.....U...G..G...U...CU...ACUUUCAGUUUU.UGACUGC...CAU..AU...............................................
#=GR NEVH01024426.1/2075556-2075300        PP *****.*.**...*.*.*.*..*..***.**.*.*.*******.....9....9......8..88...88877.43.5...556666...6...6.66.....6...6..6...6...66...777777777777.7776666...666..66...............................................
LR736838.1/14702824-14703161                  UUUUU.U.AA...A.A.A.G..G..GGG.GG.G.U.UUUUUUU.....U....U......C..CC...CCCCC.GGGG...GAAAAA...-...-.--.....-...A..A...A...AA...CCCCCCCAAAAA.AAAA---...---..--ccuuaaacc..............................cuuccccg
WNWK01057909.1/5927-6209                      UUAAU.U.UU...U.C.C.C..C..CGG.GG.U.U.UUUUUUU.....U....A......A..AA...GGGGG.GAAA...AAAAA-...-...-.--.....-...-..-...-...--...------------.-------...---..--...............................................
VMOF01000002.1/43210103-43209786              UCCGU.A.AA...A.A.A.A..A..AAA.AA.A.A.AUAUGCA.....C....U......C..UU...GGUCC.UUUU...AAGUGU...U...U.CC.....U...U..U...U...--...CGCAAACCAUUU.-------...---..--...............................................
FN653234.1/33771-33956                        GAAGC.A.AA...A.A.G.C..U..UAA.AG.C.G.CGAAGCG.....A....A......G..CU...UCGCG.U--C...AAAAAA...-...-.--.....-...-..-...-...--...------------.-------...---..--...............................................
#=GR FN653234.1/33771-33956                PP *****.*.**...*.*.*.*..*..***.**.*.*.*******.....*....*......*..99...99999.6..5...555433.................................................................................................................
CM023452.1/130563690-130563501                CCUUU.A.AA...A.G.-.-..-..GGG.GG.G.G.GGAAAAA.....A....G......G..--...-----.---G...GGGGGG...U...U.UU.....U...U..U...U...UA...------------.-------...---..--...............................................
#=GR CM023452.1/130563690-130563501        PP *****.9.98...7.4.........344.44.4.4.4444444.....4....3......3................4...445555...4...5.54.....4...4..4...4...44................................................................................
CH897330.1/344-616                            UCCCA.A.AA...A.A.A.A..A..AAA.AA.A.A.AAAAAAA.....-....-......-..UU...AUUUU.UUUUuuuUUUUUU...U...U.UU.....U...U..-...-...--...------------.-------...---..--...............................................
#=GR CH897330.1/344-616                    PP **999.9.98...8.8.7.6..6..666.66.6.6.5555555....................55...55555.5543000333333...3...3.33.....3...3............................................................................................
FZSS01000071.1/76881-77108                    AGUUU.U.CA...A.A.C.C..A..CGU.CG.G.A.CGUUUUC.....G....A......A..CC...AUAUC.---G...GACGUU...U...U.CA.....A...A..C...C...AC...GUCGGACGUUUU.CCAAGCC...AAA..GU...............................................
#=GR FZSS01000071.1/76881-77108            PP *****.*.**...*.*.*.*..*..***.**.*.*.*******.....*....*......*..**...*9988....8...888888...8...8.88.....9...9..9...9...**...************.*******...***..**...............................................
KK500143.1/23885-23756                        UCUCU.U.AU...C.C.C.A..C..AGG.AG.A.A.-------.....-....-......-..--...-----.----...------...-...-.--.....-...-..-...-...--...------------.-------...---..--...............................................
#=GR KK500143.1/23885-23756                PP *****.*.**...*.*.*.*..*..***.**.*.8.....................................................................................................................................................................
CACRWE010001399.1/34115-33871                 UCCCC.A.AA...A.U.U.U..U..UAA.AA.A.C.CCCUUU-.....-....-......-..UU...UUUAA.---A...AAAGGG...-...-.--.....G...A..A...A...AA...UUUUUCC-----.-------...---..--...............................................
JAAQRG010214623.1/198-473                     UCAGU.G.A-...-.-.-.-..-..-UG.CU.U.A.CGCUACC.....G....A......U..UC...AGCUA.--GC...ACACAG...G...U.AA.....A...U..A...A...AA...GGUACAUUGGAA.CAAACCU...CAA.cCU...............................................
#=GR JAAQRG010214623.1/198-473             PP ****9.8.7.................99.99.9.9.9999999.....9....9......9..**...***99...37...777777...8...8.88.....8...9..9...9...99...999999999998.8888888...554.257...............................................
JAAFCF010006596.1/17863826-17863623           UUUUC.A.GA...A.A.A.A..A..UGG.GA.G.A.CCUGGAG.....G....G......C..AU...AAAUU.UGAU...GUACAA...C...U.UU.....U...A..A...-...--...------------.-------...---..--...............................................
#=GR JAAFCF010006596.1/17863826-17863623   PP *****.*.**...*.*.*.*..*..***.**.*.*.*******.....*....*......*..**...*****.**99...999999...9...8.88.....7...6..5.........................................................................................
NFUK01003404.1/2355-1984                      AAAAA.A.AA...A.A.A.A..A..AGG.G-.-.-.CCCCCCC.....A....A......A..AC...CCUUU.UUUU...GGGUUU...U...U.UU.....U...U..U...U...UC...AAAAAACCCCCC.-------...---..--...............................................
PGRX01000490.1/647183-646890                  CCUGU.C.AAcgcA.A.C.U..A..CGC.AA.C.G.UGUAGUU.....U....A......C..AC...AUUUU.--UC...AUGCGU...-...-.-U.....A...C..C...A...AC...GCCUGUCAACGC.AACUACG...CAA..CG...............................................
ML158960.1/618750-618917                      UCCGG.C.AA...A.A.-.-..A..UCC.AA.G.A.UCUGACC.....C....U......U..UG...GCUCC.GGGU...GAA---...-...-.--.....-...-..-...-...--...------------.-------...---..--...............................................
#=GR ML158960.1/618750-618917              PP ***99.8.77...6.5......6..899.99.9.9.9999997.....6....6......5..55...55555.3333...333....................................................................................................................
SRIE01047099.1/976656-976848                  CCUGU.U.UG...A.A.-.-..A..UCU.AU.A.A.AAAGGGC.....A....U......U..UU...GCGCC.--AA...AACCAA...U...-.--.....-...-..-...-...--...------------.-------...---..--...............................................
#=GR SRIE01047099.1/976656-976848          PP *****.9.88...7.5......6..899.**.*.*.*******.....*....9......9..99...99999...37...777776...5.............................................................................................................
PKSA02001134.1/997210-997107                  UUGGU.A.AA...A.A.U.-..-..UGA.A-.-.-.-------.....-....-......-..--...-----.----...------...-...-.--.....-...-..-...-...--...------------.-------...---..--...............................................
#=GR PKSA02001134.1/997210-997107          PP *****.9.99...8.7.5.......666.4..........................................................................................................................................................................
DS232501.1/204167-204025                      UUUGA.A.AG...G.U.C.C..A..AUA.AA.C.C.AAAUGUU.....U....A......G..UU...UUUGC.U--U...UUUGGG...U...G.UU.....U...U..U...G...AA...CCC---------.-------...---..--...............................................
#=GR DS232501.1/204167-204025              PP *****.*.*9...9.9.9.9..9..999.99.9.9.99999**.....*....*......*..**...*****.5..9...99****...*...*.**.....*...*..*...*...**...**8..........................................................................
LQIF01000887.1/434788-434651                  CCUGG.A.UA...A.A.U.A..U..C--.--.-.-.-------.....-....-......-..--...-----.----...------...-...-.--.....-...-..-...-...--...------------.-------...---..--...............................................
#=GR LQIF01000887.1/434788-434651          PP *****.*.**...*.*.9.9..9..9..............................................................................................................................................................................
MJUU01019659.1/4700-4462                      AUGGG.G.GA...C.A.A.A..C..UGA.AG.A.G.CUGCACC.....A....U......C..AG...AUUUU.UGUC...AACUUG...U...U.UG.....U...U..U...U...CU...UAGCUAUGAGGG.-------...---..--gccgaaugggggacaa...............acuugcaauuuugcag
WYDZ01074445.1/269577982-269577778            GCUAA.A.AA...A.A.G.G..C..UAU.GC.C.G.UCGCUAA.....A....A......G..GU...UUUUG.----...------...-...-.--.....-...-..-...-...--...------------.-------...---..--...............................................
#=GR WYDZ01074445.1/269577982-269577778    PP *****.*.**...*.*.*.*..*..***.**.*.*.*******.....9....9......8..77...66654...............................................................................................................................
CM023277.1/43423440-43423597                  UUUUU.U.CU...C.A.C.U..C..UUA.AG.A.G.UCUCCC-.....-....-......-..--...-----.----...------...-...-.--.....-...-..-...-...--...------------.-------...---..--...............................................
#=GR CM023277.1/43423440-43423597          PP *****.*.**...*.*.*.*..*..*99.99.9.9.988877..............................................................................................................................................................
WNWK01028461.1/7034-6791                      GUUUU.A.AA...A.A.A.A..A..GGG.GG.G.G.GG-----.....-....-......-..--...CCCCU.UUU-...------...U...U.UU.....U...U..U...U...A-...------------.-------...---..--...............................................
#=GR WNWK01028461.1/7034-6791              PP *****.*.**...9.9.9.9..8..888.88.8.7.44..............................44444.333.............3...3.33.....3...3..3...3...3.................................................................................
BDMT011175639.1/282-553                       ACGCG.A.AG...A.U.U.G..C..CUU.GC.C.A.GUUUAUU.....U....A......A..UU...GCUCA.---G...GGCCAA...G...U.AC.....U...-..-...-...AU...CCUACCAGAUAC.-------...---..--...............................................
#=GR BDMT011175639.1/282-553               PP ***99.9.99...9.9.8.8..8..888.88.8.8.8888888.....8....8......8..88...88887....7...777777...6...6.55.....5..............55...************.................................................................
JFBF01005499.1/1415-1307                      UUUUU.A.AA...A.A.A.A..A..AAA.AA.A.A.ACCCCC-.....-....-......-..--...-----.----...------...-...-.--.....-...-..-...-...--...------------.-------...---..--...............................................
#=GR JFBF01005499.1/1415-1307              PP *****.*.**...*.*.9.9..9..999.99.9.9.999988..............................................................................................................................................................
VMOF01000002.1/79307428-79307807              GCGAU.U.AG...C.G.C.A..C..UAA.AA.A.A.UCACGAA.....A....U......C..CA...CUCCU.--AA...ACUCACaaaA...U.GC.....U...U..U...U...AA...ACGCGAGACCGU.AAUGGCGgccGAG..GC...............................................
ML142799.1/145062-145235                      ACUGU.G.CA...-.-.C.A..C..AAA.AA.A.U.UUUUUUU.....-....-......-..--...-----.----...------...-...-.--.....-...-..-...-...--...------------.-------...---..--cug..........................................ca
#=GR ML142799.1/145062-145235              PP ****9.8.65.......6.7..7..799.99.9.9.9998875..............................................................................................................678..........................................99
JABBCG010000011.1/4489240-4489427             UUUUU.U.UU...U.U.G.G..G..GGG.GG.G.A.AAAAAAA.....A....A......A..CC...CCAAA.AAAA...AGGGG-...-...-.--.....-...-..-...-...--...------------.-------...---..--...............................................
#=GR JABBCG010000011.1/4489240-4489427     PP *****.*.**...*.*.*.*..*..***.**.*.*.*******.....9....9......9..99...99999.9999...99988..................................................................................................................
VCRD01005548.1/8809-9078                      UGAGA.C.CA...A.C.C.U..C..UCC.AA.G.U.CUACAUU.....C....C......A..UA...GAAUU.U--U...AAAGAA...A...G.AUauucgU...C..U...U...CA...UCCGUACAAGAU.GCAA---...---..--aucaacca................................ugaguua
#=GR VCRD01005548.1/8809-9078              PP *****.*.**...*.*.9.9..9..999.99.9.9.9999999.....5....5......4..44...44444.2..3...333333...3...3.44000114...4..5...5...55...555555555555.5553.............34555555................................5555555
WNWK01014884.1/42053-42277                    UUUUA.A.AA...A.A.A.A..A..UUA.AA.A.A.UUUU---.....-....-......-..GG...GGGGG.GCCC...AAAAAA...A...A.AU.....U...U..U...-...--...------------.-------...---..--gggg........................................gcc
#=GR WNWK01014884.1/42053-42277            PP *****.*.**...*.*.*.*..*..*99.99.9.8.6543.......................44...44444.3333...333333...3...3.33.....3...3..2..........................................3456........................................776
LR736855.1/19843253-19843529                  GGGGA.A.AA...A.A.A.A..C..CCC.GG.G.G.GGUUUUU.....C....A......C..CU...UUUUU.UUUA...AAAAA-...-...-.--.....-...-..-...-...--...------------.-------...---..--...............................................
JAADYU010003712.1/1632390-1632271             CCAUU.A.UA...U.A.C.A..U..UG-.--.-.-.-------.....-....-......-..--...-----.----...------...-...-.--.....-...-..-...-...--...------------.-------...---..--...............................................
#=GR JAADYU010003712.1/1632390-1632271     PP *****.*.**...*.*.*.*..*..*9.............................................................................................................................................................................
KZ885843.1/57816-57581                        ACUUA.C.CA...A.G.C.U..A..CGA.AA.A.A.UUAAAUU.....C....G......C..UA...CGUCU.---U...UCAGGC...-...-.--.....-...-..-...-...--...------------.-------...---..--g..............................................
#=GR KZ885843.1/57816-57581                PP *****.*.**...*.*.*.*..*..***.**.*.*.*******.....*....9......9..77...77776....6...666665..................................................................7..............................................
CM023470.1/53759233-53759412                  AAAAA.A.AA...A.A.A.A..A..AAA.AA.U.A.CUUUU--.....-....-......-..--...-----.----...------...-...-.--.....-...-..-...-...--...------------.-------...---..--...............................................
#=GR CM023470.1/53759233-53759412          PP *****.*.**...*.*.*.*..*..***.**.*.*.99886...............................................................................................................................................................
ABIR03004089.1/734-1045                       CUUGA.A.AA...A.A.C.A..A..GCC.AA.A.U.GUGCCAA.....A....A......A..UU...-----.-UUA...AAAAGG...U...U.UU.....U...C..C...A...AG...------------.-------...---..--...............................................
WYDE01070001.1/256583465-256583296            UUUAU.U.GA...A.A.C.U..G..ACA.CG.G.G.UU-----.....-....-......-..--...-----.----...------...-...-.--.....-...-..-...-...--...------------.-------...---..--ggcu.......................................acag
#=GR WYDE01070001.1/256583465-256583296    PP *****.*.**...*.*.*.*..*..***.99.9.9.88...................................................................................................................8899.......................................****
DS231961.1/257238-257094                      UUUUG.A.AA...A.G.G.U..C..CAA.UA.A.A.CCAAAUU.....U....C......C..AG...UUUUU.GCUU...UUUUGG...U...G.UU.....U...U..U...G...AA...ACC---------.-------...---..--...............................................
#=GR DS231961.1/257238-257094              PP *****.*.**...*.*.*.*..*..***.**.*.*.*******.....9....9......8..88...88888.7889...999999...9...9.99.....9...9..9...9...99...665..........................................................................
SWLX010574827.1/455-237                       UUUGU.U.UA...A.C.C.C..C..GGG.AG.A.G.AAAAGCU.....G....G......CcaGC...UUUUC.UGUC...CCGGGG...U...U.CC.....A...U..U...G...A-...------------.-------...---..--...............................................
#=GR SWLX010574827.1/455-237               PP *****.*.**...*.*.*.9..9..999.99.9.9.9999999.....7....6......4449*...*****.****...******...*...9.88.....7...7..7...6...5.................................................................................
WUQG01516157.1/177-52                         UCUUG.A.AA...A.U.C.-..-..-GG.UA.A.A.ACC----.....-....-......-..--...-----.----...------...-...-.--.....-...-..-...-...--...------------.-------...---..--...............................................
#=GR WUQG01516157.1/177-52                 PP ***99.8.88...7.6.5........**.**.*.*.996.................................................................................................................................................................
HG823571.1/199-459                            GGGGU.U.AA...A.A.A.A..C..G--.--.-.G.UUUUUUU.....U....A......A..AA...CGGGG.UUUA...AAAACG...U...U.UU.....U...U..U...U...AA...CGGG--GUAAAA.AAA----...-AC..GU...............................................
LQIF01001526.1/155800-155949                  CCUGG.A.UA...A.A.U.A..U..C--.--.-.-.-------.....-....-......-..--...-----.----...------...-...-.--.....-...-..-...-...--...------------.-------...---..--...............................................
#=GR LQIF01001526.1/155800-155949          PP *****.*.**...*.*.9.9..9..9..............................................................................................................................................................................
LQIF01001526.1/163173-163322                  CCUGG.A.UA...A.A.U.A..U..C--.--.-.-.-------.....-....-......-..--...-----.----...------...-...-.--.....-...-..-...-...--...------------.-------...---..--...............................................
#=GR LQIF01001526.1/163173-163322          PP *****.*.**...*.*.9.9..9..9..............................................................................................................................................................................
PJUU01081677.1/12851-13025                    UUAUG.A.GA...G.U.U.U..C..UGA.AA.A.A.AGAUGG-.....-....-......-..--...-----.----...------...-...-.--.....-...-..-...-...--...------------.-------...---..--...............................................
#=GR PJUU01081677.1/12851-13025            PP *****.*.**...*.*.*.*..*..***.**.*.*.****95..............................................................................................................................................................
VIIS01001216.1/102476-102633                  UUUGC.A.AA...C.U.C.C..C..U-A.GU.G.A.GUUUGCA.....A....A......-..--...-----.----...------...-...-.--.....-...-..-...-...--...------------.-------...---..--...............................................
#=GR VIIS01001216.1/102476-102633          PP ****9.8.87...6.6.6.5..5..4.6.66.6.6.6666666.....6....6..................................................................................................................................................
QANH01000094.1/960661-960408                  UUUUC.A.UC...C.A.G.A..A..AGC.AA.U.C.CAGCACG.....A....A......A..AC...AAGCAc---C...GUGUGC...-...-.--.....-...-..-...-...--...------------.-------...---..--cgcuggc..................................uuuaac
#=GR QANH01000094.1/960661-960408          PP *****.*.**...*.*.*.*..*..***.**.*.*.*******.....*....9......9..99...999993...4...444443..................................................................3344455..................................555678
HG824378.1/839-979                            UUUUU.A.AA...A.A.A.A..A..CCC.GU.U.U.UUUUUU-.....-....-......-..--...-----.----...------...-...-.--.....-...-..-...-...--...------------.-------...---..--u..............................................
#=GR HG824378.1/839-979                    PP *****.*.**...*.*.9.9..9..999.99.9.9.998876...............................................................................................................7..............................................
CM022048.1/7454794-7454899                    -----.-.--...-.-.-.-..-..---.--.-.-.-------.....-....-......-..--...---AA.CGUA...AACAGG..gU...U.UU.....G...U..U...U...AA...UAUGGAGAAUGA.UUGAGCU...AAA..UU...............................................
#=GR CM022048.1/7454794-7454899            PP .......................................................................**.****...****97..46...7.77.....7...9..9...9...**...************.*******...***..**...............................................
JAAAXY0100389392.1/249-395                    -----.-.--...-.-.-.-..-..-GA.AA.A.A.CGUUUCU.....A....A......A..GU...GUUCG.--AC...AAAAGG...G...U.UG.....AgagC..C...G...AA...CGUACCCCUAAC.-CGAGGU...AAA..GG...............................................
#=GR JAAAXY0100389392.1/249-395            PP ..........................**.**.*.*.*******.....*....*......*..**...*****...5*...******...9...9.87.....62225..6...8...9*...***998887776..777777...777..63...............................................
PKSA02004968.1/233789-233671                  UCAGA.A.CA...U.G.A.G..A..UGA.--.-.-.-------.....-....-......-..--...-----.----...------...-...-.--.....-...-..-...-...--...------------.-------...---..--...............................................
#=GR PKSA02004968.1/233789-233671          PP ****9.9.99...9.8.8.8..8..887............................................................................................................................................................................
ML142790.1/5647829-5647525                    ACUGU.G.CA...A.A.-.-..-..-AA.UA.A.A.UGUUUUU.....U....C......G..CA...CAGUG.---C...AGAAAC...A...U.UU.....U...U..U...A...GA...UGUACAGU----.GCAAAAU...ACA..AA...............................................
QVRM01004035.1/37930-38108                    UAAGC.A.AA...A.U.G.AauC..AGA.AU.A.C.CUUGGUG.....A....U......U..UC...GGUCU.AGCG...GCAAAA...U...U.--.....-...-..-...-...--...------------.-------...---..--...............................................
#=GR QVRM01004035.1/37930-38108            PP *****.9.99...8.6.5.4115..566.66.6.6.6666666.....6....6......6..66...66665.4333...333333...3...2.........................................................................................................
WHPX01000584.1/106878-106654                  UGUGA.C.CU...U.C.C.A..U..GGG.AA.A.AcGUGUUGU.....A....A......C..GC...UUUUC.CGUU...AAACGG...C...C.UA.....U...U..U...U...AA...------------.-------...---..--...............................................
#=GR WHPX01000584.1/106878-106654          PP *****.*.**...*.*.*.*..*..***.*9.9.99*******.....*....*......*..**...*****.****...******...*...*.**.....*...*..*...9...98................................................................................
KZ497583.1/622312-622585                      CCUGU.A.AG...A.G.A.G..A..GUA.AG.A.C.CCCUGCUu..uaA....C......G..GU...AUCCC.--CC...AAAUAU...C...C.UC.....U...U..A...U...AU...CCCGCGCGAGGG.GAUAAC-...--U..GU...............................................
#=GR KZ497583.1/622312-622585              PP *****.*.*9...9.9.8.8..8..888.99.9.8.99999985..533....4......5..78...88888...35...555555...6...6.77.....8...8..8...8...99...999999999998.776655......3..55...............................................
JAAAKQ010074001.1/495508895-495509084         UUUUU.U.GG...A.U.C.C..C..UUU.AU.A.U.AUAUACU.....A....G......C..AC...ACCUU.UUUU...------...-...-.--.....-...-..-...-...--...------------.-------...---..--...............................................
#=GR JAAAKQ010074001.1/495508895-495509084 PP *****.*.**...*.*.*.*..*..***.**.*.*.*******.....*....9......9..99...99998.8776..........................................................................................................................
GL475405.1/163596-163348                      AUUGU.G.AA...A.A.C.A..-..-AA.AA.A.A.UUGCAGC.....G....C......G..GU...GUUUG.CGU-...-----A...C...U.UU.....U...G..A...A...AA...UCAAACGGCAAU.GAAAG--...-AA..AU...............................................
JXSR01S017065.1/5084-5230                     UUGCC.A.AA...U.G.U.U..U..CCC.AA.U.A.UUGCACA.....A....G......G..UU...AUGCA.A---...------...-...-.--.....-...-..-...-...--...------------.-------...---..--...............................................
#=GR JXSR01S017065.1/5084-5230             PP *****.*.**...*.*.*.*..*..***.**.*.*.*******.....*....*......*..**...*9999.6.............................................................................................................................
FZSS01002454.1/810749-810529                  UUUUU.C.AA...C.C.A.C..G..UCG.GA.C.G.UUUUUCA.....-....-......-..--...AAUUA.AUUG...ACGUUU...U...U.CA.....A...A..C...C...AC...GUCAGACGUUUU.UCAAGCC...AAA..GU...............................................
#=GR FZSS01002454.1/810749-810529          PP ***99.7.76...5.4.4.4..4..444.44.4.4.4444444.........................44445.5678...888888...8...9.99.....9...9..9...9...99...************.*******...***..**...............................................
CM022904.1/3789969-3789808                    UGUGA.A.AA...A.A.G.A..A..U--.--.-.-.UAUUACC.....C....U......U..UG...GUGGG.C---...------...-...-.--.....-...-..-...-...--...------------.-------...---..--...............................................
#=GR CM022904.1/3789969-3789808            PP *****.*.**...*.*.*.*..*..*..........5678999.....9....9......*..**...*9987.5.............................................................................................................................
WURT01075556.1/195730011-195730123            ACUGC.A.C-...A.A.C.A..C..UGU.AA.G.G.UUUGGCU.....U....-......-..--...-----.----...------...-...-.--.....-...-..-...-...--...------------.-------...---..--...............................................
#=GR WURT01075556.1/195730011-195730123    PP ****9.7.5....6.8.9.*..*..***.**.*.*.******9.....5.......................................................................................................................................................
QEEW01023095.1/23151-22883                    GAAGA.A.GA...A.A.C.A..A..AGG.UC.G.A.GAAGAAG.....A....G......C..UU...UUUUA.UUCA...AGAGGA...U...G.AU.....C..gU..A...C...AA...GCUUUCGGGCAA.ACG----...---..--...............................................
#=GR QEEW01023095.1/23151-22883            PP *****.*.**...*.*.*.*..*..***.**.*.*.*******.....*....*......*..**...*****.****...******...9...7.66.....5..26..7...8...99...999999999999.766.............................................................
JABSTQ010010667.1/115023-115243               AAUGU.A.AA...A.A.C.A..G..CGC.AA.A.C.AAACACG.....G....A......C..--...-----.----...------...-...-.--.....-...-..-...-...--...------------.-------...---..--...............................................
#=GR JABSTQ010010667.1/115023-115243       PP *****.*.**...*.*.*.*..*..***.**.*.*.*******.....8....8......7...........................................................................................................................................
JZLH01S0399973.1/34838-35075                  UUUCA.C.CA...G.A.A.A..C..UGA.GA.A.A.CAAGGUU.....U....C......A..UC...ACUCC.--AG...CAAUAC...U...U.UG.....U...A..A...U...AA...UCUUCGAAGU--.-------...---..--uguc........................................uaa
#=GR JZLH01S0399973.1/34838-35075          PP *****.*.**...*.*.*.*..*..***.**.*.*.*******.....*....*......*..**...*****...59...999999...9...9.99.....9...9..9...9...99...9988665555....................5788........................................888
PKSA02003558.1/60325-60576                    UCAGC.G.AA...U.G.A.-..-..-CG.AU.G.C.CGAAACA.....-....-......U..AU...GUUUAcAGCA...AAAAAC...G...C.AG.....U...C..U...G...AG...UUGUGACAUUAA.GCAAUUC...-GA..GC...............................................
SDAX010087888.1/2866-2651                     AGUGC.A.GA...-.-.-.-..-..UGA.GA.G.G.AGUUCCU.....U....U......U..CA...ACCUA.--AU...GGCACA...C...A.AA.....A...U..U...A...AU...GCAAGAUGU---.-------...---..--...............................................
#=GR SDAX010087888.1/2866-2651             PP ****9.9.76...............688.88.8.8.8888888.....8....8......8..88...88888...47...888888...7...7.77.....7...7..7...7...77...777777665....................................................................
PNEQ01099617.1/5058-4934                      CAUGU.G.GG...U.A.U.U..G..UUU.GU.-.-.-------.....-....-......-..--...-----.----...------...-...-.--.....-...-..-...-...--...------------.-------...---..--...............................................
#=GR PNEQ01099617.1/5058-4934              PP *****.*.**...*.*.*.*..*..*99.85.........................................................................................................................................................................
PKSA02009241.1/246679-246822                  UCUUU.C.AA...A.A.U.A..C..AAA.CG.U.G.CGAUUAU.....C....A......U..UU...ACGGU.UU--...------...-...-.--.....-...-..-...-...--...------------.-------...---..--...............................................
#=GR PKSA02009241.1/246679-246822          PP *****.*.**...*.*.*.*..*..***.**.*.*.*******.....*....9......9..99...99988.75............................................................................................................................
SWKY01000005.1/55862990-55862867              UCUAU.C.AA...A.A.A.G..U..CAU.--.-.-.-------.....-....-......-..--...-----.----...------...-...-.--.....-...-..-...-...--...------------.-------...---..--...............................................
#=GR SWKY01000005.1/55862990-55862867      PP *****.*.**...*.9.9.9..9..986............................................................................................................................................................................
JABSTQ010008330.1/63338-63183                 UGCUA.A.AA...G.G.C.U..C..UGU.UG.G.U.UCAGACA.....A....-......-..--...-----.----...------...-...-.--.....-...-..-...-...--...------------.-------...---..--...............................................
#=GR JABSTQ010008330.1/63338-63183         PP *****.*.**...*.*.*.*..*..***.**.*.*.******9.....7.......................................................................................................................................................
LS529064.1/22216-22024                        AUCGU.U.AC...C.C.C.G..A..UAC.AC.U.U.UCCUGGC.....A....A......A..CG...AUUAC.C--C...CAAAUG...G...-.--.....-...-..-...-...--...------------.-------...---..--...............................................
#=GR LS529064.1/22216-22024                PP *****.*.**...*.*.*.*..*..***.**.*.*.*******.....*....*......9..99...99998.3..5...555555...3.............................................................................................................
PKSA02000637.1/594982-594761                  CCUUU.U.AG...C.A.A.A..U..CGU.UA.C.C.GCGUACC.....A....C......C..AG...AACCU.--UU...GAAGCA...U...G.C-.....U...U..U...U...AA...GCGCGC------.-------...---..--...............................................
#=GR PKSA02000637.1/594982-594761          PP *****.*.**...*.*.*.*..*..***.**.*.*.*******.....*....*......*..**...*****...5*...******...8...7.6......5...6..7...8...99...9*9998.......................................................................
WUQG01720000.1/39457875-39458124              ACUGU.A.AA...A.A.A.A..A..-GG.CU.G.G.CGAAAAA.....A....A......U..GU...CUGGC.GGUC...UGGUGG...G...U.AA....aU...U..U...U...UU...UACC--------.-------...---..--uuug.......................................ucug
#=GR WUQG01720000.1/39457875-39458124      PP *****.*.99...8.8.7.6..5...55.55.5.5.5555555.....5....5......5..55...55555.4555...555555...4...4.43....03...3..3...3...33...3333..........................3456.......................................8899
PGRX01001589.1/329008-328724                  GCGGU.G.UG...A.-.-.-..C..UUU.GU.G.C.CAUUCGC.....G....A......A..AA...ACGUA.--UG...GAAGUA...U...U.CU.....U...U..A...A...GA...CCGUGACAAGGU.-------...---..--uucaaagu...............................cuacuucc
BLKM01007580.1/34062-33924                    ACUAU.A.CA...U.U.C.A..C..CAC.A-.-.-.-------.....-....-......-..--...-----.----...------...-...-.--.....-...-..-...-...--...------------.-------...---..--...............................................
#=GR BLKM01007580.1/34062-33924            PP *****.*.**...*.*.*.*..9..975.5..........................................................................................................................................................................
JXSR01S053979.1/99842-100051                  ACCGU.A.UA...G.A.-.G..C..CAA.AA.C.G.UAUGAAU.....A....A......C..GU...AC---.----...------...-...-.--.....-...-..-...-...--...------------.-------...---..--...............................................
#=GR JXSR01S053979.1/99842-100051          PP *****.9.98...7.7...5..7..79*.**.*.*.*******.....*....9......8..65...54..................................................................................................................................
WNWK01004820.1/37954-37699                    CAUGU.C.GA...U.A.U.U..A..CAU.GG.U.G.UAGCACC.....A....-......-..--...-UGUA.AUAU...CUACAU...U...G.UG.....U...A..G...U...AC...CAUGUAAUAUCU.ACAUGGU...GUA..GC...............................................
#=GR WNWK01004820.1/37954-37699            PP *****.9.98...8.7.7.7..7..766.66.6.6.6665555.....5....................4444.4458...889999...9...9.**.....*...*..*...*...**...************.*******...***..**...............................................
PJUT01257549.1/543-422                        UAGGC.U.CC...A.A.C.U..C..AAA.A-.-.-.-------.....-....-......-..--...-----.----...------...-...-.--.....-...-..-...-...--...------------.-------...---..--...............................................
#=GR PJUT01257549.1/543-422                PP *****.*.**...*.*.*.*..*..**9.8..........................................................................................................................................................................
WOFM01000212.1/1767860-1767692                ACUAC.A.GA...A.-.A.A..C..UGA.AA.A.A.AUAUU--.....-....-......-..--...-----.----...------...-...-.--.....-...-..-...-...--...------------.-------...---..--...............................................
#=GR WOFM01000212.1/1767860-1767692        PP ***99.8.76...5...6.9..*..***.**.*.*.***96...............................................................................................................................................................
WUAS01076668.1/167776063-167775945            CCUUU.U.AA...U.A.C.A..A..A--.--.-.-.-------.....-....-......-..--...-----.----...------...-...-.--.....-...-..-...-...--...------------.-------...---..--...............................................
#=GR WUAS01076668.1/167776063-167775945    PP *****.*.**...9.9.9.9..9..8..............................................................................................................................................................................
ML633133.1/1682450-1682575                    UCUGG.C.AG...G.A.A.G..G..UGU.GU.C.A.-------.....-....-......-..--...-----.----...------...-...-.--.....-...-..-...-...--...------------.-------...---..--...............................................
#=GR ML633133.1/1682450-1682575            PP *****.*.**...*.*.*.*..*..***.*9.9.8.....................................................................................................................................................................
JXSR01S006458.1/61872-61679                   AUUUC.A.CU...A.A.U.A..U..UUA.GC.G.U.UGGUCGC.....U....A......A..CC...CCGUU.--UU...GAUCGC...U...A.AC.....U...C..U...A...AA...AAUGGUCGCUAA.-------...---..--...............................................
#=GR JXSR01S006458.1/61872-61679           PP *****.*.**...*.*.*.*..*..***.**.*.*.*******.....9....9......9..99...99999...5*...******...*...*.**.....*...*..*...*...**...**********95.................................................................
LFEI02000138.1/483635-483418                  UUUGU.A.AA...A.A.A.U..C..UUC.CA.G.U.UUUG-GC.....A....G......C..UU...CUUUU.UCUU...CUUUGU...U...U.CU.....U...U..G...G...UA...------------.-------...---..--gacccugcaga.........................gccaggcccag
#=GR LFEI02000138.1/483635-483418          PP *****.*.**...*.*.9.9..9..988.77.7.7.7777.99.....*....*......*..**...*****.*999...999998...8...8.87.....7...7..6...5...55.................................44555555555.........................55555555555
AAGJ06000021.1/34500365-34500195              UAUAU.A.GA...G.A.C.C..A..UGG.GC.G.U.CAAUCCU.....U....AcgcaauA..CC...UAUUG.--UU...CAGGGG...-...-.--.....-...-..-...-...--...------------.-------...---..--...............................................
#=GR AAGJ06000021.1/34500365-34500195      PP *****.*.**...*.*.*.*..*..***.**.*.*.*******.....7....53333333..44...44444...24...444444.................................................................................................................
JAAEEI010000871.1/11988-11831                 ACUGC.AgAA...A.A.U.A..U..UGU.UG.A.G.UCACGAG.....C....G......C..UU...UCGUC.UGU-...-UACGA...C...A.UU.....-...-..-...-...--...------------.-------...---..--...............................................
#=GR JAAEEI010000871.1/11988-11831         PP ****9.8467...7.8.9.*..*..***.**.*.*.*******.....*....*......*..**...*****.866.....99999...8...7.76......................................................................................................
FZSS01002544.1/533200-532908                  UUCUC.A.CU...U.U.G.A..U..UUG.GA.C.G.UUUUUCA.....A....A......C..CA...AAUUG.G---...-ACGUU...U...U.UC.....A...A..A...C...AC...GUCGGACGUUUU.CCAAGCC...AAA..GU...............................................
JXLN01010636.1/3535-3363                      UUAUC.G.AA...A.C.C.U..C..AAA.AC.C.A.UCGAACC.....G....-......-..--...-----.----...------...-...-.--.....-...-..-...-...--...------------.-------...---..--...............................................
#=GR JXLN01010636.1/3535-3363              PP *****.*.**...*.*.*.*..*..***.**.*.*.****977.....5.......................................................................................................................................................
PYHX01001421.1/1272832-1272947                ACCGA.A.AG...A.A.C.U..U..UCC.CU.G.A.AUACCUG.....A....A......C..--...-----.----...------...-...-.--.....-...-..-...-...--...------------.-------...---..--...............................................
#=GR PYHX01001421.1/1272832-1272947        PP *****.*.**...*.*.*.9..9..999.99.9.9.9999999.....9....8......5...........................................................................................................................................
HG819411.1/16898-17105                        GGUUU.U.AA...A.A.A.A..C..CGG.GG.G.G.GGUUUAA.....A....A......A..AA...AAAAA.---A...AAAAC-...-...-.--.....-...-..-...-...--...------------.-------...---..--...............................................
PKSA02005665.1/4375-4654                      AAUGU.U.AA...C.C.A.U..U..UUG.UU.C.U.UAGCCCG.....A...gA......C..UG...AGGCA.GGAA...AAGAGG...A...A.AG.....U...U..U...C...AA...AGUAGAAGAAAA.CUG----...---..--...............................................
#=GR PKSA02005665.1/4375-4654              PP *****.9.88...7.6.6.6..6..666.66.6.6.6666666.....5...48......9..99...99999.9999...999999...9...*.**.....*...*..*...*...**...***********9.555.............................................................
CM023270.1/21271433-21271671                  UCAAU.G.AA...A.A.C.A..U..UAG.GU.A.A.AAAAAAA.....A....A......-..--...-----.----...------...-...-.--.....-...-..-...-...--...------------.-------...---..--...............................................
#=GR CM023270.1/21271433-21271671          PP *****.*.**...*.*.*.*..*..999.99.9.9.9999999.....8....7..................................................................................................................................................
KZ893153.1/11429-11194                        ACUUA.C.CA...A.G.C.U..A..CGA.AA.A.A.UUAAAUU.....C....G......C..UA...CGUCU.---U...UCAGGC...-...-.--.....-...-..-...-...--...------------.-------...---..--...............................................
CM019181.1/1165532-1165647                    UUUUC.A.AA...A.A.A.A..A..UGA.AG.C.U.AUUG---.....-....-......-..--...-----.----...------...-...-.--.....-...-..-...-...--...------------.-------...---..--...............................................
#=GR CM019181.1/1165532-1165647            PP *****.*.**...*.*.*.*..*..*99.99.9.8.8875................................................................................................................................................................
SCLE01034102.1/418-689                        UUUAU.A.UA...U.C.U.C..U..UAU.GA.G.C.AUACGUU.....U....Ag....gC..UG...UGUAG.UGUU...AUAAGA...A...A.AU.....U...A..G...G...UA...------------.-------...---..--agcauc...................................augagu
#=GR SCLE01034102.1/418-689                PP *****.*.**...*.*.*.*..*..***.**.*.*.*******.....8....76....68..99...99999.***9...999999...7...7.66.....5...5..4...4...44.................................566678...................................999999
WNWK01037888.1/10053-10329                    GGGGA.A.AA...A.A.A.A..A..A--.--.A.A.AAAAAAA.....A....A......A..UU...-----.----...------...-...U.UU.....U...U..U...U...AA...----GGGCCCCC.CCCUUUU...AAA..AA...............................................
AZMS01S00047597.1/21301-21168                 UCUGA.A.AC...A.G.C.C..A..AGU.UG.A.U.U------.....-....-......-..--...-----.----...------...-...-.--.....-...-..-...-...--...------------.-------...---..--...............................................
#=GR AZMS01S00047597.1/21301-21168         PP *****.*.**...*.*.*.*..*..***.99.7.6.6...................................................................................................................................................................
PKSA02004709.1/463097-462982                  GUUGA.U.CG...A.A.A.U..U..UGA.AG.G.-.-------.....-....-......-..--...-----.----...------...-...-.--.....-...-..-...-...--...------------.-------...---..--...............................................
#=GR PKSA02004709.1/463097-462982          PP *****.*.**...*.*.*.*..*..***.*9.7.......................................................................................................................................................................
CM008075.1/2624500-2624608                    AUUGC.C.UG...U.A.C.A..C..GCA.CA.U.G.UGU----.....-....-......-..--...-----.----...------...-...-.--.....-...-..-...-...--...------------.-------...---..--...............................................
#=GR CM008075.1/2624500-2624608            PP *****.*.**...*.*.*.*..*..***.**.*.9.987.................................................................................................................................................................
AJVK01117154.1/307-171                        UAUGC.A.AA...U.U.U.U..C..UCG.AU.-.-.-------.....-....-......-..--...-----.----...------...-...-.--.....-...-..-...-...--...------------.-------...---..--...............................................
#=GR AJVK01117154.1/307-171                PP *****.*.**...*.9.9.9..9..965.53.........................................................................................................................................................................
JAABKL010013870.1/1892-1737                   UUUGU.A.AA...A.A.G.G..C..AAA.GG.G.G.UUAGGCU.....U....A......C..UU...UUUUU.UGCC...AGAAAU...C...G.GU.....A...U..U...U...--...------------.-------...---..--...............................................
#=GR JAABKL010013870.1/1892-1737           PP *****.*.**...*.*.*.*..*..***.**.*.*.*******.....*....*......*..**...*****.****...*****9...7...6.55.....5...5..4...4.....................................................................................
CM023449.1/71776416-71776113                  CCCCU.U.AA...A.A.A.A..A..A--.--.-.A.AAAAAAU.....A....A......A..AA...UUUUU.GGGG...AAAAAA...U...U.UU.....U...C..C...C...UU...UGGGGCCCCU--.UUUAAAA...AAC..CU...............................................
JTDY01000805.1/68097-67878                    UCGAU.G.UA...A.G.C.A..C..--C.GA.C.A.UUGUUUC.....G....A......C..CC...GUUU-.---C...GAGAGC...C...U.UU.....U...U..-...-...--...------------.-------...---..--...............................................
#=GR JTDY01000805.1/68097-67878            PP *****.9.99...9.9.8.8..5....4.56.6.6.6666666.....6....7......7..66...6654.....4...555544...4...4.44.....4...3............................................................................................
CABEGB010000077.1/10498-10338                 UCCCA.C.AU...A.A.C.C..C..GAG.GG.G.U.UCCCCC-.....-....-......-..--...-----.----...------...-...-.--.....-...-..-...-...--...------------.-------...---..--...............................................
#=GR CABEGB010000077.1/10498-10338         PP ****9.9.99...9.9.9.9..9..877.77.7.7.766665..............................................................................................................................................................
KI894746.1/277662-277538                      UCAGU.G.AA...U.A.G.U..U..CUA.CA.G.-.-------.....-....-......-..--...-----.----...------...-...-.--.....-...-..-...-...--...------------.-------...---..--...............................................
#=GR KI894746.1/277662-277538              PP *****.9.99...8.8.8.7..7..776.66.5.......................................................................................................................................................................
ML142816.1/151618-151412                      UGUGC.A.AA...A.A.C.A..A..AAAaAA.A.A.UUAUUUU.....-....-......-..--...-----.----...------...-...-.--.....-...-..-...-...--...------------.-------...---..--...............................................
#=GR ML142816.1/151618-151412              PP *****.*.**...*.9.9.8..7..654144.5.5.6666655.............................................................................................................................................................
SCLH01001160.1/11554-11793                    UUUGA.C.CA...U.U.A.C..A..CCA.AU.A.G.GUACAGU.....A....U......C..GU...AACAA.GGUG...A---CA...U...U.UU.....C...A..A...A...AU...UUCAAAAUCUA-.-------...---..--uc...........................................uc
#=GR SCLH01001160.1/11554-11793            PP ****9.9.99...9.8.8.8..8..9**.**.*.*.*******.....*....*......*..88...88888.7777...7...46...7...7.77.....7...7..7...7...77...77887777666...................5*...........................................**
FZSS01002467.1/318515-318768                  UUUUU.U.CA...A.A.C.G..U..AGG.AC.G.U.UUUUCAA.....A....C......C..AA...ACUG-.---G...ACGUUU...U...U.CA.....A...A..C...C...AC...GUCGGACGUUUU.CCAAGCC...AAA..GU...............................................
DS232196.1/191051-191198                      UUUUU.A.AA...A.G.G.U..C..CAA.UA.A.A.CCAAAU-.....-....-......-..--...-----.----...------...-...-.--.....-...-..-...-...--...------------.-------...---..--...............................................
#=GR DS232196.1/191051-191198              PP *****.*.**...*.*.*.*..*..999.98.8.8.777775..............................................................................................................................................................
VNJL01007492.1/94-276                         ACUGU.A.AG...G.U.A.-..A..CAU.AG.A.A.UCACGCU.....C....C......U..GC...GAUAC.A--G...UAAGGA...C...C.AA.....-...-..-...-...--...------------.-------...---..--...............................................
#=GR VNJL01007492.1/94-276                 PP *****.9.87...6.5.5....5..69*.**.*.*.*******.....9....9......9..99...99999.5..7...799999...7...6.55......................................................................................................
AAGJ06000008.1/24719245-24719078              AAUAU.A.GA...G.A.C.C..A..UGG.GC.G.U.CAAUCCU.....U....AcgcaauA..CC...UAUUG.--UU...CAGGGG...G...A.UG.....A...U..C...-...--...------------.-------...---..--...............................................
#=GR AAGJ06000008.1/24719245-24719078      PP *****.*.**...*.*.*.*..*..***.**.*.*.*******.....7....53333334..66...66666...46...666666...6...6.55.....5...5..5.........................................................................................
PKSA02001846.1/229072-228898                  UAUUU.A.AA...C.A.C.G..C..UGC.--.-.-.-------.....-....-......-..--...-----.----...------...-...-.--.....-...-..-...-...--...------------.-------...---..--u.............................................u
#=GR PKSA02001846.1/229072-228898          PP *****.*.**...*.*.*.*..*..*98.............................................................................................................................7.............................................8
LGIB01001407.1/24708-24596                    UGUGU.U.GA...A.U.G.A..A..UGA.CG.A.C.UC-----.....-....-......-..--...-----.----...------...-...-.--.....-...-..-...-...--...------------.-------...---..--...............................................
#=GR LGIB01001407.1/24708-24596            PP *****.*.**...*.9.9.9..9..999.99.9.7.76..................................................................................................................................................................
AAGJ06000006.1/26358880-26358691              AAAAA.A.AA...A.A.A.A..A..UUC.CC.A.U.GCAUGGG.....A....A......U..UU...CC---.----...------...-...-.--.....-...-..-...-...--...------------.-------...---..--...............................................
#=GR AAGJ06000006.1/26358880-26358691      PP *****.*.**...*.*.*.*..*..***.**.*.*.*******.....9....9......9..88...76..................................................................................................................................
JABSTQ010011052.1/3600332-3600176             GCUCU.C.CG...A.G.U.G..U..UGU.GC.G.-.-------.....-....-......-..--...-----.----...------...-...-.--.....-...-..-...-...--...------------.-------...---..--...............................................
#=GR JABSTQ010011052.1/3600332-3600176     PP *****.*.**...*.*.*.*..*..***.*9.8.......................................................................................................................................................................
JH770313.1/112823-112553                      UAAGC.A.CA...A.A.A.U..U..UGC.UU.A.A.GCACGAA.....AaaacA......A..UU...GCUUA.--GU...AAAAUC...A...G.GU.....U...A..C...C...GG...CCAAAACUCCAU.GUGAUGU...---..--...............................................
CM014389.1/178589502-178589389                UUAGU.A.AA...A.U.G.A..A..UA-.--.-.-.-------.....-....-......-..--...-----.----...------...-...-.--.....-...-..-...-...--...------------.-------...---..--...............................................
#=GR CM014389.1/178589502-178589389        PP *****.*.**...9.9.9.9..9..84.............................................................................................................................................................................
HG823541.1/604-345                            UUAGG.G.GU...U.A.A.C..C..CCC.GG.G.G.UUAAAAA.....A....A......A..CC...CCGGG.-GGU...UAAAAA...C...C.GU.....U...U..U...U...AA...------------.-------...---..--...............................................
KB306104.1/948803-948502                      UCGGA.A.CU...A.A.U.G..C..AAA.GG.A.A.GCAUGUU.....A....A......A..UU...GAUUC.ACAU...UUCAUU...U...G.UU.....A...U..G...G...GA...CAUAUACAUGCG.A------...---..--uucacauuuua..........................cuacauacgu
#=GR KB306104.1/948803-948502              PP *****.*.**...*.*.*.*..*..***.**.*.*.*******.....*....*......*..**...*****.****...******...*...*.**.....*...*..*...*...**...************.6................57899888888..........................8888889987
KZ344579.1/452499-452698                      UAUAC.A.CA...U.A.C.A..U..AUA.CA.U.A.UAUAUGU.....A....-......-..--...-----.----...------...-...-.--.....-...-..-...-...--...------------.-------...---..--ug...........................................aa
#=GR KZ344579.1/452499-452698              PP *****.*.**...*.*.*.*..*..***.*9.9.9.9999888.....7........................................................................................................68...........................................99
CM009763.1/18911851-18912079                  UGUGG.A.GA...A.A.U.A..G..UGA.AG.A.A.GACAUCU.....A....U......U..AG...AGGUU.GGUG...AA----...-...-.--.....-...-..-...-...--...------------.-------...---..--ca............................................c
#=GR CM009763.1/18911851-18912079          PP *****.*.**...*.*.*.*..*..***.**.*.*.*******.....*....*......*..**...*9999.9998...87......................................................................89............................................9
PKSA02000251.1/4030489-4030177                GCAGA.A.CC...A.A.C.G..A..CGA.UG.C.C.GAAACAU.....A....A......G..UU...UAGAC.C--A...AAAAAC...G...C.AG.....U...C..U...G...AG...UUGUGACAUUAA.GCAAUGC...AAA..AC...............................................
#=GR PKSA02000251.1/4030489-4030177        PP *****.*.**...*.*.*.*..*..***.**.*.*.*******.....*....*......9..99...99999.4..9...999999...9...9.99.....*...*..*...*...**...************.*******...***..**...............................................
WURT01066494.1/1451-1322                      AAAGU.A.AG...A.A.A.A..U..GCU.GA.U.A.AGA----.....-....-......-..--...-----.----...------...-...-.--.....-...-..-...-...--...------------.-------...---..--...............................................
#=GR WURT01066494.1/1451-1322              PP *****.*.**...*.*.*.*..*..**9.98.7.7.765.................................................................................................................................................................
LQNS02278094.1/35018209-35018333              UUUGA.A.UA...A.U.U.G..G..U--.--.-.-.-------.....-....-......-..--...-----.----...------...-...-.--.....-...-..-...-...--...------------.-------...---..--...............................................
#=GR LQNS02278094.1/35018209-35018333      PP ****9.8.88...7.7.6.6..5..5..............................................................................................................................................................................
JAAAKQ010740001.1/37139641-37139521           ACUGU.U.AA...G.G.U.A..U..AU-.--.-.-.-------.....-....-......-..--...-----.----...------...-...-.--.....-...-..-...-...--...------------.-------...---..--...............................................
#=GR JAAAKQ010740001.1/37139641-37139521   PP *****.*.99...9.8.8.8..7..64.............................................................................................................................................................................
AVCP010508191.1/4584-4704                     UCUUA.A.UA...U.U.G.A..U..GGU.GU.A.C.AUU----.....-....-......-..--...-----.----...------...-...-.--.....-...-..-...-...--...------------.-------...---..--...............................................
#=GR AVCP010508191.1/4584-4704             PP ****9.9.99...9.9.9.9..9..999.98.8.8.886.................................................................................................................................................................
CM023453.1/78986993-78987193                  UCCAU.U.GU...U.A.A.A..U..AAA.AU.G.A.UUGCGCU.....A....A......A..AA...GGGAC.--AC...GGACGG...A...A.UA.....A...G..-...-...-G...AC----------.-------...---..--...............................................
#=GR CM023453.1/78986993-78987193          PP *****.*.**...*.*.*.*..*..***.**.*.*.*******.....*....*......*..**...****9...5*...******...7...6.65.....4...4...........2...22...........................................................................
CM009920.1/1802818-1802669                    ACUGA.A.GA...A.U.U.A..A..UUU.GC.G.G.GAAAU--.....-....-......-..--...-----.----...------...-...-.--.....-...-..-...-...--...------------.-------...---..--...............................................
#=GR CM009920.1/1802818-1802669            PP *****.*.99...9.9.9.8..8..776.66.6.6.66654...............................................................................................................................................................
PKSA02007248.1/56824-56657                    GAUGU.A.AC...A.G.U.A..A..GAA.AG.C.A.CAAAACA.....A....A......C..AG...AGGGA.CAAA...AACAGA...-...-.--.....-...-..-...-...--...------------.-------...---..--...............................................
#=GR PKSA02007248.1/56824-56657            PP *****.*.**...*.*.*.*..*..***.**.*.*.*******.....*....9......9..99...99999.5444...444444.................................................................................................................
ML142793.1/2195017-2194749                    ACCGU.G.CA...A.G.C.G..C..AGA.AA.U.U.UUUUUUU.....G....C......A..CA...GUGCA.UUUU...UUAUUG...U...U.UC.....C...G..U...U...UU...UC-GCACAGUGC.GGAA-UA...AAA..AU...............................................
#=GR ML142793.1/2195017-2194749            PP *****.*.**...*.*.*.*..*..***.**.*.*.*******.....*....*......*..**...*****.****...******...9...9.99.....9...9..9...9...87...77.89*******.9995.45...555..55...............................................
VMOF01000035.1/12654694-12654418              GCAGU.U.CA...A.-.-.-..-..-AU.CA.C.U.ACAGCCA.....A....G......A..UG...GCCGA.CAAA...AGAAGA...A...A.AC.....U...U..A...C...AC...UCUUUCCAGAAA.-------...---..--...............................................
CM023342.1/21760474-21760723                  UCUAC.G.AA...U.G.U.A..C..AAG.--.-.-.-------.....A....A......U..UC...AUUUA.UGU-...-UUGGU...U...A.UA.....U...U..U...U...UA...GGAAUAUA---U.CCACUA-...---..GU...............................................
#=GR CM023342.1/21760474-21760723          PP *****.*.**...*.*.*.*..*..*87....................6....8......9..**...*****.*99.....89999...9...9.99.....9...9..9...9...99...76665555...7.***975.........55...............................................
AVCP010785595.1/1520-1242                     UCACU.U.UA...A.C.G.A..C..CGG.UU.U.C.GGGCGCU.....U....G......A..GU...GCCCU.--UC...UUCUGG...UcuaU.UU.....U...U..G...U...AC...UGUUGCUUAAUA.-------...---..--aauaaaca................................cgcuacu
KI472607.1/55294-55445                        CAUGU.U.AU...U.A.U.A..C..CUC.AA.-.-.-------.....-....-......-..--...-----.----...------...-...-.--.....-...-..-...-...--...------------.-------...---..--...............................................
#=GR KI472607.1/55294-55445                PP *****.*.**...*.*.*.*..*..***.*9.........................................................................................................................................................................
WNWK01023283.1/20042-19731                    CUUGG.A.CC...A.U.U.-..-..UAC.AA.A.G.UCACACU.....A....A......C..AC...ACAGA.GACA...GAGGAA...G...G.GU.....A...U..U...U...AU...AGGCAGGCAGAC.-------...---..--...............................................
AZMS01S04743117.1/614-742                     CUGGU.C.AG...A.U.U.U..G..UUU.AG.A.A.UUACACG.....-....-......-..--...-----.----...------...-...-.--.....-...-..-...-...--...------------.-------...---..--...............................................
#=GR AZMS01S04743117.1/614-742             PP *****.*.**...*.*.*.*..*..***.**.*.*.******7.............................................................................................................................................................
FZSS01002688.1/239169-239361                  UUUUU.C.AA...A.C.C.A..C..GUC.GG.A.C.GUUUUUC.....A....A......A..CC...AAAUU.--GG...ACGUUU...U...U.CA.....A...A..C...C...AC...GUCAGACGUUUU.CCAAGCC...AAA..GU...............................................
#=GR FZSS01002688.1/239169-239361          PP *****.*.**...*.*.*.*..*..999.99.9.9.9999999.....9....9......9..99...99999...49...999999...9...9.99.....9...9..9...9...99...99**********.*******...***..**...............................................
ADOQ01004915.1/794-979                        CCGGU.A.AA...A.A.A.A..A..AAA.AA.AaA.ACCCCCC.....G....G......G..GG...GUAAA.AAAA...AAAAA-...-...-.--.....-...-..-...-...--...------------.-------...---..--ac...........................................gg
#=GR ADOQ01004915.1/794-979                PP *****.9.99...8.8.7.7..6..655.55.505.5555555.....5....5......4..44...44444.4444...44444...................................................................47...........................................99
SWLX011729882.1/315-57                        CCUUU.U.UU...A.A.C.C..C..AGG.GA.A.A.GGAAAGC.....U....C......C..GG...UUUUC.UUUC...CCUAGG...U...U.CA.....A...U..G...G...AA...CCCCGGGAAAGA.-------...---..--aa............................................a
#=GR SWLX011729882.1/315-57                PP *****.*.**...*.*.*.*..*..***.**.*.*.*******.....*....*......*..**...*****.****...******...*...*.**.....*...*..9...9...99...999999999887..................9*............................................*
KZ485040.1/68852-68990                        UCUAU.A.AG...-.-.-.G..U..AGA.AA.U.U.GAGCAUU.....A....-......-..--...-----.----...------...-...-.--.....-...-..-...-...--...------------.-------...---..--...............................................
#=GR KZ485040.1/68852-68990                PP ***98.7.65.........5..7..8**.**.*.*.*******.....8.......................................................................................................................................................
JXMZ02017456.1/2224-2467                      UGAUU.A.CA...A.U.C.A..G..CGA.AC.A.A.CGUUAGG.....A....A......A..CU...GUUGA.AGCA...AACAGA...A...G.--.....-...-..-...-...--...------------.-------...---..--acaaggaa................................agacggc
#=GR JXMZ02017456.1/2224-2467              PP *****.*.**...*.*.*.*..*..***.**.*.*.*******.....*....*......*..**...*****.***9...999999...6...5..........................................................56666777................................888999*
NJRP01000450.1/43741-43602                    UCAUU.G.AA...A.A.A.A..-..-GU.AA.-.-.-------.....-....-......-..--...-----.----...------...-...-.--.....-...-..-...-...--...------------.-------...---..--...............................................
#=GR NJRP01000450.1/43741-43602            PP *****.9.99...9.8.7.7......88.87.........................................................................................................................................................................
CADCXV010000732.1/63381-63157                 AUUGA.U.AA...U.U.A.C..U..UAG.UG.A.A.ACACAGC.....G....A......C..GA...ACGAG.--UA...AAAACG...U...G.AU.....-...-..-...-...AU...UUCGGCCCGUGC.-------...---..--ggcagc...................................uguuuc
#=GR CADCXV010000732.1/63381-63157         PP *****.*.**...*.*.*.*..*..***.**.*.*.*******.....*....*......*..**...**999...58...888888...7...6.55....................55...888888888887..................666677...................................766666
NJRO01002082.1/23355-23486                    UCAUU.G.AA...A.A.A.A..-..-GU.AA.C.-.-------.....-....-......-..--...-----.----...------...-...-.--.....-...-..-...-...--...------------.-------...---..--...............................................
#=GR NJRO01002082.1/23355-23486            PP *****.9.99...9.8.8.7......66.66.5.......................................................................................................................................................................
WURS01090721.1/995-1119                       CCUGG.G.AA...U.A.U.G..U..AUG.UG.C.G.-------.....-....-......-..--...-----.----...------...-...-.--.....-...-..-...-...--...------------.-------...---..--...............................................
#=GR WURS01090721.1/995-1119               PP ****9.9.98...8.7.6.6..5..555.55.4.4.....................................................................................................................................................................
WURT01075556.1/263774213-263774323            UCUGC.A.GC...A.A.U.A..C..UAG.GU.-.-.-------.....-....-......-..--...-----.----...------...-...-.--.....-...-..-...-...--...------------.-------...---..--...............................................
#=GR WURT01075556.1/263774213-263774323    PP *****.*.**...*.*.*.*..*..**9.97.........................................................................................................................................................................
LYUA01004306.1/65593-65474                    UCCGU.A.AC...U.A.C.A..U..AU-.--.-.-.-------.....-....-......-..--...-----.----...------...-...-.--.....-...-..-...-...--...------------.-------...---..--...............................................
#=GR LYUA01004306.1/65593-65474            PP *****.*.**...*.*.*.9..9..96.............................................................................................................................................................................
NIPQ01115813.1/2405-2536                      UCUGAcA.GA...A.A.C.A..U..UCA.CA.A.A.UGGUC--.....-....-......-..--...-----.----...------...-...-.--.....-...-..-...-...--...------------.-------...---..--...............................................
#=GR NIPQ01115813.1/2405-2536              PP ***9736.69...9.9.*.*..*..***.**.*.*.****8...............................................................................................................................................................
CACRWE010001275.1/2940-2734                   UCCCU.U.AA...A.U.U.U..U..U--.--.-.-.--UUUUU.....A....A......C..CC...CCCCC.CUUU...GGGGGA...A...A.AA.....U...U..U..aA...AA...UUU---------.-------...---..--...............................................
#=GR CACRWE010001275.1/2940-2734           PP **999.9.88...7.6.6.5..5..5............78889.....9....9......9..98...88888.8888...888887...6...6.55.....5...5..5..15...66...665..........................................................................
AVCP010759949.1/5368-5451                     UUUUU.U.AA...C.A.U.A..U..CA-.--.-.-.-------.....-....-......-..--...-----.----...------...-...-.--.....-...-..-...-...--...------------.-------...---..--...............................................
#=GR AVCP010759949.1/5368-5451             PP *****.*.**...*.9.9.9..9..97.............................................................................................................................................................................
LJIJ01003217.1/19007-18708                    UAGGA.A.AA...A.A.A.A..C..CCU.UG.G.G.GGGGGGG.....C....A......A..GG...CGGGG.GCUU...UAAAAA...U...U.UU.....U...U..U...-...--...GGGGGGAGGGG-.-------...---..--...............................................
WSYQ01000231.1/1469-1615                      CCUAG.A.AA...A.A.A.A..C..GGG.--.-.-.-------.....-....-......-..--...-----.----...------...-...-.--.....-...-..-...-...--...------------.-------...---..--...............................................
#=GR WSYQ01000231.1/1469-1615              PP *****.*.**...*.9.9.9..8..875............................................................................................................................................................................
NJRN01000471.1/42063-41924                    UCAUU.G.AA...A.A.A.A..-..-GU.AA.C.-.-------.....-....-......-..--...-----.----...------...-...-.--.....-...-..-...-...--...------------.-------...---..--...............................................
#=GR NJRN01000471.1/42063-41924            PP *****.9.99...9.8.7.6......88.98.6.......................................................................................................................................................................
NJRL01000773.1/73393-73532                    UCAUU.G.AA...A.A.A.A..-..-GU.AA.C.-.-------.....-....-......-..--...-----.----...------...-...-.--.....-...-..-...-...--...------------.-------...---..--...............................................
#=GR NJRL01000773.1/73393-73532            PP *****.9.99...9.8.7.6......88.98.6.......................................................................................................................................................................
KK115896.1/370873-370538                      UCUAA.A.AC...-.-.-.-..-..-AG.GC.A.A.AUCGACA.....A....C......C..UU...GUAUU.---C...GGCGUA...G...A.UU.....U...U..G...U...AAaauCCCAAUCGAU--.-------...---..--...............................................
SWLX011214095.1/262-92                        UCUGU.G.AC...C.U.U.U..U..UUU.AA.C.C.CAGGGAA.....A....-......-..--...-----.----...------...-...-.--.....-...-..-...-...--...------------.-------...---..--...............................................
#=GR SWLX011214095.1/262-92                PP *****.9.98...8.7.7.7..7..666.66.6.6.6666655.....4.......................................................................................................................................................
CM023267.1/49623416-49623194                  UUUUU.A.UU...U.U.C.U..C..UGA.CU.C.U.UAAGAGU.....-....-......-..--...-----.----...------...-...-.--.....-...-..-...-...--...------------.-------...---..--...............................................
PYSK01000028.1/896463-896181                  GUUGU.A.AC...U.A.U.A..C..UGA.GA.U.C.UU---AG.....A....A......C..UU...AUAUU.U---...------...-...-.--.....-...-..-...-...--...------------.-------...---..--caagauggguggcgc..................auuuacguuguaga
#=GR PYSK01000028.1/896463-896181          PP *****.*.**...*.*.*.*..*..***.*9.8.8.74...45.....7....8......8..88...77555.4..............................................................................789999999999999..................99999999*99999
BDMR010406849.1/117-341                       UUUUA.A.UU...G.C.C.C..C..UGC.AU.A.C.UAAUCUU.....C....A......A..AA...AUUUA.---A...GGUUCC...U...G.AU.....G...U..C...G...GA...UUUUC-------.-------...---..--agauuuua................................ugcuccc
#=GR BDMR010406849.1/117-341               PP *****.*.**...*.*.*.*..*..***.**.*.*.*******.....*....*......*..**...****9....5...555555...5...5.55.....5...5..5...5...55...44444.........................44456668................................889****
QEEW01024769.1/18022-18145                    UCUGA.G.AG...A.U.U.-..-..UG-.--.-.-.-------.....-....-......-..--...-----.----...------...-...-.--.....-...-..-...-...--...------------.-------...---..--...............................................
#=GR QEEW01024769.1/18022-18145            PP ***98.7.76...5.4.3.......33.............................................................................................................................................................................
KZ494165.1/468255-468517                      CAAGU.C.GA...A.C.C.C..C..CUA.CA.A.C.ACUGUUG.....A....U......C..AU...UCCGU.U-UU...AUAUGA...A...U.UU.....-...C..G...U...GU...UGUACGAGUCAC.U------...---..--uagauuuuacaaauaca.............ugugccgggcugugaau
#=GR KZ494165.1/468255-468517              PP *****.9.99...8.8.7.7..6..555.44.4.4.4444444.....4....4......4..44...44444.3.24...444444...3...3.33.........3..3...3...33...333333333333.3................2357788899999****.............************99876
SCLH01000201.1/569661-569805                  UCUUC.A.CG...C.AuC.A..A..AAA.UG.C.G.UGAAGAA.....A....A......-..--...-----.----...------...-...-.--.....-...-..-...-...--...------------.-------...---..--...............................................
#=GR SCLH01000201.1/569661-569805          PP ***99.9.76...5.515.6..6..666.66.6.6.6666666.....5....5..................................................................................................................................................
JHQJ01004986.1/330-462                        UCGGA.A.AA...A.A.C.A..A..UGA.A-.-.-.-------.....-....-......-..--...-----.----...------...-...-.--.....-...-..-...-...--...------------.-------...---..--...............................................
#=GR JHQJ01004986.1/330-462                PP *****.*.**...*.*.*.*..*..**9.6..........................................................................................................................................................................
NJRL01002440.1/3600-3465                      UCAUU.G.AA...A.A.A.A..-..-GU.AA.C.-.-------.....-....-......-..--...-----.----...------...-...-.--.....-...-..-...-...--...------------.-------...---..--...............................................
#=GR NJRL01002440.1/3600-3465              PP *****.9.99...9.8.8.7......77.77.5.......................................................................................................................................................................
PHTE01000314.1/126558-126680                  CCCUU.G.AA...A.A.U.U..C..CG-.--.-.-.-------.....-....-......-..--...-----.----...------...-...-.--.....-...-..-...-...--...------------.-------...---..--...............................................
#=GR PHTE01000314.1/126558-126680          PP *****.*.**...*.*.*.*..*..*8.............................................................................................................................................................................
CM022876.1/17714974-17715146                  UCAGU.G.UG...A.A.-.-..-..-UU.UC.G.U.UGCCAUU.....A....A......G..CC...CUUUU.UG--...------...-...-.--.....-...-..-...-...--...------------.-------...---..--...............................................
#=GR CM022876.1/17714974-17715146          PP *****.9.88...7.6..........89.99.9.9.9999999.....9....9......8..88...88888.76............................................................................................................................
PYSK01000380.1/5299-5039                      CCCCA.A.AA...A.A.C.A..U..AAA.AA.A.A.AAAAUUU.....C....A......U..UUuggGGGGU.AUUA...AAAAAA...U...U.UU.....U...U..U...U...--...------------.-------...---..--...............................................
#=GC SS_cons                                  :::::.:.::...:.:.:.:..:..:{{.{{.{.{.{{{{{{{.....,....,......,..[[...[[[[[.---[...[[[[[[...,...,.,,.....,...,..,...,...,,...((((--((((((.<<<-<<<...___..__~~~~~~~~~~~~~~~~~~~~~~~~~~~~~~~~~~~~~~~~~~~~~~~
#=GC RF                                       UCUGU.A.AA...A.A.C.A..C..Uga.aa.a.a.uuauaCu.....A....A......C..uu...auuua.UGUc...aaaaGa...U...U.UU.....U...U..U...U...AA...uCuaGACaacac.aCaAGCC...AAA..GU~~~~~~~~~~~~~~~~~~~~~~~~~~~~~~~~~~~~~~~~~~~~~~~

JZLH01S0326286.1/70-318                       ...---.------..---..-----..----u........................................................................................................u.-.----U..AAA..AAA.AAAAAAAAA--......----.......................
JFBF01005499.1/1239-1470                      c..---.------..---..-----..----gg......................................................................................................gg.-.-----..---..---.-----------......----ggggggggg..............
#=GR JFBF01005499.1/1239-1470              PP 7..............................99......................................................................................................**........................................998877777..............
JFBF01005499.1/2082-1783                      ...---.------..---..-----..----gu......................................................................................................aa.-.-----..-CC..CCC.GGGGGGGGGGG......GUAC.......................
JAABVK010001444.1/70555-70323                 c..---.----A-..--A..GC--U..UGUC...........................................................................................................A.AUGCU..GGU..UUU.GACAAGCUGGU......UUGA.......................
#=GR JAABVK010001444.1/70555-70323         PP 2..........1.....2..33..4..4444...........................................................................................................4.45555..666..666.66666666666......6666.......................
JFBF01005499.1/620-332                        ...---.-UUUUU..UUU..-----..--UA...........................................................................................................-.----A..AAC..CCC.GGGGGGA----......----cccccgguuuuuuuuuuuuaacc
JABSTQ010011203.1/990365-990593               ...UU-.-GAUUU..UG-..-----..----.........................................................................................................u.-.----U..GUG..UUC.GUCCGUUU---......UUUU.......................
#=GR JABSTQ010011203.1/990365-990593       PP ...33...44677..66.......................................................................................................................5.......9..***..***.******76.........5666.......................
FZSS01001627.1/76668-76416                    ...GGC.UUGAGA..CGU..GUCCA..AUUU...........................................................................................................G.GUUUG..AAA..ACG.UCCGACGUG--......GUUU.......................
WNWK01094774.1/3104-3383                      c..---.-UUUUU..---..AAAAU..UUAA...........................................................................................................-.AUUUU..UUU..UUG.---GGGAAAAA......AUU-.......................
#=GR WNWK01094774.1/3104-3383              PP 5.......44443.......33444..4444.............................................................................................................44333..343..333....33366655......444........................
VIGR010498948.1/554-831                       ...UGU.UUGU--..---..-----..----gcgug...............................................................................................uguguu.-.-----..---..---.-----------......----uaguuuuuuu.............
#=GR VIGR010498948.1/554-831               PP ...444.4444....................65655...............................................................................................556677........................................7776665444.............
HG823541.1/1023-724                           ...---.------..---..-----..----uaaacg..............................................................................................ggguua.-.-----..AAA..AAC.CCCCGGUUA--......----aaaacccguuuaaaaaaccguuu
JAAQRG010094937.1/3891-3631                   ...---.------..---..-----..----aca....................................................................................................cac.-.-----..---..---.-----------......----agugu..................
#=GR JAAQRG010094937.1/3891-3631           PP ...............................467....................................................................................................899........................................99775..................
AAGJ06000013.1/36614539-36614362              ...GGC.AUUUUU..UGU..UCCUA..CUUU...........................................................................................................G.AUGAC..ACG..GUG.C-CAGUUUCAA......U---.......................
#=GR AAGJ06000013.1/36614539-36614362      PP ...***.******..***..*****..****...........................................................................................................*.****8..888..888.7.9****9988......4..........................
PKSA02006232.1/160972-161176                  g..---.------..---..-----..----c........................................................................................................c.-.-----..---..---.-----------......----.......................
#=GR PKSA02006232.1/160972-161176          PP 6..............................*........................................................................................................5...............................................................
CADEBD010000393.1/7699564-7699251             ...---.------..---..-----..----auucccaaaacccccggguuucccuuuauaaaag.....................................ggguuuuuggaagggccccuuuuauuuccccccaa.-.-----..---..---.--AAAAAUUUU......UUUA.......................
WNWK01090444.1/1519-1776                      ...CCC.CCCCCU..UUU..UUUUU..CCAA...........................................................................................................A.AAAAU..UUU..AAA.AAAAACAAAGGgggguuUUUU.......................
CACRWE010001275.1/2205-2432                   ...---.------..---..-----..----...........................................................................................................-.-----..---..---.-----GGGAAA......UUUU.......................
JABXWC010000013.1/24251497-24251159           a..CGU.GCGCAC..GUA..UUACU..UAUA...........................................................................................................G.GUAAU..ACG..UGC.GCACGUAUUGG......UUA-.......................
CH899013.1/361-119                            ...---.------..---..-----..----...........................................................................................................-.-----..---..---.-----------......----ggggggggggggggccccc....
FZSS01003069.1/23752-23501                    ...GGC.UUGAGAagUGU..CAAAU..U-UG...........................................................................................................G.UUUG-..AAA..ACG.UCCGACGUG--......GUUU.......................
#=GR FZSS01003069.1/23752-23501            PP ...***.**876511555..55555..4.44...........................................................................................................5.5555...566..666.666666554........3444.......................
WNWK01050537.1/9227-8958                      ...---.------..---..-----..----...........................................................................................................-.-----..---..---.-----------......----uucccc.................
JABSTQ010008349.1/3425-3657                   ...--U.UGAUUU..UGU..-----..----...........................................................................................................-.----U..GUG..UUC.GUCCGUUU---......-UUU.......................
#=GR JABSTQ010008349.1/3425-3657           PP .....2.366888..876..............................................................................................................................9..999..999.99999975..........566.......................
PKSA02004905.1/330038-330165                  ...---.------..---..-----..----...........................................................................................................-.-----..---..---.-----------......----gau....................
#=GR PKSA02004905.1/330038-330165          PP .................................................................................................................................................................................567....................
RICB01087296.1/429-228                        ...CGG.A--UUU..UG-..-----..----ag.....................................................................................................cac.-.----U..CCG..GUC.AGUAGAA----......----.......................
#=GR RICB01087296.1/429-228                PP ...555.5..355..55..............55.....................................................................................................665.......6..666..666.6666665.....................................
QEWY01003123.1/721-603                        ...---.------..---..-----..----...........................................................................................................-.-----..---..---.-----------......----.......................
#=GR QEWY01003123.1/721-603                PP ........................................................................................................................................................................................................
HG823541.1/881-1003                           ...---.------..---..-----..----...........................................................................................................-.-----..---..---.----GGGGGUU......UUUU.......................
#=GR HG823541.1/881-1003                   PP ................................................................................................................................................................7888899......9999.......................
HG824684.1/662-442                            ...---.------..---..-----..----g........................................................................................................g.-.-----..---..---.-GGGGGUAAAA......AAUU.......................
#=GR HG824684.1/662-442                    PP ...............................9........................................................................................................6....................4666666677......7777.......................
ADOQ01004915.1/350-644                        ...---.------..---..-----..----ccc....................................................................................................ccc.-.-----..---..---.----GGGGGGG......UUAC.......................
PKSA02004554.1/12293-12548                    ...GCC.CAUUUU..UGC..CCGUC..UUUG...........................................................................................................G.UUUCU..GGA..AUU.UUCAGAAAAU-......----.......................
#=GR PKSA02004554.1/12293-12548            PP ...678.899***..*99..99999..9999...........................................................................................................9.9999*..***..***.*******983..................................
JABSTR010001015.1/892210-891902               ...---.------..---..-----..----uaaaaaaaaacccccuuuuuucccccaaaaauuaaaaacc.........................cccccccuuuuuuaaaaaaccccuaaaaaaaaaacccuuuu.-.----U..GGG..GGC.CCCGGAAAAAA......AUUU.......................
WNWK01000729.1/252350-252131                  ...---.------..---..-----..----ucc....................................................................................................aaa.-.-----..---..---.-----------......----aaa....................
#=GR WNWK01000729.1/252350-252131          PP ...............................358....................................................................................................99*........................................***....................
CM023320.1/5813985-5814258                    c..CCC.CUUU--..---..-----..----...........................................................................................................-.----U..GUA..CCG.GCGACGUCU--......UUUU.......................
#=GR CM023320.1/5813985-5814258            PP 7..455.5555.....................................................................................................................................8..9**..***.*99999864........3344.......................
KZ312831.1/20521-20780                        a..-AA.ACGCUA..ACU..UGGUU..GGUG...........................................................................................................A.AACGC..GCG..UCG.AGAAAAGUA--......-UUG.......................
#=GR KZ312831.1/20521-20780                PP 6...78.9*****..***..*****..****...........................................................................................................*.*****..***..***.999999888.........333.......................
CM023456.1/144835362-144835100                ...---.------..---..-----..----...........................................................................................................-.-----..---..---.-----------......----ggggggggggggguuuuugggg.
FZSS01002500.1/371914-371660                  ...GGC.UUGAGA..CGUguCCAAU..UUGG...........................................................................................................U.UUG-A..AAA..ACG.UCCGACGU-GG......UUUG.......................
KZ808255.1/55488-55234                        u..---.-UACCA..UGU..UUAUA..UAUA...........................................................................................................U.AUA-U..AUA..CCA.UCUGGAUU-UU......UAAA.......................
#=GR KZ808255.1/55488-55234                PP 3.......67777..788..88999..9999...........................................................................................................9.998.6..***..***.*****977.45......5667.......................
FZSS01000327.1/175535-175287                  ...GGC.UUGAUA..AGU..GUCCA..AUU-...........................................................................................................U.GGUUU.gAAA..ACG.UCCGACGUGG-......-UUU.......................
#=GR FZSS01000327.1/175535-175287          PP ...***.******..***..99998..766............................................................................................................5.55555.1678..9**.******9973........333.......................
NIGP01004783.1/70160-69976                    ...---.------..---..-----..----cg.....................................................................................................uac.-.-----..---..---.-----------......----.......................
#=GR NIGP01004783.1/70160-69976            PP ...............................35.....................................................................................................568...............................................................
VMOF01000035.1/64377228-64377031              ...---.------..---..-----..----c........................................................................................................c.-.-----..--G..GGG.GGUUUUUGGGG......GGGC.......................
WNWK01024224.1/10848-11094                    ...---.------..---..-----..----...........................................................................................................-.-----..---..---.-----------......----aaaaaaaaaaaaggguuggggga
CH898928.1/237-22                             a..---.------..---..-----..----aaaaaaaag.......................................................................................gggaggggag.-.-----..---..---.--GGGGUUUUU......UUUU.......................
#=GR CH898928.1/237-22                     PP *..............................*********.......................................................................................*999877653.....................344444322......2222.......................
CACRWE010003360.1/30-273                      a..---.------..---..-----..----.........................................................................................................a.-.-----..---..---.--AAAAAAAGG......----ggggcccccccc...........
#=GR CACRWE010003360.1/30-273              PP 8.......................................................................................................................................7.....................677777776..........579*********...........
VUNX01074647.1/1673108-1673368                ...CUG.A---UU..UGU..ACAGU..----cuccuga...........................................................................................ugaagucc.A.CUGU-..GUG..GAC.GAGAGCUAG--......----ag.....................
#=GR VUNX01074647.1/1673108-1673368        PP ...988.8...99..9*9..99998......589****...........................................................................................********.8.9998...666..666.666665432............23.....................
WNWK01071107.1/4994-4765                      ...--U.UUUUUU..GGG..GGAAA..AAAA...........................................................................................................A.UUUUG..GGG..GGG.GG----AAAGG......----gggggggguuuuuu.........
#=GR WNWK01071107.1/4994-4765              PP .....2.344444..444..44444..4444...........................................................................................................4.44444..555..555.55....88887..........5799**********.........
CH897645.1/865-663                            ...---.------..---..-----..----...........................................................................................................-.-----..---..---.-----------......----ccccccccccgcggagaga....
#=GR CH897645.1/865-663                    PP .................................................................................................................................................................................4566789**********99....
VSFE01006135.1/18864-19124                    g..---.----UU..UGU..GACUU..GAAA...........................................................................................................A.AGCCC..ACU..GUG.UGGGCAAAA--......----.......................
#=GR VSFE01006135.1/18864-19124            PP 5..........89..999..99999..9999...........................................................................................................9.99887..777..777.777777643...................................
CM023453.1/103275318-103275068                u..---.------..---..-----..----uu.....................................................................................................ugg.-.-----..-GG..GCC.CCUCCCCCAAA......AAUU.......................
#=GR CM023453.1/103275318-103275068        PP *..............................**.....................................................................................................996...........44..444.44444444444......4555.......................
KZ899725.1/5494-5242                          u..---.------..---..-----..----ga.....................................................................................................aag.-.-----..ACG..UAA.UAGCGAAUUUA......---A.......................
#=GR KZ899725.1/5494-5242                  PP 7..............................77.....................................................................................................776..........688..888.88888887533.........2.......................
SCLH01000758.1/230309-230093                  ...---.------..---..-----..----agaaaaauc.......................................................................................ccaguuuucu.-.-----..---..---.----UCACGCA......UUUU.......................
#=GR SCLH01000758.1/230309-230093          PP ...............................599******.......................................................................................*********6.......................5678888......8888.......................
PKSA02000496.1/616784-616552                  g..---.------..---..-----..----uca...................................................................................................ucga.-.-----..GUG..CGC.GUGCAAUUGCG......C---.......................
#=GR PKSA02000496.1/616784-616552          PP *..............................***...................................................................................................***6..........9**..***.*******9987......4..........................
JFBF01005499.1/310-604                        c..GGU.UUUUUU..UUU..UUUUU..UAAA...........................................................................................................A.AAAA-..AAC..CCG.GGUAAAAAA--......----aaaaacccccguuuuuuuuuacg
CM022880.1/22299376-22299108                  ...---.------..---..-----..----aacguuuauggacccauaaaucgagaaauggccgaucaaaa.......................cguuuccuaaccucucugaggaagcguccuccccauaaaagu.-.----U..UUA..CCU.AGUGGGUAAAA......CUUU.......................
OENM01001394.1/35342-35563                    ...UGC.AUGCAA..UUU..UUUGGgcUUUU...........................................................................................................U.CGAAG..GAU..UUUuGCUUGUGCAAA......AUUU.......................
#=GR OENM01001394.1/35342-35563            PP ...***.****99..988..88776434445...........................................................................................................6.77788..888..776266*********......****.......................
ATSW01088134.1/3097-3341                      u..---.------..---..-----..----...........................................................................................................G.CUGUU..AU-..---.-AUAUAAUAGG......CUUA.......................
#=GR ATSW01088134.1/3097-3341              PP 5.........................................................................................................................................4.44444..44........4566666666......6666.......................
WNWK01087731.1/3311-3577                      ...---.------..---..-----..----uuuuaaauuu......................................................................................uuuuuuuuuu.-.-----..---..-UU.GGGGGGAAAUU......UAAA.......................
SCLH01001298.1/49871-49682                    ...---.------..---..-----..----aaccccc............................................................................................aguuuuc.-.-----..---..---.-----------......----uucac..................
#=GR SCLH01001298.1/49871-49682            PP ...............................6899999............................................................................................9999999........................................99999..................
JAAAKQ010740001.1/88507284-88507506           ...---.------..---..-----..----ugccacgaa........................................................................................gggcuacuu.-.-----..---..---.-----------......----augccucaaa.............
#=GR JAAAKQ010740001.1/88507284-88507506   PP ...............................567889***........................................................................................*********........................................********99.............
PYSK01000380.1/2388-2118                      ...---.------..---..-----..----...........................................................................................................-.-----..---..---.-----------......----u......................
#=GR PYSK01000380.1/2388-2118              PP .................................................................................................................................................................................5......................
WNWK01062937.1/4741-5032                      ...GGG.AGGG--..---..-----..----aaaaaaauuuuuuuaaaa......................................................................aaaaaaaaaaagggccuu.-.----U..GGG..GGA.--AAAAAAAAA......UUUU.......................
PYSK01000380.1/3577-3858                      u..---.-UUUUU..UUC..CCCCC..UUCC...........................................................................................................G.GGGGG..GGU..GGG.--GGGGAAAAA......AGGG.......................
AVCP010376963.1/1357-1056                     u..---.------..---..-----..----aaagugagauggaagacau....................................................................agaagguauguagugagag.-.----U..GCC..UUU.ACAAAGUUAUU......GAA-.......................
#=GR AVCP010376963.1/1357-1056             PP *..............................*******************....................................................................*988888888888888877.......8..999..999.99999999876......543........................
ML142816.1/156160-155823                      ...---.------..---..-----..----accgugcgaaaaaaguggcuug.............................................................auuuuugcacugugcaagcacaa.-.-----..---..---.------AGAAA......UAUC.......................
AMPZ02000281.1/3030799-3030503                ...---.------..---..-----..----...........................................................................................................-.-----..---..---.-----------......----uuau...................
JABXWC010000002.1/30387077-30386759           ...---.------..---..-----..----auaggu.............................................................................................uaaccaa.-.-----..-UA..CGU.GCGCACGUA--......-UUA.......................
KI629983.1/2834937-2835034                    ...---.------..---..-----..----...........................................................................................................-.-----..---..---.-----------......----.......................
#=GR KI629983.1/2834937-2835034            PP ........................................................................................................................................................................................................
QEEW01248099.1/11926-11719                    ...---.------..---..-----..----agcccuucaacaggcgcgaucauagugu..................................................cauuuuuuaucacgccuguugaagggcu.-.----U..UUG..CCC.GAAAGCUUG--......-CUC.......................
#=GR QEEW01248099.1/11926-11719            PP ...............................4578999*******************88..................................................7765555567888888888999988777.......5..677..777.779999875.........222.......................
WNWK01075827.1/4823-5135                      ...---.------..---..-----..----...........................................................................................................-.-----..---..---.-----------......----gguuuuuuuaaauggggguuuuu
KZ651841.1/50059-50356                        ...UGU.GGGCAU..CG-..-----..----ucgggccccugaugagucggacgcgaugaaacgaug.................................caggacauagcguaaugccgagccaacaucuuaauga.-.----C..GUA..UUG.UCUGAUGUAGG......AA--.......................
#=GR KZ651841.1/50059-50356                PP ...888.888877..65..............599*********************************.................................*********************************9888.......8..***..***.*********99......65.........................
PKSA02005483.1/540375-540166                  u..---.---UUA..CGC..CCCUU..UUUA...........................................................................................................A.AG--U..ACC..ACU.UAUAGGUUUUU......UACG.......................
#=GR PKSA02005483.1/540375-540166          PP 7.........566..666..66666..6666...........................................................................................................6.65..6..777..777.77777777777......6666.......................
VJMY01000034.1/120966-121153                  ...---.------..---..-----..----ccagaacg..........................................................................................gaaguucc.-.-----..---..---.-----------......----cggacc.................
#=GR VJMY01000034.1/120966-121153          PP ...............................55666778..........................................................................................99999988........................................888777.................
CM023449.1/71776380-71776698                  ...---.------..---..-----..----agggggaaaaaaggggaaaagg..............................................................gcccccggggggggaaaaaagg.-.-----..---..---.GGGGGGGGGGG......GGGG.......................
JAAAKQ010740001.1/7243966-7244136             ...---.------..---..-----..----...........................................................................................................-.-----..---..---.-----------......----uccggaggucccggauuc.....
#=GR JAAAKQ010740001.1/7243966-7244136     PP .................................................................................................................................................................................689***************.....
KZ501812.1/182130-181940                      u..---.------..---..-----..----a.......................................................................................................ag.-.-----..---..---.-----------......----caa....................
#=GR KZ501812.1/182130-181940              PP 8..............................9.......................................................................................................9*........................................**9....................
QFTL02000005.1/17556321-17556569              ...GGC.ACGUCU..---..ACAC-..UGUU...........................................................................................................-.-UGUU..UUG..UGC.GUGAGGAAA--......-UUG.......................
#=GR QFTL02000005.1/17556321-17556569      PP ...***.*66655.......4442...4555..............................................................................................................4555..566..666.666666655.........333.......................
KI894746.1/277507-277680                      u..---.------..---..-----..----.........................................................................................................u.-.-----..---..---.-----------......----.......................
#=GR KI894746.1/277507-277680              PP 5.......................................................................................................................................6...............................................................
BDMR011732181.1/56-279                        u..---.------..---..-----..----guacaaa............................................................................................cacguca.-.----U..AUA..GGG.AGUGGAAAACG......GUUC.......................
#=GR BDMR011732181.1/56-279                PP 5..............................5566666............................................................................................6665555.......7..788..888.88888887765......5554.......................
ML142790.1/5662929-5663072                    ...---.------..---..-----..----...........................................................................................................-.-----..---..---.-----------......----gagcggu................
#=GR ML142790.1/5662929-5663072            PP .................................................................................................................................................................................4567888................
PHTE01000022.1/352152-352375                  u..---.------..---..-----..----cuccagguac.....................................................................................accccuuaucg.-.-----..GCA..CCG.CCUACUUUAA-......UAU-.......................
#=GR PHTE01000022.1/352152-352375          PP 9..............................**********.....................................................................................**********7..........89*..***.******9986.......344........................
CM023449.1/314415807-314415568                u..---.----UU..UAA..GGGGG..GGGC...........................................................................................................C.CCCCA..AAA..AAG.GGGGGGUUUCC......-CCC.......................
#=GR CM023449.1/314415807-314415568        PP 6..........66..666..66666..6666...........................................................................................................6.66665..555..554.44444433332.......334.......................
NEVH01024426.1/2075556-2075300                ...GCUcCUGGUU..UGU..GUGUG..CUUU...........................................................................................................C.AGUCA..AAA..ACU.GAAAGUAGAC-......--CA.......................
#=GR NEVH01024426.1/2075556-2075300        PP ...6663388999..999..98888..8888...........................................................................................................8.88887..777..777.7777777553.........23.......................
LR736838.1/14702824-14703161                  g..---.-UUUGG..GGA..AAAUU..GG--ggaaaaaaggaa.................................................................................ggggccccauuua.A.AUUUU..UUU..UUG.GGGGGG-----......----gag....................
WNWK01057909.1/5927-6209                      ...---.------..---..-----..----...........................................................................................................-.-----..---..---.-----------......----aa.....................
VMOF01000002.1/43210103-43209786              ...---.------..---..-----..----cagagaaaaucgucccugaaguugcagaggucggccaauaaucgccuuuucuuggauuaugucaauucuuggccgacuucuccaacuucaugaacgauuuucucug.-.-----..AAA..UGG.UUUGCGAAA--......-AGG.......................
FN653234.1/33771-33956                        ...---.------..---..-----..----...........................................................................................................-.-----..---..---.-----------......----aaauaaa................
#=GR FN653234.1/33771-33956                PP .................................................................................................................................................................................4455677................
CM023452.1/130563690-130563501                ...---.------..---..-----..----aa.....................................................................................................auu.-.-----..---..---.------UCCAA......UUUU.......................
#=GR CM023452.1/130563690-130563501        PP ...............................24.....................................................................................................774.........................44455......5555.......................
CH897330.1/344-616                            ...---.------..---..-----..----uuaagaggagagaagagagaggggggg....................................................ggguuauuacccccccccccccccccc.-.-----..---..---.-----------......----ggggggggggguuuuuuuuuuuu
#=GR CH897330.1/344-616                    PP ...............................333344444445555667788999***....................................................***********99999***********........................................******99999988777766655
FZSS01000071.1/76881-77108                    ...GGC.UUGAAA..AGU..GCCAA..U---...........................................................................................................U.UGGUUugAAA..ACG.UCCGACGUGGU......U--U.......................
#=GR FZSS01000071.1/76881-77108            PP ...***.******..999..87777..6..............................................................................................................6.6776555999..***.********975......4..4.......................
KK500143.1/23885-23756                        ...---.------..---..-----..----...........................................................................................................-.-----..---..---.-----------......----.......................
#=GR KK500143.1/23885-23756                PP ........................................................................................................................................................................................................
CACRWE010001399.1/34115-33871                 ...---.------..---..-----..----ccccgg.............................................................................................gguuuuu.-.-----..---..--G.GGAAAAACGGG......GGGC.......................
JAAQRG010214623.1/198-473                     ...AGG.UUUGUU..---..-----..----ccaauguaccuuuuauuuaccugugugcua..............................................gcugaaucgguagcguaagcauauagguuu.-.----G..UUC..CAA.UGUACCUUU--......----ua.....................
#=GR JAAQRG010214623.1/198-473             PP ...888.887765..................344555566666777777777777777777..............................................777778997777777777777777766665.......6..677..777.777777665............33.....................
JAAFCF010006596.1/17863826-17863623           ...---.------..---..-----..----uu.....................................................................................................gcg.-.-----..---..---.-----------......----u......................
#=GR JAAFCF010006596.1/17863826-17863623   PP ...............................56.....................................................................................................799........................................9......................
NFUK01003404.1/2355-1984                      ...---.------..---..-----..----ccc....................................................................................................caa.-.-----..GGG..GGG.GG----AAUGG......UUU-uguuuuuu...............
PGRX01000490.1/647183-646890                  ...UGU.AGUUUA..UAC..ACUUU..U---cacacguuaccuaaaggcu....................................................................auacuacacgaacguuaaa.A.AUGUU..GCG..UUG.ACAGGCGUU--......----.......................
ML158960.1/618750-618917                      ...---.------..---..-----..----...........................................................................................................-.-----..---..---.-----------......----aaaaaa.................
#=GR ML158960.1/618750-618917              PP .................................................................................................................................................................................334567.................
SRIE01047099.1/976656-976848                  ...---.------..---..-----..----...........................................................................................................-.-----..---..---.-----------......----cggagugcug.............
#=GR SRIE01047099.1/976656-976848          PP .................................................................................................................................................................................578999****.............
PKSA02001134.1/997210-997107                  ...---.------..---..-----..----...........................................................................................................-.-----..---..---.-----------......----a......................
#=GR PKSA02001134.1/997210-997107          PP .................................................................................................................................................................................7......................
DS232501.1/204167-204025                      ...---.------..---..-----..----gccuu...............................................................................................gaguca.-.-----..---..---.---GGGGUAUU......UAAA.......................
#=GR DS232501.1/204167-204025              PP ...............................99***...............................................................................................*****9......................8*******......****.......................
LQIF01000887.1/434788-434651                  ...---.------..---..-----..----...........................................................................................................-.-----..---..---.-----------......----cacagaa................
#=GR LQIF01000887.1/434788-434651          PP .................................................................................................................................................................................8899999................
MJUU01019659.1/4700-4462                      g..---.----UU..UGU..CCCCC..UUUA...........................................................................................................G.G---C..CCC..UCA.UAGCUAA---G......AAAA.......................
WYDZ01074445.1/269577982-269577778            ...---.------..---..-----..----caacgcc...........................................................................................cucuguug.-.-----..---..---.-----------......----ugacccccca.............
#=GR WYDZ01074445.1/269577982-269577778    PP ...............................5677899...........................................................................................99999999........................................9999999999.............
CM023277.1/43423440-43423597                  ...---.------..---..-----..----...........................................................................................................-.-----..---..---.-----------......----agca...................
#=GR CM023277.1/43423440-43423597          PP .................................................................................................................................................................................899*...................
WNWK01028461.1/7034-6791                      ...---.------..---..-----..----...........................................................................................................-.-----..---..---.-----------......----.......................
#=GR WNWK01028461.1/7034-6791              PP ........................................................................................................................................................................................................
BDMT011175639.1/282-553                       ...---.----UA..UAU..AUAUA..UAUA...........................................................................................................U.AUAUA..GUA..UCU.GGUAGGAUAGU......----.......................
#=GR BDMT011175639.1/282-553               PP ...........99..999..*****..****...........................................................................................................*.*****..***..***.********986.................................
JFBF01005499.1/1415-1307                      ...---.------..---..-----..----...........................................................................................................-.-----..---..---.-----------......----.......................
#=GR JFBF01005499.1/1415-1307              PP ........................................................................................................................................................................................................
VMOF01000002.1/79307428-79307807              ...CGC.GGUUUU..CUU..AUGGC..----acuugugugcuucuucuucuucuuuuugugugguguugcgagacuaccuccuguagauggcgcugauugaagauagggaaacccaaugcaaaccgcggccccggcc.G.CCAUU..ACG..GUC.UCGCGUUUAAA......AGCA.......................
ML142799.1/145062-145235                      u..---.------..---..-----..----ugu....................................................................................................aca.-.-----..---..---.-----------......----aa.....................
#=GR ML142799.1/145062-145235              PP 9..............................999....................................................................................................999........................................99.....................
JABBCG010000011.1/4489240-4489427             ...---.------..---..-----..----...........................................................................................................-.-----..---..---.-----------......----g......................
#=GR JABBCG010000011.1/4489240-4489427     PP .................................................................................................................................................................................8......................
VCRD01005548.1/8809-9078                      c..---.-UGCCC..UGU..-----..----gacuau.............................................................................................gaugaag.-.----A..UUC..UUG.UACGGAUGAAG......ACGA.......................
#=GR VCRD01005548.1/8809-9078              PP 5.......55554..444.............333333.............................................................................................3333333.......4..455..555.55555544433......3222.......................
WNWK01014884.1/42053-42277                    c..---.------..---..-----..----ccaa.................................................................................................auuuu.-.-----..---..---.-----------......----.......................
#=GR WNWK01014884.1/42053-42277            PP 5..............................4444.................................................................................................44444...............................................................
LR736855.1/19843253-19843529                  ...---.------..---..-----..----...........................................................................................................-.-----..---..---.-----------......----aaaaaa.................
JAADYU010003712.1/1632390-1632271             ...---.------..---..-----..----...........................................................................................................-.-----..---..---.-----------......----.......................
#=GR JAADYU010003712.1/1632390-1632271     PP ........................................................................................................................................................................................................
KZ885843.1/57816-57581                        a..---.------..---..-----..----.........................................................................................................a.-.-----..---..---.-----------......----.......................
#=GR KZ885843.1/57816-57581                PP 8.......................................................................................................................................9...............................................................
CM023470.1/53759233-53759412                  ...---.------..---..-----..----cca....................................................................................................guc.-.-----..---..---.-----------......----agaua..................
#=GR CM023470.1/53759233-53759412          PP ...............................556....................................................................................................89*........................................*****..................
ABIR03004089.1/734-1045                       ...---.------..---..-----..----ggguuggaaaaccgcccucccaauuaaaggggggguc...............................cccauaaccccccccccccgcgcccauuuuucuuuuua.-.-----..---..---.------AAAAA......UUUC.......................
WYDE01070001.1/256583465-256583296            c..---.------..---..-----..----ac.....................................................................................................cua.-.-----..---..---.-----------......----caacguc................
#=GR WYDE01070001.1/256583465-256583296    PP *..............................**.....................................................................................................***........................................*******................
DS231961.1/257238-257094                      ...---.------..---..-----..----gccuug.............................................................................................agucagg.-.-----..---..---.---GGUAUUG-......----aa.....................
#=GR DS231961.1/257238-257094              PP ...............................******.............................................................................................******9......................5666665...........44.....................
SWLX010574827.1/455-237                       ...---.------..---..-----..----...........................................................................................................-.-----..---..---.-----------......----.......................
#=GR SWLX010574827.1/455-237               PP ........................................................................................................................................................................................................
WUQG01516157.1/177-52                         ...---.------..---..-----..----...........................................................................................................-.-----..---..---.-----------......----.......................
#=GR WUQG01516157.1/177-52                 PP ........................................................................................................................................................................................................
HG823571.1/199-459                            ...---.-UUUUU..UAA..CCCCG..UAAA..........................................................................................................aC.GGGGU..UUU..UAC.C-CCCGGUA--......----aaaaaaaac..............
LQIF01001526.1/155800-155949                  ...---.------..---..-----..----...........................................................................................................-.-----..---..---.-----------......----cacagaag...............
#=GR LQIF01001526.1/155800-155949          PP .................................................................................................................................................................................88999999...............
LQIF01001526.1/163173-163322                  ...---.------..---..-----..----...........................................................................................................-.-----..---..---.-----------......----cacagaag...............
#=GR LQIF01001526.1/163173-163322          PP .................................................................................................................................................................................88999999...............
PJUU01081677.1/12851-13025                    ...---.------..---..-----..----aaugucaauuac.................................................................................uuuuuuaucccgc.-.-----..---..---.-----------......----ucaagagga..............
#=GR PJUU01081677.1/12851-13025            PP ...............................667777888888.................................................................................888888899****........................................*********..............
VIIS01001216.1/102476-102633                  ...---.------..---..-----..----...........................................................................................................-.-----..---..---.-----------......----cucccu.................
#=GR VIIS01001216.1/102476-102633          PP .................................................................................................................................................................................577777.................
QANH01000094.1/960661-960408                  u..---.------..---..-----..----au.....................................................................................................uga.-.-----..---..---.-----------......----aauuuaa................
#=GR QANH01000094.1/960661-960408          PP 9..............................9*.....................................................................................................**9........................................9999999................
HG824378.1/839-979                            u..---.------..---..-----..----u........................................................................................................u.-.-----..---..---.-----------......----ac.....................
#=GR HG824378.1/839-979                    PP 8..............................9........................................................................................................*........................................**.....................
CM022048.1/7454794-7454899                    ...AGC.AAAUUA..UCU..GCAUU..AUUA..........................................................................................................uG.GUGCU..UCG..UUC.GACACAAUG--......----ag.....................
#=GR CM022048.1/7454794-7454899            PP ...***.******..***..****9..8877..........................................................................................................69.9****..***..***.*******86............34.....................
JAAAXY0100389392.1/249-395                    .aaAUC.UCGGUU..UGU..-----..UUUU...........................................................................................................A.CCUCG..GUU..AGG.GGUGCGAUCGG......UUCU.......................
#=GR JAAAXY0100389392.1/249-395            PP .33777.777777..765.........4444...........................................................................................................5.55556..777..788.889********......****.......................
PKSA02004968.1/233789-233671                  ...---.------..---..-----..----...........................................................................................................-.-----..---..---.-----------......----.......................
#=GR PKSA02004968.1/233789-233671          PP ........................................................................................................................................................................................................
ML142790.1/5647829-5647525                    ...AUU.CUGCAC..UGU..GCA--..----aagacaaaagug.................................................................................cagaaacaauuuc.-.-UGC-..---..-AC.AGUGCAAAAUU......UUU-.......................
QVRM01004035.1/37930-38108                    ...---.------..---..-----..----caaa.................................................................................................ggcuu.-.-----..---..---.-----------......----uga....................
#=GR QVRM01004035.1/37930-38108            PP ...............................4567.................................................................................................9****........................................***....................
WHPX01000584.1/106878-106654                  ...---.------..---..-----..----cg.....................................................................................................gug.-.-----..---..---.-----------......----uuu....................
#=GR WHPX01000584.1/106878-106654          PP ...............................99.....................................................................................................998........................................888....................
KZ497583.1/622312-622585                      ...-GU.UAUUUC..CCU..AUA--..----guaugcgguaaua................................................................................gaauaacacaguu.-.-UAUC..CCC..UCG.CGCGGGAUAA-......----a......................
#=GR KZ497583.1/622312-622585              PP ....55.566666..555..555........79999***99999................................................................................9999999999987....6668..899..999.9999999983...........3......................
JAAAKQ010074001.1/495508895-495509084         ...---.------..---..-----..----ugac.................................................................................................cucca.-.-----..---..---.-----------......----ggac...................
#=GR JAAAKQ010074001.1/495508895-495509084 PP ...............................789*.................................................................................................*****........................................****...................
GL475405.1/163596-163348                      ...AUC.AUGCAA..AAU..GGAGA..GAAA...........................................................................................................UgUUCCC..AUU..UUC.GUUUGAAUUUU......AAAA.......................
JXSR01S017065.1/5084-5230                     ...---.------..---..-----..----...........................................................................................................-.-----..---..---.-----------......----a......................
#=GR JXSR01S017065.1/5084-5230             PP .................................................................................................................................................................................6......................
FZSS01002454.1/810749-810529                  ...GGC.UUGAGA..AGU..GUCCA..AUU-...........................................................................................................U.GGUUU.gAAA..ACG.UCCGACUUGG-......-UUU.......................
#=GR FZSS01002454.1/810749-810529          PP ...***.******..999..98888..665............................................................................................................5.55555.1678..9**.9999999874........445.......................
CM022904.1/3789969-3789808                    ...---.------..---..-----..----gga...................................................................................................aaaa.-.-----..---..---.-----------......----aaa....................
#=GR CM022904.1/3789969-3789808            PP ...............................68*...................................................................................................****........................................***....................
WURT01075556.1/195730011-195730123            ...---.------..---..-----..----...........................................................................................................-.-----..---..---.-----------......----ua.....................
#=GR WURT01075556.1/195730011-195730123    PP .................................................................................................................................................................................79.....................
QEEW01023095.1/23151-22883                    ...---.------..---..-----..----cccuucuacggauauaggguuacauucuguua..........................................caggguuacauucuguacccguagaaggacgu.-.----C..UUG..CCC.GAAAGCUUGUA......CGAU.......................
#=GR QEEW01023095.1/23151-22883            PP ...............................56678999********************9***..........................................******99888888888899999996665544.......7..999..999.99999998754......4444.......................
JABSTQ010010667.1/115023-115243               ...---.------..---..-----..----gaa....................................................................................................gga.-.-----..---..---.-----------......----gacc...................
#=GR JABSTQ010010667.1/115023-115243       PP ...............................666....................................................................................................667........................................7899...................
JZLH01S0399973.1/34838-35075                  u..---.------..---..-----..----auagg...............................................................................................auggaa.-.-----..--A..CUC.UGAAGAUUA--......-UUA.......................
#=GR JZLH01S0399973.1/34838-35075          PP 8..............................88888...............................................................................................889875............5..555.668888877.........455.......................
PKSA02003558.1/60325-60576                    ...GUG.ACGUUU..UG-..-----..----ca.....................................................................................................uug.-.----C..UUA..AUG.UCACAACUCAG......A---.......................
SDAX010087888.1/2866-2651                     ...---.------..---..-----..----ccaguucccaa...................................................................................guguggagcugu.-.-----..---..ACA.UCUUGCAUUAA......U---.......................
#=GR SDAX010087888.1/2866-2651             PP ...............................5568888****...................................................................................***998877654...............566.66777777665......3..........................
PNEQ01099617.1/5058-4934                      ...---.------..---..-----..----...........................................................................................................-.-----..---..---.-----------......----.......................
#=GR PNEQ01099617.1/5058-4934              PP ........................................................................................................................................................................................................
PKSA02009241.1/246679-246822                  ...---.------..---..-----..----...........................................................................................................-.-----..---..---.-----------......----uggg...................
#=GR PKSA02009241.1/246679-246822          PP .................................................................................................................................................................................5***...................
SWKY01000005.1/55862990-55862867              ...---.------..---..-----..----...........................................................................................................-.-----..---..---.-----------......----uuu....................
#=GR SWKY01000005.1/55862990-55862867      PP .................................................................................................................................................................................678....................
JABSTQ010008330.1/63338-63183                 ...---.------..---..-----..----...........................................................................................................-.-----..---..---.-----------......----cagug..................
#=GR JABSTQ010008330.1/63338-63183         PP .................................................................................................................................................................................79***..................
LS529064.1/22216-22024                        ...---.------..---..-----..----...........................................................................................................-.-----..---..---.-----------......----agaauuauuca............
#=GR LS529064.1/22216-22024                PP .................................................................................................................................................................................44455567899............
PKSA02000637.1/594982-594761                  ...---.------..---..-----..----gccccgcgguc...................................................................................ucggcauuaccc.-.-----..---..---.GGGCGCGCGCU......UAAA.......................
#=GR PKSA02000637.1/594982-594761          PP ...............................6**********...................................................................................***********6...................789********......****.......................
WUQG01720000.1/39457875-39458124              g..---.------..---..-----..----ugggu................................................................................................gccgg.-.-----..---..---.-GGGUAAAAAA......A---.......................
#=GR WUQG01720000.1/39457875-39458124      PP 9..............................99999................................................................................................88643....................3333333332......2..........................
PGRX01001589.1/329008-328724                  u..---.----UA..CGU..UUAGU..AGUC...........................................................................................................U.UUAAA..ACC..UUG.UGACGG---UU......UUAA.......................
BLKM01007580.1/34062-33924                    ...---.------..---..-----..----...........................................................................................................-.-----..---..---.-----------......----gauaaggauc.............
#=GR BLKM01007580.1/34062-33924            PP .................................................................................................................................................................................45677889**.............
JXSR01S053979.1/99842-100051                  ...---.------..---..-----..----acuguuucggu....................................................................................cauugaacuuu.-.-----..---..---.-----------......----auacaucga..............
#=GR JXSR01S053979.1/99842-100051          PP ...............................44555667888....................................................................................88889999999........................................999999999..............
WNWK01004820.1/37954-37699                    ...ACC.AUGUA-..---..-----..----gauauuacaugg..................................................................................uguagcauaaag.-.----U..AGA..UAU.UAUAUGAUAUG......G---.......................
#=GR WNWK01004820.1/37954-37699            PP ...***.****6...................677888999999..................................................................................999999999988.......*..***..***.***********......5..........................
PJUT01257549.1/543-422                        ...---.------..---..-----..----...........................................................................................................-.-----..---..---.-----------......----gag....................
#=GR PJUT01257549.1/543-422                PP .................................................................................................................................................................................899....................
WOFM01000212.1/1767860-1767692                ...---.------..---..-----..----...........................................................................................................-.-----..---..---.-----------......----cgagccaugca............
#=GR WOFM01000212.1/1767860-1767692        PP .................................................................................................................................................................................999********............
WUAS01076668.1/167776063-167775945            ...---.------..---..-----..----...........................................................................................................-.-----..---..---.-----------......----.......................
#=GR WUAS01076668.1/167776063-167775945    PP ........................................................................................................................................................................................................
ML633133.1/1682450-1682575                    ...---.------..---..-----..----...........................................................................................................-.-----..---..---.-----------......----.......................
#=GR ML633133.1/1682450-1682575            PP ........................................................................................................................................................................................................
JXSR01S006458.1/61872-61679                   ...---.------..---..-----..----auagc................................................................................................gggua.-.-----..UUA..GCG.AUCAUUUUUGG......AGU-.......................
#=GR JXSR01S006458.1/61872-61679           PP ...............................*8888................................................................................................88886..........578..888.88888877766......554........................
LFEI02000138.1/483635-483418                  u..---.------..---..-----..----ggccggcu.........................................................................................ugguccuug.-.-----..---..---.------AAAGC......AUC-ug.....................
#=GR LFEI02000138.1/483635-483418          PP 5..............................55555555.........................................................................................555555443.........................33333......333.22.....................
AAGJ06000021.1/34500365-34500195              ...---.------..---..-----..----...........................................................................................................-.-----..---..---.-----------......----ggaugau................
#=GR AAGJ06000021.1/34500365-34500195      PP .................................................................................................................................................................................3445556................
JAAEEI010000871.1/11988-11831                 ...---.------..---..-----..----...........................................................................................................-.-----..---..---.-----------......----cagucu.................
#=GR JAAEEI010000871.1/11988-11831         PP .................................................................................................................................................................................578899.................
FZSS01002544.1/533200-532908                  ...GGC.UUGAGA..AGU..-----..----guccaauuugguuugaaaaacguucga...................................................uguggauuggaaaagucaauuugguuug.-.----A..AAA..ACG.UCCGACGUG--......GUUU.......................
JXLN01010636.1/3535-3363                      ...---.------..---..-----..----...........................................................................................................-.-----..---..---.-----------......----auugguc................
#=GR JXLN01010636.1/3535-3363              PP .................................................................................................................................................................................5799999................
PYHX01001421.1/1272832-1272947                ...---.------..---..-----..----...........................................................................................................-.-----..---..---.-----------......----cuaa...................
#=GR PYHX01001421.1/1272832-1272947        PP .................................................................................................................................................................................999*...................
HG819411.1/16898-17105                        ...---.------..---..-----..----...........................................................................................................-.-----..---..---.-----------......----.......................
PKSA02005665.1/4375-4654                      ...---.------..---..-----..----aacagucgaggacac............................................................................guccucgacuguuca.-.----U..UUU..UCU.UCUACUUUAAA......ACU-.......................
#=GR PKSA02005665.1/4375-4654              PP ...............................565556778888888............................................................................889999988888888.......8..99*..***.********999......765........................
CM023270.1/21271433-21271671                  ...---.------..---..-----..----...........................................................................................................-.-----..---..---.-----------......----.......................
#=GR CM023270.1/21271433-21271671          PP ........................................................................................................................................................................................................
KZ893153.1/11429-11194                        ...---.------..---..-----..----...........................................................................................................-.-----..---..---.-----------......----g......................
CM019181.1/1165532-1165647                    ...---.------..---..-----..----...........................................................................................................-.-----..---..---.-----------......----.......................
#=GR CM019181.1/1165532-1165647            PP ........................................................................................................................................................................................................
SCLE01034102.1/418-689                        c..---.------..---..-----..----uaguacuu.........................................................................................gugcacuaa.-.-----..---..---.-------UGCU......AUUA.......................
#=GR SCLE01034102.1/418-689                PP 9..............................99999999.........................................................................................888887764..........................4444......4444.......................
WNWK01037888.1/10053-10329                    ...AAA.AGGGUU..UUU..CCCCU..UUU-uuuuuuccccccccggggggggg............................................................ggggauaaauuuuuuuugcuaug.A.GUGGG..GGG..GGG.GG----AAAUC......AAAU.......................
AZMS01S00047597.1/21301-21168                 ...---.------..---..-----..----...........................................................................................................-.-----..---..---.-----------......----u......................
#=GR AZMS01S00047597.1/21301-21168         PP .................................................................................................................................................................................9......................
PKSA02004709.1/463097-462982                  ...---.------..---..-----..----...........................................................................................................-.-----..---..---.-----------......----.......................
#=GR PKSA02004709.1/463097-462982          PP ........................................................................................................................................................................................................
CM008075.1/2624500-2624608                    ...---.------..---..-----..----...........................................................................................................-.-----..---..---.-----------......----.......................
#=GR CM008075.1/2624500-2624608            PP ........................................................................................................................................................................................................
AJVK01117154.1/307-171                        ...---.------..---..-----..----...........................................................................................................-.-----..---..---.-----------......----gcau...................
#=GR AJVK01117154.1/307-171                PP .................................................................................................................................................................................3455...................
JAABKL010013870.1/1892-1737                   ...---.------..---..-----..----cua....................................................................................................aag.-.-----..---..---.-----------......----ggg....................
#=GR JAABKL010013870.1/1892-1737           PP ...............................567....................................................................................................89*........................................***....................
CM023449.1/71776416-71776113                  ...UUU.AAAAAU..UUU..CC---..----ggcccgggcccccccca.......................................................................aaccccccaaaaaaaaag.-.--GG-..--G..GGG.GGUUAAAUUUU......UUUU.......................
JTDY01000805.1/68097-67878                    ...---.------..---..-----..----caaggugagugaccgc..........................................................................gacgcacuccacucgc.-.-----..---..---.-----------......----gucucgcuuggcaa.........
#=GR JTDY01000805.1/68097-67878            PP ...............................345799999*******..........................................................................****999999999888........................................77666555555555.........
CABEGB010000077.1/10498-10338                 ...---.------..---..-----..----...........................................................................................................-.-----..---..---.-----------......----acggcaagguggcg.........
#=GR CABEGB010000077.1/10498-10338         PP .................................................................................................................................................................................689***********.........
KI894746.1/277662-277538                      ...---.------..---..-----..----...........................................................................................................-.-----..---..---.-----------......----cuu....................
#=GR KI894746.1/277662-277538              PP .................................................................................................................................................................................9**....................
ML142816.1/151618-151412                      ...---.------..---..-----..----...........................................................................................................-.-----..---..---.-----------......----gca....................
#=GR ML142816.1/151618-151412              PP .................................................................................................................................................................................567....................
SCLH01001160.1/11554-11793                    c..---.------..---..-----..----uccca................................................................................................gacgg.-.-----..-UA..CAU.GGUGUA--AGA......UUUU.......................
#=GR SCLH01001160.1/11554-11793            PP *..............................*****................................................................................................***85...........66..677.788877..599......9999.......................
FZSS01002467.1/318515-318768                  ...GGC.UUGAGA..AGUguCCAAU..UUGA...........................................................................................................U.UUG-A..AAG..ACG.UCCGACGU-GG......UUUG.......................
DS232196.1/191051-191198                      ...---.------..---..-----..----...........................................................................................................-.-----..---..---.-----------......----u......................
#=GR DS232196.1/191051-191198              PP .................................................................................................................................................................................6......................
VNJL01007492.1/94-276                         ...---.------..---..-----..----ccuua...............................................................................................gaguaa.-.-----..---..---.-----------......----ggu....................
#=GR VNJL01007492.1/94-276                 PP ...............................55566...............................................................................................8*****........................................***....................
AAGJ06000008.1/24719245-24719078              ...---.------..---..-----..----...........................................................................................................-.-----..---..---.-----------......----uau....................
#=GR AAGJ06000008.1/24719245-24719078      PP .................................................................................................................................................................................457....................
PKSA02001846.1/229072-228898                  u..---.------..---..-----..----.........................................................................................................a.-.-----..---..---.-----------......----.......................
#=GR PKSA02001846.1/229072-228898          PP *.......................................................................................................................................8...............................................................
LGIB01001407.1/24708-24596                    ...---.------..---..-----..----...........................................................................................................-.-----..---..---.-----------......----.......................
#=GR LGIB01001407.1/24708-24596            PP ........................................................................................................................................................................................................
AAGJ06000006.1/26358880-26358691              ...---.------..---..-----..----...........................................................................................................-.-----..---..---.-----------......----cau....................
#=GR AAGJ06000006.1/26358880-26358691      PP .................................................................................................................................................................................667....................
JABSTQ010011052.1/3600332-3600176             ...---.------..---..-----..----...........................................................................................................-.-----..---..---.-----------......----ggaaag.................
#=GR JABSTQ010011052.1/3600332-3600176     PP .................................................................................................................................................................................78999*.................
JH770313.1/112823-112553                      ...ACA.UUACUU..---..-----..----gugacugguauuuagcuguu.................................................................guuuacuuagcauuacaauug.-.----C..AUG..GAG.UUUUGGCCAGU......A---.......................
CM014389.1/178589502-178589389                ...---.------..---..-----..----...........................................................................................................-.-----..---..---.-----------......----ucugacac...............
#=GR CM014389.1/178589502-178589389        PP .................................................................................................................................................................................66778889...............
HG823541.1/604-345                            ...---.------..---..-----..----...........................................................................................................-.-----..---..---.-----------......----ccccgggguuaacccgguuuuuu
KB306104.1/948803-948502                      a..---.---CCA..CGU..GCAUG..U--U...........................................................................................................C.AUGUU..CGC..AUG.CUUGUUAAUUG......UCGG.......................
#=GR KB306104.1/948803-948502              PP 6.........367..777..77777..4..4...........................................................................................................8.9****..***..***.***********......****.......................
KZ344579.1/452499-452698                      a..---.------..---..-----..----auc...................................................................................................ugca.-.-----..---..---.-----------......----caa....................
#=GR KZ344579.1/452499-452698              PP 9..............................***...................................................................................................****........................................***....................
CM009763.1/18911851-18912079                  u..---.------..---..-----..----cau....................................................................................................ccc.-.-----..---..---.-----------......----guuu...................
#=GR CM009763.1/18911851-18912079          PP 9..............................***....................................................................................................***........................................****...................
PKSA02000251.1/4030489-4030177                ...GUC.ACGCUU..G--..-----..----ca.....................................................................................................uug.-.----C..UUA..AUG.UCACAACUCAG......A---.......................
#=GR PKSA02000251.1/4030489-4030177        PP ...***.****97..3...............34.....................................................................................................544.......7..***..***.***********......5..........................
WURT01066494.1/1451-1322                      ...---.------..---..-----..----...........................................................................................................-.-----..---..---.-----------......----.......................
#=GR WURT01066494.1/1451-1322              PP ........................................................................................................................................................................................................
LQNS02278094.1/35018209-35018333              ...---.------..---..-----..----...........................................................................................................-.-----..---..---.-----------......----.......................
#=GR LQNS02278094.1/35018209-35018333      PP ........................................................................................................................................................................................................
JAAAKQ010740001.1/37139641-37139521           ...---.------..---..-----..----...........................................................................................................-.-----..---..---.-----------......----ca.....................
#=GR JAAAKQ010740001.1/37139641-37139521   PP .................................................................................................................................................................................46.....................
AVCP010508191.1/4584-4704                     ...---.------..---..-----..----...........................................................................................................-.-----..---..---.-----------......----ac.....................
#=GR AVCP010508191.1/4584-4704             PP .................................................................................................................................................................................59.....................
CM023453.1/78986993-78987193                  ...---.------..---..-----..----cgc...................................................................................................cggg.-.-----..---..---.----GUGUCUG......UCCU.......................
#=GR CM023453.1/78986993-78987193          PP ...............................456...................................................................................................7984.......................5678888......8888.......................
CM009920.1/1802818-1802669                    ...---.------..---..-----..----aa......................................................................................................gg.-.-----..---..---.-----------......----u......................
#=GR CM009920.1/1802818-1802669            PP ...............................47......................................................................................................99........................................*......................
PKSA02007248.1/56824-56657                    ...---.------..---..-----..----cau....................................................................................................guc.-.-----..---..---.-----------......----.......................
#=GR PKSA02007248.1/56824-56657            PP ...............................567....................................................................................................855...............................................................
ML142793.1/2195017-2194749                    ...CGU.-UUCUU..---..-----..----cc......................................................................................................cc.-.----U..GCA..CUG.UGCUGAAAAUA......UUUU.......................
#=GR ML142793.1/2195017-2194749            PP ...444..44444..................56......................................................................................................78.......9..***..***.***********......****.......................
VMOF01000035.1/12654694-12654418              ...---.------..---..-----..----acauugggcuucccucuccag...............................................................gaaagcggaaaaaugcccgaug.-.----U..UUU..CUG.GAAAGAGUAUA......AGUU.......................
CM023342.1/21760474-21760723                  ...-UA.AUGGGG..UUU..AUAUG..UGCA...........................................................................................................C.AUGUA..AACuuAUA.AGUU--UUUAG......UUUU.......................
#=GR CM023342.1/21760474-21760723          PP ....68.9*****..***..*****..****...........................................................................................................*.****8..74411445.5554..44558......8888.......................
AVCP010785595.1/1520-1242                     a..---.----AU..GGA..AUAAA..CAUG...........................................................................................................U.UUAUU..UAU..UAA.GCAACAGUACA......AAAA.......................
KI472607.1/55294-55445                        ...---.------..---..-----..----...........................................................................................................-.-----..---..---.-----------......----.......................
#=GR KI472607.1/55294-55445                PP ........................................................................................................................................................................................................
WNWK01023283.1/20042-19731                    ...---.------..---..-----..----agggaggg.........................................................................................uacccuccc.-.----U..GUC..UGC.CUGCCUAUAAU......----.......................
AZMS01S04743117.1/614-742                     ...---.------..---..-----..----...........................................................................................................-.-----..---..---.-----------......----.......................
#=GR AZMS01S04743117.1/614-742             PP ........................................................................................................................................................................................................
FZSS01002688.1/239169-239361                  ...GGC.UUGAGAagUGU..CCAAU..UUGG...........................................................................................................U.UUG-A..AAA..ACG.UUCGACGUG-G......--UU.......................
#=GR FZSS01002688.1/239169-239361          PP ...***.***97611455..66666..5443...........................................................................................................3.333.6..889..999.999999874.3........44.......................
ADOQ01004915.1/794-979                        g..---.------..---..-----..----gg.....................................................................................................ggg.-.-----..---..---.-----------......----.......................
#=GR ADOQ01004915.1/794-979                PP *..............................99.....................................................................................................999...............................................................
SWLX011729882.1/315-57                        u..---.------..---..-----..----au.....................................................................................................guu.-.----U..UCU..UUC.CCGGGGUUCCA......---U.......................
#=GR SWLX011729882.1/315-57                PP *..............................**.....................................................................................................**9.......5..788..999.99999998765.........3.......................
KZ485040.1/68852-68990                        ...---.------..---..-----..----...........................................................................................................-.-----..---..---.-----------......----g......................
#=GR KZ485040.1/68852-68990                PP .................................................................................................................................................................................7......................
JXMZ02017456.1/2224-2467                      u..---.------..---..-----..----gaauc................................................................................................ucugu.-.-----..---..---.-----------......----cuuuc..................
#=GR JXMZ02017456.1/2224-2467              PP *..............................*****................................................................................................98888........................................88777..................
NJRP01000450.1/43741-43602                    ...---.------..---..-----..----...........................................................................................................-.-----..---..---.-----------......----uucg...................
#=GR NJRP01000450.1/43741-43602            PP .................................................................................................................................................................................6999...................
CADCXV010000732.1/63381-63157                 c..---.------..---..-----..----gugcgc.............................................................................................aguaccc.-.----C..GCG..CGG.CGCAAAAU---......--CU.......................
#=GR CADCXV010000732.1/63381-63157         PP 6..............................666667.............................................................................................7777666.......5..788..888.88887775...........34.......................
NJRO01002082.1/23355-23486                    ...---.------..---..-----..----...........................................................................................................-.-----..---..---.-----------......----ucgu...................
#=GR NJRO01002082.1/23355-23486            PP .................................................................................................................................................................................6777...................
WURS01090721.1/995-1119                       ...---.------..---..-----..----...........................................................................................................-.-----..---..---.-----------......----.......................
#=GR WURS01090721.1/995-1119               PP ........................................................................................................................................................................................................
WURT01075556.1/263774213-263774323            ...---.------..---..-----..----...........................................................................................................-.-----..---..---.-----------......----.......................
#=GR WURT01075556.1/263774213-263774323    PP ........................................................................................................................................................................................................
LYUA01004306.1/65593-65474                    ...---.------..---..-----..----...........................................................................................................-.-----..---..---.-----------......----ucuac..................
#=GR LYUA01004306.1/65593-65474            PP .................................................................................................................................................................................5789*..................
NIPQ01115813.1/2405-2536                      ...---.------..---..-----..----...........................................................................................................-.-----..---..---.-----------......----c......................
#=GR NIPQ01115813.1/2405-2536              PP .................................................................................................................................................................................7......................
CACRWE010001275.1/2940-2734                   ...---.------..---..-----..----uuuggccaaggaaaccccg....................................................................gaaaaacccggggggaaaa.-.-----..---..---.---AAAAAAUU......UUUG.......................
#=GR CACRWE010001275.1/2940-2734           PP ...............................58*****************....................................................................*****************94......................77777777......7777.......................
AVCP010759949.1/5368-5451                     ...---.------..---..-----..----...........................................................................................................-.-----..---..---.-----------......----.......................
#=GR AVCP010759949.1/5368-5451             PP ........................................................................................................................................................................................................
LJIJ01003217.1/19007-18708                    ...---.------..---..-----..----uccaccccccccccaaaa.....................................................................aaggccccgaaaguucccc.-.-----..-CC..CCU.UUCCCCCCCUU......UUUU.......................
WSYQ01000231.1/1469-1615                      ...---.------..---..-----..----...........................................................................................................-.-----..---..---.-----------......----aaacggcau..............
#=GR WSYQ01000231.1/1469-1615              PP .................................................................................................................................................................................568999***..............
NJRN01000471.1/42063-41924                    ...---.------..---..-----..----...........................................................................................................-.-----..---..---.-----------......----ucgu...................
#=GR NJRN01000471.1/42063-41924            PP .................................................................................................................................................................................8899...................
NJRL01000773.1/73393-73532                    ...---.------..---..-----..----...........................................................................................................-.-----..---..---.-----------......----ucgu...................
#=GR NJRL01000773.1/73393-73532            PP .................................................................................................................................................................................8899...................
KK115896.1/370873-370538                      ...---.------..---..-----..----uucgagggcaaaacgggucccccuuc......................................................aucaggaguaaaagguuuugcuccug.-.-----..--A..UUG.AUUGGGAUUUU......ACAA.......................
SWLX011214095.1/262-92                        ...---.------..---..-----..----...........................................................................................................-.-----..---..---.-----------......----.......................
#=GR SWLX011214095.1/262-92                PP ........................................................................................................................................................................................................
CM023267.1/49623416-49623194                  ...---.------..---..-----..----...........................................................................................................-.-----..---..---.-----------......----.......................
PYSK01000028.1/896463-896181                  u..---.------..---..-----..----gucuaugggcuc..................................................................................caguaaccacuu.-.-----..---..---.-----------......----aacaccaggugggcugugagcuc
#=GR PYSK01000028.1/896463-896181          PP 9..............................9999********..................................................................................************........................................*******************9999
BDMR010406849.1/117-341                       g..---.------..---..-----..----aaugc................................................................................................gucca.-.-----..---..---.-----------......----uugggcgcauaacau........
#=GR BDMR010406849.1/117-341               PP *..............................99999................................................................................................99999........................................99***9988766655........
QEEW01024769.1/18022-18145                    ...---.------..---..-----..----...........................................................................................................-.-----..---..---.-----------......----.......................
#=GR QEEW01024769.1/18022-18145            PP ........................................................................................................................................................................................................
KZ494165.1/468255-468517                      g..---.---ACU..CAC..GUAUU..UGUA...........................................................................................................A.AAUCUaaGUG..ACU.CGUACAACA--......--UA.......................
#=GR KZ494165.1/468255-468517              PP 5.........567..777..77788..8888...........................................................................................................7.7777522333..333.333333333..........22.......................
SCLH01000201.1/569661-569805                  ...---.------..---..-----..----c.......................................................................................................ug.-.-----..---..---.-----------......----g......................
#=GR SCLH01000201.1/569661-569805          PP ...............................7.......................................................................................................**........................................*......................
JHQJ01004986.1/330-462                        ...---.------..---..-----..----...........................................................................................................-.-----..---..---.-----------......----caucaccuugagg..........
#=GR JHQJ01004986.1/330-462                PP .................................................................................................................................................................................5578999655555..........
NJRL01002440.1/3600-3465                      ...---.------..---..-----..----...........................................................................................................-.-----..---..---.-----------......----ucgu...................
#=GR NJRL01002440.1/3600-3465              PP .................................................................................................................................................................................99**...................
PHTE01000314.1/126558-126680                  ...---.------..---..-----..----...........................................................................................................-.-----..---..---.-----------......----.......................
#=GR PHTE01000314.1/126558-126680          PP ........................................................................................................................................................................................................
CM022876.1/17714974-17715146                  ...---.------..---..-----..----...........................................................................................................-.-----..---..---.-----------......----caguua.................
#=GR CM022876.1/17714974-17715146          PP .................................................................................................................................................................................699999.................
PYSK01000380.1/5299-5039                      ...---.------..---..-----..----...........................................................................................................-.-----..---..---.-----------......----ccccccccccagggggggggggg
#=GC SS_cons                                  ~..>>>.->>>,,..,,,..<<<<<..____~~~~~~~~~~~~~~~~~~~~~~~~~~~~~~~~~~~~~~~~~~~~~~~~~~~~~~~~~~~~~~~~~~~~~~~~~~~~~~~~~~~~~~~~~~~~~~~~~~~~~~~~~~.>.>>>>,..)))..))).--)))),,,<<......____~~~~~~~~~~~~~~~~~~~~~~~
#=GC RF                                       ~..GGC.AuGuUU..UGU..GCauu..UGUA~~~~~~~~~~~~~~~~~~~~~~~~~~~~~~~~~~~~~~~~~~~~~~~~~~~~~~~~~~~~~~~~~~~~~~~~~~~~~~~~~~~~~~~~~~~~~~~~~~~~~~~~~~.a.auGCU..gug..uuG.GGuaGaAUAGG......UUUU~~~~~~~~~~~~~~~~~~~~~~~

JZLH01S0326286.1/70-318                       ..................................................................AC..CCCCCCC.CC..C.....GGGGGGG--..---------.-------.---................................................................................
JFBF01005499.1/1239-1470                      .......................................................gggguuuuuu.--..----UUU.UU..U.....UUAAAAACG..GGGGGGGGG.UAAAC--.-CC................................................................................
#=GR JFBF01005499.1/1239-1470              PP .......................................................7777777665.........566.66..6.....667778888..888888888.76553....34................................................................................
JFBF01005499.1/2082-1783                      ..................................................................CC..--CCCCG.--..G.....GUAAAAACC..GGGUUUUUU.UUAAAA-.---cgggguuuuuuuuuacccgguuuuuaaaaac.................................................
JAABVK010001444.1/70555-70323                 ..................................................................GC..A-UUGAC.AA..Gc...gCCGAUAA--..---------.-------.---g...............................................................................
#=GR JAABVK010001444.1/70555-70323         PP ..................................................................55..5.44444.44..23...49999999.........................6...............................................................................
JFBF01005499.1/620-332                        ccccccggggggggg...........guuuaaaccccgguuuaaaaaaaccccccccguaaaaaa.--..AAACGGG.GG..U.....-------UU..UUUUU----.-------.---uuuacccgg.......................................................................
JABSTQ010011203.1/990365-990593               ..................................................................AU..CGUUCCC.CA..-.....UCUCAGG--..---------.-------.---g...............................................................................
#=GR JABSTQ010011203.1/990365-990593       PP ..................................................................66..7777777.77........7777777.........................4...............................................................................
FZSS01001627.1/76668-76416                    ..................................................................GA..AAAACGU.CC..-.....-AAUUUG--..---------.-------.---g...............................................................................
WNWK01094774.1/3104-3383                      ..................................................................UC..CCCCCUU.UU..U.....UUUGGGGGG..GGGUU-UUU.UUAAAAA.AUU................................................................................
#=GR WNWK01094774.1/3104-3383              PP ..................................................................44..6677777.77..7.....777777765..55555.555.5666655.555................................................................................
VIGR010498948.1/554-831                       .......................................................ucuguuuacg.--..-------.--..-.....UGUGUGU--..---------.-------.---gugugugugugugugugugu............................................................
#=GR VIGR010498948.1/554-831               PP .......................................................4444443322.......................2222222.........................22333333333333333333............................................................
HG823541.1/1023-724                           uaaaaaacc.......................cccgggguuuaaaaaaaaaaaagggguuuaaaa.--..CCCCCCC.GG..G.....AAAAAAAAA..AAA------.-------.---aaaguuuuuacgggguu...............................................................
JAAQRG010094937.1/3891-3631                   ............................................................gugug.--..------U.G-..-.....--UGUGU--..---------.-------.---gugugu..........................................................................
#=GR JAAQRG010094937.1/3891-3631           PP ............................................................53322...........2.2...........33332.........................223344..........................................................................
AAGJ06000013.1/36614539-36614362              ..................................................................UU..CUGCAUG.AA..U.....AAUGUGGU-..---------.-------.---c...............................................................................
#=GR AAGJ06000013.1/36614539-36614362      PP ..................................................................78..*******.**..*.....*******8........................8...............................................................................
PKSA02006232.1/160972-161176                  ..................................................................--..------U.AU..A.....CAGUUACU-..---------.-------.---c...............................................................................
#=GR PKSA02006232.1/160972-161176          PP ............................................................................5.56..6.....*******8........................8...............................................................................
CADEBD010000393.1/7699564-7699251             ..................................................................AA..UUUUUUU.UU..U.....AAAAAAAAA..---------.-------.---aaaaauu.........................................................................
WNWK01090444.1/1519-1776                      ..................................................................CC..CCCCCCC.AA..A.....AGGGGGGUU..UUUUCCCUUuUUAAAAG.GGA................................................................................
CACRWE010001275.1/2205-2432                   ..................................................................UU..UCCCCCC.CG..G.....GGAAAUUUA..UUUUAAA--.--AAAAA.GCC................................................................................
JABXWC010000013.1/24251497-24251159           ..................................................................CU..ACGUGCG.CA..-.....CGUAAAA--..---------.-------.---gguaguacgugugcacguaauagguaauacuugc..............................................
CH899013.1/361-119                            ..............................................cccccccccccuccccccc.--..--CCCCC.UA..A.....AAAAAAAAA..-----AAAA.AAAAAAG.UUU................................................................................
FZSS01003069.1/23752-23501                    ..................................................................GA..AAACGUU.C-..-.....-AAUUUG--..---------.-------.---g...............................................................................
#=GR FZSS01003069.1/23752-23501            PP ..................................................................44..5555555.4..........455555.........................3...............................................................................
WNWK01050537.1/9227-8958                      ..........................................................ccaaacc.--..-------.--..-.....-AAAAAAAA..UUUUUGGGG.GGGAAA-.---aaaaaaggggggguuuugccccccaaaaaaauuuaagaaaa.......................................
JABSTQ010008349.1/3425-3657                   ..................................................................--..UAUCGUU.CC..Cc..auCUCAGGGU-..---------.-------.---................................................................................
#=GR JABSTQ010008349.1/3425-3657           PP ......................................................................8888888.88..77..7788888887........................................................................................................
PKSA02004905.1/330038-330165                  .............................................................cgcg.--..-------.--..-.....---------..---------.-------.---................................................................................
#=GR PKSA02004905.1/330038-330165          PP .............................................................8997.......................................................................................................................................
RICB01087296.1/429-228                        ................................................................a.--..UCUCUUU.UU..U.....UCGGUGUU-..---------.-------.---u...............................................................................
#=GR RICB01087296.1/429-228                PP ................................................................5.....56*****.**..*.....*******8........................7...............................................................................
QEWY01003123.1/721-603                        ..................................................................--..-------.--..-.....---------..---------.-------.---uuggcc..........................................................................
#=GR QEWY01003123.1/721-603                PP ........................................................................................................................579***..........................................................................
HG823541.1/881-1003                           ..................................................................AA..CCCCGUU.UA..-.....AAAAACC--..---------.-------.---ccc.............................................................................
#=GR HG823541.1/881-1003                   PP ..................................................................99..9999999.99........8999999.........................589.............................................................................
HG824684.1/662-442                            ..................................................................UU..CCCCCCC.CG..G.....GAAAAAACC..CCGGGGGGG.UAAAAAG.UUU................................................................................
#=GR HG824684.1/662-442                    PP ..................................................................77..7777777.77..6.....677777778..888999999.9999999.999................................................................................
ADOQ01004915.1/350-644                        ..................................................................CC..CCGUUUU.UU..U.....-----ACCC..CCCGUUUUU.UUA----.---cgggggggguuuuuaaaaccgggggggggggguaaaaacccccguuaaaaaaaac.........................
PKSA02004554.1/12293-12548                    ..................................................................CA..UAACUUU.UG..A.....UUAAGGUA-..---------.-------.---u...............................................................................
#=GR PKSA02004554.1/12293-12548            PP ..................................................................46..99*****.**..*.....*******5........................8...............................................................................
JABSTR010001015.1/892210-891902               ..................................................................UU..UCCCCUU.UU..U.....UGGGGGGAA..AGGG-----.-------.---cccccaaauuuaa...................................................................
WNWK01000729.1/252350-252131                  ..............................................................acc.--..--CCCCC.CC..U.....UUUUUUAAA..CCCGG----.-------.---guuuuuuuccccc...................................................................
#=GR WNWK01000729.1/252350-252131          PP ..............................................................*86.......45555.55..5.....777777788..88776................7788889999999...................................................................
CM023320.1/5813985-5814258                    ..................................................................-C..AUAUUCU.UC..-.....UAGCUAUA-..---------.-------.---u...............................................................................
#=GR CM023320.1/5813985-5814258            PP ...................................................................3..5566666.66........89999995........................7...............................................................................
KZ312831.1/20521-20780                        ..................................................................CA..UUUCUGG.UG..A.....----UUG--..---------.-------.---a...............................................................................
#=GR KZ312831.1/20521-20780                PP ..................................................................33..3333333.33..2.........333.........................3...............................................................................
CM023456.1/144835362-144835100                ..........................................uuggggguuuaaaaaaaaggggg.--..--GGGGG.GG..C.....CCCCCCC--..---------.-------.---ccaaaaauuucc....................................................................
FZSS01002500.1/371914-371660                  ..................................................................--..AAAAACG.UC..-.....CAAUUUG--..---------.-------.---g...............................................................................
KZ808255.1/55488-55234                        ..................................................................AA..UCUCUCU.UU..A.....CAACUCUCA..---------.-------.---................................................................................
#=GR KZ808255.1/55488-55234                PP ..................................................................88..9999999.99..9.....999999964.......................................................................................................
FZSS01000327.1/175535-175287                  ..................................................................-G..AAAACGU.CC..-.....AAUUUGGU-..---------.-------.---................................................................................
#=GR FZSS01000327.1/175535-175287          PP ...................................................................2..5666666.66........45555554........................................................................................................
NIGP01004783.1/70160-69976                    ................................................................c.--..--CCCUG.GA..Aa..agGAACUAAU-..---------.-------.---c...............................................................................
#=GR NIGP01004783.1/70160-69976            PP ................................................................4.......44444.44..46..7677777776........................8...............................................................................
VMOF01000035.1/64377228-64377031              ..................................................................CC..--CCCCC.AA..A.....UUUUUUUU-..---------.-------.---ggggg...........................................................................
WNWK01024224.1/10848-11094                    .........................................aaaaccccccccccgggggggggg.--..-------.--..-.....---UUAAAA..GGGGGGGGA.AAAAAA-.---uuuuuccccccuuuu.................................................................
CH898928.1/237-22                             ..................................................................--..UUUUUUU.UG..-.....GGGACCUUU..UUUUUUUUU.UUUAACC.ACC................................................................................
#=GR CH898928.1/237-22                     PP ......................................................................2222333.33........444555566..666666666.7777777.777................................................................................
CACRWE010003360.1/30-273                      ....................................................caacaugcccccc.CC..CCAAAAA.GG..G.....GGGGGGGCC..CCCCCUUUC.GAAAAGG.GCC................................................................................
#=GR CACRWE010003360.1/30-273              PP ....................................................************9.88..8999999.99..8.....888888888..888886666.6666666.655................................................................................
VUNX01074647.1/1673108-1673368                ..............................................................aau.--..AAAUUCU.AU..A.....UUGUUAG--..---------.-------.---................................................................................
#=GR VUNX01074647.1/1673108-1673368        PP ..............................................................321.....3333333.33..3.....4444444.........................................................................................................
WNWK01071107.1/4994-4765                      ...................................................aauuuuuuuuuuuc.CC..CC--UUU.UU..A.....AAAAAAAU-..---------.-------.---uuuuuggg........................................................................
#=GR WNWK01071107.1/4994-4765              PP ...................................................*************7.66..66..455.55..5.....67777775........................68999999........................................................................
CH897645.1/865-663                            .............................................uauauuuuuuuguguuuacc.--..--UUUUU.UU..C.....CCCCCCCCC..UCUCU----.-------.---uu..............................................................................
#=GR CH897645.1/865-663                    PP .............................................99999*98877777777766.......77777.77..7.....777777777..77777................78..............................................................................
VSFE01006135.1/18864-19124                    ..................................................................--..-CGUUGU.CA..A.....UAAAGGAU-..---------.-------.---................................................................................
#=GR VSFE01006135.1/18864-19124            PP .......................................................................355555.55..5.....77777775........................................................................................................
CM023453.1/103275318-103275068                ..................................................................UC..CCCCCUU.UA..Aauuuu---------..-UGGGAAAC.CCGGGG-.---guuuu...........................................................................
#=GR CM023453.1/103275318-103275068        PP ..................................................................55..7777777.66..523333............23333333.333333.....44455...........................................................................
KZ899725.1/5494-5242                          ..................................................................UU..UUUCGUA.GC..-.....UUGGUAA--..---------.-------.---g...............................................................................
#=GR KZ899725.1/5494-5242                  PP ..................................................................33..7788888.88........9999999.........................5...............................................................................
SCLH01000758.1/230309-230093                  ..................................................................UG..AUGCGUG.AA..G.....AAAACCCC-..---------.-------.---agu.............................................................................
#=GR SCLH01000758.1/230309-230093          PP ..................................................................88..9999997.77..6.....66666665........................579.............................................................................
PKSA02000496.1/616784-616552                  ..................................................................UG..AAUCUUU.AU..A.....CAACCGC--..---------.-------.---g...............................................................................
#=GR PKSA02000496.1/616784-616552          PP ..................................................................78..*******.**..*.....*******.........................6...............................................................................
JFBF01005499.1/310-604                        ggggggg...........................uuuuuuuaaaccgggguuuaaaccccccccc.--..CGGGGGG.GG..U.....UAAAAAAAA..AAAAC----.-------.---cgggggu.........................................................................
CM022880.1/22299376-22299108                  ..................................................................UU..--UUUUU.CU..A.....CAACGCAAA..---------.-------.---................................................................................
OENM01001394.1/35342-35563                    ..................................................................UU..CGGCUU-.--..A.....UAAAUGAA-..-----CUUU.UAAAAAA.AUC................................................................................
#=GR OENM01001394.1/35342-35563            PP ..................................................................**..****98......9.....99***998........9999.9999999.999................................................................................
ATSW01088134.1/3097-3341                      ..................................................................CC..AUACUUU.GG..Aa...aUCAAAAA--..---------.-------.---a...............................................................................
#=GR ATSW01088134.1/3097-3341              PP ..................................................................66..6555555.55..43...26555555.........................4...............................................................................
WNWK01087731.1/3311-3577                      ..................................................................AA..ACCCCCC.CA..A.....-----AAAA..AAAAAUUUU.UU---AG.GGA................................................................................
SCLH01001298.1/49871-49682                    ...........................................................gcauuu.--..-------.--..-.....---------..---------.-------.---ucguugcgugaag...................................................................
#=GR SCLH01001298.1/49871-49682            PP ...........................................................999999.......................................................9***999999999...................................................................
JAAAKQ010740001.1/88507284-88507506           ......................................................acguuuuaaga.--..--CAUUC.GG..U.....CUUAUGCU-..---------.-------.---c...............................................................................
#=GR JAAAKQ010740001.1/88507284-88507506   PP ......................................................99999999999.......99999.99..9.....9******7........................7...............................................................................
PYSK01000380.1/2388-2118                      ...............................................................cc.--..--CCCCC.CG..G.....GGGGAAAAA..GGCCAAAAG.GAAAAAA.GUU................................................................................
#=GR PYSK01000380.1/2388-2118              PP ...............................................................75.......55555.55..5.....555555555..555556666.7778888.999................................................................................
WNWK01062937.1/4741-5032                      ..................................................................UU..UCCCCCC.CC..U.....-------UU..UUUUUAAAA.AAAAAA-.---aaaaaaaccccccccccuuuuucccccgggg.................................................
PYSK01000380.1/3577-3858                      ..................................................................UU..--UUUUU.UC..C.....CCCCCCCGA..GGGGAA---.-------.---gggggggggggc....................................................................
AVCP010376963.1/1357-1056                     ..................................................................AA..AGUCUGU.UU..U.....CUGUGGCU-..---------.-------.---g...............................................................................
#=GR AVCP010376963.1/1357-1056             PP ..................................................................44..5677777.77..7.....99999997........................7...............................................................................
ML142816.1/156160-155823                      ..................................................................UU..UCUUUUU.GC..A.....CCGUGCGUA..A--------.-------.---gcaaaaaaauuauuuucuu.............................................................
AMPZ02000281.1/3030799-3030503                .............................................................uuuu.--..--UCCCC.UC..C.....CCCCAAA--..---------.-------.---ggggaaaaaaaaagggugggguuuuuuuuuuuuuuuu...........................................
JABXWC010000002.1/30387077-30386759           ..................................................................CU..AAUAGAU.AA..-.....UACGUGCU-..---------.-------.---cacguaauagguuaauacgugcgcacguaauagg..............................................
KI629983.1/2834937-2835034                    ..................................................................--..-------.--..-.....---------..---------.-------.---................................................................................
#=GR KI629983.1/2834937-2835034            PP ........................................................................................................................................................................................................
QEEW01248099.1/11926-11719                    ..................................................................UA..AUGCAUC.AA..A.....AAAAGAA--..---------.-------.---a...............................................................................
#=GR QEEW01248099.1/11926-11719            PP ..................................................................34..8899999.99..9.....9999999.........................5...............................................................................
WNWK01075827.1/4823-5135                      .........................................uggguuaaaaccccggggcggccc.--..--CCAGG.GG..G.....UAAAACCGG..GGGUUUUU-.-------.---uuuuuuu.........................................................................
KZ651841.1/50059-50356                        ..................................................................CA..GUUCCUA.UG..U.....GUCACGCU-..---------.-------.---ug..............................................................................
#=GR KZ651841.1/50059-50356                PP ..................................................................66..7788888.88..8.....55555554........................36..............................................................................
PKSA02005483.1/540375-540166                  ..................................................................AA..GAACCGU.UU..U.....AGGGGGU--..---------.-------.---gc..............................................................................
#=GR PKSA02005483.1/540375-540166          PP ..................................................................67..7777777.76..6.....5544444.........................47..............................................................................
VJMY01000034.1/120966-121153                  ...........................................................gauccc.--..--GGUUC.CG..A.....UCGGAACA-..---------.-------.---gu..............................................................................
#=GR VJMY01000034.1/120966-121153          PP ...........................................................777765.......78888.88..9.....******95........................79..............................................................................
CM023449.1/71776380-71776698                  ..................................................................CC..CCCCCCC.CC..C.....AAAAAAAAA..AAAAGGGGG.GAAAAAG.G--guuuuuuuggggggguuuuuuuucc.......................................................
JAAAKQ010740001.1/7243966-7244136             ...............................................gaauccuggucaggcaug.--..--GCAUU.UU..U.....CACACAU--..---------.-------.---................................................................................
#=GR JAAAKQ010740001.1/7243966-7244136     PP ...............................................******************.......*****.**..*.....*******.........................................................................................................
KZ501812.1/182130-181940                      .............................................................agaa.--..--AAAGA.CA..A.....CAGCUGA--..---------.-------.---c...............................................................................
#=GR KZ501812.1/182130-181940              PP .............................................................9887.......66666.66..6.....9999999.........................5...............................................................................
QFTL02000005.1/17556321-17556569              ..................................................................--..CCUCGCG.CG..U.....AUGCUCG--..---------.-------.---c...............................................................................
#=GR QFTL02000005.1/17556321-17556569      PP ......................................................................7788888.88..8.....7777777.........................5...............................................................................
KI894746.1/277507-277680                      ..................................................................--..--UCCUU.UA..C.....UGGAUCAGU..-GAAUA-GA.UAUACAG.CU-uu..............................................................................
#=GR KI894746.1/277507-277680              PP ........................................................................44444.44..3.....444444432...22222.33.3333333.33.22..............................................................................
BDMR011732181.1/56-279                        ..................................................................CU..--ACUCA.UU..A.....CAAGCCAU-..---------.-------.---u...............................................................................
#=GR BDMR011732181.1/56-279                PP ..................................................................43....55555.55..5.....9******8........................7...............................................................................
ML142790.1/5662929-5663072                    ..........................................................gcgaaaa.--..-------.--..-.....---------..---------.-------.---ugauuuccg.......................................................................
#=GR ML142790.1/5662929-5663072            PP ..........................................................8888899.......................................................999999988.......................................................................
PHTE01000022.1/352152-352375                  ..................................................................-U..CUGUUUC.UC..A.....CAAAAUUA-..---------.-------.---u...............................................................................
#=GR PHTE01000022.1/352152-352375          PP ...................................................................5..99*****.**..9.....88888884........................7...............................................................................
CM023449.1/314415807-314415568                ..................................................................GG..CUUUUUU.CG..G.....---------..---------.-------.---................................................................................
#=GR CM023449.1/314415807-314415568        PP ..................................................................55..5555555.54..3.....................................................................................................................
NEVH01024426.1/2075556-2075300                ..................................................................CG..AACGUGA.GG..A....gCAAGCUG--..---------.-------.---c...............................................................................
#=GR NEVH01024426.1/2075556-2075300        PP ..................................................................45..6666666.66..4....57778888.........................6...............................................................................
LR736838.1/14702824-14703161                  ..............................................................ggg.--..GUUUUUU.UU..U.....GGGGGGG--..---------.-------.---guuuuuaaaaaaaaaac...............................................................
WNWK01057909.1/5927-6209                      ...............................................................aa.--..---UUUU.UU..C.....CCCCCUUUU..UCCCC----.-------.---ccuuuuuccccccuuuuuucc...........................................................
VMOF01000002.1/43210103-43209786              ..................................................................AA..AAACUUU.UA..A.....GGGCCAAAA..---------.-------.---................................................................................
FN653234.1/33771-33956                        .........................................................aauuuaaa.--..--UAUUC.UG..A.....CGCGAAG--..---------.-------.---c...............................................................................
#=GR FN653234.1/33771-33956                PP .........................................................88999999.......67888.88..8.....9999999.........................5...............................................................................
CM023452.1/130563690-130563501                ..................................................................UU..UUUCCCC.CC..-.....------C--..-----GGGA.AAAAA--.---accccc..........................................................................
#=GR CM023452.1/130563690-130563501        PP ..................................................................55..5533333.33..............2.........4444.33333......344333..........................................................................
CH897330.1/344-616                            uuuuuuu............................uuugguuuggggggguggugguuuuauuuu.--..-------.UA..A.....AAAAUAAAA..CCCCCCCCC.CCCGGGG.GGG................................................................................
#=GR CH897330.1/344-616                    PP 5555555............................555555555666666666666666655443.............34..5.....777777777..777777777.7777777.777................................................................................
FZSS01000071.1/76881-77108                    ..................................................................GC..AAAACGU.CC..-.....GAAGUGGU-..---------.-------.---u...............................................................................
#=GR FZSS01000071.1/76881-77108            PP ..................................................................67..8888888.88........8899***8........................7...............................................................................
KK500143.1/23885-23756                        ..................................................................--..-------.--..-.....---------..---------.-------.---gugacga.........................................................................
#=GR KK500143.1/23885-23756                PP ........................................................................................................................8889999.........................................................................
CACRWE010001399.1/34115-33871                 ..................................................................CC..CCCCUUU.UU..U.....UUAAAAAGU..UUCCC----.-------.---cccgggggggguuuaaauuucc..........................................................
JAAQRG010214623.1/198-473                     ..............................................................uuu.--..ACCUGUG.UG..C.....UAGCUGA--..---------.-------.---a...............................................................................
#=GR JAAQRG010214623.1/198-473             PP ..............................................................333.....4555555.55..5.....7777777.........................6...............................................................................
JAAFCF010006596.1/17863826-17863623           ...............................................................uc.--..--UUGUU.UA..A.....AAGUUAUAC..CG-------.-------.---caaau...........................................................................
#=GR JAAFCF010006596.1/17863826-17863623   PP ...............................................................87.......99999.99..9.....999999975..54...................55677...........................................................................
NFUK01003404.1/2355-1984                      ........................................................uuuuuuuac.CC..CCCAACC.CG..A.....AUGGAACAA..CCUUUUUUU.UU-----.---uuuuuuuccuuu....................................................................
PGRX01000490.1/647183-646890                  ..................................................................GG..UAACGCA.UG..A.....AAAAUGU--..---------.-------.---a...............................................................................
ML158960.1/618750-618917                      ..........................................................aaaauuu.--..-----UU.CA..Cc...cGGGGCCAA-..---------.-------.---a...............................................................................
#=GR ML158960.1/618750-618917              PP ..........................................................7889665..........33.33..33...355555554........................4...............................................................................
SRIE01047099.1/976656-976848                  ......................................................gcgucaaccga.--..--UUGGU.UU..U.....GGCGCAAAA..---------.-------.---................................................................................
#=GR SRIE01047099.1/976656-976848          PP ......................................................**********9.......67777.77..7.....999999975.......................................................................................................
PKSA02001134.1/997210-997107                  ................................................................u.--..-------.--..-.....---------..---------.-------.---................................................................................
#=GR PKSA02001134.1/997210-997107          PP ................................................................4.......................................................................................................................................
DS232501.1/204167-204025                      ..................................................................AA..CACCCAA.AA..A.....GCAAAAA--..---------.-------.---c...............................................................................
#=GR DS232501.1/204167-204025              PP ..................................................................**..*******.**..*.....*******.........................5...............................................................................
LQIF01000887.1/434788-434651                  ..........................................................gaaggcc.--..-------.--..-.....---------..---------.-------.---acaccuu.........................................................................
#=GR LQIF01000887.1/434788-434651          PP ..........................................................99999**.......................................................***9999.........................................................................
MJUU01019659.1/4700-4462                      ..................................................................CA..AACAAGU.UG..Ac...aAAAAUCUGA..---------.-------.---................................................................................
WYDZ01074445.1/269577982-269577778            .......................................................uuugcugucg.--..-------.--..-.....CUAAAACUU..U--------.-------.---uuugagacga......................................................................
#=GR WYDZ01074445.1/269577982-269577778    PP .......................................................8888877766.......................446666665..4....................5566777555......................................................................
CM023277.1/43423440-43423597                  ............................................................guccg.--..-------.--..-.....---------..---------.-------.---c...............................................................................
#=GR CM023277.1/43423440-43423597          PP ............................................................*****.......................................................*...............................................................................
WNWK01028461.1/7034-6791                      ..................................................................--..-------.--..-.....-AAAGGG--..---------.-------.---uuuuggggguuuuuuuuagggccccccuuuuuuuugguuuuuccc...................................
#=GR WNWK01028461.1/7034-6791              PP .........................................................................................333333.........................555566667888899999999999998865554444444455555...................................
BDMT011175639.1/282-553                       ..................................................................AC..--UUGGC.CC..-.....UGAGCAAU-..---------.-------.---u...............................................................................
#=GR BDMT011175639.1/282-553               PP ..................................................................67....77777.77........78888886........................5...............................................................................
JFBF01005499.1/1415-1307                      ..................................................................--..-------.--..-.....---------..---------.-------.---................................................................................
#=GR JFBF01005499.1/1415-1307              PP ........................................................................................................................................................................................................
VMOF01000002.1/79307428-79307807              ..................................................................UU..UUGUGAG.UU..U.....AGGAGUGGA..---------.-------.---................................................................................
ML142799.1/145062-145235                      ...............................................................au.--..-------.--..-.....---------..---------.-------.---ugcacug.........................................................................
#=GR ML142799.1/145062-145235              PP ...............................................................99.......................................................9999999.........................................................................
JABBCG010000011.1/4489240-4489427             ...............................................................gg.--..---CCCC.UU..U.....UUGGGGGGA..AAA------.-------.---aa..............................................................................
#=GR JABBCG010000011.1/4489240-4489427     PP ...............................................................99........6777.77..7.....777777776..542..................24..............................................................................
VCRD01005548.1/8809-9078                      ..................................................................AUauCUUUCUU.UA..A.....AAUUCUA--..---------.-------.---u...............................................................................
#=GR VCRD01005548.1/8809-9078              PP ..................................................................22003333333.33..3.....4444444.........................5...............................................................................
WNWK01014884.1/42053-42277                    ..................................................................UU..-UUUUUU.AA..A.....CCCCCCCUU..UUUUUUUUG.GGUAAAG.GCC................................................................................
#=GR WNWK01014884.1/42053-42277            PP ..................................................................33...133333.33..4.....666666666..666665555.4555555.554................................................................................
LR736855.1/19843253-19843529                  ...........................................................cccccc.--..---UUUU.UU..U.....AAAAAAAAA..UUUUUAACC.CCAAAAA.ACC................................................................................
JAADYU010003712.1/1632390-1632271             ..................................................................--..-------.--..-.....---------..---------.-------.---uaca............................................................................
#=GR JAADYU010003712.1/1632390-1632271     PP ........................................................................................................................588*............................................................................
KZ885843.1/57816-57581                        ..................................................................--..--GCCUG.AA..-.....AGACGUAA-..---------.-------.---ua..............................................................................
#=GR KZ885843.1/57816-57581                PP ........................................................................56666.66........67777774........................56..............................................................................
CM023470.1/53759233-53759412                  ............................................................gacug.--..-------.--..-.....---------..---------.-------.---cucccucc........................................................................
#=GR CM023470.1/53759233-53759412          PP ............................................................*****.......................................................********........................................................................
ABIR03004089.1/734-1045                       ..................................................................CC..CCCCUUU.UU..U.....-----AAAA..GGGGGGAAA.AAAAAA-.---aaaaaaaaaaggg...................................................................
WYDE01070001.1/256583465-256583296            ..........................................................cgugugu.--..-------.--..-.....---------..---------.-------.---................................................................................
#=GR WYDE01070001.1/256583465-256583296    PP ..........................................................*****98.......................................................................................................................................
DS231961.1/257238-257094                      ..............................................................aaa.-C..ACCCAAAaAG..C.....AAAAACUG-..---------.-------.---a...............................................................................
#=GR DS231961.1/257238-257094              PP ..............................................................444..5..5677665155..7.....88888885........................6...............................................................................
SWLX010574827.1/455-237                       ................................................................a.--..--CCCAG.GG..A.....GAAAAGUUA..GG-------.-------.---c...............................................................................
#=GR SWLX010574827.1/455-237               PP ................................................................6.......*****.**..*.....*********..98...................9...............................................................................
WUQG01516157.1/177-52                         ..................................................................--..-------.--..-.....---------..---------.-------.---................................................................................
#=GR WUQG01516157.1/177-52                 PP ........................................................................................................................................................................................................
HG823571.1/199-459                            .......................................................ggguuaaaaa.--..ACCGUUU.UU..U.....U----UUUU..UA-------.-------.---aacgg...........................................................................
LQIF01001526.1/155800-155949                  ........................................................aaggaccac.--..-------.--..-.....---------..---------.-------.---cuaauggccaca....................................................................
#=GR LQIF01001526.1/155800-155949          PP ........................................................999******.......................................................************....................................................................
LQIF01001526.1/163173-163322                  ........................................................aaggaccac.--..-------.--..-.....---------..---------.-------.---cuaauggccaca....................................................................
#=GR LQIF01001526.1/163173-163322          PP ........................................................999******.......................................................************....................................................................
PJUU01081677.1/12851-13025                    ........................................................guguuugug.--..-------.--..-.....---------..---------.-------.---augugaauaccccguu................................................................
#=GR PJUU01081677.1/12851-13025            PP ........................................................888888888.......................................................88888999999*****................................................................
VIIS01001216.1/102476-102633                  ..........................................................gacccau.--..-------.--..-.....---------..---------.-------.---cagu............................................................................
#=GR VIIS01001216.1/102476-102633          PP ..........................................................7799**7.......................................................7777............................................................................
QANH01000094.1/960661-960408                  ..........................................................gccagcg.--..--GCACA.CG..G.....UGUUUGUU-..---------.-------.---u...............................................................................
#=GR QANH01000094.1/960661-960408          PP ..........................................................9988655.......44444.44..4.....99999997........................7...............................................................................
HG824378.1/839-979                            ...............................................................cc.--..-------.--..-.....---------..---------.-------.---gg..............................................................................
#=GR HG824378.1/839-979                    PP ...............................................................**.......................................................**..............................................................................
CM022048.1/7454794-7454899                    ...............................................................gg.--..CUACUGU.UU..U.....UU-------..---------.-------.---................................................................................
#=GR CM022048.1/7454794-7454899            PP ...............................................................43.....5578***.**..*.....**..............................................................................................................
JAAAXY0100389392.1/249-395                    ..................................................................CC..ACUCUUU.UG..U.....CGAACAUU-..---------.-------.---u...............................................................................
#=GR JAAAXY0100389392.1/249-395            PP ..................................................................**..*******.**..*.....*******8........................7...............................................................................
PKSA02004968.1/233789-233671                  ..................................................................--..-------.--..-.....---------..---------.-------.---ag..............................................................................
#=GR PKSA02004968.1/233789-233671          PP ........................................................................................................................9*..............................................................................
ML142790.1/5647829-5647525                    ..................................................................GA..UCGUUUC.-G..-.....CACCGUGCA..---------.-------.---c...............................................................................
QVRM01004035.1/37930-38108                    .............................................................auuu.--..-----UG.CCgcU.....AGACCGAA-..---------.-------.---a...............................................................................
#=GR QVRM01004035.1/37930-38108            PP .............................................................9753..........33.33224.....56666664........................4...............................................................................
WHPX01000584.1/106878-106654                  ..............................................................aac.--..-GCCUUU.UG..A.....GAGAGGUUA..ACGCUUUGC.CAGAA--.---cguuaua.........................................................................
#=GR WHPX01000584.1/106878-106654          PP ..............................................................886......5*****.**..*.....*********..*****8877.65554......5677999.........................................................................
KZ497583.1/622312-622585                      ...............................................................ag.-A..GGAUAUU.UG..G.....GGGAUACUG..U--------.-------.---u...............................................................................
#=GR KZ497583.1/622312-622585              PP ...............................................................33..2..5555555.55..5.....888888886..6....................6...............................................................................
JAAAKQ010074001.1/495508895-495509084         .............................................................cacc.--..-------.-G..U.....UAGGUAUUU..C--------.-------.---uu..............................................................................
#=GR JAAAKQ010074001.1/495508895-495509084 PP .............................................................**87..............6..7.....899999987..6....................6*..............................................................................
GL475405.1/163596-163348                      ..................................................................GU..AC-----.--..A.....CAAACAC--..---------.-------.---c...............................................................................
JXSR01S017065.1/5084-5230                     ...............................................................gu.--..-------.--..-.....UGCCUAAUA..-----UUGC.UCAAUGU.UGU................................................................................
#=GR JXSR01S017065.1/5084-5230             PP ...............................................................88.......................9999*****.......****.*******.***................................................................................
FZSS01002454.1/810749-810529                  ..................................................................--..GAAAACG.UC..C.....-AAUUUGGC..UUAAAAAAC.GUCAAAU.UUG................................................................................
#=GR FZSS01002454.1/810749-810529          PP ......................................................................7788888.88..6......44444444..444444444.4444444.444................................................................................
CM022904.1/3789969-3789808                    .............................................................uggg.--..-------.--..-.....UCCGCCACA..CACACUUCC.UUAAAUA.UUU................................................................................
#=GR CM022904.1/3789969-3789808            PP .............................................................***9.......................7899*****..*********.*******.***................................................................................
WURT01075556.1/195730011-195730123            ...............................................................cu.--..-------.--..-.....---------..---------.-------.---u...............................................................................
#=GR WURT01075556.1/195730011-195730123    PP ...............................................................**.......................................................*...............................................................................
QEEW01023095.1/23151-22883                    ..................................................................--..CAUCCUC.UU..A.....UAUAAAGAA..---------.-------.---g...............................................................................
#=GR QEEW01023095.1/23151-22883            PP ......................................................................88*****.**..9.....998888865.......................6...............................................................................
JABSTQ010010667.1/115023-115243               .............................................................uucu.--..-------.--..-.....---------..---------.-------.---ccuu............................................................................
#=GR JABSTQ010010667.1/115023-115243       PP .............................................................9876.......................................................6777............................................................................
JZLH01S0399973.1/34838-35075                  ..................................................................CA..AAGUAUU.GC..U.....GGAGUGAU-..---------.-------.---g...............................................................................
#=GR JZLH01S0399973.1/34838-35075          PP ..................................................................67..8999999.99..*.....*******8........................7...............................................................................
PKSA02003558.1/60325-60576                    ..................................................................CU..GCGUUUU.UU..Ugg.ucUAAACAU--..---------.-------.---................................................................................
SDAX010087888.1/2866-2651                     ..................................................................UU..UGUGUGC.CA..U.....UAGGUUGU-..---------.-------.---ug..............................................................................
#=GR SDAX010087888.1/2866-2651             PP ..................................................................45..6788888.88..8.....88888886........................68..............................................................................
PNEQ01099617.1/5058-4934                      ..................................................................--..-------.--..-.....---------..---------.-------.---ua..............................................................................
#=GR PNEQ01099617.1/5058-4934              PP ........................................................................................................................69..............................................................................
PKSA02009241.1/246679-246822                  ............................................................uagga.--..-------.--..-.....ACCGUAA--..---------.-------.---a...............................................................................
#=GR PKSA02009241.1/246679-246822          PP ............................................................***97.......................8899999.........................5...............................................................................
SWKY01000005.1/55862990-55862867              .............................................................ugga.--..-------.--..-.....---------..---------.-------.---gug.............................................................................
#=GR SWKY01000005.1/55862990-55862867      PP .............................................................99**.......................................................*99.............................................................................
JABSTQ010008330.1/63338-63183                 ............................................................ccuuu.--..-------.--..-.....---------..---------.-------.---uacu............................................................................
#=GR JABSTQ010008330.1/63338-63183         PP ............................................................*****.......................................................****............................................................................
LS529064.1/22216-22024                        .....................................................acggcugaacac.--..--CAUUU.GG..G.....GUAAUCGU-..---------.-------.---u...............................................................................
#=GR LS529064.1/22216-22024                PP .....................................................*********996.......55555.55..6.....99999997........................7...............................................................................
PKSA02000637.1/594982-594761                  ..................................................................AG..CAUGCUU.CA..A.....AGGUUCU--..---------.-------.---gguag...........................................................................
#=GR PKSA02000637.1/594982-594761          PP ..................................................................**..*******.**..*.....*******.........................689**...........................................................................
WUQG01720000.1/39457875-39458124              ..................................................................UU.cACCCACC.AG..Ac...cGCCAGAC--..---------.-------.---a...............................................................................
#=GR WUQG01720000.1/39457875-39458124      PP ..................................................................33.04455555.55..44...34555555.........................4...............................................................................
PGRX01001589.1/329008-328724                  ..................................................................AG..ACUACUU.CC..U.....UAAGUUUU-..---------.-------.---uuuaug..........................................................................
BLKM01007580.1/34062-33924                    ......................................................ucccgcuucca.--..-------.--..-.....---------..---------.-------.---cuuu............................................................................
#=GR BLKM01007580.1/34062-33924            PP ......................................................***********.......................................................9887............................................................................
JXSR01S053979.1/99842-100051                  ........................................................uuaccaaac.--..-------.--..-.....---------..---------.-------.---cagugugugcggu...................................................................
#=GR JXSR01S053979.1/99842-100051          PP ........................................................988888877.......................................................7655555555566...................................................................
WNWK01004820.1/37954-37699                    ..................................................................CA..CCAUGUG.GA..Ua...uUACAU----..---------.-------.---................................................................................
#=GR WNWK01004820.1/37954-37699            PP ..................................................................99..9999998.87..42...244444...........................................................................................................
PJUT01257549.1/543-422                        .............................................................cagu.--..-------.--..-.....---------..---------.-------.---ccgc............................................................................
#=GR PJUT01257549.1/543-422                PP .............................................................****.......................................................****............................................................................
WOFM01000212.1/1767860-1767692                .....................................................agaaagucaacu.--..-------.--..-.....---------..---------.-------.---cgaaaguacgc.....................................................................
#=GR WOFM01000212.1/1767860-1767692        PP .....................................................************.......................................................***********.....................................................................
WUAS01076668.1/167776063-167775945            ..................................................................--..-------.--..-.....---------..---------.-------.---gcac............................................................................
#=GR WUAS01076668.1/167776063-167775945    PP ........................................................................................................................4558............................................................................
ML633133.1/1682450-1682575                    ..................................................................--..-------.--..-.....---------..---------.-------.---gccgggagauga....................................................................
#=GR ML633133.1/1682450-1682575            PP ........................................................................................................................67999*******....................................................................
JXSR01S006458.1/61872-61679                   ..................................................................-U..UAGCGAU.CA..A.....AACGGGGU-..---------.-------.---u...............................................................................
#=GR JXSR01S006458.1/61872-61679           PP ...................................................................4..99*****.**..9.....99999997........................7...............................................................................
LFEI02000138.1/483635-483418                  ..............................................................cac.--..ACACAAA.AA..A.....UAUAGAAU-..---------.-------.---g...............................................................................
#=GR LFEI02000138.1/483635-483418          PP ..............................................................223.....3466666.66..6.....66666665........................7...............................................................................
AAGJ06000021.1/34500365-34500195              .........................................................cuaucauc.--..--CCCCU.GA..A.....CAAUAGG--..---------.-------.---uauc............................................................................
#=GR AAGJ06000021.1/34500365-34500195      PP .........................................................6679*995.......44444.44..4.....4444444.........................4569............................................................................
JAAEEI010000871.1/11988-11831                 ...........................................................acuuug.--..--UCGUA.AU..A.....GACGAAA--..---------.-------.---g...............................................................................
#=GR JAAEEI010000871.1/11988-11831         PP ...........................................................******.......99999.99..9.....*******.........................6...............................................................................
FZSS01002544.1/533200-532908                  ..................................................................GA..AAAACGU.--..-.....CAAUUUG--..---------.-------.---g...............................................................................
JXLN01010636.1/3535-3363                      ..........................................................agugguu.--..-------.--..-.....---------..---------.-------.---ugguuuga........................................................................
#=GR JXLN01010636.1/3535-3363              PP ..........................................................99999**.......................................................**999999........................................................................
PYHX01001421.1/1272832-1272947                .............................................................uacc.--..-------.--..-.....---------..---------.-------.---ug..............................................................................
#=GR PYHX01001421.1/1272832-1272947        PP .............................................................****.......................................................*9..............................................................................
HG819411.1/16898-17105                        ................................................................g.--..---GUUU.UU..U.....UUUUUUAAC..CCCCCGGGU.AAAAAAA.AAA................................................................................
PKSA02005665.1/4375-4654                      ..................................................................UU..CCUCUUU.UC..C.....UGCCUCA--..---------.-------.---gu..............................................................................
#=GR PKSA02005665.1/4375-4654              PP ..................................................................78..999****.*9..9.....9999999.........................58..............................................................................
CM023270.1/21271433-21271671                  ..................................................................--..-------.--..-.....---------..---------.-------.---aaaaacucaguccaguccgaaggauccucaguacaguccgaaggaugcucaguccaguccgaaggaugcucaggaugcuc
#=GR CM023270.1/21271433-21271671          PP ........................................................................................................................69999999999*********************************************************************
KZ893153.1/11429-11194                        ...............................................................aa.--..--GCCUG.AA..-.....AGACGUAU-..---------.-------.---ua..............................................................................
CM019181.1/1165532-1165647                    ..................................................................--..-------.--..-.....---------..---------.-------.---................................................................................
#=GR CM019181.1/1165532-1165647            PP ........................................................................................................................................................................................................
SCLE01034102.1/418-689                        ..................................................................UG..CCUGUUA.UA..-.....CUACACAAA..CG-------.-------.---cggccuacaggacucg................................................................
#=GR SCLE01034102.1/418-689                PP ..................................................................55..7799999.98........899999999..99...................4566666778899***................................................................
WNWK01037888.1/10053-10329                    ..................................................................GA..CC-----.--..-.....-----AAAA..CC-------.-------.---ccccggggguuuu...................................................................
AZMS01S00047597.1/21301-21168                 ...............................................................uu.--..-------.--..-.....---------..---------.-------.---u...............................................................................
#=GR AZMS01S00047597.1/21301-21168         PP ...............................................................**.......................................................*...............................................................................
PKSA02004709.1/463097-462982                  ..................................................................--..-------.--..-.....---------..---------.-------.---uu..............................................................................
#=GR PKSA02004709.1/463097-462982          PP ........................................................................................................................59..............................................................................
CM008075.1/2624500-2624608                    ..................................................................--..-------.--..-.....---------..---------.-------.---a...............................................................................
#=GR CM008075.1/2624500-2624608            PP ........................................................................................................................5...............................................................................
AJVK01117154.1/307-171                        ............................................................gaauc.--..-------.--..-.....---------..---------.-------.---cauuuc..........................................................................
#=GR AJVK01117154.1/307-171                PP ............................................................5569*.......................................................**9765..........................................................................
JAABKL010013870.1/1892-1737                   .............................................................gccg.--..--AUUUU.UG..U.....AAAAAAGCA..A--------.-------.---agg.............................................................................
#=GR JAABKL010013870.1/1892-1737           PP .............................................................*987.......9****.**..*.....*******98..5....................366.............................................................................
CM023449.1/71776416-71776113                  ..................................................................UC..CCCUUUU.UA..A.....AAAAAUUUU..UUUU-----.-------.---ggggggggaaaaaa..................................................................
JTDY01000805.1/68097-67878                    ..................................................gcgggcuucgcuuaa.--..-------.--..-.....---------..---------.----AGG.CUC................................................................................
#=GR JTDY01000805.1/68097-67878            PP ..................................................555555555555555................................................555.555................................................................................
CABEGB010000077.1/10498-10338                 ..................................................cacaacggagggguu.--..-------.--..-.....---------..---------.-------.---uuuuuuuuuuuu....................................................................
#=GR CABEGB010000077.1/10498-10338         PP ..................................................***************.......................................................************....................................................................
KI894746.1/277662-277538                      .............................................................uccu.--..-------.--..-.....---------..---------.-------.---u...............................................................................
#=GR KI894746.1/277662-277538              PP .............................................................****.......................................................*...............................................................................
ML142816.1/151618-151412                      .............................................................cugu.--..-------.--..-.....---------..---------.-------.---gcaaa...........................................................................
#=GR ML142816.1/151618-151412              PP .............................................................8***.......................................................*****...........................................................................
SCLH01001160.1/11554-11793                    ..................................................................UC..CCU----.UC..U.....UUUUUCCAAacUGG------.-------.---uacac...........................................................................
#=GR SCLH01001160.1/11554-11793            PP ..................................................................99..997.....66..6.....66666665433666..................44666...........................................................................
FZSS01002467.1/318515-318768                  ..................................................................--..AAAAACG.UC..-.....-CAAUUU--..---------.-------.---a...............................................................................
DS232196.1/191051-191198                      ...............................................................uu.--..-------.--..-.....---------..---------.-------.---c...............................................................................
#=GR DS232196.1/191051-191198              PP ...............................................................78.......................................................9...............................................................................
VNJL01007492.1/94-276                         ..............................................................uga.--..--UCCUU.AC..U.....GUAUCGC--..---------.-------.---a...............................................................................
#=GR VNJL01007492.1/94-276                 PP ..............................................................*99.......99999.99..9.....9999999.........................4...............................................................................
AAGJ06000008.1/24719245-24719078              .............................................................cauc.--..--CCCCU.GA..A.....CAAUAGGUA..U--------.-------.---ca..............................................................................
#=GR AAGJ06000008.1/24719245-24719078      PP .............................................................**85.......66666.66..7.....666666666..5....................99..............................................................................
PKSA02001846.1/229072-228898                  ................................................................u.--..-------.--..-.....---------..---------.-------.---................................................................................
#=GR PKSA02001846.1/229072-228898          PP ................................................................7.......................................................................................................................................
LGIB01001407.1/24708-24596                    ..................................................................--..-------.--..-.....---------..---------.-------.---c...............................................................................
#=GR LGIB01001407.1/24708-24596            PP ........................................................................................................................9...............................................................................
AAGJ06000006.1/26358880-26358691              .............................................................gcau.--..-------.--..-.....---GGAAAU..UUCCCAUGC.AU-----.---................................................................................
#=GR AAGJ06000006.1/26358880-26358691      PP .............................................................7876..........................566666..777778887.53.........................................................................................
JABSTQ010011052.1/3600332-3600176             ..........................................................uagacgc.--..-------.--..-.....---------..---------.-------.---augggcuuuu......................................................................
#=GR JABSTQ010011052.1/3600332-3600176     PP ..........................................................*******.......................................................**********......................................................................
JH770313.1/112823-112553                      ..................................................................GC..CUGAUUU.UA..U.....UAAGCAAUA..---------.-------.---cu..............................................................................
CM014389.1/178589502-178589389                .........................................................uugguagu.--..-------.--..-.....---------..---------.-------.---caugacagu.......................................................................
#=GR CM014389.1/178589502-178589389        PP .........................................................98866555.......................................................555544444.......................................................................
HG823541.1/604-345                            uuaaaaaaaaaaaaacguuuaacggguuuaaacccccgggguaaaaaaaccccgggguuaaaacg.--..--UUUUU.AA..C.....CCCGGGGUA..ACCGUUUUU.UUAAAAA.AAA................................................................................
KB306104.1/948803-948502                      ..................................................................CG..GGUAUAA.AA..U.....GAAUCAAU-..---------.-------.---caaagccagcauuuaua...............................................................
#=GR KB306104.1/948803-948502              PP ..................................................................**..*******.**..*.....*******8........................79***************...............................................................
KZ344579.1/452499-452698                      ..............................................................aua.--..-------.--..-.....---------..---------.-------.---aucuguu.........................................................................
#=GR KZ344579.1/452499-452698              PP ..............................................................***.......................................................*******.........................................................................
CM009763.1/18911851-18912079                  .............................................................uuca.--..------U.UC..C.....AGAUUCUUG..UUGGUCUUC.UCAGAAG.GUU................................................................................
#=GR CM009763.1/18911851-18912079          PP .............................................................*998...........7.88..8.....9999*****..*********.*******.***................................................................................
PKSA02000251.1/4030489-4030177                ..................................................................CU..GCGUUUU.UU..G.....GUCUAAAC-..---------.-------.---a...............................................................................
#=GR PKSA02000251.1/4030489-4030177        PP ..................................................................99..9999999.99..8.....99999996........................5...............................................................................
WURT01066494.1/1451-1322                      ..................................................................--..-------.--..-.....---------..---------.-------.---uuc.............................................................................
#=GR WURT01066494.1/1451-1322              PP ........................................................................................................................89*.............................................................................
LQNS02278094.1/35018209-35018333              ..................................................................--..-------.--..-.....---------..---------.-------.---cuaaaggu........................................................................
#=GR LQNS02278094.1/35018209-35018333      PP ........................................................................................................................66788999........................................................................
JAAAKQ010740001.1/37139641-37139521           ..............................................................uca.--..-------.--..-.....---------..---------.-------.---ga..............................................................................
#=GR JAAAKQ010740001.1/37139641-37139521   PP ..............................................................67*.......................................................88..............................................................................
AVCP010508191.1/4584-4704                     ...............................................................gc.--..-------.--..-.....---------..---------.-------.---................................................................................
#=GR AVCP010508191.1/4584-4704             PP ...............................................................*9.......................................................................................................................................
CM023453.1/78986993-78987193                  ..................................................................CA..CUCCGUC.CG..U.....GUCCCUUU-..---------.-------.---u...............................................................................
#=GR CM023453.1/78986993-78987193          PP ..................................................................88..88*****.**..*.....******97........................7...............................................................................
CM009920.1/1802818-1802669                    ...............................................................cu.--..-------.--..-.....---------..---------.-------.---c...............................................................................
#=GR CM009920.1/1802818-1802669            PP ...............................................................**.......................................................9...............................................................................
PKSA02007248.1/56824-56657                    ..................................................................--..----UGU.UU..Uu...gUCCCUCU--..---------.-------.---g...............................................................................
#=GR PKSA02007248.1/56824-56657            PP ..........................................................................444.44..33...38999999.........................5...............................................................................
ML142793.1/2195017-2194749                    ..................................................................UU..GUCGCUU.UC..U.....UGCACAGU-..-----GCGG.AGAAAUUaUUU................................................................................
#=GR ML142793.1/2195017-2194749            PP ..................................................................*9..9******.**..*.....*******8........7777.66666541456................................................................................
VMOF01000035.1/12654694-12654418              ..................................................................U-..UCUUUUC.UU..U.....UCGGCCAU-..---------.-------.---c...............................................................................
CM023342.1/21760474-21760723                  ..................................................................CA..CCACUUA.CU..U.....UAAGUGGGG..UGCCU----.-------.---ucuuaacccgg.....................................................................
#=GR CM023342.1/21760474-21760723          PP ..................................................................88..8999999.99..*.....*******98..77654................45555566666.....................................................................
AVCP010785595.1/1520-1242                     ..................................................................UA..GUCCAGA.AG..A.....AGGGCACU-..---------.-------.---c...............................................................................
KI472607.1/55294-55445                        ..................................................................--..-------.--..-.....---------..---------.-------.---gguuuuac........................................................................
#=GR KI472607.1/55294-55445                PP ........................................................................................................................5669****........................................................................
WNWK01023283.1/20042-19731                    ..................................................................AC..CCUUCCU.CU..G.....UCUCUGU--..---------.-------.---gu..............................................................................
AZMS01S04743117.1/614-742                     ..................................................................--..-------.--..-.....---------..---------.-------.---gauc............................................................................
#=GR AZMS01S04743117.1/614-742             PP ........................................................................................................................568*............................................................................
FZSS01002688.1/239169-239361                  ..................................................................CG..AAAAACG.UC..G.....AAUUUGGU-..---------.-------.---u...............................................................................
#=GR FZSS01002688.1/239169-239361          PP ..................................................................67..9999999.99..9.....99999997........................7...............................................................................
ADOQ01004915.1/794-979                        ..................................................................--..--UUUUU.UU..U.....UUUUUUUUA..---------.-------.---c...............................................................................
#=GR ADOQ01004915.1/794-979                PP ........................................................................56666.66..6.....666666666.......................3...............................................................................
SWLX011729882.1/315-57                        ..................................................................CG..AACCUAG.GG..G.....GAAAAAAGC..UG-------.-------.---cca.............................................................................
#=GR SWLX011729882.1/315-57                PP ..................................................................67..9******.**..*.....*****9998..88...................999.............................................................................
KZ485040.1/68852-68990                        ................................................................g.--..-------.--..-.....---------..---------.-------.---c...............................................................................
#=GR KZ485040.1/68852-68990                PP ................................................................9.......................................................*...............................................................................
JXMZ02017456.1/2224-2467                      ...........................................................cuaucu.--..--UCUGU.UUccU.....UCAACAGU-..---------.-------.---u...............................................................................
#=GR JXMZ02017456.1/2224-2467              PP ...........................................................778877.......99999.99667.....*******8........................7...............................................................................
NJRP01000450.1/43741-43602                    .............................................................uuac.--..-------.--..-.....---------..---------.-------.---uuua............................................................................
#=GR NJRP01000450.1/43741-43602            PP .............................................................999*.......................................................***9............................................................................
CADCXV010000732.1/63381-63157                 ..................................................................--..CACGUUU.UU..A.....CUCGUUC--..---------.-------.---g...............................................................................
#=GR CADCXV010000732.1/63381-63157         PP ......................................................................7788888.88..8.....*******.........................6...............................................................................
NJRO01002082.1/23355-23486                    .............................................................uacu.--..-------.--..-.....---------..---------.-------.---uua.............................................................................
#=GR NJRO01002082.1/23355-23486            PP .............................................................7789.......................................................99*.............................................................................
WURS01090721.1/995-1119                       ..................................................................--..-------.--..-.....---------..---------.-------.---ugua............................................................................
#=GR WURS01090721.1/995-1119               PP ........................................................................................................................4579............................................................................
WURT01075556.1/263774213-263774323            ..................................................................--..-------.--..-.....---------..---------.-------.---u...............................................................................
#=GR WURT01075556.1/263774213-263774323    PP ........................................................................................................................5...............................................................................
LYUA01004306.1/65593-65474                    ...........................................................ccuaua.--..-------.--..-.....---------..---------.-------.---aaug............................................................................
#=GR LYUA01004306.1/65593-65474            PP ...........................................................*****9.......................................................9998............................................................................
NIPQ01115813.1/2405-2536                      ...............................................................au.--..-------.--..-.....---------..---------.-------.---u...............................................................................
#=GR NIPQ01115813.1/2405-2536              PP ...............................................................89.......................................................*...............................................................................
CACRWE010001275.1/2940-2734                   .................................................................gAA..CCCCCCC.CG..G.....GGGGGGG--..---------.-------.---................................................................................
#=GR CACRWE010001275.1/2940-2734           PP .................................................................444..5666666.66..6.....6666666.........................................................................................................
AVCP010759949.1/5368-5451                     ..................................................................--..-------.--..-.....---------..---------.-------.---................................................................................
#=GR AVCP010759949.1/5368-5451             PP ........................................................................................................................................................................................................
LJIJ01003217.1/19007-18708                    ..................................................................AA..A-UUUUU.GG..G.....CCCGGGUGG..GGGGUUUUU.UU-----.---uuuuuccccc......................................................................
WSYQ01000231.1/1469-1615                      ........................................................cggauaccu.--..-------.--..-.....---------..---------.-------.---cuugucgaguu.....................................................................
#=GR WSYQ01000231.1/1469-1615              PP ........................................................*********.......................................................***********.....................................................................
NJRN01000471.1/42063-41924                    .............................................................uacu.--..-------.--..-.....---------..---------.-------.---uua.............................................................................
#=GR NJRN01000471.1/42063-41924            PP .............................................................99**.......................................................999.............................................................................
NJRL01000773.1/73393-73532                    .............................................................uacu.--..-------.--..-.....---------..---------.-------.---uua.............................................................................
#=GR NJRL01000773.1/73393-73532            PP .............................................................99**.......................................................999.............................................................................
KK115896.1/370873-370538                      ..................................................................AA..CCUACGC.UG..-.....AAUACAA--..---------.-------.---g...............................................................................
SWLX011214095.1/262-92                        ..................................................................--..-------.--..-.....---------..---------.-------.---gaaaaagugcgag...................................................................
#=GR SWLX011214095.1/262-92                PP ........................................................................................................................7899*********...................................................................
CM023267.1/49623416-49623194                  ..................................................................--..-------.--..-.....---------..---------.-------.---cuucccgcagu.....................................................................
PYSK01000028.1/896463-896181                  ga.....................................ccacccaucuaagcuaagcaauaaaa.--..-------.--..-.....AAAAAAAGA..UGGCGAUUC.UGAUCUG.GUG................................................................................
#=GR PYSK01000028.1/896463-896181          PP 99.....................................99999999999999999999999998.......................5668899**..*********.*******.***................................................................................
BDMR010406849.1/117-341                       ..................................................cugaaaauccgcccu.--..CCGGUAC.CU..-.....UAAAUUUU-..---------.-------.---u...............................................................................
#=GR BDMR010406849.1/117-341               PP ..................................................544333445555554.....4455555.55........999**997........................7...............................................................................
QEEW01024769.1/18022-18145                    ..................................................................--..-------.--..-.....---------..---------.-------.---cucccuc.........................................................................
#=GR QEEW01024769.1/18022-18145            PP ........................................................................................................................689****.........................................................................
KZ494165.1/468255-468517                      ..................................................................GA..AUUCAUA.UA..A.....AACGGAAU-..---------.-------.---u...............................................................................
#=GR KZ494165.1/468255-468517              PP ..................................................................22..3344444.44..4.....44444443........................4...............................................................................
SCLH01000201.1/569661-569805                  ................................................................g.--..-------.--..-.....---------..---------.-------.---g...............................................................................
#=GR SCLH01000201.1/569661-569805          PP ................................................................*.......................................................*...............................................................................
JHQJ01004986.1/330-462                        ...................................................uuugaacggcuuug.--..-------.--..-.....---------..---------.-------.---gccgaugauuguug..................................................................
#=GR JHQJ01004986.1/330-462                PP ...................................................555568999*****.......................................................***99999999998..................................................................
NJRL01002440.1/3600-3465                      ............................................................uacuu.--..-------.--..-.....---------..---------.-------.---ca..............................................................................
#=GR NJRL01002440.1/3600-3465              PP ............................................................*****.......................................................**..............................................................................
PHTE01000314.1/126558-126680                  ..................................................................--..-------.--..-.....---------..---------.-------.---aauc............................................................................
#=GR PHTE01000314.1/126558-126680          PP ........................................................................................................................899*............................................................................
CM022876.1/17714974-17715146                  ..........................................................aaaagca.--..-------.--..-.....AAAAGGG--..---------.-------.---c...............................................................................
#=GR CM022876.1/17714974-17715146          PP ..........................................................9998886.......................7777777.........................4...............................................................................
PYSK01000380.1/5299-5039                      ggggcccuuuaa.................auuuuuuuaacaaaaaagggaaaaaaagguuaaggg.--..--UUUUU.UU..U.....ACCCCAAU-..UGGGGUU--.-------.---aaaaaaggggggaaaaagguuccc........................................................
#=GC SS_cons                                  ~~~~~~~~~~~~~~~~~~~~~~~~~~~~~~~~~~~~~~~~~~~~~~~~~~~~~~~~~~~~~~~~~.>>..,,]]]]].]]..-.....]]]]]]],,..<<<<<<<<<._______.___~~~~~~~~~~~~~~~~~~~~~~~~~~~~~~~~~~~~~~~~~~~~~~~~~~~~~~~~~~~~~~~~~~~~~~~~~~~~~~~~
#=GC RF                                       ~~~~~~~~~~~~~~~~~~~~~~~~~~~~~~~~~~~~~~~~~~~~~~~~~~~~~~~~~~~~~~~~~.CC..CCuCuuu.ug..U.....uaaauaaUA..uGGCuauGC.UUAAAAG.GUU~~~~~~~~~~~~~~~~~~~~~~~~~~~~~~~~~~~~~~~~~~~~~~~~~~~~~~~~~~~~~~~~~~~~~~~~~~~~~~~~

JZLH01S0326286.1/70-318                       ........................................................g..-----....--------...UUUUUUU.UU.UU.U.UUUAAAAAAA.AA......AA-...---..-.----ccccccggggggg........................................................
JFBF01005499.1/1239-1470                      ...........................................................CCCCC....CCCCCCCC...CGGUUUU.UU.UU.U.UUAAAAAAAA.AA......AAA...-CC..C.CCCG.....................................................................
#=GR JFBF01005499.1/1239-1470              PP ...........................................................77777....77799***...*******.**.**.*.*988888777.77......555....66..6.6777.....................................................................
JFBF01005499.1/2082-1783                      .........................cggguaaaccccgggguaaaaccccgggguaa..AAAAA....AAAAACCC...------C.GG.GG.U.UUUUAAAAAA.AA......AAA...AAA..A.ACCG.....................................................................
JAABVK010001444.1/70555-70323                 .......................................................cg..-----....--------...CUUAUAA.GU.UU.C.AA--------.--......---...---..-.----gcuuucuuucu..........................................................
#=GR JAABVK010001444.1/70555-70323         PP .......................................................89......................*******.**.**.*.*9..................................5899*******..........................................................
JFBF01005499.1/620-332                        ................................................guuuuuuuu..-----....-UUAAAAA...AAAAAAA.AA.AA.C.CG--------.--......---...---..-.----ggu..................................................................
JABSTQ010011203.1/990365-990593               .......................................................uu..-----....--------...UCCAAGA.UG.UC.G.AUUAAU----.--......---...---..-.----uaccagcucgccugaacucua................................................
#=GR JABSTQ010011203.1/990365-990593       PP .......................................................79......................*******.**.**.*.*****9..............................5679*****************................................................
FZSS01001627.1/76668-76416                    .......................................................uu..-----....--------...UGAAAAA.CG.UC.C.GACGUGGUUU.GC......AAA...ACG..U.CCAA.....................................................................
WNWK01094774.1/3104-3383                      ...........................................................UCAAA....---ACCCC...-------.--.--.C.CCGGGGGGCC.CC......A--...---..-.----aaaaccccggggccccg....................................................
#=GR WNWK01094774.1/3104-3383              PP ...........................................................44443.......33333.................2.3999999999.99......8................3446789**********....................................................
VIGR010498948.1/554-831                       ....................................gugugugugugugugugugug..-----....--------...UGUGU-G.UG.UG.U.GUGUGUGUGU.GU......GUG...UGU..A.AAAA.....................................................................
#=GR VIGR010498948.1/554-831               PP ....................................333333333333444455544......................22222.2.33.33.3.3445555555.55......444...444..4.4445.....................................................................
HG823541.1/1023-724                           ........................................uaaaacccccccggggg..-----....-----UUU...AAAAAAA.--.--.-.-ACCCCGGGG.GG......UAA...AAA..A.ACGU.....................................................................
JAAQRG010094937.1/3891-3631                   ...................................................gugugu..-----....--------...-GUGUGU.G-.UG.U.GUGUGUGU--.--......---...---..-.----gugucugugucugugucgugucucuguguggaacaagcuuagauuguauuugauuucaguuacacgccg
#=GR JAAQRG010094937.1/3891-3631           PP ...................................................444332.......................111111.1..11.1.11122222............................3446788999***********************************************************
AAGJ06000013.1/36614539-36614362              ........................................................u..-----....--------...UUGCUUG.AU.AU.U.G---------.--......---...---..-.----.....................................................................
#=GR AAGJ06000013.1/36614539-36614362      PP ........................................................*......................*******.**.**.*.*........................................................................................................
PKSA02006232.1/160972-161176                  ........................................................u..-----....--------...AGUUUAA.GC.UA.U.CUUAGGGUGC.CU......ACA...UGU..U.UC--cagcg................................................................
#=GR PKSA02006232.1/160972-161176          PP ........................................................*......................*******.**.**.*.**********.**......***...***..9.87..59999................................................................
CADEBD010000393.1/7699564-7699251             ..................................................uuuuugg..-----....--------...UUUUUUU.UU.UU.U.UUCCCCCCCC.C-......---...---..-.----aaaauuuuaaaa.........................................................
WNWK01090444.1/1519-1776                      .........................................................aaAAGGG....GGGGAAAA...-------.--.--.-.-AUUUUUGGG.GG......---...---..-.----ggaaaaaaa............................................................
CACRWE010001275.1/2205-2432                   ...........................................................--UUU....GGGAAAAA...-----UU.UU.CC.C.AAAAAAAAAG.GGuuugggGGG...GUU..U.AAAA.....................................................................
JABXWC010000013.1/24251497-24251159           ......................gcacguaauagauaauacgugcgcacguaaagagu..-----....--------...AAUACGU.GC.GC.A.CGUUAUAUGA.AA......AAU...---..-.----.....................................................................
CH899013.1/361-119                            .........................................................uuUUUUU....UUAUAAGA...AAAAAAA.AA.AA.A.AAUUUUUUUU.UU......GGG...CGG..G.CCCC.....................................................................
FZSS01003069.1/23752-23501                    .......................................................uu..-----....--------...UGUAAAA.CG.UC.U.GACGUGGUUU.GA......AAA...ACG..U.CAAU.....................................................................
#=GR FZSS01003069.1/23752-23501            PP .......................................................58......................6666666.66.66.6.6678888888.88......877...777..7.6666.....................................................................
WNWK01050537.1/9227-8958                      ................aaccccccggggggggguuuuuggggggaaacccccggggg..CCCCA....AAAAAAAA..a--AAAAA.AA.AA.A.GGGGGGGGGG.GC......CCC...---..-.----.....................................................................
JABSTQ010008349.1/3425-3657                   ........................................................u..-----....--------...UCCAAGA.UG.UC.G.AUUAAU----.--......---...---..-.----uaccagcucaccugcacucua................................................
#=GR JABSTQ010008349.1/3425-3657           PP ........................................................7......................*******.**.**.*.*****9..............................56799****************................................................
PKSA02004905.1/330038-330165                  ........................................................u..-----....--------...----UUU.UU.UU.U.UGUCGUAGUC.UG......CAA...CUA..U.AU--.....................................................................
#=GR PKSA02004905.1/330038-330165          PP ........................................................5..........................456.77.77.7.7766666666.66......666...555..5.32.......................................................................
RICB01087296.1/429-228                        ........................................................a..-----....--------...AACAUUC.UU.GU.C.CCACUUAUGU.--......---...---..-.----.....................................................................
#=GR RICB01087296.1/429-228                PP ........................................................9......................*******.**.**.*.**99999987...............................................................................................
QEWY01003123.1/721-603                        ..................................................gcaugag..-----....--------...-------.--.--.-.U-UAGAUGUG.GG......AAA...AGA..C.GCAA.....................................................................
#=GR QEWY01003123.1/721-603                PP ..................................................**99865......................................4.66666666.66......688...8**..*.****.....................................................................
HG823541.1/881-1003                           .....................................................gguu..-----....--------...UAAAAAA.AC.CC.C.CG--------.--......---...---..-.----.....................................................................
#=GR HG823541.1/881-1003                   PP .....................................................***7......................7778888.89.99.9.96.......................................................................................................
HG824684.1/662-442                            ...........................................................UCCCC....CC-CCCGG...GUUACGG.UU.UU.U.UUUUUUU---.--......---...---..-.----acccccccggguuuuucc...................................................
#=GR HG824684.1/662-442                    PP ...........................................................99887....65.88888...8888888.88.88.8.8776663.............................9*****************...................................................
ADOQ01004915.1/350-644                        ..gguuuuuaaaccccccggggggggggggggggguuaaaaaaaaaacgguuuuuuu..UAAAA....AAACCGGG...GUUUUAC.CC.CC.C.CGGGGGGG--.--......---...---..-.----gg...................................................................
PKSA02004554.1/12293-12548                    ........................................................c..-----....--------...GGAUCGG.GC.UG.A.AAUUUCG---.--......---...---..-.----gcaucggguugugauuu....................................................
#=GR PKSA02004554.1/12293-12548            PP ........................................................*......................*******.**.**.*.**99998.............................678888888999999**....................................................
JABSTR010001015.1/892210-891902               ............................................cuuuuuuuuuuuc..-----....----CCCC...CAAAAAA.--.--.-.-AGGGGGGAA.AA......A--...AUU..G.GAAA.....................................................................
WNWK01000729.1/252350-252131                  ............................................aaaagggggguuu..-----....--UCCGGG...GGGGAAA.UU.UU.U.UUUUUUGGGGgAA......AAA...AAC..C.CCCC.....................................................................
#=GR WNWK01000729.1/252350-252131          PP ............................................9999999888754.............466777...7777777.77.77.7.7766666555166......788...999..9.9999.....................................................................
CM023320.1/5813985-5814258                    ........................................................u..-----....--------...UAGACGA.UU.UU.G.UGCAGUUUAA.GA......AGG...AUC..U.G---ugguaguuaaaaggguuaaguguga............................................
#=GR CM023320.1/5813985-5814258            PP ........................................................9......................*******.**.**.*.**********.**......***...999..8.7...69***********************............................................
KZ312831.1/20521-20780                        ........................................................g..-----....--------...AAAAGUG.CU.UG.U.UUUGG-----.--......---...---..-.----auuuau...............................................................
#=GR KZ312831.1/20521-20780                PP ........................................................6......................6666666.66.66.6.66765...............................788999...............................................................
CM023456.1/144835362-144835100                .............................................caaccccccggg..-----....--------...GGGGGGG.GU.UU.U.UGGGGGGG--.--......---...---..-.----guggggggggcccccccccc.................................................
FZSS01002500.1/371914-371660                  .......................................................uu..-----....--------...UGAAAAA.CG.UC.C.GACGUGGUUU.GC......AAA...ACG..U.CCAA.....................................................................
KZ808255.1/55488-55234                        ........................................................u..-----....--------...UCUCUUU.UC.AG.C.CCUGAAG---.--......---...---..-.----aagccaucac...........................................................
#=GR KZ808255.1/55488-55234                PP ........................................................8......................8888888.88.88.8.8776555.............................5555555555...........................................................
FZSS01000327.1/175535-175287                  ........................................................u..-----....--------...UGAAAAC.GU.CC.G.AC-GUGGUUU.G-......AAA...ACG..U.CAAU.....................................................................
#=GR FZSS01000327.1/175535-175287          PP ........................................................5......................4444444.44.44.4.43.3345666.6.......566...666..6.6666.....................................................................
NIGP01004783.1/70160-69976                    ........................................................a..-----....--------...AUGGCUG.UU.UG.U.UAUAAUUUGU.GG......AA-...---..-.----.....................................................................
#=GR NIGP01004783.1/70160-69976            PP ........................................................8......................*******.**.**.*.**********.**......*8....................................................................................
VMOF01000035.1/64377228-64377031              ...................................................aaaaaa..-----....--------...UUUUCAA.AA.AU.U.UUUUAAAAAA.AA......AAG...GGG..G.GCC-cc...................................................................
WNWK01024224.1/10848-11094                    .........................................ucccaaaacccuuuuu..UCCC-....---CCCCC...AAAAAAA.UU.UU.U.UGGUUUUUUU.U-......-AA...AAA..A.CCUU.....................................................................
CH898928.1/237-22                             ...........................................................AAAAA....---AAAAA...AAAAAAA.AA.AA.U.CCCCCCCCCC.CC......CCC...CCC..C.CCCG.....................................................................
#=GR CH898928.1/237-22                     PP ...........................................................87776.......77777...7777777.77.77.8.7777777777.77......777...777..7.6666.....................................................................
CACRWE010003360.1/30-273                      ...........................................................CAAAAauuuUUCGGGGG...---UUAA.UU.UUaA.AAUUUUUUAA.AA......AAA...A--..-.----acccaguuug...........................................................
#=GR CACRWE010003360.1/30-273              PP ...........................................................44444111135699999......3444.44.4315.6677777777.77......666...5..........4889******...........................................................
VUNX01074647.1/1673108-1673368                ........................................................u..-----....--------...CUCAAAA.GU.GC.U.GCUGUU----.--......---...---..-.----auuuacuuuacaauuauaca.................................................
#=GR VUNX01074647.1/1673108-1673368        PP ........................................................5......................6666666.66.66.6.665443..............................57899***************.................................................
WNWK01071107.1/4994-4765                      .................................................cccccccc..-----....--------...-------.CC.CC.C.CCAAAAGGGG.GG......AAA...AAA..A.AU--.....................................................................
#=GR WNWK01071107.1/4994-4765              PP .................................................**999876..............................56.66.6.6666666666.66......666...666..5.43.......................................................................
CH897645.1/865-663                            ......................................................uuu..-----....-UGAGAGA...GGGGUGU.UU.UU.U.UUUCC-----.--......---...---..-.----cc...................................................................
#=GR CH897645.1/865-663                    PP ......................................................*86............7888888...7777777.77.77.7.77665...............................69...................................................................
VSFE01006135.1/18864-19124                    ........................................................c..-----....--------...ACAUUAA.AC.UG.C.AUGUGUG---.--......---...---..-.----uuuauguuuccagugugucg.................................................
#=GR VSFE01006135.1/18864-19124            PP ........................................................7......................6666777.77.77.6.6655555.............................57888899999*********.................................................
CM023453.1/103275318-103275068                ....................................................uuuug..-----....-GGCCCCU...UAGGGGG.UU.UU.U.UAAAAA----.--......---...---..-.----cccccccgggg..........................................................
#=GR CM023453.1/103275318-103275068        PP ....................................................54444............5667777...7788899.99.99.9.998885..............................99999999999..........................................................
KZ899725.1/5494-5242                          .......................................................ug..-----....--------...AACGAAA.AU.UU.G.CGUUUUAAGC.GA......A--...---..-.----acgaaauuucgcgcuacgcu.................................................
#=GR KZ899725.1/5494-5242                  PP .......................................................89......................9999999.99.99.9.9999999999.85......4................677888899999**999999.................................................
SCLH01000758.1/230309-230093                  ......................................................uuu..-----....--------...-CUCCAC.GC.AU.U.UUCGAUGCGU.GA......AGA..aAAA..U.CCCA.....................................................................
#=GR SCLH01000758.1/230309-230093          PP ......................................................995.......................444455.55.67.7.7778999999.99......998..3577..8.999*.....................................................................
PKSA02000496.1/616784-616552                  .......................................................uu..-----....--------...CGCAACC.GC.UU.U.GCGAACGC--.--......---...---..-.----ggauccgcuuccagugug...................................................
#=GR PKSA02000496.1/616784-616552          PP .......................................................8*......................*******.**.**.*.****9998............................78999*************...................................................
JFBF01005499.1/310-604                        .................................................ccccccgg..-----....--GGUUUU...AAAAAAA.AA.AC.U.U---------.--......---...---..-.----.....................................................................
CM022880.1/22299376-22299108                  ........................................................a..-----....--------...CACCUCG.CG.CC.C.GA--------.--......AAA...AUU..U.GUUA.....................................................................
OENM01001394.1/35342-35563                    ...........................................................GAAG-....--------...AACGUCA.UG.CC.C.UG--------.--......---...---..-.----caucuu...............................................................
#=GR OENM01001394.1/35342-35563            PP ...........................................................9999................*******.**.**.*.*7..................................99****...............................................................
ATSW01088134.1/3097-3341                      ........................................................g..-----....--------...AGGACAC.UU.UU.U.CAGAAAUUUG.CA......A--...-CU..U.GCAA.....................................................................
#=GR ATSW01088134.1/3097-3341              PP ........................................................8......................*******.**.**.*.***9988887.77......7......45..6.6666.....................................................................
WNWK01087731.1/3311-3577                      ...........................................................AAAAA....UUUUUUUU...-GGGGGG.GU.GG.A.AUUUUCCCUU.UU......UUU...U--..-.----gaaggcuuccuuuuaaaggggg...............................................
SCLH01001298.1/49871-49682                    ...........................................aaaaaccccaguuu..-----....--------...UCUUCAC.GC.AU.U.UACGAUGCGU.GA......AGA...AAAauC.CCCA.....................................................................
#=GR SCLH01001298.1/49871-49682            PP ...........................................999999****9998......................9999999.99.99.9.999*******.**......***...877335.6678.....................................................................
JAAAKQ010740001.1/88507284-88507506           ........................................................u..-----....--------...AGGGCGA.CC.GA.A.UGGGGUG---.--......---...---..-.----guggcgggagaaaugccag..................................................
#=GR JAAAKQ010740001.1/88507284-88507506   PP ........................................................*......................*******.**.**.*.***9988.............................578899999**********..................................................
PYSK01000380.1/2388-2118                      ...........................................................UUUUU....UUAGGGUU...-------.--.-G.G.GGGGGGGGGG.GG......AGG...-GG..-.----ggcccguuuuuuauaaaaaagggg.............................................
#=GR PYSK01000380.1/2388-2118              PP ...........................................................88888....88888766...............3.3.4555555555.55......555....22........35789*******************.............................................
WNWK01062937.1/4741-5032                      ..........................aaaaaaaaauuuugggggggggcccccccuu..UUUUU....UUUAAAAA...AAAAAAA.AU.UU.U.UG--------.--......---...---..-.----.....................................................................
PYSK01000380.1/3577-3858                      ............................................ggggggggggauu..---UU....UUGUUUCC...UUUUUUU.CU.UU.U.UUU-------.--......---...---..-.----uuuggguugggacaaaaccc.................................................
AVCP010376963.1/1357-1056                     ........................................................u..-----....--------...UUGGUCA.UU.UU.C.CUGGGUGA--.--......---...---..-.----gugucgggucuu.........................................................
#=GR AVCP010376963.1/1357-1056             PP ........................................................9......................*******.**.**.*.****9984............................455666667777.........................................................
ML142816.1/156160-155823                      ......................................uagcgcacugugcaaagug..-----....-------U...CAAAAUG.AU.UU.U.UGCACCGUGC.GA......AAA...AAG..-.----uggcuugauuuuugcacugu.................................................
AMPZ02000281.1/3030799-3030503                ....................uuuuuuuuuuuuuuuucccuuggcaauuuauccaaau..-----....--------...CCCCCCC.CC.CC.C.CUUUUUUUUU.UA......AAA...AAA..-.----aaaaccuuuuugguaaaaaac................................................
JABXWC010000002.1/30387077-30386759           ......................uuuuacgugcgcacguaauaguuuauacgugcgca..-----....--------...CGUAUUG.GU.UA.C.UA---CGUGU.GC......ACG...UAA..U.AGGU.....................................................................
KI629983.1/2834937-2835034                    ...........................................................-----....--------...-------.--.--.-.UAUAAUCGCG.CA......UCA...A--..-.----.....................................................................
#=GR KI629983.1/2834937-2835034            PP ...............................................................................................7*********.**......***...8...............................................................................
QEEW01248099.1/11926-11719                    .......................................................cu..-----....--------...CGUCUUC.CU.UC.G.C---------.--......---...---..-.----ca...................................................................
#=GR QEEW01248099.1/11926-11719            PP .......................................................89......................*******.**.**.*.*...................................7*...................................................................
WNWK01075827.1/4823-5135                      .................................................uuuucccc..-AAAA....AAAAACCC...CCCCCCC.CU.UU.U.UUUUUUUUUU.UU......AAA...AAA..A.UUU-.....................................................................
KZ651841.1/50059-50356                        .......................................................cc..-----....--------...UGGCACA.UC.CC.U.UGGUG-----.--......---...---..-.----ucucu................................................................
#=GR KZ651841.1/50059-50356                PP .......................................................99......................5555555.55.55.5.55444...............................45688................................................................
PKSA02005483.1/540375-540166                  .......................................................uu..-----....--------...AAAAUAA.CU.UU.U.UUAG------.--......---...---..-.----g....................................................................
#=GR PKSA02005483.1/540375-540166          PP .......................................................99......................*******.**.**.*.**75................................7....................................................................
VJMY01000034.1/120966-121153                  .......................................................uu..-----....--------...UGCCCCA.GU.UU.G.GUUU------.--......---...---..-.----gaacaguu.............................................................
#=GR VJMY01000034.1/120966-121153          PP .......................................................99......................*******.**.**.*.**97................................58899999.............................................................
CM023449.1/71776380-71776698                  ...............................ccuuuuuuuugggccaacaaagaaac..CCCCC....CCA-----...AAAAAA-.--.--.-.-AGGCCCC--.--......---...---..-.----cgggggggaaaaccc......................................................
JAAAKQ010740001.1/7243966-7244136             ...........................................................-----....--------...GCUACAA.UU.CA.U.UC--------.--......---...---..-.----a....................................................................
#=GR JAAAKQ010740001.1/7243966-7244136     PP ...............................................................................99*****.**.**.*.**..................................5....................................................................
KZ501812.1/182130-181940                      .......................................................uc..-----....--------...AGUCUUU.GC.UU.U.UAAGCAAAGA.AA......AAA...AGA..C.AACA.....................................................................
#=GR KZ501812.1/182130-181940              PP .......................................................89......................*******.**.**.*.**********.99......999...999..9.9999.....................................................................
QFTL02000005.1/17556321-17556569              .......................................................uc..-----....--------...UGUGUGG.AC.CC.G.CCUAUUGA--.--......---...---..-.----cguauaaccuaaaagu.....................................................
#=GR QFTL02000005.1/17556321-17556569      PP .......................................................79......................9999999.99.98.8.889*9996............................777788899999****.....................................................
KI894746.1/277507-277680                      ......................................................ccu..--UUA....CUGG----...-------.--.--.-.AUCAGUGAAU.AG......AUC...UAC..A.GGC-.....................................................................
#=GR KI894746.1/277507-277680              PP ......................................................222....222....2222.......................2555555555.55......555...555..5.555......................................................................
BDMR011732181.1/56-279                        ........................................................a..-----....--------...AACUGAA.GC.CU.U.AACAG-----.--......---...---..-.----ccacucu..............................................................
#=GR BDMR011732181.1/56-279                PP ........................................................9......................*******.**.**.*.***95...............................9999999..............................................................
ML142790.1/5662929-5663072                    ................................................cacagugca..-----....--------...-AAAAAA.AU.UU.C.UGCACUGUGC.GA......AAA...AAA..-.--CA.....................................................................
#=GR ML142790.1/5662929-5663072            PP ................................................888888985.......................678888.99.99.9.9*********.**......999...887......68.....................................................................
PHTE01000022.1/352152-352375                  ........................................................u..-----....--------...GUUGUCC.CA.UU.U.UCAU------.--......---...---..-.----auu..................................................................
#=GR PHTE01000022.1/352152-352375          PP ........................................................9......................9999999.99.99.9.9986................................459..................................................................
CM023449.1/314415807-314415568                ........................................................a..-----....--------...AAAACCC.CC.CC.C.UUUUG-GGGA.AA......AAA...AGG..G.----ccuuucccccg..........................................................
#=GR CM023449.1/314415807-314415568        PP ........................................................2......................6667777.77.77.7.76654.4455.55......555...555..4.....46899999999..........................................................
NEVH01024426.1/2075556-2075300                .......................................................ca..-----....--------...AGAAAAA.CA.UC.U.UGGUACAUUU.AU......GAA...AAU..G.ACGA.....................................................................
#=GR NEVH01024426.1/2075556-2075300        PP .......................................................78......................*******.**.**.*.*******999.99......999...999..9.9999.....................................................................
LR736838.1/14702824-14703161                  .......................................ccccccaaaaaaaagggg..-----....--------...AAAAAAA.AC.CC.C.CUUGGGGGGG.GG......GAA...AA-..-.----ccagggaaaggggcccccc..................................................
WNWK01057909.1/5927-6209                      ...................................ccuuuuggggccccuuuuuuuu..-----....-UUGGGGG...GGGGAAA.AU.CC.C.CCCCGGGGGG.GG......AAA...AAA..A.G---ggg..................................................................
VMOF01000002.1/43210103-43209786              ........................................................a..-----....--------...UGCAUAU.UU.UU.U.UUUAUUACGA.AA......---...---..-.----uuuugaguac...........................................................
FN653234.1/33771-33956                        .......................................................uu..-----....--------...CGCUUCG.CG.UU.U.UUUGCUUCGC.UU......CG-...---..-.----aaauuaugcua..........................................................
#=GR FN653234.1/33771-33956                PP .......................................................8*......................*******.**.**.*.**********.99......76...............45888999999..........................................................
CM023452.1/130563690-130563501                ...................................................ccccuu..-----....--------...UUUUUCC.CC.CC.C.CGGGGGAAAA.AA......A--...---..-.----aaauu................................................................
#=GR CM023452.1/130563690-130563501        PP ...................................................333332......................8999999.99.99.9.9955444444.43......3................44555................................................................
CH897330.1/344-616                            ...........................................................GGGGG....GGGGGGGG...UUUGUUU.UU.UU.U.U---------.--......---...---..-.----uuuuuaua.............................................................
#=GR CH897330.1/344-616                    PP ...........................................................77777....77777777...7777776.66.66.6.6...................................68899999.............................................................
FZSS01000071.1/76881-77108                    ........................................................g..-----....--------...AAAAACG.UC.CG.A.CAUGAUUUGA.AA......A--...---..-.----.....................................................................
#=GR FZSS01000071.1/76881-77108            PP ........................................................8......................8999***.**.**.*.*********9.88......7.....................................................................................
KK500143.1/23885-23756                        .................................................acauuucg..-----....--------...-------.UU.CU.C.UUUGAAGAAU.--......-C-...GAA..G.AACU.....................................................................
#=GR KK500143.1/23885-23756                PP .................................................99*99988..............................89.**.*.**99976554..........2....233..3.3444.....................................................................
CACRWE010001399.1/34115-33871                 ...................................cggggcggccccuuuaauuuua..----A....AAGGGGAA...-AAAGGG.GU.UU.U.UUU-------.--......---...---..-.----ucc..................................................................
JAAQRG010214623.1/198-473                     .......................................................uc..-----....--------...GGUAGCG.UA.AG.C.AUC-------.--......---...---..-.----acugaauug............................................................
#=GR JAAQRG010214623.1/198-473             PP .......................................................89......................7777777.77.77.7.765.................................455555555............................................................
JAAFCF010006596.1/17863826-17863623           ....................................................uuaug..-----....------CC...CUCCGGG.UC.UC.U.CUUUUUUUCU.GA......AAA...-CG..G.GCCA.....................................................................
#=GR JAAFCF010006596.1/17863826-17863623   PP ....................................................76654.................55...*******.**.**.*.*999999999.99......888....67..8.9999.....................................................................
NFUK01003404.1/2355-1984                      ............................................uaggggauaaaaa..AAAAA....ACAAAGGG...GGGGGGG.GG.GC.C.CCCCCCCCCC.--......---...---..-.----aauuggguuuuuuuuuuggauu...............................................
PGRX01000490.1/647183-646890                  .......................................................ca..-----....--------...AACUUCA.CG.UU.G.CG--------.--......---...---..-.----.....................................................................
ML158960.1/618750-618917                      ........................................................g..-----....--------...UGUCAGA.UC.UU.G.GAUUUUCGCC.GG......GGG...AAA..G.UCGA.....................................................................
#=GR ML158960.1/618750-618917              PP ........................................................7......................7999999.99.99.9.99********.**......***...***..*.****.....................................................................
SRIE01047099.1/976656-976848                  ........................................................u..-----....--------...GCCCUUU.UU.AU.A.GAUUUCAAAC.AG......GCU...CCA..-.----.....................................................................
#=GR SRIE01047099.1/976656-976848          PP ........................................................9......................*******.**.**.*.**********.**......***...987.............................................................................
PKSA02001134.1/997210-997107                  ...........................................................-----....--------...-------.--.--.U.CCU------C.GG......ACA...GAG..U.GCCC.....................................................................
#=GR PKSA02001134.1/997210-997107          PP .............................................................................................4.553......4.67......788...888..8.8888.....................................................................
DS232501.1/204167-204025                      .......................................................ug..-----....--------...AAAAUUU.GG.UU.U.A---------.--......---...---..-.----uu...................................................................
#=GR DS232501.1/204167-204025              PP .......................................................8*......................9999999.99.99.9.9...................................69...................................................................
LQIF01000887.1/434788-434651                  .................................................cgccagac..-----....--------...-------.--.--.-.-AUAAUUUGA.AG......AAG...UGU..G.GCCA.....................................................................
#=GR LQIF01000887.1/434788-434651          PP .................................................99999988.......................................9********.*9......999...***..*.****.....................................................................
MJUU01019659.1/4700-4462                      ........................................................u..-----....--------...GGUGCAG.CU.CU.A.UGUUU-----.--......---...---..-.----auu..................................................................
WYDZ01074445.1/269577982-269577778            ...............................................cauuaagagu..-----....-------A...UUAGCGA.CG.GC.A.UUGUGCCGUU.GC......AAA...AAA..C.UGAA.....................................................................
#=GR WYDZ01074445.1/269577982-269577778    PP ...............................................5555555444..................7...*******.**.**.*.*877777788.88......888...888..8.8888.....................................................................
CM023277.1/43423440-43423597                  .......................................................ca..-----....--------...-GGGGAA.CU.CU.U.A-AGAGUCUC.CC......AGC...AGU..U.----cccggguuaaga.........................................................
#=GR CM023277.1/43423440-43423597          PP .......................................................*8.......................788889.99.99.9.8.8*******.**......***...998..6.....567*********.........................................................
WNWK01028461.1/7034-6791                      ............cgggggccuuuuaaacccccuuuuuuuuuugccuuuuccccggcc..-----....--------...-------.CC.CC.C.CUUUUUUCC-.--......---...---..-.----cuccccccccaaaaau.....................................................
#=GR WNWK01028461.1/7034-6791              PP ............555555555678987777777777777776665554444454444..............................45.55.5.555555554...........................4568999999******.....................................................
BDMT011175639.1/282-553                       ........................................................a..-----....--------...AAUAAAC.UG.GC.A.AG--------.--......---...---..-.----gcaaucuucgcgucccuugaagcauuuuug.......................................
#=GR BDMT011175639.1/282-553               PP ........................................................8......................8888888.88.88.8.88..................................45689*************************.......................................
JFBF01005499.1/1415-1307                      ........................................................g..-----....--------...-GGGGGU.UU.UU.U.UUUUUU----.--......---...---..-.----u....................................................................
#=GR JFBF01005499.1/1415-1307              PP ........................................................8.......................677777.77.77.7.766665..............................4....................................................................
VMOF01000002.1/79307428-79307807              ........................................................u..-----....--------...UUCGUGA.UU.UU.U.UAG-------.--......---...---..-.----ugcgcuaaucguuauu.....................................................
ML142799.1/145062-145235                      .................................................ugcagucg..-----....--------...GAAAAAA.AU.UU.U.UGCACGGUGC.GA......AAAauc-AA..A.AACA.....................................................................
#=GR ML142799.1/145062-145235              PP .................................................99999999......................5899999.**.**.*.**********.**......999774.44..4.4455.....................................................................
JABBCG010000011.1/4489240-4489427             ......................................................aau..-----....-----UUU...UUUUUUU.UC.CC.C.CGGGGGGGA-.--......---...---..-.----auuuuugguuuuucc......................................................
#=GR JABBCG010000011.1/4489240-4489427     PP ......................................................442................346...9999999.**.**.*.*97666644...........................5999***********......................................................
VCRD01005548.1/8809-9078                      .......................................................gg..-----....--------...AAUGUAG.AC.UU.G.GAGAG-----.--......---...---..-.----guuggucucauugcgccu...................................................
#=GR VCRD01005548.1/8809-9078              PP .......................................................76......................9999999.99.99.9.99986...............................67899*************...................................................
WNWK01014884.1/42053-42277                    ...........................................................CGGA-....----AAAA...---AAUU.UU.UU.U.CCUUUUGGGG.GA......AAA...ACC..C.C---cuuaaa...............................................................
#=GR WNWK01014884.1/42053-42277            PP ...........................................................4433.........3333......2234.56.66.6.7899999888.88......888...887..7.4...5899**...............................................................
LR736855.1/19843253-19843529                  ...........................................................----C....CCUUAAAA...GGGAACC.CC.CC.G.GGGGUUUUCC.CC......---...---..-.----cc...................................................................
JAADYU010003712.1/1632390-1632271             ....................................................gggag..-----....--------...-------.--.--.-.UACUGGGCUG.GA......CAA...AAA..A.GCAA.....................................................................
#=GR JAADYU010003712.1/1632390-1632271     PP ....................................................**995......................................8999******.**......999...999..9.9987.....................................................................
KZ885843.1/57816-57581                        ......................................................gcg..-----....--------...AAUUUAA.UU.UU.U.CGUAGCUUGG.UA......AGU...GAA..C.GAAA.....................................................................
#=GR KZ885843.1/57816-57581                PP ......................................................888......................*******.**.**.*.**********.**......***...***..*.****.....................................................................
CM023470.1/53759233-53759412                  .................................................cuguuagu..-----....--------...--GAGAU.UA.UA.U.UUGGAUCAUC.GA......AAC...AGU..G.----augcguuuua...........................................................
#=GR CM023470.1/53759233-53759412          PP .................................................******65........................68899.**.**.*.**********.**......***...998..7.....579*******...........................................................
ABIR03004089.1/734-1045                       ...........................................aaaaaaaaaguuuu..UUUCU....CUCCCCCC...----CCC.UU.UC.C.GGGGGGGAGG.GG......---...---..-.----ggaaaaaaaaaa.........................................................
WYDE01070001.1/256583465-256583296            ........................................................g..-----....--------...-----AG.CC.CA.U.AACACCGGGU.GA......ACU...AGG..U.GCCA.....................................................................
#=GR WYDE01070001.1/256583465-256583296    PP ........................................................8...........................88.99.99.*.**********.**......***...***..*.****.....................................................................
DS231961.1/257238-257094                      ........................................................a..-----....--------...AAUUUGG.UU.UA.U.UG--------.--......---...---..-.----g....................................................................
#=GR DS231961.1/257238-257094              PP ........................................................9......................*******.**.**.*.*7..................................*....................................................................
SWLX010574827.1/455-237                       .......................................................cu..-----....------CC...AGCUUUU.CU.CU.C.CCGGGGUUAA.AA......AAA...AGU..C.UACA.....................................................................
#=GR SWLX010574827.1/455-237               PP .......................................................*9.................89...9999999.99.99.9.8877777766.66......666...666..6.6666.....................................................................
WUQG01516157.1/177-52                         ...........................................................-----....--------...----GGU.UU.UA.C.CGAAACCGGU.AA......UGC...AAA..C.UCUA.....................................................................
#=GR WUQG01516157.1/177-52                 PP ...................................................................................699.**.**.*.*********9.66......555...888..8.8888.....................................................................
HG823571.1/199-459                            ...................................................gggggg..-----....------UA...AAAAAAA.C-.--.-.-GGGGUAAAA.AA......CGG...GGU..U.U---.....................................................................
LQIF01001526.1/155800-155949                  .............................................ccuucgccagac..-----....--------...-------.--.--.-.-AUAAUUUGA.AG......AAG...UGU..G.GCCA.....................................................................
#=GR LQIF01001526.1/155800-155949          PP .............................................*99999999988.......................................9********.*9......999...***..*.****.....................................................................
LQIF01001526.1/163173-163322                  .............................................ccuucgccagac..-----....--------...-------.--.--.-.-AUAAUUUGA.AG......AAG...UGU..G.GCCA.....................................................................
#=GR LQIF01001526.1/163173-163322          PP .............................................*99999999988.......................................9********.*9......999...***..*.****.....................................................................
PJUU01081677.1/12851-13025                    ........................................ugucgucccccguuugu..-----....--------...--CAUCU.UU.UU.U.UUUUAU----.--......---...---..-.----u....................................................................
#=GR PJUU01081677.1/12851-13025            PP ........................................***********999975........................9****.**.**.*.*****9..............................7....................................................................
[truncated: 235,332 more chars]
