# Supplementary material for: Thirteen dubious ways to detect conserved structural RNAs
Source: IUBMB Life. Author manuscript; Available in PMC 2024 Jul 10. (PMC11234323; doi:10.1002/iub.2694)
Supplement: supplementary_material [file NIHMS1907110-supplement-supplementary_material.gz › supplemental_material/Figure9/infernal/CDKN1B-3UTR_human_fig1_vertebrates.Eval_1e-10.out]

# cmsearch :: search CM(s) against a sequence database
# INFERNAL 1.1.2 (July 2016)
# Copyright (C) 2016 Howard Hughes Medical Institute.
# Freely distributed under a BSD open source license.
# - - - - - - - - - - - - - - - - - - - - - - - - - - - - - - - - - - - -
# query CM file:                         data/infernal/CDKN1B-3UTR_human_fig1.cm
# target sequence database:              /n/holylfs03/LABS/eddy_lab/home/wgao/vertebrates/vertebrate_genomes.fasta
# MSA of significant hits saved to file: data/infernal/CDKN1B-3UTR_human_fig1_vertebrates.Eval_1e-10.sto
# sequence inclusion threshold:          E-value <= 1e-10
# number of worker threads:              40
# - - - - - - - - - - - - - - - - - - - - - - - - - - - - - - - - - - - -

Query:       CDKN1B-3UTR_human_fig1  [CLEN=290]
Hit scores:
   rank     E-value  score  bias  sequence           start       end   mdl trunc   gc  description
 ------   --------- ------ -----  -------------- --------- ---------   --- ----- ----  -----------
    (1) !   9.8e-89  325.9  24.7  NC_000012.12    12722106  12722395 +  cm    no 0.29  Homo sapiens chromosome 12, GRCh38.p13 Primary Assembly
    (2) !   9.8e-89  325.9  24.7  NC_027880.1     13125278  13125567 +  cm    no 0.29  Pan paniscus isolate Ulindi chromosome 12, panpan1.1, who
    (3) !   9.8e-89  325.9  24.7  NC_036891.1     12972348  12972637 +  cm    no 0.29  Pan troglodytes isolate Yerkes chimp pedigree #C0471 (Cli
    (4) !   1.9e-86  318.2  26.4  NC_036915.1     13097295  13097585 +  cm    no 0.28  Pongo abelii isolate Susie chromosome 12, Susie_PABv2, wh
    (5) !   2.2e-86  318.0  23.4  NC_044403.1     21100041  21099751 -  cm    no 0.29  Nomascus leucogenys isolate Asia chromosome 23, Asia_NLE_
    (6) !   4.3e-86  317.0  24.9  NW_022611650.1  11473973  11474263 +  cm    no 0.29  Hylobates moloch isolate HMO894 unplaced genomic scaffold
    (7) !   7.8e-85  312.8  25.2  NC_044614.1     11744280  11744567 +  cm    no 0.28  Gorilla gorilla gorilla isolate Kamilah (stud number 0661
    (8) !   7.1e-84  309.5  24.9  NW_012104599.1   1048802   1048512 -  cm    no 0.29  Mandrillus leucophaeus isolate KB7577 unplaced genomic sc
    (9) !   7.1e-84  309.5  24.9  NW_012009027.1  12888675  12888385 -  cm    no 0.29  Cercocebus atys isolate FAK unplaced genomic scaffold, Ca
   (10) !   1.4e-83  308.5  26.4  NC_022282.1     13293576  13293866 +  cm    no 0.28  Macaca fascicularis chromosome 11, Macaca_fascicularis_5.
   (11) !   1.4e-83  308.5  26.4  NC_023652.1     12616964  12617254 +  cm    no 0.28  Chlorocebus sabaeus isolate 1994-021 chromosome 11, Chlor
   (12) !   1.4e-83  308.5  26.4  NW_012010756.1   8515263   8514973 -  cm    no 0.28  Macaca nemestrina isolate M95218 unplaced genomic scaffol
   (13) !   1.4e-83  308.5  26.4  NC_045443.1     12779205  12779495 +  cm    no 0.28  Piliocolobus tephrosceles isolate RC106 chromosome 10, AS
   (14) !   1.4e-83  308.5  26.4  NC_037679.1    106694848 106695138 +  cm    no 0.28  Theropithecus gelada isolate Dixy chromosome 11, Tgel_1.0
   (15) !   1.4e-83  308.5  26.4  NC_041764.1     14096546  14096836 +  cm    no 0.28  Macaca mulatta isolate AG07107 chromosome 11, Mmul_10, wh
   (16) !   1.4e-83  308.5  26.4  NC_044984.1     12197647  12197937 +  cm    no 0.28  Papio anubis isolate 15944 chromosome 9, Panubis1.0, whol
   (17) !   1.4e-83  308.5  26.4  NW_022681456.1 118879328 118879038 -  cm    no 0.28  Trachypithecus francoisi isolate TF-2019V2 unplaced genom
   (18) !   5.1e-82  303.3  27.0  NW_012112030.1   8437974   8438265 +  cm    no 0.28  Colobus angolensis palliatus isolate OR3802 unplaced geno
   (19) !   1.3e-80  298.6  25.4  NW_018498859.1   8335803   8335510 -  cm    no 0.29  Aotus nancymaae isolate 86115 unplaced genomic scaffold, 
   (20) !     3e-80  297.3  25.9  NC_044558.1     13699808  13700097 +  cm    no 0.28  Rhinopithecus roxellana isolate Shanxi Qingling chromosom
   (21) !   3.1e-80  297.3  23.3  NC_013904.1      8835095   8834803 -  cm    no 0.29  Callithrix jacchus chromosome 9, Callithrix jacchus-3.2, 
   (22) !   4.2e-80  296.9  26.6  NW_022437024.1   1172812   1173105 +  cm    no 0.28  Sapajus apella isolate SASKATOON/1434 unplaced genomic sc
   (23) !   3.6e-79  293.8  26.5  NW_016107317.1    725558    725853 +  cm    no 0.28  Cebus capucinus imitator isolate Cc_AM_T3 unplaced genomi
   (24) !   2.9e-78  290.7  24.3  NW_003943669.1   5055867   5056163 +  cm    no 0.29  Saimiri boliviensis boliviensis isolate 3227 unplaced gen
   (25) !   4.4e-77  286.7  21.2  NW_015351262.1   1397865   1398160 +  cm    no 0.30  Marmota marmota marmota unplaced genomic scaffold, marMar
   (26) !   5.9e-76  282.9  22.0  NW_004624752.1  25202741  25202448 -  cm    no 0.30  Heterocephalus glaber isolate NMR 29 unplaced genomic sca
   (27) !   8.1e-76  282.5  23.4  NW_006203577.1    475790    475494 -  cm    no 0.29  Tupaia chinensis unplaced genomic scaffold, TupChi_1.0 Sc
   (28) !   8.1e-76  282.5  25.0  NW_016803311.1    280045    280332 +  cm    no 0.28  Rhinopithecus bieti isolate Rb0 unplaced genomic scaffold
   (29) !   3.7e-75  280.3  16.5  NW_007249827.1    263753    263459 -  cm    no 0.31  Carlito syrichta isolate Samal-C Ts95f unplaced genomic s
   (30) !   8.8e-75  279.0  24.7  NW_004936587.1   4573438   4573144 -  cm    no 0.29  Ictidomys tridecemlineatus isolate #75 unplaced genomic s
   (31) !   1.3e-74  278.4  20.5  NW_020963351.1   6201074   6200778 -  cm    no 0.30  Marmota flaviventris isolate SJ_83 unplaced genomic scaff
   (32) !   3.6e-74  276.9  25.3  NW_020540305.1   1396694   1396399 -  cm    no 0.29  Urocitellus parryii isolate AGS 11-09-20 ecotype Arctic t
   (33) !   5.6e-74  276.3  24.6  NW_014638714.1   2699014   2699309 +  cm    no 0.29  Equus asinus isolate Maral har breed Guanzhong donkey unp
   (34) !   2.2e-73  274.3  20.3  NW_011889064.1   1741552   1741256 -  cm    no 0.30  Pteropus vampyrus isolate Shadow unplaced genomic scaffol
   (35) !   2.2e-73  274.3  20.3  NW_006436288.1    866040    866336 +  cm    no 0.30  Pteropus alecto unplaced genomic scaffold, ASM32557v1 sca
   (36) !     3e-73  273.9  17.9  NW_011045596.1    228328    228623 +  cm    no 0.31  Fukomys damarensis unplaced genomic scaffold, DMR_v1.0 sc
   (37) !   7.4e-73  272.5  25.2  NW_007673769.1     75516     75812 +  cm    no 0.29  Equus przewalskii isolate Burgud unplaced genomic scaffol
   (38) !   1.1e-72  271.9  22.5  NW_016529461.1    188157    188451 +  cm    no 0.29  Manis javanica isolate MP_PG03-UM unplaced genomic scaffo
   (39) !   2.1e-71  267.7  23.6  NW_003852519.1   1421048   1421342 +  cm    no 0.29  Otolemur garnettii isolate 467f Iridium unplaced genomic 
   (40) !   2.7e-71  267.3  20.5  NC_032654.1    103963461 103963163 -  cm    no 0.30  Bos indicus isolate QUIL7308 breed Nelore chromosome 5, B
   (41) !   2.9e-71  267.2  19.8  NC_043709.1     93025222  93024925 -  cm    no 0.30  Suricata suricatta isolate VVHF042 chromosome 10, meerkat
   (42) !   4.6e-71  266.5  23.4  NW_017739137.1   1586566   1586859 +  cm    no 0.29  Rhinolophus sinicus isolate Zhonghua_01 unplaced genomic 
   (43) !   5.2e-71  266.3  27.0  NC_009149.3     41655728  41656027 +  cm    no 0.29  Equus caballus isolate Twilight breed thoroughbred chromo
   (44) !   8.5e-71  265.6  19.8  NW_005393154.1   1367819   1367521 -  cm    no 0.30  Bos mutus isolate yakQH1 unplaced genomic scaffold, BosGr
   (45) !   8.5e-71  265.6  19.8  NW_011494962.1   3354688   3354986 +  cm    no 0.30  Bison bison bison isolate TAMUID 2011002044 unplaced geno
   (46) !   8.6e-71  265.6  21.8  NC_046293.1     27465660  27465953 +  cm    no 0.29  Rhinolophus ferrumequinum isolate MPI-CBG mRhiFer1 chromo
   (47) !     9e-71  265.5  27.7  NW_004524588.1   3132034   3132333 +  cm    no 0.28  Octodon degus isolate 3935 unplaced genomic scaffold, Oct
   (48) !   1.6e-70  264.7  23.6  NW_020356453.1  15228545  15228246 -  cm    no 0.29  Vulpes vulpes strain TameXAggressive cross unplaced genom
   (49) !   2.2e-70  264.3  19.3  NW_015494625.1   1272682   1272972 +  cm    no 0.30  Rousettus aegyptiacus isolate 1219 unplaced genomic scaff
   (50) !   5.7e-70  262.8  17.2  NW_006797390.1     90467     90171 -  cm    no 0.31  Lipotes vexillifer unplaced genomic scaffold, Lipotes_vex
   (51) !   6.4e-70  262.7  25.2  NW_020093597.1   1283041   1283329 +  cm    no 0.28  Desmodus rotundus isolate DRU21DN04 unplaced genomic scaf
   (52) !   2.8e-69  260.5  21.3  NC_037332.1     97104636  97104338 -  cm    no 0.30  Bos taurus isolate L1 Dominette 01449 registration number
   (53) !   4.3e-69  259.9  23.6  NW_021126247.1  44954443  44954153 -  cm    no 0.29  Phyllostomus discolor isolate MPI-MPIP mPhyDis1 chromosom
   (54) !   4.4e-69  259.9  19.2  NW_017842229.1  17568778  17568481 -  cm    no 0.31  Tursiops truncatus isolate MMES2002162SC unplaced genomic
   (55) !   7.2e-69  259.2  21.4  NC_033666.1     97566995  97566700 -  cm    no 0.30  Microcebus murinus isolate mixed chromosome 7, Mmur_3.0, 
   (56) !   9.5e-69  258.7  26.4  NW_020269077.1   3449269   3449570 +  cm    no 0.29  Canis lupus dingo isolate Sandy unplaced genomic scaffold
   (57) !   1.5e-68  258.1  36.0  NW_020963266.1    372336    372042 -  cm    no 0.26  Marmota flaviventris isolate SJ_83 unplaced genomic scaff
   (58) !   1.6e-68  258.0  25.1  NW_004955413.1   9620274   9620564 +  cm    no 0.29  Chinchilla lanigera isolate Chin_1 unplaced genomic scaff
   (59) !   1.6e-68  258.0  13.0  AC_000072.1    156362556 156362848 +  cm    no 0.32  Rattus norvegicus strain BN; Sprague-Dawley chromosome 4,
   (60) !   1.8e-68  257.8  19.8  NW_006733678.1   2981050   2980752 -  cm    no 0.30  Balaenoptera acutorostrata scammoni unplaced genomic scaf
   (61) !   1.9e-68  257.8  24.6  NC_037548.1     23041580  23041882 +  cm    no 0.29  Bubalus bubalis breed Mediterranean chromosome 4, ASM3121
   (62) !   3.3e-68  256.9  26.3  NW_022631003.1  19843868  19844162 +  cm    no 0.28  Lontra canadensis isolate GAN:19392208 unplaced genomic s
   (63) !   4.2e-68  256.6  21.3  NC_040254.1    217382969 217382666 -  cm    no 0.30  Ovis aries strain OAR_USU_Benz2616 breed Rambouillet chro
   (64) !   4.6e-68  256.5  30.4  NW_006922075.1    266657    266349 -  cm    no 0.28  Orycteropus afer afer isolate SDZICR_OR568_19922 unplaced
   (65) !   6.3e-68  256.0  25.2  NW_012150696.1   1106591   1106887 +  cm    no 0.29  Propithecus coquereli isolate 6110/MARCELLA unplaced geno
   (66) !   8.4e-68  255.6  26.4  NW_019154091.1  39113220  39113515 +  cm    no 0.28  Enhydra lutris kenyoni isolate GAN:26980312 unplaced geno
   (67) !   8.4e-68  255.6  26.4  NW_019154091.1  39167073  39167368 +  cm    no 0.28  Enhydra lutris kenyoni isolate GAN:26980312 unplaced geno
   (68) !   1.1e-67  255.2  35.0  NW_015351273.1   9596892   9597187 +  cm    no 0.26  Marmota marmota marmota unplaced genomic scaffold, marMar
   (69) !   1.2e-67  255.0  26.6  NW_007370663.1   2794068   2794364 +  cm    no 0.28  Eptesicus fuscus isolate BU_THK_EF1 unplaced genomic scaf
   (70) !   1.2e-67  255.0  18.8  NW_015504248.1   9683268   9682971 -  cm    no 0.30  Miniopterus natalensis isolate MN2012-01 unplaced genomic
   (71) !   1.2e-67  255.0  16.6  NC_013676.1     27010160  27009864 -  cm    no 0.31  Oryctolagus cuniculus breed Thorbecke inbred chromosome 8
   (72) !   1.3e-67  254.9  21.9  NW_021964223.1  13956192  13955893 -  cm    no 0.30  Vicugna pacos isolate Carlotta (AHFN-0088) chromosome 34 
   (73) !   1.5e-67  254.7   9.6  NW_006501111.1   7616171   7615884 -  cm    no 0.33  Peromyscus maniculatus bairdii unplaced genomic scaffold,
   (74) !     2e-67  254.3  25.3  NW_020312893.1  16046509  16046211 -  cm    no 0.29  Callorhinus ursinus isolate GAN/ISIS: 27379988/994484 unp
   (75) !     2e-67  254.3  25.3  NW_020998700.1   3476854   3477152 +  cm    no 0.29  Eumetopias jubatus isolate GAN:26980396 unplaced genomic 
   (76) !     2e-67  254.3  25.5  NW_004450790.1   1517428   1517724 +  cm    no 0.29  Odobenus rosmarus divergens isolate Ivan unplaced genomic
   (77) !   2.1e-67  254.2  18.3  NW_020176571.1   9181661   9181959 +  cm    no 0.31  Neophocaena asiaeorientalis asiaeorientalis breed wild un
   (78) !   2.1e-67  254.2  18.3  NW_020837980.1  18438911  18438613 -  cm    no 0.31  Lagenorhynchus obliquidens isolate GAN/ISIS:26980383/9910
   (79) !   2.1e-67  254.2  18.3  NW_021703783.1   9342728   9343026 +  cm    no 0.31  Monodon monoceros isolate NGI ecotype Baffin Bay Populati
   (80) !   2.1e-67  254.2  18.3  NC_045772.1     93396697  93396399 -  cm    no 0.31  Phocoena sinus isolate mPhoSin1 chromosome 10, mPhoSin1.p
   (81) !   2.4e-67  254.0  22.5  NC_030812.1     95745169  95744863 -  cm    no 0.30  Capra hircus breed San Clemente chromosome 5, ASM170441v1
   (82) !   3.4e-67  253.5  26.9  NC_045619.1     55855216  55855512 +  cm    no 0.28  Mustela erminea isolate mMusErm1 chromosome 6, mMusErm1.P
   (83) !   4.6e-67  253.1  25.4  NW_018734332.1  12267068  12267368 +  cm    no 0.29  Neomonachus schauinslandi unplaced genomic scaffold, ASM2
   (84) !   4.6e-67  253.1  25.4  NW_022589767.1   1831770   1832070 +  cm    no 0.29  Phoca vitulina isolate PV1807 unplaced genomic scaffold, 
   (85) !   8.6e-67  252.2  18.9  NW_004438554.1   4507518   4507219 -  cm    no 0.31  Orcinus orca isolate Morgan unplaced genomic scaffold, Oo
   (86) !   8.7e-67  252.2  21.8  NW_007727312.1    434885    435180 +  cm    no 0.30  Galeopterus variegatus unplaced genomic scaffold, G_varie
   (87) !   9.2e-67  252.1  16.9  NW_022134971.1   1411010   1411308 +  cm    no 0.31  Globicephala melas isolate X-22926-18 unplaced genomic sc
   (88) !   1.1e-66  251.8  20.2  NW_006288361.1    120169    119875 -  cm    no 0.30  Myotis davidii unplaced genomic scaffold, ASM32734v1 scaf
   (89) !   1.3e-66  251.6   9.8  NW_021630578.1    248259    247969 -  cm    no 0.33  Peromyscus leucopus breed LL Stock unplaced genomic scaff
   (90) !   1.4e-66  251.5  27.5  NW_004569192.1  10909589  10909292 -  cm    no 0.28  Mustela putorius furo isolate ID#1420 breed Sable unplace
   (91) !   1.8e-66  251.1   7.8  NC_000072.6    134925247 134925539 +  cm    no 0.33  Mus musculus strain C57BL/6J chromosome 6, GRCm38.p6 C57B
   (92) !   2.7e-66  250.5  13.1  NW_004545902.1  14527414  14527116 -  cm    no 0.32  Sorex araneus isolate GB8-d unplaced genomic scaffold, So
   (93) !   3.2e-66  250.3  26.4  NW_020884870.1  45804771  45805071 +  cm    no 0.29  Zalophus californianus unplaced genomic scaffold, zalCal2
   (94) !   3.5e-66  250.1  19.5  NW_022098015.1   9505165   9505465 +  cm    no 0.31  Delphinapterus leucas isolate GAN/ISIS: 26980492/103006 u
   (95) !   8.2e-66  248.9  22.5  NC_044544.1     14271294  14270996 -  cm    no 0.29  Camelus dromedarius isolate Drom800 breed African chromos
   (96) !   9.9e-66  248.6  13.9  NC_046159.1     14517784  14517490 -  cm    no 0.32  Rattus rattus isolate New Zealand chromosome 6, Rrattus_C
   (97) !     1e-65  248.6  21.1  NW_011511552.1   2562911   2563209 +  cm    no 0.30  Camelus bactrianus breed Alxa unplaced genomic scaffold, 
   (98) !     1e-65  248.6  21.1  NC_045729.1     13646123  13645825 -  cm    no 0.30  Camelus ferus isolate YT-003-E chromosome 34, BCGSAC_Cfer
   (99) !   1.1e-65  248.5  18.2  NW_008329365.1   2025836   2025539 -  cm    no 0.31  Nannospalax galili isolate Female #2095 unplaced genomic 
  (100) !   1.1e-65  248.4  11.9  NW_022196903.1 128802265 128802554 +  cm    no 0.32  Mastomys coucha isolate ucsf_1 unplaced genomic scaffold,
  (101) !   1.3e-65  248.3   4.1  NC_034575.1    132904198 132904507 +  cm    no 0.35  Mus caroli chromosome 6, CAROLI_EIJ_v1.1, whole genome sh
  (102) !   2.4e-65  247.3  21.1  NW_004454209.1   2550858   2551155 +  cm    no 0.30  Ceratotherium simum simum isolate SDZICR_KB13650 unplaced
  (103) !   3.1e-65  246.9  20.0  NW_005358943.1   5807181   5806885 -  cm    no 0.30  Myotis brandtii unplaced genomic scaffold, ASM41265v1 sca
  (104) !   3.9e-65  246.6  24.3  NW_018342843.1     10371     10675 +  cm    no 0.29  Odocoileus virginianus texanus isolate animal Pink-7 unpl
  (105) !   5.6e-65  246.1  22.3  NW_020834768.1   1625927   1626222 +  cm    no 0.29  Acinonyx jubatus isolate Rico unplaced genomic scaffold, 
  (106) !   5.7e-65  246.1  20.9  NW_004535489.1    978970    979278 +  cm    no 0.30  Ochotona princeps isolate Ochotona princeps_07Jul2011 unp
  (107) !   7.5e-65  245.7  25.0  NW_006383457.1   1182349   1182651 +  cm    no 0.29  Leptonychotes weddellii isolate WS11-02 unplaced genomic 
  (108) !   7.6e-65  245.6  36.3  NW_004482824.1   2051456   2051762 +  cm    no 0.27  Dasypus novemcinctus isolate 3-136 unplaced genomic scaff
  (109) !   8.5e-65  245.5  16.9  NW_021604792.1   6476411   6476118 -  cm    no 0.31  Grammomys surdaster isolate TR1022 unplaced genomic scaff
  (110) !   1.3e-64  244.9  23.1  NW_005871058.1  11846575  11846872 +  cm    no 0.29  Myotis lucifugus unplaced genomic scaffold, Myoluc2.0 sca
  (111) !   1.4e-64  244.8  18.9  NT_176391.1      6837658   6837945 +  cm    no 0.30  Cavia porcellus strain inbred line 2N unplaced genomic sc
  (112) !   1.5e-64  244.6  22.2  NC_037547.1    158080783 158080495 -  cm    no 0.29  Bubalus bubalis breed Mediterranean chromosome 3, ASM3121
  (113) !   1.7e-64  244.4  22.8  NW_021146365.1     11871     12168 +  cm    no 0.30  Physeter catodon isolate SW-GA unplaced genomic scaffold,
  (114) !   2.2e-64  244.1  22.9  NW_017619867.1   1771189   1771485 +  cm    no 0.29  Panthera pardus isolate Maewha unplaced genomic scaffold,
  (115) !   2.2e-64  244.1  22.9  NC_044309.1     46276471  46276767 +  cm    no 0.29  Lynx canadensis isolate LIC74 chromosome B4, mLynCan4_v1.
  (116) !   2.6e-64  243.8  25.6  NC_018729.3     48740412  48740713 +  cm    no 0.29  Felis catus isolate Cinnamon breed Abyssinian chromosome 
  (117) !   6.1e-64  242.6  20.5  NW_006803966.1   5812525   5812818 +  cm    no 0.30  Erinaceus europaeus isolate Erinaceus europaeus_13Jul2011
  (118) !   8.2e-64  242.2   4.0  NW_004801640.1   2491189   2491452 +  cm    no 0.34  Mesocricetus auratus isolate Golden Hamster female 1 unpl
  (119) !   9.1e-64  242.0  23.5  NW_006711765.1   1178108   1177811 -  cm    no 0.29  Panthera tigris altaica isolate TaeGuk unplaced genomic s
  (120) !   1.2e-63  241.6   9.6  NW_020822636.1   3563626   3563917 +  cm    no 0.33  Cricetulus griseus strain 17A/GY chromosome 8 unlocalized
  (121) !   3.2e-63  240.2  18.6  NW_004567137.1  13407058  13406770 -  cm    no 0.30  Condylura cristata isolate star-nosed mole 26May11 unplac
  (122) !   1.9e-62  237.6  24.6  NW_020339853.1  34733371  34733072 -  cm    no 0.29  Puma concolor isolate SC36_Marlon unplaced genomic scaffo
  (123) !   2.3e-62  237.3   9.8  NW_018658052.1    131935    131646 -  cm    no 0.33  Meriones unguiculatus strain 243 unplaced genomic scaffol
  (124) !   2.9e-60  230.3   8.8  NW_017873155.1      2451      2159 -  cm    no 0.33  Castor canadensis isolate Ward unplaced genomic scaffold,
  (125) !   2.1e-59  227.4  22.7  NW_017731426.1    941049    941343 +  cm    no 0.29  Hipposideros armiger isolate ML-2016 unplaced genomic sca
  (126) !   4.1e-59  226.4   8.5  NW_004949097.1   1108605   1108893 +  cm    no 0.33  Microtus ochrogaster isolate Prairie Vole_2 chromosome 14
  (127) !   1.5e-58  224.5  22.0  NC_010447.5     59731470  59731179 -  cm    no 0.29  Sus scrofa isolate TJ Tabasco breed Duroc chromosome 5, S
  (128) !   6.5e-57  219.0  14.3  NW_003573422.1   2311690   2311992 +  cm    no 0.32  Loxodonta africana isolate ISIS603380 unplaced genomic sc
  (129) !   4.2e-56  216.3  28.5  NW_006399817.1   5189366   5189705 +  cm    no 0.31  Elephantulus edwardii isolate Elephantulus edwardi_28Jun2
  (130) !   8.5e-56  215.3  23.9  NW_022105855.1   1904447   1904144 -  cm    no 0.30  Echinops telfairi isolate 266 unplaced genomic scaffold, 
  (131) !   1.6e-55  214.3  14.8  NC_046159.1     16181411  16181136 -  cm    no 0.31  Rattus rattus isolate New Zealand chromosome 6, Rrattus_C
  (132) !   2.5e-55  213.7   8.6  NC_034591.1    149902679 149902963 +  cm    no 0.33  Mus pahari chromosome 2, PAHARI_EIJ_v1.1, whole genome sh
  (133) !   4.7e-54  209.4  16.1  AC_000072.1    154265753 154265482 -  cm    no 0.31  Rattus norvegicus strain BN; Sprague-Dawley chromosome 4,
  (134) !   5.2e-54  209.3  25.7  NW_006408604.1  11596989  11596675 -  cm    no 0.29  Chrysochloris asiatica unplaced genomic scaffold, ChrAsi1
  (135) !   7.1e-52  202.1  29.9  NW_004444120.1   1527724   1528037 +  cm    no 0.29  Trichechus manatus latirostris isolate Lorelei unplaced g
  (136) !   4.4e-50  196.1  13.8  NW_004504502.1     22781     22507 -  cm    no 0.31  Jaculus jaculus isolate JJ0015 unplaced genomic scaffold,
  (137) !   7.8e-48  188.5  24.4  NW_003217520.1   1674542   1674258 -  cm    no 0.29  Ailuropoda melanoleuca unplaced genomic scaffold, AilMel_
  (138) !   1.1e-40  164.5  11.3  NW_012267297.1   1038685   1038993 +  cm    no 0.33  Dipodomys ordii isolate 6190 unplaced genomic scaffold, D
  (139) !   2.1e-40  163.6  16.9  NW_004457854.1    230930    230632 -  cm    no 0.31  Dasypus novemcinctus isolate 3-136 unplaced genomic scaff
  (140) !     1e-38  157.9  26.9  NW_007907282.1   1294483   1294775 +  cm    no 0.29  Ursus maritimus isolate Baiyulong unplaced genomic scaffo
  (141) !   2.8e-38  156.5  19.5  NW_018344043.1   9180236   9180518 +  cm    no 0.30  Phascolarctos cinereus isolate Bilbo 61053 unplaced genom
  (142) !   6.6e-36  148.5  30.6  NW_020656135.1  32135585  32135292 -  cm    no 0.28  Ursus arctos horribilis isolate GAN/ISIS:MIG12-29695490/3
  (143) !   1.1e-35  147.8  22.8  NC_045430.1    103816472 103816757 +  cm    no 0.29  Sarcophilus harrisii chromosome 5, mSarHar1.11, whole gen
  (144) !   4.2e-34  142.4  24.4  NW_020951209.1   2636935   2636651 -  cm    no 0.29  Vombatus ursinus unplaced genomic scaffold, bare-nosed wo
  (145) !   6.3e-34  141.8  19.5  NC_008808.1    111602521 111602237 -  cm    no 0.30  Monodelphis domestica chromosome 8, MonDom5, whole genome
  (146) !   7.7e-34  141.5  21.9  NC_041738.1      4053193   4053498 +  cm    no 0.30  Ornithorhynchus anatinus isolate Pmale09 chromosome 11, m
  (147) !   1.7e-24  110.1  27.9  NW_006621076.1   4451496   4451176 -  cm    no 0.30  Chelonia mydas unplaced genomic scaffold, CheMyd_1.0 scaf
  (148) !     4e-24  108.9  32.9  NW_022645710.1    343914    343588 -  cm    no 0.29  Chelonoidis abingdonii isolate Lonesome George unplaced g
  (149) !   2.8e-23  106.1  35.5  NW_007281456.1    723973    724306 +  cm    no 0.29  Chrysemys picta bellii isolate RCT428 unplaced genomic sc
  (150) !   8.5e-23  104.5  36.8  NW_020664463.1  16180355  16180692 +  cm    no 0.29  Terrapene mexicana triunguis isolate 2854851 unplaced gen
  (151) !     2e-22  103.2  35.6  NW_005853107.1   1366172   1366496 +  cm    no 0.29  Pelodiscus sinensis isolate Daiwa-1 unplaced genomic scaf
  (152) !   5.5e-22  101.7  28.0  NC_044322.1    232589786 232589458 -  cm    no 0.30  Gopherus evgoodei ecotype Sinaloan lineage chromosome 1, 
  (153) !   1.1e-21  100.7  31.7  NW_020339853.1  34717508  34717788 +  cm    no 0.27  Puma concolor isolate SC36_Marlon unplaced genomic scaffo
  (154) !   1.6e-21  100.2  21.9  NW_006532642.1    239851    239542 -  cm    no 0.31  Python bivittatus unplaced genomic scaffold, Python_molur
  (155) !   2.4e-21   99.6  14.8  NW_015386177.1     54944     54675 -  cm    no 0.33  Protobothrops mucrosquamatus isolate PMUCROS unplaced gen
  (156) !   4.2e-21   98.8  20.0  NW_020769308.1  49493864  49493601 -  cm    no 0.31  Pseudonaja textilis unplaced genomic scaffold, EBS10Xv2-P
  (157) !   5.6e-21   98.4  37.9  NC_041316.1      1183516   1183198 -  cm    no 0.28  Podarcis muralis ecotype yellow chromosome 5, PodMur_1.0,
  (158) !   7.5e-21   97.9  20.6  NW_013995860.1  60318644  60318927 +  cm    no 0.30  Apteryx australis mantelli unplaced genomic scaffold, Apt
  (159) !   7.5e-21   97.9  20.6  NW_013995860.1  60321760  60322043 +  cm    no 0.30  Apteryx australis mantelli unplaced genomic scaffold, Apt
  (160) !   7.5e-21   97.9  20.6  NW_020451021.1    304289    304006 -  cm    no 0.30  Apteryx rowi isolate R43461 unplaced genomic scaffold, ap
  (161) !   2.8e-20   96.0  27.8  NW_017729022.1 110029767 110030123 +  cm    no 0.30  Gavialis gangeticus isolate Ggan-Ray unplaced genomic sca
  (162) !   3.6e-20   95.6  24.4  NW_020453549.1   4842575   4842860 +  cm    no 0.29  Dromaius novaehollandiae isolate 6597 unplaced genomic sc
  (163) !   1.2e-19   93.9  19.6  NW_003339126.1    385255    384974 -  cm    no 0.31  Anolis carolinensis unplaced genomic scaffold, AnoCar2.0 
  (164) !     3e-19   92.5  28.4  NW_017708092.1   6487908   6487617 -  cm    no 0.28  Alligator mississippiensis isolate KSC_2009_1 unplaced ge
  (165) !     3e-19   92.5  28.4  NW_005842307.1     78317     78608 +  cm    no 0.28  Alligator sinensis unplaced genomic scaffold, ASM45574v1 
  (166) !     5e-19   91.8  27.6  NW_020884989.1    688215    687904 -  cm    no 0.30  Corapipo altera isolate COAL_440 unplaced genomic scaffol
  (167) !   8.5e-19   91.0  20.5  NW_020716724.1   1365320   1365582 +  cm    no 0.31  Notechis scutatus unplaced genomic scaffold, TS10Xv2-PRI 
  (168) !   1.7e-18   90.0  30.1  NW_010107688.1       797      1088 +  cm    no 0.28  Pterocles gutturalis isolate BGI_N339 unplaced genomic sc
  (169) !   1.7e-18   90.0  29.0  NW_017728931.1  15293190  15292834 -  cm    no 0.30  Crocodylus porosus isolate Cpor-Errol unplaced genomic sc
  (170) !   2.4e-18   89.5  30.8  NC_046316.1      1149755   1149457 -  cm    no 0.29  Lacerta agilis isolate rLacAgi1 chromosome 5, rLacAgi1.pr
  (171) !   9.6e-18   87.5  25.1  NW_016690388.1    496361    496672 +  cm    no 0.30  Lepidothrix coronata isolate B3197 unplaced genomic scaff
  (172) !   1.1e-17   87.2  33.9  NW_010684381.1      1323      1638 +  cm    no 0.29  Colius striatus isolate BGI_N325 unplaced genomic scaffol
  (173) !   1.4e-17   86.9  25.3  NW_009647222.1  12930375  12930683 +  cm    no 0.30  Charadrius vociferus isolate BGI_N301 unplaced genomic sc
  (174) !   1.5e-17   86.8  21.1  NC_045547.1     74744499  74744766 +  cm    no 0.31  Thamnophis elegans isolate rThaEle1 chromosome 7, rThaEle
  (175) !     3e-17   85.8  30.1  NC_040046.1    133420902 133421199 +  cm    no 0.28  Anas platyrhynchos isolate PK-2015 chromosome 1, IASCAAS_
  (176) !   3.6e-17   85.6  38.4  NW_010972909.1   2639410   2639729 +  cm    no 0.28  Haliaeetus leucocephalus isolate CR32 unplaced genomic sc
  (177) !   3.6e-17   85.6  30.0  NW_009271502.1   1219722   1219424 -  cm    no 0.28  Struthio camelus australis isolate BGI_N308 unplaced geno
  (178) !   3.9e-17   85.4  31.3  NW_009259318.1   3394346   3393997 -  cm    no 0.31  Egretta garzetta isolate BGI_Z169 unplaced genomic scaffo
  (179) !   3.9e-17   85.4  25.8  NW_020897480.1    144544    144232 -  cm    no 0.30  Pipra filicauda isolate LSUMZ 115617 unplaced genomic sca
  (180) !   4.1e-17   85.4  26.6  NW_020897850.1    643271    643586 +  cm    no 0.30  Neopelma chrysocephalum unplaced genomic scaffold, ASM398
  (181) !   4.6e-17   85.2  39.0  NW_009751504.1       583       265 -  cm    no 0.28  Haliaeetus albicilla isolate BGI_N329 unplaced genomic sc
  (182) !   6.1e-17   84.8  41.0  NW_010490172.1       693       373 -  cm    no 0.28  Chlamydotis macqueenii isolate BGI_N324 unplaced genomic 
  (183) !   9.4e-17   84.2  38.6  NC_044020.1     25244155  25243829 -  cm    no 0.29  Aquila chrysaetos chrysaetos chromosome 17, bAquChr1.2, w
  (184) !   1.3e-16   83.7  37.7  NW_005054326.1   3074051   3074332 +  cm    no 0.27  Geospiza fortis unplaced genomic scaffold, GeoFor_1.0 sca
  (185) !   1.7e-16   83.3  24.2  NW_009703638.1      1252      1621 +  cm    no 0.31  Apaloderma vittatum isolate BGI_N311 unplaced genomic sca
  (186) !   2.2e-16   82.9  31.0  NW_013185665.1    745394    745704 +  cm    no 0.28  Anser cygnoides domesticus breed Zhedong unplaced genomic
  (187) !   2.3e-16   82.8  33.4  NW_009172898.1       606       334 -  cm    no 0.28  Phalacrocorax carbo isolate BGI_N336 unplaced genomic sca
  (188) !   4.9e-16   81.8  36.9  NW_010161025.1      1037      1412 +  cm    no 0.30  Mesitornis unicolor isolate BGI_N332 unplaced genomic sca
  (189) !   5.9e-16   81.5  26.7  NW_021940861.1    671449    671763 +  cm    no 0.30  Manacus vitellinus isolate BGI_N305 unplaced genomic scaf
  (190) !   8.4e-16   81.0  32.7  NW_010774614.1       865       567 -  cm    no 0.28  Balearica regulorum gibbericeps isolate BGI_N312 unplaced
  (191) !   1.2e-15   80.5  42.4  NC_044586.1      8171146   8171466 +  cm    no 0.27  Camarhynchus parvulus chromosome 1A, STF_HiC, whole genom
  (192) !   1.5e-15   80.1  26.3  NW_004848253.1   2771869   2771554 -  cm    no 0.30  Melopsittacus undulatus unplaced genomic scaffold, Melops
  (193) !   1.6e-15   80.0  39.2  NW_009085202.1       637       325 -  cm    no 0.28  Pelecanus crispus isolate BGI_N334 unplaced genomic scaff
  (194) !   1.6e-15   80.0  26.3  NW_020454383.1    217266    217570 +  cm    no 0.29  Nothoprocta perdicaria isolate Ctin4 unplaced genomic sca
  (195) !     2e-15   79.7  26.6  NW_013658678.1    435899    436171 +  cm    no 0.30  Thamnophis sirtalis isolate EDBJR-23777 unplaced genomic 
  (196) !   3.3e-15   79.0  37.6  NW_018150764.1   1741438   1741769 +  cm    no 0.29  Pogona vitticeps unplaced genomic scaffold, pvi1.1.0 cont
  (197) !   8.3e-15   77.6  31.9  NW_010581680.1    679759    680060 +  cm    no 0.28  Tinamus guttatus isolate BGI_N309 unplaced genomic scaffo
  (198) !     9e-15   77.5  32.5  NC_045641.1     70881334  70881016 -  cm    no 0.29  Chiroxiphia lanceolata isolate bChiLan1 chromosome 5, bCh
  (199) !   1.2e-14   77.1  39.9  NW_009258102.1    150288    150675 +  cm    no 0.29  Cuculus canorus isolate BGI_N303 unplaced genomic scaffol
  (200) !   1.3e-14   77.0  40.9  NW_009225259.1       925      1250 +  cm    no 0.28  Fulmarus glacialis isolate BGI_N327 unplaced genomic scaf
  (201) !   1.6e-14   76.7  36.6  NC_031773.1     70981722  70981332 -  cm    no 0.30  Parus major isolate Abel chromosome 1A, Parus_major1.1, w
  (202) !   1.7e-14   76.6  19.1  NC_015011.2     68900686  68900945 +  cm    no 0.30  Meleagris gallopavo isolate NT-WF06-2002-E0010 breed Avia
  (203) !     2e-14   76.4  35.8  NC_045559.1     70547348  70547050 -  cm    no 0.27  Aythya fuligula isolate bAytFul2 chromosome 1, bAytFul2.p
  (204) !   3.3e-14   75.6  35.8  NW_015166470.1    175370    175700 +  cm    no 0.29  Gekko japonicus isolate JY-2015 unplaced genomic scaffold
  (205) !   3.4e-14   75.6  29.1  NW_009912053.1       906       594 -  cm    no 0.30  Nestor notabilis isolate BGI_N333 unplaced genomic scaffo
  (206) !   5.5e-14   74.9  41.8  NW_005087588.1   6671927   6672323 +  cm    no 0.29  Pseudopodoces humilis unplaced genomic scaffold, PseHum1.
  (207) !   5.9e-14   74.8  41.0  NW_010067926.1      1082      1405 +  cm    no 0.28  Tauraco erythrolophus isolate BGI_N340 unplaced genomic s
  (208) !   7.2e-14   74.5  20.8  NW_018363880.1    435673    435405 -  cm    no 0.30  Numida meleagris isolate 19003 breed g44 Domestic line un
  (209) !   8.8e-14   74.2  40.1  NW_009606216.1       911      1217 +  cm    no 0.27  Cariama cristata isolate BGI_N322 unplaced genomic scaffo
  (210) !   1.3e-13   73.6  37.5  NW_010529089.1       989      1316 +  cm    no 0.29  Phaethon lepturus isolate BGI_N335 unplaced genomic scaff
  (211) !   1.3e-13   73.6  35.7  NW_004994924.1    794473    794800 +  cm    no 0.29  Falco cherrug unplaced genomic scaffold, F_cherrug_v1.0 s
  (212) !   2.2e-13   72.8  39.2  NW_008824864.1   3372313   3371997 -  cm    no 0.28  Pygoscelis adeliae isolate BGI_AS28 unplaced genomic scaf
  (213) !   2.3e-13   72.8  33.8  NW_020958498.1      5723      6047 +  cm    no 0.29  Empidonax traillii isolate 1590-97213 ecotype Southwest s
  (214) !   2.4e-13   72.7  42.9  NW_014650466.1   6152705   6153036 +  cm    no 0.27  Sturnus vulgaris isolate 715 unplaced genomic scaffold, S
  (215) !   4.6e-13   71.8  37.4  NW_004930042.1   3446913   3446588 -  cm    no 0.29  Falco peregrinus unplaced genomic scaffold, F_peregrinus_
  (216) !   4.8e-13   71.7  34.9  NW_004973623.1    518451    518749 +  cm    no 0.27  Columba livia breed Danish Tumbler unplaced genomic scaff
  (217) !   8.9e-13   70.8  37.1  NW_009860135.1       893       567 -  cm    no 0.28  Leptosomus discolor isolate BGI_N330 unplaced genomic sca
  (218) !   2.2e-12   69.5  41.0  NW_005081546.1   5805972   5806298 +  cm    no 0.28  Zonotrichia albicollis isolate Tan morph unplaced genomic
  (219) !   3.1e-12   69.0  46.8  NW_015091152.1   1014865   1015185 +  cm    no 0.26  Calidris pugnax isolate Ruff unplaced genomic scaffold, A
  (220) !   3.2e-12   68.9  35.5  NW_008796215.1    151622    152012 +  cm    no 0.31  Aptenodytes forsteri isolate BGI_AS27 unplaced genomic sc
  (221) !   3.6e-12   68.8  37.6  NW_022670524.1   3105114   3104792 -  cm    no 0.28  Tyto alba alba unplaced genomic scaffold, genome_assembly
  (222) !   7.5e-12   67.7  31.6  NC_044279.2     54129561  54129225 -  cm    no 0.31  Strigops habroptila isolate Jane chromosome 3, bStrHab1.2
  (223) !   1.2e-11   67.0   0.4  NW_007252349.1     59073     59357 +  cm    no 0.44  Carlito syrichta isolate Samal-C Ts95f unplaced genomic s
  (224) !   2.8e-11   65.8  38.1  NC_044999.1     70503944  70503562 -  cm    no 0.29  Taeniopygia guttata isolate Blue55 chromosome 1A, bTaeGut
  (225) !   3.1e-11   65.6  41.2  NC_045479.1      9602624   9602957 +  cm    no 0.28  Corvus moneduloides isolate bCorMon1 chromosome 4, bCorMo
  (226) !   3.1e-11   65.6  38.8  NW_010227701.1       578       247 -  cm    no 0.29  Eurypyga helias isolate BGI_N326 unplaced genomic scaffol
  (227) !   3.8e-11   65.3  30.0  NC_006088.5     72105056  72105339 +  cm    no 0.29  Gallus gallus breed Red Jungle Fowl isolate RJF #256 chro
  (228) !   4.8e-11   65.0  32.0  NW_010314652.1      1190      1562 +  cm    no 0.34  Antrostomus carolinensis isolate BGI_N321 unplaced genomi
  (229) !   7.5e-11   64.3  43.3  NW_022044632.1   8389664   8390059 +  cm    no 0.29  Serinus canaria isolate sc_yellow_7_cibi ecotype domestic
 ------ inclusion threshold ------
  (230) ?   1.5e-10   63.3  44.5  NW_008237265.1    981399    981068 -  cm    no 0.27  Corvus brachyrhynchos isolate BGI_N302 unplaced genomic s
  (231) ?   1.5e-10   63.3  44.5  NW_018113950.1    975609    975278 -  cm    no 0.27  Corvus cornix cornix isolate S_Up_H32 unplaced genomic sc
  (232) ?   6.5e-10   61.2   0.2  NW_011167602.1       661       915 +  cm    no 0.37  Meleagris gallopavo isolate NT-WF06-2002-E0010 breed Avia
  (233) ?   6.8e-10   61.1  33.7  NW_022205536.1    751887    752160 +  cm    no 0.28  Phasianus colchicus isolate SZU-A5-319 unplaced genomic s
  (234) ?   7.1e-10   61.1  45.4  NC_046224.1     63696391  63695984 -  cm    no 0.29  Catharus ustulatus isolate bCatUst1 chromosome 4, bCatUst
  (235) ?   1.8e-09   59.7  39.6  NC_044244.1     37822615  37822298 -  cm    no 0.27  Calypte anna isolate BGI_N300 chromosome 1, bCalAnn1_v1.p
  (236) ?     2e-09   59.6  23.8  NC_042618.1    241633016 241633328 +  cm    no 0.30  Rhinatrema bivittatum chromosome 4, aRhiBiv1.1, whole gen
  (237) ?   7.2e-09   57.7  44.1  NC_021672.1     63596721  63597117 +  cm    no 0.29  Ficedula albicollis isolate OC2 chromosome 1A, FicAlb1.5,
  (238) ?   4.7e-08   55.0   2.4  NW_006642735.1    139606    139325 -  cm    no 0.38  Chelonia mydas unplaced genomic scaffold, CheMyd_1.0 scaf
  (239) ?   5.9e-08   54.6   0.2  NC_013907.1     67082476  67082717 +  cm    no 0.38  Callithrix jacchus chromosome 12, Callithrix jacchus-3.2,
  (240) ?   2.1e-07   52.8  59.9  NW_019776195.1    291931    292271 +  cm    no 0.26  Cyanistes caeruleus isolate BT333_1 chromosome 1 unlocali
  (241) ?     1e-06   50.5   0.0  NW_011167598.1      1680      1465 -  cm    no 0.43  Meleagris gallopavo isolate NT-WF06-2002-E0010 breed Avia
  (242) ?     1e-06   50.4   5.8  NW_010409711.1       878      1032 +  cm    3' 0.31  Buceros rhinoceros silvestris isolate BGI_N320 unplaced g
  (243) ?   2.9e-06   49.0   4.1  NW_011167598.1      1012      1260 +  cm    no 0.39  Meleagris gallopavo isolate NT-WF06-2002-E0010 breed Avia
  (244) ?   3.3e-06   48.7   1.4  NW_005823094.1     18830     19058 +  cm    no 0.34  Latimeria chalumnae isolate SAIAB 97564 unplaced genomic 
  (245) ?   3.8e-06   48.5   0.0  NW_007727868.1    236149    236434 +  cm    no 0.40  Galeopterus variegatus unplaced genomic scaffold, G_varie
  (246) ?   4.6e-06   48.3   0.1  NW_011167598.1      1453      1692 +  cm    no 0.40  Meleagris gallopavo isolate NT-WF06-2002-E0010 breed Avia
  (247) ?   9.3e-06   47.2  28.1  NC_029516.1     66312077  66312442 +  cm    no 0.34  Coturnix japonica isolate 7356 chromosome 1, Coturnix jap
  (248) ?   9.5e-06   47.2  10.1  NW_009904155.1       130         1 -  cm    3' 0.25  Opisthocomus hoazin isolate BGI_N306 unplaced genomic sca
  (249) ?   1.6e-05   46.5   0.0  NW_011425855.1       855      1085 +  cm    no 0.47  Bison bison bison isolate TAMUID 2011002044 unplaced geno
  (250) ?     5e-05   44.8   0.7  NC_042615.1    115701262 115701470 +  cm    no 0.34  Rhinatrema bivittatum chromosome 1, aRhiBiv1.1, whole gen
  (251) ?   8.2e-05   44.1   7.1  NW_005819220.1   1950523   1950252 -  cm    no 0.34  Latimeria chalumnae isolate SAIAB 97564 unplaced genomic 
  (252) ?   9.4e-05   43.9   2.5  NW_011167598.1      1307       961 -  cm    no 0.37  Meleagris gallopavo isolate NT-WF06-2002-E0010 breed Avia
  (253) ?   9.6e-05   43.8   1.3  NC_044002.1     26309743  26310032 +  cm    no 0.38  Myripristis murdjan chromosome 23, fMyrMur1.1, whole geno
  (254) ?    0.0001   43.8   0.1  NW_020356515.1   7876289   7876508 +  cm    no 0.39  Vulpes vulpes strain TameXAggressive cross unplaced genom
  (255) ?   0.00011   43.6   1.6  NC_013902.1     51294201  51293926 -  cm    no 0.38  Callithrix jacchus chromosome 7, Callithrix jacchus-3.2, 
  (256) ?   0.00011   43.6   0.1  NC_024321.1      6927774   6928072 +  cm    no 0.39  Cynoglossus semilaevis isolate Cse_v1.0 chromosome 15, Cs
  (257) ?   0.00014   43.3   0.1  NW_004504333.1  26724834  26724647 -  cm    no 0.37  Jaculus jaculus isolate JJ0015 unplaced genomic scaffold,
  (258) ?   0.00014   43.3   0.0  NW_016094547.1     46524     46215 -  cm    no 0.44  Kryptolebias marmoratus isolate JLee-2015 unplaced genomi
  (259) ?   0.00015   43.2   0.1  NW_011167602.1       167       482 +  cm    no 0.44  Meleagris gallopavo isolate NT-WF06-2002-E0010 breed Avia
  (260) ?   0.00016   43.1   0.6  NW_005819685.1     27678     27913 +  cm    no 0.37  Latimeria chalumnae isolate SAIAB 97564 unplaced genomic 
  (261) ?    0.0002   42.8   0.1  NC_013914.1     42185696  42185930 +  cm    no 0.40  Callithrix jacchus chromosome 19, Callithrix jacchus-3.2,
  (262) ?   0.00021   42.7   0.0  NW_011047954.1   4675147   4675444 +  cm    no 0.43  Fukomys damarensis unplaced genomic scaffold, DMR_v1.0 sc
  (263) ?   0.00022   42.6   0.0  NC_045734.1      1988356   1988625 +  cm    no 0.43  Etheostoma spectabile isolate EspeVRDwgs_2016 chromosome 
  (264) ?   0.00023   42.5   1.6  NC_043994.1     20803291  20803057 -  cm    no 0.37  Myripristis murdjan chromosome 15, fMyrMur1.1, whole geno
  (265) ?   0.00024   42.5   0.7  NC_043989.1      6100511   6100229 -  cm    no 0.39  Myripristis murdjan chromosome 10, fMyrMur1.1, whole geno
  (266) ?   0.00041   41.7   0.6  NW_020664409.1 103026208 103025906 -  cm    no 0.39  Terrapene mexicana triunguis isolate 2854851 unplaced gen
  (267) ?   0.00067   41.0   1.0  NW_018150719.1   2724076   2724321 +  cm    no 0.36  Pogona vitticeps unplaced genomic scaffold, pvi1.1.0 cont
  (268) ?     0.001   40.4   0.2  NW_007726221.1    833733    833992 +  cm    no 0.37  Galeopterus variegatus unplaced genomic scaffold, G_varie
  (269) ?    0.0011   40.3   0.3  NW_022641340.1     43312     43550 +  cm    no 0.37  Chelonoidis abingdonii isolate Lonesome George unplaced g
  (270) ?    0.0015   39.8   0.0  NC_044334.1     31736531  31736252 -  cm    no 0.41  Gopherus evgoodei ecotype Sinaloan lineage chromosome 13,
  (271) ?    0.0015   39.8   0.0  NW_011167454.1       344        67 -  cm    no 0.47  Meleagris gallopavo isolate NT-WF06-2002-E0010 breed Avia
  (272) ?    0.0016   39.7   0.5  NC_043981.1     12491204  12491057 -  cm    no 0.33  Myripristis murdjan chromosome 2, fMyrMur1.1, whole genom
  (273) ?    0.0019   39.5   0.0  NW_005820711.1    171618    171876 +  cm    no 0.40  Latimeria chalumnae isolate SAIAB 97564 unplaced genomic 
  (274) ?    0.0019   39.5   0.6  NC_042624.1     70981202  70981341 +  cm    no 0.36  Rhinatrema bivittatum chromosome 10, aRhiBiv1.1, whole ge
  (275) ?    0.0023   39.2   0.1  NC_000071.6    104795910 104796093 +  cm    no 0.39  Mus musculus strain C57BL/6J chromosome 5, GRCm38.p6 C57B
  (276) ?    0.0024   39.1   0.0  NW_017307312.1    875707    875884 +  cm    no 0.40  Nanorana parkeri isolate BGI_ZX_2015 unplaced genomic sca
  (277) ?    0.0025   39.1   0.0  NC_046128.1      1206863   1206672 -  cm    no 0.38  Petromyzon marinus isolate kPetMar1 chromosome 60, kPetMa
  (278) ?    0.0026   39.0   0.0  NC_013903.1     81035977  81035708 -  cm    no 0.43  Callithrix jacchus chromosome 8, Callithrix jacchus-3.2, 
  (279) ?    0.0028   38.9   0.0  NW_006800003.1   2293321   2293523 +  cm    no 0.38  Poecilia formosa unplaced genomic scaffold, Poecilia_form
  (280) ?    0.0028   38.9   0.0  NW_015115013.1     70139     70341 +  cm    no 0.38  Poecilia latipinna isolate Pla-1442-1.1 unplaced genomic 
  (281) ?    0.0029   38.8   0.0  NC_023652.1     50526568  50526395 -  cm    no 0.41  Chlorocebus sabaeus isolate 1994-021 chromosome 11, Chlor
  (282) ?    0.0033   38.7   0.0  NW_011044745.1   6955125   6955377 +  cm    no 0.49  Fukomys damarensis unplaced genomic scaffold, DMR_v1.0 sc
  (283) ?    0.0036   38.5   0.2  NC_030729.1     46142723  46142428 -  cm    no 0.38  Xenopus laevis strain J chromosome 3S, Xenopus_laevis_v2,
  (284) ?    0.0037   38.5   0.0  NW_011167639.1       367        70 -  cm    no 0.52  Meleagris gallopavo isolate NT-WF06-2002-E0010 breed Avia
  (285) ?    0.0042   38.3   0.0  NW_022647628.1    145734    145975 +  cm    no 0.39  Chelonoidis abingdonii isolate Lonesome George unplaced g
  (286) ?    0.0044   38.2  20.4  NW_006890088.1    314867    315178 +  cm    no 0.31  Callorhinchus milii isolate IMCB2004 unplaced genomic sca
  (287) ?    0.0046   38.2   0.1  NC_013896.1     45023051  45022795 -  cm    no 0.40  Callithrix jacchus chromosome 1, Callithrix jacchus-3.2, 
  (288) ?    0.0048   38.1   3.3  NW_006710037.1   9885362   9885688 +  cm    no 0.36  Chelonia mydas unplaced genomic scaffold, CheMyd_1.0 scaf
  (289) ?    0.0049   38.1   4.9  NW_020837995.1  14806300  14806160 -  cm    no 0.29  Lagenorhynchus obliquidens isolate GAN/ISIS:26980383/9910
  (290) ?     0.005   38.1   0.1  NW_006534329.1     49871     50180 +  cm    no 0.40  Python bivittatus unplaced genomic scaffold, Python_molur
  (291) ?     0.005   38.1   0.0  NW_015386492.1   1032814   1033089 +  cm    no 0.50  Protobothrops mucrosquamatus isolate PMUCROS unplaced gen
  (292) ?    0.0059   37.8   0.1  NC_041812.1      3566287   3566495 +  cm    no 0.37  Scleropages formosus chromosome 7, fSclFor1.1, whole geno
  (293) ?    0.0066   37.7   1.0  NW_010745794.1      6322      6198 -  cm    no 0.33  Balearica regulorum gibbericeps isolate BGI_N312 unplaced
  (294) ?    0.0072   37.5   0.9  NW_005821514.1    203977    204195 +  cm    no 0.35  Latimeria chalumnae isolate SAIAB 97564 unplaced genomic 
  (295) ?    0.0074   37.5   0.2  NT_176415.1     25909582  25909329 -  cm    no 0.38  Cavia porcellus strain inbred line 2N unplaced genomic sc
  (296) ?    0.0074   37.5   3.6  NW_013952436.1    564152    564445 +  cm    no 0.35  Austrofundulus limnaeus strain Quisiro unplaced genomic s
  (297) ?    0.0081   37.4   0.7  NC_043993.1      4962683   4962775 +  cm    no 0.32  Myripristis murdjan chromosome 14, fMyrMur1.1, whole geno
  (298) ?    0.0092   37.2   1.4  NW_017728958.1   1058484   1058797 +  cm    no 0.37  Gavialis gangeticus isolate Ggan-Ray unplaced genomic sca
  (299) ?      0.01   37.0  56.5  NW_005820025.1    697183    696859 -  cm    no 0.27  Latimeria chalumnae isolate SAIAB 97564 unplaced genomic 
  (300) ?     0.012   36.8   0.8  NW_006635848.1    226420    226685 +  cm    no 0.38  Chelonia mydas unplaced genomic scaffold, CheMyd_1.0 scaf
  (301) ?     0.012   36.7   1.3  NC_043992.1      7534178   7534422 +  cm    no 0.39  Myripristis murdjan chromosome 13, fMyrMur1.1, whole geno
  (302) ?     0.013   36.6   0.7  NW_006644514.1    216298    216100 -  cm    no 0.35  Chelonia mydas unplaced genomic scaffold, CheMyd_1.0 scaf
  (303) ?     0.015   36.5   3.9  NW_011047775.1    703419    703229 -  cm    no 0.32  Fukomys damarensis unplaced genomic scaffold, DMR_v1.0 sc
  (304) ?     0.016   36.4   0.0  NC_042632.1      5880675   5880560 -  cm    no 0.38  Rhinatrema bivittatum chromosome 18, aRhiBiv1.1, whole ge
  (305) ?     0.016   36.3   3.2  NC_043968.1     77567693  77567891 +  cm    no 0.34  Sphaeramia orbicularis chromosome 12, fSphaOr1.1, whole g
  (306) ?     0.016   36.3   0.1  NC_043981.1     12491403  12491314 -  cm    no 0.34  Myripristis murdjan chromosome 2, fMyrMur1.1, whole genom
  (307) ?     0.018   36.2   4.6  NC_042616.1    652164498 652164280 -  cm    no 0.33  Rhinatrema bivittatum chromosome 2, aRhiBiv1.1, whole gen
  (308) ?     0.018   36.2   0.0  NW_011047954.1   4675332   4675142 -  cm    no 0.43  Fukomys damarensis unplaced genomic scaffold, DMR_v1.0 sc
  (309) ?     0.019   36.1   0.0  NW_005819346.1    816774    816549 -  cm    no 0.39  Latimeria chalumnae isolate SAIAB 97564 unplaced genomic 
  (310) ?     0.019   36.1   0.0  NW_012020287.1   4790810   4790954 +  cm    no 0.48  Macaca nemestrina isolate M95218 unplaced genomic scaffol
  (311) ?     0.022   35.9   0.1  NW_020356515.1   7875671   7875889 +  cm    no 0.39  Vulpes vulpes strain TameXAggressive cross unplaced genom
  (312) ?     0.023   35.8   0.1  NC_044244.1     55724635  55724843 +  cm    no 0.36  Calypte anna isolate BGI_N300 chromosome 1, bCalAnn1_v1.p
  (313) ?     0.026   35.6   0.0  NC_013901.1     52047060  52047320 +  cm    no 0.42  Callithrix jacchus chromosome 6, Callithrix jacchus-3.2, 
  (314) ?     0.027   35.6   2.7  NC_030679.2     66262499  66262705 +  cm    no 0.34  Xenopus tropicalis strain Nigerian chromosome 3, UCB_Xtro
  (315) ?     0.028   35.6   0.1  NC_044330.1     82496272  82496555 +  cm    no 0.38  Gopherus evgoodei ecotype Sinaloan lineage chromosome 9, 
  (316) ?     0.029   35.5   0.0  NC_045429.1     30321708  30321930 +  cm    no 0.41  Sarcophilus harrisii chromosome 4, mSarHar1.11, whole gen
  (317) ?     0.031   35.4   0.0  NW_012010576.1  11033876  11034112 +  cm    no 0.40  Macaca nemestrina isolate M95218 unplaced genomic scaffol
  (318) ?     0.032   35.4   0.1  NW_005370992.1    298294    298509 +  cm    no 0.36  Myotis brandtii unplaced genomic scaffold, ASM41265v1 sca
  (319) ?     0.032   35.3   1.7  NW_009952880.1    545926    545805 -  cm    no 0.30  Chaetura pelagica isolate M959 unplaced genomic scaffold,
  (320) ?     0.033   35.3   0.6  NW_006440135.1   1440186   1440309 +  cm    no 0.31  Pteropus alecto unplaced genomic scaffold, ASM32557v1 sca
  (321) ?     0.034   35.3  37.7  NW_022670524.1   3095089   3094758 -  cm    no 0.28  Tyto alba alba unplaced genomic scaffold, genome_assembly
  (322) ?     0.035   35.2   0.3  NC_044397.1     33291023  33291153 +  cm    no 0.42  Nomascus leucogenys isolate Asia chromosome 17, Asia_NLE_
  (323) ?     0.037   35.2   0.3  NC_042621.1    255604482 255604638 +  cm    no 0.38  Rhinatrema bivittatum chromosome 7, aRhiBiv1.1, whole gen
  (324) ?     0.037   35.2   0.0  NW_005871103.1   1417102   1417368 +  cm    no 0.39  Myotis lucifugus unplaced genomic scaffold, Myoluc2.0 sca
  (325) ?     0.037   35.1   0.4  NC_044003.1     30656985  30657253 +  cm    no 0.37  Myripristis murdjan chromosome 24, fMyrMur1.1, whole geno
  (326) ?     0.038   35.1   9.8  NC_042627.1      2699906   2699772 -  cm    no 0.29  Rhinatrema bivittatum chromosome 13, aRhiBiv1.1, whole ge
  (327) ?     0.039   35.1   0.0  NC_030729.1     46142534  46142732 +  cm    no 0.39  Xenopus laevis strain J chromosome 3S, Xenopus_laevis_v2,
  (328) ?      0.04   35.0   0.1  NW_006921652.1   8879833   8879994 +  cm    no 0.35  Orycteropus afer afer isolate SDZICR_OR568_19922 unplaced
  (329) ?     0.041   35.0   0.0  NW_005859199.1    230375    230523 +  cm    no 0.36  Pelodiscus sinensis isolate Daiwa-1 unplaced genomic scaf
  (330) ?     0.041   35.0   0.2  NC_044003.1     27774037  27773947 -  cm    no 0.33  Myripristis murdjan chromosome 24, fMyrMur1.1, whole geno
  (331) ?     0.041   35.0   0.0  NW_017306294.1   2427542   2427761 +  cm    no 0.46  Nanorana parkeri isolate BGI_ZX_2015 unplaced genomic sca
  (332) ?     0.042   35.0   2.7  NW_017873320.1    437611    437761 +  cm    no 0.30  Castor canadensis isolate Ward unplaced genomic scaffold,
  (333) ?     0.044   34.9   0.0  NW_005824973.1     18819     18508 -  cm    no 0.43  Latimeria chalumnae isolate SAIAB 97564 unplaced genomic 
  (334) ?     0.045   34.9   0.0  NW_011169496.1      1127       935 -  cm    no 0.40  Meleagris gallopavo isolate NT-WF06-2002-E0010 breed Avia
  (335) ?     0.045   34.9   0.7  NW_009259971.1    364255    364127 -  cm    no 0.33  Egretta garzetta isolate BGI_Z169 unplaced genomic scaffo
  (336) ?     0.046   34.8   0.1  NC_042616.1    600535748 600535538 -  cm    no 0.36  Rhinatrema bivittatum chromosome 2, aRhiBiv1.1, whole gen
  (337) ?     0.047   34.8   6.6  NC_013903.1     66886505  66886222 -  cm    no 0.36  Callithrix jacchus chromosome 8, Callithrix jacchus-3.2, 
  (338) ?      0.05   34.7   0.4  NW_005820935.1    253113    252891 -  cm    no 0.37  Latimeria chalumnae isolate SAIAB 97564 unplaced genomic 
  (339) ?     0.052   34.6   1.9  NW_005819313.1   1112891   1113121 +  cm    no 0.35  Latimeria chalumnae isolate SAIAB 97564 unplaced genomic 
  (340) ?     0.053   34.6   0.2  NC_024311.1     17850993  17850745 -  cm    no 0.37  Cynoglossus semilaevis isolate Cse_v1.0 chromosome 5, Cse
  (341) ?     0.056   34.5   1.6  NW_005855668.1   4712609   4712319 -  cm    no 0.36  Pelodiscus sinensis isolate Daiwa-1 unplaced genomic scaf
  (342) ?     0.056   34.5   0.1  NC_043959.1     55926374  55926150 -  cm    no 0.40  Sphaeramia orbicularis chromosome 3, fSphaOr1.1, whole ge
  (343) ?     0.056   34.5   0.1  NW_007370683.1    998806    999168 +  cm    no 0.40  Eptesicus fuscus isolate BU_THK_EF1 unplaced genomic scaf
  (344) ?     0.057   34.5   1.1  NW_020848256.1    206853    206578 -  cm    no 0.37  Tachysurus fulvidraco isolate Tf-2017 unplaced genomic sc
  (345) ?     0.059   34.5   0.1  NC_042618.1    197177512 197177656 +  cm    no 0.36  Rhinatrema bivittatum chromosome 4, aRhiBiv1.1, whole gen
  (346) ?     0.061   34.4   3.0  NC_042616.1     88902768  88902663 -  cm    no 0.28  Rhinatrema bivittatum chromosome 2, aRhiBiv1.1, whole gen
  (347) ?     0.064   34.4   0.0  NC_044034.1     77937943  77938195 +  cm    no 0.42  Microcaecilia unicolor chromosome 4, aMicUni1.1, whole ge
  (348) ?     0.067   34.3   0.1  NC_043980.1     36639450  36639539 +  cm    no 0.33  Myripristis murdjan chromosome 1, fMyrMur1.1, whole genom
  (349) ?     0.068   34.3   0.1  NC_042619.1    293456747 293456904 +  cm    no 0.37  Rhinatrema bivittatum chromosome 5, aRhiBiv1.1, whole gen
  (350) ?     0.069   34.2   0.3  NW_006700039.1   7186276   7186619 +  cm    no 0.39  Chelonia mydas unplaced genomic scaffold, CheMyd_1.0 scaf
  (351) ?     0.072   34.2   1.3  NW_017842131.1  76143673  76143539 -  cm    no 0.31  Tursiops truncatus isolate MMES2002162SC unplaced genomic
  (352) ?     0.072   34.2   0.0  NC_042631.1      3666689   3666975 +  cm    no 0.51  Rhinatrema bivittatum chromosome 17, aRhiBiv1.1, whole ge
  (353) ?     0.073   34.2   0.2  NW_017729011.1  13979681  13979883 +  cm    no 0.37  Gavialis gangeticus isolate Ggan-Ray unplaced genomic sca
  (354) ?     0.076   34.1  23.4  NC_044039.1     51082954  51083242 +  cm    no 0.29  Microcaecilia unicolor chromosome 9, aMicUni1.1, whole ge
  (355) ?     0.078   34.1  69.7  NW_008669170.1      1118       770 -  cm    no 0.25  Acanthisitta chloris isolate BGI_N310 unplaced genomic sc
  (356) ?      0.08   34.0   1.1  NW_020963086.1  31378671  31378375 -  cm    no 0.37  Marmota flaviventris isolate SJ_83 unplaced genomic scaff
  (357) ?     0.083   34.0   0.0  NW_017306336.1   2324537   2324640 +  cm    no 0.34  Nanorana parkeri isolate BGI_ZX_2015 unplaced genomic sca
  (358) ?     0.083   34.0   1.1  NW_006646734.1   4880707   4881021 +  cm    no 0.37  Chelonia mydas unplaced genomic scaffold, CheMyd_1.0 scaf
  (359) ?     0.087   33.9   1.8  NW_020539968.1   2114807   2114641 -  cm    no 0.35  Urocitellus parryii isolate AGS 11-09-20 ecotype Arctic t
  (360) ?     0.095   33.8   0.1  NW_020963078.1  35333721  35333563 -  cm    no 0.36  Marmota flaviventris isolate SJ_83 unplaced genomic scaff
  (361) ?     0.096   33.8   4.6  NW_005819386.1    684287    684553 +  cm    no 0.34  Latimeria chalumnae isolate SAIAB 97564 unplaced genomic 
  (362) ?     0.096   33.8   4.0  NW_003573451.1  28682437  28682614 +  cm    no 0.31  Loxodonta africana isolate ISIS603380 unplaced genomic sc
  (363) ?     0.099   33.7   0.1  NC_045428.1    342711647 342711456 -  cm    no 0.39  Sarcophilus harrisii chromosome 3, mSarHar1.11, whole gen
  (364) ?       0.1   33.7   7.5  NW_011045191.1    575957    575815 -  cm    no 0.34  Fukomys damarensis unplaced genomic scaffold, DMR_v1.0 sc
  (365) ?      0.11   33.6   3.6  NC_042615.1    375295506 375295670 +  cm    no 0.33  Rhinatrema bivittatum chromosome 1, aRhiBiv1.1, whole gen
  (366) ?      0.11   33.6   0.0  NC_042620.1    210994011 210994142 +  cm    no 0.36  Rhinatrema bivittatum chromosome 6, aRhiBiv1.1, whole gen
  (367) ?      0.11   33.5   6.0  NW_017307961.1      5600      5439 -  cm    no 0.31  Nanorana parkeri isolate BGI_ZX_2015 unplaced genomic sca
  (368) ?      0.12   33.5   0.1  NW_020454427.1   6340199   6340072 -  cm    no 0.33  Nothoprocta perdicaria isolate Ctin4 unplaced genomic sca
  (369) ?      0.12   33.4   1.1  NW_003943656.1  10113497  10113716 +  cm    no 0.38  Saimiri boliviensis boliviensis isolate 3227 unplaced gen
  (370) ?      0.12   33.4   2.5  NW_006408545.1  25192325  25192197 -  cm    no 0.31  Chrysochloris asiatica unplaced genomic scaffold, ChrAsi1
  (371) ?      0.12   33.4   0.0  NW_009771018.1    136245    136351 +  cm    no 0.42  Haliaeetus albicilla isolate BGI_N329 unplaced genomic sc
  (372) ?      0.13   33.3   0.0  NW_015150631.1    733589    733390 -  cm    no 0.45  Cyprinodon variegatus isolate N-32 unplaced genomic scaff
  (373) ?      0.13   33.3   0.1  NW_006539345.1      5414      5610 +  cm    no 0.37  Python bivittatus unplaced genomic scaffold, Python_molur
  (374) ?      0.13   33.3   0.0  AC_000069.1    109857551 109857760 +  cm    no 0.44  Rattus norvegicus strain BN; Sprague-Dawley chromosome 1,
  (375) ?      0.14   33.3   0.0  NC_042626.1     64328155  64327986 -  cm    no 0.38  Rhinatrema bivittatum chromosome 12, aRhiBiv1.1, whole ge
  (376) ?      0.14   33.2   0.0  NW_015389792.1     20964     20707 -  cm    no 0.41  Protobothrops mucrosquamatus isolate PMUCROS unplaced gen
  (377) ?      0.14   33.2   0.0  NC_000069.6     20493957  20493829 -  cm    no 0.36  Mus musculus strain C57BL/6J chromosome 3, GRCm38.p6 C57B
  (378) ?      0.14   33.2   0.2  NW_015351294.1     58157     58289 +  cm    no 0.34  Marmota marmota marmota unplaced genomic scaffold, marMar
  (379) ?      0.14   33.2   1.1  NC_030737.1     28843482  28843757 +  cm    no 0.36  Xenopus laevis strain J chromosome 7S, Xenopus_laevis_v2,
  (380) ?      0.15   33.1   0.0  NW_017308313.1    199286    199494 +  cm    no 0.43  Nanorana parkeri isolate BGI_ZX_2015 unplaced genomic sca
  (381) ?      0.15   33.1   0.0  NC_039268.1      9863476   9863371 -  cm    no 0.40  Carassius auratus strain Wakin chromosome 26, ASM336829v1
  (382) ?      0.15   33.1   0.1  NC_037334.1     40647770  40647557 -  cm    no 0.37  Bos taurus isolate L1 Dominette 01449 registration number
  (383) ?      0.15   33.1   0.9  NW_005827003.1       650       395 -  cm    no 0.37  Latimeria chalumnae isolate SAIAB 97564 unplaced genomic 
  (384) ?      0.15   33.1   2.9  NC_040046.1    181137651 181137534 -  cm    no 0.31  Anas platyrhynchos isolate PK-2015 chromosome 1, IASCAAS_
  (385) ?      0.15   33.1   0.5  NW_017728947.1  14536807  14537001 +  cm    no 0.34  Crocodylus porosus isolate Cpor-Errol unplaced genomic sc
  (386) ?      0.15   33.1   0.2  NC_045013.1      3846264   3846147 -  cm    no 0.35  Taeniopygia guttata isolate Blue55 chromosome 14, bTaeGut
  (387) ?      0.16   33.1   0.1  NW_020964729.1    100102     99970 -  cm    no 0.35  Marmota flaviventris isolate SJ_83 unplaced genomic scaff
  (388) ?      0.16   33.0   0.2  NW_015090816.1    969713    969989 +  cm    no 0.38  Calidris pugnax isolate Ruff unplaced genomic scaffold, A
  (389) ?      0.16   33.0   0.1  NW_006637847.1   1112824   1113026 +  cm    no 0.37  Chelonia mydas unplaced genomic scaffold, CheMyd_1.0 scaf
  (390) ?      0.16   33.0   0.1  NW_022631117.1   2989037   2989199 +  cm    no 0.39  Lontra canadensis isolate GAN:19392208 unplaced genomic s
  (391) ?      0.18   32.9   2.0  NW_021630133.1   7648756   7648624 -  cm    no 0.35  Peromyscus leucopus breed LL Stock unplaced genomic scaff
  (392) ?      0.18   32.8   0.0  NC_044042.1     83327426  83327735 +  cm    no 0.41  Microcaecilia unicolor chromosome 12, aMicUni1.1, whole g
  (393) ?      0.18   32.8   0.0  NW_015542376.1     33448     33688 +  cm    no 0.40  Sinocyclocheilus anshuiensis isolate Anshui unplaced geno
  (394) ?      0.19   32.8   0.5  NW_004460922.1    901492    901624 +  cm    no 0.32  Dasypus novemcinctus isolate 3-136 unplaced genomic scaff
  (395) ?      0.19   32.8   1.6  NW_017306950.1    706688    706839 +  cm    no 0.32  Nanorana parkeri isolate BGI_ZX_2015 unplaced genomic sca
  (396) ?      0.19   32.7   0.6  NW_019371711.1    375882    376132 +  cm    no 0.36  Amphiprion ocellaris isolate DU_AmpOce unplaced genomic s
  (397) ?       0.2   32.7   0.0  NW_005819370.1    414976    414867 -  cm    no 0.35  Latimeria chalumnae isolate SAIAB 97564 unplaced genomic 
  (398) ?       0.2   32.7   0.5  NC_034432.1      1962667   1962506 -  cm    no 0.33  Numida meleagris isolate 19003 breed g44 Domestic line ch
  (399) ?      0.21   32.7   0.0  NW_017306521.1    508986    508811 -  cm    no 0.39  Nanorana parkeri isolate BGI_ZX_2015 unplaced genomic sca
  (400) ?      0.21   32.6   0.1  NC_041396.1    133897442 133897683 +  cm    no 0.37  Erpetoichthys calabaricus chromosome 3, fErpCal1.1, whole
  (401) ?      0.21   32.6   4.2  NC_006089.5     10976989  10977111 +  cm    no 0.29  Gallus gallus breed Red Jungle Fowl isolate RJF #256 chro
  (402) ?      0.21   32.6   0.0  NC_042615.1     39397728  39398008 +  cm    no 0.51  Rhinatrema bivittatum chromosome 1, aRhiBiv1.1, whole gen
  (403) ?      0.21   32.6   1.6  NW_020963086.1  27700771  27700901 +  cm    no 0.31  Marmota flaviventris isolate SJ_83 unplaced genomic scaff
  (404) ?      0.23   32.5   0.3  NW_020799189.1     98231     98458 +  cm    no 0.36  Athene cunicularia isolate RWA unplaced genomic scaffold,
  (405) ?      0.23   32.5   0.0  NC_044322.1      9355758   9355964 +  cm    no 0.40  Gopherus evgoodei ecotype Sinaloan lineage chromosome 1, 
  (406) ?      0.23   32.5   1.9  NW_015505241.1   1186567   1186720 +  cm    no 0.31  Sinocyclocheilus grahami isolate Dianchi unplaced genomic
  (407) ?      0.24   32.4   0.1  NW_003943637.1  12554804  12554642 -  cm    no 0.36  Saimiri boliviensis boliviensis isolate 3227 unplaced gen
  (408) ?      0.25   32.4   0.4  NW_021605583.1   6194932   6195064 +  cm    no 0.42  Grammomys surdaster isolate TR1022 unplaced genomic scaff
  (409) ?      0.25   32.4   5.3  NW_011046198.1     27948     28146 +  cm    no 0.32  Fukomys damarensis unplaced genomic scaffold, DMR_v1.0 sc
  (410) ?      0.25   32.3   0.0  NC_045546.1     81074839  81074994 +  cm    no 0.36  Thamnophis elegans isolate rThaEle1 chromosome 6, rThaEle
  (411) ?      0.26   32.3   0.0  NW_017306889.1    287228    287500 +  cm    no 0.41  Nanorana parkeri isolate BGI_ZX_2015 unplaced genomic sca
  (412) ?      0.27   32.3   0.0  NW_005871038.1    378036    378256 +  cm    no 0.38  Pelodiscus sinensis isolate Daiwa-1 unplaced genomic scaf
  (413) ?      0.27   32.2   1.8  NW_008615800.1     59470     59352 -  cm    no 0.30  Merops nubicus isolate BGI_N331 unplaced genomic scaffold
  (414) ?      0.28   32.2   0.0  NC_024229.1      9720308   9720053 -  cm    no 0.41  Chrysemys picta bellii isolate RCT428 chromosome 15, Chry
  (415) ?      0.28   32.2   0.0  NC_044040.1      5627007   5626816 -  cm    no 0.42  Microcaecilia unicolor chromosome 10, aMicUni1.1, whole g
  (416) ?      0.28   32.2   0.0  NC_045983.1      3946408   3946568 +  cm    no 0.38  Amblyraja radiata isolate CabotCenter1 chromosome 28, sAm
  (417) ?      0.28   32.2   0.0  NW_022042208.1  18382125  18381897 -  cm    no 0.45  Serinus canaria isolate sc_yellow_7_cibi ecotype domestic
  (418) ?      0.29   32.2   8.4  NW_005820712.1    266785    266670 -  cm    no 0.27  Latimeria chalumnae isolate SAIAB 97564 unplaced genomic 
  (419) ?       0.3   32.1   0.0  NC_037560.1     80524185  80524035 -  cm    no 0.40  Bubalus bubalis breed Mediterranean chromosome 16, ASM312
  (420) ?      0.31   32.0   0.0  NC_043993.1      4962956   4963046 +  cm    no 0.35  Myripristis murdjan chromosome 14, fMyrMur1.1, whole geno
  (421) ?      0.32   32.0   0.4  NC_044346.1     32557818  32557685 -  cm    no 0.32  Archocentrus centrarchus isolate MPI-CPG fArcCen1 chromos
  (422) ?      0.32   32.0   1.0  NC_044246.1     35290428  35290256 -  cm    no 0.32  Calypte anna isolate BGI_N300 chromosome 3, bCalAnn1_v1.p
  (423) ?      0.33   32.0   0.0  NW_010188795.1     51178     51306 +  cm    no 0.36  Mesitornis unicolor isolate BGI_N332 unplaced genomic sca
  (424) ?      0.33   31.9   0.0  NC_044036.1     84528108  84528331 +  cm    no 0.50  Microcaecilia unicolor chromosome 6, aMicUni1.1, whole ge
  (425) ?      0.34   31.9   0.3  NW_022041541.1 112340928 112340704 -  cm    no 0.36  Serinus canaria isolate sc_yellow_7_cibi ecotype domestic
  (426) ?      0.34   31.9   0.0  NW_005819090.1   2398531   2398225 -  cm    no 0.42  Latimeria chalumnae isolate SAIAB 97564 unplaced genomic 
  (427) ?      0.34   31.9   5.4  NW_006634516.1    945619    945396 -  cm    no 0.33  Chelonia mydas unplaced genomic scaffold, CheMyd_1.0 scaf
  (428) ?      0.34   31.9   0.4  NC_040046.1     50135619  50135811 +  cm    no 0.35  Anas platyrhynchos isolate PK-2015 chromosome 1, IASCAAS_
  (429) ?      0.35   31.9   0.3  NW_018506035.1   6032375   6032173 -  cm    no 0.39  Aotus nancymaae isolate 86115 unplaced genomic scaffold, 
  (430) ?      0.35   31.9   0.0  NC_008802.1    254109062 254109184 +  cm    no 0.56  Monodelphis domestica chromosome 2, MonDom5, whole genome
  (431) ?      0.37   31.8   0.1  NC_041395.1    248523351 248523209 -  cm    no 0.40  Erpetoichthys calabaricus chromosome 2, fErpCal1.1, whole
  (432) ?      0.37   31.8   0.0  NC_034608.1     23479844  23480048 +  cm    no 0.38  Mus pahari chromosome 19, PAHARI_EIJ_v1.1, whole genome s
  (433) ?      0.37   31.8   0.5  NW_012010578.1   6855744   6855914 +  cm    no 0.38  Macaca nemestrina isolate M95218 unplaced genomic scaffol
  (434) ?      0.37   31.8   0.5  NW_012010578.1   6864009   6863839 -  cm    no 0.38  Macaca nemestrina isolate M95218 unplaced genomic scaffol
  (435) ?      0.37   31.8   0.1  NW_011046965.1   3697731   3697947 +  cm    no 0.36  Fukomys damarensis unplaced genomic scaffold, DMR_v1.0 sc
  (436) ?      0.38   31.7   2.5  NC_035910.1     18495570  18495724 +  cm    no 0.32  Astyanax mexicanus chromosome 14, Astyanax_mexicanus-2.0,
  (437) ?      0.38   31.7   2.8  NC_045541.1    103138261 103138161 -  cm    no 0.28  Thamnophis elegans isolate rThaEle1 chromosome 1, rThaEle
  (438) ?      0.39   31.7   0.0  NW_007728610.1    273633    273786 +  cm    no 0.44  Galeopterus variegatus unplaced genomic scaffold, G_varie
  (439) ?       0.4   31.7   0.1  NW_005819029.1   3707031   3706910 -  cm    no 0.37  Latimeria chalumnae isolate SAIAB 97564 unplaced genomic 
  (440) ?       0.4   31.7   0.2  NC_044392.1      9202895   9202998 +  cm    no 0.30  Nomascus leucogenys isolate Asia chromosome 12, Asia_NLE_
  (441) ?       0.4   31.7   0.0  NC_023661.1     92720890  92720786 -  cm    no 0.31  Chlorocebus sabaeus isolate 1994-021 chromosome 20, Chlor
  (442) ?       0.4   31.7   3.6  NW_012107319.1    588416    588553 +  cm    no 0.34  Mandrillus leucophaeus isolate KB7577 unplaced genomic sc
  (443) ?       0.4   31.7   1.4  NW_005820086.1    300497    300291 -  cm    no 0.35  Latimeria chalumnae isolate SAIAB 97564 unplaced genomic 
  (444) ?       0.4   31.7   0.4  NC_041394.1    325952770 325952491 -  cm    no 0.38  Erpetoichthys calabaricus chromosome 1, fErpCal1.1, whole
  (445) ?      0.41   31.6   0.1  NC_042615.1    347579337 347579483 +  cm    no 0.35  Rhinatrema bivittatum chromosome 1, aRhiBiv1.1, whole gen
  (446) ?      0.41   31.6   0.0  NW_005820485.1    332599    332866 +  cm    no 0.39  Latimeria chalumnae isolate SAIAB 97564 unplaced genomic 
  (447) ?      0.42   31.6   0.3  NC_040047.1    115382868 115382998 +  cm    no 0.34  Anas platyrhynchos isolate PK-2015 chromosome 2, IASCAAS_
  (448) ?      0.43   31.6  16.3  NW_007726797.1    104808    104631 -  cm    no 0.26  Galeopterus variegatus unplaced genomic scaffold, G_varie
  (449) ?      0.43   31.6   1.2  NW_011167639.1       505       735 +  cm    no 0.43  Meleagris gallopavo isolate NT-WF06-2002-E0010 breed Avia
  (450) ?      0.43   31.6   2.7  NW_006692820.1    244499    244224 -  cm    no 0.36  Chelonia mydas unplaced genomic scaffold, CheMyd_1.0 scaf
  (451) ?      0.44   31.5   0.0  NC_042616.1    745740618 745740886 +  cm    no 0.46  Rhinatrema bivittatum chromosome 2, aRhiBiv1.1, whole gen
  (452) ?      0.44   31.5   0.4  NC_046315.1      4658387   4658524 +  cm    no 0.36  Lacerta agilis isolate rLacAgi1 chromosome 4, rLacAgi1.pr
  (453) ?      0.45   31.5   0.4  NW_005855045.1  10992889  10993055 +  cm    no 0.33  Pelodiscus sinensis isolate Daiwa-1 unplaced genomic scaf
  (454) ?      0.47   31.4   0.0  NW_009230859.1     15792     16023 +  cm    no 0.40  Fulmarus glacialis isolate BGI_N327 unplaced genomic scaf
  (455) ?      0.47   31.4   0.0  NC_041398.1     34353422  34353118 -  cm    no 0.39  Erpetoichthys calabaricus chromosome 5, fErpCal1.1, whole
  (456) ?      0.47   31.4   0.2  NW_010453178.1    160090    160226 +  cm    no 0.33  Chlamydotis macqueenii isolate BGI_N324 unplaced genomic 
  (457) ?      0.48   31.4   0.0  NC_042622.1     96326216  96326047 -  cm    no 0.41  Rhinatrema bivittatum chromosome 8, aRhiBiv1.1, whole gen
  (458) ?      0.48   31.4   2.8  NW_015386348.1    192844    192586 -  cm    no 0.41  Protobothrops mucrosquamatus isolate PMUCROS unplaced gen
  (459) ?      0.48   31.4   1.4  NW_012278675.1       608       796 +  cm    no 0.33  Dipodomys ordii isolate 6190 unplaced genomic scaffold, D
  (460) ?      0.49   31.4   0.1  NW_015351243.1   8825276   8825434 +  cm    no 0.37  Marmota marmota marmota unplaced genomic scaffold, marMar
  (461) ?      0.49   31.4   0.0  NW_018503629.1  16922459  16922251 -  cm    no 0.41  Aotus nancymaae isolate 86115 unplaced genomic scaffold, 
  (462) ?      0.49   31.4   0.4  NC_043706.1     67930308  67930449 +  cm    no 0.32  Suricata suricatta isolate VVHF042 chromosome 7, meerkat_
  (463) ?      0.51   31.3   0.1  NC_044001.1     10546491  10546677 +  cm    no 0.36  Myripristis murdjan chromosome 22, fMyrMur1.1, whole geno
  (464) ?      0.51   31.3   0.0  NC_030727.1     67657961  67658131 +  cm    no 0.40  Xenopus laevis strain J chromosome 2S, Xenopus_laevis_v2,
  (465) ?      0.51   31.3   0.0  NW_005819359.1    931840    931736 -  cm    no 0.34  Latimeria chalumnae isolate SAIAB 97564 unplaced genomic 
  (466) ?      0.52   31.3   0.1  NC_045426.1     88558137  88558317 +  cm    no 0.35  Sarcophilus harrisii chromosome 1, mSarHar1.11, whole gen
  (467) ?      0.53   31.3   0.0  NC_019876.2     15946962  15947116 +  cm    no 0.41  Oryzias latipes chromosome 18, ASM223467v1
  (468) ?      0.53   31.3   0.0  NC_037100.1     47450244  47450404 +  cm    no 0.40  Oncorhynchus tshawytscha isolate Chilliwack Hatchery Indi
  (469) ?      0.53   31.3   0.4  NW_015113482.1     17994     18126 +  cm    no 0.32  Poecilia latipinna isolate Pla-1442-1.1 unplaced genomic 
  (470) ?      0.54   31.2   0.1  NW_020769402.1   2180708   2180899 +  cm    no 0.37  Pseudonaja textilis unplaced genomic scaffold, EBS10Xv2-P
  (471) ?      0.55   31.2   0.4  NC_045559.1    155418691 155418499 -  cm    no 0.35  Aythya fuligula isolate bAytFul2 chromosome 1, bAytFul2.p
  (472) ?      0.56   31.2   0.1  NW_003852505.1   7017345   7017576 +  cm    no 0.38  Otolemur garnettii isolate 467f Iridium unplaced genomic 
  (473) ?      0.56   31.2   0.1  NC_045683.1     28034542  28034653 +  cm    no 0.32  Xiphophorus hellerii strain 12219 chromosome 12, Xiphopho
  (474) ?      0.56   31.2   3.3  NC_041056.1     41345275  41345417 +  cm    no 0.31  Gouania willdenowi chromosome 13, fGouWil2.1, whole genom
  (475) ?      0.57   31.2   0.0  NW_021604564.1  24606630  24606757 +  cm    no 0.44  Grammomys surdaster isolate TR1022 unplaced genomic scaff
  (476) ?      0.57   31.2   0.0  NC_046612.1     25066926  25066751 -  cm    no 0.39  Anabas testudineus chromosome 3, fAnaTes1.2, whole genome
  (477) ?      0.57   31.2   0.0  NW_018658001.1    438610    438740 +  cm    no 0.42  Meriones unguiculatus strain 243 unplaced genomic scaffol
  (478) ?      0.58   31.1   1.3  NW_022589705.1   7776006   7776137 +  cm    no 0.33  Phoca vitulina isolate PV1807 unplaced genomic scaffold, 
  (479) ?      0.58   31.1   1.3  NW_018734329.1   6613906   6614037 +  cm    no 0.33  Neomonachus schauinslandi unplaced genomic scaffold, ASM2
  (480) ?      0.59   31.1   2.0  NW_019776270.1   9602997   9603159 +  cm    no 0.31  Cyanistes caeruleus isolate BT333_1 chromosome 2 unlocali
  (481) ?      0.59   31.1   0.3  NC_044035.1    176584115 176584324 +  cm    no 0.35  Microcaecilia unicolor chromosome 5, aMicUni1.1, whole ge
  (482) ?      0.59   31.1   1.4  NW_005842008.1   2210535   2210773 +  cm    no 0.35  Alligator sinensis unplaced genomic scaffold, ASM45574v1 
  (483) ?       0.6   31.1   0.5  NC_042618.1    154534735 154534893 +  cm    no 0.35  Rhinatrema bivittatum chromosome 4, aRhiBiv1.1, whole gen
  (484) ?       0.6   31.1   0.1  NW_011494644.1   2673186   2673342 +  cm    no 0.36  Bison bison bison isolate TAMUID 2011002044 unplaced geno
  (485) ?       0.6   31.1   0.0  NW_021630645.1    175838    175564 -  cm    no 0.55  Peromyscus leucopus breed LL Stock unplaced genomic scaff
  (486) ?      0.61   31.1   0.0  NW_013658474.1    605145    604989 -  cm    no 0.35  Thamnophis sirtalis isolate EDBJR-23777 unplaced genomic 
  (487) ?      0.61   31.1   0.0  NC_042620.1     48963840  48963731 -  cm    no 0.40  Rhinatrema bivittatum chromosome 6, aRhiBiv1.1, whole gen
  (488) ?      0.61   31.1   0.0  NW_007248376.1    138257    138370 +  cm    no 0.37  Carlito syrichta isolate Samal-C Ts95f unplaced genomic s
  (489) ?      0.61   31.1   2.2  NW_006532625.1    225860    226134 +  cm    no 0.35  Python bivittatus unplaced genomic scaffold, Python_molur
  (490) ?      0.63   31.0   0.0  NW_006633071.1   1118999   1119237 +  cm    no 0.38  Chelonia mydas unplaced genomic scaffold, CheMyd_1.0 scaf
  (491) ?      0.63   31.0   5.9  NW_020356459.1  11169083  11169176 +  cm    no 0.24  Vulpes vulpes strain TameXAggressive cross unplaced genom
  (492) ?      0.64   31.0   0.0  NW_020716624.1   2750643   2750475 -  cm    no 0.43  Notechis scutatus unplaced genomic scaffold, TS10Xv2-PRI 
  (493) ?      0.64   31.0   0.0  NW_016811527.1   1848776   1848971 +  cm    no 0.45  Rhinopithecus bieti isolate Rb0 unplaced genomic scaffold
  (494) ?      0.66   30.9   0.0  NC_042534.1      2362224   2362088 -  cm    no 0.37  Echeneis naucrates chromosome 24, fEcheNa1.1, whole genom
  (495) ?      0.66   30.9   0.1  NW_021941373.1   2487426   2487091 -  cm    no 0.43  Salarias fasciatus unplaced genomic scaffold, fSalaFa1.1,
  (496) ?      0.67   30.9   0.6  NC_010449.5      8268907   8268773 -  cm    no 0.33  Sus scrofa isolate TJ Tabasco breed Duroc chromosome 7, S
  (497) ?       0.7   30.9   0.5  NW_014650571.1      9052      8923 -  cm    no 0.33  Sturnus vulgaris isolate 715 unplaced genomic scaffold, S
  (498) ?       0.7   30.9   0.5  NW_014650857.1    424709    424580 -  cm    no 0.33  Sturnus vulgaris isolate 715 unplaced genomic scaffold, S
  (499) ?       0.7   30.9   5.7  NC_041224.1     91304489  91304635 +  cm    no 0.29  Physeter catodon isolate SW-GA chromosome 11, ASM283717v2
  (500) ?      0.71   30.8   1.7  NC_021673.1    113649000 113648880 -  cm    no 0.31  Ficedula albicollis isolate OC2 chromosome 2, FicAlb1.5, 
  (501) ?      0.71   30.8   0.4  NW_006780863.1     95278     95418 +  cm    no 0.33  Lipotes vexillifer unplaced genomic scaffold, Lipotes_vex
  (502) ?      0.72   30.8   0.1  NC_043989.1      6103574   6103688 +  cm    no 0.37  Myripristis murdjan chromosome 10, fMyrMur1.1, whole geno
  (503) ?      0.72   30.8   0.6  NC_045574.1       470457    470296 -  cm    no 0.41  Aythya fuligula isolate bAytFul2 chromosome 16, bAytFul2.
  (504) ?      0.72   30.8   0.0  NC_045426.1    346667108 346666968 -  cm    no 0.40  Sarcophilus harrisii chromosome 1, mSarHar1.11, whole gen
  (505) ?      0.72   30.8   0.6  NW_022205831.1    204137    203945 -  cm    no 0.34  Phasianus colchicus isolate SZU-A5-319 unplaced genomic s
  (506) ?      0.72   30.8   0.1  NW_015351244.1  16055606  16055851 +  cm    no 0.37  Marmota marmota marmota unplaced genomic scaffold, marMar
  (507) ?      0.72   30.8   0.4  NW_020173040.1   6730178   6729991 -  cm    no 0.36  Neophocaena asiaeorientalis asiaeorientalis breed wild un
  (508) ?      0.73   30.8   0.3  NW_010071249.1       753       850 +  cm    no 0.36  Tauraco erythrolophus isolate BGI_N340 unplaced genomic s
  (509) ?      0.74   30.8   0.5  NW_005857019.1    105754    105990 +  cm    no 0.37  Pelodiscus sinensis isolate Daiwa-1 unplaced genomic scaf
  (510) ?      0.74   30.8   0.1  NC_041406.1     34553743  34553584 -  cm    no 0.38  Erpetoichthys calabaricus chromosome 13, fErpCal1.1, whol
  (511) ?      0.75   30.8   0.0  NW_008607089.1       851       946 +  cm    no 0.32  Merops nubicus isolate BGI_N331 unplaced genomic scaffold
  (512) ?      0.76   30.8   2.3  NW_020834738.1  81233424  81233309 -  cm    no 0.28  Acinonyx jubatus isolate Rico unplaced genomic scaffold, 
  (513) ?      0.76   30.7   5.5  NW_006408633.1   8851022   8850909 -  cm    no 0.28  Chrysochloris asiatica unplaced genomic scaffold, ChrAsi1
  (514) ?      0.77   30.7   0.5  NC_043978.1     52154229  52154515 +  cm    no 0.38  Sphaeramia orbicularis chromosome 22, fSphaOr1.1, whole g
  (515) ?      0.77   30.7   1.3  NW_005819885.1    872609    872855 +  cm    no 0.36  Latimeria chalumnae isolate SAIAB 97564 unplaced genomic 
  (516) ?      0.77   30.7   0.0  NW_017307129.1    427093    426880 -  cm    no 0.39  Nanorana parkeri isolate BGI_ZX_2015 unplaced genomic sca
  (517) ?      0.78   30.7   1.3  NC_041027.1     14361329  14361573 +  cm    no 0.35  Parambassis ranga chromosome 6, fParRan2.1, whole genome 
  (518) ?      0.78   30.7   0.0  NW_005820231.1    249068    248826 -  cm    no 0.41  Latimeria chalumnae isolate SAIAB 97564 unplaced genomic 
  (519) ?      0.79   30.7   0.2  NW_004936477.1   5821890   5822011 +  cm    no 0.34  Ictidomys tridecemlineatus isolate #75 unplaced genomic s
  (520) ?      0.79   30.7   0.6  NC_042626.1     70221157  70221314 +  cm    no 0.37  Rhinatrema bivittatum chromosome 12, aRhiBiv1.1, whole ge
  (521) ?       0.8   30.7   0.1  NW_012134747.1   1710777   1710644 -  cm    no 0.33  Propithecus coquereli isolate 6110/MARCELLA unplaced geno
  (522) ?      0.81   30.6   4.8  NC_046305.1     46022802  46023106 +  cm    no 0.35  Rhinolophus ferrumequinum isolate MPI-CBG mRhiFer1 chromo
  (523) ?      0.82   30.6   0.1  NC_036446.1     29118147  29118009 -  cm    no 0.35  Xiphophorus maculatus strain JP 163 A chromosome 4, X_mac
  (524) ?      0.82   30.6   0.2  NW_009002728.1    343843    344049 +  cm    no 0.36  Nipponia nippon isolate BGI_Y956 unplaced genomic scaffol
  (525) ?      0.82   30.6   0.1  NC_045630.1     58163019  58162916 -  cm    no 0.31  Mustela erminea isolate mMusErm1 chromosome 17, mMusErm1.
  (526) ?      0.82   30.6   0.0  NW_011046589.1    882169    882290 +  cm    no 0.43  Fukomys damarensis unplaced genomic scaffold, DMR_v1.0 sc
  (527) ?      0.83   30.6   0.4  NC_037675.1     83126428  83126738 +  cm    no 0.39  Theropithecus gelada isolate Dixy chromosome 7b, Tgel_1.0
  (528) ?      0.83   30.6   0.7  NW_006925938.1      1689      1817 +  cm    no 0.33  Orycteropus afer afer isolate SDZICR_OR568_19922 unplaced
  (529) ?      0.83   30.6   0.2  NW_007104452.1    207748    207855 +  cm    no 0.35  Carlito syrichta isolate Samal-C Ts95f unplaced genomic s
  (530) ?      0.83   30.6   0.0  NC_033692.1    121966416 121966274 -  cm    no 0.41  Microcebus murinus isolate mixed chromosome X, Mmur_3.0, 
  (531) ?      0.83   30.6   0.3  NC_044198.1      8460475   8460640 +  cm    no 0.37  Sparus aurata chromosome 12, fSpaAur1.1, whole genome sho
  (532) ?      0.83   30.6   0.1  NC_042580.1      9390585   9390468 -  cm    no 0.36  Lonchura striata domestica isolate Mets1 chromosome 14, l
  (533) ?      0.83   30.6   0.4  NC_046307.1     29088861  29088605 -  cm    no 0.37  Rhinolophus ferrumequinum isolate MPI-CBG mRhiFer1 chromo
  (534) ?      0.85   30.6   6.4  NW_017203402.1       395       561 +  cm    no 0.31  Capra hircus breed San Clemente unplaced genomic scaffold
  (535) ?      0.85   30.6   0.0  NW_022111373.1 144931147 144930968 -  cm    no 0.41  Echinops telfairi isolate 266 unplaced genomic scaffold, 
  (536) ?      0.85   30.6  12.1  NC_044529.1     35651432  35651263 -  cm    no 0.31  Camelus dromedarius isolate Drom800 breed African chromos
  (537) ?      0.86   30.6   0.2  NW_007726413.1    704163    704379 +  cm    no 0.37  Galeopterus variegatus unplaced genomic scaffold, G_varie
  (538) ?      0.86   30.6   0.8  NW_006778262.1    114008    114189 +  cm    no 0.34  Lipotes vexillifer unplaced genomic scaffold, Lipotes_vex
  (539) ?      0.87   30.6   1.5  NW_008824118.1     22207     22049 -  cm    no 0.33  Pygoscelis adeliae isolate BGI_AS28 unplaced genomic scaf
  (540) ?      0.88   30.5   0.0  NC_042618.1    219090154 219089888 -  cm    no 0.39  Rhinatrema bivittatum chromosome 4, aRhiBiv1.1, whole gen
  (541) ?      0.89   30.5   0.3  NC_000024.10    15520842  15520700 -  cm    no 0.35  Homo sapiens chromosome Y, GRCh38.p13 Primary Assembly
  (542) ?      0.89   30.5   0.7  NW_011888809.1   6670336   6670457 +  cm    no 0.31  Pteropus vampyrus isolate Shadow unplaced genomic scaffol
  (543) ?       0.9   30.5   3.7  NC_030730.1     10981549  10981317 -  cm    no 0.34  Xenopus laevis strain J chromosome 4L, Xenopus_laevis_v2,
  (544) ?       0.9   30.5   0.0  NW_015167581.1    124567    124746 +  cm    no 0.38  Gekko japonicus isolate JY-2015 unplaced genomic scaffold
  (545) ?       0.9   30.5   0.1  NW_020769342.1   8907077   8906861 -  cm    no 0.43  Pseudonaja textilis unplaced genomic scaffold, EBS10Xv2-P
  (546) ?      0.91   30.5   0.9  NW_005819165.1    180302    180037 -  cm    no 0.37  Latimeria chalumnae isolate SAIAB 97564 unplaced genomic 
  (547) ?      0.92   30.5   0.0  NW_020998650.1   4295781   4295503 -  cm    no 0.41  Eumetopias jubatus isolate GAN:26980396 unplaced genomic 
  (548) ?      0.94   30.4   5.2  NW_017619932.1   5358140   5357920 -  cm    no 0.36  Panthera pardus isolate Maewha unplaced genomic scaffold,
  (549) ?      0.95   30.4   1.8  NC_041231.1     13145537  13145316 -  cm    no 0.34  Physeter catodon isolate SW-GA chromosome 18, ASM283717v2
  (550) ?      0.95   30.4   4.0  NC_043975.1     19461458  19461640 +  cm    no 0.33  Sphaeramia orbicularis chromosome 19, fSphaOr1.1, whole g
  (551) ?      0.95   30.4   0.2  NC_045614.1    110916680 110916483 -  cm    no 0.35  Mustela erminea isolate mMusErm1 chromosome 1, mMusErm1.P
  (552) ?      0.96   30.4   0.0  NC_045690.1     29071356  29071205 -  cm    no 0.43  Xiphophorus hellerii strain 12219 chromosome 19, Xiphopho
  (553) ?      0.97   30.4   0.0  NW_020716621.1    437403    437291 -  cm    no 0.35  Notechis scutatus unplaced genomic scaffold, TS10Xv2-PRI 
  (554) ?      0.97   30.4   1.4  NC_042616.1    683563692 683563531 -  cm    no 0.35  Rhinatrema bivittatum chromosome 2, aRhiBiv1.1, whole gen
  (555) ?      0.98   30.4   2.0  NC_029652.1     17264098  17263919 -  cm    no 0.32  Nothobranchius furzeri strain GRZ chromosome sgr04, Nfu_2
  (556) ?      0.98   30.4   0.0  NC_044323.1    294917727 294917534 -  cm    no 0.36  Gopherus evgoodei ecotype Sinaloan lineage chromosome 2, 
  (557) ?      0.99   30.4   0.0  NW_017307530.1    155925    155735 -  cm    no 0.40  Nanorana parkeri isolate BGI_ZX_2015 unplaced genomic sca
  (558) ?      0.99   30.4   0.0  NC_042621.1     46702505  46702723 +  cm    no 0.43  Rhinatrema bivittatum chromosome 7, aRhiBiv1.1, whole gen
  (559) ?      0.99   30.4   0.1  NC_042617.1    305214367 305214246 -  cm    no 0.37  Rhinatrema bivittatum chromosome 3, aRhiBiv1.1, whole gen
  (560) ?      0.99   30.4   0.1  NC_013904.1     46250209  46250397 +  cm    no 0.37  Callithrix jacchus chromosome 9, Callithrix jacchus-3.2, 
  (561) ?         1   30.3   0.0  NW_012012688.1   1599069   1599327 +  cm    no 0.39  Macaca nemestrina isolate M95218 unplaced genomic scaffol
  (562) ?         1   30.3   0.2  NW_017307966.1     83589     83775 +  cm    no 0.39  Nanorana parkeri isolate BGI_ZX_2015 unplaced genomic sca
  (563) ?         1   30.3   1.0  NW_007729193.1     64509     64316 -  cm    no 0.34  Galeopterus variegatus unplaced genomic scaffold, G_varie
  (564) ?         1   30.3   0.0  NC_043974.1     35823278  35823193 -  cm    no 0.38  Sphaeramia orbicularis chromosome 18, fSphaOr1.1, whole g
  (565) ?         1   30.3   0.0  NW_021941619.1    195897    195982 +  cm    no 0.38  Sphaeramia orbicularis unplaced genomic scaffold, fSphaOr
  (566) ?         1   30.3   0.0  NW_021941717.1     70482     70397 -  cm    no 0.38  Sphaeramia orbicularis unplaced genomic scaffold, fSphaOr
  (567) ?         1   30.3   0.0  NW_021941734.1     61893     61808 -  cm    no 0.38  Sphaeramia orbicularis unplaced genomic scaffold, fSphaOr
  (568) ?         1   30.3   0.1  NC_042621.1     51946367  51946226 -  cm    no 0.37  Rhinatrema bivittatum chromosome 7, aRhiBiv1.1, whole gen
  (569) ?         1   30.3   0.0  NW_011044149.1    943287    943031 -  cm    no 0.46  Fukomys damarensis unplaced genomic scaffold, DMR_v1.0 sc
  (570) ?       1.1   30.3   0.1  NW_011046375.1   6069237   6069356 +  cm    no 0.35  Fukomys damarensis unplaced genomic scaffold, DMR_v1.0 sc
  (571) ?       1.1   30.3   0.0  NW_022646474.1    629177    628965 -  cm    no 0.46  Chelonoidis abingdonii isolate Lonesome George unplaced g
  (572) ?       1.1   30.2   0.1  NW_020340053.1  14396770  14396642 -  cm    no 0.35  Puma concolor isolate SC36_Marlon unplaced genomic scaffo
  (573) ?       1.1   30.2   0.7  NW_007726206.1    134529    134684 +  cm    no 0.33  Galeopterus variegatus unplaced genomic scaffold, G_varie
  (574) ?       1.1   30.2   0.1  NW_009258621.1   1467459   1467333 -  cm    no 0.33  Egretta garzetta isolate BGI_Z169 unplaced genomic scaffo
  (575) ?       1.1   30.2   0.2  NW_009608652.1       534       670 +  cm    no 0.32  Cariama cristata isolate BGI_N322 unplaced genomic scaffo
  (576) ?       1.1   30.2   0.0  NC_027326.1     26039727  26039527 -  cm    no 0.40  Salmo salar isolate Sally breed double haploid chromosome
  (577) ?       1.1   30.2   0.0  NW_005819094.1   2627619   2627748 +  cm    no 0.37  Latimeria chalumnae isolate SAIAB 97564 unplaced genomic 
  (578) ?       1.1   30.2   0.1  NW_005819214.1   1274368   1274253 -  cm    no 0.36  Latimeria chalumnae isolate SAIAB 97564 unplaced genomic 
  (579) ?       1.1   30.2   1.8  NC_041755.1    125394872 125394623 -  cm    no 0.35  Macaca mulatta isolate AG07107 chromosome 2, Mmul_10, who
  (580) ?       1.1   30.2   1.1  NW_010186499.1     38578     38452 -  cm    no 0.35  Mesitornis unicolor isolate BGI_N332 unplaced genomic sca
  (581) ?       1.1   30.2   0.0  NC_030738.1     43452890  43452597 -  cm    no 0.40  Xenopus laevis strain J chromosome 8L, Xenopus_laevis_v2,
  (582) ?       1.2   30.1   0.7  NC_045629.1     69123670  69123789 +  cm    no 0.31  Mustela erminea isolate mMusErm1 chromosome 16, mMusErm1.
  (583) ?       1.2   30.1   8.6  NW_005871119.1   2996094   2995930 -  cm    no 0.32  Myotis lucifugus unplaced genomic scaffold, Myoluc2.0 sca
  (584) ?       1.2   30.1   0.0  NC_030832.1     31461713  31461870 +  cm    no 0.37  Capra hircus breed San Clemente chromosome 25, ASM170441v
  (585) ?       1.2   30.1   0.0  NC_040275.1     32375755  32375912 +  cm    no 0.37  Ovis aries strain OAR_USU_Benz2616 breed Rambouillet chro
  (586) ?       1.2   30.1   0.0  NW_020834793.1  14083296  14083424 +  cm    no 0.36  Acinonyx jubatus isolate Rico unplaced genomic scaffold, 
  (587) ?       1.2   30.1   0.0  NW_005819021.1   2742562   2742709 +  cm    no 0.39  Latimeria chalumnae isolate SAIAB 97564 unplaced genomic 
  (588) ?       1.2   30.1   0.1  NC_045560.1    118202106 118202234 +  cm    no 0.34  Aythya fuligula isolate bAytFul2 chromosome 2, bAytFul2.p
  (589) ?       1.2   30.1   0.0  NW_017306761.1    354052    353907 -  cm    no 0.38  Nanorana parkeri isolate BGI_ZX_2015 unplaced genomic sca
  (590) ?       1.2   30.1   0.0  NC_042990.1     26887356  26887188 -  cm    no 0.41  Salmo trutta chromosome 34, fSalTru1.1, whole genome shot
  (591) ?       1.2   30.1   2.2  NW_005819454.1    198690    198363 -  cm    no 0.37  Latimeria chalumnae isolate SAIAB 97564 unplaced genomic 
  (592) ?       1.2   30.1   0.0  NW_005819017.1   4938531   4938677 +  cm    no 0.38  Latimeria chalumnae isolate SAIAB 97564 unplaced genomic 
  (593) ?       1.2   30.0   0.0  NW_006501915.1    683923    684117 +  cm    no 0.48  Peromyscus maniculatus bairdii unplaced genomic scaffold,
  (594) ?       1.2   30.0   1.5  NC_018725.3     66642193  66642288 +  cm    no 0.29  Felis catus isolate Cinnamon breed Abyssinian chromosome 
  (595) ?       1.2   30.0   0.1  NC_044031.1    611858679 611858870 +  cm    no 0.35  Microcaecilia unicolor chromosome 1, aMicUni1.1, whole ge
  (596) ?       1.3   30.0   0.0  NC_045962.1     74739819  74739648 -  cm    no 0.39  Amblyraja radiata isolate CabotCenter1 chromosome 7, sAmb
  (597) ?       1.3   30.0   0.3  NC_044191.1     13305874  13306055 +  cm    no 0.35  Sparus aurata chromosome 5, fSpaAur1.1, whole genome shot
  (598) ?       1.3   30.0   1.9  NW_020769311.1  36976209  36976092 -  cm    no 0.39  Pseudonaja textilis unplaced genomic scaffold, EBS10Xv2-P
  (599) ?       1.3   30.0   1.9  NC_043971.1     15673002  15672707 -  cm    no 0.36  Sphaeramia orbicularis chromosome 15, fSphaOr1.1, whole g
  (600) ?       1.3   30.0   1.7  NC_042619.1    195048749 195048581 -  cm    no 0.32  Rhinatrema bivittatum chromosome 5, aRhiBiv1.1, whole gen
  (601) ?       1.3   30.0   0.1  NW_016807233.1   1446884   1447173 +  cm    no 0.40  Rhinopithecus bieti isolate Rb0 unplaced genomic scaffold
  (602) ?       1.3   30.0   0.1  NC_044561.1     53858841  53858552 -  cm    no 0.40  Rhinopithecus roxellana isolate Shanxi Qingling chromosom
  (603) ?       1.3   30.0   0.1  NC_044602.1     35970849  35970953 +  cm    no 0.30  Gorilla gorilla gorilla isolate Kamilah (stud number 0661
  (604) ?       1.3   30.0   0.7  NW_007726206.1    134754    134909 +  cm    no 0.33  Galeopterus variegatus unplaced genomic scaffold, G_varie
  (605) ?       1.3   30.0   0.0  NW_005821078.1    128272    127990 -  cm    no 0.39  Latimeria chalumnae isolate SAIAB 97564 unplaced genomic 
  (606) ?       1.3   30.0   0.2  NC_045965.1     58178795  58178904 +  cm    no 0.31  Amblyraja radiata isolate CabotCenter1 chromosome 10, sAm
  (607) ?       1.3   30.0   0.3  NW_004504313.1  68650375  68650565 +  cm    no 0.36  Jaculus jaculus isolate JJ0015 unplaced genomic scaffold,
  (608) ?       1.3   30.0   0.0  NC_040252.1     11809141  11809021 -  cm    no 0.42  Ovis aries strain OAR_USU_Benz2616 breed Rambouillet chro
  (609) ?       1.3   30.0   1.3  NC_036870.1     15488494  15488595 +  cm    no 0.29  Salvelinus alpinus isolate IW2-2015 linkage group LG31, A
  (610) ?       1.3   30.0   0.1  NC_042616.1    274994970 274995124 +  cm    no 0.36  Rhinatrema bivittatum chromosome 2, aRhiBiv1.1, whole gen
  (611) ?       1.3   30.0   2.1  NW_022668970.1    996902    996677 -  cm    no 0.34  Tyto alba alba unplaced genomic scaffold, genome_assembly
  (612) ?       1.3   29.9   0.0  NC_044322.1    308649243 308649019 -  cm    no 0.42  Gopherus evgoodei ecotype Sinaloan lineage chromosome 1, 
  (613) ?       1.3   29.9   0.0  NC_041233.1     12908164  12908047 -  cm    no 0.40  Physeter catodon isolate SW-GA chromosome 20, ASM283717v2
  (614) ?       1.3   29.9   0.0  NW_022196895.1  52750977  52751195 +  cm    no 0.42  Mastomys coucha isolate ucsf_1 unplaced genomic scaffold,
  (615) ?       1.3   29.9   0.8  NW_022670368.1    724118    723953 -  cm    no 0.34  Tyto alba alba unplaced genomic scaffold, genome_assembly
  (616) ?       1.3   29.9   0.9  NW_020834739.1   6460922   6461061 +  cm    no 0.35  Acinonyx jubatus isolate Rico unplaced genomic scaffold, 
  (617) ?       1.4   29.9   0.0  NC_013906.1     52481455  52481319 -  cm    no 0.41  Callithrix jacchus chromosome 11, Callithrix jacchus-3.2,
  (618) ?       1.4   29.9   0.7  NW_005819497.1    347479    347601 +  cm    no 0.32  Latimeria chalumnae isolate SAIAB 97564 unplaced genomic 
  (619) ?       1.4   29.9   0.0  NW_011046880.1   2748286   2748080 -  cm    no 0.45  Fukomys damarensis unplaced genomic scaffold, DMR_v1.0 sc
  (620) ?       1.4   29.9   0.0  NW_004949099.1  33927614  33927485 -  cm    no 0.37  Microtus ochrogaster isolate Prairie Vole_2 unplaced geno
  (621) ?       1.4   29.9   2.7  NW_003573422.1  16291872  16291981 +  cm    no 0.29  Loxodonta africana isolate ISIS603380 unplaced genomic sc
  (622) ?       1.4   29.9   0.0  NC_030732.1     99025189  99025359 +  cm    no 0.40  Xenopus laevis strain J chromosome 5L, Xenopus_laevis_v2,
  (623) ?       1.4   29.9   0.1  NW_009902460.1   3912922   3912706 -  cm    no 0.40  Opisthocomus hoazin isolate BGI_N306 unplaced genomic sca
  (624) ?       1.4   29.9   0.0  NW_017729006.1  51449339  51449572 +  cm    no 0.39  Gavialis gangeticus isolate Ggan-Ray unplaced genomic sca
  (625) ?       1.4   29.9   0.0  NC_045429.1    251685909 251686036 +  cm    no 0.36  Sarcophilus harrisii chromosome 4, mSarHar1.11, whole gen
  (626) ?       1.4   29.8   0.0  NW_006501701.1    528174    528007 -  cm    no 0.38  Peromyscus maniculatus bairdii unplaced genomic scaffold,
  (627) ?       1.4   29.8   0.6  NW_013658299.1    542110    542377 +  cm    no 0.37  Thamnophis sirtalis isolate EDBJR-23777 unplaced genomic 
  (628) ?       1.4   29.8   0.2  NW_005819892.1    291101    291303 +  cm    no 0.35  Latimeria chalumnae isolate SAIAB 97564 unplaced genomic 
  (629) ?       1.5   29.8   0.3  NW_018514732.1  12417234  12417365 +  cm    no 0.33  Aotus nancymaae isolate 86115 unplaced genomic scaffold, 
  (630) ?       1.5   29.8   0.0  NW_007727522.1     82975     82784 -  cm    no 0.47  Galeopterus variegatus unplaced genomic scaffold, G_varie
  (631) ?       1.5   29.8   0.4  NW_018734350.1   9971339   9971459 +  cm    no 0.31  Neomonachus schauinslandi unplaced genomic scaffold, ASM2
  (632) ?       1.5   29.8   0.0  NC_033662.1    111214635 111214768 +  cm    no 0.39  Microcebus murinus isolate mixed chromosome 3, Mmur_3.0, 
  (633) ?       1.5   29.8   0.0  NW_017308373.1    199727    199904 +  cm    no 0.38  Nanorana parkeri isolate BGI_ZX_2015 unplaced genomic sca
  (634) ?       1.5   29.8   0.2  NC_036449.1      3864032   3864222 +  cm    no 0.37  Xiphophorus maculatus strain JP 163 A chromosome 7, X_mac
  (635) ?       1.5   29.8   0.1  NW_005819123.1   1443129   1443439 +  cm    no 0.40  Latimeria chalumnae isolate SAIAB 97564 unplaced genomic 
  (636) ?       1.5   29.8   0.1  NW_006712171.1    160009    160137 +  cm    no 0.36  Panthera tigris altaica isolate TaeGuk unplaced genomic s
  (637) ?       1.5   29.8   0.1  NW_017619895.1   4975479   4975351 -  cm    no 0.36  Panthera pardus isolate Maewha unplaced genomic scaffold,
  (638) ?       1.5   29.7   1.2  NC_044356.1     19927553  19927694 +  cm    no 0.32  Archocentrus centrarchus isolate MPI-CPG fArcCen1 chromos
  (639) ?       1.5   29.7   0.0  NC_044032.1    271618418 271618693 +  cm    no 0.40  Microcaecilia unicolor chromosome 2, aMicUni1.1, whole ge
  (640) ?       1.5   29.7   0.0  NW_006501072.1   2230079   2229952 -  cm    no 0.50  Peromyscus maniculatus bairdii unplaced genomic scaffold,
  (641) ?       1.5   29.7   0.6  NW_006532550.1    137869    138041 +  cm    no 0.34  Python bivittatus unplaced genomic scaffold, Python_molur
  (642) ?       1.5   29.7   0.1  NC_036903.1    187755183 187755080 -  cm    no 0.31  Pongo abelii isolate Susie chromosome 1, Susie_PABv2, who
  (643) ?       1.5   29.7   0.4  NC_033665.1     94226307  94226425 +  cm    no 0.30  Microcebus murinus isolate mixed chromosome 6, Mmur_3.0, 
  (644) ?       1.5   29.7   0.2  NW_005820218.1    426725    426924 +  cm    no 0.38  Latimeria chalumnae isolate SAIAB 97564 unplaced genomic 
  (645) ?       1.6   29.7   0.4  NW_005819057.1   3067595   3067725 +  cm    no 0.33  Latimeria chalumnae isolate SAIAB 97564 unplaced genomic 
  (646) ?       1.6   29.7   0.0  NW_005819038.1   2180377   2180540 +  cm    no 0.37  Latimeria chalumnae isolate SAIAB 97564 unplaced genomic 
  (647) ?       1.6   29.7   0.1  NC_040239.1     27863750  27863861 +  cm    no 0.32  Xiphophorus couchianus chromosome 12, X_couchianus-1.0, w
  (648) ?       1.6   29.7   0.1  NC_043972.1     16231749  16231925 +  cm    no 0.36  Sphaeramia orbicularis chromosome 16, fSphaOr1.1, whole g
  (649) ?       1.6   29.6   0.1  NW_022662282.1   5002942   5002810 -  cm    no 0.32  Tyto alba alba unplaced genomic scaffold, genome_assembly
  (650) ?       1.6   29.6   0.0  NW_005819075.1   1265806   1266030 +  cm    no 0.38  Latimeria chalumnae isolate SAIAB 97564 unplaced genomic 
  (651) ?       1.6   29.6   0.8  NW_006295180.1   1290514   1290348 -  cm    no 0.32  Myotis davidii unplaced genomic scaffold, ASM32734v1 scaf
  (652) ?       1.7   29.6   0.6  NW_005856643.1   7333838   7333605 -  cm    no 0.36  Pelodiscus sinensis isolate Daiwa-1 unplaced genomic scaf
  (653) ?       1.7   29.6   6.1  NC_042621.1     96633602  96633726 +  cm    no 0.31  Rhinatrema bivittatum chromosome 7, aRhiBiv1.1, whole gen
  (654) ?       1.7   29.6   0.5  NC_043959.1     60545882  60545584 -  cm    no 0.41  Sphaeramia orbicularis chromosome 3, fSphaOr1.1, whole ge
  (655) ?       1.7   29.6   2.4  NW_005820333.1    177405    177646 +  cm    no 0.36  Latimeria chalumnae isolate SAIAB 97564 unplaced genomic 
  (656) ?       1.7   29.6   0.3  NW_005820810.1    248784    249050 +  cm    no 0.37  Latimeria chalumnae isolate SAIAB 97564 unplaced genomic 
  (657) ?       1.7   29.6   0.0  NW_005819174.1   1029868   1029728 -  cm    no 0.45  Latimeria chalumnae isolate SAIAB 97564 unplaced genomic 
  (658) ?       1.7   29.6   0.4  NC_031972.2     39109809  39109668 -  cm    no 0.32  Oreochromis niloticus isolate F11D_XX linkage group LG7, 
  (659) ?       1.7   29.6   0.4  NW_022255085.1    263254    263113 -  cm    no 0.32  Oreochromis aureus isolate CB-2016 unplaced genomic scaff
  (660) ?       1.7   29.6   0.0  NW_010684593.1     13111     13213 +  cm    no 0.43  Colius striatus isolate BGI_N325 unplaced genomic scaffol
  (661) ?       1.7   29.5   0.0  NC_043965.1     14969491  14969278 -  cm    no 0.38  Sphaeramia orbicularis chromosome 9, fSphaOr1.1, whole ge
  (662) ?       1.7   29.5   4.3  NC_041396.1     38144791  38144510 -  cm    no 0.34  Erpetoichthys calabaricus chromosome 3, fErpCal1.1, whole
  (663) ?       1.7   29.5   0.1  NW_017310609.1      5891      6227 +  cm    no 0.39  Nanorana parkeri isolate BGI_ZX_2015 unplaced genomic sca
  (664) ?       1.7   29.5   0.2  NW_018689683.1      1396      1527 +  cm    no 0.36  Meriones unguiculatus strain 243 unplaced genomic scaffol
  (665) ?       1.7   29.5   2.9  NW_020954556.1  43086660  43086812 +  cm    no 0.32  Vombatus ursinus unplaced genomic scaffold, bare-nosed wo
  (666) ?       1.8   29.5   0.6  NW_020940355.1  28612968  28613136 +  cm    no 0.34  Vombatus ursinus unplaced genomic scaffold, bare-nosed wo
  (667) ?       1.8   29.5   0.0  NW_020656129.1  42016539  42016330 -  cm    no 0.41  Ursus arctos horribilis isolate GAN/ISIS:MIG12-29695490/3
  (668) ?       1.8   29.5   0.0  NW_007907045.1  11136630  11136839 +  cm    no 0.41  Ursus maritimus isolate Baiyulong unplaced genomic scaffo
  (669) ?       1.8   29.5   0.0  NW_020884923.1   4499294   4499408 +  cm    no 0.34  Corapipo altera isolate COAL_440 unplaced genomic scaffol
  (670) ?       1.8   29.5   0.0  NC_000002.12   193550161 193550030 -  cm    no 0.45  Homo sapiens chromosome 2, GRCh38.p13 Primary Assembly
  (671) ?       1.8   29.5   0.0  NC_036881.1     80147358  80147227 -  cm    no 0.45  Pan troglodytes isolate Yerkes chimp pedigree #C0471 (Cli
  (672) ?       1.8   29.5   3.8  NW_012001042.1   4582905   4582772 -  cm    no 0.33  Cercocebus atys isolate FAK unplaced genomic scaffold, Ca
  (673) ?       1.8   29.5   1.8  NC_036851.1      9642103   9642240 +  cm    no 0.31  Salvelinus alpinus isolate IW2-2015 linkage group LG11, A
  (674) ?       1.8   29.5   0.3  NW_020455606.1    150249    150340 +  cm    no 0.33  Nothoprocta perdicaria isolate Ctin4 unplaced genomic sca
  (675) ?       1.8   29.5   0.0  NW_003852418.1   6202898   6203027 +  cm    no 0.48  Otolemur garnettii isolate 467f Iridium unplaced genomic 
  (676) ?       1.8   29.4   0.1  NC_041728.1    156412240 156412131 -  cm    no 0.32  Ornithorhynchus anatinus isolate Pmale09 chromosome 1, mO
  (677) ?       1.9   29.4   0.0  NC_042621.1    231694182 231694000 -  cm    no 0.43  Rhinatrema bivittatum chromosome 7, aRhiBiv1.1, whole gen
  (678) ?       1.9   29.4   2.9  NW_009060427.1     38114     37971 -  cm    no 0.32  Pelecanus crispus isolate BGI_N334 unplaced genomic scaff
  (679) ?       1.9   29.4   0.3  NW_005819314.1   1008982   1008836 -  cm    no 0.35  Latimeria chalumnae isolate SAIAB 97564 unplaced genomic 
  (680) ?       1.9   29.4   0.0  NW_009245497.1   1576103   1576261 +  cm    no 0.36  Cuculus canorus isolate BGI_N303 unplaced genomic scaffol
  (681) ?       1.9   29.4   0.2  NW_005819259.1   1795629   1795410 -  cm    no 0.36  Latimeria chalumnae isolate SAIAB 97564 unplaced genomic 
  (682) ?       1.9   29.4   0.1  NC_040908.1    137436643 137436491 -  cm    no 0.35  Phyllostomus discolor isolate MPI-MPIP mPhyDis1 chromosom
  (683) ?       1.9   29.4   0.3  NW_004535444.1   9116846   9116969 +  cm    no 0.33  Ochotona princeps isolate Ochotona princeps_07Jul2011 unp
  (684) ?       1.9   29.4   0.2  NW_020539937.1   2414495   2414207 -  cm    no 0.38  Urocitellus parryii isolate AGS 11-09-20 ecotype Arctic t
  (685) ?       1.9   29.4   1.2  NW_006389383.1     32197     32041 -  cm    no 0.32  Leptonychotes weddellii isolate WS11-02 unplaced genomic 
  (686) ?       1.9   29.4   2.0  NC_037339.1     80672129  80672290 +  cm    no 0.31  Bos taurus isolate L1 Dominette 01449 registration number
  (687) ?       1.9   29.4   0.0  NW_008825255.1   2005201   2005397 +  cm    no 0.37  Pygoscelis adeliae isolate BGI_AS28 unplaced genomic scaf
  (688) ?       1.9   29.4   1.1  NW_022205427.1   8049083   8049288 +  cm    no 0.34  Phasianus colchicus isolate SZU-A5-319 unplaced genomic s
  (689) ?         2   29.4   0.1  NW_012007035.1  20260425  20260236 -  cm    no 0.39  Cercocebus atys isolate FAK unplaced genomic scaffold, Ca
  (690) ?         2   29.4   0.0  NW_005857017.1    696459    696217 -  cm    no 0.42  Pelodiscus sinensis isolate Daiwa-1 unplaced genomic scaf
  (691) ?         2   29.4   6.7  NW_005856362.1   1944305   1944595 +  cm    no 0.35  Pelodiscus sinensis isolate Daiwa-1 unplaced genomic scaf
  (692) ?         2   29.3   0.3  NW_004569155.1   2212385   2212575 +  cm    no 0.41  Mustela putorius furo isolate ID#1420 breed Sable unplace
  (693) ?         2   29.3   0.0  NW_011047463.1   7396943   7396767 -  cm    no 0.50  Fukomys damarensis unplaced genomic scaffold, DMR_v1.0 sc
  (694) ?         2   29.3   0.1  NW_020955424.1    923464    923290 -  cm    no 0.35  Empidonax traillii isolate 1590-97213 ecotype Southwest s
  (695) ?         2   29.3   1.0  NW_020769335.1   3123033   3122902 -  cm    no 0.30  Pseudonaja textilis unplaced genomic scaffold, EBS10Xv2-P
  (696) ?         2   29.3   0.0  NW_014650706.1    595891    595780 -  cm    no 0.41  Sturnus vulgaris isolate 715 unplaced genomic scaffold, S
  (697) ?         2   29.3   0.0  NW_005821507.1     97029     96820 -  cm    no 0.40  Latimeria chalumnae isolate SAIAB 97564 unplaced genomic 
  (698) ?         2   29.3   0.1  NC_036454.1     12395990  12396149 +  cm    no 0.35  Xiphophorus maculatus strain JP 163 A chromosome 12, X_ma
  (699) ?         2   29.3   0.1  NW_005819355.1    358875    358675 -  cm    no 0.39  Latimeria chalumnae isolate SAIAB 97564 unplaced genomic 
  (700) ?         2   29.3   1.7  NW_020963145.1   3206095   3205973 -  cm    no 0.31  Marmota flaviventris isolate SJ_83 unplaced genomic scaff
  (701) ?       2.1   29.3   0.0  NC_042568.1     53979341  53979457 +  cm    no 0.41  Lonchura striata domestica isolate Mets1 chromosome 3, lo
  (702) ?       2.1   29.3   9.1  NW_018064741.1     78549     78326 -  cm    no 0.32  Rhincodon typus isolate Ralph unplaced genomic scaffold, 
  (703) ?       2.1   29.3   0.0  NT_176374.1      3503899   3503663 -  cm    no 0.43  Cavia porcellus strain inbred line 2N unplaced genomic sc
  (704) ?       2.1   29.3   0.0  NW_017306680.1   1054335   1054181 -  cm    no 0.40  Nanorana parkeri isolate BGI_ZX_2015 unplaced genomic sca
  (705) ?       2.1   29.3   0.7  NW_005820721.1    301594    301403 -  cm    no 0.35  Latimeria chalumnae isolate SAIAB 97564 unplaced genomic 
  (706) ?       2.1   29.3   0.0  NW_009647874.1   4860991   4861119 +  cm    no 0.34  Charadrius vociferus isolate BGI_N301 unplaced genomic sc
  (707) ?       2.1   29.3   0.1  NW_016107375.1  11317078  11316937 -  cm    no 0.35  Cebus capucinus imitator isolate Cc_AM_T3 unplaced genomi
  (708) ?       2.1   29.3   0.0  NW_005392886.1   1281340   1281490 +  cm    no 0.40  Bos mutus isolate yakQH1 unplaced genomic scaffold, BosGr
  (709) ?       2.1   29.3   0.4  NW_022044411.1  81517134  81517419 +  cm    no 0.37  Serinus canaria isolate sc_yellow_7_cibi ecotype domestic
  (710) ?       2.1   29.3   0.2  NC_044329.1     10391699  10391941 +  cm    no 0.39  Gopherus evgoodei ecotype Sinaloan lineage chromosome 8, 
  (711) ?       2.1   29.3   0.5  NC_042617.1    209330202 209330047 -  cm    no 0.35  Rhinatrema bivittatum chromosome 3, aRhiBiv1.1, whole gen
  (712) ?       2.1   29.2   0.0  NW_017619876.1  14755010  14754876 -  cm    no 0.35  Panthera pardus isolate Maewha unplaced genomic scaffold,
  (713) ?       2.1   29.2   4.5  NC_032672.1     43487197  43487306 +  cm    no 0.25  Bos indicus isolate QUIL7308 breed Nelore chromosome 23, 
  (714) ?       2.1   29.2   4.5  NC_037350.1     42946918  42947027 +  cm    no 0.25  Bos taurus isolate L1 Dominette 01449 registration number
  (715) ?       2.1   29.2   0.9  NC_044034.1    100338619 100338508 -  cm    no 0.33  Microcaecilia unicolor chromosome 4, aMicUni1.1, whole ge
  (716) ?       2.1   29.2   0.1  NC_043957.1     19301584  19301778 +  cm    no 0.35  Sphaeramia orbicularis chromosome 1, fSphaOr1.1, whole ge
  (717) ?       2.1   29.2   0.4  NC_044508.1      6463710   6463839 +  cm    no 0.32  Chanos chanos chromosome 14, fChaCha1.1, whole genome sho
  (718) ?       2.2   29.2   0.0  NW_006159949.1    515558    515782 +  cm    no 0.38  Tupaia chinensis unplaced genomic scaffold, TupChi_1.0 Sc
  (719) ?       2.2   29.2   0.0  NC_044402.1     93867972  93867841 -  cm    no 0.43  Nomascus leucogenys isolate Asia chromosome 22a, Asia_NLE
  (720) ?       2.2   29.2   0.0  NC_044037.1    286930987 286931101 +  cm    no 0.33  Microcaecilia unicolor chromosome 7, aMicUni1.1, whole ge
  (721) ?       2.2   29.2   2.3  NW_010560484.1      1094      1221 +  cm    no 0.29  Phaethon lepturus isolate BGI_N335 unplaced genomic scaff
  (722) ?       2.2   29.2   4.3  NC_043979.1     25944566  25944278 -  cm    no 0.36  Sphaeramia orbicularis chromosome 24, fSphaOr1.1, whole g
  (723) ?       2.2   29.2   1.7  NW_015386828.1    371727    371605 -  cm    no 0.28  Protobothrops mucrosquamatus isolate PMUCROS unplaced gen
  (724) ?       2.3   29.2   0.1  NW_017543379.1    536018    535875 -  cm    no 0.37  Cyprinus carpio unplaced genomic scaffold, common carp ge
  (725) ?       2.3   29.2   0.1  NW_018127986.1   1665206   1665055 -  cm    no 0.36  Monopterus albus unplaced genomic scaffold, M_albus_1.0 s
  (726) ?       2.3   29.1   0.0  NW_009227006.1     20823     20643 -  cm    no 0.37  Fulmarus glacialis isolate BGI_N327 unplaced genomic scaf
  (727) ?       2.3   29.1   6.8  NW_015554266.1    904742    904383 -  cm    no 0.36  Sinocyclocheilus anshuiensis isolate Anshui unplaced geno
  (728) ?       2.3   29.1   1.2  NW_015112847.1     40471     40352 -  cm    no 0.32  Poecilia latipinna isolate Pla-1442-1.1 unplaced genomic 
  (729) ?       2.3   29.1   1.2  NW_015095032.1    193147    193028 -  cm    no 0.32  Poecilia mexicana isolate Pme_1353_1.1 unplaced genomic s
  (730) ?       2.3   29.1   0.2  NC_040050.1     33193633  33193781 +  cm    no 0.36  Anas platyrhynchos isolate PK-2015 chromosome 5, IASCAAS_
  (731) ?       2.3   29.1   1.8  NW_005819191.1   1138856   1138544 -  cm    no 0.36  Latimeria chalumnae isolate SAIAB 97564 unplaced genomic 
  (732) ?       2.3   29.1   0.0  NW_020822615.1  14965109  14965248 +  cm    no 0.34  Cricetulus griseus strain 17A/GY chromosome 7 unlocalized
  (733) ?       2.3   29.1   0.4  NW_012001960.1    290854    291165 +  cm    no 0.38  Cercocebus atys isolate FAK unplaced genomic scaffold, Ca
  (734) ?       2.3   29.1   0.3  NW_005821114.1    197940    198088 +  cm    no 0.36  Latimeria chalumnae isolate SAIAB 97564 unplaced genomic 
  (735) ?       2.3   29.1   0.0  NW_020090638.1   6181358   6181486 +  cm    no 0.33  Desmodus rotundus isolate DRU21DN04 unplaced genomic scaf
  (736) ?       2.4   29.1   0.9  NC_043969.1     45012234  45012416 +  cm    no 0.35  Sphaeramia orbicularis chromosome 13, fSphaOr1.1, whole g
  (737) ?       2.4   29.1   0.2  NW_021144961.1      8255      8470 +  cm    no 0.36  Gouania willdenowi unplaced genomic scaffold, fGouWil2.1 
  (738) ?       2.4   29.1   9.4  NW_008627516.1      1426      1306 -  cm    no 0.24  Merops nubicus isolate BGI_N331 unplaced genomic scaffold
  (739) ?       2.4   29.1   0.0  NC_036800.1     16334254  16334450 +  cm    no 0.39  Maylandia zebra isolate #2_Kocher and #3_Kocher ecotype M
  (740) ?       2.4   29.1   1.2  NC_044016.1     24025468  24025586 +  cm    no 0.30  Aquila chrysaetos chrysaetos chromosome 13, bAquChr1.2, w
  (741) ?       2.4   29.1   0.3  NW_017306571.1    715921    716139 +  cm    no 0.36  Nanorana parkeri isolate BGI_ZX_2015 unplaced genomic sca
  (742) ?       2.4   29.1   1.9  NC_027302.1     25460305  25460163 -  cm    no 0.30  Salmo salar isolate Sally breed double haploid chromosome
  (743) ?       2.4   29.1   0.2  NW_005819345.1   1091556   1091828 +  cm    no 0.40  Latimeria chalumnae isolate SAIAB 97564 unplaced genomic 
  (744) ?       2.4   29.0   0.0  NC_042616.1    305309465 305309296 -  cm    no 0.41  Rhinatrema bivittatum chromosome 2, aRhiBiv1.1, whole gen
  (745) ?       2.4   29.0   0.2  NW_020453376.1    495548    495380 -  cm    no 0.36  Dromaius novaehollandiae isolate 6597 unplaced genomic sc
  (746) ?       2.5   29.0   0.0  NW_007259939.1    490527    490633 +  cm    no 0.38  Carlito syrichta isolate Samal-C Ts95f unplaced genomic s
  (747) ?       2.5   29.0   0.6  NW_012003361.1    734922    734754 -  cm    no 0.36  Cercocebus atys isolate FAK unplaced genomic scaffold, Ca
  (748) ?       2.5   29.0   0.2  NW_015389220.1     98115     98376 +  cm    no 0.37  Protobothrops mucrosquamatus isolate PMUCROS unplaced gen
  (749) ?       2.5   29.0   0.0  NW_006921744.1   5582819   5582605 -  cm    no 0.38  Orycteropus afer afer isolate SDZICR_OR568_19922 unplaced
  (750) ?       2.5   29.0   0.1  NW_020943070.1  19055597  19055728 +  cm    no 0.35  Vombatus ursinus unplaced genomic scaffold, bare-nosed wo
  (751) ?       2.5   29.0   0.0  NW_005819972.1    602276    601982 -  cm    no 0.41  Latimeria chalumnae isolate SAIAB 97564 unplaced genomic 
  (752) ?       2.5   29.0   3.3  NW_011509970.1   2206213   2205983 -  cm    no 0.33  Camelus bactrianus breed Alxa unplaced genomic scaffold, 
  (753) ?       2.5   29.0   3.3  NC_045702.1     79878582  79878812 +  cm    no 0.33  Camelus ferus isolate YT-003-E chromosome 7, BCGSAC_Cfer_
  (754) ?       2.5   29.0   0.1  NW_005820496.1    385612    385354 -  cm    no 0.41  Latimeria chalumnae isolate SAIAB 97564 unplaced genomic 
  (755) ?       2.5   29.0   0.0  NC_043966.1     39858471  39858559 +  cm    no 0.44  Sphaeramia orbicularis chromosome 10, fSphaOr1.1, whole g
  (756) ?       2.5   29.0   0.0  NC_045746.1     20935738  20935610 -  cm    no 0.36  Etheostoma spectabile isolate EspeVRDwgs_2016 chromosome 
  (757) ?       2.5   29.0   0.0  NC_031976.2     29735074  29734889 -  cm    no 0.40  Oreochromis niloticus isolate F11D_XX linkage group LG11,
  (758) ?       2.5   29.0   0.1  NC_022283.1    132574959 132575234 +  cm    no 0.45  Macaca fascicularis chromosome 12, Macaca_fascicularis_5.
  (759) ?       2.5   29.0   0.1  NW_017711418.1   9091395   9091190 -  cm    no 0.36  Alligator mississippiensis isolate KSC_2009_1 unplaced ge
  (760) ?       2.6   29.0   1.0  NW_020884908.1   8043451   8043339 -  cm    no 0.32  Corapipo altera isolate COAL_440 unplaced genomic scaffol
  (761) ?       2.6   29.0   0.4  NC_046221.1     19748766  19748929 +  cm    no 0.34  Catharus ustulatus isolate bCatUst1 chromosome 1, bCatUst
  (762) ?       2.6   29.0   0.2  NC_042626.1     15582538  15582699 +  cm    no 0.37  Rhinatrema bivittatum chromosome 12, aRhiBiv1.1, whole ge
  (763) ?       2.6   28.9   0.0  NC_041715.1     10800882  10801071 +  cm    no 0.41  Denticeps clupeoides chromosome 9, fDenClu1.1, whole geno
  (764) ?       2.6   28.9   0.0  NW_006921622.1   2245478   2245349 -  cm    no 0.38  Orycteropus afer afer isolate SDZICR_OR568_19922 unplaced
  (765) ?       2.6   28.9   0.6  NC_033670.1     52062544  52062673 +  cm    no 0.31  Microcebus murinus isolate mixed chromosome 11, Mmur_3.0,
  (766) ?       2.6   28.9   0.1  NW_020453759.1   4366456   4366343 -  cm    no 0.35  Dromaius novaehollandiae isolate 6597 unplaced genomic sc
  (767) ?       2.7   28.9   8.6  NW_006535631.1     80721     80539 -  cm    no 0.32  Python bivittatus unplaced genomic scaffold, Python_molur
  (768) ?       2.7   28.9   0.0  NW_004524653.1   4402098   4401924 -  cm    no 0.39  Octodon degus isolate 3935 unplaced genomic scaffold, Oct
  (769) ?       2.7   28.9   0.3  NC_046314.1     96580847  96580709 -  cm    no 0.37  Lacerta agilis isolate rLacAgi1 chromosome 3, rLacAgi1.pr
  (770) ?       2.7   28.9   0.2  NW_005819236.1     49010     48781 -  cm    no 0.37  Latimeria chalumnae isolate SAIAB 97564 unplaced genomic 
  (771) ?       2.7   28.9   0.5  NC_031972.2     27531227  27531358 +  cm    no 0.32  Oreochromis niloticus isolate F11D_XX linkage group LG7, 
  (772) ?       2.7   28.9   0.0  NW_011045242.1     88201     88433 +  cm    no 0.41  Fukomys damarensis unplaced genomic scaffold, DMR_v1.0 sc
  (773) ?       2.7   28.9   0.3  NW_005819317.1    514603    514830 +  cm    no 0.39  Latimeria chalumnae isolate SAIAB 97564 unplaced genomic 
  (774) ?       2.7   28.9   0.2  NW_005820416.1    121344    121199 -  cm    no 0.36  Latimeria chalumnae isolate SAIAB 97564 unplaced genomic 
  (775) ?       2.7   28.9   6.5  NW_022589739.1  14499119  14498998 -  cm    no 0.25  Phoca vitulina isolate PV1807 unplaced genomic scaffold, 
  (776) ?       2.7   28.9   3.7  NC_043962.1     23116709  23116511 -  cm    no 0.32  Sphaeramia orbicularis chromosome 6, fSphaOr1.1, whole ge
  (777) ?       2.7   28.9   1.8  NC_039311.1     20704907  20704818 -  cm    no 0.28  Astatotilapia calliptera chromosome 10, fAstCal1.2, whole
  (778) ?       2.8   28.9   0.0  NW_004535475.1   9676881   9676681 -  cm    no 0.49  Ochotona princeps isolate Ochotona princeps_07Jul2011 unp
  (779) ?       2.8   28.9   0.0  NW_011167587.1       539       313 -  cm    no 0.49  Meleagris gallopavo isolate NT-WF06-2002-E0010 breed Avia
  (780) ?       2.8   28.9   4.8  NC_046645.1      7550905   7551029 +  cm    no 0.28  Mastacembelus armatus chromosome 13, fMasArm1.2, whole ge
  (781) ?       2.8   28.9   0.0  NC_042627.1     66634120  66634219 +  cm    no 0.41  Rhinatrema bivittatum chromosome 13, aRhiBiv1.1, whole ge
  (782) ?       2.8   28.9   0.0  NW_017728914.1  24524531  24524352 -  cm    no 0.38  Crocodylus porosus isolate Cpor-Errol unplaced genomic sc
  (783) ?       2.8   28.8   1.2  NW_005821844.1    247661    247554 -  cm    no 0.29  Latimeria chalumnae isolate SAIAB 97564 unplaced genomic 
  (784) ?       2.8   28.8   0.9  NW_003218682.1    170738    170888 +  cm    no 0.32  Ailuropoda melanoleuca unplaced genomic scaffold, AilMel_
  (785) ?       2.8   28.8   0.1  NW_009882381.1      5184      5465 +  cm    no 0.40  Leptosomus discolor isolate BGI_N330 unplaced genomic sca
  (786) ?       2.8   28.8   0.0  NW_017619938.1   5563135   5562831 -  cm    no 0.42  Panthera pardus isolate Maewha unplaced genomic scaffold,
  (787) ?       2.8   28.8   0.2  NW_012117154.1   2143588   2143299 -  cm    no 0.39  Colobus angolensis palliatus isolate OR3802 unplaced geno
  (788) ?       2.8   28.8   0.5  NC_043987.1      7067226   7067367 +  cm    no 0.32  Myripristis murdjan chromosome 8, fMyrMur1.1, whole genom
  (789) ?       2.8   28.8   0.1  NW_009954215.1   5592596   5592765 +  cm    no 0.36  Chaetura pelagica isolate M959 unplaced genomic scaffold,
  (790) ?       2.9   28.8   2.9  NW_012234311.1   1334627   1334816 +  cm    no 0.33  Fundulus heteroclitus isolate Maine unplaced genomic scaf
  (791) ?       2.9   28.8   0.0  NW_011046425.1   1065538   1065691 +  cm    no 0.52  Fukomys damarensis unplaced genomic scaffold, DMR_v1.0 sc
  (792) ?       2.9   28.8   0.0  NC_043961.1     20199753  20199847 +  cm    no 0.41  Sphaeramia orbicularis chromosome 5, fSphaOr1.1, whole ge
  (793) ?       2.9   28.8   1.0  NW_005821638.1    101464    101208 -  cm    no 0.35  Latimeria chalumnae isolate SAIAB 97564 unplaced genomic 
  (794) ?       2.9   28.8   0.2  NW_005821071.1    101417    101192 -  cm    no 0.37  Latimeria chalumnae isolate SAIAB 97564 unplaced genomic 
  (795) ?       2.9   28.8   2.9  NW_011544912.1  10012470  10012709 +  cm    no 0.34  Camelus bactrianus breed Alxa unplaced genomic scaffold, 
  (796) ?       2.9   28.8   2.9  NC_045715.1     35828913  35829152 +  cm    no 0.34  Camelus ferus isolate YT-003-E chromosome 20, BCGSAC_Cfer
  (797) ?       2.9   28.8   1.4  NC_046070.1     23947192  23946938 -  cm    no 0.35  Petromyzon marinus isolate kPetMar1 chromosome 2, kPetMar
  (798) ?         3   28.8   0.0  NC_019871.2      8203550   8203677 +  cm    no 0.37  Oryzias latipes chromosome 13, ASM223467v1
  (799) ?         3   28.8   0.0  NW_005396213.1    432683    432526 -  cm    no 0.37  Bos mutus isolate yakQH1 unplaced genomic scaffold, BosGr
  (800) ?         3   28.8   1.2  NW_015386332.1   1061246   1061125 -  cm    no 0.31  Protobothrops mucrosquamatus isolate PMUCROS unplaced gen
  (801) ?         3   28.8   0.0  NW_021630527.1   1548784   1548567 -  cm    no 0.53  Peromyscus leucopus breed LL Stock unplaced genomic scaff
  (802) ?         3   28.7   0.0  NC_013903.1     56993322  56993073 -  cm    no 0.39  Callithrix jacchus chromosome 8, Callithrix jacchus-3.2, 
  (803) ?       3.1   28.7   0.0  NC_044031.1    656168243 656168074 -  cm    no 0.47  Microcaecilia unicolor chromosome 1, aMicUni1.1, whole ge
  (804) ?       3.1   28.7   0.6  NC_040268.1     44238376  44238258 -  cm    no 0.30  Ovis aries strain OAR_USU_Benz2616 breed Rambouillet chro
  (805) ?       3.1   28.7   3.6  NW_005854602.1    105664    106022 +  cm    no 0.36  Pelodiscus sinensis isolate Daiwa-1 unplaced genomic scaf
  (806) ?       3.1   28.7   0.5  NC_042620.1    242764812 242764968 +  cm    no 0.36  Rhinatrema bivittatum chromosome 6, aRhiBiv1.1, whole gen
  (807) ?       3.1   28.7   0.1  NW_005821986.1    184298    184399 +  cm    no 0.32  Latimeria chalumnae isolate SAIAB 97564 unplaced genomic 
  (808) ?       3.1   28.7   0.0  NW_020096100.1  15952684  15952820 +  cm    no 0.42  Oryzias melastigma strain HK-1 unplaced genomic scaffold,
  (809) ?       3.2   28.7   1.4  NC_043966.1     47583693  47583573 -  cm    no 0.34  Sphaeramia orbicularis chromosome 10, fSphaOr1.1, whole g
  (810) ?       3.2   28.6   2.2  NC_044307.1     70008442  70008557 +  cm    no 0.28  Lynx canadensis isolate LIC74 chromosome B2, mLynCan4_v1.
  (811) ?       3.2   28.6   0.2  NC_037670.1     24387072  24387361 +  cm    no 0.39  Theropithecus gelada isolate Dixy chromosome 3, Tgel_1.0,
  (812) ?       3.2   28.6   3.2  NC_034607.1     29742627  29742464 -  cm    no 0.34  Mus pahari chromosome 18, PAHARI_EIJ_v1.1, whole genome s
  (813) ?       3.3   28.6   0.0  NC_031768.1     90786857  90786738 -  cm    no 0.38  Parus major isolate Abel chromosome 1, Parus_major1.1, wh
  (814) ?       3.3   28.6   0.1  NW_015351210.1  25870261  25870111 -  cm    no 0.37  Marmota marmota marmota unplaced genomic scaffold, marMar
  (815) ?       3.3   28.6   4.0  NW_008618086.1     74301     74428 +  cm    no 0.28  Merops nubicus isolate BGI_N331 unplaced genomic scaffold
  (816) ?       3.3   28.6   0.9  NW_019368796.1      3153      3338 +  cm    no 0.34  Felis catus isolate Cinnamon breed Abyssinian unplaced ge
  (817) ?       3.3   28.6   0.1  NW_011495070.1   1327349   1327234 -  cm    no 0.34  Bison bison bison isolate TAMUID 2011002044 unplaced geno
  (818) ?       3.3   28.6   0.0  NW_005819391.1    650842    650742 -  cm    no 0.39  Latimeria chalumnae isolate SAIAB 97564 unplaced genomic 
  (819) ?       3.4   28.6   1.4  NC_036451.1     22798656  22798795 +  cm    no 0.31  Xiphophorus maculatus strain JP 163 A chromosome 9, X_mac
  (820) ?       3.4   28.6   0.5  NW_006272003.1  16788854  16788972 +  cm    no 0.32  Neolamprologus brichardi isolate N.brichardi 1_Salsburger
  (821) ?       3.4   28.6   0.0  NC_044032.1    229695512 229695682 +  cm    no 0.42  Microcaecilia unicolor chromosome 2, aMicUni1.1, whole ge
  (822) ?       3.4   28.5   5.3  NC_043970.1     40771425  40771163 -  cm    no 0.34  Sphaeramia orbicularis chromosome 14, fSphaOr1.1, whole g
  (823) ?       3.4   28.5   0.3  NC_013900.1     77252249  77252112 -  cm    no 0.33  Callithrix jacchus chromosome 5, Callithrix jacchus-3.2, 
  (824) ?       3.4   28.5   0.4  NC_044391.1      1372558   1372353 -  cm    no 0.35  Nomascus leucogenys isolate Asia chromosome 11, Asia_NLE_
  (825) ?       3.4   28.5   0.3  NC_000008.11    48558440  48558320 -  cm    no 0.40  Homo sapiens chromosome 8, GRCh38.p13 Primary Assembly
  (826) ?       3.4   28.5   0.3  NC_036887.1     46440229  46440109 -  cm    no 0.40  Pan troglodytes isolate Yerkes chimp pedigree #C0471 (Cli
  (827) ?       3.4   28.5   0.3  NC_027876.1     42371623  42371503 -  cm    no 0.40  Pan paniscus isolate Ulindi chromosome 8, panpan1.1, whol
  (828) ?       3.4   28.5   1.4  NW_005858157.1   2451360   2451485 +  cm    no 0.33  Pelodiscus sinensis isolate Daiwa-1 unplaced genomic scaf
  (829) ?       3.4   28.5   0.0  NC_044283.2     44362859  44362721 -  cm    no 0.35  Strigops habroptila isolate Jane chromosome 7, bStrHab1.2
  (830) ?       3.5   28.5   0.3  NC_045635.1      7905332   7905440 +  cm    no 0.30  Mustela erminea isolate mMusErm1 chromosome X, mMusErm1.P
  (831) ?       3.5   28.5   1.8  NW_005822462.1     35041     35334 +  cm    no 0.38  Latimeria chalumnae isolate SAIAB 97564 unplaced genomic 
  (832) ?       3.5   28.5   0.0  NW_007253068.1     25504     25618 +  cm    no 0.40  Carlito syrichta isolate Samal-C Ts95f unplaced genomic s
  (833) ?       3.5   28.5   0.3  NW_005820482.1    253937    253684 -  cm    no 0.38  Latimeria chalumnae isolate SAIAB 97564 unplaced genomic 
  (834) ?       3.5   28.5   0.2  NC_031769.1     18837279  18837442 +  cm    no 0.34  Parus major isolate Abel chromosome 2, Parus_major1.1, wh
  (835) ?       3.5   28.5   0.1  NW_015351423.1    309332    309204 -  cm    no 0.33  Marmota marmota marmota unplaced genomic scaffold, marMar
  (836) ?       3.5   28.5   6.1  NW_004444098.1   3079218   3078949 -  cm    no 0.36  Trichechus manatus latirostris isolate Lorelei unplaced g
  (837) ?       3.5   28.5   0.1  NW_022631020.1   6600346   6600226 -  cm    no 0.31  Lontra canadensis isolate GAN:19392208 unplaced genomic s
  (838) ?       3.5   28.5   0.0  NC_010447.5     62981418  62981578 +  cm    no 0.42  Sus scrofa isolate TJ Tabasco breed Duroc chromosome 5, S
  (839) ?       3.5   28.5   0.1  NC_021674.1     65460777  65460680 -  cm    no 0.35  Ficedula albicollis isolate OC2 chromosome 3, FicAlb1.5, 
  (840) ?       3.5   28.5   0.3  NC_044979.1    174080901 174080612 -  cm    no 0.39  Papio anubis isolate 15944 chromosome 4, Panubis1.0, whol
  (841) ?       3.6   28.5   0.0  NC_044364.1     19790294  19790426 +  cm    no 0.36  Archocentrus centrarchus isolate MPI-CPG fArcCen1 chromos
  (842) ?       3.6   28.5   0.5  NC_022291.1     65351594  65351724 +  cm    no 0.31  Macaca fascicularis chromosome 20, Macaca_fascicularis_5.
  (843) ?       3.6   28.5   1.5  NW_019174704.1   2489624   2489731 +  cm    no 0.34  Seriola dumerili isolate Sdu_G_001 unplaced genomic scaff
  (844) ?       3.6   28.5   0.8  NC_042615.1    367747878 367747724 -  cm    no 0.35  Rhinatrema bivittatum chromosome 1, aRhiBiv1.1, whole gen
  (845) ?       3.6   28.5   0.9  NC_042618.1    198365500 198365343 -  cm    no 0.38  Rhinatrema bivittatum chromosome 4, aRhiBiv1.1, whole gen
  (846) ?       3.6   28.5   0.8  NC_010453.5     23223825  23223682 -  cm    no 0.33  Sus scrofa isolate TJ Tabasco breed Duroc chromosome 11, 
  (847) ?       3.7   28.5   0.1  NW_005819927.1    395666    395555 -  cm    no 0.32  Latimeria chalumnae isolate SAIAB 97564 unplaced genomic 
  (848) ?       3.7   28.4   0.0  NW_004444021.1   4213678   4213862 +  cm    no 0.41  Trichechus manatus latirostris isolate Lorelei unplaced g
  (849) ?       3.7   28.4   0.0  NW_011359125.1    413106    412812 -  cm    no 0.44  Notothenia coriiceps isolate Sejong01 unplaced genomic sc
  (850) ?       3.7   28.4   0.1  NC_036454.1     28869282  28869413 +  cm    no 0.33  Xiphophorus maculatus strain JP 163 A chromosome 12, X_ma
  (851) ?       3.7   28.4   0.1  NW_005820263.1    224452    224632 +  cm    no 0.39  Latimeria chalumnae isolate SAIAB 97564 unplaced genomic 
  (852) ?       3.7   28.4   0.4  NW_004569209.1   1483984   1484092 +  cm    no 0.30  Mustela putorius furo isolate ID#1420 breed Sable unplace
  (853) ?       3.8   28.4   0.1  NW_015351278.1   2978773   2978550 -  cm    no 0.39  Marmota marmota marmota unplaced genomic scaffold, marMar
  (854) ?       3.8   28.4   2.4  NW_021630323.1   2705806   2706018 +  cm    no 0.34  Peromyscus leucopus breed LL Stock unplaced genomic scaff
  (855) ?       3.8   28.4   0.0  NW_005819730.1    837487    837687 +  cm    no 0.41  Latimeria chalumnae isolate SAIAB 97564 unplaced genomic 
  (856) ?       3.8   28.4   0.0  NC_043957.1     17398675  17398434 -  cm    no 0.39  Sphaeramia orbicularis chromosome 1, fSphaOr1.1, whole ge
  (857) ?       3.8   28.4   0.0  NC_043974.1      9726919   9727092 +  cm    no 0.36  Sphaeramia orbicularis chromosome 18, fSphaOr1.1, whole g
  (858) ?       3.8   28.4   0.0  NC_045443.1    108844327 108844476 +  cm    no 0.45  Piliocolobus tephrosceles isolate RC106 chromosome 10, AS
  (859) ?       3.8   28.4   0.0  NC_040021.1      4836441   4836608 +  cm    no 0.38  Larimichthys crocea isolate SSNF chromosome XI, L_crocea_
  (860) ?       3.9   28.4   1.6  NW_017804845.1    238710    238606 -  cm    no 0.29  Hippocampus comes isolate QL1 unplaced genomic scaffold, 
  (861) ?       3.9   28.4   0.0  NW_011044745.1   1045468   1045627 +  cm    no 0.44  Fukomys damarensis unplaced genomic scaffold, DMR_v1.0 sc
  (862) ?       3.9   28.4   3.3  NC_000023.11   147778754 147778893 +  cm    no 0.31  Homo sapiens chromosome X, GRCh38.p13 Primary Assembly
  (863) ?       3.9   28.4   2.7  NW_020824201.1  19457290  19457434 +  cm    no 0.32  Pangasianodon hypophthalmus isolate VN_RIA2_2014 unplaced
  (864) ?       3.9   28.4   0.0  NW_012107697.1   6587848   6587497 -  cm    no 0.44  Mandrillus leucophaeus isolate KB7577 unplaced genomic sc
  (865) ?       3.9   28.4   0.0  NW_011047885.1    653556    653291 -  cm    no 0.42  Fukomys damarensis unplaced genomic scaffold, DMR_v1.0 sc
  (866) ?       3.9   28.3   0.3  NC_043964.1     17529668  17529506 -  cm    no 0.34  Sphaeramia orbicularis chromosome 8, fSphaOr1.1, whole ge
  (867) ?       3.9   28.3   0.3  NC_041744.1     29964679  29964787 +  cm    no 0.29  Ornithorhynchus anatinus isolate Pmale09 chromosome 17, m
  (868) ?       3.9   28.3   0.0  NC_043968.1     58901576  58901686 +  cm    no 0.39  Sphaeramia orbicularis chromosome 12, fSphaOr1.1, whole g
  (869) ?       3.9   28.3   0.2  NC_044281.2     37246349  37246239 -  cm    no 0.32  Strigops habroptila isolate Jane chromosome 5, bStrHab1.2
  (870) ?         4   28.3   0.2  NC_042567.1     19640530  19640691 +  cm    no 0.34  Lonchura striata domestica isolate Mets1 chromosome 2, lo
  (871) ?         4   28.3   1.5  NC_043714.1     35790874  35791065 +  cm    no 0.33  Suricata suricatta isolate VVHF042 chromosome 15, meerkat
  (872) ?         4   28.3   0.6  AC_000071.1     96240103  96240241 +  cm    no 0.31  Rattus norvegicus strain BN; Sprague-Dawley chromosome 3,
  (873) ?         4   28.3   0.1  NC_032666.1     25543315  25543430 +  cm    no 0.33  Bos indicus isolate QUIL7308 breed Nelore chromosome 17, 
  (874) ?         4   28.3   0.1  NC_022287.1     44495589  44495803 +  cm    no 0.40  Macaca fascicularis chromosome 16, Macaca_fascicularis_5.
  (875) ?         4   28.3   0.2  NW_018150957.1   1551889   1552007 +  cm    no 0.34  Pogona vitticeps unplaced genomic scaffold, pvi1.1.0 cont
  (876) ?         4   28.3   0.2  NW_005853333.1   2383057   2382774 -  cm    no 0.38  Pelodiscus sinensis isolate Daiwa-1 unplaced genomic scaf
  (877) ?       4.1   28.3   0.1  NW_020896365.1      1966      1704 -  cm    no 0.38  Pipra filicauda isolate LSUMZ 115617 unplaced genomic sca
  (878) ?       4.1   28.3   0.0  NT_176296.1      2043311   2043496 +  cm    no 0.47  Cavia porcellus strain inbred line 2N unplaced genomic sc
  (879) ?       4.1   28.3   4.0  NW_005819438.1    801479    801217 -  cm    no 0.37  Latimeria chalumnae isolate SAIAB 97564 unplaced genomic 
  (880) ?       4.1   28.3   0.3  NC_044253.1     13278092  13278190 +  cm    no 0.31  Calypte anna isolate BGI_N300 chromosome 7, bCalAnn1_v1.p
  (881) ?       4.1   28.3   2.1  NC_040228.1     12551387  12551522 +  cm    no 0.29  Xiphophorus couchianus chromosome 1, X_couchianus-1.0, wh
  (882) ?       4.1   28.3   4.1  NW_005851763.1   3442500   3442767 +  cm    no 0.35  Pelodiscus sinensis isolate Daiwa-1 unplaced genomic scaf
  (883) ?       4.2   28.3   0.0  NW_004524891.1   1173590   1173908 +  cm    no 0.48  Octodon degus isolate 3935 unplaced genomic scaffold, Oct
  (884) ?       4.2   28.3   0.0  NW_009901180.1    527670    527780 +  cm    no 0.33  Opisthocomus hoazin isolate BGI_N306 unplaced genomic sca
  (885) ?       4.2   28.3   9.0  NW_019154092.1  45733620  45733812 +  cm    no 0.30  Enhydra lutris kenyoni isolate GAN:26980312 unplaced geno
  (886) ?       4.2   28.3   0.0  NC_036444.1      9822145   9822296 +  cm    no 0.42  Xiphophorus maculatus strain JP 163 A chromosome 2, X_mac
  (887) ?       4.2   28.2   0.8  NC_042584.1     10900620  10900800 +  cm    no 0.34  Lonchura striata domestica isolate Mets1 chromosome 19, l
  (888) ?       4.2   28.2   1.7  NC_044261.1      4593378   4593550 +  cm    no 0.34  Calypte anna isolate BGI_N300 chromosome 15, bCalAnn1_v1.
  (889) ?       4.2   28.2   1.3  NW_019525017.1    575364    575211 -  cm    no 0.32  Seriola lalandi dorsalis isolate HSWRI2012SDOR001 ecotype
  (890) ?       4.2   28.2   0.1  NC_045678.1      4038762   4038937 +  cm    no 0.38  Xiphophorus hellerii strain 12219 chromosome 7, Xiphophor
  (891) ?       4.3   28.2   0.0  NW_017306363.1    917728    917904 +  cm    no 0.42  Nanorana parkeri isolate BGI_ZX_2015 unplaced genomic sca
  (892) ?       4.3   28.2   0.1  NW_022681459.1  25765156  25764867 -  cm    no 0.39  Trachypithecus francoisi isolate TF-2019V2 unplaced genom
  (893) ?       4.3   28.2   0.0  NW_017306752.1    984134    984311 +  cm    no 0.43  Nanorana parkeri isolate BGI_ZX_2015 unplaced genomic sca
  (894) ?       4.3   28.2   0.0  NW_005822952.1     30377     30228 -  cm    no 0.37  Latimeria chalumnae isolate SAIAB 97564 unplaced genomic 
  (895) ?       4.3   28.2   3.8  NW_005825436.1     10616     10443 -  cm    no 0.32  Latimeria chalumnae isolate SAIAB 97564 unplaced genomic 
  (896) ?       4.3   28.2   0.0  NW_005819221.1   1835503   1835699 +  cm    no 0.39  Latimeria chalumnae isolate SAIAB 97564 unplaced genomic 
  (897) ?       4.3   28.2   0.1  NW_022280050.1    823562    823721 +  cm    no 0.36  Anarrhichthys ocellatus isolate YVR2014 unplaced genomic 
  (898) ?       4.3   28.2   0.1  NW_006711846.1    760409    760535 +  cm    no 0.35  Panthera tigris altaica isolate TaeGuk unplaced genomic s
  (899) ?       4.3   28.2   0.1  NW_021964165.1  18262451  18262744 +  cm    no 0.43  Vicugna pacos isolate Carlotta (AHFN-0088) chromosome 6 u
  (900) ?       4.3   28.2   0.5  NW_003573421.1  42660155  42660004 -  cm    no 0.32  Loxodonta africana isolate ISIS603380 unplaced genomic sc
  (901) ?       4.3   28.2   1.5  NC_040075.1     69502027  69501843 -  cm    no 0.34  Anas platyrhynchos isolate PK-2015 chromosome Z, IASCAAS_
  (902) ?       4.4   28.2   0.0  NW_018510514.1  26661095  26660999 -  cm    no 0.36  Aotus nancymaae isolate 86115 unplaced genomic scaffold, 
  (903) ?       4.4   28.2   0.1  NW_017711331.1   7534788   7534626 -  cm    no 0.34  Alligator mississippiensis isolate KSC_2009_1 unplaced ge
  (904) ?       4.4   28.2   1.1  NW_019154093.1  63389438  63389564 +  cm    no 0.33  Enhydra lutris kenyoni isolate GAN:26980312 unplaced geno
  (905) ?       4.4   28.2   4.6  NW_006203464.1    773628    773462 -  cm    no 0.31  Tupaia chinensis unplaced genomic scaffold, TupChi_1.0 Sc
  (906) ?       4.4   28.2   0.8  NW_003852463.1   5907137   5906922 -  cm    no 0.35  Otolemur garnettii isolate 467f Iridium unplaced genomic 
  (907) ?       4.4   28.2   2.1  NC_045171.1      9796805   9796924 +  cm    no 0.36  Clupea harengus chromosome 20, Ch_v2.0.2, whole genome sh
  (908) ?       4.4   28.2   0.0  NW_017306388.1   2197198   2197069 -  cm    no 0.35  Nanorana parkeri isolate BGI_ZX_2015 unplaced genomic sca
  (909) ?       4.4   28.2   1.1  NC_042615.1    278346149 278346312 +  cm    no 0.36  Rhinatrema bivittatum chromosome 1, aRhiBiv1.1, whole gen
  (910) ?       4.4   28.2   0.0  NC_035905.1     23550451  23550627 +  cm    no 0.41  Astyanax mexicanus chromosome 9, Astyanax_mexicanus-2.0, 
  (911) ?       4.5   28.2   0.0  NC_021678.1     10087662  10087792 +  cm    no 0.34  Ficedula albicollis isolate OC2 chromosome 6, FicAlb1.5, 
  (912) ?       4.5   28.2   0.2  NC_025984.4     14919849  14919728 -  cm    no 0.33  Esox lucius isolate Castlegar BC 2017 Female #2 linkage g
  (913) ?       4.5   28.2   0.0  NW_005819464.1    912307    912603 +  cm    no 0.40  Latimeria chalumnae isolate SAIAB 97564 unplaced genomic 
  (914) ?       4.5   28.2   1.1  NC_032660.1     92122666  92122794 +  cm    no 0.32  Bos indicus isolate QUIL7308 breed Nelore chromosome 11, 
  (915) ?       4.5   28.2   0.3  NW_006803995.1   1442630   1442505 -  cm    no 0.34  Erinaceus europaeus isolate Erinaceus europaeus_13Jul2011
  (916) ?       4.5   28.1   0.0  NC_046155.1    136381512 136381303 -  cm    no 0.45  Rattus rattus isolate New Zealand chromosome 2, Rrattus_C
  (917) ?       4.5   28.1   0.8  NC_042622.1    144134613 144134774 +  cm    no 0.36  Rhinatrema bivittatum chromosome 8, aRhiBiv1.1, whole gen
  (918) ?       4.5   28.1   0.2  NW_022678986.1   7539780   7539645 -  cm    no 0.41  Tyto alba alba unplaced genomic scaffold, genome_assembly
  (919) ?       4.6   28.1   1.9  NC_021674.1     21079547  21079699 +  cm    no 0.32  Ficedula albicollis isolate OC2 chromosome 3, FicAlb1.5, 
  (920) ?       4.6   28.1   0.3  NW_010588552.1     83234     83122 -  cm    no 0.32  Tinamus guttatus isolate BGI_N309 unplaced genomic scaffo
  (921) ?       4.6   28.1   0.0  NC_024321.1     12379330  12379214 -  cm    no 0.38  Cynoglossus semilaevis isolate Cse_v1.0 chromosome 15, Cs
  (922) ?       4.6   28.1   1.8  NW_020799110.1  13174409  13174594 +  cm    no 0.33  Athene cunicularia isolate RWA chromosome 9 unlocalized g
  (923) ?       4.6   28.1   0.0  NW_017538899.1     10903     10999 +  cm    no 0.37  Cyprinus carpio unplaced genomic scaffold, common carp ge
  (924) ?       4.6   28.1   1.0  NW_015090828.1  10523425  10523285 -  cm    no 0.38  Calidris pugnax isolate Ruff unplaced genomic scaffold, A
  (925) ?       4.7   28.1   0.0  NC_033662.1     89653613  89653371 -  cm    no 0.43  Microcebus murinus isolate mixed chromosome 3, Mmur_3.0, 
  (926) ?       4.7   28.1   0.0  NC_044039.1     58812166  58811916 -  cm    no 0.43  Microcaecilia unicolor chromosome 9, aMicUni1.1, whole ge
  (927) ?       4.7   28.1   0.0  NW_006800159.1    946975    947157 +  cm    no 0.39  Poecilia formosa unplaced genomic scaffold, Poecilia_form
  (928) ?       4.7   28.1   0.0  NC_043985.1     30804461  30804678 +  cm    no 0.45  Myripristis murdjan chromosome 6, fMyrMur1.1, whole genom
  (929) ?       4.7   28.1   0.0  NC_042617.1    503757018 503756905 -  cm    no 0.34  Rhinatrema bivittatum chromosome 3, aRhiBiv1.1, whole gen
  (930) ?       4.7   28.1   0.0  NW_008823889.1    986614    986489 -  cm    no 0.40  Pygoscelis adeliae isolate BGI_AS28 unplaced genomic scaf
  (931) ?       4.8   28.1   0.0  NW_005851518.1   1006066   1006194 +  cm    no 0.42  Pelodiscus sinensis isolate Daiwa-1 unplaced genomic scaf
  (932) ?       4.8   28.1   0.5  NC_042514.1     16988171  16987994 -  cm    no 0.35  Echeneis naucrates chromosome 4, fEcheNa1.1, whole genome
  (933) ?       4.8   28.1   3.7  NW_015351214.1  33898731  33898884 +  cm    no 0.32  Marmota marmota marmota unplaced genomic scaffold, marMar
  (934) ?       4.8   28.1   1.2  NC_041406.1    124529597 124529718 +  cm    no 0.34  Erpetoichthys calabaricus chromosome 13, fErpCal1.1, whol
  (935) ?       4.8   28.1   0.3  NW_004994309.1   1307116   1306975 -  cm    no 0.34  Falco cherrug unplaced genomic scaffold, F_cherrug_v1.0 s
  (936) ?       4.8   28.1   8.5  NC_045675.1     28940292  28940087 -  cm    no 0.30  Xiphophorus hellerii strain 12219 chromosome 4, Xiphophor
  (937) ?       4.8   28.0   0.0  NC_010446.5     31717439  31717560 +  cm    no 0.35  Sus scrofa isolate TJ Tabasco breed Duroc chromosome 4, S
  (938) ?       4.8   28.0   0.0  NW_015090868.1   1553412   1553271 -  cm    no 0.39  Calidris pugnax isolate Ruff unplaced genomic scaffold, A
  (939) ?       4.9   28.0   0.0  NC_044032.1    414205963 414206078 +  cm    no 0.47  Microcaecilia unicolor chromosome 2, aMicUni1.1, whole ge
  (940) ?       4.9   28.0   1.0  NW_022681455.1 117746989 117747119 +  cm    no 0.30  Trachypithecus francoisi isolate TF-2019V2 unplaced genom
  (941) ?       4.9   28.0   0.0  NW_016694884.1    326734    326617 -  cm    no 0.36  Xenopus laevis strain J unplaced genomic scaffold, Xenopu
  (942) ?       4.9   28.0   0.1  NW_022437148.1    847820    847982 +  cm    no 0.34  Sapajus apella isolate SASKATOON/1434 unplaced genomic sc
  (943) ?       4.9   28.0   0.1  NW_012234376.1   1722144   1721990 -  cm    no 0.35  Fundulus heteroclitus isolate Maine unplaced genomic scaf
  (944) ?       4.9   28.0   0.7  NW_016094242.1   9693950   9693817 -  cm    no 0.31  Kryptolebias marmoratus isolate JLee-2015 unplaced genomi
  (945) ?       4.9   28.0   0.3  NC_040267.1     55885447  55885352 -  cm    no 0.32  Ovis aries strain OAR_USU_Benz2616 breed Rambouillet chro
  (946) ?       4.9   28.0   0.4  NW_006628406.1    302617    302327 -  cm    no 0.37  Chelonia mydas unplaced genomic scaffold, CheMyd_1.0 scaf
  (947) ?       4.9   28.0   2.2  NW_015494710.1   2259317   2259119 -  cm    no 0.34  Rousettus aegyptiacus isolate 1219 unplaced genomic scaff
  (948) ?       4.9   28.0   0.0  NW_005820230.1    608800    608971 +  cm    no 0.40  Latimeria chalumnae isolate SAIAB 97564 unplaced genomic 
  (949) ?       4.9   28.0   0.2  NW_022196891.1  54427342  54427629 +  cm    no 0.39  Mastomys coucha isolate ucsf_1 unplaced genomic scaffold,
  (950) ?       4.9   28.0   0.2  NW_005823868.1     48089     47903 -  cm    no 0.36  Latimeria chalumnae isolate SAIAB 97564 unplaced genomic 
  (951) ?       4.9   28.0   0.1  NW_022196903.1 106825542 106825396 -  cm    no 0.37  Mastomys coucha isolate ucsf_1 unplaced genomic scaffold,
  (952) ?         5   28.0   0.4  NW_020267596.1  20408292  20408200 -  cm    no 0.29  Canis lupus dingo isolate Sandy unplaced genomic scaffold
  (953) ?         5   28.0   0.5  NC_023665.1     59090978  59091289 +  cm    no 0.38  Chlorocebus sabaeus isolate 1994-021 chromosome 24, Chlor
  (954) ?         5   28.0   0.1  NW_003573475.1   7536403   7536277 -  cm    no 0.37  Loxodonta africana isolate ISIS603380 unplaced genomic sc
  (955) ?         5   28.0   0.2  NC_042622.1    242838614 242838770 +  cm    no 0.37  Rhinatrema bivittatum chromosome 8, aRhiBiv1.1, whole gen
  (956) ?         5   28.0   1.5  NC_042631.1     30204395  30204503 +  cm    no 0.29  Rhinatrema bivittatum chromosome 17, aRhiBiv1.1, whole ge
  (957) ?       5.1   28.0   4.5  NW_013952413.1    581291    581532 +  cm    no 0.33  Austrofundulus limnaeus strain Quisiro unplaced genomic s
  (958) ?       5.1   28.0   0.6  NW_022436956.1   1250430   1250547 +  cm    no 0.36  Sapajus apella isolate SASKATOON/1434 unplaced genomic sc
  (959) ?       5.1   28.0   0.2  NW_010543909.1    103431    103303 -  cm    no 0.32  Phaethon lepturus isolate BGI_N335 unplaced genomic scaff
  (960) ?       5.1   28.0   3.3  NW_004524703.1   3961357   3961506 +  cm    no 0.34  Octodon degus isolate 3935 unplaced genomic scaffold, Oct
  (961) ?       5.1   28.0   2.9  NW_003573423.1  24016634  24016754 +  cm    no 0.34  Loxodonta africana isolate ISIS603380 unplaced genomic sc
  (962) ?       5.1   28.0   0.8  NW_020453871.1   1652255   1652576 +  cm    no 0.37  Dromaius novaehollandiae isolate 6597 unplaced genomic sc
  (963) ?       5.1   28.0   1.0  NC_042616.1    754328898 754329044 +  cm    no 0.35  Rhinatrema bivittatum chromosome 2, aRhiBiv1.1, whole gen
  (964) ?       5.1   28.0   1.0  NC_042987.1     19687423  19687565 +  cm    no 0.31  Salmo trutta chromosome 31, fSalTru1.1, whole genome shot
  (965) ?       5.2   28.0   5.5  NC_042566.1     52343846  52343959 +  cm    no 0.27  Lonchura striata domestica isolate Mets1 chromosome 1A, l
  (966) ?       5.2   27.9   0.1  NC_042621.1    111800905 111800745 -  cm    no 0.37  Rhinatrema bivittatum chromosome 7, aRhiBiv1.1, whole gen
  (967) ?       5.2   27.9  15.4  NW_005822862.1    107541    107788 +  cm    no 0.30  Latimeria chalumnae isolate SAIAB 97564 unplaced genomic 
  (968) ?       5.2   27.9   0.0  NW_018734368.1   7522797   7522662 -  cm    no 0.39  Neomonachus schauinslandi unplaced genomic scaffold, ASM2
  (969) ?       5.2   27.9   0.0  NW_006501049.1   9912074   9912310 +  cm    no 0.40  Peromyscus maniculatus bairdii unplaced genomic scaffold,
  (970) ?       5.2   27.9   3.1  NC_040274.1     15023094  15023273 +  cm    no 0.33  Ovis aries strain OAR_USU_Benz2616 breed Rambouillet chro
  (971) ?       5.2   27.9   0.0  NC_044034.1     38637465  38637714 +  cm    no 0.41  Microcaecilia unicolor chromosome 4, aMicUni1.1, whole ge
  (972) ?       5.2   27.9   0.0  NC_043991.1       853156    853434 +  cm    no 0.46  Myripristis murdjan chromosome 12, fMyrMur1.1, whole geno
  (973) ?       5.2   27.9   6.8  NW_022589713.1  43349449  43349336 -  cm    no 0.25  Phoca vitulina isolate PV1807 unplaced genomic scaffold, 
  (974) ?       5.3   27.9   4.5  NW_020356722.1    120390    120178 -  cm    no 0.34  Vulpes vulpes strain TameXAggressive cross unplaced genom
  (975) ?       5.3   27.9   0.2  NC_042615.1    252108639 252108522 -  cm    no 0.32  Rhinatrema bivittatum chromosome 1, aRhiBiv1.1, whole gen
  (976) ?       5.3   27.9   0.2  NW_003573512.1   1772580   1772753 +  cm    no 0.37  Loxodonta africana isolate ISIS603380 unplaced genomic sc
  (977) ?       5.3   27.9   0.1  NW_005819294.1     58435     58737 +  cm    no 0.39  Latimeria chalumnae isolate SAIAB 97564 unplaced genomic 
  (978) ?       5.3   27.9   0.2  NW_017842794.1   2897801   2897659 -  cm    no 0.34  Tursiops truncatus isolate MMES2002162SC unplaced genomic
  (979) ?       5.4   27.9   0.0  NW_005819168.1   1273044   1273176 +  cm    no 0.39  Latimeria chalumnae isolate SAIAB 97564 unplaced genomic 
  (980) ?       5.4   27.9   0.0  NW_003573429.1  16298995  16298799 -  cm    no 0.41  Loxodonta africana isolate ISIS603380 unplaced genomic sc
  (981) ?       5.4   27.9   0.0  NW_015634046.1    276936    277129 +  cm    no 0.42  Sinocyclocheilus rhinocerous isolate Xijiao unplaced geno
  (982) ?       5.4   27.9   0.0  NW_010972991.1   4469401   4469510 +  cm    no 0.35  Haliaeetus leucocephalus isolate CR32 unplaced genomic sc
  (983) ?       5.4   27.9   0.3  NW_005187593.1     25149     25036 -  cm    no 0.32  Pundamilia nyererei isolate P.nyererei 1_Seehausen unplac
  (984) ?       5.4   27.9   2.8  NC_045678.1      9436210   9436094 -  cm    no 0.27  Xiphophorus hellerii strain 12219 chromosome 7, Xiphophor
  (985) ?       5.5   27.9   0.0  NW_005852622.1    793826    794070 +  cm    no 0.41  Pelodiscus sinensis isolate Daiwa-1 unplaced genomic scaf
  (986) ?       5.5   27.9   3.2  AC_000072.1     40292879  40293013 +  cm    no 0.29  Rattus norvegicus strain BN; Sprague-Dawley chromosome 4,
  (987) ?       5.5   27.9   0.0  NW_011494936.1   1346199   1346320 +  cm    no 0.34  Bison bison bison isolate TAMUID 2011002044 unplaced geno
  (988) ?       5.5   27.9   1.2  NW_022041541.1 109001828 109001719 -  cm    no 0.33  Serinus canaria isolate sc_yellow_7_cibi ecotype domestic
  (989) ?       5.5   27.8   0.0  NT_176396.1     13716789  13716636 -  cm    no 0.44  Cavia porcellus strain inbred line 2N unplaced genomic sc
  (990) ?       5.6   27.8   0.1  NC_039267.1      2393223   2393124 -  cm    no 0.35  Carassius auratus strain Wakin chromosome 25, ASM336829v1
  (991) ?       5.6   27.8   0.0  NW_020822531.1  13626410  13626280 -  cm    no 0.43  Cricetulus griseus strain 17A/GY chromosome 4 unlocalized
  (992) ?       5.6   27.8   0.0  NW_004545858.1  41225166  41225403 +  cm    no 0.42  Sorex araneus isolate GB8-d unplaced genomic scaffold, So
  (993) ?       5.6   27.8   0.4  NW_017729025.1  33539869  33540015 +  cm    no 0.32  Gavialis gangeticus isolate Ggan-Ray unplaced genomic sca
  (994) ?       5.7   27.8   0.1  NW_022436997.1   6541437   6541296 -  cm    no 0.35  Sapajus apella isolate SASKATOON/1434 unplaced genomic sc
  (995) ?       5.7   27.8   0.0  NW_021939718.1   8928361   8928210 -  cm    no 0.37  Manacus vitellinus isolate BGI_N305 unplaced genomic scaf
  (996) ?       5.7   27.8   0.1  NW_003573500.1   1719659   1719744 +  cm    no 0.33  Loxodonta africana isolate ISIS603380 unplaced genomic sc
  (997) ?       5.7   27.8   0.7  NW_018394980.1     94391     94505 +  cm    no 0.35  Danio rerio strain Tuebingen chromosome 17 genomic scaffo
  (998) ?       5.7   27.8   0.0  NW_005841953.1   2271290   2271461 +  cm    no 0.45  Alligator sinensis unplaced genomic scaffold, ASM45574v1 
  (999) ?       5.7   27.8   0.1  NW_017306334.1   1642610   1642485 -  cm    no 0.34  Nanorana parkeri isolate BGI_ZX_2015 unplaced genomic sca
 (1000) ?       5.8   27.8   0.6  NW_017881374.1      9838      9985 +  cm    no 0.34  Castor canadensis isolate Ward unplaced genomic scaffold,
 (1001) ?       5.8   27.8   0.0  NW_022649893.1    939060    939294 +  cm    no 0.47  Chelonoidis abingdonii isolate Lonesome George unplaced g
 (1002) ?       5.8   27.8   1.2  NW_007673407.1    788513    788644 +  cm    no 0.30  Equus przewalskii isolate Burgud unplaced genomic scaffol
 (1003) ?       5.8   27.8   1.2  NC_009159.3     10583477  10583346 -  cm    no 0.30  Equus caballus isolate Twilight breed thoroughbred chromo
 (1004) ?       5.8   27.8   0.2  NW_005819081.1    155224    155457 +  cm    no 0.37  Latimeria chalumnae isolate SAIAB 97564 unplaced genomic 
 (1005) ?       5.8   27.8   0.0  NC_044516.1     50234526  50234821 +  cm    no 0.43  Camelus dromedarius isolate Drom800 breed African chromos
 (1006) ?       5.8   27.8   0.3  NC_021671.1     25103273  25103451 +  cm    no 0.35  Ficedula albicollis isolate OC2 chromosome 1, FicAlb1.5, 
 (1007) ?       5.8   27.8   1.4  NC_043970.1     14095903  14096106 +  cm    no 0.35  Sphaeramia orbicularis chromosome 14, fSphaOr1.1, whole g
 (1008) ?       5.8   27.8   4.0  NW_010253533.1     26438     26567 +  cm    no 0.28  Eurypyga helias isolate BGI_N326 unplaced genomic scaffol
 (1009) ?       5.8   27.8   0.2  NW_009318401.1       329       424 +  cm    no 0.31  Gavia stellata isolate BGI_N328 unplaced genomic scaffold
 (1010) ?       5.9   27.8   2.1  NC_041341.1     22548612  22548473 -  cm    no 0.30  Perca flavescens isolate YP-PL-M2 chromosome 11, PFLA_1.0
 (1011) ?       5.9   27.8   0.0  NC_046313.1    112596322 112596502 +  cm    no 0.38  Lacerta agilis isolate rLacAgi1 chromosome 2, rLacAgi1.pr
 (1012) ?       5.9   27.8   0.0  NC_044000.1     30127044  30127175 +  cm    no 0.39  Myripristis murdjan chromosome 21, fMyrMur1.1, whole geno
 (1013) ?       5.9   27.8   0.0  NC_045001.1     81433473  81433597 +  cm    no 0.37  Taeniopygia guttata isolate Blue55 chromosome 3, bTaeGut2
 (1014) ?       5.9   27.8   0.0  NW_010051928.1     94325     94198 -  cm    no 0.34  Tauraco erythrolophus isolate BGI_N340 unplaced genomic s
 (1015) ?       5.9   27.8   0.1  NW_018503026.1        74       185 +  cm    no 0.33  Aotus nancymaae isolate 86115 unplaced genomic scaffold, 
 (1016) ?       5.9   27.7   4.3  NC_040913.1      7497779   7497673 -  cm    no 0.29  Phyllostomus discolor isolate MPI-MPIP mPhyDis1 chromosom
 (1017) ?         6   27.7   0.0  NW_011043248.1   3271570   3271440 -  cm    no 0.47  Fukomys damarensis unplaced genomic scaffold, DMR_v1.0 sc
 (1018) ?         6   27.7   0.1  NW_005393681.1    970126    969970 -  cm    no 0.35  Bos mutus isolate yakQH1 unplaced genomic scaffold, BosGr
 (1019) ?         6   27.7   0.7  NW_009647223.1    836514    836638 +  cm    no 0.32  Charadrius vociferus isolate BGI_N301 unplaced genomic sc
 (1020) ?         6   27.7   0.1  NC_042615.1     42468293  42468145 -  cm    no 0.38  Rhinatrema bivittatum chromosome 1, aRhiBiv1.1, whole gen
 (1021) ?         6   27.7   5.4  NW_012006813.1   4974095   4973942 -  cm    no 0.29  Cercocebus atys isolate FAK unplaced genomic scaffold, Ca
 (1022) ?         6   27.7   3.4  NC_045623.1     67340237  67340098 -  cm    no 0.30  Mustela erminea isolate mMusErm1 chromosome 10, mMusErm1.
 (1023) ?         6   27.7   0.6  NW_020356450.1   6839587   6839764 +  cm    no 0.33  Vulpes vulpes strain TameXAggressive cross unplaced genom
 (1024) ?         6   27.7   0.5  NW_012007589.1  13877424  13877273 -  cm    no 0.37  Cercocebus atys isolate FAK unplaced genomic scaffold, Ca
 (1025) ?         6   27.7   0.0  NW_004937352.1     29290     29422 +  cm    no 0.37  Ictidomys tridecemlineatus isolate #75 unplaced genomic s
 (1026) ?       6.1   27.7   1.7  NC_042533.1      4197284   4197451 +  cm    no 0.32  Echeneis naucrates chromosome 23, fEcheNa1.1, whole genom
 (1027) ?       6.1   27.7   2.3  NW_019154123.1  18773294  18773435 +  cm    no 0.30  Enhydra lutris kenyoni isolate GAN:26980312 unplaced geno
 (1028) ?       6.1   27.7   0.5  NC_030419.1     18119581  18119456 -  cm    no 0.30  Ictalurus punctatus breed USDA103 chromosome 4, IpCoco_1.
 (1029) ?       6.1   27.7   0.0  NW_017729031.1  11923286  11922990 -  cm    no 0.46  Gavialis gangeticus isolate Ggan-Ray unplaced genomic sca
 (1030) ?       6.1   27.7  15.0  NC_043964.1     12022359  12022611 +  cm    no 0.31  Sphaeramia orbicularis chromosome 8, fSphaOr1.1, whole ge
 (1031) ?       6.1   27.7  15.0  NC_043964.1     11925085  11925337 +  cm    no 0.31  Sphaeramia orbicularis chromosome 8, fSphaOr1.1, whole ge
 (1032) ?       6.1   27.7   8.1  NC_008803.1    419304435 419304590 +  cm    no 0.29  Monodelphis domestica chromosome 3, MonDom5, whole genome
 (1033) ?       6.1   27.7   0.0  NW_015554146.1     47525     47731 +  cm    no 0.38  Sinocyclocheilus anshuiensis isolate Anshui unplaced geno
 (1034) ?       6.2   27.7   6.0  NW_005819043.1   2457599   2457426 -  cm    no 0.30  Latimeria chalumnae isolate SAIAB 97564 unplaced genomic 
 (1035) ?       6.2   27.7   2.1  NW_020540523.1    663786    663641 -  cm    no 0.34  Urocitellus parryii isolate AGS 11-09-20 ecotype Arctic t
 (1036) ?       6.2   27.7   3.2  NC_013901.1     22839632  22839815 +  cm    no 0.32  Callithrix jacchus chromosome 6, Callithrix jacchus-3.2, 
 (1037) ?       6.2   27.7   0.0  NT_176310.1       981625    981814 +  cm    no 0.47  Cavia porcellus strain inbred line 2N unplaced genomic sc
 (1038) ?       6.2   27.7   0.4  NC_043978.1     48922187  48921840 -  cm    no 0.39  Sphaeramia orbicularis chromosome 22, fSphaOr1.1, whole g
 (1039) ?       6.2   27.7   5.0  NW_016107383.1   6349540   6349408 -  cm    no 0.30  Cebus capucinus imitator isolate Cc_AM_T3 unplaced genomi
 (1040) ?       6.2   27.7   1.0  NC_045428.1    320739606 320739398 -  cm    no 0.34  Sarcophilus harrisii chromosome 3, mSarHar1.11, whole gen
 (1041) ?       6.2   27.7   0.1  NW_012110064.1    415036    414883 -  cm    no 0.36  Mandrillus leucophaeus isolate KB7577 unplaced genomic sc
 (1042) ?       6.2   27.7   0.1  NW_011999144.1  13687459  13687306 -  cm    no 0.36  Cercocebus atys isolate FAK unplaced genomic scaffold, Ca
 (1043) ?       6.2   27.7   0.0  NC_039289.1      3473630   3473351 -  cm    no 0.40  Carassius auratus strain Wakin chromosome 47, ASM336829v1
 (1044) ?       6.3   27.7   0.0  NW_010142584.1     30872     30983 +  cm    no 0.34  Pterocles gutturalis isolate BGI_N339 unplaced genomic sc
 (1045) ?       6.3   27.7   0.8  NW_005821018.1    192893    192762 -  cm    no 0.33  Latimeria chalumnae isolate SAIAB 97564 unplaced genomic 
 (1046) ?       6.3   27.7   2.3  NC_045481.1     59442109  59441970 -  cm    no 0.31  Corvus moneduloides isolate bCorMon1 chromosome 6, bCorMo
 (1047) ?       6.3   27.7   0.0  NW_022196905.1 166666857 166667090 +  cm    no 0.43  Mastomys coucha isolate ucsf_1 unplaced genomic scaffold,
 (1048) ?       6.3   27.7   0.1  NW_009271924.1   1055364   1055515 +  cm    no 0.34  Struthio camelus australis isolate BGI_N308 unplaced geno
 (1049) ?       6.3   27.6   0.4  NC_043964.1     17363868  17363704 -  cm    no 0.35  Sphaeramia orbicularis chromosome 8, fSphaOr1.1, whole ge
 (1050) ?       6.4   27.6   0.1  NW_015351223.1  41660699  41660913 +  cm    no 0.37  Marmota marmota marmota unplaced genomic scaffold, marMar
 (1051) ?       6.4   27.6   0.3  NW_019154105.1    242510    242411 -  cm    no 0.32  Enhydra lutris kenyoni isolate GAN:26980312 unplaced geno
 (1052) ?       6.4   27.6   0.5  NC_045427.1    485214661 485214543 -  cm    no 0.31  Sarcophilus harrisii chromosome 2, mSarHar1.11, whole gen
 (1053) ?       6.4   27.6   1.5  NW_004784553.1       192        85 -  cm    no 0.34  Ficedula albicollis isolate OC2 unplaced genomic scaffold
 (1054) ?       6.5   27.6   0.0  NW_006534095.1    197620    197840 +  cm    no 0.40  Python bivittatus unplaced genomic scaffold, Python_molur
 (1055) ?       6.5   27.6   5.5  NW_005842193.1   2018736   2018850 +  cm    no 0.25  Alligator sinensis unplaced genomic scaffold, ASM45574v1 
 (1056) ?       6.5   27.6   0.1  NW_008677281.1      1765      1915 +  cm    no 0.34  Acanthisitta chloris isolate BGI_N310 unplaced genomic sc
 (1057) ?       6.5   27.6   0.4  NW_022209245.1  35890392  35890560 +  cm    no 0.33  Phasianus colchicus isolate SZU-A5-319 unplaced genomic s
 (1058) ?       6.5   27.6   0.0  NW_020824286.1    529768    529509 -  cm    no 0.45  Pangasianodon hypophthalmus isolate VN_RIA2_2014 unplaced
 (1059) ?       6.5   27.6   1.8  NW_008238330.1  11969486  11969347 -  cm    no 0.31  Corvus brachyrhynchos isolate BGI_N302 unplaced genomic s
 (1060) ?       6.5   27.6   4.3  NC_023652.1     36973277  36973158 -  cm    no 0.28  Chlorocebus sabaeus isolate 1994-021 chromosome 11, Chlor
 (1061) ?       6.5   27.6   0.0  NC_045429.1    249838057 249837882 -  cm    no 0.40  Sarcophilus harrisii chromosome 4, mSarHar1.11, whole gen
 (1062) ?       6.5   27.6   0.1  NW_020957174.1     39557     39387 -  cm    no 0.36  Empidonax traillii isolate 1590-97213 ecotype Southwest s
 (1063) ?       6.5   27.6   1.1  NC_013905.1     32194826  32194927 +  cm    no 0.27  Callithrix jacchus chromosome 10, Callithrix jacchus-3.2,
 (1064) ?       6.6   27.6   0.7  NW_022134860.1  26248907  26248787 -  cm    no 0.31  Globicephala melas isolate X-22926-18 unplaced genomic sc
 (1065) ?       6.6   27.6   0.7  NW_020837946.1  71216176  71216056 -  cm    no 0.31  Lagenorhynchus obliquidens isolate GAN/ISIS:26980383/9910
 (1066) ?       6.6   27.6   2.8  NC_042620.1    144915818 144915978 +  cm    no 0.35  Rhinatrema bivittatum chromosome 6, aRhiBiv1.1, whole gen
 (1067) ?       6.6   27.6   0.0  NW_019030458.1     61715     61524 -  cm    no 0.37  Acanthochromis polyacanthus ecotype Palm Islands unplaced
 (1068) ?       6.6   27.6   0.0  NC_043981.1       144057    144186 +  cm    no 0.41  Myripristis murdjan chromosome 2, fMyrMur1.1, whole genom
 (1069) ?       6.6   27.6   0.0  NW_005819533.1    635989    636207 +  cm    no 0.39  Latimeria chalumnae isolate SAIAB 97564 unplaced genomic 
 (1070) ?       6.6   27.6   3.2  NC_041050.1     17801176  17801012 -  cm    no 0.32  Gouania willdenowi chromosome 7, fGouWil2.1, whole genome
 (1071) ?       6.6   27.6   0.3  NC_045426.1    610013870 610014041 +  cm    no 0.34  Sarcophilus harrisii chromosome 1, mSarHar1.11, whole gen
 (1072) ?       6.6   27.6   0.0  NW_012014466.1     10647     10805 +  cm    no 0.48  Macaca nemestrina isolate M95218 unplaced genomic scaffol
 (1073) ?       6.6   27.6   0.1  NW_005820694.1    205629    205492 -  cm    no 0.37  Latimeria chalumnae isolate SAIAB 97564 unplaced genomic 
 (1074) ?       6.7   27.6   0.0  NC_046155.1      2294369   2294133 -  cm    no 0.38  Rattus rattus isolate New Zealand chromosome 2, Rrattus_C
 (1075) ?       6.7   27.6   0.0  NW_018343977.1  17178240  17178352 +  cm    no 0.38  Phascolarctos cinereus isolate Bilbo 61053 unplaced genom
 (1076) ?       6.8   27.6   5.9  NW_003852542.1   4561661   4561538 -  cm    no 0.28  Otolemur garnettii isolate 467f Iridium unplaced genomic 
 (1077) ?       6.8   27.6   5.2  NC_043957.1     29089688  29089850 +  cm    no 0.30  Sphaeramia orbicularis chromosome 1, fSphaOr1.1, whole ge
 (1078) ?       6.8   27.5   0.0  NC_027870.1    198727031 198726900 -  cm    no 0.46  Pan paniscus isolate Ulindi chromosome 2B, panpan1.1, who
 (1079) ?       6.8   27.5   6.2  NW_020664440.1    522326    522131 -  cm    no 0.31  Terrapene mexicana triunguis isolate 2854851 unplaced gen
 (1080) ?       6.8   27.5   0.1  NW_004848272.1    876459    876354 -  cm    no 0.34  Melopsittacus undulatus unplaced genomic scaffold, Melops
 (1081) ?       6.9   27.5   0.5  NC_021680.1      9159488   9159610 +  cm    no 0.30  Ficedula albicollis isolate OC2 chromosome 8, FicAlb1.5, 
 (1082) ?       6.9   27.5   1.0  NW_018509268.1   6744786   6744640 -  cm    no 0.32  Aotus nancymaae isolate 86115 unplaced genomic scaffold, 
 (1083) ?         7   27.5   3.2  NW_020963082.1  28784406  28784250 -  cm    no 0.35  Marmota flaviventris isolate SJ_83 unplaced genomic scaff
 (1084) ?         7   27.5   3.0  NW_007252900.1    964431    964281 -  cm    no 0.32  Carlito syrichta isolate Samal-C Ts95f unplaced genomic s
 (1085) ?         7   27.5   0.2  NW_017871424.1    287183    286900 -  cm    no 0.39  Castor canadensis isolate Ward unplaced genomic scaffold,
 (1086) ?         7   27.5   0.6  NC_042619.1    256598603 256598727 +  cm    no 0.34  Rhinatrema bivittatum chromosome 5, aRhiBiv1.1, whole gen
 (1087) ?         7   27.5   3.1  NC_043974.1     15265619  15265381 -  cm    no 0.36  Sphaeramia orbicularis chromosome 18, fSphaOr1.1, whole g
 (1088) ?         7   27.5   0.3  NC_042629.1     79189307  79189126 -  cm    no 0.36  Rhinatrema bivittatum chromosome 15, aRhiBiv1.1, whole ge
 (1089) ?         7   27.5   0.0  NC_042623.1     29162232  29162380 +  cm    no 0.40  Rhinatrema bivittatum chromosome 9, aRhiBiv1.1, whole gen
 (1090) ?         7   27.5   0.2  NW_013658160.1    209411    209315 -  cm    no 0.29  Thamnophis sirtalis isolate EDBJR-23777 unplaced genomic 
 (1091) ?         7   27.5   0.1  NW_014000569.1  31145574  31145472 -  cm    no 0.31  Apteryx australis mantelli unplaced genomic scaffold, Apt
 (1092) ?         7   27.5   0.1  NW_020451049.1    574579    574477 -  cm    no 0.31  Apteryx rowi isolate R43461 unplaced genomic scaffold, ap
 (1093) ?         7   27.5   0.0  NW_005820051.1    385249    385468 +  cm    no 0.43  Latimeria chalumnae isolate SAIAB 97564 unplaced genomic 
 (1094) ?       7.1   27.5   0.6  NW_010492139.1     41078     40917 -  cm    no 0.33  Chlamydotis macqueenii isolate BGI_N324 unplaced genomic 
 (1095) ?       7.1   27.5   1.3  NC_037566.1     12032005  12031927 -  cm    no 0.28  Bubalus bubalis breed Mediterranean chromosome 22, ASM312
 (1096) ?       7.1   27.5   0.0  NC_010449.5     16087292  16087139 -  cm    no 0.35  Sus scrofa isolate TJ Tabasco breed Duroc chromosome 7, S
 (1097) ?       7.1   27.5   0.0  NC_045030.1     87085218  87085390 +  cm    no 0.41  Mastomys coucha isolate ucsf_1 chromosome X, UCSF_Mcou_1,
 (1098) ?       7.1   27.5   0.0  NC_044033.1     38381881  38381705 -  cm    no 0.51  Microcaecilia unicolor chromosome 3, aMicUni1.1, whole ge
 (1099) ?       7.2   27.5   0.6  NW_006383138.1   2016298   2016429 +  cm    no 0.33  Leptonychotes weddellii isolate WS11-02 unplaced genomic 
 (1100) ?       7.2   27.5   0.0  NC_044285.2     34907725  34907837 +  cm    no 0.35  Strigops habroptila isolate Jane chromosome 9, bStrHab1.2
 (1101) ?       7.2   27.5   0.0  NW_004801618.1   1105683   1105543 -  cm    no 0.43  Mesocricetus auratus isolate Golden Hamster female 1 unpl
 (1102) ?       7.2   27.5   0.0  NW_007578178.1    154415    154254 -  cm    no 0.38  Stegastes partitus isolate 25-593 unplaced genomic scaffo
 (1103) ?       7.2   27.5   1.8  NW_020525570.1    275597    275799 +  cm    no 0.33  Carassius auratus strain Wakin unplaced genomic scaffold,
 (1104) ?       7.2   27.5   1.8  NW_020525570.1    287257    287459 +  cm    no 0.33  Carassius auratus strain Wakin unplaced genomic scaffold,
 (1105) ?       7.2   27.5   0.2  NW_012011655.1    773121    773263 +  cm    no 0.52  Macaca nemestrina isolate M95218 unplaced genomic scaffol
 (1106) ?       7.3   27.4   0.6  NC_042618.1    284815586 284815744 +  cm    no 0.36  Rhinatrema bivittatum chromosome 4, aRhiBiv1.1, whole gen
 (1107) ?       7.3   27.4   0.0  NW_011044542.1   8500087   8499832 -  cm    no 0.51  Fukomys damarensis unplaced genomic scaffold, DMR_v1.0 sc
 (1108) ?       7.3   27.4   0.0  NW_017707888.1   2964333   2964192 -  cm    no 0.41  Alligator mississippiensis isolate KSC_2009_1 unplaced ge
 (1109) ?       7.3   27.4   0.0  NW_011044637.1    788842    789077 +  cm    no 0.46  Fukomys damarensis unplaced genomic scaffold, DMR_v1.0 sc
 (1110) ?       7.4   27.4   0.4  NC_034573.1     91537473  91537328 -  cm    no 0.33  Mus caroli chromosome 4, CAROLI_EIJ_v1.1, whole genome sh
 (1111) ?       7.4   27.4   1.7  NC_044550.1     49317216  49317108 -  cm    no 0.32  Rhinopithecus roxellana isolate Shanxi Qingling chromosom
 (1112) ?       7.4   27.4   0.8  NW_009095801.1     36618     36484 -  cm    no 0.32  Pelecanus crispus isolate BGI_N334 unplaced genomic scaff
 (1113) ?       7.4   27.4   2.6  NW_005395048.1   1446878   1447004 +  cm    no 0.31  Bos mutus isolate yakQH1 unplaced genomic scaffold, BosGr
 (1114) ?       7.4   27.4   0.1  NW_007259503.1   1281127   1281012 -  cm    no 0.39  Carlito syrichta isolate Samal-C Ts95f unplaced genomic s
 (1115) ?       7.4   27.4   0.0  NW_017729015.1  13430128  13430015 -  cm    no 0.35  Gavialis gangeticus isolate Ggan-Ray unplaced genomic sca
 (1116) ?       7.5   27.4   1.1  NW_015505247.1     23816     24040 +  cm    no 0.35  Sinocyclocheilus grahami isolate Dianchi unplaced genomic
 (1117) ?       7.5   27.4   0.0  NC_043976.1     19029053  19028961 -  cm    no 0.40  Sphaeramia orbicularis chromosome 20, fSphaOr1.1, whole g
 (1118) ?       7.6   27.4   0.0  NC_032674.1     33610216  33610373 +  cm    no 0.38  Bos indicus isolate QUIL7308 breed Nelore chromosome 25, 
 (1119) ?       7.6   27.4   0.0  NC_037352.1     31658496  31658653 +  cm    no 0.38  Bos taurus isolate L1 Dominette 01449 registration number
 (1120) ?       7.6   27.4   0.0  NW_011043122.1   1391726   1391895 +  cm    no 0.46  Fukomys damarensis unplaced genomic scaffold, DMR_v1.0 sc
 (1121) ?       7.6   27.4   0.0  NW_017306324.1   2342668   2342819 +  cm    no 0.43  Nanorana parkeri isolate BGI_ZX_2015 unplaced genomic sca
 (1122) ?       7.6   27.4   0.1  NW_006725343.1   3671319   3671444 +  cm    no 0.33  Balaenoptera acutorostrata scammoni unplaced genomic scaf
 (1123) ?       7.6   27.4   0.0  NW_011044659.1   1297759   1297588 -  cm    no 0.50  Fukomys damarensis unplaced genomic scaffold, DMR_v1.0 sc
 (1124) ?       7.6   27.4   0.2  NW_006921751.1    787608    787484 -  cm    no 0.35  Orycteropus afer afer isolate SDZICR_OR568_19922 unplaced
 (1125) ?       7.6   27.4  10.0  NC_043970.1     48701487  48701292 -  cm    no 0.30  Sphaeramia orbicularis chromosome 14, fSphaOr1.1, whole g
 (1126) ?       7.6   27.4   2.7  NC_043997.1     12111046  12110899 -  cm    no 0.30  Myripristis murdjan chromosome 18, fMyrMur1.1, whole geno
 (1127) ?       7.7   27.4   0.4  NW_005819488.1     59031     59198 +  cm    no 0.38  Latimeria chalumnae isolate SAIAB 97564 unplaced genomic 
 (1128) ?       7.7   27.4   3.8  NW_005858879.1   1067712   1067827 +  cm    no 0.28  Pelodiscus sinensis isolate Daiwa-1 unplaced genomic scaf
 (1129) ?       7.7   27.4   0.4  NC_006088.5     70273118  70273240 +  cm    no 0.33  Gallus gallus breed Red Jungle Fowl isolate RJF #256 chro
 (1130) ?       7.7   27.4   0.2  NC_042627.1     14654775  14654918 +  cm    no 0.36  Rhinatrema bivittatum chromosome 13, aRhiBiv1.1, whole ge
 (1131) ?       7.7   27.4   0.4  NC_041405.1    140826860 140827123 +  cm    no 0.37  Erpetoichthys calabaricus chromosome 12, fErpCal1.1, whol
 (1132) ?       7.7   27.4   0.0  NW_011044887.1    617897    618138 +  cm    no 0.45  Fukomys damarensis unplaced genomic scaffold, DMR_v1.0 sc
 (1133) ?       7.7   27.4   1.8  NW_012011400.1   5534380   5534223 -  cm    no 0.35  Macaca nemestrina isolate M95218 unplaced genomic scaffol
 (1134) ?       7.7   27.4   0.3  NC_040234.1      3838684   3838861 +  cm    no 0.37  Xiphophorus couchianus chromosome 7, X_couchianus-1.0, wh
 (1135) ?       7.8   27.3   0.0  NC_042615.1    336141355 336141599 +  cm    no 0.40  Rhinatrema bivittatum chromosome 1, aRhiBiv1.1, whole gen
 (1136) ?       7.8   27.3   0.6  NW_018513506.1   1487364   1487507 +  cm    no 0.32  Aotus nancymaae isolate 86115 unplaced genomic scaffold, 
 (1137) ?       7.8   27.3   0.0  NW_011047126.1   8042039   8041869 -  cm    no 0.46  Fukomys damarensis unplaced genomic scaffold, DMR_v1.0 sc
 (1138) ?       7.8   27.3   1.1  NW_004936762.1   1766748   1766994 +  cm    no 0.35  Ictidomys tridecemlineatus isolate #75 unplaced genomic s
 (1139) ?       7.8   27.3   0.3  NC_043966.1     43635378  43635173 -  cm    no 0.38  Sphaeramia orbicularis chromosome 10, fSphaOr1.1, whole g
 (1140) ?       7.8   27.3   0.1  NW_014650486.1   1589574   1589461 -  cm    no 0.36  Sturnus vulgaris isolate 715 unplaced genomic scaffold, S
 (1141) ?       7.9   27.3   0.1  NW_015351222.1  41522740  41522894 +  cm    no 0.37  Marmota marmota marmota unplaced genomic scaffold, marMar
 (1142) ?       7.9   27.3   0.1  NW_020963154.1  11057571  11057722 +  cm    no 0.37  Marmota flaviventris isolate SJ_83 unplaced genomic scaff
 (1143) ?       7.9   27.3   0.1  NC_040047.1     15498805  15498667 -  cm    no 0.35  Anas platyrhynchos isolate PK-2015 chromosome 2, IASCAAS_
 (1144) ?       7.9   27.3   0.8  NW_015670980.1    477136    476943 -  cm    no 0.37  Sinocyclocheilus rhinocerous isolate Xijiao unplaced geno
 (1145) ?         8   27.3  12.4  NC_043965.1     14888457  14888682 +  cm    no 0.30  Sphaeramia orbicularis chromosome 9, fSphaOr1.1, whole ge
 (1146) ?         8   27.3   0.1  NC_046226.1     31604605  31604706 +  cm    no 0.31  Catharus ustulatus isolate bCatUst1 chromosome 6, bCatUst
 (1147) ?         8   27.3   0.0  NC_030812.1     61631100  61630998 -  cm    no 0.40  Capra hircus breed San Clemente chromosome 5, ASM170441v1
 (1148) ?         8   27.3   0.0  NW_006159580.1   2943525   2943691 +  cm    no 0.41  Tupaia chinensis unplaced genomic scaffold, TupChi_1.0 Sc
 (1149) ?         8   27.3   7.4  NC_045714.1     24320689  24320862 +  cm    no 0.33  Camelus ferus isolate YT-003-E chromosome 19, BCGSAC_Cfer
 (1150) ?         8   27.3   0.6  NW_012141080.1   2267381   2267536 +  cm    no 0.35  Propithecus coquereli isolate 6110/MARCELLA unplaced geno
 (1151) ?         8   27.3   0.0  NW_006160156.1    413769    413668 -  cm    no 0.39  Tupaia chinensis unplaced genomic scaffold, TupChi_1.0 Sc
 (1152) ?         8   27.3   1.1  NC_045694.1     30415900  30416023 +  cm    no 0.31  Xiphophorus hellerii strain 12219 chromosome 23, Xiphopho
 (1153) ?       8.1   27.3   0.2  NC_046320.1     30773084  30772910 -  cm    no 0.35  Lacerta agilis isolate rLacAgi1 chromosome 9, rLacAgi1.pr
 (1154) ?       8.1   27.3   0.7  NW_011889050.1   1074669   1074486 -  cm    no 0.35  Pteropus vampyrus isolate Shadow unplaced genomic scaffol
 (1155) ?       8.1   27.3   4.1  NW_020455488.1   1513632   1513752 +  cm    no 0.36  Nothoprocta perdicaria isolate Ctin4 unplaced genomic sca
 (1156) ?       8.1   27.3   4.8  NW_020540638.1    190576    190737 +  cm    no 0.30  Urocitellus parryii isolate AGS 11-09-20 ecotype Arctic t
 (1157) ?       8.1   27.3   0.6  NW_006433378.1   8743561   8743712 +  cm    no 0.34  Pteropus alecto unplaced genomic scaffold, ASM32557v1 sca
 (1158) ?       8.1   27.3   0.0  NW_015351250.1   1158687   1158538 -  cm    no 0.39  Marmota marmota marmota unplaced genomic scaffold, marMar
 (1159) ?       8.1   27.3   6.5  NW_009104740.1     27038     26914 -  cm    no 0.26  Pelecanus crispus isolate BGI_N334 unplaced genomic scaff
 (1160) ?       8.1   27.3   0.1  NC_000070.6     71703492  71703605 +  cm    no 0.32  Mus musculus strain C57BL/6J chromosome 4, GRCm38.p6 C57B
 (1161) ?       8.2   27.3   0.1  NC_043963.1     18021717  18021911 +  cm    no 0.35  Sphaeramia orbicularis chromosome 7, fSphaOr1.1, whole ge
 (1162) ?       8.2   27.3   0.0  NC_000010.11      211024    211253 +  cm    no 0.42  Homo sapiens chromosome 10, GRCh38.p13 Primary Assembly
 (1163) ?       8.2   27.3   0.0  NW_011045963.1   1694476   1694735 +  cm    no 0.46  Fukomys damarensis unplaced genomic scaffold, DMR_v1.0 sc
 (1164) ?       8.2   27.3   0.6  NW_020716691.1   4182918   4182676 -  cm    no 0.36  Notechis scutatus unplaced genomic scaffold, TS10Xv2-PRI 
 (1165) ?       8.2   27.3   0.2  NW_005823832.1     45890     45643 -  cm    no 0.38  Latimeria chalumnae isolate SAIAB 97564 unplaced genomic 
 (1166) ?       8.3   27.3   0.1  NC_042617.1    316507860 316507710 -  cm    no 0.35  Rhinatrema bivittatum chromosome 3, aRhiBiv1.1, whole gen
 (1167) ?       8.4   27.2   0.0  NW_005854744.1   4577101   4576971 -  cm    no 0.37  Pelodiscus sinensis isolate Daiwa-1 unplaced genomic scaf
 (1168) ?       8.4   27.2   0.9  NC_044031.1    290146628 290146440 -  cm    no 0.33  Microcaecilia unicolor chromosome 1, aMicUni1.1, whole ge
 (1169) ?       8.4   27.2   0.0  NW_004949119.1   3534089   3533935 -  cm    no 0.36  Microtus ochrogaster isolate Prairie Vole_2 unplaced geno
 (1170) ?       8.4   27.2   0.7  NW_005087558.1   6514555   6514717 +  cm    no 0.33  Pseudopodoces humilis unplaced genomic scaffold, PseHum1.
 (1171) ?       8.4   27.2   1.9  NW_013185713.1      2112      1963 -  cm    no 0.35  Anser cygnoides domesticus breed Zhedong unplaced genomic
 (1172) ?       8.4   27.2   0.1  NW_010114296.1     18348     18486 +  cm    no 0.34  Pterocles gutturalis isolate BGI_N339 unplaced genomic sc
 (1173) ?       8.4   27.2   0.1  NC_042615.1    212588806 212588921 +  cm    no 0.38  Rhinatrema bivittatum chromosome 1, aRhiBiv1.1, whole gen
 (1174) ?       8.5   27.2   0.3  NW_005819310.1   1637936   1637807 -  cm    no 0.36  Latimeria chalumnae isolate SAIAB 97564 unplaced genomic 
 (1175) ?       8.5   27.2   0.0  NC_044034.1     92123617  92123725 +  cm    no 0.33  Microcaecilia unicolor chromosome 4, aMicUni1.1, whole ge
 (1176) ?       8.5   27.2   0.0  NC_044034.1     92123717  92123609 -  cm    no 0.33  Microcaecilia unicolor chromosome 4, aMicUni1.1, whole ge
 (1177) ?       8.5   27.2   0.0  NW_016606821.1      3596      3489 -  cm    no 0.37  Manis javanica isolate MP_PG03-UM unplaced genomic scaffo
 (1178) ?       8.5   27.2   0.8  NC_044308.1     18519263  18519129 -  cm    no 0.30  Lynx canadensis isolate LIC74 chromosome B3, mLynCan4_v1.
 (1179) ?       8.5   27.2   0.1  NC_043985.1     20321718  20321597 -  cm    no 0.37  Myripristis murdjan chromosome 6, fMyrMur1.1, whole genom
 (1180) ?       8.6   27.2   0.0  NC_042974.1     48393146  48393029 -  cm    no 0.35  Salmo trutta chromosome 18, fSalTru1.1, whole genome shot
 (1181) ?       8.6   27.2   0.0  NW_017306380.1     56871     57048 +  cm    no 0.41  Nanorana parkeri isolate BGI_ZX_2015 unplaced genomic sca
 (1182) ?       8.6   27.2   0.0  NW_004929828.1   2910062   2909926 -  cm    no 0.34  Falco peregrinus unplaced genomic scaffold, F_peregrinus_
 (1183) ?       8.6   27.2   0.0  NW_004994990.1   2342207   2342071 -  cm    no 0.34  Falco cherrug unplaced genomic scaffold, F_cherrug_v1.0 s
 (1184) ?       8.6   27.2   0.0  NW_016804543.1    852184    852324 +  cm    no 0.38  Rhinopithecus bieti isolate Rb0 unplaced genomic scaffold
 (1185) ?       8.6   27.2   0.1  NW_005820525.1    185614    185752 +  cm    no 0.34  Latimeria chalumnae isolate SAIAB 97564 unplaced genomic 
 (1186) ?       8.6   27.2   0.0  NW_011494810.1    762196    762407 +  cm    no 0.38  Bison bison bison isolate TAMUID 2011002044 unplaced geno
 (1187) ?       8.6   27.2   0.9  NW_005819707.1    900291    900198 -  cm    no 0.27  Latimeria chalumnae isolate SAIAB 97564 unplaced genomic 
 (1188) ?       8.6   27.2   3.8  NW_005819457.1    823876    823771 -  cm    no 0.28  Latimeria chalumnae isolate SAIAB 97564 unplaced genomic 
 (1189) ?       8.6   27.2   1.7  NW_020896453.1    564587    564696 +  cm    no 0.32  Pipra filicauda isolate LSUMZ 115617 unplaced genomic sca
 (1190) ?       8.6   27.2   2.6  NC_046644.1      5397972   5397609 -  cm    no 0.37  Mastacembelus armatus chromosome 12, fMasArm1.2, whole ge
 (1191) ?       8.7   27.2   0.0  NW_011043500.1    374221    374351 +  cm    no 0.51  Fukomys damarensis unplaced genomic scaffold, DMR_v1.0 sc
 (1192) ?       8.7   27.2   0.0  NW_011047213.1   1374888   1374690 -  cm    no 0.45  Fukomys damarensis unplaced genomic scaffold, DMR_v1.0 sc
 (1193) ?       8.7   27.2   0.5  NW_005823001.1       403       536 +  cm    no 0.35  Latimeria chalumnae isolate SAIAB 97564 unplaced genomic 
 (1194) ?       8.7   27.2   0.2  NW_018734387.1  12836623  12836812 +  cm    no 0.35  Neomonachus schauinslandi unplaced genomic scaffold, ASM2
 (1195) ?       8.7   27.2   0.0  NW_010129329.1     31315     31199 -  cm    no 0.39  Pterocles gutturalis isolate BGI_N339 unplaced genomic sc
 (1196) ?       8.7   27.2   0.0  NC_044033.1    207475662 207475822 +  cm    no 0.48  Microcaecilia unicolor chromosome 3, aMicUni1.1, whole ge
 (1197) ?       8.7   27.2   0.0  NW_006501318.1    930670    930933 +  cm    no 0.44  Peromyscus maniculatus bairdii unplaced genomic scaffold,
 (1198) ?       8.8   27.2   2.7  NC_021685.1      9449618   9449725 +  cm    no 0.33  Ficedula albicollis isolate OC2 chromosome 13, FicAlb1.5,
 (1199) ?       8.8   27.2   0.4  NC_042617.1    491632808 491632912 +  cm    no 0.30  Rhinatrema bivittatum chromosome 3, aRhiBiv1.1, whole gen
 (1200) ?       8.8   27.2   0.0  NW_022196906.1   2227044   2226941 -  cm    no 0.38  Mastomys coucha isolate ucsf_1 unplaced genomic scaffold,
 (1201) ?       8.8   27.2   2.0  NC_042615.1    553701299 553701415 +  cm    no 0.31  Rhinatrema bivittatum chromosome 1, aRhiBiv1.1, whole gen
 (1202) ?       8.8   27.2   1.3  NC_042628.1     70598799  70598950 +  cm    no 0.34  Rhinatrema bivittatum chromosome 14, aRhiBiv1.1, whole ge
 (1203) ?       8.8   27.2   0.9  NC_042620.1     46914049  46913898 -  cm    no 0.35  Rhinatrema bivittatum chromosome 6, aRhiBiv1.1, whole gen
 (1204) ?       8.9   27.2   0.0  NW_005822720.1     14438     14205 -  cm    no 0.39  Latimeria chalumnae isolate SAIAB 97564 unplaced genomic 
 (1205) ?       8.9   27.2   0.0  NW_022681454.1  40443930  40444114 +  cm    no 0.45  Trachypithecus francoisi isolate TF-2019V2 unplaced genom
 (1206) ?       8.9   27.2   0.0  NW_017538175.1    476731    477018 +  cm    no 0.41  Cyprinus carpio unplaced genomic scaffold, common carp ge
 (1207) ?       8.9   27.2   1.5  NW_005819024.1    826523    826829 +  cm    no 0.37  Latimeria chalumnae isolate SAIAB 97564 unplaced genomic 
 (1208) ?       8.9   27.2   0.0  NW_011047540.1   1562701   1562866 +  cm    no 0.45  Fukomys damarensis unplaced genomic scaffold, DMR_v1.0 sc
 (1209) ?         9   27.1   4.9  NC_045747.1     12090819  12090695 -  cm    no 0.27  Etheostoma spectabile isolate EspeVRDwgs_2016 chromosome 
 (1210) ?         9   27.1   1.2  NW_005820537.1    335656    335496 -  cm    no 0.32  Latimeria chalumnae isolate SAIAB 97564 unplaced genomic 
 (1211) ?         9   27.1   0.6  NW_010578505.1     13128     13006 -  cm    no 0.34  Tinamus guttatus isolate BGI_N309 unplaced genomic scaffo
 (1212) ?       9.1   27.1   1.3  NW_017728913.1  34177086  34177213 +  cm    no 0.30  Crocodylus porosus isolate Cpor-Errol unplaced genomic sc
 (1213) ?       9.1   27.1   1.1  NW_004624799.1   8710797   8710644 -  cm    no 0.38  Heterocephalus glaber isolate NMR 29 unplaced genomic sca
 (1214) ?       9.1   27.1   0.6  NW_012109808.1   2671824   2672134 +  cm    no 0.38  Mandrillus leucophaeus isolate KB7577 unplaced genomic sc
 (1215) ?       9.1   27.1   0.0  NW_022643511.1   1559707   1559825 +  cm    no 0.36  Chelonoidis abingdonii isolate Lonesome George unplaced g
 (1216) ?       9.1   27.1   5.4  NC_037682.1     82988163  82988289 +  cm    no 0.28  Theropithecus gelada isolate Dixy chromosome 14, Tgel_1.0
 (1217) ?       9.1   27.1   0.1  NC_043969.1     32495500  32495401 -  cm    no 0.32  Sphaeramia orbicularis chromosome 13, fSphaOr1.1, whole g
 (1218) ?       9.2   27.1   4.3  NW_020339221.1  32095620  32095753 +  cm    no 0.31  Puma concolor isolate SC36_Marlon unplaced genomic scaffo
 (1219) ?       9.2   27.1   1.4  NW_005819354.1   1110954   1111232 +  cm    no 0.37  Latimeria chalumnae isolate SAIAB 97564 unplaced genomic 
 (1220) ?       9.2   27.1   3.3  NW_006383718.1    761659    761784 +  cm    no 0.30  Leptonychotes weddellii isolate WS11-02 unplaced genomic 
 (1221) ?       9.2   27.1   3.5  NW_005819348.1    602055    601845 -  cm    no 0.33  Latimeria chalumnae isolate SAIAB 97564 unplaced genomic 
 (1222) ?       9.2   27.1   0.0  NW_005819860.1    275454    275187 -  cm    no 0.40  Latimeria chalumnae isolate SAIAB 97564 unplaced genomic 
 (1223) ?       9.3   27.1   0.0  NW_017306676.1   1227995   1227747 -  cm    no 0.39  Nanorana parkeri isolate BGI_ZX_2015 unplaced genomic sca
 (1224) ?       9.3   27.1   0.0  NW_020716627.1  13303872  13303994 +  cm    no 0.37  Notechis scutatus unplaced genomic scaffold, TS10Xv2-PRI 
 (1225) ?       9.3   27.1   1.4  NW_015494662.1    128227    128083 -  cm    no 0.32  Rousettus aegyptiacus isolate 1219 unplaced genomic scaff
 (1226) ?       9.3   27.1   0.7  NW_004567110.1  42377021  42376876 -  cm    no 0.32  Condylura cristata isolate star-nosed mole 26May11 unplac
 (1227) ?       9.3   27.1   0.6  NW_020539925.1   5277981   5277880 -  cm    no 0.29  Urocitellus parryii isolate AGS 11-09-20 ecotype Arctic t
 (1228) ?       9.4   27.1   1.5  NW_007907150.1   8450517   8450417 -  cm    no 0.29  Ursus maritimus isolate Baiyulong unplaced genomic scaffo
 (1229) ?       9.4   27.1   1.5  NW_020656186.1   1062249   1062349 +  cm    no 0.29  Ursus arctos horribilis isolate GAN/ISIS:MIG12-29695490/3
 (1230) ?       9.4   27.1   0.0  NW_012010945.1  10011087  10010878 -  cm    no 0.43  Macaca nemestrina isolate M95218 unplaced genomic scaffol
 (1231) ?       9.4   27.1   8.2  NC_043958.1      5830170   5829898 -  cm    no 0.34  Sphaeramia orbicularis chromosome 2, fSphaOr1.1, whole ge
 (1232) ?       9.5   27.1   0.0  NW_006641957.1    588302    588105 -  cm    no 0.37  Chelonia mydas unplaced genomic scaffold, CheMyd_1.0 scaf
 (1233) ?       9.5   27.1   2.0  NW_009088966.1     11367     11222 -  cm    no 0.30  Pelecanus crispus isolate BGI_N334 unplaced genomic scaff
 (1234) ?       9.5   27.1   0.0  NW_020340090.1  15145313  15145532 +  cm    no 0.46  Puma concolor isolate SC36_Marlon unplaced genomic scaffo
 (1235) ?       9.5   27.1   0.0  NW_005842867.1     70054     70291 +  cm    no 0.38  Alligator sinensis unplaced genomic scaffold, ASM45574v1 
 (1236) ?       9.5   27.1   1.7  NW_006799946.1   4038897   4039118 +  cm    no 0.34  Poecilia formosa unplaced genomic scaffold, Poecilia_form
 (1237) ?       9.5   27.1   0.2  NC_044031.1    521754732 521754565 -  cm    no 0.34  Microcaecilia unicolor chromosome 1, aMicUni1.1, whole ge
 (1238) ?       9.5   27.1   0.5  NW_020540236.1   1437628   1437869 +  cm    no 0.36  Urocitellus parryii isolate AGS 11-09-20 ecotype Arctic t
 (1239) ?       9.5   27.1   1.3  NC_035077.1     31352856  31353029 +  cm    no 0.37  Oncorhynchus mykiss isolate Swanson chromosome 1, Omyk_1.
 (1240) ?       9.5   27.1   0.4  NC_042617.1    475314146 475313945 -  cm    no 0.35  Rhinatrema bivittatum chromosome 3, aRhiBiv1.1, whole gen
 (1241) ?       9.6   27.1   0.1  NW_020963092.1   8360654   8360441 -  cm    no 0.37  Marmota flaviventris isolate SJ_83 unplaced genomic scaff
 (1242) ?       9.6   27.1   4.6  NC_042622.1     30558629  30558506 -  cm    no 0.28  Rhinatrema bivittatum chromosome 8, aRhiBiv1.1, whole gen
 (1243) ?       9.6   27.0   0.1  NC_006090.5     25227561  25227683 +  cm    no 0.34  Gallus gallus breed Red Jungle Fowl isolate RJF #256 chro
 (1244) ?       9.6   27.0   0.4  NW_009229014.1     18568     18377 -  cm    no 0.34  Fulmarus glacialis isolate BGI_N327 unplaced genomic scaf
 (1245) ?       9.6   27.0   0.0  NW_005820008.1    410141    409835 -  cm    no 0.42  Latimeria chalumnae isolate SAIAB 97564 unplaced genomic 
 (1246) ?       9.6   27.0   4.2  NC_045679.1     15300442  15300568 +  cm    no 0.28  Xiphophorus hellerii strain 12219 chromosome 8, Xiphophor
 (1247) ?       9.6   27.0   0.2  NW_016244824.1    131194    131394 +  cm    no 0.36  Pygocentrus nattereri isolate Pna-1 unplaced genomic scaf
 (1248) ?       9.7   27.0   0.9  NC_013908.1    100220819 100221136 +  cm    no 0.46  Callithrix jacchus chromosome 13, Callithrix jacchus-3.2,
 (1249) ?       9.7   27.0   0.1  NW_005819860.1     57788     57896 +  cm    no 0.32  Latimeria chalumnae isolate SAIAB 97564 unplaced genomic 
 (1250) ?       9.7   27.0   0.0  NW_005819089.1   2211741   2211492 -  cm    no 0.40  Latimeria chalumnae isolate SAIAB 97564 unplaced genomic 
 (1251) ?       9.7   27.0   2.0  NC_040023.1      8443430   8443329 -  cm    no 0.27  Larimichthys crocea isolate SSNF chromosome XIII, L_croce
 (1252) ?       9.7   27.0   0.0  NC_030725.1    164415225 164415366 +  cm    no 0.37  Xenopus laevis strain J chromosome 1S, Xenopus_laevis_v2,
 (1253) ?       9.8   27.0   1.6  NW_009954190.1   2640467   2640262 -  cm    no 0.35  Chaetura pelagica isolate M959 unplaced genomic scaffold,
 (1254) ?       9.8   27.0   0.0  NW_017728992.1  79008722  79008858 +  cm    no 0.39  Gavialis gangeticus isolate Ggan-Ray unplaced genomic sca
 (1255) ?       9.8   27.0   0.0  NW_005820705.1    446894    446769 -  cm    no 0.42  Latimeria chalumnae isolate SAIAB 97564 unplaced genomic 
 (1256) ?       9.8   27.0   0.9  NW_005819047.1   2445686   2445480 -  cm    no 0.37  Latimeria chalumnae isolate SAIAB 97564 unplaced genomic 
 (1257) ?       9.8   27.0   0.1  NW_010256029.1      3669      3429 -  cm    no 0.37  Eurypyga helias isolate BGI_N326 unplaced genomic scaffol
 (1258) ?       9.9   27.0   0.0  NW_015504270.1   8818616   8818486 -  cm    no 0.39  Miniopterus natalensis isolate MN2012-01 unplaced genomic
 (1259) ?       9.9   27.0   0.0  NC_042621.1    111615430 111615270 -  cm    no 0.35  Rhinatrema bivittatum chromosome 7, aRhiBiv1.1, whole gen
 (1260) ?       9.9   27.0   0.0  NW_013659751.1    167910    168096 +  cm    no 0.47  Thamnophis sirtalis isolate EDBJR-23777 unplaced genomic 
 (1261) ?        10   27.0   0.0  NC_030727.1    150545177 150544859 -  cm    no 0.41  Xenopus laevis strain J chromosome 2S, Xenopus_laevis_v2,
 (1262) ?        10   27.0   2.3  NW_009260394.1    318981    319102 +  cm    no 0.31  Egretta garzetta isolate BGI_Z169 unplaced genomic scaffo
 (1263) ?        10   27.0   0.9  NW_020799125.1    425337    425546 +  cm    no 0.35  Athene cunicularia isolate RWA chromosome 20 unlocalized 
 (1264) ?        10   27.0   0.0  NW_017728917.1  11518457  11518323 -  cm    no 0.36  Crocodylus porosus isolate Cpor-Errol unplaced genomic sc
 (1265) ?        10   27.0   0.0  NW_018660110.1     23823     23616 -  cm    no 0.38  Meriones unguiculatus strain 243 unplaced genomic scaffol
 (1266) ?        10   27.0   0.0  NW_018660110.1    229570    229777 +  cm    no 0.38  Meriones unguiculatus strain 243 unplaced genomic scaffol


Hit alignments:
>> NC_000012.12  Homo sapiens chromosome 12, GRCh38.p13 Primary Assembly
   rank     E-value  score  bias mdl mdl from   mdl to       seq from      seq to       acc trunc   gc
 ------   --------- ------ ----- --- -------- --------    ----------- -----------      ---- ----- ----
    (1) !   9.8e-89  325.9  24.7  cm        1      290 []    12722106    12722395 + .. 1.00    no 0.29

                                                                                                                NC
                                  ::::::::::::::{{{{{{{{{{{{{,,,[[[[[[[---[[[[[[[,,,,,,,,,,((((--((((((<<<-<<<_ CS
  CDKN1B-3UTR_human_fig1        1 UCUGUAAAAACACUgaaaaauuauaCuAACuuauuuaUGUcaaaaGaUUUUUUUUAAuCuaGACaacacaCaAGCCA 77      
                                  UCUGUAAAAACACU:AAAAAUUAUACUAACUUAUUUAUGU:AAAAGAUUUUUUUUAAUCUAGACAA:A:ACAAGCCA
            NC_000012.12 12722106 UCUGUAAAAACACUGAAAAAUUAUACUAACUUAUUUAUGUUAAAAGAUUUUUUUUAAUCUAGACAAUAUACAAGCCA 12722182
                                  ***************************************************************************** PP

                                                                                                                NC
                                  ____>>>->>>,,,,,<<<<<____>>>>>,))))))--)))),,,<<____>>,,]]]]]]]-]]]]]]],,<<<< CS
  CDKN1B-3UTR_human_fig1       78 AAGUGGCAuGuUUUGUGCauuUGUAaauGCUguguuGGGuaGaAUAGGUUUUCCCCuCuuuugUuaaauaaUAuGGC 154     
                                  AAGUGGCAUGUUUUGUGCAUUUGUAAAUGCU:U:UUGGGUAGAAUAGGUUUUCCCCUCUUUU:UUAAAUAAUAUGGC
            NC_000012.12 12722183 AAGUGGCAUGUUUUGUGCAUUUGUAAAUGCUGUGUUGGGUAGAAUAGGUUUUCCCCUCUUUUGUUAAAUAAUAUGGC 12722259
                                  ***************************************************************************** PP

                                                                                                                NC
                                  <<<<<__________>>>>---->>>>>}}}}}}}}}}}}},<<<<<<<<<<-<<-<<<____>>>->>->>>>>>> CS
  CDKN1B-3UTR_human_fig1      155 uauGCUUAAAAGGUUGCauACUGaGCCaaGuauaauuuuucGuaauGuGugaAaaAgauGCCAaucAuuGucaCaCa 231     
                                  UAUGCUUAAAAGGUUGCAUACUGAGCCAAGUAUAAUUUUU:GUAAUGUGU:AAAAA:AUGCCAAU:AUUGU:ACACA
            NC_000012.12 12722260 UAUGCUUAAAAGGUUGCAUACUGAGCCAAGUAUAAUUUUUUGUAAUGUGUGAAAAAGAUGCCAAUUAUUGUUACACA 12722336
                                  ***************************************************************************** PP

                                                                                              NC
                                  >>>,,,,,<<<<<---<<<--<<_____>>--->>>>>>>>:::::::::::::::::: CS
  CDKN1B-3UTR_human_fig1      232 uuaAGUAAuCaauAAAGaaAACuUCCAUaGCUAuuCauuGaGUCAAAAAAAAAAAAAAA 290     
                                  UUAAGUAAUCAAUAAAGAAAACUUCCAUAGCUAUUCAUUGAGUCAAA    AA      
            NC_000012.12 12722337 UUAAGUAAUCAAUAAAGAAAACUUCCAUAGCUAUUCAUUGAGUCAAAUUGUAAUGUGCU 12722395
                                  *********************************************************** PP

>> NC_027880.1  Pan paniscus isolate Ulindi chromosome 12, panpan1.1, whole genome shotgun sequence
   rank     E-value  score  bias mdl mdl from   mdl to       seq from      seq to       acc trunc   gc
 ------   --------- ------ ----- --- -------- --------    ----------- -----------      ---- ----- ----
    (2) !   9.8e-89  325.9  24.7  cm        1      290 []    13125278    13125567 + .. 1.00    no 0.29

                                                                                                                NC
                                  ::::::::::::::{{{{{{{{{{{{{,,,[[[[[[[---[[[[[[[,,,,,,,,,,((((--((((((<<<-<<<_ CS
  CDKN1B-3UTR_human_fig1        1 UCUGUAAAAACACUgaaaaauuauaCuAACuuauuuaUGUcaaaaGaUUUUUUUUAAuCuaGACaacacaCaAGCCA 77      
                                  UCUGUAAAAACACU:AAAAAUUAUACUAACUUAUUUAUGU:AAAAGAUUUUUUUUAAUCUAGACAA:A:ACAAGCCA
             NC_027880.1 13125278 UCUGUAAAAACACUGAAAAAUUAUACUAACUUAUUUAUGUUAAAAGAUUUUUUUUAAUCUAGACAAUAUACAAGCCA 13125354
                                  ***************************************************************************** PP

                                                                                                                NC
                                  ____>>>->>>,,,,,<<<<<____>>>>>,))))))--)))),,,<<____>>,,]]]]]]]-]]]]]]],,<<<< CS
  CDKN1B-3UTR_human_fig1       78 AAGUGGCAuGuUUUGUGCauuUGUAaauGCUguguuGGGuaGaAUAGGUUUUCCCCuCuuuugUuaaauaaUAuGGC 154     
                                  AAGUGGCAUGUUUUGUGCAUUUGUAAAUGCU:U:UUGGGUAGAAUAGGUUUUCCCCUCUUUU:UUAAAUAAUAUGGC
             NC_027880.1 13125355 AAGUGGCAUGUUUUGUGCAUUUGUAAAUGCUGUGUUGGGUAGAAUAGGUUUUCCCCUCUUUUGUUAAAUAAUAUGGC 13125431
                                  ***************************************************************************** PP

                                                                                                                NC
                                  <<<<<__________>>>>---->>>>>}}}}}}}}}}}}},<<<<<<<<<<-<<-<<<____>>>->>->>>>>>> CS
  CDKN1B-3UTR_human_fig1      155 uauGCUUAAAAGGUUGCauACUGaGCCaaGuauaauuuuucGuaauGuGugaAaaAgauGCCAaucAuuGucaCaCa 231     
                                  UAUGCUUAAAAGGUUGCAUACUGAGCCAAGUAUAAUUUUU:GUAAUGUGU:AAAAA:AUGCCAAU:AUUGU:ACACA
             NC_027880.1 13125432 UAUGCUUAAAAGGUUGCAUACUGAGCCAAGUAUAAUUUUUUGUAAUGUGUGAAAAAGAUGCCAAUUAUUGUUACACA 13125508
                                  ***************************************************************************** PP

                                                                                              NC
                                  >>>,,,,,<<<<<---<<<--<<_____>>--->>>>>>>>:::::::::::::::::: CS
  CDKN1B-3UTR_human_fig1      232 uuaAGUAAuCaauAAAGaaAACuUCCAUaGCUAuuCauuGaGUCAAAAAAAAAAAAAAA 290     
                                  UUAAGUAAUCAAUAAAGAAAACUUCCAUAGCUAUUCAUUGAGUCAAA    AA      
             NC_027880.1 13125509 UUAAGUAAUCAAUAAAGAAAACUUCCAUAGCUAUUCAUUGAGUCAAAUUGUAAUGUGCU 13125567
                                  *********************************************************** PP

>> NC_036891.1  Pan troglodytes isolate Yerkes chimp pedigree #C0471 (Clint) chromosome 12, Clint_PTRv2, whole genome sh
   rank     E-value  score  bias mdl mdl from   mdl to       seq from      seq to       acc trunc   gc
 ------   --------- ------ ----- --- -------- --------    ----------- -----------      ---- ----- ----
    (3) !   9.8e-89  325.9  24.7  cm        1      290 []    12972348    12972637 + .. 1.00    no 0.29

                                                                                                                NC
                                  ::::::::::::::{{{{{{{{{{{{{,,,[[[[[[[---[[[[[[[,,,,,,,,,,((((--((((((<<<-<<<_ CS
  CDKN1B-3UTR_human_fig1        1 UCUGUAAAAACACUgaaaaauuauaCuAACuuauuuaUGUcaaaaGaUUUUUUUUAAuCuaGACaacacaCaAGCCA 77      
                                  UCUGUAAAAACACU:AAAAAUUAUACUAACUUAUUUAUGU:AAAAGAUUUUUUUUAAUCUAGACAA:A:ACAAGCCA
             NC_036891.1 12972348 UCUGUAAAAACACUGAAAAAUUAUACUAACUUAUUUAUGUUAAAAGAUUUUUUUUAAUCUAGACAAUAUACAAGCCA 12972424
                                  ***************************************************************************** PP

                                                                                                                NC
                                  ____>>>->>>,,,,,<<<<<____>>>>>,))))))--)))),,,<<____>>,,]]]]]]]-]]]]]]],,<<<< CS
  CDKN1B-3UTR_human_fig1       78 AAGUGGCAuGuUUUGUGCauuUGUAaauGCUguguuGGGuaGaAUAGGUUUUCCCCuCuuuugUuaaauaaUAuGGC 154     
                                  AAGUGGCAUGUUUUGUGCAUUUGUAAAUGCU:U:UUGGGUAGAAUAGGUUUUCCCCUCUUUU:UUAAAUAAUAUGGC
             NC_036891.1 12972425 AAGUGGCAUGUUUUGUGCAUUUGUAAAUGCUGUGUUGGGUAGAAUAGGUUUUCCCCUCUUUUGUUAAAUAAUAUGGC 12972501
                                  ***************************************************************************** PP

                                                                                                                NC
                                  <<<<<__________>>>>---->>>>>}}}}}}}}}}}}},<<<<<<<<<<-<<-<<<____>>>->>->>>>>>> CS
  CDKN1B-3UTR_human_fig1      155 uauGCUUAAAAGGUUGCauACUGaGCCaaGuauaauuuuucGuaauGuGugaAaaAgauGCCAaucAuuGucaCaCa 231     
                                  UAUGCUUAAAAGGUUGCAUACUGAGCCAAGUAUAAUUUUU:GUAAUGUGU:AAAAA:AUGCCAAU:AUUGU:ACACA
             NC_036891.1 12972502 UAUGCUUAAAAGGUUGCAUACUGAGCCAAGUAUAAUUUUUUGUAAUGUGUGAAAAAGAUGCCAAUUAUUGUUACACA 12972578
                                  ***************************************************************************** PP

                                                                                              NC
                                  >>>,,,,,<<<<<---<<<--<<_____>>--->>>>>>>>:::::::::::::::::: CS
  CDKN1B-3UTR_human_fig1      232 uuaAGUAAuCaauAAAGaaAACuUCCAUaGCUAuuCauuGaGUCAAAAAAAAAAAAAAA 290     
                                  UUAAGUAAUCAAUAAAGAAAACUUCCAUAGCUAUUCAUUGAGUCAAA    AA      
             NC_036891.1 12972579 UUAAGUAAUCAAUAAAGAAAACUUCCAUAGCUAUUCAUUGAGUCAAAUUGUAAUGUGCU 12972637
                                  *********************************************************** PP

>> NC_036915.1  Pongo abelii isolate Susie chromosome 12, Susie_PABv2, whole genome shotgun sequence
   rank     E-value  score  bias mdl mdl from   mdl to       seq from      seq to       acc trunc   gc
 ------   --------- ------ ----- --- -------- --------    ----------- -----------      ---- ----- ----
    (4) !   1.9e-86  318.2  26.4  cm        1      290 []    13097295    13097585 + .. 0.99    no 0.28

                                                                                                                NC
                                  ::::::::::::::{{{{{{{{{{{{{,,,[[[[[[[---[[[[[[[,,,,,,,,,,((((--((((((<<<-<<<_ CS
  CDKN1B-3UTR_human_fig1        1 UCUGUAAAAACACUgaaaaauuauaCuAACuuauuuaUGUcaaaaGaUUUUUUUUAAuCuaGACaacacaCaAGCCA 77      
                                  UCUGUAAAAACACU:AAAAAUUAUACUAACUUAUUUAUGU:AAAAGAUUUUUUUUAAUCUAGACAA:A:ACAAGCCA
             NC_036915.1 13097295 UCUGUAAAAACACUGAAAAAUUAUACUAACUUAUUUAUGUUAAAAGAUUUUUUUUAAUCUAGACAAUAUACAAGCCA 13097371
                                  ***************************************************************************** PP

                                                                                                                NC
                                  ____>>>->>>,,,,,<<<<<____>>>>>,))))))--)))),,,<<__.__>>,,]]]]]]]-]]]]]]],,<<< CS
  CDKN1B-3UTR_human_fig1       78 AAGUGGCAuGuUUUGUGCauuUGUAaauGCUguguuGGGuaGaAUAGGUU.UUCCCCuCuuuugUuaaauaaUAuGG 153     
                                  AAGUGGCAUGUUUUGUGCAUUUGUAAAUGCU:U:UUGGGUAGAAUAGGUU UUCCCCUCUUUU:UUAAAUAAUAUGG
             NC_036915.1 13097372 AAGUGGCAUGUUUUGUGCAUUUGUAAAUGCUGUAUUGGGUAGAAUAGGUUuUUCCCCUCUUUUGUUAAAUAAUAUGG 13097448
                                  ************************************************761579*********************** PP

                                                                                                                NC
                                  <<<<<<__________>>>>---->>>>>}}}}}}}}}}}}},<<<<<<<<<<-<<-<<<____>>>->>->>>>>> CS
  CDKN1B-3UTR_human_fig1      154 CuauGCUUAAAAGGUUGCauACUGaGCCaaGuauaauuuuucGuaauGuGugaAaaAgauGCCAaucAuuGucaCaC 230     
                                  CUAUGCUUAAAAGGUUGCAUACUGAGCCAAGUAUAAUUUUU:GUAAUGUGU:AAAAA:AUGCCAAU:AUUGU:ACAC
             NC_036915.1 13097449 CUAUGCUUAAAAGGUUGCAUACUGAGCCAAGUAUAAUUUUUUGUAAUGUGUGAAAAAGAUGCCAAUUAUUGUUACAC 13097525
                                  ***************************************************************************** PP

                                                                                               NC
                                  >>>>,,,,,<<<<<---<<<--<<_____>>--->>>>>>>>:::::::::::::::::: CS
  CDKN1B-3UTR_human_fig1      231 auuaAGUAAuCaauAAAGaaAACuUCCAUaGCUAuuCauuGaGUCAAAAAAAAAAAAAAA 290     
                                  AUUAAGUAAUCAAUAAAGAAAACUUCCAUAGCUAUUCAUUGAGUCAAA    AA      
             NC_036915.1 13097526 AUUAAGUAAUCAAUAAAGAAAACUUCCAUAGCUAUUCAUUGAGUCAAAUUGUAAUGUGCU 13097585
                                  ************************************************************ PP

>> NC_044403.1  Nomascus leucogenys isolate Asia chromosome 23, Asia_NLE_v1, whole genome shotgun sequence
   rank     E-value  score  bias mdl mdl from   mdl to       seq from      seq to       acc trunc   gc
 ------   --------- ------ ----- --- -------- --------    ----------- -----------      ---- ----- ----
    (5) !   2.2e-86  318.0  23.4  cm        1      290 []    21100041    21099751 - .. 0.99    no 0.29

                                                                                                                NC
                                  ::::::::::::::{{{{{{{{{{{{{,,,[[[[[[[---[[[[[[[,,,,,,,,,,((((--((((((<<<-<<<_ CS
  CDKN1B-3UTR_human_fig1        1 UCUGUAAAAACACUgaaaaauuauaCuAACuuauuuaUGUcaaaaGaUUUUUUUUAAuCuaGACaacacaCaAGCCA 77      
                                  UCUGUA AAACACU:AAAAAUUAUACUAACUUAUUUAUGU:AAAAGAUUUUUUUUAAUCUAGACAA:A:ACAAGCCA
             NC_044403.1 21100041 UCUGUACAAACACUGAAAAAUUAUACUAACUUAUUUAUGUUAAAAGAUUUUUUUUAAUCUAGACAAUAUACAAGCCA 21099965
                                  ***************************************************************************** PP

                                                                                                                NC
                                  ____>>>->>>,,,,,<<<<<____>>>>>,))))))--)))),,,<<__.__>>,,]]]]]]]-]]]]]]],,<<< CS
  CDKN1B-3UTR_human_fig1       78 AAGUGGCAuGuUUUGUGCauuUGUAaauGCUguguuGGGuaGaAUAGGUU.UUCCCCuCuuuugUuaaauaaUAuGG 153     
                                  AAGUGGCAUGUUUUGUGCAUUUGUAAAUGCU:U:UUGGGUAGAAUAGGUU UUCCCCUCUUUU:UUAAAUAAUAUGG
             NC_044403.1 21099964 AAGUGGCAUGUUUUGUGCAUUUGUAAAUGCUGUAUUGGGUAGAAUAGGUUuUUCCCCUCUUUUGUUAAAUAAUAUGG 21099888
                                  ************************************************761579*********************** PP

                                                                                                                NC
                                  <<<<<<__________>>>>---->>>>>}}}}}}}}}}}}},<<<<<<<<<<-<<-<<<____>>>->>->>>>>> CS
  CDKN1B-3UTR_human_fig1      154 CuauGCUUAAAAGGUUGCauACUGaGCCaaGuauaauuuuucGuaauGuGugaAaaAgauGCCAaucAuuGucaCaC 230     
                                  CUAUGCUUAAAAGGUUGCAUACUGAGCCAAGUAUAAUUUUU:GUAAUGUGU:AAAAA:AUGCCAAU:AUUGU:ACAC
             NC_044403.1 21099887 CUAUGCUUAAAAGGUUGCAUACUGAGCCAAGUAUAAUUUUUUGUAAUGUGUGAAAAAGAUGCCAAUUAUUGUUACAC 21099811
                                  ***************************************************************************** PP

                                                                                               NC
                                  >>>>,,,,,<<<<<---<<<--<<_____>>--->>>>>>>>:::::::::::::::::: CS
  CDKN1B-3UTR_human_fig1      231 auuaAGUAAuCaauAAAGaaAACuUCCAUaGCUAuuCauuGaGUCAAAAAAAAAAAAAAA 290     
                                  AUUAAGUAAUCAAUAAAGAAAACUUCCAUAGCUAUUCAUUGAGUCAAA    AA      
             NC_044403.1 21099810 AUUAAGUAAUCAAUAAAGAAAACUUCCAUAGCUAUUCAUUGAGUCAAAUUGUAACGUGCU 21099751
                                  ************************************************************ PP

>> NW_022611650.1  Hylobates moloch isolate HMO894 unplaced genomic scaffold, HMol_V2 SCAF_00008, whole genome shotgun s
   rank     E-value  score  bias mdl mdl from   mdl to       seq from      seq to       acc trunc   gc
 ------   --------- ------ ----- --- -------- --------    ----------- -----------      ---- ----- ----
    (6) !   4.3e-86  317.0  24.9  cm        1      290 []    11473973    11474263 + .. 0.99    no 0.29

                                                                                                                NC
                                  ::::::::::::::{{{{{{{{{{{{{,,,[[[[[[[---[[[[[[[,,,,,,,,,,((((--((((((<<<-<<<_ CS
  CDKN1B-3UTR_human_fig1        1 UCUGUAAAAACACUgaaaaauuauaCuAACuuauuuaUGUcaaaaGaUUUUUUUUAAuCuaGACaacacaCaAGCCA 77      
                                  UCUGUA AAACACU:AAAAAUUAUACUAACUUAUUUAUGU:AAAAGAUUUUUUUUAAUCUAGACAA:A:ACAAGCCA
          NW_022611650.1 11473973 UCUGUACAAACACUGAAAAAUUAUACUAACUUAUUUAUGUUAAAAGAUUUUUUUUAAUCUAGACAAUAUACAAGCCA 11474049
                                  ***************************************************************************** PP

                                                                                                                NC
                                  ____>>>->>>,,,,,<<<<<____>>>>>,))))))--)))),,,<<__.__>>,,]]]]]]]-]]]]]]],,<<< CS
  CDKN1B-3UTR_human_fig1       78 AAGUGGCAuGuUUUGUGCauuUGUAaauGCUguguuGGGuaGaAUAGGUU.UUCCCCuCuuuugUuaaauaaUAuGG 153     
                                  AAGUGGCAUGUUUUGUGCAUUUGUAAAUGCU:U:UUGGGUAGAAUAGGUU UUCCCCUCUUUU:UUAAAUAAUAUGG
          NW_022611650.1 11474050 AAGUGGCAUGUUUUGUGCAUUUGUAAAUGCUGUAUUGGGUAGAAUAGGUUuUUCCCCUCUUUUGUUAAAUAAUAUGG 11474126
                                  ************************************************761579*********************** PP

                                                                                                                NC
                                  <<<<<<__________>>>>---->>>>>}}}}}}}}}}}}},<<<<<<<<<<-<<-<<<____>>>->>->>>>>> CS
  CDKN1B-3UTR_human_fig1      154 CuauGCUUAAAAGGUUGCauACUGaGCCaaGuauaauuuuucGuaauGuGugaAaaAgauGCCAaucAuuGucaCaC 230     
                                  CUAUGCUUAAAAGGUUGCAUACUGAGCCAAGUAUAAUUUUU:GUAAUGUGU:AAAAA:AUGCCAAU:AUUGU:ACAC
          NW_022611650.1 11474127 CUAUGCUUAAAAGGUUGCAUACUGAGCCAAGUAUAAUUUUUUGUAAUGUGUGAAAAAGAUGCCAAUUAUUGUUACAC 11474203
                                  ***************************************************************************** PP

                                                                                               NC
                                  >>>>,,,,,<<<<<---<<<--<<_____>>--->>>>>>>>:::::::::::::::::: CS
  CDKN1B-3UTR_human_fig1      231 auuaAGUAAuCaauAAAGaaAACuUCCAUaGCUAuuCauuGaGUCAAAAAAAAAAAAAAA 290     
                                  AUUAAGUAAUCAAUAAAGAAAACUUCCAUAGCUAUUCAUUGAGUCAAA    AA      
          NW_022611650.1 11474204 AUUAAGUAAUCAAUAAAGAAAACUUCCAUAGCUAUUCAUUGAGUCAAAUUGUAAUGUGCU 11474263
                                  ************************************************************ PP

>> NC_044614.1  Gorilla gorilla gorilla isolate Kamilah (stud number 0661) breed western lowland gorilla chromosome 12, 
   rank     E-value  score  bias mdl mdl from   mdl to       seq from      seq to       acc trunc   gc
 ------   --------- ------ ----- --- -------- --------    ----------- -----------      ---- ----- ----
    (7) !   7.8e-85  312.8  25.2  cm        1      290 []    11744280    11744567 + .. 0.99    no 0.28

                                                                                v                               NC
                                  ::::::::::::::{{{{{{{{{{{{{,,,[[[[[[[---[[[[[[[,,,,,,,,,,((((--((((((<<<-<<<_ CS
  CDKN1B-3UTR_human_fig1        1 UCUGUAAAAACACUgaaaaauuauaCuAACuuauuuaUGUcaaaaGaUUUUUUUUAAuCuaGACaacacaCaAGCCA 77      
                                  UCUGUAAAAACACU:AAAAAUUAUACUAACUUAUUUAUGU:AAAAGAUUUUUUUUAAUCUAGACAA:A:ACAAGCCA
             NC_044614.1 11744280 UCUGUAAAAACACUGAAAAAUUAUACUAACUUAUUUAUGUUAAAAGAUUUUUUUUAAUCUAGACAAUAUACAAGCCA 11744356
                                  ***************************************************************************** PP

                                                                                          v                     NC
                                  ____>>>->>>,,,,,<<<<<____>>>>>,))))))--)))),,,<<____>>,,]]]]]]]-]]]]]]],,<<<< CS
  CDKN1B-3UTR_human_fig1       78 AAGUGGCAuGuUUUGUGCauuUGUAaauGCUguguuGGGuaGaAUAGGUUUUCCCCuCuuuugUuaaauaaUAuGGC 154     
                                  AAGUGGCAUGUUUUGUGCAUUUGUAAAUGCU:U:UUGGGUAGAAUAGGUUUUCCC  CUUUU:UUAAAUAAUAUGGC
             NC_044614.1 11744357 AAGUGGCAUGUUUUGUGCAUUUGUAAAUGCUGUGUUGGGUAGAAUAGGUUUUCCC--CUUUUGUUAAAUAAUAUGGC 11744431
                                  ******************************************************5..5899**************** PP

                                                                                                                NC
                                  <<<<<__________>>>>---->>>>>}}}}}}}}}}}}},<<<<<<<<<<-<<-<<<____>>>->>->>>>>>> CS
  CDKN1B-3UTR_human_fig1      155 uauGCUUAAAAGGUUGCauACUGaGCCaaGuauaauuuuucGuaauGuGugaAaaAgauGCCAaucAuuGucaCaCa 231     
                                  UAUGCUUAAAAGGUUGCAUACUGAGCCAAGUAUAAUUUUU:GUAAUGUGU:AAAAA:AUGCCAAU:AUUGU:ACACA
             NC_044614.1 11744432 UAUGCUUAAAAGGUUGCAUACUGAGCCAAGUAUAAUUUUUUGUAAUGUGUGAAAAAGAUGCCAAUUAUUGUUACACA 11744508
                                  ***************************************************************************** PP

                                                                                              NC
                                  >>>,,,,,<<<<<---<<<--<<_____>>--->>>>>>>>:::::::::::::::::: CS
  CDKN1B-3UTR_human_fig1      232 uuaAGUAAuCaauAAAGaaAACuUCCAUaGCUAuuCauuGaGUCAAAAAAAAAAAAAAA 290     
                                  UUAAGUAAUCAAUAAAGAAAACUUCCAUAGCUAUUCAUUGAGUCAAA    AA      
             NC_044614.1 11744509 UUAAGUAAUCAAUAAAGAAAACUUCCAUAGCUAUUCAUUGAGUCAAAUUGUAAUGUGCU 11744567
                                  *********************************************************** PP

>> NW_012104599.1  Mandrillus leucophaeus isolate KB7577 unplaced genomic scaffold, Mleu.le_1.0 Scaffold431, whole genom
   rank     E-value  score  bias mdl mdl from   mdl to       seq from      seq to       acc trunc   gc
 ------   --------- ------ ----- --- -------- --------    ----------- -----------      ---- ----- ----
    (8) !   7.1e-84  309.5  24.9  cm        1      290 []     1048802     1048512 - .. 0.99    no 0.29

                                                                                                                 NC
                                 ::::::::::::::{{{{{{{{{{{{{,,,[[[[[[[---[[[[[[[,,,,,,,,,,((((--((((((<<<-<<<___ CS
  CDKN1B-3UTR_human_fig1       1 UCUGUAAAAACACUgaaaaauuauaCuAACuuauuuaUGUcaaaaGaUUUUUUUUAAuCuaGACaacacaCaAGCCAAA 79     
                                 UCUGUAAAAACACU:AAAAAUUAUACUAACUUAUUUAUGU:AAAAGAUUUUUUUUAAUCUAGACAA:A:ACAAGCCAAA
          NW_012104599.1 1048802 UCUGUAAAAACACUGAAAAAUUAUACUAACUUAUUUAUGUUAAAAGAUUUUUUUUAAUCUAGACAAUAUACAAGCCAAA 1048724
                                 ******************************************************************************* PP

                                                                                                                 NC
                                 __>>>->>>,,,,,<<<<<____>>>>>,))))))--)))),,,<<__.__>>,,]]]]]]]-]]]]]]],,<<<<<<< CS
  CDKN1B-3UTR_human_fig1      80 GUGGCAuGuUUUGUGCauuUGUAaauGCUguguuGGGuaGaAUAGGUU.UUCCCCuCuuuugUuaaauaaUAuGGCuau 157    
                                 GUGGCAUGUUUUGUGCAUUUGUAAAUGCU:U:UUGGGUAGAAUAGGUU UUCCCCUCUUUU:UUAAAUAAUAUGGCUAU
          NW_012104599.1 1048723 GUGGCAUGUUUUGUGCAUUUGUAAAUGCUGUAUUGGGUAGAAUAGGUUuUUCCCCUCUUUUGUUAAAUAAUAUGGCUAU 1048645
                                 **********************************************761579*************************** PP

                                                                                                                 NC
                                 <<__________>>>>---->>>>>}}}}}}}}}}}}},<<<<<<<<<<-<<-<<<____>>>->>->>>>>>>>>>,, CS
  CDKN1B-3UTR_human_fig1     158 GCUUAAAAGGUUGCauACUGaGCCaaGuauaauuuuucGuaauGuGugaAaaAgauGCCAaucAuuGucaCaCauuaAG 236    
                                 GCUUAAAAG UUGCAUACUGAGCCAAGUAUAAUUUUU:GUAAUGU U:AAAAA:AUGCCAAU:AUUGU:A ACAUUAAG
          NW_012104599.1 1048644 GCUUAAAAGAUUGCAUACUGAGCCAAGUAUAAUUUUUUGUAAUGUGUGAAAAAGAUGCCAAUUAUUGUUAUACAUUAAG 1048566
                                 ******************************************************************************* PP

                                                                                        NC
                                 ,,,<<<<<---<<<--<<_____>>--->>>>>>>>:::::::::::::::::: CS
  CDKN1B-3UTR_human_fig1     237 UAAuCaauAAAGaaAACuUCCAUaGCUAuuCauuGaGUCAAAAAAAAAAAAAAA 290    
                                  A UCAAUAAAGAAAACUUCCAUAGCUAUUCAUUGAGUCAAA    AA      
          NW_012104599.1 1048565 CAGUCAAUAAAGAAAACUUCCAUAGCUAUUCAUUGAGUCAAACUGUAAUGUGCU 1048512
                                 ****************************************************** PP

>> NW_012009027.1  Cercocebus atys isolate FAK unplaced genomic scaffold, Caty_1.0 Scaffold86, whole genome shotgun sequ
   rank     E-value  score  bias mdl mdl from   mdl to       seq from      seq to       acc trunc   gc
 ------   --------- ------ ----- --- -------- --------    ----------- -----------      ---- ----- ----
    (9) !   7.1e-84  309.5  24.9  cm        1      290 []    12888675    12888385 - .. 0.99    no 0.29

                                                                                                                NC
                                  ::::::::::::::{{{{{{{{{{{{{,,,[[[[[[[---[[[[[[[,,,,,,,,,,((((--((((((<<<-<<<_ CS
  CDKN1B-3UTR_human_fig1        1 UCUGUAAAAACACUgaaaaauuauaCuAACuuauuuaUGUcaaaaGaUUUUUUUUAAuCuaGACaacacaCaAGCCA 77      
                                  UCUGUAAAAACACU:AAAAAUUAUACUAACUUAUUUAUGU:AAAAGAUUUUUUUUAAUCUAGACAA:A:ACAAGCCA
          NW_012009027.1 12888675 UCUGUAAAAACACUGAAAAAUUAUACUAACUUAUUUAUGUUAAAAGAUUUUUUUUAAUCUAGACAAUAUACAAGCCA 12888599
                                  ***************************************************************************** PP

                                                                                                                NC
                                  ____>>>->>>,,,,,<<<<<____>>>>>,))))))--)))),,,<<__.__>>,,]]]]]]]-]]]]]]],,<<< CS
  CDKN1B-3UTR_human_fig1       78 AAGUGGCAuGuUUUGUGCauuUGUAaauGCUguguuGGGuaGaAUAGGUU.UUCCCCuCuuuugUuaaauaaUAuGG 153     
                                  AAGUGGCAUGUUUUGUGCAUUUGUAAAUGCU:U:UUGGGUAGAAUAGGUU UUCCCCUCUUUU:UUAAAUAAUAUGG
          NW_012009027.1 12888598 AAGUGGCAUGUUUUGUGCAUUUGUAAAUGCUGUAUUGGGUAGAAUAGGUUuUUCCCCUCUUUUGUUAAAUAAUAUGG 12888522
                                  ************************************************761579*********************** PP

                                                                                                                NC
                                  <<<<<<__________>>>>---->>>>>}}}}}}}}}}}}},<<<<<<<<<<-<<-<<<____>>>->>->>>>>> CS
  CDKN1B-3UTR_human_fig1      154 CuauGCUUAAAAGGUUGCauACUGaGCCaaGuauaauuuuucGuaauGuGugaAaaAgauGCCAaucAuuGucaCaC 230     
                                  CUAUGCUUAAAAG UUGCAUACUGAGCCAAGUAUAAUUUUU:GUAAUGU U:AAAAA:AUGCCAAU:AUUGU:A AC
          NW_012009027.1 12888521 CUAUGCUUAAAAGAUUGCAUACUGAGCCAAGUAUAAUUUUUUGUAAUGUGUGAAAAAGAUGCCAAUUAUUGUUAUAC 12888445
                                  ***************************************************************************** PP

                                                                                               NC
                                  >>>>,,,,,<<<<<---<<<--<<_____>>--->>>>>>>>:::::::::::::::::: CS
  CDKN1B-3UTR_human_fig1      231 auuaAGUAAuCaauAAAGaaAACuUCCAUaGCUAuuCauuGaGUCAAAAAAAAAAAAAAA 290     
                                  AUUAAG A UCAAUAAAGAAAACUUCCAUAGCUAUUCAUUGAGUCAAA    AA      
          NW_012009027.1 12888444 AUUAAGCAGUCAAUAAAGAAAACUUCCAUAGCUAUUCAUUGAGUCAAACUGUAAUGUGCU 12888385
                                  ************************************************************ PP

>> NC_022282.1  Macaca fascicularis chromosome 11, Macaca_fascicularis_5.0, whole genome shotgun sequence
   rank     E-value  score  bias mdl mdl from   mdl to       seq from      seq to       acc trunc   gc
 ------   --------- ------ ----- --- -------- --------    ----------- -----------      ---- ----- ----
   (10) !   1.4e-83  308.5  26.4  cm        1      290 []    13293576    13293866 + .. 0.99    no 0.28

                                                                                                                NC
                                  ::::::::::::::{{{{{{{{{{{{{,,,[[[[[[[---[[[[[[[,,,,,,,,,,((((--((((((<<<-<<<_ CS
  CDKN1B-3UTR_human_fig1        1 UCUGUAAAAACACUgaaaaauuauaCuAACuuauuuaUGUcaaaaGaUUUUUUUUAAuCuaGACaacacaCaAGCCA 77      
                                  UCUGUAAAAACACU:AAAAAUUAUACUAACUUAUUUAUGU:AAAAGAUUUUUUUUAAUCUAGACAA:A:ACAAGCCA
             NC_022282.1 13293576 UCUGUAAAAACACUGAAAAAUUAUACUAACUUAUUUAUGUUAAAAGAUUUUUUUUAAUCUAGACAAUAUACAAGCCA 13293652
                                  ***************************************************************************** PP

                                                                                                                NC
                                  ____>>>->>>,,,,,<<<<<____>>>>>,))))))--)))),,,<<__.__>>,,]]]]]]]-]]]]]]],,<<< CS
  CDKN1B-3UTR_human_fig1       78 AAGUGGCAuGuUUUGUGCauuUGUAaauGCUguguuGGGuaGaAUAGGUU.UUCCCCuCuuuugUuaaauaaUAuGG 153     
                                  AAGUGGCAUGUUUUGUGCAUUUGUAAAUGCU:U:UUGGGUAGAAUAGGUU UUCCCCUCUUUU:UUAAAUAAUAUGG
             NC_022282.1 13293653 AAGUGGCAUGUUUUGUGCAUUUGUAAAUGCUGUAUUGGGUAGAAUAGGUUuUUCCCCUCUUUUGUUAAAUAAUAUGG 13293729
                                  ************************************************761579*********************** PP

                                                                                                                NC
                                  <<<<<<__________>>>>---->>>>>}}}}}}}}}}}}},<<<<<<<<<<-<<-<<<____>>>->>->>>>>> CS
  CDKN1B-3UTR_human_fig1      154 CuauGCUUAAAAGGUUGCauACUGaGCCaaGuauaauuuuucGuaauGuGugaAaaAgauGCCAaucAuuGucaCaC 230     
                                  CUAUGCUUAAAAG UUGCAUACUGAGCCAAGUAUAAUUUUU:GUAAUGU U:AAAAA:AUGCCAAU:AUUGU:A AC
             NC_022282.1 13293730 CUAUGCUUAAAAGAUUGCAUACUGAGCCAAGUAUAAUUUUUUGUAAUGUGUGAAAAAGAUGCCAAUUAUUGUUAUAC 13293806
                                  ***************************************************************************** PP

                                                                                               NC
                                  >>>>,,,,,<<<<<---<<<--<<_____>>--->>>>>>>>:::::::::::::::::: CS
  CDKN1B-3UTR_human_fig1      231 auuaAGUAAuCaauAAAGaaAACuUCCAUaGCUAuuCauuGaGUCAAAAAAAAAAAAAAA 290     
                                  AUUAAG A UCAAUAAAGAAAACUUCCAUAGCUAUUCAUUGAGUCAAA    AA      
             NC_022282.1 13293807 AUUAAGCAGUCAAUAAAGAAAACUUCCAUAGCUAUUCAUUGAGUCAAAUUGUAAUGUGCU 13293866
                                  ************************************************************ PP

>> NC_023652.1  Chlorocebus sabaeus isolate 1994-021 chromosome 11, Chlorocebus_sabeus 1.1, whole genome shotgun sequenc
   rank     E-value  score  bias mdl mdl from   mdl to       seq from      seq to       acc trunc   gc
 ------   --------- ------ ----- --- -------- --------    ----------- -----------      ---- ----- ----
   (11) !   1.4e-83  308.5  26.4  cm        1      290 []    12616964    12617254 + .. 0.99    no 0.28

                                                                                                                NC
                                  ::::::::::::::{{{{{{{{{{{{{,,,[[[[[[[---[[[[[[[,,,,,,,,,,((((--((((((<<<-<<<_ CS
  CDKN1B-3UTR_human_fig1        1 UCUGUAAAAACACUgaaaaauuauaCuAACuuauuuaUGUcaaaaGaUUUUUUUUAAuCuaGACaacacaCaAGCCA 77      
                                  UCUGUAAAAACACU:AAAAAUUAUACUAACUUAUUUAUGU:AAAAGAUUUUUUUUAAUCUAGACAA:A:ACAAGCCA
             NC_023652.1 12616964 UCUGUAAAAACACUGAAAAAUUAUACUAACUUAUUUAUGUUAAAAGAUUUUUUUUAAUCUAGACAAUAUACAAGCCA 12617040
                                  ***************************************************************************** PP

                                                                                                                NC
                                  ____>>>->>>,,,,,<<<<<____>>>>>,))))))--)))),,,<<__.__>>,,]]]]]]]-]]]]]]],,<<< CS
  CDKN1B-3UTR_human_fig1       78 AAGUGGCAuGuUUUGUGCauuUGUAaauGCUguguuGGGuaGaAUAGGUU.UUCCCCuCuuuugUuaaauaaUAuGG 153     
                                  AAGUGGCAUGUUUUGUGCAUUUGUAAAUGCU:U:UUGGGUAGAAUAGGUU UUCCCCUCUUUU:UUAAAUAAUAUGG
             NC_023652.1 12617041 AAGUGGCAUGUUUUGUGCAUUUGUAAAUGCUGUAUUGGGUAGAAUAGGUUuUUCCCCUCUUUUGUUAAAUAAUAUGG 12617117
                                  ************************************************761579*********************** PP

                                                                                                                NC
                                  <<<<<<__________>>>>---->>>>>}}}}}}}}}}}}},<<<<<<<<<<-<<-<<<____>>>->>->>>>>> CS
  CDKN1B-3UTR_human_fig1      154 CuauGCUUAAAAGGUUGCauACUGaGCCaaGuauaauuuuucGuaauGuGugaAaaAgauGCCAaucAuuGucaCaC 230     
                                  CUAUGCUUAAAAG UUGCAUACUGAGCCAAGUAUAAUUUUU:GUAAUGU U:AAAAA:AUGCCAAU:AUUGU:A AC
             NC_023652.1 12617118 CUAUGCUUAAAAGAUUGCAUACUGAGCCAAGUAUAAUUUUUUGUAAUGUGUGAAAAAGAUGCCAAUUAUUGUUAUAC 12617194
                                  ***************************************************************************** PP

                                                                                               NC
                                  >>>>,,,,,<<<<<---<<<--<<_____>>--->>>>>>>>:::::::::::::::::: CS
  CDKN1B-3UTR_human_fig1      231 auuaAGUAAuCaauAAAGaaAACuUCCAUaGCUAuuCauuGaGUCAAAAAAAAAAAAAAA 290     
                                  AUUAAG A UCAAUAAAGAAAACUUCCAUAGCUAUUCAUUGAGUCAAA    AA      
             NC_023652.1 12617195 AUUAAGCAGUCAAUAAAGAAAACUUCCAUAGCUAUUCAUUGAGUCAAAUUGUAAUGUGCU 12617254
                                  ************************************************************ PP

>> NW_012010756.1  Macaca nemestrina isolate M95218 unplaced genomic scaffold, Mnem_1.0 Scaffold116, whole genome shotgu
   rank     E-value  score  bias mdl mdl from   mdl to       seq from      seq to       acc trunc   gc
 ------   --------- ------ ----- --- -------- --------    ----------- -----------      ---- ----- ----
   (12) !   1.4e-83  308.5  26.4  cm        1      290 []     8515263     8514973 - .. 0.99    no 0.28

                                                                                                                 NC
                                 ::::::::::::::{{{{{{{{{{{{{,,,[[[[[[[---[[[[[[[,,,,,,,,,,((((--((((((<<<-<<<___ CS
  CDKN1B-3UTR_human_fig1       1 UCUGUAAAAACACUgaaaaauuauaCuAACuuauuuaUGUcaaaaGaUUUUUUUUAAuCuaGACaacacaCaAGCCAAA 79     
                                 UCUGUAAAAACACU:AAAAAUUAUACUAACUUAUUUAUGU:AAAAGAUUUUUUUUAAUCUAGACAA:A:ACAAGCCAAA
          NW_012010756.1 8515263 UCUGUAAAAACACUGAAAAAUUAUACUAACUUAUUUAUGUUAAAAGAUUUUUUUUAAUCUAGACAAUAUACAAGCCAAA 8515185
                                 ******************************************************************************* PP

                                                                                                                 NC
                                 __>>>->>>,,,,,<<<<<____>>>>>,))))))--)))),,,<<__.__>>,,]]]]]]]-]]]]]]],,<<<<<<< CS
  CDKN1B-3UTR_human_fig1      80 GUGGCAuGuUUUGUGCauuUGUAaauGCUguguuGGGuaGaAUAGGUU.UUCCCCuCuuuugUuaaauaaUAuGGCuau 157    
                                 GUGGCAUGUUUUGUGCAUUUGUAAAUGCU:U:UUGGGUAGAAUAGGUU UUCCCCUCUUUU:UUAAAUAAUAUGGCUAU
          NW_012010756.1 8515184 GUGGCAUGUUUUGUGCAUUUGUAAAUGCUGUAUUGGGUAGAAUAGGUUuUUCCCCUCUUUUGUUAAAUAAUAUGGCUAU 8515106
                                 **********************************************761579*************************** PP

                                                                                                                 NC
                                 <<__________>>>>---->>>>>}}}}}}}}}}}}},<<<<<<<<<<-<<-<<<____>>>->>->>>>>>>>>>,, CS
  CDKN1B-3UTR_human_fig1     158 GCUUAAAAGGUUGCauACUGaGCCaaGuauaauuuuucGuaauGuGugaAaaAgauGCCAaucAuuGucaCaCauuaAG 236    
                                 GCUUAAAAG UUGCAUACUGAGCCAAGUAUAAUUUUU:GUAAUGU U:AAAAA:AUGCCAAU:AUUGU:A ACAUUAAG
          NW_012010756.1 8515105 GCUUAAAAGAUUGCAUACUGAGCCAAGUAUAAUUUUUUGUAAUGUGUGAAAAAGAUGCCAAUUAUUGUUAUACAUUAAG 8515027
                                 ******************************************************************************* PP

                                                                                        NC
                                 ,,,<<<<<---<<<--<<_____>>--->>>>>>>>:::::::::::::::::: CS
  CDKN1B-3UTR_human_fig1     237 UAAuCaauAAAGaaAACuUCCAUaGCUAuuCauuGaGUCAAAAAAAAAAAAAAA 290    
                                  A UCAAUAAAGAAAACUUCCAUAGCUAUUCAUUGAGUCAAA    AA      
          NW_012010756.1 8515026 CAGUCAAUAAAGAAAACUUCCAUAGCUAUUCAUUGAGUCAAAUUGUAAUGUGCU 8514973
                                 ****************************************************** PP

>> NC_045443.1  Piliocolobus tephrosceles isolate RC106 chromosome 10, ASM277652v3, whole genome shotgun sequence
   rank     E-value  score  bias mdl mdl from   mdl to       seq from      seq to       acc trunc   gc
 ------   --------- ------ ----- --- -------- --------    ----------- -----------      ---- ----- ----
   (13) !   1.4e-83  308.5  26.4  cm        1      290 []    12779205    12779495 + .. 0.99    no 0.28

                                                                                                                NC
                                  ::::::::::::::{{{{{{{{{{{{{,,,[[[[[[[---[[[[[[[,,,,,,,,,,((((--((((((<<<-<<<_ CS
  CDKN1B-3UTR_human_fig1        1 UCUGUAAAAACACUgaaaaauuauaCuAACuuauuuaUGUcaaaaGaUUUUUUUUAAuCuaGACaacacaCaAGCCA 77      
                                  UCUGUAAAAACACU:AAAAAUUAUACUAACUUAUUUAUGU:AAAAGAUUUUUUUUAAUCUAGACAA:A:ACAAGCCA
             NC_045443.1 12779205 UCUGUAAAAACACUGAAAAAUUAUACUAACUUAUUUAUGUUAAAAGAUUUUUUUUAAUCUAGACAAUAUACAAGCCA 12779281
                                  ***************************************************************************** PP

                                                                                                                NC
                                  ____>>>->>>,,,,,<<<<<____>>>>>,))))))--)))),,,<<__.__>>,,]]]]]]]-]]]]]]],,<<< CS
  CDKN1B-3UTR_human_fig1       78 AAGUGGCAuGuUUUGUGCauuUGUAaauGCUguguuGGGuaGaAUAGGUU.UUCCCCuCuuuugUuaaauaaUAuGG 153     
                                  AAGUGGCAUGUUUUGUGCAUUUGUAAAUGCU:U:UUGGGUAGAAUAGGUU UUCCCCUCUUUU:UUAAAUAAUAUGG
             NC_045443.1 12779282 AAGUGGCAUGUUUUGUGCAUUUGUAAAUGCUGUAUUGGGUAGAAUAGGUUuUUCCCCUCUUUUGUUAAAUAAUAUGG 12779358
                                  ************************************************761579*********************** PP

                                                                                                                NC
                                  <<<<<<__________>>>>---->>>>>}}}}}}}}}}}}},<<<<<<<<<<-<<-<<<____>>>->>->>>>>> CS
  CDKN1B-3UTR_human_fig1      154 CuauGCUUAAAAGGUUGCauACUGaGCCaaGuauaauuuuucGuaauGuGugaAaaAgauGCCAaucAuuGucaCaC 230     
                                  CUAUGCUUAAAAG UUGCAUACUGAGCCAAGUAUAAUUUUU:GUAAUGU U:AAAAA:AUGCCAAU:AUUGU:A AC
             NC_045443.1 12779359 CUAUGCUUAAAAGAUUGCAUACUGAGCCAAGUAUAAUUUUUUGUAAUGUGUGAAAAAGAUGCCAAUUAUUGUUAUAC 12779435
                                  ***************************************************************************** PP

                                                                                               NC
                                  >>>>,,,,,<<<<<---<<<--<<_____>>--->>>>>>>>:::::::::::::::::: CS
  CDKN1B-3UTR_human_fig1      231 auuaAGUAAuCaauAAAGaaAACuUCCAUaGCUAuuCauuGaGUCAAAAAAAAAAAAAAA 290     
                                  AUUAAG A UCAAUAAAGAAAACUUCCAUAGCUAUUCAUUGAGUCAAA    AA      
             NC_045443.1 12779436 AUUAAGCAGUCAAUAAAGAAAACUUCCAUAGCUAUUCAUUGAGUCAAAUUGUAAUGUGCU 12779495
                                  ************************************************************ PP

>> NC_037679.1  Theropithecus gelada isolate Dixy chromosome 11, Tgel_1.0, whole genome shotgun sequence
   rank     E-value  score  bias mdl mdl from   mdl to       seq from      seq to       acc trunc   gc
 ------   --------- ------ ----- --- -------- --------    ----------- -----------      ---- ----- ----
   (14) !   1.4e-83  308.5  26.4  cm        1      290 []   106694848   106695138 + .. 0.99    no 0.28

                                                                                                               NC
                                   ::::::::::::::{{{{{{{{{{{{{,,,[[[[[[[---[[[[[[[,,,,,,,,,,((((--((((((<<<-<< CS
  CDKN1B-3UTR_human_fig1         1 UCUGUAAAAACACUgaaaaauuauaCuAACuuauuuaUGUcaaaaGaUUUUUUUUAAuCuaGACaacacaCaAGC 75       
                                   UCUGUAAAAACACU:AAAAAUUAUACUAACUUAUUUAUGU:AAAAGAUUUUUUUUAAUCUAGACAA:A:ACAAGC
             NC_037679.1 106694848 UCUGUAAAAACACUGAAAAAUUAUACUAACUUAUUUAUGUUAAAAGAUUUUUUUUAAUCUAGACAAUAUACAAGC 106694922
                                   *************************************************************************** PP

                                                                                                               NC
                                   <_____>>>->>>,,,,,<<<<<____>>>>>,))))))--)))),,,<<__.__>>,,]]]]]]]-]]]]]]], CS
  CDKN1B-3UTR_human_fig1        76 CAAAGUGGCAuGuUUUGUGCauuUGUAaauGCUguguuGGGuaGaAUAGGUU.UUCCCCuCuuuugUuaaauaaU 149      
                                   CAAAGUGGCAUGUUUUGUGCAUUUGUAAAUGCU:U:UUGGGUAGAAUAGGUU UUCCCCUCUUUU:UUAAAUAAU
             NC_037679.1 106694923 CAAAGUGGCAUGUUUUGUGCAUUUGUAAAUGCUGUAUUGGGUAGAAUAGGUUuUUCCCCUCUUUUGUUAAAUAAU 106694997
                                   **************************************************761579******************* PP

                                                                                                               NC
                                   ,<<<<<<<<<__________>>>>---->>>>>}}}}}}}}}}}}},<<<<<<<<<<-<<-<<<____>>>->>- CS
  CDKN1B-3UTR_human_fig1       150 AuGGCuauGCUUAAAAGGUUGCauACUGaGCCaaGuauaauuuuucGuaauGuGugaAaaAgauGCCAaucAuuG 224      
                                   AUGGCUAUGCUUAAAAG UUGCAUACUGAGCCAAGUAUAAUUUUU:GUAAUGU U:AAAAA:AUGCCAAU:AUUG
             NC_037679.1 106694998 AUGGCUAUGCUUAAAAGAUUGCAUACUGAGCCAAGUAUAAUUUUUUGUAAUGUGUGAAAAAGAUGCCAAUUAUUG 106695072
                                   *************************************************************************** PP

                                                                                                      NC
                                   >>>>>>>>>>,,,,,<<<<<---<<<--<<_____>>--->>>>>>>>:::::::::::::::::: CS
  CDKN1B-3UTR_human_fig1       225 ucaCaCauuaAGUAAuCaauAAAGaaAACuUCCAUaGCUAuuCauuGaGUCAAAAAAAAAAAAAAA 290      
                                   U:A ACAUUAAG A UCAAUAAAGAAAACUUCCAUAGCUAUUCAUUGAGUCAAA    AA      
             NC_037679.1 106695073 UUAUACAUUAAGCAGUCAAUAAAGAAAACUUCCAUAGCUAUUCAUUGAGUCAAAUUGUAAUGUGCU 106695138
                                   ****************************************************************** PP

>> NC_041764.1  Macaca mulatta isolate AG07107 chromosome 11, Mmul_10, whole genome shotgun sequence
   rank     E-value  score  bias mdl mdl from   mdl to       seq from      seq to       acc trunc   gc
 ------   --------- ------ ----- --- -------- --------    ----------- -----------      ---- ----- ----
   (15) !   1.4e-83  308.5  26.4  cm        1      290 []    14096546    14096836 + .. 0.99    no 0.28

                                                                                                                NC
                                  ::::::::::::::{{{{{{{{{{{{{,,,[[[[[[[---[[[[[[[,,,,,,,,,,((((--((((((<<<-<<<_ CS
  CDKN1B-3UTR_human_fig1        1 UCUGUAAAAACACUgaaaaauuauaCuAACuuauuuaUGUcaaaaGaUUUUUUUUAAuCuaGACaacacaCaAGCCA 77      
                                  UCUGUAAAAACACU:AAAAAUUAUACUAACUUAUUUAUGU:AAAAGAUUUUUUUUAAUCUAGACAA:A:ACAAGCCA
             NC_041764.1 14096546 UCUGUAAAAACACUGAAAAAUUAUACUAACUUAUUUAUGUUAAAAGAUUUUUUUUAAUCUAGACAAUAUACAAGCCA 14096622
                                  ***************************************************************************** PP

                                                                                                                NC
                                  ____>>>->>>,,,,,<<<<<____>>>>>,))))))--)))),,,<<__.__>>,,]]]]]]]-]]]]]]],,<<< CS
  CDKN1B-3UTR_human_fig1       78 AAGUGGCAuGuUUUGUGCauuUGUAaauGCUguguuGGGuaGaAUAGGUU.UUCCCCuCuuuugUuaaauaaUAuGG 153     
                                  AAGUGGCAUGUUUUGUGCAUUUGUAAAUGCU:U:UUGGGUAGAAUAGGUU UUCCCCUCUUUU:UUAAAUAAUAUGG
             NC_041764.1 14096623 AAGUGGCAUGUUUUGUGCAUUUGUAAAUGCUGUAUUGGGUAGAAUAGGUUuUUCCCCUCUUUUGUUAAAUAAUAUGG 14096699
                                  ************************************************761579*********************** PP

                                                                                                                NC
                                  <<<<<<__________>>>>---->>>>>}}}}}}}}}}}}},<<<<<<<<<<-<<-<<<____>>>->>->>>>>> CS
  CDKN1B-3UTR_human_fig1      154 CuauGCUUAAAAGGUUGCauACUGaGCCaaGuauaauuuuucGuaauGuGugaAaaAgauGCCAaucAuuGucaCaC 230     
                                  CUAUGCUUAAAAG UUGCAUACUGAGCCAAGUAUAAUUUUU:GUAAUGU U:AAAAA:AUGCCAAU:AUUGU:A AC
             NC_041764.1 14096700 CUAUGCUUAAAAGAUUGCAUACUGAGCCAAGUAUAAUUUUUUGUAAUGUGUGAAAAAGAUGCCAAUUAUUGUUAUAC 14096776
                                  ***************************************************************************** PP

                                                                                               NC
                                  >>>>,,,,,<<<<<---<<<--<<_____>>--->>>>>>>>:::::::::::::::::: CS
  CDKN1B-3UTR_human_fig1      231 auuaAGUAAuCaauAAAGaaAACuUCCAUaGCUAuuCauuGaGUCAAAAAAAAAAAAAAA 290     
                                  AUUAAG A UCAAUAAAGAAAACUUCCAUAGCUAUUCAUUGAGUCAAA    AA      
             NC_041764.1 14096777 AUUAAGCAGUCAAUAAAGAAAACUUCCAUAGCUAUUCAUUGAGUCAAAUUGUAAUGUGCU 14096836
                                  ************************************************************ PP

>> NC_044984.1  Papio anubis isolate 15944 chromosome 9, Panubis1.0, whole genome shotgun sequence
   rank     E-value  score  bias mdl mdl from   mdl to       seq from      seq to       acc trunc   gc
 ------   --------- ------ ----- --- -------- --------    ----------- -----------      ---- ----- ----
   (16) !   1.4e-83  308.5  26.4  cm        1      290 []    12197647    12197937 + .. 0.99    no 0.28

                                                                                                                NC
                                  ::::::::::::::{{{{{{{{{{{{{,,,[[[[[[[---[[[[[[[,,,,,,,,,,((((--((((((<<<-<<<_ CS
  CDKN1B-3UTR_human_fig1        1 UCUGUAAAAACACUgaaaaauuauaCuAACuuauuuaUGUcaaaaGaUUUUUUUUAAuCuaGACaacacaCaAGCCA 77      
                                  UCUGUAAAAACACU:AAAAAUUAUACUAACUUAUUUAUGU:AAAAGAUUUUUUUUAAUCUAGACAA:A:ACAAGCCA
             NC_044984.1 12197647 UCUGUAAAAACACUGAAAAAUUAUACUAACUUAUUUAUGUUAAAAGAUUUUUUUUAAUCUAGACAAUAUACAAGCCA 12197723
                                  ***************************************************************************** PP

                                                                                                                NC
                                  ____>>>->>>,,,,,<<<<<____>>>>>,))))))--)))),,,<<__.__>>,,]]]]]]]-]]]]]]],,<<< CS
  CDKN1B-3UTR_human_fig1       78 AAGUGGCAuGuUUUGUGCauuUGUAaauGCUguguuGGGuaGaAUAGGUU.UUCCCCuCuuuugUuaaauaaUAuGG 153     
                                  AAGUGGCAUGUUUUGUGCAUUUGUAAAUGCU:U:UUGGGUAGAAUAGGUU UUCCCCUCUUUU:UUAAAUAAUAUGG
             NC_044984.1 12197724 AAGUGGCAUGUUUUGUGCAUUUGUAAAUGCUGUAUUGGGUAGAAUAGGUUuUUCCCCUCUUUUGUUAAAUAAUAUGG 12197800
                                  ************************************************761579*********************** PP

                                                                                                                NC
                                  <<<<<<__________>>>>---->>>>>}}}}}}}}}}}}},<<<<<<<<<<-<<-<<<____>>>->>->>>>>> CS
  CDKN1B-3UTR_human_fig1      154 CuauGCUUAAAAGGUUGCauACUGaGCCaaGuauaauuuuucGuaauGuGugaAaaAgauGCCAaucAuuGucaCaC 230     
                                  CUAUGCUUAAAAG UUGCAUACUGAGCCAAGUAUAAUUUUU:GUAAUGU U:AAAAA:AUGCCAAU:AUUGU:A AC
             NC_044984.1 12197801 CUAUGCUUAAAAGAUUGCAUACUGAGCCAAGUAUAAUUUUUUGUAAUGUGUGAAAAAGAUGCCAAUUAUUGUUAUAC 12197877
                                  ***************************************************************************** PP

                                                                                               NC
                                  >>>>,,,,,<<<<<---<<<--<<_____>>--->>>>>>>>:::::::::::::::::: CS
  CDKN1B-3UTR_human_fig1      231 auuaAGUAAuCaauAAAGaaAACuUCCAUaGCUAuuCauuGaGUCAAAAAAAAAAAAAAA 290     
                                  AUUAAG A UCAAUAAAGAAAACUUCCAUAGCUAUUCAUUGAGUCAAA    AA      
             NC_044984.1 12197878 AUUAAGCAGUCAAUAAAGAAAACUUCCAUAGCUAUUCAUUGAGUCAAAUUGUAAUGUGCU 12197937
                                  ************************************************************ PP

>> NW_022681456.1  Trachypithecus francoisi isolate TF-2019V2 unplaced genomic scaffold, Tfra_2.0 Lachesis_group11, whol
   rank     E-value  score  bias mdl mdl from   mdl to       seq from      seq to       acc trunc   gc
 ------   --------- ------ ----- --- -------- --------    ----------- -----------      ---- ----- ----
   (17) !   1.4e-83  308.5  26.4  cm        1      290 []   118879328   118879038 - .. 0.99    no 0.28

                                                                                                               NC
                                   ::::::::::::::{{{{{{{{{{{{{,,,[[[[[[[---[[[[[[[,,,,,,,,,,((((--((((((<<<-<< CS
  CDKN1B-3UTR_human_fig1         1 UCUGUAAAAACACUgaaaaauuauaCuAACuuauuuaUGUcaaaaGaUUUUUUUUAAuCuaGACaacacaCaAGC 75       
                                   UCUGUAAAAACACU:AAAAAUUAUACUAACUUAUUUAUGU:AAAAGAUUUUUUUUAAUCUAGACAA:A:ACAAGC
          NW_022681456.1 118879328 UCUGUAAAAACACUGAAAAAUUAUACUAACUUAUUUAUGUUAAAAGAUUUUUUUUAAUCUAGACAAUAUACAAGC 118879254
                                   *************************************************************************** PP

                                                                                                               NC
                                   <_____>>>->>>,,,,,<<<<<____>>>>>,))))))--)))),,,<<__.__>>,,]]]]]]]-]]]]]]], CS
  CDKN1B-3UTR_human_fig1        76 CAAAGUGGCAuGuUUUGUGCauuUGUAaauGCUguguuGGGuaGaAUAGGUU.UUCCCCuCuuuugUuaaauaaU 149      
                                   CAAAGUGGCAUGUUUUGUGCAUUUGUAAAUGCU:U:UUGGGUAGAAUAGGUU UUCCCCUCUUUU:UUAAAUAAU
          NW_022681456.1 118879253 CAAAGUGGCAUGUUUUGUGCAUUUGUAAAUGCUGUAUUGGGUAGAAUAGGUUuUUCCCCUCUUUUGUUAAAUAAU 118879179
                                   **************************************************761579******************* PP

                                                                                                               NC
                                   ,<<<<<<<<<__________>>>>---->>>>>}}}}}}}}}}}}},<<<<<<<<<<-<<-<<<____>>>->>- CS
  CDKN1B-3UTR_human_fig1       150 AuGGCuauGCUUAAAAGGUUGCauACUGaGCCaaGuauaauuuuucGuaauGuGugaAaaAgauGCCAaucAuuG 224      
                                   AUGGCUAUGCUUAAAAG UUGCAUACUGAGCCAAGUAUAAUUUUU:GUAAUGU U:AAAAA:AUGCCAAU:AUUG
          NW_022681456.1 118879178 AUGGCUAUGCUUAAAAGAUUGCAUACUGAGCCAAGUAUAAUUUUUUGUAAUGUGUGAAAAAGAUGCCAAUUAUUG 118879104
                                   *************************************************************************** PP

                                                                                                      NC
                                   >>>>>>>>>>,,,,,<<<<<---<<<--<<_____>>--->>>>>>>>:::::::::::::::::: CS
  CDKN1B-3UTR_human_fig1       225 ucaCaCauuaAGUAAuCaauAAAGaaAACuUCCAUaGCUAuuCauuGaGUCAAAAAAAAAAAAAAA 290      
                                   U:A ACAUUAAG A UCAAUAAAGAAAACUUCCAUAGCUAUUCAUUGAGUCAAA    AA      
          NW_022681456.1 118879103 UUAUACAUUAAGCAGUCAAUAAAGAAAACUUCCAUAGCUAUUCAUUGAGUCAAAUUGUAAUGUGCU 118879038
                                   ****************************************************************** PP

>> NW_012112030.1  Colobus angolensis palliatus isolate OR3802 unplaced genomic scaffold, Cang.pa_1.0 Scaffold11, whole 
   rank     E-value  score  bias mdl mdl from   mdl to       seq from      seq to       acc trunc   gc
 ------   --------- ------ ----- --- -------- --------    ----------- -----------      ---- ----- ----
   (18) !   5.1e-82  303.3  27.0  cm        1      290 []     8437974     8438265 + .. 0.98    no 0.28

                                                                                                                 NC
                                 ::::::::::::::{{{{{{{{{{{{{,,,[[[[[[[---[[[[[[[,,,.,,,,,,,((((--((((((<<<-<<<__ CS
  CDKN1B-3UTR_human_fig1       1 UCUGUAAAAACACUgaaaaauuauaCuAACuuauuuaUGUcaaaaGaUUU.UUUUUAAuCuaGACaacacaCaAGCCAA 78     
                                 UCUGUAAAAACACU:AAAAAUUAUACUAACUUAUUUAUGU:AAAAGAUUU UUUUUAAUCUAGACAA:A:ACAAGCCAA
          NW_012112030.1 8437974 UCUGUAAAAACACUGAAAAAUUAUACUAACUUAUUUAUGUUAAAAGAUUUuUUUUUAAUCUAGACAAUAUACAAGCCAA 8438052
                                 ***********************************************766156789*********************** PP

                                                                                                                 NC
                                 ___>>>->>>,,,,,<<<<<____>>>>>,))))))--)))),,,<<___._>>,,]]]]]]]-]]]]]]],,<<<<<< CS
  CDKN1B-3UTR_human_fig1      79 AGUGGCAuGuUUUGUGCauuUGUAaauGCUguguuGGGuaGaAUAGGUUU.UCCCCuCuuuugUuaaauaaUAuGGCua 156    
                                 AGUGGCAUGUUUUGUGCAUUUGUAAAUGCU:U:UUGGGUAGAAUAGGUUU UCCCCUCUUUU:UUAAAUAAUAUGGCUA
          NW_012112030.1 8438053 AGUGGCAUGUUUUGUGCAUUUGUAAAUGCUGUAUUGGGUAGAAUAGGUUUuUCCCCUCUUUUGUUAAAUAAUAUGGCUA 8438131
                                 ***********************************************875168889*********************** PP

                                                                                                                 NC
                                 <<<__________>>>>---->>>>>}}}}}}}}}}}}},<<<<<<<<<<-<<-<<<____>>>->>->>>>>>>>>>, CS
  CDKN1B-3UTR_human_fig1     157 uGCUUAAAAGGUUGCauACUGaGCCaaGuauaauuuuucGuaauGuGugaAaaAgauGCCAaucAuuGucaCaCauuaA 235    
                                 UGCUUAAAAG UUGCAUACUGAGCCAAGUAUAAUUUUU:GUAAUGU U:AAAAA:AUGCCAAU:AUUGU:A ACAUUAA
          NW_012112030.1 8438132 UGCUUAAAAGAUUGCAUACUGAGCCAAGUAUAAUUUUUUGUAAUGUGUGAAAAAGAUGCCAAUUAUUGUUAUACAUUAA 8438210
                                 ******************************************************************************* PP

                                                                                         NC
                                 ,,,,<<<<<---<<<--<<_____>>--->>>>>>>>:::::::::::::::::: CS
  CDKN1B-3UTR_human_fig1     236 GUAAuCaauAAAGaaAACuUCCAUaGCUAuuCauuGaGUCAAAAAAAAAAAAAAA 290    
                                 G A UCAAUAAAGAAAACUUCCAUAGCUAUUCAUUGAGUCAAA    AA      
          NW_012112030.1 8438211 GCAGUCAAUAAAGAAAACUUCCAUAGCUAUUCAUUGAGUCAAAUUGUAAUGUGCU 8438265
                                 ******************************************************* PP

>> NW_018498859.1  Aotus nancymaae isolate 86115 unplaced genomic scaffold, Anan_2.0 Scaffold194.12, whole genome shotgu
   rank     E-value  score  bias mdl mdl from   mdl to       seq from      seq to       acc trunc   gc
 ------   --------- ------ ----- --- -------- --------    ----------- -----------      ---- ----- ----
   (19) !   1.3e-80  298.6  25.4  cm        1      290 []     8335803     8335510 - .. 0.98    no 0.29

                                                                                                     v           NC
                                 ::::::::::::::{{{{{{{{{{{{{,,,[[[[[[[---[[[[[[[...,,,,,,,,,,((((--((((((<<<-<<< CS
  CDKN1B-3UTR_human_fig1       1 UCUGUAAAAACACUgaaaaauuauaCuAACuuauuuaUGUcaaaaGa...UUUUUUUUAAuCuaGACaacacaCaAGCC 76     
                                 UCUGUAAAAACACU:AAAAAUUAUACUAACUUAUUUAUGU:AAAAGA   UUUUUUUUAAUCUAGACA :A:ACAAGCC
          NW_018498859.1 8335803 UCUGUAAAAACACUGAAAAAUUAUACUAACUUAUUUAUGUUAAAAGAuuuUUUUUUUUAAUCUAGACAAUAUACAAGCC 8335725
                                 ***********************************************66556677899********************* PP

                                                                    v                                            NC
                                 _____>>>->>>,,,,,<<<<<____>>>>>,))))))--)))),,,<<____>>,,.]]]]]]]-]]]]]]],,<<<< CS
  CDKN1B-3UTR_human_fig1      77 AAAGUGGCAuGuUUUGUGCauuUGUAaauGCUguguuGGGuaGaAUAGGUUUUCCCC.uCuuuugUuaaauaaUAuGGC 154    
                                 AAAGUGGCAUGUUUUGUGCAUUUGUAAAUGCU:U: UGGGUAGAAUA GUUUUC  C UCUUUU:UUAAAUAAUAUGGC
          NW_018498859.1 8335724 AAAGUGGCAUGUUUUGUGCAUUUGUAAAUGCUGUACUGGGUAGAAUAGGUUUUCUUCcUCUUUUGUUAAAUAAUAUGGC 8335646
                                 *****************************************************99777********************* PP

                                                                                                                 NC
                                 <<<<<__________>>>>---->>>>>}}}}}}}}}}}}},<<<<<<<<<<-<<-<<<____>>>->>->>>>>>>>> CS
  CDKN1B-3UTR_human_fig1     155 uauGCUUAAAAGGUUGCauACUGaGCCaaGuauaauuuuucGuaauGuGugaAaaAgauGCCAaucAuuGucaCaCauu 233    
                                 UAUGCUUAAAAGGUUGCAUACUGAGCCAAGUAUAAUUUUU:GUAAUGUGU:AAAA :AUGCCAAU:AUUGU:ACACAUU
          NW_018498859.1 8335645 UAUGCUUAAAAGGUUGCAUACUGAGCCAAGUAUAAUUUUUUGUAAUGUGUGAAAAGGAUGCCAAUUAUUGUUACACAUU 8335567
                                 ******************************************************************************* PP

                                                                                           NC
                                 >,,,,,<<<<<---<<<--<<_____>>--->>>>>>>>:::::::::::::::::: CS
  CDKN1B-3UTR_human_fig1     234 aAGUAAuCaauAAAGaaAACuUCCAUaGCUAuuCauuGaGUCAAAAAAAAAAAAAAA 290    
                                 AAG AAUCAAUAAAGAAAACUUCCAUAGCUAUUCAUUGAGUCAAA    AA      
          NW_018498859.1 8335566 AAGCAAUCAAUAAAGAAAACUUCCAUAGCUAUUCAUUGAGUCAAAUUGUAAUGUGCU 8335510
                                 ********************************************************* PP

>> NC_044558.1  Rhinopithecus roxellana isolate Shanxi Qingling chromosome 10, ASM756505v1, whole genome shotgun sequenc
   rank     E-value  score  bias mdl mdl from   mdl to       seq from      seq to       acc trunc   gc
 ------   --------- ------ ----- --- -------- --------    ----------- -----------      ---- ----- ----
   (20) !     3e-80  297.3  25.9  cm        1      290 []    13699808    13700097 + .. 0.99    no 0.28

                                                                                                                NC
                                  ::::::::::::::{{{{{{{{{{{{{,,,[[[[[[[---[[[[[[[,,,,,,,,,,((((--((((((<<<-<<<_ CS
  CDKN1B-3UTR_human_fig1        1 UCUGUAAAAACACUgaaaaauuauaCuAACuuauuuaUGUcaaaaGaUUUUUUUUAAuCuaGACaacacaCaAGCCA 77      
                                  UCUGUAAAAACACU:AAAAAUUAUACUAACUUAUUUAUGU:AAAAGAUUUUUUUUAAUCUAGACAA:A:ACAAGCCA
             NC_044558.1 13699808 UCUGUAAAAACACUGAAAAAUUAUACUAACUUAUUUAUGUUAAAAGAUUUUUUUUAAUCUAGACAAUAUACAAGCCA 13699884
                                  ***************************************************************************** PP

                                                                                                                NC
                                  ____>>>->>>,,,,,<<<<<____>>>>>,))))))--)))),,,<<__.__>>,,]]]]]]]-]]]]]]],,<<< CS
  CDKN1B-3UTR_human_fig1       78 AAGUGGCAuGuUUUGUGCauuUGUAaauGCUguguuGGGuaGaAUAGGUU.UUCCCCuCuuuugUuaaauaaUAuGG 153     
                                  AAGUGGCAUGUUUUGUGCAUUUGUAAAUGCU:U:UUGGGUAGAAUAGGUU UUCCCCUCUUUU:UUAAAUAAUAUGG
             NC_044558.1 13699885 AAGUGGCAUGUUUUGUGCAUUUGUAAAUGCUGUAUUGGGUAGAAUAGGUUuUUCCCCUCUUUUGUUAAAUAAUAUGG 13699961
                                  ************************************************761579*********************** PP

                                                                                                                NC
                                  <<<<<<__________>>>>---->>>>>}}}}}}}}}}}}},<<<<<<<<<<-<<-<<<____>>>->>->>>>>> CS
  CDKN1B-3UTR_human_fig1      154 CuauGCUUAAAAGGUUGCauACUGaGCCaaGuauaauuuuucGuaauGuGugaAaaAgauGCCAaucAuuGucaCaC 230     
                                  CUAUGCUUAAAAG UUGCAUACUGAGCCAAGUAUAAUUUUU:GUAAUGU U:AAAAA:AUGCCAAU:AUUGU:A AC
             NC_044558.1 13699962 CUAUGCUUAAAAGAUUGCAUACUGAGCCAAGUAUAAUUUUUUGUAAUGUGUGAAAAAGAUGCCAAUUAUUGUUAUAC 13700038
                                  ***************************************************************************** PP

                                                     v              v                          NC
                                  >>>>,,,,,<<<<<---<<<--<<_____>>--->>>>>>>>:::::::::::::::::: CS
  CDKN1B-3UTR_human_fig1      231 auuaAGUAAuCaauAAAGaaAACuUCCAUaGCUAuuCauuGaGUCAAAAAAAAAAAAAAA 290     
                                  AUUAAG A UCAAUAAAGAAAACUUCCAUAGCUA UCAUUGAGUCAAA     A      
             NC_044558.1 13700039 AUUAAGCAGUCAAUAAAGAAAACUUCCAUAGCUA-UCAUUGAGUCAAAUUGUUAUGUGCU 13700097
                                  **********************************.7************************ PP

>> NC_013904.1  Callithrix jacchus chromosome 9, Callithrix jacchus-3.2, whole genome shotgun sequence
   rank     E-value  score  bias mdl mdl from   mdl to       seq from      seq to       acc trunc   gc
 ------   --------- ------ ----- --- -------- --------    ----------- -----------      ---- ----- ----
   (21) !   3.1e-80  297.3  23.3  cm        1      290 []     8835095     8834803 - .. 0.99    no 0.29

                                                                                                    v            NC
                                 ::::::::::::::{{{{{{{{{{{{{,,,[[[[[[[---[[[[[[[..,,,,,,,,,,((((--((((((<<<-<<<_ CS
  CDKN1B-3UTR_human_fig1       1 UCUGUAAAAACACUgaaaaauuauaCuAACuuauuuaUGUcaaaaGa..UUUUUUUUAAuCuaGACaacacaCaAGCCA 77     
                                 UCUGUAAAAACACU:AAAAAUUAUACUAACUUAUUUAUGU:AAAAGA  UUUUUUUUAAUCUAGACA :A:ACAAGCCA
             NC_013904.1 8835095 UCUGUAAAAACACUGAAAAAUUAUACUAACUUAUUUAUGUUAAAAGAuuUUUUUUUUAAUCUAGACAAUAUACAAGCCA 8835017
                                 ***********************************************7666778899********************** PP

                                                                   v                                             NC
                                 ____>>>->>>,,,,,<<<<<____>>>>>,))))))--)))),,,<<____>>,,.]]]]]]]-]]]]]]],,<<<<< CS
  CDKN1B-3UTR_human_fig1      78 AAGUGGCAuGuUUUGUGCauuUGUAaauGCUguguuGGGuaGaAUAGGUUUUCCCC.uCuuuugUuaaauaaUAuGGCu 155    
                                 AAGUGGCAUGUUUUGUGCAUUUGUAAAUGCU:U: UGGGUAGAAUA GUUUUC  C UCUUUU:UUAAAUAAUAUGGCU
             NC_013904.1 8835016 AAGUGGCAUGUUUUGUGCAUUUGUAAAUGCUGUACUGGGUAGAAUAGGUUUUCUUCcUCUUUUGUUAAAUAAUAUGGCU 8834938
                                 *****************************************************9777********************** PP

                                                                                                                 NC
                                 <<<<__________>>>>---->>>>>}}}}}}}}}}}}},<<<<<<<<<<-<<-<<<____>>>->>->>>>>>>>>> CS
  CDKN1B-3UTR_human_fig1     156 auGCUUAAAAGGUUGCauACUGaGCCaaGuauaauuuuucGuaauGuGugaAaaAgauGCCAaucAuuGucaCaCauua 234    
                                 AUGCUUAAAAGGUUGCAUACUGAGCCAAGUAUAAUUUUU:GUAAUGUGU:AAAA :AUGCCAAU:AUUGU:ACACAUUA
             NC_013904.1 8834937 AUGCUUAAAAGGUUGCAUACUGAGCCAAGUAUAAUUUUUUGUAAUGUGUGAAAAGGAUGCCAAUUAUUGUUACACAUUA 8834859
                                 ******************************************************************************* PP

                                         v                         v                      NC
                                 ,,,,,<<<<<---<<<--<<_____>>--->>>>>>>>:::::::::::::::::: CS
  CDKN1B-3UTR_human_fig1     235 AGUAAuCaauAAAGaaAACuUCCAUaGCUAuuCauuGaGUCAAAAAAAAAAAAAAA 290    
                                 AG AAUCA UAAAGAAAACUUCCAUAGCUAUUCA UGAGUCAAA    AA      
             NC_013904.1 8834858 AGCAAUCAAUAAAGAAAACUUCCAUAGCUAUUCACUGAGUCAAAUUGUAAUGUGCU 8834803
                                 ******************************************************** PP

>> NW_022437024.1  Sapajus apella isolate SASKATOON/1434 unplaced genomic scaffold, GSC_monkey_1.0 scaffold84, whole gen
   rank     E-value  score  bias mdl mdl from   mdl to       seq from      seq to       acc trunc   gc
 ------   --------- ------ ----- --- -------- --------    ----------- -----------      ---- ----- ----
   (22) !   4.2e-80  296.9  26.6  cm        1      290 []     1172812     1173105 + .. 0.98    no 0.28

                                                                                                     v           NC
                                 ::::::::::::::{{{{{{{{{{{{{,,,[[[[[[[---[[[[[[[...,,,,,,,,,,((((--((((((<<<-<<< CS
  CDKN1B-3UTR_human_fig1       1 UCUGUAAAAACACUgaaaaauuauaCuAACuuauuuaUGUcaaaaGa...UUUUUUUUAAuCuaGACaacacaCaAGCC 76     
                                 UCUGUAAAAACACU:AAAAAUUAUACUAACUUAUUUAUGU:AAAAGA   UUUUUUUUAAUCUAGACA :A:ACAAGCC
          NW_022437024.1 1172812 UCUGUAAAAACACUGAAAAAUUAUACUAACUUAUUUAUGUUAAAAGAuuuUUUUUUUUAAUCUAGACAAUAUACAAGCC 1172890
                                 ***********************************************66556677899********************* PP

                                                                    v                                            NC
                                 _____>>>->>>,,,,,<<<<<____>>>>>,))))))--)))),,,<<____>>,,.]]]]]]]-]]]]]]],,<<<< CS
  CDKN1B-3UTR_human_fig1      77 AAAGUGGCAuGuUUUGUGCauuUGUAaauGCUguguuGGGuaGaAUAGGUUUUCCCC.uCuuuugUuaaauaaUAuGGC 154    
                                 AAAGUGGCAUGUUUUGUGCAUUUGUAAAUGCU:U: UGGGUAGAAUA GUUUUC  C UCUUUU:UUAAAUAAUAUGGC
          NW_022437024.1 1172891 AAAGUGGCAUGUUUUGUGCAUUUGUAAAUGCUGUACUGGGUAGAAUAGGUUUUCUUCcUCUUUUGUUAAAUAAUAUGGC 1172969
                                 *****************************************************99777********************* PP

                                                                                                                 NC
                                 <<<<<__________>>>>---->>>>>}}}}}}}}}}}}},<<<<<<<<<<-<<-<<<____>>>->>->>>>>>>>> CS
  CDKN1B-3UTR_human_fig1     155 uauGCUUAAAAGGUUGCauACUGaGCCaaGuauaauuuuucGuaauGuGugaAaaAgauGCCAaucAuuGucaCaCauu 233    
                                 UAUGCUUAAAAGGUUGCAUACUGAGCCAAGUAUAAUUUUU:GUAAUGUGU:AAAA :AUGCCAAU:AUUGU:ACACAUU
          NW_022437024.1 1172970 UAUGCUUAAAAGGUUGCAUACUGAGCCAAGUAUAAUUUUUUGUAAUGUGUGAAAAGAAUGCCAAUUAUUGUUACACAUU 1173048
                                 ******************************************************************************* PP

                                                                                           NC
                                 >,,,,,<<<<<---<<<--<<_____>>--->>>>>>>>:::::::::::::::::: CS
  CDKN1B-3UTR_human_fig1     234 aAGUAAuCaauAAAGaaAACuUCCAUaGCUAuuCauuGaGUCAAAAAAAAAAAAAAA 290    
                                 AAG AAUCAAUAAAGAAAACUUCCAUAGCUAUUCAUUGAGUCAAA    AA      
          NW_022437024.1 1173049 AAGCAAUCAAUAAAGAAAACUUCCAUAGCUAUUCAUUGAGUCAAAUUGUAAUGUGCU 1173105
                                 ********************************************************* PP

>> NW_016107317.1  Cebus capucinus imitator isolate Cc_AM_T3 unplaced genomic scaffold, Cebus_imitator-1.0 Scaffold2, wh
   rank     E-value  score  bias mdl mdl from   mdl to       seq from      seq to       acc trunc   gc
 ------   --------- ------ ----- --- -------- --------    ----------- -----------      ---- ----- ----
   (23) !   3.6e-79  293.8  26.5  cm        1      290 []      725558      725853 + .. 0.98    no 0.28

                                                                                                      v           NC
                                ::::::::::::::{{{{{{{{{{{{{,,,[[[[[[[---[[[[[[[.....,,,,,,,,,,((((--((((((<<<-<<< CS
  CDKN1B-3UTR_human_fig1      1 UCUGUAAAAACACUgaaaaauuauaCuAACuuauuuaUGUcaaaaGa.....UUUUUUUUAAuCuaGACaacacaCaAGCC 76    
                                UCUGUAAAAACACU:AAAAAUUAUACUAACUUAUUUAUGU:AAAAGA     UUUUUUUUAAUCUAGACA :A:ACAAGCC
          NW_016107317.1 725558 UCUGUAAAAACACUGAAAAAUUAUACUAACUUAUUUAUGUUAAAAGAuuuuuUUUUUUUUAAUCUAGACAAUAUACAAGCC 725638
                                ***********************************************6554445567789********************* PP

                                                                   v                                              NC
                                _____>>>->>>,,,,,<<<<<____>>>>>,))))))--)))),,,<<____>>,,.]]]]]]]-]]]]]]],,<<<<<< CS
  CDKN1B-3UTR_human_fig1     77 AAAGUGGCAuGuUUUGUGCauuUGUAaauGCUguguuGGGuaGaAUAGGUUUUCCCC.uCuuuugUuaaauaaUAuGGCua 156   
                                AAAGUGGCAUGUUUUGUGCAUUUGUAAAUGCU:U: UGGGUAGAAUA GUUUUC  C UCUUUU:UUAAAUAAUAUGGCUA
          NW_016107317.1 725639 AAAGUGGCAUGUUUUGUGCAUUUGUAAAUGCUGUACUGGGUAGAAUAGGUUUUCUUCcUCUUUUGUUAAAUAAUAUGGCUA 725719
                                *****************************************************99777*********************** PP

                                                                                                                  NC
                                <<<__________>>>>---->>>>>}}}}}}}}}}}}},<<<<<<<<<<-<<-<<<____>>>->>->>>>>>>>>>,,, CS
  CDKN1B-3UTR_human_fig1    157 uGCUUAAAAGGUUGCauACUGaGCCaaGuauaauuuuucGuaauGuGugaAaaAgauGCCAaucAuuGucaCaCauuaAGU 237   
                                UGCUUAAAAGGUUGCAUACUGAGCCAAGUAUAAUUUUU:GUAAUGUGU:AAAA :AUGCCAAU:AUUGU:ACACAUUAAG 
          NW_016107317.1 725720 UGCUUAAAAGGUUGCAUACUGAGCCAAGUAUAAUUUUUUGUAAUGUGUGAAAAGAAUGCCAAUUAUUGUUACACAUUAAGC 725800
                                ********************************************************************************* PP

                                                                                      NC
                                ,,<<<<<---<<<--<<_____>>--->>>>>>>>:::::::::::::::::: CS
  CDKN1B-3UTR_human_fig1    238 AAuCaauAAAGaaAACuUCCAUaGCUAuuCauuGaGUCAAAAAAAAAAAAAAA 290   
                                AAUCAAUAAAGAAAACUUCCAUAGCUAUUCAUUGAGUCAAA    AA      
          NW_016107317.1 725801 AAUCAAUAAAGAAAACUUCCAUAGCUAUUCAUUGAGUCAAAUGGUAAUGUGCU 725853
                                ***************************************************** PP

>> NW_003943669.1  Saimiri boliviensis boliviensis isolate 3227 unplaced genomic scaffold, SaiBol1.0 scaffold00066, whol
   rank     E-value  score  bias mdl mdl from   mdl to       seq from      seq to       acc trunc   gc
 ------   --------- ------ ----- --- -------- --------    ----------- -----------      ---- ----- ----
   (24) !   2.9e-78  290.7  24.3  cm        1      290 []     5055867     5056163 + .. 0.97    no 0.29

                                                                                                        v        NC
                                 ::::::::::::::{{{{{{{{{{{{{,,,[[[[[[[---[[[[[[[......,,,,,,,,,,((((--((((((<<<- CS
  CDKN1B-3UTR_human_fig1       1 UCUGUAAAAACACUgaaaaauuauaCuAACuuauuuaUGUcaaaaGa......UUUUUUUUAAuCuaGACaacacaCaA 73     
                                 UCUGUAAAAACACU:AAAAAUUAUACUAACUUAUUUAUGU:AAAAGA      UUUUUUUUAAUCUAGACA :A:ACAA
          NW_003943669.1 5055867 UCUGUAAAAACACUGAAAAAUUAUACUAACUUAUUUAUGUUAAAAGAuuuuuuUUUUUUUUAAUCUAGACAAUAUACAA 5055945
                                 ***********************************************65444334566789****************** PP

                                                                       v                                         NC
                                 <<<_____>>>->>>,,,,,<<<<<____>>>>>,))))))--)))),,,<<____>>,,.]]]]]]]-]]]]]]],,< CS
  CDKN1B-3UTR_human_fig1      74 GCCAAAGUGGCAuGuUUUGUGCauuUGUAaauGCUguguuGGGuaGaAUAGGUUUUCCCC.uCuuuugUuaaauaaUAu 151    
                                 GCCAAAGUGGCAUGUU UGUGCAUUUGUAAAUGCU:U: UGGGUAGA UA GUUUUC  C UCUUUU:UUAAAUAAUAU
          NW_003943669.1 5055946 GCCAAAGUGGCAUGUUCUGUGCAUUUGUAAAUGCUGUACUGGGUAGACUAGGUUUUCUUCcUCUUUUGUUAAAUAAUAU 5056024
                                 ********************************************************99766****************** PP

                                                                                                                 NC
                                 <<<<<<<<__________>>>>---->>>>>}}}}}}}}}}}}},<<<<<<<<<<-<<-<<<____>>>->>->>>>>> CS
  CDKN1B-3UTR_human_fig1     152 GGCuauGCUUAAAAGGUUGCauACUGaGCCaaGuauaauuuuucGuaauGuGugaAaaAgauGCCAaucAuuGucaCaC 230    
                                 GGCUAUGCUUAAAAGGUUGCAUACUGAGCCAAGUAUAAUUUUU:GUAAUGUGU:AAAA :AUGCCAAU:AUUGU:ACAC
          NW_003943669.1 5056025 GGCUAUGCUUAAAAGGUUGCAUACUGAGCCAAGUAUAAUUUUUUGUAAUGUGUGAAAAGGAUGCCAAUUAUUGUUACAC 5056103
                                 ******************************************************************************* PP

                                                                                              NC
                                 >>>>,,,,,<<<<<---<<<--<<_____>>--->>>>>>>>:::::::::::::::::: CS
  CDKN1B-3UTR_human_fig1     231 auuaAGUAAuCaauAAAGaaAACuUCCAUaGCUAuuCauuGaGUCAAAAAAAAAAAAAAA 290    
                                 AUUAAG AAUCAAUAAAGAAAACUUCCAUAGCUAUUCAUUGAGUCAAA    AA      
          NW_003943669.1 5056104 AUUAAGCAAUCAAUAAAGAAAACUUCCAUAGCUAUUCAUUGAGUCAAAUUGUAAUGUGCU 5056163
                                 ************************************************************ PP

>> NW_015351262.1  Marmota marmota marmota unplaced genomic scaffold, marMar2.1, whole genome shotgun sequence
   rank     E-value  score  bias mdl mdl from   mdl to       seq from      seq to       acc trunc   gc
 ------   --------- ------ ----- --- -------- --------    ----------- -----------      ---- ----- ----
   (25) !   4.4e-77  286.7  21.2  cm        1      290 []     1397865     1398160 + .. 0.98    no 0.30

                                                                                                                 NC
                                 ::::::::::::::{{{{{{{{{{{{{,,,[[[[[[[---[[[[.[[[....,,,,,,,,,,((((--((((((<<<-< CS
  CDKN1B-3UTR_human_fig1       1 UCUGUAAAAACACUgaaaaauuauaCuAACuuauuuaUGUcaaa.aGa....UUUUUUUUAAuCuaGACaacacaCaAG 74     
                                 UCUGUAAA ACACU:AAAAAUUAUACUAACUUAUUUAUGU:AAA AGA    UUUUUUUUAAUCUAGACAA:A:ACAAG
          NW_015351262.1 1397865 UCUGUAAAGACACUGAAAAAUUAUACUAACUUAUUUAUGUUAAAaAGAgauuUUUUUUUUAAUCUAGACAAUAUACAAG 1397943
                                 *****************************************875267788877888999******************** PP

                                                                                                                 NC
                                 <<_____>>>->>>,,,,,<<<<<____>>>>>,))))))--)))),,,<<____>>,,.]]]]]]]-]]]]]]],,<< CS
  CDKN1B-3UTR_human_fig1      75 CCAAAGUGGCAuGuUUUGUGCauuUGUAaauGCUguguuGGGuaGaAUAGGUUUUCCCC.uCuuuugUuaaauaaUAuG 152    
                                 CCAAAGUGGCAUGUUUUGUGCAUUUGUAAAUGCU:U:UUGGGUAGA UAGGUUUUCCCC UCUUUU:UUAAAUAAUAUG
          NW_015351262.1 1397944 CCAAAGUGGCAUGUUUUGUGCAUUUGUAAAUGCUGUAUUGGGUAGACUAGGUUUUCCCCuUCUUUUGUUAAAUAAUAUG 1398022
                                 **********************************************************9999***************** PP

                                                                              v                                  NC
                                 <<<<<<<__________>>>>---->>>>>}}}}}}}}}}}}},<<<<<<<<<<-<<-<<<____>>>->>->>>>>>> CS
  CDKN1B-3UTR_human_fig1     153 GCuauGCUUAAAAGGUUGCauACUGaGCCaaGuauaauuuuucGuaauGuGugaAaaAgauGCCAaucAuuGucaCaCa 231    
                                 GCUAUGCUUAAAAG UUGCAUACUGAGCCAAGUAUAAUUUUU:GU AUGUGU:AAAAA:AUGCCAAU:AUUGU:ACACA
          NW_015351262.1 1398023 GCUAUGCUUAAAAGAUUGCAUACUGAGCCAAGUAUAAUUUUUUGUAAUGUGUGAAAAAGAUGCCAAUUAUUGUUACACA 1398101
                                 ******************************************************************************* PP

                                  v                                                          NC
                                 >>>,,,,,<<<<<---<<<--<<_____>>--->>>>>>>>:::::::::::::::::: CS
  CDKN1B-3UTR_human_fig1     232 uuaAGUAAuCaauAAAGaaAACuUCCAUaGCUAuuCauuGaGUCAAAAAAAAAAAAAAA 290    
                                 U AAG AAUCAAUAAAGAAAACUUCCAUAGCUAUUCAUUGAGU  A     AA      
          NW_015351262.1 1398102 UCAAGCAAUCAAUAAAGAAAACUUCCAUAGCUAUUCAUUGAGUGCAGCUGUAAUGUGUU 1398160
                                 *********************************************************** PP

>> NW_004624752.1  Heterocephalus glaber isolate NMR 29 unplaced genomic scaffold, HetGla_female_1.0 scaffold00023, whol
   rank     E-value  score  bias mdl mdl from   mdl to       seq from      seq to       acc trunc   gc
 ------   --------- ------ ----- --- -------- --------    ----------- -----------      ---- ----- ----
   (26) !   5.9e-76  282.9  22.0  cm        1      290 []    25202741    25202448 - .. 0.98    no 0.30

                                                                                                                NC
                                  ::::::::::::::{{{{{{{{{{{{{,,,[[[[[[[---[[[[[[[..,,,,,,,,,,((((--((((((<<<-<< CS
  CDKN1B-3UTR_human_fig1        1 UCUGUAAAAACACUgaaaaauuauaCuAACuuauuuaUGUcaaaaGa..UUUUUUUUAAuCuaGACaacacaCaAGC 75      
                                  UCUGUAAA ACACU:AAAAAUUAUACUAACUUAUUUAUGU:AA:AGA  UUUUUUUUAAUCUAGACAA:A:ACAAGC
          NW_004624752.1 25202741 UCUGUAAAGACACUGAAAAAUUAUACUAACUUAUUUAUGUUAAGAGAuuUUUUUUUUAAUCUAGACAAUAUACAAGC 25202665
                                  ***********************************************7777888999******************** PP

                                                                                                                NC
                                  <_____>>>->>>,,,,,<<<<<____>>>>>,))))))--)))),,,<<____>>,,.]]]]]]]-]]]]]]],,< CS
  CDKN1B-3UTR_human_fig1       76 CAAAGUGGCAuGuUUUGUGCauuUGUAaauGCUguguuGGGuaGaAUAGGUUUUCCCC.uCuuuugUuaaauaaUAu 151     
                                  CAAAGUGGCAUGUUUUGUGCAUUUGUAAAUGCU:U:UUGGGUAGA UAGGUUUUCCCC UCU:UU:UUAAAUAAUAU
          NW_004624752.1 25202664 CAAAGUGGCAUGUUUUGUGCAUUUGUAAAUGCUGUAUUGGGUAGAGUAGGUUUUCCCCuUCUUUUGUUAAAUAAUAU 25202588
                                  ******************************************************99998****************** PP

                                                                                v                               NC
                                  <<<<<<<<__________>>>>---->>>>>}}}}}}}}}}}}},<<<<<<<<<<-<<.-<<<____>>>->>->>> CS
  CDKN1B-3UTR_human_fig1      152 GGCuauGCUUAAAAGGUUGCauACUGaGCCaaGuauaauuuuucGuaauGuGugaAaa.AgauGCCAaucAuuGuca 227     
                                  GGCUAUGCUUAAAAG UUGCAUACUGAGCCAAGUAUAAUUUUU:GU AUGUGU:AAAA A:AUGCCAAU:AUUGU:A
          NW_004624752.1 25202587 GGCUAUGCUUAAAAGAUUGCAUACUGAGCCAAGUAUAAUUUUUUGUAAUGUGUGAAAAaAAAUGCCAAUUAUUGUUA 25202511
                                  ******************************************************97552899*************** PP

                                       v              v                  v                        NC
                                  >>>>>>>,,,,,<<<<<---<<<--<<_____>>--->>>>>>>>:::::::::::::::::: CS
  CDKN1B-3UTR_human_fig1      228 CaCauuaAGUAAuCaauAAAGaaAACuUCCAUaGCUAuuCauuGaGUCAAAAAAAAAAAAAAA 290     
                                  CACAU AAG AAUCAAUAAA AAAACUUCCAUAGCUAUU AUUGAGU  AA    AA      
          NW_004624752.1 25202510 CACAUCAAGCAAUCAAUAAAGAAAACUUCCAUAGCUAUUGAUUGAGUGGAACUGUAAUGUGCU 25202448
                                  *************************************************************** PP

>> NW_006203577.1  Tupaia chinensis unplaced genomic scaffold, TupChi_1.0 Scaffold143728_1, whole genome shotgun sequenc
   rank     E-value  score  bias mdl mdl from   mdl to       seq from      seq to       acc trunc   gc
 ------   --------- ------ ----- --- -------- --------    ----------- -----------      ---- ----- ----
   (27) !   8.1e-76  282.5  23.4  cm        1      290 []      475790      475494 - .. 0.97    no 0.29

                                                                          v                                       NC
                                ::::::::::::::{{{{{{{{{{{{{,,,[[[[[[[---[[[[[[[.....,,,,,,,,,,((((--((((((<<<-<<< CS
  CDKN1B-3UTR_human_fig1      1 UCUGUAAAAACACUgaaaaauuauaCuAACuuauuuaUGUcaaaaGa.....UUUUUUUUAAuCuaGACaacacaCaAGCC 76    
                                U UGUAAA ACACU:AAAAAUUAUACUAACUUAUUUAUGU:A AAGA     UUUUUUUUAAUCUAGACAA:A:ACAAGCC
          NW_006203577.1 475790 UAUGUAAAGACACUGAAAAAUUAUACUAACUUAUUUAUGUUAAAAGAgauuuUUUUUUUUAAUCUAGACAAUAUACAAGCC 475710
                                ***********************************************7766556778899********************* PP

                                                                                              v                   NC
                                _____>>>->>>,,,,,<<<<<____>>>>>,))))))--)))),,,<<____.>>,,]]]]]]]-]]]]]]],,<<<<<< CS
  CDKN1B-3UTR_human_fig1     77 AAAGUGGCAuGuUUUGUGCauuUGUAaauGCUguguuGGGuaGaAUAGGUUUU.CCCCuCuuuugUuaaauaaUAuGGCua 156   
                                AAAGUGGCAUGUUUUGUGCAUUUGUAAAUGCU:U:UUGGGUAGAAUAGGUUUU CC CUCUU U:UUAAAUAAUAUGGCUA
          NW_006203577.1 475709 AAAGUGGCAUGUUUUGUGCAUUUGUAAAUGCUGUAUUGGGUAGAAUAGGUUUUuCCUCUCUUCUGUUAAAUAAUAUGGCUA 475629
                                *************************************************877626666*********************** PP

                                                                                                                  NC
                                <<<____.______>>>>---->>>>>}}}}}}}}}}}}},<<<<<<<<<<-<<-<<<____>>>->>->>>>>>>>>>,, CS
  CDKN1B-3UTR_human_fig1    157 uGCUUAA.AAGGUUGCauACUGaGCCaaGuauaauuuuucGuaauGuGugaAaaAgauGCCAaucAuuGucaCaCauuaAG 236   
                                UGCUUAA AAGGUUGCAUACUGAGCCAAGUAUAAUUUUU:GUAAUGUGU:AAAAA:AUGCCAAU:AUUGU:ACACAUUAAG
          NW_006203577.1 475628 UGCUUAAaAAGGUUGCAUACUGAGCCAAGUAUAAUUUUUUGUAAUGUGUGAAAAAGAUGCCAAUUAUUGUUACACAUUAAG 475548
                                ***997626799********************************************************************* PP

                                             v              v                          NC
                                ,,,<<<<<---<<<--<<_____>>--->>>>>>>>:::::::::::::::::: CS
  CDKN1B-3UTR_human_fig1    237 UAAuCaauAAAGaaAACuUCCAUaGCUAuuCauuGaGUCAAAAAAAAAAAAAAA 290   
                                 AAUCAAUAAAGA AACUUCCAUAGCUA UCAUUGAGUCAAA    A       
          NW_006203577.1 475547 CAAUCAAUAAAGAAAACUUCCAUAGCUAGUCAUUGAGUCAAACUGUAGUGUGCU 475494
                                ****************************************************** PP

>> NW_016803311.1  Rhinopithecus bieti isolate Rb0 unplaced genomic scaffold, ASM169854v1, whole genome shotgun sequence
   rank     E-value  score  bias mdl mdl from   mdl to       seq from      seq to       acc trunc   gc
 ------   --------- ------ ----- --- -------- --------    ----------- -----------      ---- ----- ----
   (28) !   8.1e-76  282.5  25.0  cm        1      290 []      280045      280332 + .. 0.98    no 0.28

                                                v                                                                 NC
                                ::::::::::::::{{{{{{{{{{{{{,,,[[[[[[[---[[[[[[[,,,,,,,,,,((((--((((((<<<-<<<_____ CS
  CDKN1B-3UTR_human_fig1      1 UCUGUAAAAACACUgaaaaauuauaCuAACuuauuuaUGUcaaaaGaUUUUUUUUAAuCuaGACaacacaCaAGCCAAAGU 81    
                                UCUGUAA AACACU:A AAAUUAUACUAACUUAUUUAUGU:AAAAGAUUUUUUUUAAUCUAGACAA:A:ACAAGCCAAAGU
          NW_016803311.1 280045 UCUGUAA-AACACUGA-AAAUUAUACUAACUUAUUUAUGUUAAAAGAUUUUUUUUAAUCUAGACAAUAUACAAGCCAAAGU 280123
                                ****986.6799*986.578************************************************************* PP

                                                                                                                  NC
                                >>>->>>,,,,,<<<<<____>>>>>,))))))--)))),,,<<__.__>>,,]]]]]]]-]]]]]]],,<<<<<<<<<__ CS
  CDKN1B-3UTR_human_fig1     82 GGCAuGuUUUGUGCauuUGUAaauGCUguguuGGGuaGaAUAGGUU.UUCCCCuCuuuugUuaaauaaUAuGGCuauGCUU 161   
                                GGCAUGUUUUGUGCAUUUGUAAAUGCU:U:UUGGGUAGAAUAGGUU UUCCCCUCUUUU:UUAAAUAAUAUGGCUAUGCUU
          NW_016803311.1 280124 GGCAUGUUUUGUGCAUUUGUAAAUGCUGUAUUGGGUAGAAUAGGUUuUUCCCCUCUUUUGUUAAAUAAUAUGGCUAUGCUU 280204
                                ********************************************761579******************************* PP

                                                               v                                                  NC
                                ________>>>>---->>>>>}}}}}}}}}}}}},<<<<<<<<<<-<<-<<<____>>>->>->>>>>>>>>>,,,,,<<< CS
  CDKN1B-3UTR_human_fig1    162 AAAAGGUUGCauACUGaGCCaaGuauaauuuuucGuaauGuGugaAaaAgauGCCAaucAuuGucaCaCauuaAGUAAuCa 242   
                                AAAAG UUGCAUACUGAGCCAAGUAUAAUUUUU:GUAAUGU U:AAAAA:AUGCCAAU:AUUGU:A ACAUUAAG A UCA
          NW_016803311.1 280205 AAAAGAUUGCAUACUGAGCCAAGUAUAAUUUUUUGUAAUGUGUGAAAAAGAUGCCAAUUAUUGUUAUACAUUAAGCAGUCA 280285
                                ********************************************************************************* PP

                                       v              v                          NC
                                <<---<<<--<<_____>>--->>>>>>>>:::::::::::::::::: CS
  CDKN1B-3UTR_human_fig1    243 auAAAGaaAACuUCCAUaGCUAuuCauuGaGUCAAAAAAAAAAAAAAA 290   
                                AUAAAGAAAACUUCCAUAGCUA UCAUUGAGUCAAA     A      
          NW_016803311.1 280286 AUAAAGAAAACUUCCAUAGCUA-UCAUUGAGUCAAAUUGUUAUGUGCU 280332
                                **********************.7************************ PP

>> NW_007249827.1  Carlito syrichta isolate Samal-C Ts95f unplaced genomic scaffold, Tarsius_syrichta-2.0.1 Scaffold3057
   rank     E-value  score  bias mdl mdl from   mdl to       seq from      seq to       acc trunc   gc
 ------   --------- ------ ----- --- -------- --------    ----------- -----------      ---- ----- ----
   (29) !   3.7e-75  280.3  16.5  cm        1      290 []      263753      263459 - .. 0.94    no 0.31

                                                v                                                                 NC
                                ::::::::::::::{{{{{{{{{{{{{,,,[[[[[[[---[[..[[[[[,,,,,,,,...,,((((--((((((<<<-<<< CS
  CDKN1B-3UTR_human_fig1      1 UCUGUAAAAACACUgaaaaauuauaCuAACuuauuuaUGUca..aaaGaUUUUUUUU...AAuCuaGACaacacaCaAGCC 76    
                                UCUGUAAA ACACU:A AAAUUAUACUAACUUAUUUAUGU:A  AA::: UUUUUU    AAUCUAGACAA:A:ACAAGCC
          NW_007249827.1 263753 UCUGUAAAGACACUGA-AAAUUAUACUAACUUAUUUAUGUUAaaAAGAGAUUUUUUAaaaAAUCUAGACAAUAUACAAGCC 263674
                                **************86.578*********************954444555555554322279******************* PP

                                                                                                                  NC
                                _____>>>->>>,,,,,<<<<<____>>>>>,))))))--)))),,,<<____>>,,]]]]].]]-]]]]]]],,<<<<<< CS
  CDKN1B-3UTR_human_fig1     77 AAAGUGGCAuGuUUUGUGCauuUGUAaauGCUguguuGGGuaGaAUAGGUUUUCCCCuCuuu.ugUuaaauaaUAuGGCua 156   
                                AAAGUGGCAUGUUUUGUGCAUUUGUAAAUGCU:U:UUGGGUAGAAUAGGUUU CCCC:::UU U:UUAAAUAAUAUGGCUA
          NW_007249827.1 263673 AAAGUGGCAUGUUUUGUGCAUUUGUAAAUGCUGUAUUGGGUAGAAUAGGUUUCCCCCCUCUUcUGUUAAAUAAUAUGGCUA 263593
                                ****************************************************99988555544****************** PP

                                                                    v                                             NC
                                <<<__________>>>>---->>>>>}}}}}}}}}}}}},<<<<<<<<<<-<<-<<<____>>>->>->>>>>>>>>>,,, CS
  CDKN1B-3UTR_human_fig1    157 uGCUUAAAAGGUUGCauACUGaGCCaaGuauaauuuuucGuaauGuGugaAaaAgauGCCAaucAuuGucaCaCauuaAGU 237   
                                UGCUUAAAAGGUUGCAUACUGAGCCAAGUAUAAUUUUU:GUAAUGUGU:AAAAA:AUGCCAAU:AUUGU:ACACAUUAAG 
          NW_007249827.1 263592 UGCUUAAAAGGUUGCAUACUGAGCCAAGUAUAAUUUUUUGUAAUGUGUGAAAAAGAUGCCAAUUAUUGUUACACAUUAAGC 263512
                                ********************************************************************************* PP

                                            v              v                          NC
                                ,,<<<<<---<<<--<<_____>>--->>>>>>>>:::::::::::::::::: CS
  CDKN1B-3UTR_human_fig1    238 AAuCaauAAAGaaAACuUCCAUaGCUAuuCauuGaGUCAAAAAAAAAAAAAAA 290   
                                AAUCAAUAAAGA AACUUCCAUAGCUA UCAUUGAGUC AA    AA      
          NW_007249827.1 263511 AAUCAAUAAAGAAAACUUCCAUAGCUACUCAUUGAGUCGAACUGUAAUGUGCU 263459
                                ***************************************************** PP

>> NW_004936587.1  Ictidomys tridecemlineatus isolate #75 unplaced genomic scaffold, SpeTri2.0 scaffold00119, whole geno
   rank     E-value  score  bias mdl mdl from   mdl to       seq from      seq to       acc trunc   gc
 ------   --------- ------ ----- --- -------- --------    ----------- -----------      ---- ----- ----
   (30) !   8.8e-75  279.0  24.7  cm        1      290 []     4573438     4573144 - .. 0.96    no 0.29

                                                                                                                 NC
                                 ::::::::::::::{{{{{{{{{{{{{,,,[[[[[[[---[[[[.[[[....,,,,,,,,,,((((--((((((<<<-< CS
  CDKN1B-3UTR_human_fig1       1 UCUGUAAAAACACUgaaaaauuauaCuAACuuauuuaUGUcaaa.aGa....UUUUUUUUAAuCuaGACaacacaCaAG 74     
                                 UCUGUAAA ACACU:AAAAAUUAUACUAACUUAUUUAUGU:AAA AGA    UUUUUUUUAAUCUAGACAA:A:ACAAG
          NW_004936587.1 4573438 UCUGUAAAGACACUGAAAAAUUAUACUAACUUAUUUAUGUUAAAaAGAgauuUUUUUUUUAAUCUAGACAAUAUACAAG 4573360
                                 *****************************************8752577666667788899******************* PP

                                                                                                                 NC
                                 <<_____>>>->>>,,,,,<<<<<____>>>>>,))))))--)))),,,<<____>>,,.]]]]]]]-]]]]]]],,<< CS
  CDKN1B-3UTR_human_fig1      75 CCAAAGUGGCAuGuUUUGUGCauuUGUAaauGCUguguuGGGuaGaAUAGGUUUUCCCC.uCuuuugUuaaauaaUAuG 152    
                                 CCAAAGUGGCAUGUUUUGUGCAUUUGUAAAUGCU:U:UUGGGUAGAAUAG UUUU CCC UCUUUU:UUAAAUAAUAUG
          NW_004936587.1 4573359 CCAAAGUGGCAUGUUUUGUGCAUUUGUAAAUGCUGUAUUGGGUAGAAUAGGUUUUUCCCuUCUUUUGUUAAAUAAUAUG 4573281
                                 ***************************************************9877665559****************** PP

                                                                              v                                  NC
                                 <<<<<<<__________>>>>---->>>>>}}}}}}}}}}}}},<<<<<<<<<<-<<-<<<____>>>->>->>>>>>> CS
  CDKN1B-3UTR_human_fig1     153 GCuauGCUUAAAAGGUUGCauACUGaGCCaaGuauaauuuuucGuaauGuGugaAaaAgauGCCAaucAuuGucaCaCa 231    
                                 GCUAUGCUUA AAG UUGCAUACUGAGCCAAGUAUAAUUUUU:GU AUGUGU:AAAAA:AUGCCAAU:AUUGU:ACACA
          NW_004936587.1 4573280 GCUAUGCUUA-AAGAUUGCAUACUGAGCCAAGUAUAAUUUUUUGUAAUGUGUGAAAAAGAUGCCAAUUAUUGUUACACA 4573203
                                 *******987.5799**************************************************************** PP

                                  v                                                          NC
                                 >>>,,,,,<<<<<---<<<--<<_____>>--->>>>>>>>:::::::::::::::::: CS
  CDKN1B-3UTR_human_fig1     232 uuaAGUAAuCaauAAAGaaAACuUCCAUaGCUAuuCauuGaGUCAAAAAAAAAAAAAAA 290    
                                 U AAG AAUCAAUAAAGAAAACUUCCAUAGCUAUUCAUUGAGU  AA    AA      
          NW_004936587.1 4573202 UCAAGCAAUCAAUAAAGAAAACUUCCAUAGCUAUUCAUUGAGUGCAACUGUAAUGUGUU 4573144
                                 *********************************************************** PP

>> NW_020963351.1  Marmota flaviventris isolate SJ_83 unplaced genomic scaffold, ASM367607v1 scaffold550, whole genome s
   rank     E-value  score  bias mdl mdl from   mdl to       seq from      seq to       acc trunc   gc
 ------   --------- ------ ----- --- -------- --------    ----------- -----------      ---- ----- ----
   (31) !   1.3e-74  278.4  20.5  cm        1      290 []     6201074     6200778 - .. 0.98    no 0.30

                                                                                                                 NC
                                 ::::::::::::::{{{{{{{{{{{{{,,,[[[[[[[---[[[[.[[[.....,,,,,,,,,,((((--((((((<<<- CS
  CDKN1B-3UTR_human_fig1       1 UCUGUAAAAACACUgaaaaauuauaCuAACuuauuuaUGUcaaa.aGa.....UUUUUUUUAAuCuaGACaacacaCaA 73     
                                 UCUGUAAA ACACU:AAAAAUUAUACUAACUUAUUUAUGU:AAA AGA     UUUUUUUUAAUCUAGACAA:A:ACAA
          NW_020963351.1 6201074 UCUGUAAAGACACUGAAAAAUUAUACUAACUUAUUUAUGUUAAAaAGAgauuuUUUUUUUUAAUCUAGACAAUAUACAA 6200996
                                 *****************************************87526778887667788999****************** PP

                                                                                                                 NC
                                 <<<_____>>>->>>,,,,,<<<<<____>>>>>,))))))--)))),,,<<____>>,,.]]]]]]]-]]]]]]],,< CS
  CDKN1B-3UTR_human_fig1      74 GCCAAAGUGGCAuGuUUUGUGCauuUGUAaauGCUguguuGGGuaGaAUAGGUUUUCCCC.uCuuuugUuaaauaaUAu 151    
                                 GCCAAAGUGGCAUGUUUUGUGCAUUUGUAAAUGCU:U:UUGGGUAGA UAGGUU UCCCC UCUUUU:UUAAAUAAUAU
          NW_020963351.1 6200995 GCCAAAGUGGCAUGUUUUGUGCAUUUGUAAAUGCUGUAUUGGGUAGACUAGGUUAUCCCCuUCUUUUGUUAAAUAAUAU 6200917
                                 **********************************************************99999**************** PP

                                                                               vv                                NC
                                 <<<<<<<<__________>>>>---->>>>>}}}}}}}}}}}}},<<<<<<<<<<-<<-<<<____>>>->>->>>>>> CS
  CDKN1B-3UTR_human_fig1     152 GGCuauGCUUAAAAGGUUGCauACUGaGCCaaGuauaauuuuucGuaauGuGugaAaaAgauGCCAaucAuuGucaCaC 230    
                                 GGCUAUGCUUAAAAG UUGCAUACUGAGCCAAGUAUAAUUUUU:GU  UGUGU:AAAAA:AUGCCAAU:AUUGU:ACAC
          NW_020963351.1 6200916 GGCUAUGCUUAAAAGAUUGCAUACUGAGCCAAGUAUAAUUUUUUGUAAUGUGUGAAAAAGAUGCCAAUUAUUGUUACAC 6200838
                                 ******************************************************************************* PP

                                  vv                                                          NC
                                 >>>>,,,,,<<<<<---<<<--<<_____>>--->>>>>>>>:::::::::::::::::: CS
  CDKN1B-3UTR_human_fig1     231 auuaAGUAAuCaauAAAGaaAACuUCCAUaGCUAuuCauuGaGUCAAAAAAAAAAAAAAA 290    
                                 A  AAG AAUCAAUAAAGAAAACUUCCAUAGCUAUUCAUUGAGU  A     AA      
          NW_020963351.1 6200837 AGCAAGCAAUCAAUAAAGAAAACUUCCAUAGCUAUUCAUUGAGUGCAGCUGUAAUGUGUU 6200778
                                 ************************************************************ PP

>> NW_020540305.1  Urocitellus parryii isolate AGS 11-09-20 ecotype Arctic tundra unplaced genomic scaffold, ASM342692v1
   rank     E-value  score  bias mdl mdl from   mdl to       seq from      seq to       acc trunc   gc
 ------   --------- ------ ----- --- -------- --------    ----------- -----------      ---- ----- ----
   (32) !   3.6e-74  276.9  25.3  cm        1      290 []     1396694     1396399 - .. 0.96    no 0.29

                                                                                                                 NC
                                 ::::::::::::::{{{{{{{{{{{{{,,,[[[[[[[---[[[[.[[[.....,,,,,,,,,,((((--((((((<<<- CS
  CDKN1B-3UTR_human_fig1       1 UCUGUAAAAACACUgaaaaauuauaCuAACuuauuuaUGUcaaa.aGa.....UUUUUUUUAAuCuaGACaacacaCaA 73     
                                 UCUGUAAA ACACU:AAAAAUUAUACUAACUUAUUUAUGU:AAA AGA     UUUUUUUUAAUCUAGACAA:A:ACAA
          NW_020540305.1 1396694 UCUGUAAAGACACUGAAAAAUUAUACUAACUUAUUUAUGUUAAAaAGAgauuuUUUUUUUUAAUCUAGACAAUAUACAA 1396616
                                 *****************************************87525766666556678899****************** PP

                                                                                                                 NC
                                 <<<_____>>>->>>,,,,,<<<<<____>>>>>,))))))--)))),,,<<____>>,,.]]]]]]]-]]]]]]],,< CS
  CDKN1B-3UTR_human_fig1      74 GCCAAAGUGGCAuGuUUUGUGCauuUGUAaauGCUguguuGGGuaGaAUAGGUUUUCCCC.uCuuuugUuaaauaaUAu 151    
                                 GCCAAAGUGGCAUGUUUUGUGCAUUUGUAAAUGCU:U:UUGGGUAGAAUAG UUUU CCC UCUUUU:UUAAAUAAUAU
          NW_020540305.1 1396615 GCCAAAGUGGCAUGUUUUGUGCAUUUGUAAAUGCUGUAUUGGGUAGAAUAGGUUUUUCCCuUCUUUUGUUAAAUAAUAU 1396537
                                 ****************************************************9877555559***************** PP

                                                                               v                                 NC
                                 <<<<<<<<__________>>>>---->>>>>}}}}}}}}}}}}},<<<<<<<<<<-<<-<<<____>>>->>->>>>>> CS
  CDKN1B-3UTR_human_fig1     152 GGCuauGCUUAAAAGGUUGCauACUGaGCCaaGuauaauuuuucGuaauGuGugaAaaAgauGCCAaucAuuGucaCaC 230    
                                 GGCUAUGCUUA AAG UUGCAUACUGAGCCAAGUAUAAUUUUU:GU AUGUGU:AAAAA:AUGCCAAU:AUUGU:ACAC
          NW_020540305.1 1396536 GGCUAUGCUUA-AAGAUUGCAUACUGAGCCAAGUAUAAUUUUUUGUAAUGUGUGAAAAAGAUGCCAAUUAUUGUUACAC 1396459
                                 ********987.5799*************************************************************** PP

                                   v                                                          NC
                                 >>>>,,,,,<<<<<---<<<--<<_____>>--->>>>>>>>:::::::::::::::::: CS
  CDKN1B-3UTR_human_fig1     231 auuaAGUAAuCaauAAAGaaAACuUCCAUaGCUAuuCauuGaGUCAAAAAAAAAAAAAAA 290    
                                 AU AAG AAUCAAUAAAGAAAACUUCCAUAGCUAUUCAUUGAGU  AA    AA      
          NW_020540305.1 1396458 AUCAAGCAAUCAAUAAAGAAAACUUCCAUAGCUAUUCAUUGAGUGCAACUGUAAUGUGUU 1396399
                                 ************************************************************ PP

>> NW_014638714.1  Equus asinus isolate Maral har breed Guanzhong donkey unplaced genomic scaffold, ASM130575v1 scaffold
   rank     E-value  score  bias mdl mdl from   mdl to       seq from      seq to       acc trunc   gc
 ------   --------- ------ ----- --- -------- --------    ----------- -----------      ---- ----- ----
   (33) !   5.6e-74  276.3  24.6  cm        1      290 []     2699014     2699309 + .. 0.98    no 0.29

                                                                            v                                    NC
                                 ::::::::::::::{{{{{{{{{{{{{,,,[[[[[[[---[[[[[[[......,,,,,,,,,,((((--((((((<<<- CS
  CDKN1B-3UTR_human_fig1       1 UCUGUAAAAACACUgaaaaauuauaCuAACuuauuuaUGUcaaaaGa......UUUUUUUUAAuCuaGACaacacaCaA 73     
                                 UCUGUAAA ACACU:AAAAAUUAUACUAACUUA UUAUGU:AA A::      UUUUUUUUAAUCUAGACAA:A:ACAA
          NW_014638714.1 2699014 UCUGUAAAGACACUGAAAAAUUAUACUAACUUAUUUAUGUUAAAAAGagauuuUUUUUUUUAAUCUAGACAAUAUACAA 2699092
                                 ***********************************************66655557788899****************** PP

                                                                                                v                NC
                                 <<<_____>>>->>>,,,,,<<<<<____>>>>>,))))))--)))),,,<<____>>,,]]]]]]]-]]]]]]],,<< CS
  CDKN1B-3UTR_human_fig1      74 GCCAAAGUGGCAuGuUUUGUGCauuUGUAaauGCUguguuGGGuaGaAUAGGUUUUCCCCuCuuuugUuaaauaaUAuG 152    
                                 GCCAAAGUGGCAUGUUUUGUGCAUUUGUAAAUGCU:U:UUGGGUAGAAUA  UUUU  CC::U UU:UUAA UAAUAUG
          NW_014638714.1 2699093 GCCAAAGUGGCAUGUUUUGUGCAUUUGUAAAUGCUGUAUUGGGUAGAAUAGGUUUUUUCCCUUCUUGUUAAGUAAUAUG 2699171
                                 ******************************************************************************* PP

                                                                              v                                  NC
                                 <<<<<<<__________>>>>---->>>>>}}}}}}}}}}}}},<<<<<<<<<<-<<-<<<____>>>->>->>>>>>> CS
  CDKN1B-3UTR_human_fig1     153 GCuauGCUUAAAAGGUUGCauACUGaGCCaaGuauaauuuuucGuaauGuGugaAaaAgauGCCAaucAuuGucaCaCa 231    
                                 GCUAUGCUUAAAAGGUUGCAUACUGAGCCAAGUAUAAUUUUU:GU AUGUGU:AAAAA:AUGCCAAU:AUUGU:ACACA
          NW_014638714.1 2699172 GCUAUGCUUAAAAGGUUGCAUACUGAGCCAAGUAUAAUUUUUUGUAAUGUGUGAAAAAGAUGCCAAUUAUUGUUACACA 2699250
                                 ******************************************************************************* PP

                                  v                                                          NC
                                 >>>,,,,,<<<<<---<<<--<<_____>>--->>>>>>>>:::::::::::::::::: CS
  CDKN1B-3UTR_human_fig1     232 uuaAGUAAuCaauAAAGaaAACuUCCAUaGCUAuuCauuGaGUCAAAAAAAAAAAAAAA 290    
                                 U AAG AAUCAAUAAAGAAAACUUCCAUAGCUAUUCAUUGAGU   A    AA      
          NW_014638714.1 2699251 UAAAGCAAUCAAUAAAGAAAACUUCCAUAGCUAUUCAUUGAGUUGCACUGUAAUGUGUU 2699309
                                 *********************************************************** PP

>> NW_011889064.1  Pteropus vampyrus isolate Shadow unplaced genomic scaffold, Pvam_2.0 Scaffold283, whole genome shotgu
   rank     E-value  score  bias mdl mdl from   mdl to       seq from      seq to       acc trunc   gc
 ------   --------- ------ ----- --- -------- --------    ----------- -----------      ---- ----- ----
   (34) !   2.2e-73  274.3  20.3  cm        1      290 []     1741552     1741256 - .. 0.96    no 0.30

                                                                           v                                     NC
                                 ::::::::::::::{{{{{{{{{{{{{,,,[[[[[[[---[[[.[[[[,,,,......,,,,,,((((--((((((<<< CS
  CDKN1B-3UTR_human_fig1       1 UCUGUAAAAACACUgaaaaauuauaCuAACuuauuuaUGUcaa.aaGaUUUU......UUUUAAuCuaGACaacacaCa 72     
                                 UCUGUAAA ACACU:AAAAAUUAUACUAACUUAUUUAUGU:A  AAGAUUUU      UUUUAAUCUAGACAA:A:ACA
          NW_011889064.1 1741552 UCUGUAAAGACACUGAAAAAUUAUACUAACUUAUUUAUGUUAAaAAGAUUUUuuuuuuUUUUAAUCUAGACAAUAUACA 1741474
                                 *****************************************862689987651111115678***************** PP

                                                                                     v    v       v              NC
                                 -<<<_____>>>->>>,,,,,<<<<<____>>>>>,))))))--)))),,,<<____>>,,]]]]]]]-]]]]]]],,< CS
  CDKN1B-3UTR_human_fig1      73 AGCCAAAGUGGCAuGuUUUGUGCauuUGUAaauGCUguguuGGGuaGaAUAGGUUUUCCCCuCuuuugUuaaauaaUAu 151    
                                 AGCCAAAGUGGCAUGUUUUGUGCAUUUGUAAAUGCU:U:UUGGGUAGA UAG UUUU CCCUCUU U:UUAAAUAAUAU
          NW_011889064.1 1741473 AGCCAAAGUGGCAUGUUUUGUGCAUUUGUAAAUGCUGUAUUGGGUAGAGUAGAUUUUCCCCUCUUCUGUUAAAUAAUAU 1741395
                                 ******************************************************************************* PP

                                                                               v                                 NC
                                 <<<<<<<<__________>>>>---->>>>>}}}}}}}}}}}}},<<<<<<<<<<-<<-<<<____>>>->>->>>>>> CS
  CDKN1B-3UTR_human_fig1     152 GGCuauGCUUAAAAGGUUGCauACUGaGCCaaGuauaauuuuucGuaauGuGugaAaaAgauGCCAaucAuuGucaCaC 230    
                                 GGCUAUGCUUAAAAGGUUGCAUACUGAGCCAAGUAUAAUUUUU:GU AUGUGU:AAAAA:AU CCAAU:AUUGU:ACAC
          NW_011889064.1 1741394 GGCUAUGCUUAAAAGGUUGCAUACUGAGCCAAGUAUAAUUUUUUGUAAUGUGUGAAAAAGAUACCAAUUAUUGUUACAC 1741316
                                 ******************************************************************************* PP

                                   v                                                          NC
                                 >>>>,,,,,<<<<<---<<<--<<_____>>--->>>>>>>>:::::::::::::::::: CS
  CDKN1B-3UTR_human_fig1     231 auuaAGUAAuCaauAAAGaaAACuUCCAUaGCUAuuCauuGaGUCAAAAAAAAAAAAAAA 290    
                                 AU AAG AAUCAAUAAAGAAAACUUCCAUAGCUAUUCAUUGAGU  A             
          NW_011889064.1 1741315 AUCAAGCAAUCAAUAAAGAAAACUUCCAUAGCUAUUCAUUGAGUUGAGCUGUCCUGUGCU 1741256
                                 ************************************************************ PP

>> NW_006436288.1  Pteropus alecto unplaced genomic scaffold, ASM32557v1 scaffold103, whole genome shotgun sequence
   rank     E-value  score  bias mdl mdl from   mdl to       seq from      seq to       acc trunc   gc
 ------   --------- ------ ----- --- -------- --------    ----------- -----------      ---- ----- ----
   (35) !   2.2e-73  274.3  20.3  cm        1      290 []      866040      866336 + .. 0.96    no 0.30

                                                                          v                                       NC
                                ::::::::::::::{{{{{{{{{{{{{,,,[[[[[[[---[[[.[[[[,,,,......,,,,,,((((--((((((<<<-< CS
  CDKN1B-3UTR_human_fig1      1 UCUGUAAAAACACUgaaaaauuauaCuAACuuauuuaUGUcaa.aaGaUUUU......UUUUAAuCuaGACaacacaCaAG 74    
                                UCUGUAAA ACACU:AAAAAUUAUACUAACUUAUUUAUGU:A  AAGAUUUU      UUUUAAUCUAGACAA:A:ACAAG
          NW_006436288.1 866040 UCUGUAAAGACACUGAAAAAUUAUACUAACUUAUUUAUGUUAAaAAGAUUUUuuuuuuUUUUAAUCUAGACAAUAUACAAG 866120
                                *****************************************862689987651111115678******************* PP

                                                                                  v    v       v                  NC
                                <<_____>>>->>>,,,,,<<<<<____>>>>>,))))))--)))),,,<<____>>,,]]]]]]]-]]]]]]],,<<<<< CS
  CDKN1B-3UTR_human_fig1     75 CCAAAGUGGCAuGuUUUGUGCauuUGUAaauGCUguguuGGGuaGaAUAGGUUUUCCCCuCuuuugUuaaauaaUAuGGCu 155   
                                CCAAAGUGGCAUGUUUUGUGCAUUUGUAAAUGCU:U:UUGGGUAGA UAG UUUU CCCUCUU U:UUAAAUAAUAUGGCU
          NW_006436288.1 866121 CCAAAGUGGCAUGUUUUGUGCAUUUGUAAAUGCUGUAUUGGGUAGAGUAGAUUUUCCCCUCUUCUGUUAAAUAAUAUGGCU 866201
                                ********************************************************************************* PP

                                                                          v                                  v    NC
                                <<<<__________>>>>---->>>>>}}}}}}}}}}}}},<<<<<<<<<<-<<-<<<____>>>->>->>>>>>>>>>,, CS
  CDKN1B-3UTR_human_fig1    156 auGCUUAAAAGGUUGCauACUGaGCCaaGuauaauuuuucGuaauGuGugaAaaAgauGCCAaucAuuGucaCaCauuaAG 236   
                                AUGCUUAAAAGGUUGCAUACUGAGCCAAGUAUAAUUUUU:GU AUGUGU:AAAAA:AU CCAAU:AUUGU:ACACAU AAG
          NW_006436288.1 866202 AUGCUUAAAAGGUUGCAUACUGAGCCAAGUAUAAUUUUUUGUAAUGUGUGAAAAAGAUACCAAUUAUUGUUACACAUCAAG 866282
                                ********************************************************************************* PP

                                                                                       NC
                                ,,,<<<<<---<<<--<<_____>>--->>>>>>>>:::::::::::::::::: CS
  CDKN1B-3UTR_human_fig1    237 UAAuCaauAAAGaaAACuUCCAUaGCUAuuCauuGaGUCAAAAAAAAAAAAAAA 290   
                                 AAUCAAUAAAGAAAACUUCCAUAGCUAUUCAUUGAGU  A             
          NW_006436288.1 866283 CAAUCAAUAAAGAAAACUUCCAUAGCUAUUCAUUGAGUUGAGCUGUCCUGUGCU 866336
                                ****************************************************** PP

>> NW_011045596.1  Fukomys damarensis unplaced genomic scaffold, DMR_v1.0 scaffold363, whole genome shotgun sequence
   rank     E-value  score  bias mdl mdl from   mdl to       seq from      seq to       acc trunc   gc
 ------   --------- ------ ----- --- -------- --------    ----------- -----------      ---- ----- ----
   (36) !     3e-73  273.9  17.9  cm        1      290 []      228328      228623 + .. 0.98    no 0.31

                                                                                                        v  v      NC
                                ::::::::::::::{{{{{{{{{{{{{,,,[[[[[[[---[[[[.[[[....,,,,,,,,,,((((--((((((<<<-<<< CS
  CDKN1B-3UTR_human_fig1      1 UCUGUAAAAACACUgaaaaauuauaCuAACuuauuuaUGUcaaa.aGa....UUUUUUUUAAuCuaGACaacacaCaAGCC 76    
                                UCUGUAAA ACACU:AAAAAUUAUACUAACUUAUUUAUGU:AAA AGA    UUUUUUUUAAUCUAGACAA: :A AAGCC
          NW_011045596.1 228328 UCUGUAAAGACACUGAAAAAUUAUACUAACUUAUUUAUGUUAAAaAGAgauuUUUUUUUUAAUCUAGACAAUAUACAAGCC 228408
                                *****************************************875267788877888999********************** PP

                                          v                      v                                                NC
                                _____>>>->>>,,,,,<<<<<____>>>>>,))))))--)))),,,<<____>>,,.]]]]]]]-]]]]]]],,<<<<<< CS
  CDKN1B-3UTR_human_fig1     77 AAAGUGGCAuGuUUUGUGCauuUGUAaauGCUguguuGGGuaGaAUAGGUUUUCCCC.uCuuuugUuaaauaaUAuGGCua 156   
                                AAAGUGGCAU UUUUGUGCAUUUGUAAAUGCU: :UUGGGUAGA UAGGUUUUCCCC UCUUUU:UUAAAUAAUAUGGCUA
          NW_011045596.1 228409 AAAGUGGCAUCUUUUGUGCAUUUGUAAAUGCUGCAUUGGGUAGAGUAGGUUUUCCCCuUCUUUUGUUAAAUAAUAUGGCUA 228489
                                ********************************************************9999********************* PP

                                                                         v                                  v     NC
                                <<<__________>>>>---->>>>>}}}}}}}}}}}}},<<<<<<<<<<-<<-<<<____>>>->>->>>>>>>>>>,,, CS
  CDKN1B-3UTR_human_fig1    157 uGCUUAAAAGGUUGCauACUGaGCCaaGuauaauuuuucGuaauGuGugaAaaAgauGCCAaucAuuGucaCaCauuaAGU 237   
                                UGCUUAAAAGGUUGCAUACUGAGCCAAGUAUAAUUUUU:GU AUGUGU:AAAAA:AUGCCAAU:AUUGU:ACACAU AAG 
          NW_011045596.1 228490 UGCUUAAAAGGUUGCAUACUGAGCCAAGUAUAAUUUUUUGUAAUGUGUGAAAAAAAUGCCAAUUAUUGUUACACAUCAAGC 228570
                                ********************************************************************************* PP

                                          v                  v                        NC
                                ,,<<<<<---<<<--<<_____>>--->>>>>>>>:::::::::::::::::: CS
  CDKN1B-3UTR_human_fig1    238 AAuCaauAAAGaaAACuUCCAUaGCUAuuCauuGaGUCAAAAAAAAAAAAAAA 290   
                                AAUCAAUAAA AAAACUUCCAUAGCU UU AUUGAGU  AA    AAA     
          NW_011045596.1 228571 AAUCAAUAAAGAAAACUUCCAUAGCUGUUGAUUGAGUGGAACUGGAAAGUGCU 228623
                                ***************************************************** PP

>> NW_007673769.1  Equus przewalskii isolate Burgud unplaced genomic scaffold, Burgud scaffold756, whole genome shotgun 
   rank     E-value  score  bias mdl mdl from   mdl to       seq from      seq to       acc trunc   gc
 ------   --------- ------ ----- --- -------- --------    ----------- -----------      ---- ----- ----
   (37) !   7.4e-73  272.5  25.2  cm        1      290 []       75516       75812 + .. 0.98    no 0.29

                                                                          v                                        NC
                               ::::::::::::::{{{{{{{{{{{{{,,,[[[[[[[---[[[[[[[......,,,,,,,,,,((((--((((((<<<-<<<_ CS
  CDKN1B-3UTR_human_fig1     1 UCUGUAAAAACACUgaaaaauuauaCuAACuuauuuaUGUcaaaaGa......UUUUUUUUAAuCuaGACaacacaCaAGCCA 77   
                               UCUGUAAA ACACU:AAAAAUUAUACUAACUUA UUAUGU:AA A::      UUUUUUUUAAUCUAGACAA:A:ACAAGCCA
          NW_007673769.1 75516 UCUGUAAAGACACUGAAAAAUUAUACUAACUUAUUUAUGUUAAAAAGagauuuUUUUUUUUAAUCUAGACAAUAUACAAGCCA 75598
                               *******************************************999988876667788999********************** PP

                                                                                           v                       NC
                               ____>>>->>>,,,,,<<<<<____>>>>>,))))))--)))),,,<<____>>,,.]]]]]]]-]]]]]]],,<<<<<<<<< CS
  CDKN1B-3UTR_human_fig1    78 AAGUGGCAuGuUUUGUGCauuUGUAaauGCUguguuGGGuaGaAUAGGUUUUCCCC.uCuuuugUuaaauaaUAuGGCuauGC 159  
                               AAGUGGCAUGUUUUGUGCAUUUGUAAAUGCU:U:UUGGGUAGAAUA  UUUU   C ::U UU:UUAA UAAUAUGGCUAUGC
          NW_007673769.1 75599 AAGUGGCAUGUUUUGUGCAUUUGUAAAUGCUGUAUUGGGUAGAAUAGGUUUUUUUCcCUUCUUGUUAAGUAAUAUGGCUAUGC 75681
                               ************************************************9988776669999********************** PP

                                                                     v                                  v          NC
                               __________>>>>---->>>>>}}}}}}}}}}}}},<<<<<<<<<<-<<-<<<____>>>->>->>>>>>>>>>,,,,,<<< CS
  CDKN1B-3UTR_human_fig1   160 UUAAAAGGUUGCauACUGaGCCaaGuauaauuuuucGuaauGuGugaAaaAgauGCCAaucAuuGucaCaCauuaAGUAAuCa 242  
                               UUAAAAGGUUGCAUACUGAGCCAAGUAUAAUUUUU:GU AUGUGU:AAAAA:AUGCCAAU:AUUGU:ACACAU AAG AAUCA
          NW_007673769.1 75682 UUAAAAGGUUGCAUACUGAGCCAAGUAUAAUUUUUUGUAAUGUGUGAAAAAGAUGCCAAUUAUUGUUACACAUAAAGCAAUCA 75764
                               *********************************************************************************** PP

                                                                                NC
                               <<---<<<--<<_____>>--->>>>>>>>:::::::::::::::::: CS
  CDKN1B-3UTR_human_fig1   243 auAAAGaaAACuUCCAUaGCUAuuCauuGaGUCAAAAAAAAAAAAAAA 290  
                               AUAAAGAAAACUUCCAUAGCUAUUCAUUGAGU   A    AA      
          NW_007673769.1 75765 AUAAAGAAAACUUCCAUAGCUAUUCAUUGAGUUGCACUGUAAUGUGUU 75812
                               ************************************************ PP

>> NW_016529461.1  Manis javanica isolate MP_PG03-UM unplaced genomic scaffold, ManJav1.0 SCAFFOLD2445, whole genome sho
   rank     E-value  score  bias mdl mdl from   mdl to       seq from      seq to       acc trunc   gc
 ------   --------- ------ ----- --- -------- --------    ----------- -----------      ---- ----- ----
   (38) !   1.1e-72  271.9  22.5  cm        1      290 []      188157      188451 + .. 0.96    no 0.29

                                                                          v                                       NC
                                ::::::::::::::{{{{{{{{{{{{{,,,[[[[[[[---[[[[.[[[...,,,,,,,,,,((((--((((((<<<-<<<_ CS
  CDKN1B-3UTR_human_fig1      1 UCUGUAAAAACACUgaaaaauuauaCuAACuuauuuaUGUcaaa.aGa...UUUUUUUUAAuCuaGACaacacaCaAGCCA 77    
                                UCUGUAAA ACACU:AAAAAUUAUACUAACUUAUUUAUGU:A A AGA   UUUUUUUUAAUCUAG CAA:A:A AAGCCA
          NW_016529461.1 188157 UCUGUAAAGACACUGAAAAAUUAUACUAACUUAUUUAUGUUAAAaAGAgauUUUUUUUUAAUCUAGGCAAUAUAUAAGCCA 188237
                                *****************************************875256655556778899********************** PP

                                                                                              v                   NC
                                ____>>>->>>,,,,,<<<<<____>>>>>,))))))--)))),,,<<____..>>,,]]]]]]]-]]]]]]],,<<<<<< CS
  CDKN1B-3UTR_human_fig1     78 AAGUGGCAuGuUUUGUGCauuUGUAaauGCUguguuGGGuaGaAUAGGUUUU..CCCCuCuuuugUuaaauaaUAuGGCua 156   
                                AAGUGGCAU UUUUGUGCAUUUGUAAAUGCU:U:UUGGGUAGAAUAGGUUUU  CCC UCUU U:UUAAAUAAUAUGGCUA
          NW_016529461.1 188238 AAGUGGCAUGUUUUGUGCAUUUGUAAAUGCUGUAUUGGGUAGAAUAGGUUUUuuCCCUUCUUCUGUUAAAUAAUAUGGCUA 188318
                                ************************************************7643238888*********************** PP

                                                                         v                                  v     NC
                                <<<__________>>>>---->>>>>}}}}}}}}}}}}},<<<<<<<<<<-<<-<<<____>>>->>->>>>>>>>>>,,, CS
  CDKN1B-3UTR_human_fig1    157 uGCUUAAAAGGUUGCauACUGaGCCaaGuauaauuuuucGuaauGuGugaAaaAgauGCCAaucAuuGucaCaCauuaAGU 237   
                                UGCUUAAAAGGUUGCAUACUGAGCCAAGUAUAAUUUUU:GU AUGUGU:AAAAA:AUGCCAAU:AUUGU:ACACAU AAG 
          NW_016529461.1 188319 UGCUUAAAAGGUUGCAUACUGAGCCAAGUAUAAUUUUUUGUAAUGUGUGAAAAAGAUGCCAAUUAUUGUUACACAUCAAGC 188399
                                ********************************************************************************* PP

                                                                                      NC
                                ,,<<<<<---<<<--<<_____>>--->>>>>>>>:::::::::::::::::: CS
  CDKN1B-3UTR_human_fig1    238 AAuCaauAAAGaaAACuUCCAUaGCUAuuCauuGaGUCAAAAAAAAAAAAAAA 290   
                                AAUCAAUAAAGAAAACU CCAUAGCUAUUCAUUGAGU  AA    AA      
          NW_016529461.1 188400 AAUCAAUAAAGAAAACU-CCAUAGCUAUUCAUUGAGUUGAACUGUAAUGUGCU 188451
                                ****************9.89********************************* PP

>> NW_003852519.1  Otolemur garnettii isolate 467f Iridium unplaced genomic scaffold, OtoGar3 scaffold00124, whole genom
   rank     E-value  score  bias mdl mdl from   mdl to       seq from      seq to       acc trunc   gc
 ------   --------- ------ ----- --- -------- --------    ----------- -----------      ---- ----- ----
   (39) !   2.1e-71  267.7  23.6  cm        1      290 []     1421048     1421342 + .. 0.96    no 0.29

                                                                           v                                     NC
                                 ::::::::::::::{{{{{{{{{{{{{,,,[[[[[[[---[[[[.[[[...,,,,,,,,,,((((--((((((<<<-<< CS
  CDKN1B-3UTR_human_fig1       1 UCUGUAAAAACACUgaaaaauuauaCuAACuuauuuaUGUcaaa.aGa...UUUUUUUUAAuCuaGACaacacaCaAGC 75     
                                 UCUGUAAA ACACU:AAAAAUUAUACUAACUUAUUUAUGU:A A AGA   UUUUUUUUAAUCUAGACAA:A:ACAAGC
          NW_003852519.1 1421048 UCUGUAAAGACACUGAAAAAUUAUACUAACUUAUUUAUGUUAAAaAGAgauUUUUUUUUAAUCUAGACAAUAUACAAGC 1421126
                                 *****************************************75414556688889999********************* PP

                                                                                                   v             NC
                                 <_____>>>->>>,,,,,<<<<<____>>>>>,))))))--)))),,,<<____>>,,....]]]]]]]-]]]]]]],, CS
  CDKN1B-3UTR_human_fig1      76 CAAAGUGGCAuGuUUUGUGCauuUGUAaauGCUguguuGGGuaGaAUAGGUUUUCCCC....uCuuuugUuaaauaaUA 150    
                                 CAAAGUGGCAUGUUUUGUGCAUUUGUAAAUGCU:U:UUGGGUAGAAUAG UUUU C      UCUU U:UUAAAUAAUA
          NW_003852519.1 1421127 CAAAGUGGCAUGUUUUGUGCAUUUGUAAAUGCUGUAUUGGGUAGAAUAGGUUUUUCAAacucUCUUCUGUUAAAUAAUA 1421205
                                 ******************************************************99888855566668*********** PP

                                                                                                                 NC
                                 <<<<<<<<<__________>>>>---->>>>>}}}}}}}}}}}}},<<<<<<<<<<-<<-<<<____>>>->>->>>>> CS
  CDKN1B-3UTR_human_fig1     151 uGGCuauGCUUAAAAGGUUGCauACUGaGCCaaGuauaauuuuucGuaauGuGugaAaaAgauGCCAaucAuuGucaCa 229    
                                 UGGCUAUGCUUA AAGGUUGCAUACUGAGCCAAGUAUAAUUUUU:GUAAUGUGU:AAAAA:AUGCCAAU:AUUGU:ACA
          NW_003852519.1 1421206 UGGCUAUGCUUA-AAGGUUGCAUACUGAGCCAAGUAUAAUUUUUUGUAAUGUGUGAAAAAGAUGCCAAUUAUUGUUACA 1421283
                                 *********987.5799************************************************************** PP

                                                                                               NC
                                 >>>>>,,,,,<<<<<---<<<--<<_____>>--->>>>>>>>:::::::::::::::::: CS
  CDKN1B-3UTR_human_fig1     230 CauuaAGUAAuCaauAAAGaaAACuUCCAUaGCUAuuCauuGaGUCAAAAAAAAAAAAAAA 290    
                                 CAUUAAG AAUCAAUAAAGAA  CUUCCAUAGCUAUUCAUUGAGUCA    AA        
          NW_003852519.1 1421284 CAUUAAGCAAUCAAUAAAGAA--CUUCCAUAGCUAUUCAUUGAGUCAGUGUAAUGUGCUUU 1421342
                                 *********************..************************************** PP

>> NC_032654.1  Bos indicus isolate QUIL7308 breed Nelore chromosome 5, Bos_indicus_1.0, whole genome shotgun sequence
   rank     E-value  score  bias mdl mdl from   mdl to       seq from      seq to       acc trunc   gc
 ------   --------- ------ ----- --- -------- --------    ----------- -----------      ---- ----- ----
   (40) !   2.7e-71  267.3  20.5  cm        1      290 []   103963461   103963163 - .. 0.96    no 0.30

                                                   v                         v                                 NC
                                   ::::::::::::::{{{{{{{{{{{{{,,,[[[[[[[---[[[.[[[[..,,,,,,,,,,((((--((((((<<< CS
  CDKN1B-3UTR_human_fig1         1 UCUGUAAAAACACUgaaaaauuauaCuAACuuauuuaUGUcaa.aaGa..UUUUUUUUAAuCuaGACaacacaCa 72       
                                   UCUGUAAA ACACU:A AAAUUAUACUAACUUAUUUAUGU:A  AAGA  UUUUUUUUAAUCUAGAC:A:A:ACA
             NC_032654.1 103963461 UCUGUAAAGACACUGA-AAAUUAUACUAACUUAUUUAUGUUAAaAAGAuuUUUUUUUUAAUCUAGACAAUAUACA 103963388
                                   **************86.578*********************8625788877888999****************** PP

                                                                                                           v   NC
                                   -<<<_____>>>->>>,,,,,<<<<<____>>>>>,))))))--)))),,,<<____>>,,.......]]]]]]] CS
  CDKN1B-3UTR_human_fig1        73 AGCCAAAGUGGCAuGuUUUGUGCauuUGUAaauGCUguguuGGGuaGaAUAGGUUUUCCCC.......uCuuuug 140      
                                   AGCCAAAGUGGCAUGUUUUGUGCAUUUGUAAAUGCU:U:U:GGGUAGA UAG UUUU CCC       UCUU U:
             NC_032654.1 103963387 AGCCAAAGUGGCAUGUUUUGUGCAUUUGUAAAUGCUGUAUYGGGUAGAGUAGGUUUUUCCCcuucuguUCUUCUG 103963313
                                   *****************************************************88765544488999999999** PP

                                                                                       v    v                  NC
                                   -]]]]]]],,<<<<<<<<<__________>>>>---->>>>>}}}}}}}}}}}}},<<<<<<<<<<-<<-<<<__ CS
  CDKN1B-3UTR_human_fig1       141 UuaaauaaUAuGGCuauGCUUAAAAGGUUGCauACUGaGCCaaGuauaauuuuucGuaauGuGugaAaaAgauGC 215      
                                   UUAAAUAAUAUGGCUAUGCUUAAAAGGUUGCAUACUGAGCCAAGUAUAAUUUUU:GU A GUGU:AAAAA:AUGC
             NC_032654.1 103963312 UUAAAUAAUAUGGCUAUGCUUAAAAGGUUGCAUACUGAGCCAAGUAUAAUUUUUUGUAAUGUGUGAAAAAGAUGC 103963238
                                   *************************************************************************** PP

                                                    v                                                          NC
                                   __>>>->>->>>>>>>>>>,,,,,<<<<<---<<<--<<_____>>--->>>>>>>>:::::::::::::::::: CS
  CDKN1B-3UTR_human_fig1       216 CAaucAuuGucaCaCauuaAGUAAuCaauAAAGaaAACuUCCAUaGCUAuuCauuGaGUCAAAAAAAAAAAAAAA 290      
                                   CAAU:AUUGU:ACAC U AAGUAAUCAA AAAGAAAACUUCCA AGCUAUUC UUGAGU  AA    A   AAA 
             NC_032654.1 103963237 CAAUUAUUGUUACACGUCAAGUAAUCAAUAAAGAAAACUUCCAGAGCUAUUCGUUGAGUUGAACUGUAUGUAAAU 103963163
                                   *************************************************************************** PP

>> NC_043709.1  Suricata suricatta isolate VVHF042 chromosome 10, meerkat_22Aug2017_6uvM2_HiC, whole genome shotgun sequ
   rank     E-value  score  bias mdl mdl from   mdl to       seq from      seq to       acc trunc   gc
 ------   --------- ------ ----- --- -------- --------    ----------- -----------      ---- ----- ----
   (41) !   2.9e-71  267.2  19.8  cm        1      290 []    93025222    93024925 - .. 0.96    no 0.30

                                                                            v                           v  v    NC
                                  ::::::::::::::{{{{{{{{{{{{{,,,[[[[[[[---[[[[.[[[.....,,,,,,,,,,((((--((((((<< CS
  CDKN1B-3UTR_human_fig1        1 UCUGUAAAAACACUgaaaaauuauaCuAACuuauuuaUGUcaaa.aGa.....UUUUUUUUAAuCuaGACaacacaC 71      
                                  UCUGUAAA ACACU:AAAAAUUAUACUAACUUAUUUAUGU:A A AGA     UUUUUUUUAAUCUAGAC A: :AC
             NC_043709.1 93025222 UCUGUAAAGACACUGAAAAAUUAUACUAACUUAUUUAUGUUAAAaAGAgauuuUUUUUUUUAAUCUAGACCAUAUAC 93025146
                                  *****************************************86525667787667788999**************** PP

                                                                        v  v                          v         NC
                                  <-<<<_____>>>->>>,,,,,<<<<<____>>>>>,))))))--)))),,,<<____>>,,..]]]]]]]-]]]]] CS
  CDKN1B-3UTR_human_fig1       72 aAGCCAAAGUGGCAuGuUUUGUGCauuUGUAaauGCUguguuGGGuaGaAUAGGUUUUCCCC..uCuuuugUuaaau 146     
                                  AAGCCAAAGUGGCAUGUUUUGUGCAUUUGUAAAUGCU: :U GGGUAGAAUA :UUUU: CC  UCUU U:UUAAAU
             NC_043709.1 93025145 AAGCCAAAGUGGCAUGUUUUGUGCAUUUGUAAAUGCUGCAUUGGGUAGAAUAGAUUUUUUCCcuUCUUCUGUUAAAU 93025069
                                  ******************************************************987765554888999******** PP

                                                                                     v                          NC
                                  ]],,<<<<<<<<<__________>>>>---->>>>>}}}}}}}}}}}}},<<<<<<<<<<-<<-<<<____>>>->> CS
  CDKN1B-3UTR_human_fig1      147 aaUAuGGCuauGCUUAAAAGGUUGCauACUGaGCCaaGuauaauuuuucGuaauGuGugaAaaAgauGCCAaucAuu 223     
                                  AAUAUGGCUAUGCUUAAAAGGUUGCAUACUGAGCCAAGUAUAAUUUUU:GU AUGUGU:AAAAA:AUGCCAAU:AUU
             NC_043709.1 93025068 AAUAUGGCUAUGCUUAAAAGGUUGCAUACUGAGCCAAGUAUAAUUUUUUGUAAUGUGUGAAAAAGAUGCCAAUUAUU 93024992
                                  ***************************************************************************** PP

                                           v                                                          NC
                                  ->>>>>>>>>>,,,,,<<<<<---<<<--<<_____>>--->>>>>>>>:::::::::::::::::: CS
  CDKN1B-3UTR_human_fig1      224 GucaCaCauuaAGUAAuCaauAAAGaaAACuUCCAUaGCUAuuCauuGaGUCAAAAAAAAAAAAAAA 290     
                                  GU:ACACAU AAG AAUCAA AAAGAAAACUUCCAUAGCUAUUC UUGAGU  AA    A       
             NC_043709.1 93024991 GUUACACAUCAAGCAAUCAAUAAAGAAAACUUCCAUAGCUAUUCGUUGAGUUGAACUGUAGUGUGCU 93024925
                                  ******************************************************************* PP

>> NW_017739137.1  Rhinolophus sinicus isolate Zhonghua_01 unplaced genomic scaffold, ASM188883v1, whole genome shotgun 
   rank     E-value  score  bias mdl mdl from   mdl to       seq from      seq to       acc trunc   gc
 ------   --------- ------ ----- --- -------- --------    ----------- -----------      ---- ----- ----
   (42) !   4.6e-71  266.5  23.4  cm        1      290 []     1586566     1586859 + .. 0.98    no 0.29

                                                 v                         v  v                                  NC
                                 ::::::::::::::{{{{{{{{{{{{{,,,[[[[[[[---[[[[[[[.....,,,,,,,,,,((((--((((((<<<-< CS
  CDKN1B-3UTR_human_fig1       1 UCUGUAAAAACACUgaaaaauuauaCuAACuuauuuaUGUcaaaaGa.....UUUUUUUUAAuCuaGACaacacaCaAG 74     
                                 UCUGUAAA ACACU:A AAAUUAUACUAACUUAUUUAUGU:A AA :     UUUUUUUUAAUCUAG CAA:A:ACAAG
          NW_017739137.1 1586566 UCUGUAAAGACACUGA-AAAUUAUACUAACUUAUUUAUGUUAAAAAGagauuUUUUUUUUAAUCUAGGCAAUAUACAAG 1586643
                                 **************86.578***********************99996666557888999******************* PP

                                                                                             v  v                NC
                                 <<_____>>>->>>,,,,,<<<<<____>>>>>,))))))--)))),,,<<____>>,,]]]]]]]-]]]]]]],,<<< CS
  CDKN1B-3UTR_human_fig1      75 CCAAAGUGGCAuGuUUUGUGCauuUGUAaauGCUguguuGGGuaGaAUAGGUUUUCCCCuCuuuugUuaaauaaUAuGG 153    
                                 CCAAAGUGGCAUGUUUUGUGCAUUUGUAAAUGCU:U:UUGGGUAGAAUAG:UUUU:CCC: UU U:UUAAAUAAUAUGG
          NW_017739137.1 1586644 CCAAAGUGGCAUGUUUUGUGCAUUUGUAAAUGCUGUAUUGGGUAGAAUAGAUUUUUCCCCCUUCUGUUAAAUAAUAUGG 1586722
                                 ******************************************************************************* PP

                                                                        v    v                                   NC
                                 <<<<<<__________>>>>---->>>>>}}}}}}}}}}}}},<<<<<<<<<<-<<-<<<____>>>->>->>>>>>>> CS
  CDKN1B-3UTR_human_fig1     154 CuauGCUUAAAAGGUUGCauACUGaGCCaaGuauaauuuuucGuaauGuGugaAaaAgauGCCAaucAuuGucaCaCau 232    
                                 CUAUGCUUAAAAG UUGCAUACUGAGCCAAGUAUAAUUUUU:GU AUGUGU:AAAAA:AU  CAAU:AUUGU:ACACAU
          NW_017739137.1 1586723 CUAUGCUUAAAAGAUUGCAUACUGAGCCAAGUAUAAUUUUUUGUAAUGUGUGAAAAAGAUAGCAAUUAUUGUUACACAU 1586801
                                 ******************************************************************************* PP

                                 v                                                          NC
                                 >>,,,,,<<<<<---<<<--<<_____>>--->>>>>>>>:::::::::::::::::: CS
  CDKN1B-3UTR_human_fig1     233 uaAGUAAuCaauAAAGaaAACuUCCAUaGCUAuuCauuGaGUCAAAAAAAAAAAAAAA 290    
                                  AA  AAUCAAUAAAGAAAACUUCCAUAGCUAUUCAUUGAGU  AA  A      A  
          NW_017739137.1 1586802 CAAACAAUCAAUAAAGAAAACUUCCAUAGCUAUUCAUUGAGUUGAACUAUGCUGUACU 1586859
                                 ********************************************************** PP

>> NC_009149.3  Equus caballus isolate Twilight breed thoroughbred chromosome 6, EquCab3.0, whole genome shotgun sequenc
   rank     E-value  score  bias mdl mdl from   mdl to       seq from      seq to       acc trunc   gc
 ------   --------- ------ ----- --- -------- --------    ----------- -----------      ---- ----- ----
   (43) !   5.2e-71  266.3  27.0  cm        1      290 []    41655728    41656027 + .. 0.97    no 0.29

                                                                             v                                  NC
                                  ::::::::::::::{{{{{{{{{{{{{,,,[[[[[[[---[[[[[[[.........,,,,,,,,,,((((--((((( CS
  CDKN1B-3UTR_human_fig1        1 UCUGUAAAAACACUgaaaaauuauaCuAACuuauuuaUGUcaaaaGa.........UUUUUUUUAAuCuaGACaaca 68      
                                  UCUGUAAA ACACU:AAAAAUUAUACUAACUUA UUAUGU:AA A::         UUUUUUUUAAUCUAGACAA:A
             NC_009149.3 41655728 UCUGUAAAGACACUGAAAAAUUAUACUAACUUAUUUAUGUUAAAAAGagauuuuuuUUUUUUUUAAUCUAGACAAUA 41655804
                                  *******************************************999988776554445667889************* PP

                                                                                                       v        NC
                                  (<<<-<<<_____>>>->>>,,,,,<<<<<____>>>>>,))))))--)))),,,<<____>>,,.]]]]]]]-]]] CS
  CDKN1B-3UTR_human_fig1       69 caCaAGCCAAAGUGGCAuGuUUUGUGCauuUGUAaauGCUguguuGGGuaGaAUAGGUUUUCCCC.uCuuuugUuaa 144     
                                  :ACAAGCCAAAGUGGCAUGUUUUGUGCAUUUGUAAAUGCU:U:UUGGGUAGAAUA  UUUU   C ::U UU:UUAA
             NC_009149.3 41655805 UACAAGCCAAAGUGGCAUGUUUUGUGCAUUUGUAAAUGCUGUAUUGGGUAGAAUAGGUUUUUUUCcCUUCUUGUUAA 41655881
                                  *********************************************************9888776669999******* PP

                                                                                       v                        NC
                                  ]]]],,<<<<<<<<<__________>>>>---->>>>>}}}}}}}}}}}}},<<<<<<<<<<-<<-<<<____>>>- CS
  CDKN1B-3UTR_human_fig1      145 auaaUAuGGCuauGCUUAAAAGGUUGCauACUGaGCCaaGuauaauuuuucGuaauGuGugaAaaAgauGCCAaucA 221     
                                   UAAUAUGGCUAUGCUUAAAAGGUUGCAUACUGAGCCAAGUAUAAUUUUU:GU AUGUGU:AAAAA:AUGCCAAU:A
             NC_009149.3 41655882 GUAAUAUGGCUAUGCUUAAAAGGUUGCAUACUGAGCCAAGUAUAAUUUUUUGUAAUGUGUGAAAAAGAUGCCAAUUA 41655958
                                  ***************************************************************************** PP

                                             v                                                          NC
                                  >>->>>>>>>>>>,,,,,<<<<<---<<<--<<_____>>--->>>>>>>>:::::::::::::::::: CS
  CDKN1B-3UTR_human_fig1      222 uuGucaCaCauuaAGUAAuCaauAAAGaaAACuUCCAUaGCUAuuCauuGaGUCAAAAAAAAAAAAAAA 290     
                                  UUGU:ACACAU AAG AAUCAAUAAAGAAAACUUCCAUAGCUAUUCAUUGAGU   A    AA      
             NC_009149.3 41655959 UUGUUACACAUAAAGCAAUCAAUAAAGAAAACUUCCAUAGCUAUUCAUUGAGUUGCACUGUAAUGUGUU 41656027
                                  ********************************************************************* PP

>> NW_005393154.1  Bos mutus isolate yakQH1 unplaced genomic scaffold, BosGru_v2.0 scaffold285_1, whole genome shotgun s
   rank     E-value  score  bias mdl mdl from   mdl to       seq from      seq to       acc trunc   gc
 ------   --------- ------ ----- --- -------- --------    ----------- -----------      ---- ----- ----
   (44) !   8.5e-71  265.6  19.8  cm        1      290 []     1367819     1367521 - .. 0.96    no 0.30

                                                 v                         v                        v            NC
                                 ::::::::::::::{{{{{{{{{{{{{,,,[[[[[[[---[[[.[[[[..,,,,,,,,,,((((--((((((<<<-<<< CS
  CDKN1B-3UTR_human_fig1       1 UCUGUAAAAACACUgaaaaauuauaCuAACuuauuuaUGUcaa.aaGa..UUUUUUUUAAuCuaGACaacacaCaAGCC 76     
                                 UCUGUAAA ACACU:A AAAUUAUACUAACUUAUUUAUGU:A  AAGA  UUUUUUUUAAUCUAGAC A:A:ACAAGCC
          NW_005393154.1 1367819 UCUGUAAAGACACUGA-AAAUUAUACUAACUUAUUUAUGUUAAaAAGAuuUUUUUUUUAAUCUAGACAAUAUACAAGCC 1367742
                                 **************86.578*********************8625788877888999********************** PP

                                                                     v                               v           NC
                                 _____>>>->>>,,,,,<<<<<____>>>>>,))))))--)))),,,<<____>>,,.......]]]]]]]-]]]]]]] CS
  CDKN1B-3UTR_human_fig1      77 AAAGUGGCAuGuUUUGUGCauuUGUAaauGCUguguuGGGuaGaAUAGGUUUUCCCC.......uCuuuugUuaaauaa 148    
                                 AAAGUGGCAUGUUUUGUGCAUUUGUAAAUGCU:U:U GGGUAGA UAG UUUU CCC       UCUU U:UUAAAUAA
          NW_005393154.1 1367741 AAAGUGGCAUGUUUUGUGCAUUUGUAAAUGCUGUAUCGGGUAGAGUAGGUUUUUCCCcuucuguUCUUCUGUUAAAUAA 1367663
                                 *************************************************88765544488999999999********** PP

                                                                             v    v                              NC
                                 ,,<<<<<<<<<__________>>>>---->>>>>}}}}}}}}}}}}},<<<<<<<<<<-<<-<<<____>>>->>->>> CS
  CDKN1B-3UTR_human_fig1     149 UAuGGCuauGCUUAAAAGGUUGCauACUGaGCCaaGuauaauuuuucGuaauGuGugaAaaAgauGCCAaucAuuGuca 227    
                                 UAUGGCUAUGCUUAAAAGGUUGCAUACUGAGCCAAGUAUAAUUUUU:GU A GUGU:AAAAA:AUGCCAAU:AUUGU:A
          NW_005393154.1 1367662 UAUGGCUAUGCUUAAAAGGUUGCAUACUGAGCCAAGUAUAAUUUUUUGUAAUGUGUGAAAAAGAUGCCAAUUAUUGUUA 1367584
                                 ******************************************************************************* PP

                                      v                                                          NC
                                 >>>>>>>,,,,,<<<<<---<<<--<<_____>>--->>>>>>>>:::::::::::::::::: CS
  CDKN1B-3UTR_human_fig1     228 CaCauuaAGUAAuCaauAAAGaaAACuUCCAUaGCUAuuCauuGaGUCAAAAAAAAAAAAAAA 290    
                                 CAC U AAGUAAUCAA AAAGAAAACUUCCA AGCUAUUC UUGAGU  AA    A   AAA 
          NW_005393154.1 1367583 CACGUCAAGUAAUCAAUAAAGAAAACUUCCAGAGCUAUUCGUUGAGUUGAACUGUAUGUAAAU 1367521
                                 *************************************************************** PP

>> NW_011494962.1  Bison bison bison isolate TAMUID 2011002044 unplaced genomic scaffold, Bison_UMD1.0 scf7180017864390,
   rank     E-value  score  bias mdl mdl from   mdl to       seq from      seq to       acc trunc   gc
 ------   --------- ------ ----- --- -------- --------    ----------- -----------      ---- ----- ----
   (45) !   8.5e-71  265.6  19.8  cm        1      290 []     3354688     3354986 + .. 0.96    no 0.30

                                                 v                         v                        v            NC
                                 ::::::::::::::{{{{{{{{{{{{{,,,[[[[[[[---[[[.[[[[..,,,,,,,,,,((((--((((((<<<-<<< CS
  CDKN1B-3UTR_human_fig1       1 UCUGUAAAAACACUgaaaaauuauaCuAACuuauuuaUGUcaa.aaGa..UUUUUUUUAAuCuaGACaacacaCaAGCC 76     
                                 UCUGUAAA ACACU:A AAAUUAUACUAACUUAUUUAUGU:A  AAGA  UUUUUUUUAAUCUAGAC A:A:ACAAGCC
          NW_011494962.1 3354688 UCUGUAAAGACACUGA-AAAUUAUACUAACUUAUUUAUGUUAAaAAGAuuUUUUUUUUAAUCUAGACAAUAUACAAGCC 3354765
                                 **************86.578*********************8625788877888999********************** PP

                                                                     v                               v           NC
                                 _____>>>->>>,,,,,<<<<<____>>>>>,))))))--)))),,,<<____>>,,.......]]]]]]]-]]]]]]] CS
  CDKN1B-3UTR_human_fig1      77 AAAGUGGCAuGuUUUGUGCauuUGUAaauGCUguguuGGGuaGaAUAGGUUUUCCCC.......uCuuuugUuaaauaa 148    
                                 AAAGUGGCAUGUUUUGUGCAUUUGUAAAUGCU:U:U GGGUAGA UAG UUUU CCC       UCUU U:UUAAAUAA
          NW_011494962.1 3354766 AAAGUGGCAUGUUUUGUGCAUUUGUAAAUGCUGUAUCGGGUAGAGUAGGUUUUUCCCcuucuguUCUUCUGUUAAAUAA 3354844
                                 *************************************************88765544488999999999********** PP

                                                                             v    v                              NC
                                 ,,<<<<<<<<<__________>>>>---->>>>>}}}}}}}}}}}}},<<<<<<<<<<-<<-<<<____>>>->>->>> CS
  CDKN1B-3UTR_human_fig1     149 UAuGGCuauGCUUAAAAGGUUGCauACUGaGCCaaGuauaauuuuucGuaauGuGugaAaaAgauGCCAaucAuuGuca 227    
                                 UAUGGCUAUGCUUAAAAGGUUGCAUACUGAGCCAAGUAUAAUUUUU:GU A GUGU:AAAAA:AUGCCAAU:AUUGU:A
          NW_011494962.1 3354845 UAUGGCUAUGCUUAAAAGGUUGCAUACUGAGCCAAGUAUAAUUUUUUGUAAUGUGUGAAAAAGAUGCCAAUUAUUGUUA 3354923
                                 ******************************************************************************* PP

                                      v                                                          NC
                                 >>>>>>>,,,,,<<<<<---<<<--<<_____>>--->>>>>>>>:::::::::::::::::: CS
  CDKN1B-3UTR_human_fig1     228 CaCauuaAGUAAuCaauAAAGaaAACuUCCAUaGCUAuuCauuGaGUCAAAAAAAAAAAAAAA 290    
                                 CAC U AAGUAAUCAA AAAGAAAACUUCCA AGCUAUUC UUGAGU  AA    A   AAA 
          NW_011494962.1 3354924 CACGUCAAGUAAUCAAUAAAGAAAACUUCCAGAGCUAUUCGUUGAGUUGAACUGUAUGUAAAU 3354986
                                 *************************************************************** PP

>> NC_046293.1  Rhinolophus ferrumequinum isolate MPI-CBG mRhiFer1 chromosome 10, mRhiFer1_v1.p, whole genome shotgun se
   rank     E-value  score  bias mdl mdl from   mdl to       seq from      seq to       acc trunc   gc
 ------   --------- ------ ----- --- -------- --------    ----------- -----------      ---- ----- ----
   (46) !   8.6e-71  265.6  21.8  cm        1      290 []    27465660    27465953 + .. 0.98    no 0.29

                                                  v                         v  v                                NC
                                  ::::::::::::::{{{{{{{{{{{{{,,,[[[[[[[---[[[[[[[.....,,,,,,,,,,((((--((((((<<< CS
  CDKN1B-3UTR_human_fig1        1 UCUGUAAAAACACUgaaaaauuauaCuAACuuauuuaUGUcaaaaGa.....UUUUUUUUAAuCuaGACaacacaCa 72      
                                  UCUGUAAA ACACU:A AAAUUAUACUAACUUAUUUAUGU:A AA :     UUUUUUUUAAUCUAG CAA:A:ACA
             NC_046293.1 27465660 UCUGUAAAGACACUGA-AAAUUAUACUAACUUAUUUAUGUUAAAAAGagauuUUUUUUUUAAUCUAGGCAAUAUACA 27465735
                                  **************86.578***********************99996666557888999***************** PP

                                                                                                v  v            NC
                                  -<<<_____>>>->>>,,,,,<<<<<____>>>>>,))))))--)))),,,<<____>>,,]]]]]]]-]]]]]]], CS
  CDKN1B-3UTR_human_fig1       73 AGCCAAAGUGGCAuGuUUUGUGCauuUGUAaauGCUguguuGGGuaGaAUAGGUUUUCCCCuCuuuugUuaaauaaU 149     
                                  AGCCAAAGUGGCAUGUUUUGUGCAUUUGUAAAUGCU:U:UUGGGUAGAAUAG:UUUU:CCC: UU U:UUAAAUAAU
             NC_046293.1 27465736 AGCCAAAGUGGCAUGUUUUGUGCAUUUGUAAAUGCUGUAUUGGGUAGAAUAGAUUUUUCCCCCUUCUGUUAAAUAAU 27465812
                                  ***************************************************************************** PP

                                                                             v    v                             NC
                                  ,<<<<<<<<<__________>>>>---->>>>>}}}}}}}}}}}}},<<<<<<<<<<-<<-<<<____>>>->>->> CS
  CDKN1B-3UTR_human_fig1      150 AuGGCuauGCUUAAAAGGUUGCauACUGaGCCaaGuauaauuuuucGuaauGuGugaAaaAgauGCCAaucAuuGuc 226     
                                  AUGGCUAUGCUUAAAAG UUGCAUACUGAGCCAAGUAUAAUUUUU:GU AUGUGU:AAAAA:AU CCAAU:AUUGU:
             NC_046293.1 27465813 AUGGCUAUGCUUAAAAGAUUGCAUACUGAGCCAAGUAUAAUUUUUUGUAAUGUGUGAAAAAGAUACCAAUUAUUGUU 27465889
                                  ***************************************************************************** PP

                                        v         v                         v                      NC
                                  >>>>>>>>,,,,,<<<<<---<<<--<<_____>>--->>>>>>>>:::::::::::::::::: CS
  CDKN1B-3UTR_human_fig1      227 aCaCauuaAGUAAuCaauAAAGaaAACuUCCAUaGCUAuuCauuGaGUCAAAAAAAAAAAAAAA 290     
                                  ACACAU AA  AAUCA UAAAGAAAACUUCCAUAGCUAUUCA UGAGU  AA  A      A  
             NC_046293.1 27465890 ACACAUCAAACAAUCAAUAAAGAAAACUUCCAUAGCUAUUCACUGAGUUGAACUAUGCUGUACU 27465953
                                  **************************************************************** PP

>> NW_004524588.1  Octodon degus isolate 3935 unplaced genomic scaffold, OctDeg1.0 scaffold00012, whole genome shotgun s
   rank     E-value  score  bias mdl mdl from   mdl to       seq from      seq to       acc trunc   gc
 ------   --------- ------ ----- --- -------- --------    ----------- -----------      ---- ----- ----
   (47) !     9e-71  265.5  27.7  cm        1      290 []     3132034     3132333 + .. 0.96    no 0.28

                                                   v                          v                                  NC
                                 ::::::::::::::{{{{{{{{{{{{{,,,[[[[[[[---[[[[[[[.........,,,,,,,,,,((((--((((((< CS
  CDKN1B-3UTR_human_fig1       1 UCUGUAAAAACACUgaaaaauuauaCuAACuuauuuaUGUcaaaaGa.........UUUUUUUUAAuCuaGACaacaca 70     
                                 UCUGUAAA ACACU:AAA AUUAUACUAACUUAUUUAUGU:AAAA A         UUUUUUU AAU UAGACAA:A:A
          NW_004524588.1 3132034 UCUGUAAAGACACUGAAAAAUUAUACUAACUUAUUUAUGUUAAAAAAgauuuuuuuUUUUUUUAAAUUUAGACAAUAUA 3132112
                                 *****************************************987655546544332234455679************** PP

                                                                                                  v              NC
                                 <<-<<<_____>>>->>>,,,,,<<<<<____>>>>>,))))))--)))),,,<<____>>,,.]]]]]]]-]]]]]]] CS
  CDKN1B-3UTR_human_fig1      71 CaAGCCAAAGUGGCAuGuUUUGUGCauuUGUAaauGCUguguuGGGuaGaAUAGGUUUUCCCC.uCuuuugUuaaauaa 148    
                                 CAAGCCAAAGUGGCAUGUUUUGUGCAUUUGUAAAUGCU:U:UUGGGUA AAUA GUUUUC  C U UUUU:UUAAAUAA
          NW_004524588.1 3132113 CAAGCCAAAGUGGCAUGUUUUGUGCAUUUGUAAAUGCUGUAUUGGGUAGAAUAGGUUUUCUUCcUCUUUUGUUAAAUAA 3132191
                                 ************************************************************98779************** PP

                                                                           v      v                              NC
                                 ,,<<<<<<<<<__________>>>>---->>>>>}}}}}}}}}}}}},<<<<<<<<<<-<<-<<<____>>>->>->>> CS
  CDKN1B-3UTR_human_fig1     149 UAuGGCuauGCUUAAAAGGUUGCauACUGaGCCaaGuauaauuuuucGuaauGuGugaAaaAgauGCCAaucAuuGuca 227    
                                 UAUGGCUAUGCUUAAAAGGUUGCAUACUGAGCCAAGUAUAAU UUU:GU AUGUGU:AAAAA:AUGCCAAU:AUUGU:A
          NW_004524588.1 3132192 UAUGGCUAUGCUUAAAAGGUUGCAUACUGAGCCAAGUAUAAUGUUUUGUAAUGUGUGAAAAAAAUGCCAAUUAUUGUUA 3132270
                                 ******************************************************************************* PP

                                      v                                                          NC
                                 >>>>>>>,,,,,<<<<<---<<<--<<_____>>--->>>>>>>>:::::::::::::::::: CS
  CDKN1B-3UTR_human_fig1     228 CaCauuaAGUAAuCaauAAAGaaAACuUCCAUaGCUAuuCauuGaGUCAAAAAAAAAAAAAAA 290    
                                 CACAU AAG AAUCAAUAAAGAAAACUUCCAUAGCUAUUCAUUGAGU  AA     A   A  
          NW_004524588.1 3132271 CACAUCAAGCAAUCAAUAAAGAAAACUUCCAUAGCUAUUCAUUGAGUGGAACUGUGAUGUACU 3132333
                                 *************************************************************** PP

>> NW_020356453.1  Vulpes vulpes strain TameXAggressive cross unplaced genomic scaffold, VulVul2.2 scaffold19, whole gen
   rank     E-value  score  bias mdl mdl from   mdl to       seq from      seq to       acc trunc   gc
 ------   --------- ------ ----- --- -------- --------    ----------- -----------      ---- ----- ----
   (48) !   1.6e-70  264.7  23.6  cm        1      290 []    15228545    15228246 - .. 0.95    no 0.29

                                                                            v                            v      NC
                                  ::::::::::::::{{{{{{{{{{{{{,,,[[[[[[[---[[[[.[[[......,,,,,,,,,,((((--((((((< CS
  CDKN1B-3UTR_human_fig1        1 UCUGUAAAAACACUgaaaaauuauaCuAACuuauuuaUGUcaaa.aGa......UUUUUUUUAAuCuaGACaacaca 70      
                                  UCUGUAAA ACACU:A:AAAUUAUACUAACUUAUUUAUGU:A A AGA      UUUUUUUUAAUCUAGAC A:A:A
          NW_020356453.1 15228545 UCUGUAAAGACACUGAGAAAUUAUACUAACUUAUUUAUGUUAAAaAGAgauuuuUUUUUUUUAAUCUAGACCAUAUA 15228469
                                  *****************************************865256677765556677899*************** PP

                                                                            v           v      v        v       NC
                                  <<-<<<_____>>>->>>,,,,,<<<<<____>>>>>,))))))--)))),,,<<____..>>,,.]]]]]]]-]]] CS
  CDKN1B-3UTR_human_fig1       71 CaAGCCAAAGUGGCAuGuUUUGUGCauuUGUAaauGCUguguuGGGuaGaAUAGGUUUU..CCCC.uCuuuugUuaa 144     
                                  CAAGCCAAAGUGGCAUGUUUUGUGCAUUUGUAAAUGCU:U:U GGGUAGAAUAG UUUU   CCC UCUU U:UUAA
          NW_020356453.1 15228468 CAAGCCAAAGUGGCAUGUUUUGUGCAUUUGUAAAUGCUGUAUUGGGUAGAAUAGUUUUUuuUCCCuUCUUCUGUUAA 15228392
                                  ******************************************************96654234555699999****** PP

                                                                                       v                        NC
                                  ]]]],,<<<<<<<<<__________>>>>---->>>>>}}}}}}}}}}}}},<<<<<<<<<<-<<-<<<____>>>- CS
  CDKN1B-3UTR_human_fig1      145 auaaUAuGGCuauGCUUAAAAGGUUGCauACUGaGCCaaGuauaauuuuucGuaauGuGugaAaaAgauGCCAaucA 221     
                                  AUAAUAUGGCUAUGCUUAAAAGGUUGCAUACUGAGCCAAGUAUAAUUU:U:GU AUGUGU:AAAAA:AUGCCAAU:A
          NW_020356453.1 15228391 AUAAUAUGGCUAUGCUUAAAAGGUUGCAUACUGAGCCAAGUAUAAUUUUUUGUAAUGUGUGAAAAAGAUGCCAAUUA 15228315
                                  ***************************************************************************** PP

                                             v                                                          NC
                                  >>->>>>>>>>>>,,,,,<<<<<---<<<--<<_____>>--->>>>>>>>:::::::::::::::::: CS
  CDKN1B-3UTR_human_fig1      222 uuGucaCaCauuaAGUAAuCaauAAAGaaAACuUCCAUaGCUAuuCauuGaGUCAAAAAAAAAAAAAAA 290     
                                  UUGU:ACACAU AAG AAUCAAUAAAGAAAACUUCCAUAGCUAUUCAUUGAGU  AA    AA      
          NW_020356453.1 15228314 UUGUUACACAUCAAGCAAUCAAUAAAGAAAACUUCCAUAGCUAUUCAUUGAGUUGAACUGUAAUGUGCU 15228246
                                  ********************************************************************* PP

>> NW_015494625.1  Rousettus aegyptiacus isolate 1219 unplaced genomic scaffold, Raegyp2.0, whole genome shotgun sequenc
   rank     E-value  score  bias mdl mdl from   mdl to       seq from      seq to       acc trunc   gc
 ------   --------- ------ ----- --- -------- --------    ----------- -----------      ---- ----- ----
   (49) !   2.2e-70  264.3  19.3  cm        1      290 []     1272682     1272972 + .. 0.96    no 0.30

                                                                           v                                     NC
                                 ::::::::::::::{{{{{{{{{{{{{,,,[[[[[[[---[[[[.[[[.....,,,,,,,,,,((((--((((((<<<- CS
  CDKN1B-3UTR_human_fig1       1 UCUGUAAAAACACUgaaaaauuauaCuAACuuauuuaUGUcaaa.aGa.....UUUUUUUUAAuCuaGACaacacaCaA 73     
                                 UCUGUAAA ACACU:AAAAAUUAUACUAACUUAUUUAUGU:A A AGA     UUUUUUUUAAUCUAGACAA:A:ACAA
          NW_015494625.1 1272682 UCUGUAAAGACACUGAAAAAUUAUACUAACUUAUUUAUGUUAAAaAGAgauuuUUUUUUUUAAUCUAGACAAUAUACAA 1272760
                                 *****************************************87525665554445667889****************** PP

                                                                                   vv    vv      v               NC
                                 <<<_____>>>->>>,,,,,<<<<<____>>>>>,))))))--)))),,,<<____>>,,]]]]]]]-]]]]]]],,<< CS
  CDKN1B-3UTR_human_fig1      74 GCCAAAGUGGCAuGuUUUGUGCauuUGUAaauGCUguguuGGGuaGaAUAGGUUUUCCCCuCuuuugUuaaauaaUAuG 152    
                                 GCCAAAGUGGCAUGUUUUGUGCAUUUGUAAAUGCU:U:UUGGGUAGA      UUUCCCCUCUU U:UUAAAUAAUAUG
          NW_015494625.1 1272761 GCCAAAGUGGCAUGUUUUGUGCAUUUGUAAAUGCUGUAUUGGGUAGAU-----UUUCCCCUCUUCUGUUAAAUAAUAUG 1272834
                                 ***********************************************5.....455458899999************** PP

                                                                              v                                  NC
                                 <<<<<<<__________>>>>---->>>>>}}}}}}}}}}}}},<<<<<<<<<<-<<-<<<____>>>->>->>>>>>> CS
  CDKN1B-3UTR_human_fig1     153 GCuauGCUUAAAAGGUUGCauACUGaGCCaaGuauaauuuuucGuaauGuGugaAaaAgauGCCAaucAuuGucaCaCa 231    
                                 GCUAUGCUUAAAAGGUUGCAUACUGAGCCAAGUAUAAUUUUU:GU AUGUGU:AAAAA:AU CCAAU:AUUGU:ACACA
          NW_015494625.1 1272835 GCUAUGCUUAAAAGGUUGCAUACUGAGCCAAGUAUAAUUUUUUGUAAUGUGUGAAAAAGAUACCAAUUAUUGUUACACA 1272913
                                 ******************************************************************************* PP

                                  v                                                          NC
                                 >>>,,,,,<<<<<---<<<--<<_____>>--->>>>>>>>:::::::::::::::::: CS
  CDKN1B-3UTR_human_fig1     232 uuaAGUAAuCaauAAAGaaAACuUCCAUaGCUAuuCauuGaGUCAAAAAAAAAAAAAAA 290    
                                 U AAG AAUCAAUAAAGAAAACUUCCAUAGCUAUUCAUUGAGU  AA            
          NW_015494625.1 1272914 UCAAGCAAUCAAUAAAGAAAACUUCCAUAGCUAUUCAUUGAGUUGAACUGUCCUGUGCU 1272972
                                 *********************************************************** PP

>> NW_006797390.1  Lipotes vexillifer unplaced genomic scaffold, Lipotes_vexillifer_v1 scaffold395, whole genome shotgun
   rank     E-value  score  bias mdl mdl from   mdl to       seq from      seq to       acc trunc   gc
 ------   --------- ------ ----- --- -------- --------    ----------- -----------      ---- ----- ----
   (50) !   5.7e-70  262.8  17.2  cm        1      290 []       90467       90171 - .. 0.97    no 0.31

                                               v                          v                                        NC
                               ::::::::::::::{{{{{{{{{{{{{,,,[[[[[[[---.[[[[[[[.....,,,,,,,,,,((((--((((((<<<-<<<_ CS
  CDKN1B-3UTR_human_fig1     1 UCUGUAAAAACACUgaaaaauuauaCuAACuuauuuaUGU.caaaaGa.....UUUUUUUUAAuCuaGACaacacaCaAGCCA 77   
                               UCUGUAAA ACACU:A AAAUUAUAC AACUUAUUUAUGU :A AAGA     UUUUUUUUAAUCUAGACAA:A:ACAAGCCA
          NW_006797390.1 90467 UCUGUAAAGACACUGA-AAAUUAUACUAACUUAUUUAUGUuAAAAAGAgauuuUUUUUUUUAAUCUAGACAAUAUACAAGCCA 90386
                               **************86.578******************95377888888887777888999********************** PP

                                                                                             v                     NC
                               ____>>>->>>,,,,,<<<<<____>>>>>,))))))--)))),,,<<____>>,,..]]]]]]]-]]]]]]],,<<<<<<<< CS
  CDKN1B-3UTR_human_fig1    78 AAGUGGCAuGuUUUGUGCauuUGUAaauGCUguguuGGGuaGaAUAGGUUUUCCCC..uCuuuugUuaaauaaUAuGGCuauG 158  
                               AAG GGCAUGUUUUGUGCAUUUGUAAAUGCU:U:UUGGGUAGA UAGGUUUUCCCC  UCUU U:UUAAAUAAUAUGGCU:UG
          NW_006797390.1 90385 AAGCGGCAUGUUUUGUGCAUUUGUAAAUGCUGUAUUGGGUAGACUAGGUUUUCCCCcuUCUUCUUUUAAAUAAUAUGGCUGUG 90303
                               ****************************************************999999999*9******************** PP

                                                                 v    v                                  v         NC
                               <__________>>>>---->>>>>}}}}}}}}}}}}},<<<<<<<<<<-<<-<<<____>>>->>->>>>>>>>>>,,,,,<< CS
  CDKN1B-3UTR_human_fig1   159 CUUAAAAGGUUGCauACUGaGCCaaGuauaauuuuucGuaauGuGugaAaaAgauGCCAaucAuuGucaCaCauuaAGUAAuC 241  
                               CUUAAAAGGUUGCA:ACUGAGCCA GUAUAAUUUUU:GU AUGUGU:AAAAA:AUGCCAAU:AUUGU:ACACAU AAGUA UC
          NW_006797390.1 90302 CUUAAAAGGUUGCAUACUGAGCCAGGUAUAAUUUUUUGUAAUGUGUGAAAAAGAUGCCAAUUAUUGUUACACAUCAAGUAGUC 90220
                               *********************************************************************************** PP

                                                                                 NC
                               <<<---<<<--<<_____>>--->>>>>>>>:::::::::::::::::: CS
  CDKN1B-3UTR_human_fig1   242 aauAAAGaaAACuUCCAUaGCUAuuCauuGaGUCAAAAAAAAAAAAAAA 290  
                               AA AAA AAAACUUCCAUAGCUAUU  UUGA U  AA    A   AA  
          NW_006797390.1 90219 AAUAAAGAAAACUUCCAUAGCUAUUUGUUGACUUGAACUGUAUGCAAUG 90171
                               ************************************************* PP

>> NW_020093597.1  Desmodus rotundus isolate DRU21DN04 unplaced genomic scaffold, ASM294091v2 ScWXtkA_65.1, whole genome
   rank     E-value  score  bias mdl mdl from   mdl to       seq from      seq to       acc trunc   gc
 ------   --------- ------ ----- --- -------- --------    ----------- -----------      ---- ----- ----
   (51) !   6.4e-70  262.7  25.2  cm        1      290 []     1283041     1283329 + .. 0.96    no 0.28

                                                 v                       vv v                                    NC
                                 ::::::::::::::{{{{{{{{{{{{{,,,[[[[[[[---[[[[[[[..,,,,,,,,,,((((--((((((<<<-<<<_ CS
  CDKN1B-3UTR_human_fig1       1 UCUGUAAAAACACUgaaaaauuauaCuAACuuauuuaUGUcaaaaGa..UUUUUUUUAAuCuaGACaacacaCaAGCCA 77     
                                 UCUGUAAA ACACU:A AAAUUAUACUAACUUAUUUAUGU+AA A::  UUUUUUUUAAUCUAGACAA:A:ACAAGCCA
          NW_020093597.1 1283041 UCUGUAAAGACACUGA-AAAUUAUACUAACUUAUUUAUGUUAAAAAGauUUUUUUUUAAUCUAGACAAUAUACAAGCCA 1283118
                                 **************86.578*******************988887773345667889********************** PP

                                                                                v    v      v vv                 NC
                                 ____>>>->>>,,,,,<<<<<____>>>>>,))))))--)))),,,<<____>>,,]]]]]]]-]]]]]]],,<<<<<< CS
  CDKN1B-3UTR_human_fig1      78 AAGUGGCAuGuUUUGUGCauuUGUAaauGCUguguuGGGuaGaAUAGGUUUUCCCCuCuuuugUuaaauaaUAuGGCua 156    
                                 AAGUGGCAUGUUUUGUGCAUUUGUAAAUGCU:U:UUGGGUAGAAUAG UUUU CCC::U U  UUAAAUAAUAUGGCU:
          NW_020093597.1 1283119 AAGUGGCAUGUUUUGUGCAUUUGUAAAUGCUGUAUUGGGUAGAAUAGAUUUUCCCCCUUCU--UUAAAUAAUAUGGCUG 1283195
                                 ************************************************9998888866666..7*************** PP

                                                                     v    v                                  v   NC
                                 <<<__________>>>>---->>>>>}}}}}}}}}}}}},<<<<<<<<<<-<<-<<<____>>>->>->>>>>>>>>>, CS
  CDKN1B-3UTR_human_fig1     157 uGCUUAAAAGGUUGCauACUGaGCCaaGuauaauuuuucGuaauGuGugaAaaAgauGCCAaucAuuGucaCaCauuaA 235    
                                 UGCUUAAAAGGUUGCA:ACUGAGCCAAGUAUAAUUUUU:GU AU UGU:AAAAA:AUGCCAAU:AUUGU:ACA AU AA
          NW_020093597.1 1283196 UGCUUAAAAGGUUGCAUACUGAGCCAAGUAUAAUUUUUUGUAAUGUGUGAAAAAGAUGCCAAUUAUUGUUACAUAUCAA 1283274
                                 ******************************************************************************* PP

                                                                                         NC
                                 ,,,,<<<<<---<<<--<<_____>>--->>>>>>>>:::::::::::::::::: CS
  CDKN1B-3UTR_human_fig1     236 GUAAuCaauAAAGaaAACuUCCAUaGCUAuuCauuGaGUCAAAAAAAAAAAAAAA 290    
                                   AAUCAAUAAAGAAAACUUCCAUAGCUAUUCAUUGA U  AA    A   AA  
          NW_020093597.1 1283275 ACAAUCAAUAAAGAAAACUUCCAUAGCUAUUCAUUGAAUUGAAGUGUAUGUAAUG 1283329
                                 ******************************************************* PP

>> NC_037332.1  Bos taurus isolate L1 Dominette 01449 registration number 42190680 breed Hereford chromosome 5, ARS-UCD1
   rank     E-value  score  bias mdl mdl from   mdl to       seq from      seq to       acc trunc   gc
 ------   --------- ------ ----- --- -------- --------    ----------- -----------      ---- ----- ----
   (52) !   2.8e-69  260.5  21.3  cm        1      290 []    97104636    97104338 - .. 0.96    no 0.30

                                                  v                         v                        v          NC
                                  ::::::::::::::{{{{{{{{{{{{{,,,[[[[[[[---[[[.[[[[..,,,,,,,,,,((((--((((((<<<-< CS
  CDKN1B-3UTR_human_fig1        1 UCUGUAAAAACACUgaaaaauuauaCuAACuuauuuaUGUcaa.aaGa..UUUUUUUUAAuCuaGACaacacaCaAG 74      
                                  UCUGUAAA ACACU:A AAAUUAUACUAACUUAUUUAUGU:A  AAGA  UUUUUUUUAAUCUAGAC A:A:ACAAG
             NC_037332.1 97104636 UCUGUAAAGACACUGA-AAAUUAUACUAACUUAUUUAUGUUAAaAAGAuuUUUUUUUUAAUCUAGACAAUAUACAAG 97104561
                                  **************86.578*********************8625788877888999******************** PP

                                                                        v                               v       NC
                                  <<_____>>>->>>,,,,,<<<<<____>>>>>,))))))--)))),,,<<____>>,,.......]]]]]]]-]]] CS
  CDKN1B-3UTR_human_fig1       75 CCAAAGUGGCAuGuUUUGUGCauuUGUAaauGCUguguuGGGuaGaAUAGGUUUUCCCC.......uCuuuugUuaa 144     
                                  CCAAAGUGGCAUGUUUUGUGCAUUUGUAAAUGCU:U:U GGGUAGA UAG UUUU CCC       UCUU U:UUAA
             NC_037332.1 97104560 CCAAAGUGGCAUGUUUUGUGCAUUUGUAAAUGCUGUAUCGGGUAGAGUAGGUUUUUCCCcuucuguUCUUCUGUUAA 97104484
                                  ***************************************************88765544488999999999****** PP

                                                                                  v    v                        NC
                                  ]]]],,<<<<<<<<<__________>>>>---->>>>>}}}}}}}}}}}}},<<<<<<<<<<-<<-<<<____>>>- CS
  CDKN1B-3UTR_human_fig1      145 auaaUAuGGCuauGCUUAAAAGGUUGCauACUGaGCCaaGuauaauuuuucGuaauGuGugaAaaAgauGCCAaucA 221     
                                  AUAAUAUGGCUAUGCUUAAAAGGUUGCAUACUGAGCCAAGUAUAAUUUUU:GU A  UGU:AAAAA:AUGCCAAU:A
             NC_037332.1 97104483 AUAAUAUGGCUAUGCUUAAAAGGUUGCAUACUGAGCCAAGUAUAAUUUUUUGUAAUGUGUGAAAAAGAUGCCAAUUA 97104407
                                  ***************************************************************************** PP

                                             v                                                          NC
                                  >>->>>>>>>>>>,,,,,<<<<<---<<<--<<_____>>--->>>>>>>>:::::::::::::::::: CS
  CDKN1B-3UTR_human_fig1      222 uuGucaCaCauuaAGUAAuCaauAAAGaaAACuUCCAUaGCUAuuCauuGaGUCAAAAAAAAAAAAAAA 290     
                                  UUGU:ACA  U AAGUAAUCAA AAAGAAAACUUCCA AGCUAUUC UUGAGU  AA    A   AAA 
             NC_037332.1 97104406 UUGUUACAUGUCAAGUAAUCAAUAAAGAAAACUUCCAGAGCUAUUCGUUGAGUUGAACUGUAUGUAAAU 97104338
                                  ********************************************************************* PP

>> NW_021126247.1  Phyllostomus discolor isolate MPI-MPIP mPhyDis1 chromosome 2 unlocalized genomic scaffold, mPhyDis1_v
   rank     E-value  score  bias mdl mdl from   mdl to       seq from      seq to       acc trunc   gc
 ------   --------- ------ ----- --- -------- --------    ----------- -----------      ---- ----- ----
   (53) !   4.3e-69  259.9  23.6  cm        1      290 []    44954443    44954153 - .. 0.97    no 0.29

                                                v                         vv v                                  NC
                                  ::::::::::::::{{{{{{{{{{{{{,,,[[[[[[[---[[[[[[[....,,,,,,,,,,((((--((((((<<<- CS
  CDKN1B-3UTR_human_fig1        1 UCUGUAAAAACACUgaaaaauuauaCuAACuuauuuaUGUcaaaaGa....UUUUUUUUAAuCuaGACaacacaCaA 73      
                                  UCUGUAAA ACACU :AAAAUUAUACUAACUUAUUUAUGU+AA A::    UUUUUUUUAAUCUAGACAA:A:ACAA
          NW_021126247.1 44954443 UCUGUAAAGACACU-GAAAAUUAUACUAACUUAUUUAUGUUAAAAAGagauUUUUUUUUAAUCUAGACAAUAUACAA 44954368
                                  ************97.999*********************9877777656666888999******************* PP

                                                                                     v    v      v vv           NC
                                  <<<_____>>>->>>,,,,,<<<<<____>>>>>,))))))--)))),,,<<____>>,,]]]]]]]-]]]]]]],, CS
  CDKN1B-3UTR_human_fig1       74 GCCAAAGUGGCAuGuUUUGUGCauuUGUAaauGCUguguuGGGuaGaAUAGGUUUUCCCCuCuuuugUuaaauaaUA 150     
                                  GCCAAAGUGGCAUGUUUUGUGCAUUUGUAAAUGCU:U:UUGGGUAGAAUAG UUUU CCC::U U  UUAAAUAAUA
          NW_021126247.1 44954367 GCCAAAGUGGCAUGUUUUGUGCAUUUGUAAAUGCUGUAUUGGGUAGAAUAGAUUUUCCCCCUUCU--UUAAAUAAUA 44954293
                                  ****************************************************9998888866666..7********* PP

                                                                              v  v                              NC
                                  <<<<<<<<<__________>>>>---->>>>>}}}}}}}}}}}}},<<<<<<<<<<-<<-<<<____>>>->>->>> CS
  CDKN1B-3UTR_human_fig1      151 uGGCuauGCUUAAAAGGUUGCauACUGaGCCaaGuauaauuuuucGuaauGuGugaAaaAgauGCCAaucAuuGuca 227     
                                  UGGCU:UGCUUAAAAGGUUGCA:ACUGAGCCAAGUAUAAUUUU: GU AU UGU:AAAAA:AUGCCAAU:AUUGU:A
          NW_021126247.1 44954292 UGGCUGUGCUUAAAAGGUUGCAUACUGAGCCAAGUAUAAUUUUUGGUAAUGUGUGAAAAAGAUGCCAAUUAUUGUUA 44954216
                                  ***************************************************************************** PP

                                       v                                                          NC
                                  >>>>>>>,,,,,<<<<<---<<<--<<_____>>--->>>>>>>>:::::::::::::::::: CS
  CDKN1B-3UTR_human_fig1      228 CaCauuaAGUAAuCaauAAAGaaAACuUCCAUaGCUAuuCauuGaGUCAAAAAAAAAAAAAAA 290     
                                  CA AU AA  AAUCAAUAAAGAAAACUUCCAUAGCUAUUCAUUGAGU  AA    A    AA 
          NW_021126247.1 44954215 CAUAUCAAACAAUCAAUAAAGAAAACUUCCAUAGCUAUUCAUUGAGUUGAACUGUAUGUUAAU 44954153
                                  *************************************************************** PP

>> NW_017842229.1  Tursiops truncatus isolate MMES2002162SC unplaced genomic scaffold, NIST Tur_tru v1, whole genome sho
   rank     E-value  score  bias mdl mdl from   mdl to       seq from      seq to       acc trunc   gc
 ------   --------- ------ ----- --- -------- --------    ----------- -----------      ---- ----- ----
   (54) !   4.4e-69  259.9  19.2  cm        1      290 []    17568778    17568481 - .. 0.97    no 0.31

                                                  v                          v                                  NC
                                  ::::::::::::::{{{{{{{{{{{{{,,,[[[[[[[---.[[[[[[[......,,,,,,,,,,((((--((((((< CS
  CDKN1B-3UTR_human_fig1        1 UCUGUAAAAACACUgaaaaauuauaCuAACuuauuuaUGU.caaaaGa......UUUUUUUUAAuCuaGACaacaca 70      
                                  UCUGUAAA ACACU:A AAAUUAUAC AACUUAUUUAUGU :A AAGA      UUUUUUUUAAUCUAGACAA:A:A
          NW_017842229.1 17568778 UCUGUAAAGACACUGA-AAAUUAUACUAACUUAUUUAUGUuAAAAAGAgauuuuUUUUUUUUAAUCUAGACAAUAUA 17568703
                                  **************86.578******************953778888888877666778899*************** PP

                                                                                                       v        NC
                                  <<-<<<_____>>>->>>,,,,,<<<<<____>>>>>,))))))--)))),,,<<____>>,,..]]]]]]]-]]]] CS
  CDKN1B-3UTR_human_fig1       71 CaAGCCAAAGUGGCAuGuUUUGUGCauuUGUAaauGCUguguuGGGuaGaAUAGGUUUUCCCC..uCuuuugUuaaa 145     
                                  CAAGCCAAAG GGCAUGUUUUGUGCAUUUGUAAAUGCU:U:UUGGGUAGA UAGGUUUUCCCC  UCUU U:UUAAA
          NW_017842229.1 17568702 CAAGCCAAAGCGGCAUGUUUUGUGCAUUUGUAAAUGCUGUAUUGGGUAGACUAGGUUUUCCCCcuUCUUCUUUUAAA 17568626
                                  ***********************************************************99999999999******* PP

                                                                                 v    v                         NC
                                  ]]],,<<<<<<<<<__________>>>>---->>>>>}}}}}}}}}}}}},<<<<<<<<<<-<<-<<<____>>>-> CS
  CDKN1B-3UTR_human_fig1      146 uaaUAuGGCuauGCUUAAAAGGUUGCauACUGaGCCaaGuauaauuuuucGuaauGuGugaAaaAgauGCCAaucAu 222     
                                  UAAUAUGGCU:UGCUUAAAAGGUUGCA:ACUGAGCCA GUAUAAUUUUU:GU AUGUGU:AAAAA:AUGCCAAU:AU
          NW_017842229.1 17568625 UAAUAUGGCUGUGCUUAAAAGGUUGCAUACUGAGCCAGGUAUAAUUUUUUGUAAUGUGUGAAAAAGAUGCCAAUUAU 17568549
                                  ***************************************************************************** PP

                                            v                                                          NC
                                  >->>>>>>>>>>,,,,,<<<<<---<<<--<<_____>>--->>>>>>>>:::::::::::::::::: CS
  CDKN1B-3UTR_human_fig1      223 uGucaCaCauuaAGUAAuCaauAAAGaaAACuUCCAUaGCUAuuCauuGaGUCAAAAAAAAAAAAAAA 290     
                                  UGU:ACACAU AAGUA UCAA AAA AAAACUUCCAUAGCUAUU  UUGA U  AA    A   AA  
          NW_017842229.1 17568548 UGUUACACAUCAAGUAGUCAAUAAAGAAAACUUCCAUAGCUAUUUGUUGACUUGAACUGUAUGUAAUG 17568481
                                  ******************************************************************** PP

>> NC_033666.1  Microcebus murinus isolate mixed chromosome 7, Mmur_3.0, whole genome shotgun sequence
   rank     E-value  score  bias mdl mdl from   mdl to       seq from      seq to       acc trunc   gc
 ------   --------- ------ ----- --- -------- --------    ----------- -----------      ---- ----- ----
   (55) !   7.2e-69  259.2  21.4  cm        1      290 []    97566995    97566700 - .. 0.96    no 0.30

                                                                            v                                   NC
                                  ::::::::::::::{{{{{{{{{{{{{,,,[[[[[[[---[[[[...[[[,,,,,,,,,,((((--((((((<<<-< CS
  CDKN1B-3UTR_human_fig1        1 UCUGUAAAAACACUgaaaaauuauaCuAACuuauuuaUGUcaaa...aGaUUUUUUUUAAuCuaGACaacacaCaAG 74      
                                  UCUGUAAA ACACU:AAAAAUUAUACUAACUUAUUUAUGU:A A   AGAUUUUUUUUAAUCUAGACAA:A:ACAAG
             NC_033666.1 97566995 UCUGUAAAGACACUGAAAAAUUAUACUAACUUAUUUAUGUUAAAaagAGAUUUUUUUUAAUCUAGACAAUAUACAAG 97566919
                                  *****************************************9763224669************************** PP

                                                                                                     v          NC
                                  <<_____>>>->>>,,,,,<<<<<____>>>>>,))))))--)))),,,<<___~~~~~>>,,]]]]]]]-]]]]]] CS
  CDKN1B-3UTR_human_fig1       75 CCAAAGUGGCAuGuUUUGUGCauuUGUAaauGCUguguuGGGuaGaAUAGGUUU*[1]*CCCCuCuuuugUuaaaua 147     
                                  CCAAAGUGGCAUGUUUUGUGCAUUUGUAAAUGCU:U:UUGGGUAGAAUA GUUU     C C UCUU U:UUAAAUA
             NC_033666.1 97566918 CCAAAGUGGCAUGUUUUGUGCAUUUGUAAAUGCUGUAUUGGGUAGAAUAGGUUU*[7]*CUCUUCUUCUGUUAAAUA 97566840
                                  ***************************************************987..4..677799999********* PP

                                                                                                 vvv    vvv     NC
                                  ],,<<<<<<<<<__________>>>>---->>>>>}}}}}}}}}}}}},<<<<<<<<<<-<<-<<<____>>>->>- CS
  CDKN1B-3UTR_human_fig1      148 aUAuGGCuauGCUUAAAAGGUUGCauACUGaGCCaaGuauaauuuuucGuaauGuGugaAaaAgauGCCAaucAuuG 224     
                                  AUAUGGCUAUGCUU AAAG UUGCAUACUGAGCCAAGUAUAAUUUUU:GUAA GUGU:AAAAAGAUGCCA   AUUG
             NC_033666.1 97566839 AUAUGGCUAUGCUUCAAAGUUUGCAUACUGAGCCAAGUAUAAUUUUUUGUAAUGUGUGAAAAAGAUGCCA---AUUG 97566766
                                  **********************************************************************...6999 PP

                                                   v                           v                     NC
                                  >>>>>>>>>>,,,,,<<<<<---<<<--<<_____>>--->>>>>>>>:::::::::::::::::: CS
  CDKN1B-3UTR_human_fig1      225 ucaCaCauuaAGUAAuCaauAAAGaaAACuUCCAUaGCUAuuCauuGaGUCAAAAAAAAAAAAAAA 290     
                                  U:ACAC UUAAG AAUC AUAAAGAAAACUUCCAUAGCUAUUCAU GAGUC AA    AA      
             NC_033666.1 97566765 UUACACGUUAAGCAAUCAAUAAAGAAAACUUCCAUAGCUAUUCAUGGAGUCUAAGUGUAAUGUGCU 97566700
                                  ****************************************************************** PP

>> NW_020269077.1  Canis lupus dingo isolate Sandy unplaced genomic scaffold, ASM325472v1 003439F_002790F_SuperScaffold_
   rank     E-value  score  bias mdl mdl from   mdl to       seq from      seq to       acc trunc   gc
 ------   --------- ------ ----- --- -------- --------    ----------- -----------      ---- ----- ----
   (56) !   9.5e-69  258.7  26.4  cm        1      290 []     3449269     3449570 + .. 0.94    no 0.29

                                                                           v                               v     NC
                                 ::::::::::::::{{{{{{{{{{{{{,,,[[[[[[[---[[[[.[[[.........,,,,,,,,,,((((--(((((( CS
  CDKN1B-3UTR_human_fig1       1 UCUGUAAAAACACUgaaaaauuauaCuAACuuauuuaUGUcaaa.aGa.........UUUUUUUUAAuCuaGACaacac 69     
                                 UCUGUAAA ACACU:A:AAAUUAUACUAACUUAUUUAUGU:A A AGA         UUUUUUUUAAUCUAGAC A:A:
          NW_020269077.1 3449269 UCUGUAAAGACACUGAGAAAUUAUACUAACUUAUUUAUGUUAAAaAGAgauuuuuuuUUUUUUUUAAUCUAGACCAUAU 3449347
                                 *****************************************854245566654443334556789************** PP

                                                                            v           v    v         v         NC
                                 <<<-<<<_____>>>->>>,,,,,<<<<<____>>>>>,))))))--)))),,,<<____>>,,..]]]]]]]-]]]]] CS
  CDKN1B-3UTR_human_fig1      70 aCaAGCCAAAGUGGCAuGuUUUGUGCauuUGUAaauGCUguguuGGGuaGaAUAGGUUUUCCCC..uCuuuugUuaaau 146    
                                 ACAAGCCAAAGUGGCAUGUUUUGUGCAUUUGUAAAUGCU:U:U GGGUAGAAUA  UUUU  CC  UCUU U:UUAAAU
          NW_020269077.1 3449348 ACAAGCCAAAGUGGCAUGUUUUGUGCAUUUGUAAAUGCUGUAUUGGGUAGAAUAGUUUUUUUCCuuUCUUCUGUUAAAU 3449426
                                 *******************************************************99888777646778889******* PP

                                                                                    v                            NC
                                 ]],,<<<<<<<<<__________>>>>---->>>>>}}}}}}}}}}}}},<<<<<<<<<<-<<-<<<____>>>->>-> CS
  CDKN1B-3UTR_human_fig1     147 aaUAuGGCuauGCUUAAAAGGUUGCauACUGaGCCaaGuauaauuuuucGuaauGuGugaAaaAgauGCCAaucAuuGu 225    
                                 AAUAUGGCUAUGCUUAAAAGGUUGCAUACUGAGCCAAGUAUAAUUU:U:GU AUGUGU:AAAAA:AUGCCAAU:AUUGU
          NW_020269077.1 3449427 AAUAUGGCUAUGCUUAAAAGGUUGCAUACUGAGCCAAGUAUAAUUUUUUGUAAUGUGUGAAAAAGAUGCCAAUUAUUGU 3449505
                                 ******************************************************************************* PP

                                        v                                                          NC
                                 >>>>>>>>>,,,,,<<<<<---<<<--<<_____>>--->>>>>>>>:::::::::::::::::: CS
  CDKN1B-3UTR_human_fig1     226 caCaCauuaAGUAAuCaauAAAGaaAACuUCCAUaGCUAuuCauuGaGUCAAAAAAAAAAAAAAA 290    
                                 :ACACAU AAG AAUCAAUAAAGAAAACUUCCAUAGCUAUUCAUUGAGU  AA    AA      
          NW_020269077.1 3449506 UACACAUCAAGCAAUCAAUAAAGAAAACUUCCAUAGCUAUUCAUUGAGUUGAACUGUAAUGUGCU 3449570
                                 ***************************************************************** PP

>> NW_020963266.1  Marmota flaviventris isolate SJ_83 unplaced genomic scaffold, ASM367607v1 scaffold457, whole genome s
   rank     E-value  score  bias mdl mdl from   mdl to       seq from      seq to       acc trunc   gc
 ------   --------- ------ ----- --- -------- --------    ----------- -----------      ---- ----- ----
   (57) !   1.5e-68  258.1  36.0  cm        1      290 []      372336      372042 - .. 0.96    no 0.26

                                                                                                                  NC
                                ::::::::::::::{{{{{{{{{{{{{,,,[[[[[[[---[[[[.[[[.....,,,,,,,,,,((((--((((((<<<-<< CS
  CDKN1B-3UTR_human_fig1      1 UCUGUAAAAACACUgaaaaauuauaCuAACuuauuuaUGUcaaa.aGa.....UUUUUUUUAAuCuaGACaacacaCaAGC 75    
                                UCUGUAAA ACACU:AAAAAUUAUACUAACUUAUUUAUGU:AAA AGA     UUUUUU  AAUCUAGACAA:A:ACAAGC
          NW_020963266.1 372336 UCUGUAAAGACACUGAAAAAUUAUACUAACUUAUUUAUGUUAAAaAGAgauuuUUUUUUAAAAUCUAGACAAUAUACAAGC 372256
                                *****************************************8752577776444444455689****************** PP

                                                                                                                  NC
                                <_____>>>->>>,,,,,<<<<<____>>>>>,))))))--)))),,,<<____>>,,.]]]]]]]-]]]]]]],,<<<<< CS
  CDKN1B-3UTR_human_fig1     76 CAAAGUGGCAuGuUUUGUGCauuUGUAaauGCUguguuGGGuaGaAUAGGUUUUCCCC.uCuuuugUuaaauaaUAuGGCu 155   
                                CAAAGUGGCAUGUUUUGUGCAUUUGUAAAUGCU:U:UUGGGUAGAAUAGGUUUUCCCC UCUUUU:UUAAAUAAUAUGGCU
          NW_020963266.1 372255 CAAAGUGGCAUGUUUUGUGCAUUUGUAAAUGCUGUAUUGGGUAGAAUAGGUUUUCCCCuUCUUUUGUUAAAUAAUAUGGCU 372175
                                ********************************************************99899******************** PP

                                                                          v                                  v    NC
                                <<<<__________>>>>---->>>>>}}}}}}}}}}}}},<<<<<<<<<<-<<-<<<____>>>->>->>>>>>>>>>,, CS
  CDKN1B-3UTR_human_fig1    156 auGCUUAAAAGGUUGCauACUGaGCCaaGuauaauuuuucGuaauGuGugaAaaAgauGCCAaucAuuGucaCaCauuaAG 236   
                                AUGCUUAAAAG UUGCAUACUGAGCCAAGUAUAAUUUUU:GU AUGUGU:AAAAA:AUGCCAAU:AUUGU:ACACAU AAG
          NW_020963266.1 372174 AUGCUUAAAAGAUUGCAUACUGAGCCAAGUAUAAUUUUUUGUAAUGUGUGAAAAAGAUGCCAAUUAUUGUUACACAUCAAG 372094
                                ********************************************************************************* PP

                                    vv     vvv              vvv  vv                    NC
                                ,,,<<<<<---<<<--<<_____>>--->>>>>>>>:::::::::::::::::: CS
  CDKN1B-3UTR_human_fig1    237 UAAuCaauAAAGaaAACuUCCAUaGCUAuuCauuGaGUCAAAAAAAAAAAAAAA 290   
                                 AAUCAAUAAA   AACUUCCAUAGCUA   AU  A U AAA AAAA AAAA A
          NW_020963266.1 372093 CAAUCAAUAAAGAAAACUUCCAUAGCUAAAAAU--AAUAAAAUAAAAUAAAAUA 372042
                                ****************************87777..8999*************** PP

>> NW_004955413.1  Chinchilla lanigera isolate Chin_1 unplaced genomic scaffold, ChiLan1.0 scaffold00012, whole genome s
   rank     E-value  score  bias mdl mdl from   mdl to       seq from      seq to       acc trunc   gc
 ------   --------- ------ ----- --- -------- --------    ----------- -----------      ---- ----- ----
   (58) !   1.6e-68  258.0  25.1  cm        1      290 []     9620274     9620564 + .. 0.98    no 0.29

                                                   v                          v                                  NC
                                 ::::::::::::::{{{{{{{{{{{{{,,,[[[[[[[---[[[.[[[[,,,,,,,,,,((((--((((((<<<-<<<__ CS
  CDKN1B-3UTR_human_fig1       1 UCUGUAAAAACACUgaaaaauuauaCuAACuuauuuaUGUcaa.aaGaUUUUUUUUAAuCuaGACaacacaCaAGCCAA 78     
                                 UCUGUAAA ACACU:AAA AUUAUACUAACUUAUUUAUGU:AA A GAUUUUUUUUAAU UAGACAA:A:ACAAGCCAA
          NW_004955413.1 9620274 UCUGUAAAGACACUGAAAAAUUAUACUAACUUAUUUAUGUUAAaAAGAUUUUUUUUAAUUUAGACAAUAUACAAGCCAA 9620352
                                 *****************************************8625799******************************* PP

                                                                                           v                     NC
                                 ___>>>->>>,,,,,<<<<<____>>>>>,))))))--)))),,,<<____>>.,,]]]]]]]-]]]]]]],,<<<<<< CS
  CDKN1B-3UTR_human_fig1      79 AGUGGCAuGuUUUGUGCauuUGUAaauGCUguguuGGGuaGaAUAGGUUUUCC.CCuCuuuugUuaaauaaUAuGGCua 156    
                                 AGUGGCAUGUUUUGUGCAUUUGUAAAUGCU:U:UUGGGUA AAUA GU UUC  CCUC UUU:UUAAAUAAUAUGGCUA
          NW_004955413.1 9620353 AGUGGCAUGUUUUGUGCAUUUGUAAAUGCUGUAUUGGGUAGAAUAGGUCUUCUuCCUCCUUUGUUAAAUAAUAUGGCUA 9620431
                                 ************************************************99997357999******************** PP

                                                                   v      v                                  v   NC
                                 <<<__________>>>>---->>>>>}}}}}}}}}}}}},<<<<<<<<<<-<<-<<<____>>>->>->>>>>>>>>>, CS
  CDKN1B-3UTR_human_fig1     157 uGCUUAAAAGGUUGCauACUGaGCCaaGuauaauuuuucGuaauGuGugaAaaAgauGCCAaucAuuGucaCaCauuaA 235    
                                 UGCUUAAAA GUUGCAUACUGAGCCAAGUAUAAU UUU:GU AUGUGU:AAAAA:AUGCCAAU:AUUGU:ACACAU AA
          NW_004955413.1 9620432 UGCUUAAAA-GUUGCAUACUGAGCCAAGUAUAAUGUUUUGUAAUGUGUGAAAAAAAUGCCAAUUAUUGUUACACAUCAA 9620509
                                 ****99887.588****************************************************************** PP

                                      v      v                  v   v                    NC
                                 ,,,,<<<<<---<<<--<<_____>>--->>>>>>>>:::::::::::::::::: CS
  CDKN1B-3UTR_human_fig1     236 GUAAuCaauAAAGaaAACuUCCAUaGCUAuuCauuGaGUCAAAAAAAAAAAAAAA 290    
                                 G AAU AAUAAA AAAACUUCCAUAGCUAUU AUU AGU  AA     A   A  
          NW_004955413.1 9620510 GCAAUCAAUAAAGAAAACUUCCAUAGCUAUUAAUUAAGUGGAACUGUGAUGUAUU 9620564
                                 ******************************************************* PP

>> AC_000072.1  Rattus norvegicus strain BN; Sprague-Dawley chromosome 4, alternate assembly Rn_Celera, whole genome sho
   rank     E-value  score  bias mdl mdl from   mdl to       seq from      seq to       acc trunc   gc
 ------   --------- ------ ----- --- -------- --------    ----------- -----------      ---- ----- ----
   (59) !   1.6e-68  258.0  13.0  cm        1      290 []   156362556   156362848 + .. 0.94    no 0.32

                                                                                  v                            NC
                                   ::::::::::::::{{{{{{{{{{{{{,,,[[[[[[[---.[[[[[[[,,,..,,,,,,,((((--((((((<<< CS
  CDKN1B-3UTR_human_fig1         1 UCUGUAAAAACACUgaaaaauuauaCuAACuuauuuaUGU.caaaaGaUUU..UUUUUAAuCuaGACaacacaCa 72       
                                   UCUGUAAA ACACU:AA AAUUAUACUAACUUAUUUAUGU CAAAAG UUU  UUUUUAAUCUAGACAA:A:ACA
             AC_000072.1 156362556 UCUGUAAAGACACUGAA-AAUUAUACUAACUUAUUUAUGUuCAAAAGAUUUuuUUUUUAAUCUAGACAAUAUACA 156362629
                                   **************975.6899****************95389999996651156789***************** PP

                                                                                       v        v   v          NC
                                   -<<<_____>>>->>>,,,,,<<<<<____>>>>>,))))))--)))),,,<<___~~~~~>>,,]]]]]]]-]] CS
  CDKN1B-3UTR_human_fig1        73 AGCCAAAGUGGCAuGuUUUGUGCauuUGUAaauGCUguguuGGGuaGaAUAGGUUU*[1]*CCCCuCuuuugUua 143      
                                   AGCCAAAGUGGCAUGUUUUGUGCAUUUGUAAAUGCU:U:UUGGGUAGA UAG  U       CCC CUUUUGUUA
             AC_000072.1 156362630 AGCCAAAGUGGCAUGUUUUGUGCAUUUGUAAAUGCUGUAUUGGGUAGACUAGCAUC*[3]*CCCCCCUUUUGUUA 156362702
                                   ***************************************************96443..2..47889********* PP

                                                                                         v                     NC
                                   ]]]]],,<<<<<<<<<__________>>>>---->>>>>}}}}}}}}}}}}},<<<<<<<<<<-<<-<<<____> CS
  CDKN1B-3UTR_human_fig1       144 aauaaUAuGGCuauGCUUAAAAGGUUGCauACUGaGCCaaGuauaauuuuucGuaauGuGugaAaaAgauGCCAa 218      
                                   AAUAAUAUGGCUAUGCUUAAAAGGUUGCAUACUGAGCCAAGUAUAAUU UU:GU AUGUGU:AAAAA:AUGCCAA
             AC_000072.1 156362703 AAUAAUAUGGCUAUGCUUAAAAGGUUGCAUACUGAGCCAAGUAUAAUU-UUUGUAAUGUGUGAAAAAGAUGCCAA 156362776
                                   ********************************************9986.579*********************** PP

                                                 v          v     v              v  v                       NC
                                   >>->>->>>>>>>>>>,,,,,<<<<<---<<<--<<_____>>--->>>>>>>>:::::::::::::::::: CS
  CDKN1B-3UTR_human_fig1       219 ucAuuGucaCaCauuaAGUAAuCaauAAAGaaAACuUCCAUaGCUAuuCauuGaGUCAAAAAAAAAAAAAAA 290      
                                   U:AUUGU:ACACAU AAG AAUCAA AAAGA AACUUCCAUAG UA UC UUGAGU  AA     A      
             AC_000072.1 156362777 UUAUUGUUACACAUCAAGCAAUCAAUAAAGAAAACUUCCAUAGUUAAUCUUUGAGUGCAACUGUCAUGUGCU 156362848
                                   ************************************************************************ PP

>> NW_006733678.1  Balaenoptera acutorostrata scammoni unplaced genomic scaffold, BalAcu1.0 scaffold86, whole genome sho
   rank     E-value  score  bias mdl mdl from   mdl to       seq from      seq to       acc trunc   gc
 ------   --------- ------ ----- --- -------- --------    ----------- -----------      ---- ----- ----
   (60) !   1.8e-68  257.8  19.8  cm        1      290 []     2981050     2980752 - .. 0.97    no 0.30

                                                 v                          v                                    NC
                                 ::::::::::::::{{{{{{{{{{{{{,,,[[[[[[[---.[[[[[[[.......,,,,,,,,,,((((--((((((<< CS
  CDKN1B-3UTR_human_fig1       1 UCUGUAAAAACACUgaaaaauuauaCuAACuuauuuaUGU.caaaaGa.......UUUUUUUUAAuCuaGACaacacaC 71     
                                 UCUGUAAA ACACU:A AAAUUAUAC AACUUAUUUAUGU :A AAGA       UUUUUUUUAAUCUAGACAA:A:AC
          NW_006733678.1 2981050 UCUGUAAAGACACUGA-AAAUUAUACUAACUUAUUUAUGUuAAAAAGAgauuuuuUUUUUUUUAAUCUAGACAAUAUAC 2980973
                                 **************86.578******************9537788888888766556677899**************** PP

                                                                                                     v           NC
                                 <-<<<_____>>>->>>,,,,,<<<<<____>>>>>,))))))--)))),,,<<____>>,,..]]]]]]]-]]]]]]] CS
  CDKN1B-3UTR_human_fig1      72 aAGCCAAAGUGGCAuGuUUUGUGCauuUGUAaauGCUguguuGGGuaGaAUAGGUUUUCCCC..uCuuuugUuaaauaa 148    
                                 AAGCCAAAG GGCAUGUUUUGUGCAUUUGUAAAUGCU:U:UUGGGUAGA UAGGUUUUCCCC  UCUU U:UUAAAUAA
          NW_006733678.1 2980972 AAGCCAAAGCGGCAUGUUUUGUGCAUUUGUAAAUGCUGUAUUGGGUAGACUAGGUUUUCCCCcuUCUUCUUUUAAAUAA 2980894
                                 **********************************************************99999999999********** PP

                                                                             v    v                              NC
                                 ,,<<<<<<<<<__________>>>>---->>>>>}}}}}}}}}}}}},<<<<<<<<<<-<<-<<<____>>>->>->>> CS
  CDKN1B-3UTR_human_fig1     149 UAuGGCuauGCUUAAAAGGUUGCauACUGaGCCaaGuauaauuuuucGuaauGuGugaAaaAgauGCCAaucAuuGuca 227    
                                 UAUGGCU:UGCUUAAAAGGUUGCA:ACUGAGCCA GUAUAAUUUUU:GU AUGUGU:AAAAA:AUGCCAAU:AUUGU:A
          NW_006733678.1 2980893 UAUGGCUGUGCUUAAAAGGUUGCAUACUGAGCCAGGUAUAAUUUUUUGUAAUGUGUGAAAAAGAUGCCAAUUAUUGUUA 2980815
                                 ******************************************************************************* PP

                                      v                                                          NC
                                 >>>>>>>,,,,,<<<<<---<<<--<<_____>>--->>>>>>>>:::::::::::::::::: CS
  CDKN1B-3UTR_human_fig1     228 CaCauuaAGUAAuCaauAAAGaaAACuUCCAUaGCUAuuCauuGaGUCAAAAAAAAAAAAAAA 290    
                                 CACAU AAGUA UCAA AAA AAAACUUCCAUAGCUAUU  UUGA U  AA    A   AA  
          NW_006733678.1 2980814 CACAUCAAGUAGUCAAUAAAGAAAACUUCCAUAGCUAUUUGUUGACUUGAACUGUAUGUAAUG 2980752
                                 *************************************************************** PP

>> NC_037548.1  Bubalus bubalis breed Mediterranean chromosome 4, ASM312139v1, whole genome shotgun sequence
   rank     E-value  score  bias mdl mdl from   mdl to       seq from      seq to       acc trunc   gc
 ------   --------- ------ ----- --- -------- --------    ----------- -----------      ---- ----- ----
   (61) !   1.9e-68  257.8  24.6  cm        1      290 []    23041580    23041882 + .. 0.94    no 0.29

                                                  v                         v                         v         NC
                                  ::::::::::::::{{{{{{{{{{{{{,,,[[[[[[[---[[[.[[[[...,,,,,,,,,,((((--((((((<<<- CS
  CDKN1B-3UTR_human_fig1        1 UCUGUAAAAACACUgaaaaauuauaCuAACuuauuuaUGUcaa.aaGa...UUUUUUUUAAuCuaGACaacacaCaA 73      
                                  UCUGUAAA ACACU:A AAAUUAUACUAACUUAUUUAUGU:A  AAGA   UUUUUUUUAAUCUAGAC A:A:ACAA
             NC_037548.1 23041580 UCUGUAAAGACACUGA-AAAUUAUACUAACUUAUUUAUGUUAAaAAGAuuuUUUUUUUUAAUCUAGACAAUAUACAA 23041655
                                  **************86.578*********************862578844444567789****************** PP

                                                                         v                             v        NC
                                  <<<_____>>>->>>,,,,,<<<<<____>>>>>,))))))--)))),,,<<___~~~~~~>>,,]]]]]]]-]]]] CS
  CDKN1B-3UTR_human_fig1       74 GCCAAAGUGGCAuGuUUUGUGCauuUGUAaauGCUguguuGGGuaGaAUAGGUUU*[ 1]*CCCCuCuuuugUuaaa 145     
                                  GCCAAAGUGGCAUGUUUUGUGCAUUUGUAAAUGCU:U:U GGGUAGA UA GUUU      C   UCUU U:UUAAA
             NC_037548.1 23041656 GCCAAAGUGGCAUGUUUUGUGCAUUUGUAAAUGCUGUAUCGGGUAGAGUAGGUUU*[11]*CUGUUCUUCUGUUAAA 23041737
                                  ****************************************************987...6..555599999999**** PP

                                                                                 v    v                         NC
                                  ]]],,<<<<<<<<<__________>>>>---->>>>>}}}}}}}}}}}}},<<<<<<<<<<-<<-<<<____>>>-> CS
  CDKN1B-3UTR_human_fig1      146 uaaUAuGGCuauGCUUAAAAGGUUGCauACUGaGCCaaGuauaauuuuucGuaauGuGugaAaaAgauGCCAaucAu 222     
                                  UAAUAUGGCUAUGCUUAAAAGGUUGCAUACUGAGCCAAGUAUAAUUUUU:GU AUGUGU:AAAAA:AUGCCAAU:AU
             NC_037548.1 23041738 UAAUAUGGCUAUGCUUAAAAGGUUGCAUACUGAGCCAAGUAUAAUUUUUUGUAAUGUGUGAAAAAGAUGCCAAUUAU 23041814
                                  ***************************************************************************** PP

                                            v                                                          NC
                                  >->>>>>>>>>>,,,,,<<<<<---<<<--<<_____>>--->>>>>>>>:::::::::::::::::: CS
  CDKN1B-3UTR_human_fig1      223 uGucaCaCauuaAGUAAuCaauAAAGaaAACuUCCAUaGCUAuuCauuGaGUCAAAAAAAAAAAAAAA 290     
                                  UGU:ACACAU AAGUAAUCAA AAAGAAAACUUCCA AGCUAUUC UUGAGU  AA    A   AAA 
             NC_037548.1 23041815 UGUUACACAUCAAGUAAUCAAUAAAGAAAACUUCCAGAGCUAUUCGUUGAGUUGAACUGUAUGUAAAU 23041882
                                  ******************************************************************** PP

>> NW_022631003.1  Lontra canadensis isolate GAN:19392208 unplaced genomic scaffold, GSC_riverotter_1.0 scaffold9, whole
   rank     E-value  score  bias mdl mdl from   mdl to       seq from      seq to       acc trunc   gc
 ------   --------- ------ ----- --- -------- --------    ----------- -----------      ---- ----- ----
   (62) !   3.3e-68  256.9  26.3  cm        1      290 []    19843868    19844162 + .. 0.97    no 0.28

                                                                            v                        v          NC
                                  ::::::::::::::{{{{{{{{{{{{{,,,[[[[[[[---[[[[...[[[,,,,,,,,,,((((--((((((<<<-< CS
  CDKN1B-3UTR_human_fig1        1 UCUGUAAAAACACUgaaaaauuauaCuAACuuauuuaUGUcaaa...aGaUUUUUUUUAAuCuaGACaacacaCaAG 74      
                                  UCUGUAAA ACACU:AAAAAUUAUACUAACUUAUUUAUGU:A A   AGAUUUUUUUUAAUCUAGAC A:A:ACAAG
          NW_022631003.1 19843868 UCUGUAAAGACACUGAAAAAUUAUACUAACUUAUUUAUGUUAAAaagAGAUUUUUUUUAAUCUAGACCAUAUACAAG 19843944
                                  *****************************************9873335889************************** PP

                                                                        v                          v            NC
                                  <<_____>>>->>>,,,,,<<<<<____>>>>>,))))))--)))),,,<<____..>>,,]]]]]]]-]]]]]]], CS
  CDKN1B-3UTR_human_fig1       75 CCAAAGUGGCAuGuUUUGUGCauuUGUAaauGCUguguuGGGuaGaAUAGGUUUU..CCCCuCuuuugUuaaauaaU 149     
                                  CCAAAGUGGCAUGUUUUGUGCAUUUGUAAAUGCU:U:U G GUAGAAUAGGUUUU  CCC UCUU U:UUAAAUAAU
          NW_022631003.1 19843945 CCAAAGUGGCAUGUUUUGUGCAUUUGUAAAUGCUGUAUUGAGUAGAAUAGGUUUUuuCCCUUCUUAUGUUAAAUAAU 19844021
                                  ***************************************************7543249999**************** PP

                                                                                  v    v                        NC
                                  ,<<<<<<<<<__________>>>>---->>>>>}}}}}}}}}}}}},<<<<<<<<<<-<<-<<<____>>>->>->> CS
  CDKN1B-3UTR_human_fig1      150 AuGGCuauGCUUAAAAGGUUGCauACUGaGCCaaGuauaauuuuucGuaauGuGugaAaaAgauGCCAaucAuuGuc 226     
                                  AUGGCUAUGCUUAAAAGGUUGCAUACUGAGCCAAGUAUAAUUUUU:GU AUGU U:AA:AA:AUGCCAAU:AU:GU:
          NW_022631003.1 19844022 AUGGCUAUGCUUAAAAGGUUGCAUACUGAGCCAAGUAUAAUUUUUUGUAAUGUGUGAAGAAGAUGCCAAUUAUUGUU 19844098
                                  ***************************************************************************** PP

                                   v    v              v                  v                        NC
                                  >>>>>>>>,,,,,<<<<<---<<<--<<_____>>--->>>>>>>>:::::::::::::::::: CS
  CDKN1B-3UTR_human_fig1      227 aCaCauuaAGUAAuCaauAAAGaaAACuUCCAUaGCUAuuCauuGaGUCAAAAAAAAAAAAAAA 290     
                                  A ACAU AAG AAUCAAUAAA AAA CUUCCAUAGCUAUU AUUGAGU  AA    AA      
          NW_022631003.1 19844099 AAACAUGAAGCAAUCAAUAAAUAAACCUUCCAUAGCUAUUCAUUGAGUUUAACUGUAAUGUGUU 19844162
                                  **************************************************************** PP

>> NC_040254.1  Ovis aries strain OAR_USU_Benz2616 breed Rambouillet chromosome 3, Oar_rambouillet_v1.0, whole genome sh
   rank     E-value  score  bias mdl mdl from   mdl to       seq from      seq to       acc trunc   gc
 ------   --------- ------ ----- --- -------- --------    ----------- -----------      ---- ----- ----
   (63) !   4.2e-68  256.6  21.3  cm        1      290 []   217382969   217382666 - .. 0.95    no 0.30

                                                   v                         v                             v   NC
                                   ::::::::::::::{{{{{{{{{{{{{,,,[[[[[[[---[[[[.[[[.......,,,,,,,,,,((((--(((( CS
  CDKN1B-3UTR_human_fig1         1 UCUGUAAAAACACUgaaaaauuauaCuAACuuauuuaUGUcaaa.aGa.......UUUUUUUUAAuCuaGACaac 67       
                                   UCUGUAAA ACACU:A AAAUUAUACUAACUUAUUUAUGU:A A AGA       UUUUUUUUAAUCUAGAC A:
             NC_040254.1 217382969 UCUGUAAAGACACUGA-AAAUUAUACUAACUUAUUUAUGUUAAAaAGAgauuuuuUUUUUUUUAAUCUAGACAAU 217382896
                                   **************86.578*********************8652677888766556677899************ PP

                                                                                v                              NC
                                   ((<<<-<<<_____>>>->>>,,,,,<<<<<____>>>>>,))))))--)))),,,<<____>>,,.......]] CS
  CDKN1B-3UTR_human_fig1        68 acaCaAGCCAAAGUGGCAuGuUUUGUGCauuUGUAaauGCUguguuGGGuaGaAUAGGUUUUCCCC.......uC 135      
                                   A:ACAAGCCAAAGUGGCAUGUUUUGUGCAUUUGUAAAUGCU:U:U GGGUAGA UAG UUUU CCC       UC
             NC_040254.1 217382895 AUACAAGCCAAAGUGGCAUGUUUUGUGCAUUUGUAAAUGCUGUAUCGGGUAGAGUAGGUUUUUCCCcuucuguUC 217382821
                                   **********************************************************88765555589999999 PP

                                     v                                                      v    v             NC
                                   ]]]]]-]]]]]]],,<<<<<<<<<__________>>>>---->>>>>}}}}}}}}}}}}},<<<<<<<<<<-<<- CS
  CDKN1B-3UTR_human_fig1       136 uuuugUuaaauaaUAuGGCuauGCUUAAAAGGUUGCauACUGaGCCaaGuauaauuuuucGuaauGuGugaAaaA 210      
                                   UU U:UUAAAUAAUAUGGCUAUGCUUAAAAGGUUGCAUACUGAGCCAAGUAUAAUUUUU:GU AUGUGU::AAAA
             NC_040254.1 217382820 UUCUGUUAAAUAAUAUGGCUAUGCUUAAAAGGUUGCAUACUGAGCCAAGUAUAAUUUUUUGUAAUGUGUGGAAAA 217382746
                                   999************************************************************************ PP

                                                         v                                                     NC
                                   <<<____>>>->>->>>>>>>>>>,,,,,<<<<<---<<<--<<_____>>--->>>>>>>>::::::::::::: CS
  CDKN1B-3UTR_human_fig1       211 gauGCCAaucAuuGucaCaCauuaAGUAAuCaauAAAGaaAACuUCCAUaGCUAuuCauuGaGUCAAAAAAAAAA 285      
                                   :AUGCCAAU:AUUG::ACACAU AAGUAAUCAA AAAGAAAACUUCCA AGCUAUUC UUGAGU  AA    A  
             NC_040254.1 217382745 GAUGCCAAUUAUUGUUACACAUCAAGUAAUCAAUAAAGAAAACUUCCAGAGCUAUUCGUUGAGUUGAACUGUAUG 217382671
                                   *************************************************************************** PP

                                         NC
                                   ::::: CS
  CDKN1B-3UTR_human_fig1       286 AAAAA 290      
                                    AAA 
             NC_040254.1 217382670 UAAAU 217382666
                                   ***** PP

>> NW_006922075.1  Orycteropus afer afer isolate SDZICR_OR568_19922 unplaced genomic scaffold, OryAfe1.0 scaffold00488, 
   rank     E-value  score  bias mdl mdl from   mdl to       seq from      seq to       acc trunc   gc
 ------   --------- ------ ----- --- -------- --------    ----------- -----------      ---- ----- ----
   (64) !   4.6e-68  256.5  30.4  cm        1      290 []      266657      266349 - .. 0.97    no 0.28

                                                                             v                                    NC
                                ::::::::::::::{{{{{{{{{{{{{,,,[[[[[[[---[[...[[[[[,,,,,,,,,,((((--((((((<<<-<<<__ CS
  CDKN1B-3UTR_human_fig1      1 UCUGUAAAAACACUgaaaaauuauaCuAACuuauuuaUGUca...aaaGaUUUUUUUUAAuCuaGACaacacaCaAGCCAA 78    
                                UCUGUAAA ACACU:AAAAAUUAUACUAACUUAUUUAUGU:A    :AGAUUUUUUU AAUCUAGACAA:A:ACAAGCCAA
          NW_006922075.1 266657 UCUGUAAAGACACUGAAAAAUUAUACUAACUUAUUUAUGUUAaaaAGAGAUUUUUUUAAAUCUAGACAAUAUACAAGCCAA 266577
                                ****************************************975558*********************************** PP

                                                                              v        v       v                  NC
                                ___>>>->>>,,,,,<<<<<____>>>>>,))))))--)))),,,<<__~~~~~~>>,,]]]]]]]-]]]]]]],,<<<<< CS
  CDKN1B-3UTR_human_fig1     79 AGUGGCAuGuUUUGUGCauuUGUAaauGCUguguuGGGuaGaAUAGGUU*[ 2]*CCCCuCuuuugUuaaauaaUAuGGCu 155   
                                AGUGGCAUGUUUUGUGCAUUUGUAAAUGCU:U:UUGGGUAGAAUA  UU         CUCU: U:UUAAAUAAUAUGGCU
          NW_006922075.1 266576 AGUGGCAUGUUUUGUGCAUUUGUAAAUGCUGUAUUGGGUAGAAUAGUUU*[18]*UUUCUCUCCUGUUAAAUAAUAUGGCU 266484
                                ********************************************98655...9..345566666***************** PP

                                                                          v                                  v    NC
                                <<<<__________>>>>---->>>>>}}}}}}}}}}}}},<<<<<<<<<<-<<-<<<____>>>->>->>>>>>>>>>,, CS
  CDKN1B-3UTR_human_fig1    156 auGCUUAAAAGGUUGCauACUGaGCCaaGuauaauuuuucGuaauGuGugaAaaAgauGCCAaucAuuGucaCaCauuaAG 236   
                                AUGCUUAAAAG UUGCAUACUGAGCCAAGUAUAAUUUUU:GU AUGUGU:AAAAA:AUGCCAAU:AUUGU:ACACAU AAG
          NW_006922075.1 266483 AUGCUUAAAAGAUUGCAUACUGAGCCAAGUAUAAUUUUUUGUAAUGUGUGAAAAAGAUGCCAAUUAUUGUUACACAUCAAG 266403
                                ********************************************************************************* PP

                                           v                  v                        NC
                                ,,,<<<<<---<<<--<<_____>>--->>>>>>>>:::::::::::::::::: CS
  CDKN1B-3UTR_human_fig1    237 UAAuCaauAAAGaaAACuUCCAUaGCUAuuCauuGaGUCAAAAAAAAAAAAAAA 290   
                                 AAUCAAUAAA AAAACUUCCAUAGCUAUU AUUGAGU  AA  A AA      
          NW_006922075.1 266402 CAAUCAAUAAAGAAAACUUCCAUAGCUAUUGAUUGAGUUGAACUAUAAUUUGCU 266349
                                ****************************************************** PP

>> NW_012150696.1  Propithecus coquereli isolate 6110/MARCELLA unplaced genomic scaffold, Pcoq_1.0 Scaffold487, whole ge
   rank     E-value  score  bias mdl mdl from   mdl to       seq from      seq to       acc trunc   gc
 ------   --------- ------ ----- --- -------- --------    ----------- -----------      ---- ----- ----
   (65) !   6.3e-68  256.0  25.2  cm        1      290 []     1106591     1106887 + .. 0.96    no 0.29

                                                                           v                                     NC
                                 ::::::::::::::{{{{{{{{{{{{{,,,[[[[[[[---[[[[.[[[....,,,,,,,,,,((((--((((((<<<-< CS
  CDKN1B-3UTR_human_fig1       1 UCUGUAAAAACACUgaaaaauuauaCuAACuuauuuaUGUcaaa.aGa....UUUUUUUUAAuCuaGACaacacaCaAG 74     
                                 UCUGUAAA ACACU:AAAAAUUAUACUAACUUAUUUAUGU:A A AGA    UUUUUUUUAAUCUAGACAA:A:ACAAG
          NW_012150696.1 1106591 UCUGUAAAGACACUGAAAAAUUAUACUAACUUAUUUAUGUUAAAaAGAgauuUUUUUUUUAAUCUAGACAAUAUACAAG 1106669
                                 *****************************************754145566877888999******************** PP

                                                                                                     v           NC
                                 <<_____>>>->>>,,,,,<<<<<____>>>>>,))))))--)))),,,<<____>>,,.....]]]]]]]-]]]]]]] CS
  CDKN1B-3UTR_human_fig1      75 CCAAAGUGGCAuGuUUUGUGCauuUGUAaauGCUguguuGGGuaGaAUAGGUUUUCCCC.....uCuuuugUuaaauaa 148    
                                 CCAAAGUGGCAUGUUUUGUGCAUUUGUAAAUGCU:U:UUGGGUAGAAUAG UUUU C       UCUU U:UUAAAUAA
          NW_012150696.1 1106670 CCAAAGUGGCAUGUUUUGUGCAUUUGUAAAUGCUAUAUUGGGUAGAAUAGGUUUUUCAAaacucUCUUCUGUUAAAUAA 1106748
                                 ******************************************************9998888855666668********* PP

                                                                                               vvv    vvv        NC
                                 ,,<<<<<<<<<__________>>>>---->>>>>}}}}}}}}}}}}},<<<<<<<<<<-<<-<<<____>>>->>->>> CS
  CDKN1B-3UTR_human_fig1     149 UAuGGCuauGCUUAAAAGGUUGCauACUGaGCCaaGuauaauuuuucGuaauGuGugaAaaAgauGCCAaucAuuGuca 227    
                                 UAUGGCUAUGCUU AAAG UUGCAUACUGAGCCAAGUAUAAUUUUU:GUAA GUGU:AAAAAGAU CCA   AUUGU:A
          NW_012150696.1 1106749 UAUGGCUAUGCUUCAAAGUUUGCAUACUGAGCCAAGUAUAAUUUUUUGUAAUGUGUGAAAAAGAUACCA---AUUGUUA 1106824
                                 **************************************************************9999999...7999*** PP

                                                                                                 NC
                                 >>>>>>>,,,,,<<<<<---<<<--<<_____>>--->>>>>>>>:::::::::::::::::: CS
  CDKN1B-3UTR_human_fig1     228 CaCauuaAGUAAuCaauAAAGaaAACuUCCAUaGCUAuuCauuGaGUCAAAAAAAAAAAAAAA 290    
                                 CAC UUAAG AAUCAAUAAAGAAAACUUCCAUAGCUAUUCAUUGAGUC AA    AA      
          NW_012150696.1 1106825 CACGUUAAGCAAUCAAUAAAGAAAACUUCCAUAGCUAUUCAUUGAGUCUAAGUGUAAUGUGCU 1106887
                                 *************************************************************** PP

>> NW_019154091.1  Enhydra lutris kenyoni isolate GAN:26980312 unplaced genomic scaffold, ASM228890v2 scaffoldscaffold7,
   rank     E-value  score  bias mdl mdl from   mdl to       seq from      seq to       acc trunc   gc
 ------   --------- ------ ----- --- -------- --------    ----------- -----------      ---- ----- ----
   (66) !   8.4e-68  255.6  26.4  cm        1      290 []    39113220    39113515 + .. 0.96    no 0.28

                                                                            v                         v         NC
                                  ::::::::::::::{{{{{{{{{{{{{,,,[[[[[[[---[[[[.[[[...,,,,,,,,,,((((--((((((<<<- CS
  CDKN1B-3UTR_human_fig1        1 UCUGUAAAAACACUgaaaaauuauaCuAACuuauuuaUGUcaaa.aGa...UUUUUUUUAAuCuaGACaacacaCaA 73      
                                  UCUGUAAA ACACU:AAAAAUUAUACUAACUUAUUUAUGU:A A AGA   UUUUUUUUAAUCUAGAC A:A:ACAA
          NW_019154091.1 39113220 UCUGUAAAGACACUGAAAAAUUAUACUAACUUAUUUAUGUUAAAaAGAgauUUUUUUUUAAUCUAGACCAUAUACAA 39113296
                                  *****************************************875256655556778899****************** PP

                                                                         v                          v           NC
                                  <<<_____>>>->>>,,,,,<<<<<____>>>>>,))))))--)))),,,<<____..>>,,]]]]]]]-]]]]]]] CS
  CDKN1B-3UTR_human_fig1       74 GCCAAAGUGGCAuGuUUUGUGCauuUGUAaauGCUguguuGGGuaGaAUAGGUUUU..CCCCuCuuuugUuaaauaa 148     
                                  GCCAAAGUGGCAUGUUUUGUGCAUUUGUAAAUGCU:U:U G GUAGAAUAGGUUUU  CCC UCUU U:UUAAAUAA
          NW_019154091.1 39113297 GCCAAAGUGGCAUGUUUUGUGCAUUUGUAAAUGCUGUAUUGAGUAGAAUAGGUUUUuuCCCUUCUUAUGUUAAAUAA 39113373
                                  ****************************************************765323888899999********** PP

                                                                                   v    v                       NC
                                  ,,<<<<<<<<<__________>>>>---->>>>>}}}}}}}}}}}}},<<<<<<<<<<-<<-<<<____>>>->>-> CS
  CDKN1B-3UTR_human_fig1      149 UAuGGCuauGCUUAAAAGGUUGCauACUGaGCCaaGuauaauuuuucGuaauGuGugaAaaAgauGCCAaucAuuGu 225     
                                  UAUGGCUAUGCUUAAAAGGUUGCAUACUGAGCCAAGUAUAAUUUUU:GU AUGU U:AAAAA:AUGCCAAU:AUUGU
          NW_019154091.1 39113374 UAUGGCUAUGCUUAAAAGGUUGCAUACUGAGCCAAGUAUAAUUUUUUGUAAUGUGUGAAAAAGAUGCCAAUUAUUGU 39113450
                                  ***************************************************************************** PP

                                    v    v              v                  v                        NC
                                  >>>>>>>>>,,,,,<<<<<---<<<--<<_____>>--->>>>>>>>:::::::::::::::::: CS
  CDKN1B-3UTR_human_fig1      226 caCaCauuaAGUAAuCaauAAAGaaAACuUCCAUaGCUAuuCauuGaGUCAAAAAAAAAAAAAAA 290     
                                  :A ACAU AAG AAUCAAUAAA AAA CUUCCAUAGCUAUU AUUGAGU  AA    AA      
          NW_019154091.1 39113451 UAAACAUGAAGCAAUCAAUAAAUAAACCUUCCAUAGCUAUUCAUUGAGUUUAACUGUAAUGUGCU 39113515
                                  ***************************************************************** PP

>> NW_019154091.1  Enhydra lutris kenyoni isolate GAN:26980312 unplaced genomic scaffold, ASM228890v2 scaffoldscaffold7,
   rank     E-value  score  bias mdl mdl from   mdl to       seq from      seq to       acc trunc   gc
 ------   --------- ------ ----- --- -------- --------    ----------- -----------      ---- ----- ----
   (67) !   8.4e-68  255.6  26.4  cm        1      290 []    39167073    39167368 + .. 0.96    no 0.28

                                                                            v                         v         NC
                                  ::::::::::::::{{{{{{{{{{{{{,,,[[[[[[[---[[[[.[[[...,,,,,,,,,,((((--((((((<<<- CS
  CDKN1B-3UTR_human_fig1        1 UCUGUAAAAACACUgaaaaauuauaCuAACuuauuuaUGUcaaa.aGa...UUUUUUUUAAuCuaGACaacacaCaA 73      
                                  UCUGUAAA ACACU:AAAAAUUAUACUAACUUAUUUAUGU:A A AGA   UUUUUUUUAAUCUAGAC A:A:ACAA
          NW_019154091.1 39167073 UCUGUAAAGACACUGAAAAAUUAUACUAACUUAUUUAUGUUAAAaAGAgauUUUUUUUUAAUCUAGACCAUAUACAA 39167149
                                  *****************************************875256655556778899****************** PP

                                                                         v                          v           NC
                                  <<<_____>>>->>>,,,,,<<<<<____>>>>>,))))))--)))),,,<<____..>>,,]]]]]]]-]]]]]]] CS
  CDKN1B-3UTR_human_fig1       74 GCCAAAGUGGCAuGuUUUGUGCauuUGUAaauGCUguguuGGGuaGaAUAGGUUUU..CCCCuCuuuugUuaaauaa 148     
                                  GCCAAAGUGGCAUGUUUUGUGCAUUUGUAAAUGCU:U:U G GUAGAAUAGGUUUU  CCC UCUU U:UUAAAUAA
          NW_019154091.1 39167150 GCCAAAGUGGCAUGUUUUGUGCAUUUGUAAAUGCUGUAUUGAGUAGAAUAGGUUUUuuCCCUUCUUAUGUUAAAUAA 39167226
                                  ****************************************************765323888899999********** PP

                                                                                   v    v                       NC
                                  ,,<<<<<<<<<__________>>>>---->>>>>}}}}}}}}}}}}},<<<<<<<<<<-<<-<<<____>>>->>-> CS
  CDKN1B-3UTR_human_fig1      149 UAuGGCuauGCUUAAAAGGUUGCauACUGaGCCaaGuauaauuuuucGuaauGuGugaAaaAgauGCCAaucAuuGu 225     
                                  UAUGGCUAUGCUUAAAAGGUUGCAUACUGAGCCAAGUAUAAUUUUU:GU AUGU U:AAAAA:AUGCCAAU:AUUGU
          NW_019154091.1 39167227 UAUGGCUAUGCUUAAAAGGUUGCAUACUGAGCCAAGUAUAAUUUUUUGUAAUGUGUGAAAAAGAUGCCAAUUAUUGU 39167303
                                  ***************************************************************************** PP

                                    v    v              v                  v                        NC
                                  >>>>>>>>>,,,,,<<<<<---<<<--<<_____>>--->>>>>>>>:::::::::::::::::: CS
  CDKN1B-3UTR_human_fig1      226 caCaCauuaAGUAAuCaauAAAGaaAACuUCCAUaGCUAuuCauuGaGUCAAAAAAAAAAAAAAA 290     
                                  :A ACAU AAG AAUCAAUAAA AAA CUUCCAUAGCUAUU AUUGAGU  AA    AA      
          NW_019154091.1 39167304 UAAACAUGAAGCAAUCAAUAAAUAAACCUUCCAUAGCUAUUCAUUGAGUUUAACUGUAAUGUGCU 39167368
                                  ***************************************************************** PP

>> NW_015351273.1  Marmota marmota marmota unplaced genomic scaffold, marMar2.1, whole genome shotgun sequence
   rank     E-value  score  bias mdl mdl from   mdl to       seq from      seq to       acc trunc   gc
 ------   --------- ------ ----- --- -------- --------    ----------- -----------      ---- ----- ----
   (68) !   1.1e-67  255.2  35.0  cm        1      290 []     9596892     9597187 + .. 0.95    no 0.26

                                                                                                                 NC
                                 ::::::::::::::{{{{{{{{{{{{{,,,[[[[[[[---[[[[.[[[......,,,,,,,,,,((((--((((((<<< CS
  CDKN1B-3UTR_human_fig1       1 UCUGUAAAAACACUgaaaaauuauaCuAACuuauuuaUGUcaaa.aGa......UUUUUUUUAAuCuaGACaacacaCa 72     
                                 UCUGUAAA ACACU:AAAAAUU:UACUAACUUAUUUAUGU:AAA AGA      UUUUUU  AAUCUAGACAA:A:ACA
          NW_015351273.1 9596892 UCUGUAAAGACACUGAAAAAUUGUACUAACUUAUUUAUGUUAAAaAGAgauuuuUUUUUUAAAAUCUAGACAAUAUACA 9596970
                                 *****************************************87525777765333334444589*************** PP

                                                                                                                 NC
                                 -<<<_____>>>->>>,,,,,<<<<<____>>>>>,))))))--)))),,,<<____>>,,.]]]]]]]-]]]]]]],, CS
  CDKN1B-3UTR_human_fig1      73 AGCCAAAGUGGCAuGuUUUGUGCauuUGUAaauGCUguguuGGGuaGaAUAGGUUUUCCCC.uCuuuugUuaaauaaUA 150    
                                 AGCCAAAGUGGCAUGUUUUGUGCAUUUGUAAAUGCU:U:UUGGGUAGAAUAGGUUUUCCCC UCUUUU:UUAAAUAAUA
          NW_015351273.1 9596971 AGCCAAAGUGGCAUGUUUUGUGCAUUUGUAAAUGCUGUAUUGGGUAGAAUAGGUUUUCCCCuUCUUUUGUUAAAUAAUA 9597049
                                 ***********************************************************99899*************** PP

                                                                                v                                NC
                                 <<<<<<<<<__________>>>>---->>>>>}}}}}}}}}}}}},<<<<<<<<<<-<<-<<<____>>>->>->>>>> CS
  CDKN1B-3UTR_human_fig1     151 uGGCuauGCUUAAAAGGUUGCauACUGaGCCaaGuauaauuuuucGuaauGuGugaAaaAgauGCCAaucAuuGucaCa 229    
                                 UGGCUAUGCUUAAAAG UUGCAUACUGAGCCAAGUA:AAUUUUU:GU AUGUGU:AAAAA:AUGCCAAU:AUUGU:ACA
          NW_015351273.1 9597050 UGGCUAUGCUUAAAAGAUUGCAUACUGAGCCAAGUAUAAUUUUUUGUAAUGUGUGAAAAAGAUGCCAAUUAUUGUUACA 9597128
                                 ******************************************************************************* PP

                                    v       vv     vvv              vvv  vv                    NC
                                 >>>>>,,,,,<<<<<---<<<--<<_____>>--->>>>>>>>:::::::::::::::::: CS
  CDKN1B-3UTR_human_fig1     230 CauuaAGUAAuCaauAAAGaaAACuUCCAUaGCUAuuCauuGaGUCAAAAAAAAAAAAAAA 290    
                                 CAU AAG AAUCAAUAAA   AACUUCCAUAGCUA   AU  A U AAA AAAA AAAA A
          NW_015351273.1 9597129 CAUCAAGCAAUCAAUAAAGAAAACUUCCAUAGCUAAAAAU--AAUAAAAUAAAAUAAAAUA 9597187
                                 ***********************************87777..8999*************** PP

>> NW_007370663.1  Eptesicus fuscus isolate BU_THK_EF1 unplaced genomic scaffold, EptFus1.0 scaffold00013, whole genome 
   rank     E-value  score  bias mdl mdl from   mdl to       seq from      seq to       acc trunc   gc
 ------   --------- ------ ----- --- -------- --------    ----------- -----------      ---- ----- ----
   (69) !   1.2e-67  255.0  26.6  cm        1      290 []     2794068     2794364 + .. 0.97    no 0.28

                                                                           v  v                                  NC
                                 ::::::::::::::{{{{{{{{{{{{{,,,[[[[[[[---[[[[[[[......,,,,,,,,,,((((--((((((<<<- CS
  CDKN1B-3UTR_human_fig1       1 UCUGUAAAAACACUgaaaaauuauaCuAACuuauuuaUGUcaaaaGa......UUUUUUUUAAuCuaGACaacacaCaA 73     
                                 UCUGUAAA ACACU:AAAAAUUAUACUAACUUAUUUAUGU:A AA A      UUUUUUUUAAUCUAGACAA:A:ACAA
          NW_007370663.1 2794068 UCUGUAAAGACACUGAAAAAUUAUACUAACUUAUUUAUGUUAAAAAAgauuuuUUUUUUUUAAUCUAGACAAUAUACAA 2794146
                                 *****************************************98776666877666778899****************** PP

                                                                                                 v  v            NC
                                 <<<_____>>>->>>,,,,,<<<<<____>>>>>,))))))--)))),,,<<____>>,,...]]]]]]]-]]]]]]], CS
  CDKN1B-3UTR_human_fig1      74 GCCAAAGUGGCAuGuUUUGUGCauuUGUAaauGCUguguuGGGuaGaAUAGGUUUUCCCC...uCuuuugUuaaauaaU 149    
                                 GCCAAAGUGGCAUGUUUUGUGCAUUUGUAAAUGCU:U:UUGGGUAGAAUAG:UUUU:CCC   U UU U:UUAAAUAAU
          NW_007370663.1 2794147 GCCAAAGUGGCAUGUUUUGUGCAUUUGUAAAUGCUGUAUUGGGUAGAAUAGAUUUUUCCCccuUCUUCUGUUAAAUAAU 2794225
                                 **********************************************************9999999999*********** PP

                                                                                 v         v              v      NC
                                 ,<<<<<<<<<__________>>>>---->>>>>}}}}}}}}}}}}},<<<<<<<<<<-<<-<<<____>>>->>->>>> CS
  CDKN1B-3UTR_human_fig1     150 AuGGCuauGCUUAAAAGGUUGCauACUGaGCCaaGuauaauuuuucGuaauGuGugaAaaAgauGCCAaucAuuGucaC 228    
                                 AUGGCU:UGCUUAAAAGGUUGCA:ACUGAGCCAAGUAUAAUUUUU:GU AU UGU:AA AA:AU CCAAU:AUUGU:AC
[truncated: 2,599,144 more chars]
