# Supplementary material for: Thirteen dubious ways to detect conserved structural RNAs
Source: IUBMB Life. Author manuscript; Available in PMC 2024 Jul 10. (PMC11234323; doi:10.1002/iub.2694)
Supplement: supplementary_material [file NIHMS1907110-supplement-supplementary_material.gz › supplemental_material/Figure9/infernal/CDKN1B-3UTR_human_fig1.cm]

INFERNAL1/a [1.1.2 | July 2016]
NAME     CDKN1B-3UTR_human_fig1
STATES   899
NODES    228
CLEN     290
W        311
ALPH     RNA
RF       no
CONS     yes
MAP      yes
DATE     Thu Jan 20 11:55:35 2022
COM      [1] /Users/erivas/src/Mysrc/R-scape/lib/infernal/infernal-current/src/cmbuild data/infernal/CDKN1B-3UTR_human_fig1.cm data/CDKN1B-3UTR_human_fig1.sto
COM      [2] /Users/erivas/src/Mysrc/R-scape/lib/infernal/infernal-current/src/cmcalibrate data/infernal/CDKN1B-3UTR_human_fig1.cm
PBEGIN   0.05
PEND     0.05
WBETA    1e-07
QDBBETA1 1e-07
QDBBETA2 1e-15
N2OMEGA  1.52588e-05
N3OMEGA  1.52588e-05
ELSELF   -0.08926734
NSEQ     1
EFFN     0.753906
CKSUM    254023522
NULL     0.000  0.000  0.000  0.000 
EFP7GF   -7.3594 0.70809
ECMLC    0.70063    -8.28088    -0.09722     1600000      370952  0.003235
ECMGC    0.26280   -46.16795   -35.78167     1600000        6130  0.065253
ECMLI    0.68574    -7.96191     0.27679     1600000      341017  0.003519
ECMGI    0.31473   -27.35204   -18.64718     1600000        6193  0.064589
CM
                                             [ ROOT    0 ]      -      - - - - -
     S     0    -1 0     1     4     0     1   311   334  -6.362  -6.569  -0.081  -4.983                 
    IL     1     1 2     1     4   152   211   314   337  -1.686  -2.369  -1.117  -4.855                  0.000  0.000  0.000  0.000 
    IR     2     2 3     2     3   152   210   313   337  -1.442  -0.798  -4.142                          0.000  0.000  0.000  0.000 
                                             [ MATL    1 ]      1      - U - - -
    ML     3     2 3     5     3   151   209   311   334  -7.429  -0.030  -6.083                         -0.578 -0.758 -1.242  1.212 
     D     4     2 3     5     3   147   205   309   332  -6.174  -1.687  -0.566                         
    IL     5     5 3     5     3   151   209   312   336  -1.442  -0.798  -4.142                          0.000  0.000  0.000  0.000 
                                             [ MATL    2 ]      2      - C - - -
    ML     6     5 3     8     3   150   208   310   333  -7.429  -0.030  -6.083                         -0.581  1.064 -1.332 -0.246 
     D     7     5 3     8     3   146   205   308   331  -6.174  -1.687  -0.566                         
    IL     8     8 3     8     3   150   208   311   335  -1.442  -0.798  -4.142                          0.000  0.000  0.000  0.000 
                                             [ MATL    3 ]      3      - U - - -
    ML     9     8 3    11     3   149   207   309   332  -7.429  -0.030  -6.083                         -0.578 -0.758 -1.242  1.212 
     D    10     8 3    11     3   145   204   307   330  -6.174  -1.687  -0.566                         
    IL    11    11 3    11     3   149   208   310   334  -1.442  -0.798  -4.142                          0.000  0.000  0.000  0.000 
                                             [ MATL    4 ]      4      - G - - -
    ML    12    11 3    14     3   149   207   308   331  -7.429  -0.030  -6.083                         -0.485 -1.492  1.256 -0.886 
     D    13    11 3    14     3   144   203   306   329  -6.174  -1.687  -0.566                         
    IL    14    14 3    14     3   148   207   309   333  -1.442  -0.798  -4.142                          0.000  0.000  0.000  0.000 
                                             [ MATL    5 ]      5      - U - - -
    ML    15    14 3    17     3   148   206   307   330  -7.429  -0.030  -6.083                         -0.578 -0.758 -1.242  1.212 
     D    16    14 3    17     3   143   202   305   328  -6.174  -1.687  -0.566                         
    IL    17    17 3    17     3   147   206   308   331  -1.442  -0.798  -4.142                          0.000  0.000  0.000  0.000 
                                             [ MATL    6 ]      6      - A - - -
    ML    18    17 3    20     3   147   205   306   329  -7.429  -0.030  -6.083                          1.357 -1.347 -1.076 -0.809 
     D    19    17 3    20     3   143   201   304   327  -6.174  -1.687  -0.566                         
    IL    20    20 3    20     3   147   205   307   330  -1.442  -0.798  -4.142                          0.000  0.000  0.000  0.000 
                                             [ MATL    7 ]      7      - A - - -
    ML    21    20 3    23     3   146   204   305   328  -7.429  -0.030  -6.083                          1.357 -1.347 -1.076 -0.809 
     D    22    20 3    23     3   142   200   303   326  -6.174  -1.687  -0.566                         
    IL    23    23 3    23     3   146   204   306   329  -1.442  -0.798  -4.142                          0.000  0.000  0.000  0.000 
                                             [ MATL    8 ]      8      - A - - -
    ML    24    23 3    26     3   145   203   304   327  -7.429  -0.030  -6.083                          1.357 -1.347 -1.076 -0.809 
     D    25    23 3    26     3   141   199   302   325  -6.174  -1.687  -0.566                         
    IL    26    26 3    26     3   145   203   305   328  -1.442  -0.798  -4.142                          0.000  0.000  0.000  0.000 
                                             [ MATL    9 ]      9      - A - - -
    ML    27    26 3    29     3   144   202   303   326  -7.429  -0.030  -6.083                          1.357 -1.347 -1.076 -0.809 
     D    28    26 3    29     3   140   198   301   324  -6.174  -1.687  -0.566                         
    IL    29    29 3    29     3   144   202   304   327  -1.442  -0.798  -4.142                          0.000  0.000  0.000  0.000 
                                             [ MATL   10 ]     10      - A - - -
    ML    30    29 3    32     3   143   201   302   325  -7.429  -0.030  -6.083                          1.357 -1.347 -1.076 -0.809 
     D    31    29 3    32     3   139   198   300   323  -6.174  -1.687  -0.566                         
    IL    32    32 3    32     3   143   201   303   326  -1.442  -0.798  -4.142                          0.000  0.000  0.000  0.000 
                                             [ MATL   11 ]     11      - C - - -
    ML    33    32 3    35     3   142   200   301   324  -7.429  -0.030  -6.083                         -0.581  1.064 -1.332 -0.246 
     D    34    32 3    35     3   139   197   299   322  -6.174  -1.687  -0.566                         
    IL    35    35 3    35     3   142   200   302   325  -1.442  -0.798  -4.142                          0.000  0.000  0.000  0.000 
                                             [ MATL   12 ]     12      - A - - -
    ML    36    35 3    38     3   141   199   300   323  -7.429  -0.030  -6.083                          1.357 -1.347 -1.076 -0.809 
     D    37    35 3    38     3   138   196   298   321  -6.174  -1.687  -0.566                         
    IL    38    38 3    38     3   141   199   301   324  -1.442  -0.798  -4.142                          0.000  0.000  0.000  0.000 
                                             [ MATL   13 ]     13      - C - - -
    ML    39    38 3    41     3   141   198   299   322  -7.429  -0.030  -6.083                         -0.581  1.064 -1.332 -0.246 
     D    40    38 3    41     3   137   195   297   320  -6.174  -1.687  -0.566                         
    IL    41    41 3    41     3   141   198   300   323  -1.442  -0.798  -4.142                          0.000  0.000  0.000  0.000 
                                             [ MATL   14 ]     14      - U - - -
    ML    42    41 3    44     3   140   197   298   321  -7.861  -0.026  -6.179                         -0.578 -0.758 -1.242  1.212 
     D    43    41 3    44     3   137   195   296   319  -5.620  -0.734  -1.403                         
    IL    44    44 3    44     3   139   197   298   321  -1.925  -0.554  -4.164                          0.000  0.000  0.000  0.000 
                                             [ MATR   15 ]      -    290 - A - -
    MR    45    44 3    47     3   139   196   297   320  -7.861  -0.026  -6.179                          1.357 -1.347 -1.076 -0.809 
     D    46    44 3    47     3   135   193   295   318  -6.390  -1.568  -0.620                         
    IR    47    47 3    47     3   139   196   297   320  -1.925  -0.554  -4.164                          0.000  0.000  0.000  0.000 
                                             [ MATR   16 ]      -    289 - A - -
    MR    48    47 3    50     3   138   195   296   319  -7.861  -0.026  -6.179                          1.357 -1.347 -1.076 -0.809 
     D    49    47 3    50     3   134   192   294   317  -6.390  -1.568  -0.620                         
    IR    50    50 3    50     3   138   195   296   319  -1.925  -0.554  -4.164                          0.000  0.000  0.000  0.000 
                                             [ MATR   17 ]      -    288 - A - -
    MR    51    50 3    53     3   137   195   295   318  -7.861  -0.026  -6.179                          1.357 -1.347 -1.076 -0.809 
     D    52    50 3    53     3   133   191   293   316  -6.390  -1.568  -0.620                         
    IR    53    53 3    53     3   137   195   295   318  -1.925  -0.554  -4.164                          0.000  0.000  0.000  0.000 
                                             [ MATR   18 ]      -    287 - A - -
    MR    54    53 3    56     3   136   194   294   317  -7.861  -0.026  -6.179                          1.357 -1.347 -1.076 -0.809 
     D    55    53 3    56     3   132   190   292   315  -6.390  -1.568  -0.620                         
    IR    56    56 3    56     3   136   194   294   317  -1.925  -0.554  -4.164                          0.000  0.000  0.000  0.000 
                                             [ MATR   19 ]      -    286 - A - -
    MR    57    56 3    59     3   135   193   293   316  -7.861  -0.026  -6.179                          1.357 -1.347 -1.076 -0.809 
     D    58    56 3    59     3   131   189   291   314  -6.390  -1.568  -0.620                         
    IR    59    59 3    59     3   135   193   293   316  -1.925  -0.554  -4.164                          0.000  0.000  0.000  0.000 
                                             [ MATR   20 ]      -    285 - A - -
    MR    60    59 3    62     3   134   192   292   315  -7.861  -0.026  -6.179                          1.357 -1.347 -1.076 -0.809 
     D    61    59 3    62     3   130   188   290   313  -6.390  -1.568  -0.620                         
    IR    62    62 3    62     3   134   192   292   315  -1.925  -0.554  -4.164                          0.000  0.000  0.000  0.000 
                                             [ MATR   21 ]      -    284 - A - -
    MR    63    62 3    65     3   133   191   291   314  -7.861  -0.026  -6.179                          1.357 -1.347 -1.076 -0.809 
     D    64    62 3    65     3   130   187   289   312  -6.390  -1.568  -0.620                         
    IR    65    65 3    65     3   133   191   291   314  -1.925  -0.554  -4.164                          0.000  0.000  0.000  0.000 
                                             [ MATR   22 ]      -    283 - A - -
    MR    66    65 3    68     3   133   190   290   313  -7.861  -0.026  -6.179                          1.357 -1.347 -1.076 -0.809 
     D    67    65 3    68     3   129   187   288   311  -6.390  -1.568  -0.620                         
    IR    68    68 3    68     3   132   190   290   313  -1.925  -0.554  -4.164                          0.000  0.000  0.000  0.000 
                                             [ MATR   23 ]      -    282 - A - -
    MR    69    68 3    71     3   132   189   289   312  -7.861  -0.026  -6.179                          1.357 -1.347 -1.076 -0.809 
     D    70    68 3    71     3   128   186   287   310  -6.390  -1.568  -0.620                         
    IR    71    71 3    71     3   131   189   289   312  -1.925  -0.554  -4.164                          0.000  0.000  0.000  0.000 
                                             [ MATR   24 ]      -    281 - A - -
    MR    72    71 3    74     3   131   188   288   311  -7.861  -0.026  -6.179                          1.357 -1.347 -1.076 -0.809 
     D    73    71 3    74     3   127   185   286   309  -6.390  -1.568  -0.620                         
    IR    74    74 3    74     3   131   188   288   311  -1.925  -0.554  -4.164                          0.000  0.000  0.000  0.000 
                                             [ MATR   25 ]      -    280 - A - -
    MR    75    74 3    77     3   130   187   287   310  -7.861  -0.026  -6.179                          1.357 -1.347 -1.076 -0.809 
     D    76    74 3    77     3   126   184   285   308  -6.390  -1.568  -0.620                         
    IR    77    77 3    77     3   130   187   287   310  -1.925  -0.554  -4.164                          0.000  0.000  0.000  0.000 
                                             [ MATR   26 ]      -    279 - A - -
    MR    78    77 3    80     3   129   186   286   309  -7.861  -0.026  -6.179                          1.357 -1.347 -1.076 -0.809 
     D    79    77 3    80     3   126   183   284   307  -6.390  -1.568  -0.620                         
    IR    80    80 3    80     3   129   186   286   309  -1.925  -0.554  -4.164                          0.000  0.000  0.000  0.000 
                                             [ MATR   27 ]      -    278 - A - -
    MR    81    80 3    83     3   128   185   285   308  -7.861  -0.026  -6.179                          1.357 -1.347 -1.076 -0.809 
     D    82    80 3    83     3   125   182   283   306  -6.390  -1.568  -0.620                         
    IR    83    83 3    83     3   128   185   285   308  -1.925  -0.554  -4.164                          0.000  0.000  0.000  0.000 
                                             [ MATR   28 ]      -    277 - A - -
    MR    84    83 3    86     3   127   184   284   307  -7.861  -0.026  -6.179                          1.357 -1.347 -1.076 -0.809 
     D    85    83 3    86     3   124   182   282   305  -6.390  -1.568  -0.620                         
    IR    86    86 3    86     3   127   184   284   307  -1.925  -0.554  -4.164                          0.000  0.000  0.000  0.000 
                                             [ MATR   29 ]      -    276 - A - -
    MR    87    86 3    89     3   126   183   283   306  -7.861  -0.026  -6.179                          1.357 -1.347 -1.076 -0.809 
     D    88    86 3    89     3   124   181   281   304  -6.390  -1.568  -0.620                         
    IR    89    89 3    89     3   126   183   283   306  -1.925  -0.554  -4.164                          0.000  0.000  0.000  0.000 
                                             [ MATR   30 ]      -    275 - C - -
    MR    90    89 3    92     3   125   182   282   305  -7.861  -0.026  -6.179                         -0.581  1.064 -1.332 -0.246 
     D    91    89 3    92     3   123   180   280   303  -6.390  -1.568  -0.620                         
    IR    92    92 3    92     3   125   183   282   305  -1.925  -0.554  -4.164                          0.000  0.000  0.000  0.000 
                                             [ MATR   31 ]      -    274 - U - -
    MR    93    92 3    95     3   124   181   281   304  -7.861  -0.026  -6.179                         -0.578 -0.758 -1.242  1.212 
     D    94    92 3    95     3   122   180   279   302  -6.390  -1.568  -0.620                         
    IR    95    95 3    95     3   124   182   281   304  -1.925  -0.554  -4.164                          0.000  0.000  0.000  0.000 
                                             [ MATR   32 ]      -    273 - G - -
    MR    96    95 3    98     2   123   180   280   303  -7.686  -0.007                                 -0.485 -1.492  1.256 -0.886 
     D    97    95 3    98     2   122   179   279   302  -4.432  -0.068                                 
    IR    98    98 3    98     2   123   181   281   303  -1.823  -0.479                                  0.000  0.000  0.000  0.000 
                                             [ BIF    33 ]      -      - - - - -
     B    99    98 3   100   660   122   179   279   302                                                 
                                             [ BEGL   34 ]      -      - - - - -
     S   100    99 1   101     4    61   111   200   222  -0.054  -6.567  -5.974  -6.614                 
                                             [ MATP   35 ]     15    195 g c - -
    MP   101   100 1   105     6    64   114   200   222  -8.911  -8.850  -0.024  -7.627  -7.906  -8.301 -3.051 -2.120 -3.160  1.404 -3.398 -4.198  0.878 -3.269 -3.010  2.108 -3.512  2.012  0.512 -3.487 -1.058 -2.009 
    ML   102   100 1   105     6    57   106   199   221  -6.250  -6.596  -1.310  -1.005  -6.446  -3.975  0.368 -0.385 -0.191  0.094 
    MR   103   100 1   105     6    57   105   199   220  -6.988  -5.717  -1.625  -5.695  -0.829  -3.908  0.368 -0.385 -0.191  0.094 
     D   104   100 1   105     6    52    99   196   218  -9.049  -7.747  -3.544  -4.226  -4.244  -0.319 
    IL   105   105 5   105     6    59   108   200   222  -2.579  -2.842  -0.760  -4.497  -5.274  -4.934  0.000  0.000  0.000  0.000 
    IR   106   106 6   106     5    59   109   200   221  -2.408  -0.496  -5.920  -4.087  -5.193          0.000  0.000  0.000  0.000 
                                             [ MATP   36 ]     16    194 a u - -
    MP   107   106 6   111     6    63   113   198   220  -8.911  -8.850  -0.024  -7.627  -7.906  -8.301 -3.127 -2.349 -3.176  2.549 -3.165 -4.206  1.109 -3.237 -3.105  1.845 -3.613  0.039  0.674 -3.512 -0.844 -2.059 
    ML   108   106 6   111     6    57   105   197   219  -6.250  -6.596  -1.310  -1.005  -6.446  -3.975  0.368 -0.385 -0.191  0.094 
    MR   109   106 6   111     6    56   104   197   218  -6.988  -5.717  -1.625  -5.695  -0.829  -3.908  0.368 -0.385 -0.191  0.094 
     D   110   106 6   111     6    51    98   194   216  -9.049  -7.747  -3.544  -4.226  -4.244  -0.319 
    IL   111   111 5   111     6    58   107   198   220  -2.579  -2.842  -0.760  -4.497  -5.274  -4.934  0.000  0.000  0.000  0.000 
    IR   112   112 6   112     5    59   108   198   219  -2.408  -0.496  -5.920  -4.087  -5.193          0.000  0.000  0.000  0.000 
                                             [ MATP   37 ]     17    193 a u - -
    MP   113   112 6   117     6    63   112   196   218  -8.911  -8.850  -0.024  -7.627  -7.906  -8.301 -3.127 -2.349 -3.176  2.549 -3.165 -4.206  1.109 -3.237 -3.105  1.845 -3.613  0.039  0.674 -3.512 -0.844 -2.059 
    ML   114   112 6   117     6    56   104   195   217  -6.250  -6.596  -1.310  -1.005  -6.446  -3.975  0.368 -0.385 -0.191  0.094 
    MR   115   112 6   117     6    56   104   195   216  -6.988  -5.717  -1.625  -5.695  -0.829  -3.908  0.368 -0.385 -0.191  0.094 
     D   116   112 6   117     6    51    98   192   214  -9.049  -7.747  -3.544  -4.226  -4.244  -0.319 
    IL   117   117 5   117     6    58   107   196   218  -2.579  -2.842  -0.760  -4.497  -5.274  -4.934  0.000  0.000  0.000  0.000 
    IR   118   118 6   118     5    58   107   196   217  -2.408  -0.496  -5.920  -4.087  -5.193          0.000  0.000  0.000  0.000 
                                             [ MATP   38 ]     18    192 a u - -
    MP   119   118 6   123     6    62   111   194   216  -8.911  -8.850  -0.024  -7.627  -7.906  -8.301 -3.127 -2.349 -3.176  2.549 -3.165 -4.206  1.109 -3.237 -3.105  1.845 -3.613  0.039  0.674 -3.512 -0.844 -2.059 
    ML   120   118 6   123     6    56   104   193   215  -6.250  -6.596  -1.310  -1.005  -6.446  -3.975  0.368 -0.385 -0.191  0.094 
    MR   121   118 6   123     6    55   103   193   214  -6.988  -5.717  -1.625  -5.695  -0.829  -3.908  0.368 -0.385 -0.191  0.094 
     D   122   118 6   123     6    50    97   190   212  -9.049  -7.747  -3.544  -4.226  -4.244  -0.319 
    IL   123   123 5   123     6    57   106   194   216  -2.579  -2.842  -0.760  -4.497  -5.274  -4.934  0.000  0.000  0.000  0.000 
    IR   124   124 6   124     5    58   106   194   215  -2.408  -0.496  -5.920  -4.087  -5.193          0.000  0.000  0.000  0.000 
                                             [ MATP   39 ]     19    191 a u - -
    MP   125   124 6   129     6    62   109   192   214  -8.911  -8.850  -0.024  -7.627  -7.906  -8.301 -3.127 -2.349 -3.176  2.549 -3.165 -4.206  1.109 -3.237 -3.105  1.845 -3.613  0.039  0.674 -3.512 -0.844 -2.059 
    ML   126   124 6   129     6    55   103   191   213  -6.250  -6.596  -1.310  -1.005  -6.446  -3.975  0.368 -0.385 -0.191  0.094 
    MR   127   124 6   129     6    55   102   191   212  -6.988  -5.717  -1.625  -5.695  -0.829  -3.908  0.368 -0.385 -0.191  0.094 
     D   128   124 6   129     6    50    96   188   210  -9.049  -7.747  -3.544  -4.226  -4.244  -0.319 
    IL   129   129 5   129     6    57   105   192   214  -2.579  -2.842  -0.760  -4.497  -5.274  -4.934  0.000  0.000  0.000  0.000 
    IR   130   130 6   130     5    57   105   192   213  -2.408  -0.496  -5.920  -4.087  -5.193          0.000  0.000  0.000  0.000 
                                             [ MATP   40 ]     20    190 a u - -
    MP   131   130 6   135     6    61   108   190   212  -8.911  -8.850  -0.024  -7.627  -7.906  -8.301 -3.127 -2.349 -3.176  2.549 -3.165 -4.206  1.109 -3.237 -3.105  1.845 -3.613  0.039  0.674 -3.512 -0.844 -2.059 
    ML   132   130 6   135     6    55   102   189   211  -6.250  -6.596  -1.310  -1.005  -6.446  -3.975  0.368 -0.385 -0.191  0.094 
    MR   133   130 6   135     6    54   102   189   210  -6.988  -5.717  -1.625  -5.695  -0.829  -3.908  0.368 -0.385 -0.191  0.094 
     D   134   130 6   135     6    49    96   186   208  -9.049  -7.747  -3.544  -4.226  -4.244  -0.319 
    IL   135   135 5   135     6    56   104   190   212  -2.579  -2.842  -0.760  -4.497  -5.274  -4.934  0.000  0.000  0.000  0.000 
    IR   136   136 6   136     5    57   105   190   211  -2.408  -0.496  -5.920  -4.087  -5.193          0.000  0.000  0.000  0.000 
                                             [ MATP   41 ]     21    189 u a - -
    MP   137   136 6   141     6    60   107   188   210  -8.911  -8.850  -0.024  -7.627  -7.906  -8.301 -3.333 -3.078 -3.251  0.548 -2.408 -3.881  1.893 -3.028 -3.270  1.021 -3.676 -0.985  2.624 -3.501 -0.104 -2.161 
    ML   138   136 6   141     6    54   101   187   209  -6.250  -6.596  -1.310  -1.005  -6.446  -3.975  0.368 -0.385 -0.191  0.094 
    MR   139   136 6   141     6    54   101   187   208  -6.988  -5.717  -1.625  -5.695  -0.829  -3.908  0.368 -0.385 -0.191  0.094 
     D   140   136 6   141     6    49    95   184   206  -9.049  -7.747  -3.544  -4.226  -4.244  -0.319 
    IL   141   141 5   141     6    56   103   188   210  -2.579  -2.842  -0.760  -4.497  -5.274  -4.934  0.000  0.000  0.000  0.000 
    IR   142   142 6   142     5    56   104   188   209  -2.408  -0.496  -5.920  -4.087  -5.193          0.000  0.000  0.000  0.000 
                                             [ MATP   42 ]     22    188 u a - -
    MP   143   142 6   147     6    59   105   186   208  -8.911  -8.850  -0.024  -7.627  -7.906  -8.301 -3.333 -3.078 -3.251  0.548 -2.408 -3.881  1.893 -3.028 -3.270  1.021 -3.676 -0.985  2.624 -3.501 -0.104 -2.161 
    ML   144   142 6   147     6    54   100   185   207  -6.250  -6.596  -1.310  -1.005  -6.446  -3.975  0.368 -0.385 -0.191  0.094 
    MR   145   142 6   147     6    53   100   185   206  -6.988  -5.717  -1.625  -5.695  -0.829  -3.908  0.368 -0.385 -0.191  0.094 
     D   146   142 6   147     6    49    95   182   204  -9.049  -7.747  -3.544  -4.226  -4.244  -0.319 
    IL   147   147 5   147     6    55   102   186   208  -2.579  -2.842  -0.760  -4.497  -5.274  -4.934  0.000  0.000  0.000  0.000 
    IR   148   148 6   148     5    55   102   186   207  -2.408  -0.496  -5.920  -4.087  -5.193          0.000  0.000  0.000  0.000 
                                             [ MATP   43 ]     23    187 a u - -
    MP   149   148 6   153     6    58   103   184   206  -8.911  -8.850  -0.024  -7.627  -7.906  -8.301 -3.127 -2.349 -3.176  2.549 -3.165 -4.206  1.109 -3.237 -3.105  1.845 -3.613  0.039  0.674 -3.512 -0.844 -2.059 
    ML   150   148 6   153     6    53    99   183   205  -6.250  -6.596  -1.310  -1.005  -6.446  -3.975  0.368 -0.385 -0.191  0.094 
    MR   151   148 6   153     6    53    99   183   204  -6.988  -5.717  -1.625  -5.695  -0.829  -3.908  0.368 -0.385 -0.191  0.094 
     D   152   148 6   153     6    48    94   180   202  -9.049  -7.747  -3.544  -4.226  -4.244  -0.319 
    IL   153   153 5   153     6    54   101   184   206  -2.579  -2.842  -0.760  -4.497  -5.274  -4.934  0.000  0.000  0.000  0.000 
    IR   154   154 6   154     5    55   101   184   205  -2.408  -0.496  -5.920  -4.087  -5.193          0.000  0.000  0.000  0.000 
                                             [ MATP   44 ]     24    186 u a - -
    MP   155   154 6   159     6    56   101   182   204  -8.911  -8.850  -0.024  -7.627  -7.906  -8.301 -3.333 -3.078 -3.251  0.548 -2.408 -3.881  1.893 -3.028 -3.270  1.021 -3.676 -0.985  2.624 -3.501 -0.104 -2.161 
    ML   156   154 6   159     6    52    98   181   203  -6.250  -6.596  -1.310  -1.005  -6.446  -3.975  0.368 -0.385 -0.191  0.094 
    MR   157   154 6   159     6    52    98   181   202  -6.988  -5.717  -1.625  -5.695  -0.829  -3.908  0.368 -0.385 -0.191  0.094 
     D   158   154 6   159     6    48    93   178   200  -9.049  -7.747  -3.544  -4.226  -4.244  -0.319 
    IL   159   159 5   159     6    54   100   182   204  -2.579  -2.842  -0.760  -4.497  -5.274  -4.934  0.000  0.000  0.000  0.000 
    IR   160   160 6   160     5    54   100   182   203  -2.408  -0.496  -5.920  -4.087  -5.193          0.000  0.000  0.000  0.000 
                                             [ MATP   45 ]     25    185 a u - -
    MP   161   160 6   165     6    54    99   180   202  -8.911  -8.850  -0.024  -7.627  -7.906  -8.301 -3.127 -2.349 -3.176  2.549 -3.165 -4.206  1.109 -3.237 -3.105  1.845 -3.613  0.039  0.674 -3.512 -0.844 -2.059 
    ML   162   160 6   165     6    51    97   179   201  -6.250  -6.596  -1.310  -1.005  -6.446  -3.975  0.368 -0.385 -0.191  0.094 
    MR   163   160 6   165     6    51    96   179   201  -6.988  -5.717  -1.625  -5.695  -0.829  -3.908  0.368 -0.385 -0.191  0.094 
     D   164   160 6   165     6    47    93   176   198  -9.049  -7.747  -3.544  -4.226  -4.244  -0.319 
    IL   165   165 5   165     6    52    98   180   202  -2.579  -2.842  -0.760  -4.497  -5.274  -4.934  0.000  0.000  0.000  0.000 
    IR   166   166 6   166     5    52    98   180   201  -2.408  -0.496  -5.920  -4.087  -5.193          0.000  0.000  0.000  0.000 
                                             [ MATP   46 ]     26    184 C G - -
    MP   167   166 6   171     6    52    98   178   200  -8.911  -8.850  -0.024  -7.627  -7.906  -8.301 -3.600 -3.379 -3.434  0.276 -2.411 -3.962  3.080 -3.112 -3.466  0.741 -3.812 -1.309  1.176 -3.719 -0.109 -2.344 
    ML   168   166 6   171     6    50    96   177   199  -6.250  -6.596  -1.310  -1.005  -6.446  -3.975  0.368 -0.385 -0.191  0.094 
    MR   169   166 6   171     6    49    95   177   199  -6.988  -5.717  -1.625  -5.695  -0.829  -3.908  0.368 -0.385 -0.191  0.094 
     D   170   166 6   171     6    47    92   175   197  -9.049  -7.747  -3.544  -4.226  -4.244  -0.319 
    IL   171   171 5   171     6    51    96   178   200  -2.579  -2.842  -0.760  -4.497  -5.274  -4.934  0.000  0.000  0.000  0.000 
    IR   172   172 6   172     5    51    96   178   199  -2.408  -0.496  -5.920  -4.087  -5.193          0.000  0.000  0.000  0.000 
                                             [ MATP   47 ]     27    183 u a - -
    MP   173   172 6   177     4    50    96   176   198  -6.362  -6.569  -0.081  -4.983                 -3.333 -3.078 -3.251  0.548 -2.408 -3.881  1.893 -3.028 -3.270  1.021 -3.676 -0.985  2.624 -3.501 -0.104 -2.161 
    ML   174   172 6   177     4    49    94   176   198  -3.758  -3.940  -0.507  -2.670                  0.368 -0.385 -0.191  0.094 
    MR   175   172 6   177     4    48    93   176   198  -4.809  -3.838  -1.706  -0.766                  0.368 -0.385 -0.191  0.094 
     D   176   172 6   177     4    47    92   174   196  -4.568  -4.250  -2.265  -0.520                 
    IL   177   177 5   177     4    50    95   177   199  -1.686  -2.369  -1.117  -4.855                  0.000  0.000  0.000  0.000 
    IR   178   178 6   178     3    49    95   177   198  -1.442  -0.798  -4.142                          0.000  0.000  0.000  0.000 
                                             [ MATL   48 ]     28      - A - - -
    ML   179   178 6   181     3    48    94   174   196  -7.429  -0.030  -6.083                          1.357 -1.347 -1.076 -0.809 
     D   180   178 6   181     3    46    91   172   194  -6.174  -1.687  -0.566                         
    IL   181   181 3   181     3    49    94   176   197  -1.442  -0.798  -4.142                          0.000  0.000  0.000  0.000 
                                             [ MATL   49 ]     29      - A - - -
    ML   182   181 3   184     3    47    93   173   195  -7.429  -0.030  -6.083                          1.357 -1.347 -1.076 -0.809 
     D   183   181 3   184     3    46    91   172   193  -6.174  -1.687  -0.566                         
    IL   184   184 3   184     3    48    93   175   196  -1.442  -0.798  -4.142                          0.000  0.000  0.000  0.000 
                                             [ MATL   50 ]     30      - C - - -
    ML   185   184 3   187     2    46    92   172   194  -7.686  -0.007                                 -0.581  1.064 -1.332 -0.246 
     D   186   184 3   187     2    45    91   171   193  -8.445  -0.004                                 
    IL   187   187 3   187     2    47    92   173   194  -1.823  -0.479                                  0.000  0.000  0.000  0.000 
                                             [ BIF    51 ]      -      - - - - -
     B   188   187 3   294   189    45    91   171   193                                                 
                                             [ BEGR  143 ]      -      - - - - -
     S   189   188 1   190     3     0     0    49    68  -7.429  -0.030  -6.083                         
    IL   190   190 2   190     3     1     1    52    72  -1.442  -0.798  -4.142                          0.000  0.000  0.000  0.000 
                                             [ MATL  144 ]    149      - U - - -
    ML   191   190 2   193     3     1     1    49    68  -7.429  -0.030  -6.083                         -0.578 -0.758 -1.242  1.212 
     D   192   190 2   193     3     0     0    48    67  -6.174  -1.687  -0.566                         
    IL   193   193 3   193     3     1     1    51    71  -1.442  -0.798  -4.142                          0.000  0.000  0.000  0.000 
                                             [ MATL  145 ]    150      - A - - -
    ML   194   193 3   196     5     1     1    48    67  -6.638  -0.054  -6.454  -6.666  -7.558          1.357 -1.347 -1.076 -0.809 
     D   195   193 3   196     5     0     0    47    66  -4.959  -0.803  -4.221  -2.596  -2.508         
    IL   196   196 3   196     5     1     1    48    67  -2.408  -0.496  -4.087  -5.920  -5.193          0.000  0.000  0.000  0.000 
                                             [ MATP  146 ]    151    182 u a - -
    MP   197   196 3   201     6     2     2    47    66  -8.911  -8.850  -0.024  -7.627  -7.906  -8.301 -3.333 -3.078 -3.251  0.548 -2.408 -3.881  1.893 -3.028 -3.270  1.021 -3.676 -0.985  2.624 -3.501 -0.104 -2.161 
    ML   198   196 3   201     6     1     1    45    65  -6.250  -6.596  -1.310  -1.005  -6.446  -3.975  0.368 -0.385 -0.191  0.094 
    MR   199   196 3   201     6     1     1    45    65  -6.988  -5.717  -1.625  -5.695  -0.829  -3.908  0.368 -0.385 -0.191  0.094 
     D   200   196 3   201     6     0     0    43    62  -9.049  -7.747  -3.544  -4.226  -4.244  -0.319 
    IL   201   201 5   201     6     1     1    47    66  -2.579  -2.842  -0.760  -4.497  -5.274  -4.934  0.000  0.000  0.000  0.000 
    IR   202   202 6   202     5     1     1    46    65  -2.408  -0.496  -5.920  -4.087  -5.193          0.000  0.000  0.000  0.000 
                                             [ MATP  147 ]    152    181 G C - -
    MP   203   202 6   207     6     2     2    45    64  -8.911  -8.850  -0.024  -7.627  -7.906  -8.301 -3.734 -2.626 -3.789  0.829 -3.813 -4.250  0.598 -3.917 -3.590  3.252 -4.009 -0.311  0.171 -3.788 -1.397 -2.680 
    ML   204   202 6   207     6     1     1    43    63  -6.250  -6.596  -1.310  -1.005  -6.446  -3.975  0.368 -0.385 -0.191  0.094 
    MR   205   202 6   207     6     1     1    43    63  -6.988  -5.717  -1.625  -5.695  -0.829  -3.908  0.368 -0.385 -0.191  0.094 
     D   206   202 6   207     6     0     0    41    60  -9.049  -7.747  -3.544  -4.226  -4.244  -0.319 
    IL   207   207 5   207     6     1     1    45    64  -2.579  -2.842  -0.760  -4.497  -5.274  -4.934  0.000  0.000  0.000  0.000 
    IR   208   208 6   208     5     1     1    44    63  -2.408  -0.496  -5.920  -4.087  -5.193          0.000  0.000  0.000  0.000 
                                             [ MATP  148 ]    153    180 G C - -
    MP   209   208 6   213     6     2     2    43    62  -8.911  -8.850  -0.024  -7.627  -7.906  -8.301 -3.734 -2.626 -3.789  0.829 -3.813 -4.250  0.598 -3.917 -3.590  3.252 -4.009 -0.311  0.171 -3.788 -1.397 -2.680 
    ML   210   208 6   213     6     1     1    41    61  -6.250  -6.596  -1.310  -1.005  -6.446  -3.975  0.368 -0.385 -0.191  0.094 
    MR   211   208 6   213     6     1     1    41    61  -6.988  -5.717  -1.625  -5.695  -0.829  -3.908  0.368 -0.385 -0.191  0.094 
     D   212   208 6   213     6     0     0    39    58  -9.049  -7.747  -3.544  -4.226  -4.244  -0.319 
    IL   213   213 5   213     6     1     1    43    62  -2.579  -2.842  -0.760  -4.497  -5.274  -4.934  0.000  0.000  0.000  0.000 
    IR   214   214 6   214     5     1     1    42    61  -2.408  -0.496  -5.920  -4.087  -5.193          0.000  0.000  0.000  0.000 
                                             [ MATP  149 ]    154    179 C G - -
    MP   215   214 6   219     6     2     2    41    60  -8.911  -8.850  -0.024  -7.627  -7.906  -8.301 -3.600 -3.379 -3.434  0.276 -2.411 -3.962  3.080 -3.112 -3.466  0.741 -3.812 -1.309  1.176 -3.719 -0.109 -2.344 
    ML   216   214 6   219     6     1     1    40    59  -6.250  -6.596  -1.310  -1.005  -6.446  -3.975  0.368 -0.385 -0.191  0.094 
    MR   217   214 6   219     6     1     1    39    59  -6.988  -5.717  -1.625  -5.695  -0.829  -3.908  0.368 -0.385 -0.191  0.094 
     D   218   214 6   219     6     0     0    37    56  -9.049  -7.747  -3.544  -4.226  -4.244  -0.319 
    IL   219   219 5   219     6     1     1    41    60  -2.579  -2.842  -0.760  -4.497  -5.274  -4.934  0.000  0.000  0.000  0.000 
    IR   220   220 6   220     5     1     1    40    59  -2.408  -0.496  -5.920  -4.087  -5.193          0.000  0.000  0.000  0.000 
                                             [ MATP  150 ]    155    178 u a - -
    MP   221   220 6   225     4     2     2    39    58  -6.336  -7.581  -0.118  -4.035                 -3.333 -3.078 -3.251  0.548 -2.408 -3.881  1.893 -3.028 -3.270  1.021 -3.676 -0.985  2.624 -3.501 -0.104 -2.161 
    ML   222   220 6   225     4     1     1    38    57  -2.408  -4.532  -1.293  -1.473                  0.368 -0.385 -0.191  0.094 
    MR   223   220 6   225     4     1     1    38    57  -4.102 -12.528  -0.390  -2.485                  0.368 -0.385 -0.191  0.094 
     D   224   220 6   225     4     0     0    36    55 -12.737 -14.007  -2.036  -0.404                 
    IL   225   225 5   225     4     1     1    38    58  -2.817  -4.319  -0.613  -2.698                  0.000  0.000  0.000  0.000 
    IR   226   226 6   226     3     1     1    39    58  -1.925  -0.554  -4.164                          0.000  0.000  0.000  0.000 
                                             [ MATR  151 ]      -    177 - G - -
    MR   227   226 6   229     3     1     1    37    56  -7.861  -0.026  -6.179                         -0.485 -1.492  1.256 -0.886 
     D   228   226 6   229     3     0     0    35    54  -6.390  -1.568  -0.620                         
    IR   229   229 3   229     3     1     1    38    57  -1.925  -0.554  -4.164                          0.000  0.000  0.000  0.000 
                                             [ MATR  152 ]      -    176 - U - -
    MR   230   229 3   232     3     1     1    36    55  -7.861  -0.026  -6.179                         -0.578 -0.758 -1.242  1.212 
     D   231   229 3   232     3     0     0    34    53  -6.390  -1.568  -0.620                         
    IR   232   232 3   232     3     1     1    37    56  -1.925  -0.554  -4.164                          0.000  0.000  0.000  0.000 
                                             [ MATR  153 ]      -    175 - C - -
    MR   233   232 3   235     3     1     1    35    54  -7.861  -0.026  -6.179                         -0.581  1.064 -1.332 -0.246 
     D   234   232 3   235     3     0     0    33    52  -6.390  -1.568  -0.620                         
    IR   235   235 3   235     3     1     1    36    55  -1.925  -0.554  -4.164                          0.000  0.000  0.000  0.000 
                                             [ MATR  154 ]      -    174 - A - -
    MR   236   235 3   238     5     1     1    34    53  -6.638  -0.054  -6.454  -6.666  -7.558          1.357 -1.347 -1.076 -0.809 
     D   237   235 3   238     5     0     0    33    52  -5.352  -0.707  -2.978  -4.409  -2.404         
    IR   238   238 3   238     5     1     1    34    53  -2.408  -0.496  -5.920  -4.087  -5.193          0.000  0.000  0.000  0.000 
                                             [ MATP  155 ]    156    173 a u - -
    MP   239   238 3   243     6     2     2    33    52  -8.911  -8.850  -0.024  -7.627  -7.906  -8.301 -3.127 -2.349 -3.176  2.549 -3.165 -4.206  1.109 -3.237 -3.105  1.845 -3.613  0.039  0.674 -3.512 -0.844 -2.059 
    ML   240   238 3   243     6     1     1    31    51  -6.250  -6.596  -1.310  -1.005  -6.446  -3.975  0.368 -0.385 -0.191  0.094 
    MR   241   238 3   243     6     1     1    31    50  -6.988  -5.717  -1.625  -5.695  -0.829  -3.908  0.368 -0.385 -0.191  0.094 
     D   242   238 3   243     6     0     0    29    48  -9.049  -7.747  -3.544  -4.226  -4.244  -0.319 
    IL   243   243 5   243     6     1     1    33    52  -2.579  -2.842  -0.760  -4.497  -5.274  -4.934  0.000  0.000  0.000  0.000 
    IR   244   244 6   244     5     1     1    32    51  -2.408  -0.496  -5.920  -4.087  -5.193          0.000  0.000  0.000  0.000 
                                             [ MATP  156 ]    157    172 u a - -
    MP   245   244 6   249     6     2     2    31    50  -8.911  -8.850  -0.024  -7.627  -7.906  -8.301 -3.333 -3.078 -3.251  0.548 -2.408 -3.881  1.893 -3.028 -3.270  1.021 -3.676 -0.985  2.624 -3.501 -0.104 -2.161 
    ML   246   244 6   249     6     1     1    30    49  -6.250  -6.596  -1.310  -1.005  -6.446  -3.975  0.368 -0.385 -0.191  0.094 
    MR   247   244 6   249     6     1     1    29    49  -6.988  -5.717  -1.625  -5.695  -0.829  -3.908  0.368 -0.385 -0.191  0.094 
     D   248   244 6   249     6     0     0    27    46  -9.049  -7.747  -3.544  -4.226  -4.244  -0.319 
    IL   249   249 5   249     6     1     1    31    50  -2.579  -2.842  -0.760  -4.497  -5.274  -4.934  0.000  0.000  0.000  0.000 
    IR   250   250 6   250     5     1     1    30    49  -2.408  -0.496  -5.920  -4.087  -5.193          0.000  0.000  0.000  0.000 
                                             [ MATP  157 ]    158    171 G C - -
    MP   251   250 6   255     6     2     2    29    48  -8.911  -8.850  -0.024  -7.627  -7.906  -8.301 -3.734 -2.626 -3.789  0.829 -3.813 -4.250  0.598 -3.917 -3.590  3.252 -4.009 -0.311  0.171 -3.788 -1.397 -2.680 
    ML   252   250 6   255     6     1     1    28    47  -6.250  -6.596  -1.310  -1.005  -6.446  -3.975  0.368 -0.385 -0.191  0.094 
    MR   253   250 6   255     6     1     1    28    47  -6.988  -5.717  -1.625  -5.695  -0.829  -3.908  0.368 -0.385 -0.191  0.094 
     D   254   250 6   255     6     0     0    26    45  -9.049  -7.747  -3.544  -4.226  -4.244  -0.319 
    IL   255   255 5   255     6     1     1    29    48  -2.579  -2.842  -0.760  -4.497  -5.274  -4.934  0.000  0.000  0.000  0.000 
    IR   256   256 6   256     5     1     1    28    47  -2.408  -0.496  -5.920  -4.087  -5.193          0.000  0.000  0.000  0.000 
                                             [ MATP  158 ]    159    170 C G - -
    MP   257   256 6   261     4     2     2    27    46  -6.362  -6.569  -0.081  -4.983                 -3.600 -3.379 -3.434  0.276 -2.411 -3.962  3.080 -3.112 -3.466  0.741 -3.812 -1.309  1.176 -3.719 -0.109 -2.344 
    ML   258   256 6   261     4     1     1    27    47  -3.758  -3.940  -0.507  -2.670                  0.368 -0.385 -0.191  0.094 
    MR   259   256 6   261     4     1     1    27    46  -4.809  -3.838  -1.706  -0.766                  0.368 -0.385 -0.191  0.094 
     D   260   256 6   261     4     0     0    26    45  -4.568  -4.250  -2.265  -0.520                 
    IL   261   261 5   261     4     1     1    29    48  -1.686  -2.369  -1.117  -4.855                  0.000  0.000  0.000  0.000 
    IR   262   262 6   262     3     1     1    28    47  -1.442  -0.798  -4.142                          0.000  0.000  0.000  0.000 
                                             [ MATL  159 ]    160      - U - - -
    ML   263   262 6   265     3     1     1    24    43  -7.429  -0.030  -6.083                         -0.578 -0.758 -1.242  1.212 
     D   264   262 6   265     3     0     0    23    42  -6.174  -1.687  -0.566                         
    IL   265   265 3   265     3     1     1    26    46  -1.442  -0.798  -4.142                          0.000  0.000  0.000  0.000 
                                             [ MATL  160 ]    161      - U - - -
    ML   266   265 3   268     3     1     1    23    42  -7.429  -0.030  -6.083                         -0.578 -0.758 -1.242  1.212 
     D   267   265 3   268     3     0     0    22    41  -6.174  -1.687  -0.566                         
    IL   268   268 3   268     3     1     1    25    44  -1.442  -0.798  -4.142                          0.000  0.000  0.000  0.000 
                                             [ MATL  161 ]    162      - A - - -
    ML   269   268 3   271     3     1     1    22    40  -7.429  -0.030  -6.083                          1.357 -1.347 -1.076 -0.809 
     D   270   268 3   271     3     0     0    21    40  -6.174  -1.687  -0.566                         
    IL   271   271 3   271     3     1     1    24    43  -1.442  -0.798  -4.142                          0.000  0.000  0.000  0.000 
                                             [ MATL  162 ]    163      - A - - -
    ML   272   271 3   274     3     1     1    20    39  -7.429  -0.030  -6.083                          1.357 -1.347 -1.076 -0.809 
     D   273   271 3   274     3     0     0    19    38  -6.174  -1.687  -0.566                         
    IL   274   274 3   274     3     1     1    23    42  -1.442  -0.798  -4.142                          0.000  0.000  0.000  0.000 
                                             [ MATL  163 ]    164      - A - - -
    ML   275   274 3   277     3     1     1    19    38  -7.429  -0.030  -6.083                          1.357 -1.347 -1.076 -0.809 
     D   276   274 3   277     3     0     0    18    37  -6.174  -1.687  -0.566                         
    IL   277   277 3   277     3     1     1    22    41  -1.442  -0.798  -4.142                          0.000  0.000  0.000  0.000 
                                             [ MATL  164 ]    165      - A - - -
    ML   278   277 3   280     3     1     1    18    37  -7.429  -0.030  -6.083                          1.357 -1.347 -1.076 -0.809 
     D   279   277 3   280     3     0     0    17    36  -6.174  -1.687  -0.566                         
    IL   280   280 3   280     3     1     1    21    40  -1.442  -0.798  -4.142                          0.000  0.000  0.000  0.000 
                                             [ MATL  165 ]    166      - G - - -
    ML   281   280 3   283     3     1     1    17    35  -7.429  -0.030  -6.083                         -0.485 -1.492  1.256 -0.886 
     D   282   280 3   283     3     0     0    16    35  -6.174  -1.687  -0.566                         
    IL   283   283 3   283     3     1     1    20    39  -1.442  -0.798  -4.142                          0.000  0.000  0.000  0.000 
                                             [ MATL  166 ]    167      - G - - -
    ML   284   283 3   286     3     1     1    15    34  -7.429  -0.030  -6.083                         -0.485 -1.492  1.256 -0.886 
     D   285   283 3   286     3     0     0    15    33  -6.174  -1.687  -0.566                         
    IL   286   286 3   286     3     1     1    19    37  -1.442  -0.798  -4.142                          0.000  0.000  0.000  0.000 
                                             [ MATL  167 ]    168      - U - - -
    ML   287   286 3   289     3     1     1    13    32  -7.429  -0.030  -6.083                         -0.578 -0.758 -1.242  1.212 
     D   288   286 3   289     3     0     0    13    32  -6.174  -1.687  -0.566                         
    IL   289   289 3   289     3     1     1    18    36  -1.442  -0.798  -4.142                          0.000  0.000  0.000  0.000 
                                             [ MATL  168 ]    169      - U - - -
    ML   290   289 3   292     2     1     1     1     1       *   0.000                                 -0.578 -0.758 -1.242  1.212 
     D   291   289 3   292     2     0     0     0     0       *   0.000                                 
    IL   292   292 3   292     2     1     1    13    28  -1.823  -0.479                                  0.000  0.000  0.000  0.000 
                                             [ END   169 ]      -      - - - - -
     E   293   292 3    -1     0     0     0     0     0                                                 
                                             [ BEGL   52 ]      -      - - - - -
     S   294   188 1   295     4    23    62   136   158  -0.054  -6.567  -5.974  -6.614                 
                                             [ MATP   53 ]     31    148 u a - -
    MP   295   294 1   299     6    26    64   136   158  -8.911  -8.850  -0.024  -7.627  -7.906  -8.301 -3.333 -3.078 -3.251  0.548 -2.408 -3.881  1.893 -3.028 -3.270  1.021 -3.676 -0.985  2.624 -3.501 -0.104 -2.161 
    ML   296   294 1   299     6    20    58   135   156  -6.250  -6.596  -1.310  -1.005  -6.446  -3.975  0.368 -0.385 -0.191  0.094 
    MR   297   294 1   299     6    20    57   135   156  -6.988  -5.717  -1.625  -5.695  -0.829  -3.908  0.368 -0.385 -0.191  0.094 
     D   298   294 1   299     6    16    52   132   153  -9.049  -7.747  -3.544  -4.226  -4.244  -0.319 
    IL   299   299 5   299     6    21    60   136   157  -2.579  -2.842  -0.760  -4.497  -5.274  -4.934  0.000  0.000  0.000  0.000 
    IR   300   300 6   300     5    22    60   136   157  -2.408  -0.496  -5.920  -4.087  -5.193          0.000  0.000  0.000  0.000 
                                             [ MATP   54 ]     32    147 u a - -
    MP   301   300 6   305     6    25    63   134   156  -8.911  -8.850  -0.024  -7.627  -7.906  -8.301 -3.333 -3.078 -3.251  0.548 -2.408 -3.881  1.893 -3.028 -3.270  1.021 -3.676 -0.985  2.624 -3.501 -0.104 -2.161 
    ML   302   300 6   305     6    20    57   133   154  -6.250  -6.596  -1.310  -1.005  -6.446  -3.975  0.368 -0.385 -0.191  0.094 
    MR   303   300 6   305     6    20    56   133   154  -6.988  -5.717  -1.625  -5.695  -0.829  -3.908  0.368 -0.385 -0.191  0.094 
     D   304   300 6   305     6    16    51   130   151  -9.049  -7.747  -3.544  -4.226  -4.244  -0.319 
    IL   305   305 5   305     6    21    59   134   155  -2.579  -2.842  -0.760  -4.497  -5.274  -4.934  0.000  0.000  0.000  0.000 
    IR   306   306 6   306     5    21    59   134   155  -2.408  -0.496  -5.920  -4.087  -5.193          0.000  0.000  0.000  0.000 
                                             [ MATP   55 ]     33    146 a u - -
    MP   307   306 6   311     6    25    62   132   154  -8.911  -8.850  -0.024  -7.627  -7.906  -8.301 -3.127 -2.349 -3.176  2.549 -3.165 -4.206  1.109 -3.237 -3.105  1.845 -3.613  0.039  0.674 -3.512 -0.844 -2.059 
    ML   308   306 6   311     6    20    56   131   152  -6.250  -6.596  -1.310  -1.005  -6.446  -3.975  0.368 -0.385 -0.191  0.094 
    MR   309   306 6   311     6    19    56   131   152  -6.988  -5.717  -1.625  -5.695  -0.829  -3.908  0.368 -0.385 -0.191  0.094 
     D   310   306 6   311     6    16    51   128   149  -9.049  -7.747  -3.544  -4.226  -4.244  -0.319 
    IL   311   311 5   311     6    21    58   132   153  -2.579  -2.842  -0.760  -4.497  -5.274  -4.934  0.000  0.000  0.000  0.000 
    IR   312   312 6   312     5    21    58   132   153  -2.408  -0.496  -5.920  -4.087  -5.193          0.000  0.000  0.000  0.000 
                                             [ MATP   56 ]     34    145 u a - -
    MP   313   312 6   317     6    24    60   130   152  -8.911  -8.850  -0.024  -7.627  -7.906  -8.301 -3.333 -3.078 -3.251  0.548 -2.408 -3.881  1.893 -3.028 -3.270  1.021 -3.676 -0.985  2.624 -3.501 -0.104 -2.161 
    ML   314   312 6   317     6    19    56   129   150  -6.250  -6.596  -1.310  -1.005  -6.446  -3.975  0.368 -0.385 -0.191  0.094 
    MR   315   312 6   317     6    19    55   129   150  -6.988  -5.717  -1.625  -5.695  -0.829  -3.908  0.368 -0.385 -0.191  0.094 
     D   316   312 6   317     6    15    50   126   148  -9.049  -7.747  -3.544  -4.226  -4.244  -0.319 
    IL   317   317 5   317     6    20    57   130   151  -2.579  -2.842  -0.760  -4.497  -5.274  -4.934  0.000  0.000  0.000  0.000 
    IR   318   318 6   318     5    21    57   130   151  -2.408  -0.496  -5.920  -4.087  -5.193          0.000  0.000  0.000  0.000 
                                             [ MATP   57 ]     35    144 u a - -
    MP   319   318 6   323     6    23    59   128   150  -8.911  -8.850  -0.024  -7.627  -7.906  -8.301 -3.333 -3.078 -3.251  0.548 -2.408 -3.881  1.893 -3.028 -3.270  1.021 -3.676 -0.985  2.624 -3.501 -0.104 -2.161 
    ML   320   318 6   323     6    19    55   127   148  -6.250  -6.596  -1.310  -1.005  -6.446  -3.975  0.368 -0.385 -0.191  0.094 
    MR   321   318 6   323     6    18    53   127   148  -6.988  -5.717  -1.625  -5.695  -0.829  -3.908  0.368 -0.385 -0.191  0.094 
     D   322   318 6   323     6    15    50   125   146  -9.049  -7.747  -3.544  -4.226  -4.244  -0.319 
    IL   323   323 5   323     6    20    56   128   149  -2.579  -2.842  -0.760  -4.497  -5.274  -4.934  0.000  0.000  0.000  0.000 
    IR   324   324 6   324     5    20    56   128   149  -2.408  -0.496  -5.920  -4.087  -5.193          0.000  0.000  0.000  0.000 
                                             [ MATP   58 ]     36    143 u a - -
    MP   325   324 6   329     6    21    57   126   148  -8.911  -8.850  -0.024  -7.627  -7.906  -8.301 -3.333 -3.078 -3.251  0.548 -2.408 -3.881  1.893 -3.028 -3.270  1.021 -3.676 -0.985  2.624 -3.501 -0.104 -2.161 
    ML   326   324 6   329     6    18    54   125   147  -6.250  -6.596  -1.310  -1.005  -6.446  -3.975  0.368 -0.385 -0.191  0.094 
    MR   327   324 6   329     6    17    52   125   146  -6.988  -5.717  -1.625  -5.695  -0.829  -3.908  0.368 -0.385 -0.191  0.094 
     D   328   324 6   329     6    15    49   123   145  -9.049  -7.747  -3.544  -4.226  -4.244  -0.319 
    IL   329   329 5   329     6    19    55   126   147  -2.579  -2.842  -0.760  -4.497  -5.274  -4.934  0.000  0.000  0.000  0.000 
    IR   330   330 6   330     5    19    55   126   147  -2.408  -0.496  -5.920  -4.087  -5.193          0.000  0.000  0.000  0.000 
                                             [ MATP   59 ]     37    142 a u - -
    MP   331   330 6   335     4    20    55   124   146  -6.362  -6.569  -0.081  -4.983                 -3.127 -2.349 -3.176  2.549 -3.165 -4.206  1.109 -3.237 -3.105  1.845 -3.613  0.039  0.674 -3.512 -0.844 -2.059 
    ML   332   330 6   335     4    17    53   124   146  -3.758  -3.940  -0.507  -2.670                  0.368 -0.385 -0.191  0.094 
    MR   333   330 6   335     4    16    50   124   145  -4.809  -3.838  -1.706  -0.766                  0.368 -0.385 -0.191  0.094 
     D   334   330 6   335     4    14    49   123   144  -4.568  -4.250  -2.265  -0.520                 
    IL   335   335 5   335     4    19    54   126   147  -1.686  -2.369  -1.117  -4.855                  0.000  0.000  0.000  0.000 
    IR   336   336 6   336     3    18    54   125   146  -1.442  -0.798  -4.142                          0.000  0.000  0.000  0.000 
                                             [ MATL   60 ]     38      - U - - -
    ML   337   336 6   339     3    19    54   122   143  -7.429  -0.030  -6.083                         -0.578 -0.758 -1.242  1.212 
     D   338   336 6   339     3    14    48   121   142  -6.174  -1.687  -0.566                         
    IL   339   339 3   339     3    18    53   124   145  -1.442  -0.798  -4.142                          0.000  0.000  0.000  0.000 
                                             [ MATL   61 ]     39      - G - - -
    ML   340   339 3   342     3    18    53   121   142  -7.429  -0.030  -6.083                         -0.485 -1.492  1.256 -0.886 
     D   341   339 3   342     3    13    47   120   141  -6.174  -1.687  -0.566                         
    IL   342   342 3   342     3    17    52   123   144  -1.442  -0.798  -4.142                          0.000  0.000  0.000  0.000 
                                             [ MATL   62 ]     40      - U - - -
    ML   343   342 3   345     3    17    52   120   141  -7.861  -0.026  -6.179                         -0.578 -0.758 -1.242  1.212 
     D   344   342 3   345     3    13    46   119   140  -5.620  -0.734  -1.403                         
    IL   345   345 3   345     3    16    51   121   142  -1.925  -0.554  -4.164                          0.000  0.000  0.000  0.000 
                                             [ MATR   63 ]      -    141 - U - -
    MR   346   345 3   348     5    17    52   119   140  -6.638  -0.054  -6.454  -6.666  -7.558         -0.578 -0.758 -1.242  1.212 
     D   347   345 3   348     5    12    44   118   139  -5.352  -0.707  -2.978  -4.409  -2.404         
    IR   348   348 3   348     5    15    49   119   140  -2.408  -0.496  -5.920  -4.087  -5.193          0.000  0.000  0.000  0.000 
                                             [ MATP   64 ]     41    140 c g - -
    MP   349   348 3   353     6    18    53   118   139  -8.911  -8.850  -0.024  -7.627  -7.906  -8.301 -3.193 -3.044 -3.088  0.529 -2.177 -3.666  2.079 -2.840 -3.123  0.923 -3.509 -1.059  1.392 -3.348  2.000 -2.040 
    ML   350   348 3   353     6    13    46   117   137  -6.250  -6.596  -1.310  -1.005  -6.446  -3.975  0.368 -0.385 -0.191  0.094 
    MR   351   348 3   353     6    13    46   116   137  -6.988  -5.717  -1.625  -5.695  -0.829  -3.908  0.368 -0.385 -0.191  0.094 
     D   352   348 3   353     6    10    41   114   135  -9.049  -7.747  -3.544  -4.226  -4.244  -0.319 
    IL   353   353 5   353     6    14    48   118   139  -2.579  -2.842  -0.760  -4.497  -5.274  -4.934  0.000  0.000  0.000  0.000 
    IR   354   354 6   354     5    15    48   117   138  -2.408  -0.496  -5.920  -4.087  -5.193          0.000  0.000  0.000  0.000 
                                             [ MATP   65 ]     42    139 a u - -
    MP   355   354 6   359     6    18    52   116   137  -8.911  -8.850  -0.024  -7.627  -7.906  -8.301 -3.127 -2.349 -3.176  2.549 -3.165 -4.206  1.109 -3.237 -3.105  1.845 -3.613  0.039  0.674 -3.512 -0.844 -2.059 
    ML   356   354 6   359     6    13    46   115   135  -6.250  -6.596  -1.310  -1.005  -6.446  -3.975  0.368 -0.385 -0.191  0.094 
    MR   357   354 6   359     6    13    45   114   135  -6.988  -5.717  -1.625  -5.695  -0.829  -3.908  0.368 -0.385 -0.191  0.094 
     D   358   354 6   359     6     9    40   112   133  -9.049  -7.747  -3.544  -4.226  -4.244  -0.319 
    IL   359   359 5   359     6    14    47   116   137  -2.579  -2.842  -0.760  -4.497  -5.274  -4.934  0.000  0.000  0.000  0.000 
    IR   360   360 6   360     5    14    48   115   136  -2.408  -0.496  -5.920  -4.087  -5.193          0.000  0.000  0.000  0.000 
                                             [ MATP   66 ]     43    138 a u - -
    MP   361   360 6   365     6    18    50   114   135  -8.911  -8.850  -0.024  -7.627  -7.906  -8.301 -3.127 -2.349 -3.176  2.549 -3.165 -4.206  1.109 -3.237 -3.105  1.845 -3.613  0.039  0.674 -3.512 -0.844 -2.059 
    ML   362   360 6   365     6    13    45   113   133  -6.250  -6.596  -1.310  -1.005  -6.446  -3.975  0.368 -0.385 -0.191  0.094 
    MR   363   360 6   365     6    13    45   112   133  -6.988  -5.717  -1.625  -5.695  -0.829  -3.908  0.368 -0.385 -0.191  0.094 
     D   364   360 6   365     6     9    40   110   131  -9.049  -7.747  -3.544  -4.226  -4.244  -0.319 
    IL   365   365 5   365     6    14    47   114   135  -2.579  -2.842  -0.760  -4.497  -5.274  -4.934  0.000  0.000  0.000  0.000 
    IR   366   366 6   366     5    14    47   113   134  -2.408  -0.496  -5.920  -4.087  -5.193          0.000  0.000  0.000  0.000 
                                             [ MATP   67 ]     44    137 a u - -
    MP   367   366 6   371     6    17    49   112   133  -8.911  -8.850  -0.024  -7.627  -7.906  -8.301 -3.127 -2.349 -3.176  2.549 -3.165 -4.206  1.109 -3.237 -3.105  1.845 -3.613  0.039  0.674 -3.512 -0.844 -2.059 
    ML   368   366 6   371     6    13    44   111   132  -6.250  -6.596  -1.310  -1.005  -6.446  -3.975  0.368 -0.385 -0.191  0.094 
    MR   369   366 6   371     6    12    44   110   131  -6.988  -5.717  -1.625  -5.695  -0.829  -3.908  0.368 -0.385 -0.191  0.094 
     D   370   366 6   371     6     9    39   108   129  -9.049  -7.747  -3.544  -4.226  -4.244  -0.319 
    IL   371   371 5   371     6    14    46   112   133  -2.579  -2.842  -0.760  -4.497  -5.274  -4.934  0.000  0.000  0.000  0.000 
    IR   372   372 6   372     5    14    46   111   132  -2.408  -0.496  -5.920  -4.087  -5.193          0.000  0.000  0.000  0.000 
                                             [ MATP   68 ]     45    136 a u - -
    MP   373   372 6   377     6    16    47   110   131  -8.911  -8.850  -0.024  -7.627  -7.906  -8.301 -3.127 -2.349 -3.176  2.549 -3.165 -4.206  1.109 -3.237 -3.105  1.845 -3.613  0.039  0.674 -3.512 -0.844 -2.059 
    ML   374   372 6   377     6    12    44   109   130  -6.250  -6.596  -1.310  -1.005  -6.446  -3.975  0.368 -0.385 -0.191  0.094 
    MR   375   372 6   377     6    12    43   108   129  -6.988  -5.717  -1.625  -5.695  -0.829  -3.908  0.368 -0.385 -0.191  0.094 
     D   376   372 6   377     6     9    39   106   127  -9.049  -7.747  -3.544  -4.226  -4.244  -0.319 
    IL   377   377 5   377     6    13    45   110   131  -2.579  -2.842  -0.760  -4.497  -5.274  -4.934  0.000  0.000  0.000  0.000 
    IR   378   378 6   378     5    13    45   109   130  -2.408  -0.496  -5.920  -4.087  -5.193          0.000  0.000  0.000  0.000 
                                             [ MATP   69 ]     46    135 G C - -
    MP   379   378 6   383     6    15    45   108   129  -8.911  -8.850  -0.024  -7.627  -7.906  -8.301 -3.734 -2.626 -3.789  0.829 -3.813 -4.250  0.598 -3.917 -3.590  3.252 -4.009 -0.311  0.171 -3.788 -1.397 -2.680 
    ML   380   378 6   383     6    12    43   107   128  -6.250  -6.596  -1.310  -1.005  -6.446  -3.975  0.368 -0.385 -0.191  0.094 
    MR   381   378 6   383     6    11    41   107   128  -6.988  -5.717  -1.625  -5.695  -0.829  -3.908  0.368 -0.385 -0.191  0.094 
     D   382   378 6   383     6     8    39   105   126  -9.049  -7.747  -3.544  -4.226  -4.244  -0.319 
    IL   383   383 5   383     6    13    44   108   129  -2.579  -2.842  -0.760  -4.497  -5.274  -4.934  0.000  0.000  0.000  0.000 
    IR   384   384 6   384     5    13    44   107   128  -2.408  -0.496  -5.920  -4.087  -5.193          0.000  0.000  0.000  0.000 
                                             [ MATP   70 ]     47    134 a u - -
    MP   385   384 6   389     4    13    44   106   127  -6.362  -6.569  -0.081  -4.983                 -3.127 -2.349 -3.176  2.549 -3.165 -4.206  1.109 -3.237 -3.105  1.845 -3.613  0.039  0.674 -3.512 -0.844 -2.059 
    ML   386   384 6   389     4    11    42   106   127  -3.758  -3.940  -0.507  -2.670                  0.368 -0.385 -0.191  0.094 
    MR   387   384 6   389     4     9    40   105   127  -4.809  -3.838  -1.706  -0.766                  0.368 -0.385 -0.191  0.094 
     D   388   384 6   389     4     8    38   104   126  -4.568  -4.250  -2.265  -0.520                 
    IL   389   389 5   389     4    12    43   107   128  -1.686  -2.369  -1.117  -4.855                  0.000  0.000  0.000  0.000 
    IR   390   390 6   390     3    12    42   106   127  -1.442  -0.798  -4.142                          0.000  0.000  0.000  0.000 
                                             [ MATL   71 ]     48      - U - - -
    ML   391   390 6   393     3    12    42   104   125  -7.429  -0.030  -6.083                         -0.578 -0.758 -1.242  1.212 
     D   392   390 6   393     3     8    38   102   123  -6.174  -1.687  -0.566                         
    IL   393   393 3   393     3    11    42   105   126  -1.442  -0.798  -4.142                          0.000  0.000  0.000  0.000 
                                             [ MATL   72 ]     49      - U - - -
    ML   394   393 3   396     3    12    41   103   123  -7.429  -0.030  -6.083                         -0.578 -0.758 -1.242  1.212 
     D   395   393 3   396     3     7    37   101   122  -6.174  -1.687  -0.566                         
    IL   396   396 3   396     3    11    41   104   125  -1.442  -0.798  -4.142                          0.000  0.000  0.000  0.000 
                                             [ MATL   73 ]     50      - U - - -
    ML   397   396 3   399     3    11    40   102   122  -7.429  -0.030  -6.083                         -0.578 -0.758 -1.242  1.212 
     D   398   396 3   399     3     7    36   100   121  -6.174  -1.687  -0.566                         
    IL   399   399 3   399     3    10    40   103   124  -1.442  -0.798  -4.142                          0.000  0.000  0.000  0.000 
                                             [ MATL   74 ]     51      - U - - -
    ML   400   399 3   402     3    11    39   101   121  -7.429  -0.030  -6.083                         -0.578 -0.758 -1.242  1.212 
     D   401   399 3   402     3     7    36    99   120  -6.174  -1.687  -0.566                         
    IL   402   402 3   402     3    10    39   102   123  -1.442  -0.798  -4.142                          0.000  0.000  0.000  0.000 
                                             [ MATL   75 ]     52      - U - - -
    ML   403   402 3   405     3    10    39   100   120  -7.429  -0.030  -6.083                         -0.578 -0.758 -1.242  1.212 
     D   404   402 3   405     3     6    35    98   119  -6.174  -1.687  -0.566                         
    IL   405   405 3   405     3    10    38   101   122  -1.442  -0.798  -4.142                          0.000  0.000  0.000  0.000 
                                             [ MATL   76 ]     53      - U - - -
    ML   406   405 3   408     3    10    38    99   119  -7.429  -0.030  -6.083                         -0.578 -0.758 -1.242  1.212 
     D   407   405 3   408     3     6    34    97   118  -6.174  -1.687  -0.566                         
    IL   408   408 3   408     3     9    38   100   121  -1.442  -0.798  -4.142                          0.000  0.000  0.000  0.000 
                                             [ MATL   77 ]     54      - U - - -
    ML   409   408 3   411     3     9    37    98   118  -7.429  -0.030  -6.083                         -0.578 -0.758 -1.242  1.212 
     D   410   408 3   411     3     5    34    96   117  -6.174  -1.687  -0.566                         
    IL   411   411 3   411     3     9    37    99   120  -1.442  -0.798  -4.142                          0.000  0.000  0.000  0.000 
                                             [ MATL   78 ]     55      - U - - -
    ML   412   411 3   414     3     8    36    96   117  -7.429  -0.030  -6.083                         -0.578 -0.758 -1.242  1.212 
     D   413   411 3   414     3     5    33    95   116  -6.174  -1.687  -0.566                         
    IL   414   414 3   414     3     8    36    98   119  -1.442  -0.798  -4.142                          0.000  0.000  0.000  0.000 
                                             [ MATL   79 ]     56      - A - - -
    ML   415   414 3   417     3     7    35    95   116  -7.429  -0.030  -6.083                          1.357 -1.347 -1.076 -0.809 
     D   416   414 3   417     3     5    33    94   115  -6.174  -1.687  -0.566                         
    IL   417   417 3   417     3     7    35    97   118  -1.442  -0.798  -4.142                          0.000  0.000  0.000  0.000 
                                             [ MATL   80 ]     57      - A - - -
    ML   418   417 3   420     3     6    34    94   115  -7.861  -0.026  -6.179                          1.357 -1.347 -1.076 -0.809 
     D   419   417 3   420     3     4    32    93   114  -5.620  -0.734  -1.403                         
    IL   420   420 3   420     3     6    34    95   116  -1.925  -0.554  -4.164                          0.000  0.000  0.000  0.000 
                                             [ MATR   81 ]      -    133 - C - -
    MR   421   420 3   423     3     5    33    93   114  -7.861  -0.026  -6.179                         -0.581  1.064 -1.332 -0.246 
     D   422   420 3   423     3     4    31    92   113  -6.390  -1.568  -0.620                         
    IR   423   423 3   423     3     6    33    94   115  -1.925  -0.554  -4.164                          0.000  0.000  0.000  0.000 
                                             [ MATR   82 ]      -    132 - C - -
    MR   424   423 3   426     2     4    32    92   113  -7.686  -0.007                                 -0.581  1.064 -1.332 -0.246 
     D   425   423 3   426     2     4    31    92   112  -4.432  -0.068                                 
    IR   426   426 3   426     2     5    32    93   114  -1.823  -0.479                                  0.000  0.000  0.000  0.000 
                                             [ BIF    83 ]      -      - - - - -
     B   427   426 3   464   428     3    31    91   112                                                 
                                             [ BEGR  132 ]      -      - - - - -
     S   428   427 1   429     3     0     0    25    45  -7.429  -0.030  -6.083                         
    IL   429   429 2   429     3     1     1    29    48  -1.442  -0.798  -4.142                          0.000  0.000  0.000  0.000 
                                             [ MATL  133 ]    121      - A - - -
    ML   430   429 2   432     3     1     1    25    44  -7.429  -0.030  -6.083                          1.357 -1.347 -1.076 -0.809 
     D   431   429 2   432     3     0     0    24    43  -6.174  -1.687  -0.566                         
    IL   432   432 3   432     3     1     1    28    47  -1.442  -0.798  -4.142                          0.000  0.000  0.000  0.000 
                                             [ MATL  134 ]    122      - U - - -
    ML   433   432 3   435     3     1     1    24    43  -7.429  -0.030  -6.083                         -0.578 -0.758 -1.242  1.212 
     D   434   432 3   435     3     0     0    23    42  -6.174  -1.687  -0.566                         
    IL   435   435 3   435     3     1     1    27    46  -1.442  -0.798  -4.142                          0.000  0.000  0.000  0.000 
                                             [ MATL  135 ]    123      - A - - -
    ML   436   435 3   438     5     1     1    23    42  -6.638  -0.054  -6.454  -6.666  -7.558          1.357 -1.347 -1.076 -0.809 
     D   437   435 3   438     5     0     0    22    41  -4.959  -0.803  -4.221  -2.596  -2.508         
    IL   438   438 3   438     5     1     1    23    42  -2.408  -0.496  -4.087  -5.920  -5.193          0.000  0.000  0.000  0.000 
                                             [ MATP  136 ]    124    131 G C - -
    MP   439   438 3   443     6     2     2    22    41  -8.911  -8.850  -0.024  -7.627  -7.906  -8.301 -3.734 -2.626 -3.789  0.829 -3.813 -4.250  0.598 -3.917 -3.590  3.252 -4.009 -0.311  0.171 -3.788 -1.397 -2.680 
    ML   440   438 3   443     6     1     1    21    40  -6.250  -6.596  -1.310  -1.005  -6.446  -3.975  0.368 -0.385 -0.191  0.094 
    MR   441   438 3   443     6     1     1    21    40  -6.988  -5.717  -1.625  -5.695  -0.829  -3.908  0.368 -0.385 -0.191  0.094 
     D   442   438 3   443     6     0     0    20    38  -9.049  -7.747  -3.544  -4.226  -4.244  -0.319 
    IL   443   443 5   443     6     1     1    22    41  -2.579  -2.842  -0.760  -4.497  -5.274  -4.934  0.000  0.000  0.000  0.000 
    IR   444   444 6   444     5     1     1    22    40  -2.408  -0.496  -5.920  -4.087  -5.193          0.000  0.000  0.000  0.000 
                                             [ MATP  137 ]    125    130 G C - -
    MP   445   444 6   449     4     2     2    20    39  -6.362  -6.569  -0.081  -4.983                 -3.734 -2.626 -3.789  0.829 -3.813 -4.250  0.598 -3.917 -3.590  3.252 -4.009 -0.311  0.171 -3.788 -1.397 -2.680 
    ML   446   444 6   449     4     1     1    21    40  -3.758  -3.940  -0.507  -2.670                  0.368 -0.385 -0.191  0.094 
    MR   447   444 6   449     4     1     1    20    39  -4.809  -3.838  -1.706  -0.766                  0.368 -0.385 -0.191  0.094 
     D   448   444 6   449     4     0     0    19    38  -4.568  -4.250  -2.265  -0.520                 
    IL   449   449 5   449     4     1     1    22    41  -1.686  -2.369  -1.117  -4.855                  0.000  0.000  0.000  0.000 
    IR   450   450 6   450     3     1     1    21    40  -1.442  -0.798  -4.142                          0.000  0.000  0.000  0.000 
                                             [ MATL  138 ]    126      - U - - -
    ML   451   450 6   453     3     1     1    17    35  -7.429  -0.030  -6.083                         -0.578 -0.758 -1.242  1.212 
     D   452   450 6   453     3     0     0    16    35  -6.174  -1.687  -0.566                         
    IL   453   453 3   453     3     1     1    20    39  -1.442  -0.798  -4.142                          0.000  0.000  0.000  0.000 
                                             [ MATL  139 ]    127      - U - - -
    ML   454   453 3   456     3     1     1    15    34  -7.429  -0.030  -6.083                         -0.578 -0.758 -1.242  1.212 
     D   455   453 3   456     3     0     0    15    33  -6.174  -1.687  -0.566                         
    IL   456   456 3   456     3     1     1    19    37  -1.442  -0.798  -4.142                          0.000  0.000  0.000  0.000 
                                             [ MATL  140 ]    128      - U - - -
    ML   457   456 3   459     3     1     1    13    32  -7.429  -0.030  -6.083                         -0.578 -0.758 -1.242  1.212 
     D   458   456 3   459     3     0     0    13    32  -6.174  -1.687  -0.566                         
    IL   459   459 3   459     3     1     1    18    36  -1.442  -0.798  -4.142                          0.000  0.000  0.000  0.000 
                                             [ MATL  141 ]    129      - U - - -
    ML   460   459 3   462     2     1     1     1     1       *   0.000                                 -0.578 -0.758 -1.242  1.212 
     D   461   459 3   462     2     0     0     0     0       *   0.000                                 
    IL   462   462 3   462     2     1     1    13    28  -1.823  -0.479                                  0.000  0.000  0.000  0.000 
                                             [ END   142 ]      -      - - - - -
     E   463   462 3    -1     0     0     0     0     0                                                 
                                             [ BEGL   84 ]      -      - - - - -
     S   464   427 1   465     4     0    21    80   100  -0.054  -6.567  -5.974  -6.614                 
                                             [ MATP   85 ]     58    120 u a - -
    MP   465   464 1   469     6     2    23    80   100  -8.911  -8.850  -0.024  -7.627  -7.906  -8.301 -3.333 -3.078 -3.251  0.548 -2.408 -3.881  1.893 -3.028 -3.270  1.021 -3.676 -0.985  2.624 -3.501 -0.104 -2.161 
    ML   466   464 1   469     6     1    18    78    98  -6.250  -6.596  -1.310  -1.005  -6.446  -3.975  0.368 -0.385 -0.191  0.094 
    MR   467   464 1   469     6     1    17    78    98  -6.988  -5.717  -1.625  -5.695  -0.829  -3.908  0.368 -0.385 -0.191  0.094 
     D   468   464 1   469     6     0    13    76    96  -9.049  -7.747  -3.544  -4.226  -4.244  -0.319 
    IL   469   469 5   469     6     1    19    79   100  -2.579  -2.842  -0.760  -4.497  -5.274  -4.934  0.000  0.000  0.000  0.000 
    IR   470   470 6   470     5     1    20    79    99  -2.408  -0.496  -5.920  -4.087  -5.193          0.000  0.000  0.000  0.000 
                                             [ MATP   86 ]     59    119 C G - -
    MP   471   470 6   475     6     2    21    78    98  -8.911  -8.850  -0.024  -7.627  -7.906  -8.301 -3.600 -3.379 -3.434  0.276 -2.411 -3.962  3.080 -3.112 -3.466  0.741 -3.812 -1.309  1.176 -3.719 -0.109 -2.344 
    ML   472   470 6   475     6     1    17    76    97  -6.250  -6.596  -1.310  -1.005  -6.446  -3.975  0.368 -0.385 -0.191  0.094 
    MR   473   470 6   475     6     1    16    76    96  -6.988  -5.717  -1.625  -5.695  -0.829  -3.908  0.368 -0.385 -0.191  0.094 
     D   474   470 6   475     6     0    13    74    94  -9.049  -7.747  -3.544  -4.226  -4.244  -0.319 
    IL   475   475 5   475     6     1    19    77    98  -2.579  -2.842  -0.760  -4.497  -5.274  -4.934  0.000  0.000  0.000  0.000 
    IR   476   476 6   476     5     1    19    77    97  -2.408  -0.496  -5.920  -4.087  -5.193          0.000  0.000  0.000  0.000 
                                             [ MATP   87 ]     60    118 u a - -
    MP   477   476 6   481     6     2    20    76    96  -8.911  -8.850  -0.024  -7.627  -7.906  -8.301 -3.333 -3.078 -3.251  0.548 -2.408 -3.881  1.893 -3.028 -3.270  1.021 -3.676 -0.985  2.624 -3.501 -0.104 -2.161 
    ML   478   476 6   481     6     1    16    75    95  -6.250  -6.596  -1.310  -1.005  -6.446  -3.975  0.368 -0.385 -0.191  0.094 
    MR   479   476 6   481     6     1    15    75    95  -6.988  -5.717  -1.625  -5.695  -0.829  -3.908  0.368 -0.385 -0.191  0.094 
     D   480   476 6   481     6     0    12    73    93  -9.049  -7.747  -3.544  -4.226  -4.244  -0.319 
    IL   481   481 5   481     6     1    18    75    96  -2.579  -2.842  -0.760  -4.497  -5.274  -4.934  0.000  0.000  0.000  0.000 
    IR   482   482 6   482     5     1    17    75    95  -2.408  -0.496  -5.920  -4.087  -5.193          0.000  0.000  0.000  0.000 
                                             [ MATP   88 ]     61    117 a u - -
    MP   483   482 6   487     4     2    18    74    94  -6.362  -6.569  -0.081  -4.983                 -3.127 -2.349 -3.176  2.549 -3.165 -4.206  1.109 -3.237 -3.105  1.845 -3.613  0.039  0.674 -3.512 -0.844 -2.059 
    ML   484   482 6   487     4     1    15    74    94  -3.758  -3.940  -0.507  -2.670                  0.368 -0.385 -0.191  0.094 
    MR   485   482 6   487     4     1    13    73    94  -4.809  -3.838  -1.706  -0.766                  0.368 -0.385 -0.191  0.094 
     D   486   482 6   487     4     0    12    72    93  -4.568  -4.250  -2.265  -0.520                 
    IL   487   487 5   487     4     1    17    75    95  -1.686  -2.369  -1.117  -4.855                  0.000  0.000  0.000  0.000 
    IR   488   488 6   488     3     1    16    74    94  -1.442  -0.798  -4.142                          0.000  0.000  0.000  0.000 
                                             [ MATL   89 ]     62      - G - - -
    ML   489   488 6   491     3     1    16    71    91  -7.429  -0.030  -6.083                         -0.485 -1.492  1.256 -0.886 
     D   490   488 6   491     3     0    11    70    90  -6.174  -1.687  -0.566                         
    IL   491   491 3   491     3     1    16    73    93  -1.442  -0.798  -4.142                          0.000  0.000  0.000  0.000 
                                             [ MATL   90 ]     63      - A - - -
    ML   492   491 3   494     3     1    16    70    90  -7.861  -0.026  -6.179                          1.357 -1.347 -1.076 -0.809 
     D   493   491 3   494     3     0    11    69    89  -5.620  -0.734  -1.403                         
    IL   494   494 3   494     3     1    15    71    91  -1.925  -0.554  -4.164                          0.000  0.000  0.000  0.000 
                                             [ MATR   91 ]      -    116 - G - -
    MR   495   494 3   497     3     1    15    69    89  -7.861  -0.026  -6.179                         -0.485 -1.492  1.256 -0.886 
     D   496   494 3   497     3     0     9    68    88  -6.390  -1.568  -0.620                         
    IR   497   497 3   497     3     1    14    70    90  -1.925  -0.554  -4.164                          0.000  0.000  0.000  0.000 
                                             [ MATR   92 ]      -    115 - G - -
    MR   498   497 3   500     5     1    15    68    88  -6.638  -0.054  -6.454  -6.666  -7.558         -0.485 -1.492  1.256 -0.886 
     D   499   497 3   500     5     0     8    67    87  -5.352  -0.707  -2.978  -4.409  -2.404         
    IR   500   500 3   500     5     1    12    69    88  -2.408  -0.496  -5.920  -4.087  -5.193          0.000  0.000  0.000  0.000 
                                             [ MATP   93 ]     64    114 C G - -
    MP   501   500 3   505     6     2    16    67    87  -8.911  -8.850  -0.024  -7.627  -7.906  -8.301 -3.600 -3.379 -3.434  0.276 -2.411 -3.962  3.080 -3.112 -3.466  0.741 -3.812 -1.309  1.176 -3.719 -0.109 -2.344 
    ML   502   500 3   505     6     1    10    66    86  -6.250  -6.596  -1.310  -1.005  -6.446  -3.975  0.368 -0.385 -0.191  0.094 
    MR   503   500 3   505     6     1    10    66    85  -6.988  -5.717  -1.625  -5.695  -0.829  -3.908  0.368 -0.385 -0.191  0.094 
     D   504   500 3   505     6     0     6    63    83  -9.049  -7.747  -3.544  -4.226  -4.244  -0.319 
    IL   505   505 5   505     6     1    12    67    87  -2.579  -2.842  -0.760  -4.497  -5.274  -4.934  0.000  0.000  0.000  0.000 
    IR   506   506 6   506     5     1    12    67    86  -2.408  -0.496  -5.920  -4.087  -5.193          0.000  0.000  0.000  0.000 
                                             [ MATP   94 ]     65    113 a u - -
    MP   507   506 6   511     6     2    15    65    85  -8.911  -8.850  -0.024  -7.627  -7.906  -8.301 -3.127 -2.349 -3.176  2.549 -3.165 -4.206  1.109 -3.237 -3.105  1.845 -3.613  0.039  0.674 -3.512 -0.844 -2.059 
    ML   508   506 6   511     6     1    10    64    84  -6.250  -6.596  -1.310  -1.005  -6.446  -3.975  0.368 -0.385 -0.191  0.094 
    MR   509   506 6   511     6     1    10    64    83  -6.988  -5.717  -1.625  -5.695  -0.829  -3.908  0.368 -0.385 -0.191  0.094 
     D   510   506 6   511     6     0     6    61    81  -9.049  -7.747  -3.544  -4.226  -4.244  -0.319 
    IL   511   511 5   511     6     1    11    65    85  -2.579  -2.842  -0.760  -4.497  -5.274  -4.934  0.000  0.000  0.000  0.000 
    IR   512   512 6   512     5     1    11    65    84  -2.408  -0.496  -5.920  -4.087  -5.193          0.000  0.000  0.000  0.000 
                                             [ MATP   95 ]     66    112 a u - -
    MP   513   512 6   517     6     2    13    63    83  -8.911  -8.850  -0.024  -7.627  -7.906  -8.301 -3.127 -2.349 -3.176  2.549 -3.165 -4.206  1.109 -3.237 -3.105  1.845 -3.613  0.039  0.674 -3.512 -0.844 -2.059 
    ML   514   512 6   517     6     1     9    62    82  -6.250  -6.596  -1.310  -1.005  -6.446  -3.975  0.368 -0.385 -0.191  0.094 
    MR   515   512 6   517     6     1     9    62    81  -6.988  -5.717  -1.625  -5.695  -0.829  -3.908  0.368 -0.385 -0.191  0.094 
     D   516   512 6   517     6     0     5    59    79  -9.049  -7.747  -3.544  -4.226  -4.244  -0.319 
    IL   517   517 5   517     6     1    11    63    83  -2.579  -2.842  -0.760  -4.497  -5.274  -4.934  0.000  0.000  0.000  0.000 
    IR   518   518 6   518     5     1    11    63    82  -2.408  -0.496  -5.920  -4.087  -5.193          0.000  0.000  0.000  0.000 
                                             [ MATP   96 ]     67    111 c g - -
    MP   519   518 6   523     6     2    11    61    81  -8.911  -8.850  -0.024  -7.627  -7.906  -8.301 -3.193 -3.044 -3.088  0.529 -2.177 -3.666  2.079 -2.840 -3.123  0.923 -3.509 -1.059  1.392 -3.348  2.000 -2.040 
    ML   520   518 6   523     6     1     8    60    80  -6.250  -6.596  -1.310  -1.005  -6.446  -3.975  0.368 -0.385 -0.191  0.094 
    MR   521   518 6   523     6     1     8    60    80  -6.988  -5.717  -1.625  -5.695  -0.829  -3.908  0.368 -0.385 -0.191  0.094 
     D   522   518 6   523     6     0     5    57    77  -9.049  -7.747  -3.544  -4.226  -4.244  -0.319 
    IL   523   523 5   523     6     1    10    61    81  -2.579  -2.842  -0.760  -4.497  -5.274  -4.934  0.000  0.000  0.000  0.000 
    IR   524   524 6   524     5     1    10    61    80  -2.408  -0.496  -5.920  -4.087  -5.193          0.000  0.000  0.000  0.000 
                                             [ MATP   97 ]     68    110 a u - -
    MP   525   524 6   529     6     2     9    59    79  -8.911  -8.850  -0.024  -7.627  -7.906  -8.301 -3.127 -2.349 -3.176  2.549 -3.165 -4.206  1.109 -3.237 -3.105  1.845 -3.613  0.039  0.674 -3.512 -0.844 -2.059 
    ML   526   524 6   529     6     1     7    58    78  -6.250  -6.596  -1.310  -1.005  -6.446  -3.975  0.368 -0.385 -0.191  0.094 
    MR   527   524 6   529     6     1     7    58    78  -6.988  -5.717  -1.625  -5.695  -0.829  -3.908  0.368 -0.385 -0.191  0.094 
     D   528   524 6   529     6     0     5    56    76  -9.049  -7.747  -3.544  -4.226  -4.244  -0.319 
    IL   529   529 5   529     6     1     8    59    79  -2.579  -2.842  -0.760  -4.497  -5.274  -4.934  0.000  0.000  0.000  0.000 
    IR   530   530 6   530     5     1     8    59    78  -2.408  -0.496  -5.920  -4.087  -5.193          0.000  0.000  0.000  0.000 
                                             [ MATP   98 ]     69    109 c g - -
    MP   531   530 6   535     4     2     7    57    77  -6.336  -7.581  -0.118  -4.035                 -3.193 -3.044 -3.088  0.529 -2.177 -3.666  2.079 -2.840 -3.123  0.923 -3.509 -1.059  1.392 -3.348  2.000 -2.040 
    ML   532   530 6   535     4     1     6    57    77  -2.408  -4.532  -1.293  -1.473                  0.368 -0.385 -0.191  0.094 
    MR   533   530 6   535     4     1     6    56    76  -4.102 -12.528  -0.390  -2.485                  0.368 -0.385 -0.191  0.094 
     D   534   530 6   535     4     0     5    55    74 -12.737 -14.007  -2.036  -0.404                 
    IL   535   535 5   535     4     1     6    57    77  -2.817  -4.319  -0.613  -2.698                  0.000  0.000  0.000  0.000 
    IR   536   536 6   536     3     1     7    57    77  -1.925  -0.554  -4.164                          0.000  0.000  0.000  0.000 
                                             [ MATR   99 ]      -    108 - U - -
    MR   537   536 6   539     2     1     5    55    75  -7.686  -0.007                                 -0.578 -0.758 -1.242  1.212 
     D   538   536 6   539     2     0     4    54    74  -4.432  -0.068                                 
    IR   539   539 3   539     2     1     6    56    76  -1.823  -0.479                                  0.000  0.000  0.000  0.000 
                                             [ BIF   100 ]      -      - - - - -
     B   540   539 3   541   600     0     4    54    74                                                 
                                             [ BEGL  101 ]      -      - - - - -
     S   541   540 1   542     4     0     0    34    53  -0.054  -6.567  -5.974  -6.614                 
                                             [ MATP  102 ]     70     88 a u - -
    MP   542   541 1   546     6     2     2    34    53  -8.911  -8.850  -0.024  -7.627  -7.906  -8.301 -3.127 -2.349 -3.176  2.549 -3.165 -4.206  1.109 -3.237 -3.105  1.845 -3.613  0.039  0.674 -3.512 -0.844 -2.059 
    ML   543   541 1   546     6     1     1    33    52  -6.250  -6.596  -1.310  -1.005  -6.446  -3.975  0.368 -0.385 -0.191  0.094 
    MR   544   541 1   546     6     1     1    33    52  -6.988  -5.717  -1.625  -5.695  -0.829  -3.908  0.368 -0.385 -0.191  0.094 
     D   545   541 1   546     6     0     0    30    50  -9.049  -7.747  -3.544  -4.226  -4.244  -0.319 
    IL   546   546 5   546     6     1     1    34    53  -2.579  -2.842  -0.760  -4.497  -5.274  -4.934  0.000  0.000  0.000  0.000 
    IR   547   547 6   547     5     1     1    33    53  -2.408  -0.496  -5.920  -4.087  -5.193          0.000  0.000  0.000  0.000 
                                             [ MATP  103 ]     71     87 C G - -
    MP   548   547 6   552     6     2     2    32    51  -8.911  -8.850  -0.024  -7.627  -7.906  -8.301 -3.600 -3.379 -3.434  0.276 -2.411 -3.962  3.080 -3.112 -3.466  0.741 -3.812 -1.309  1.176 -3.719 -0.109 -2.344 
    ML   549   547 6   552     6     1     1    31    51  -6.250  -6.596  -1.310  -1.005  -6.446  -3.975  0.368 -0.385 -0.191  0.094 
    MR   550   547 6   552     6     1     1    31    50  -6.988  -5.717  -1.625  -5.695  -0.829  -3.908  0.368 -0.385 -0.191  0.094 
     D   551   547 6   552     6     0     0    29    49  -9.049  -7.747  -3.544  -4.226  -4.244  -0.319 
    IL   552   552 5   552     6     1     1    32    51  -2.579  -2.842  -0.760  -4.497  -5.274  -4.934  0.000  0.000  0.000  0.000 
    IR   553   553 6   553     5     1     1    31    51  -2.408  -0.496  -5.920  -4.087  -5.193          0.000  0.000  0.000  0.000 
                                             [ MATP  104 ]     72     86 a u - -
    MP   554   553 6   558     4     2     2    30    49  -6.362  -6.569  -0.081  -4.983                 -3.127 -2.349 -3.176  2.549 -3.165 -4.206  1.109 -3.237 -3.105  1.845 -3.613  0.039  0.674 -3.512 -0.844 -2.059 
    ML   555   553 6   558     4     1     1    30    50  -3.758  -3.940  -0.507  -2.670                  0.368 -0.385 -0.191  0.094 
    MR   556   553 6   558     4     1     1    30    49  -4.809  -3.838  -1.706  -0.766                  0.368 -0.385 -0.191  0.094 
     D   557   553 6   558     4     0     0    29    48  -4.568  -4.250  -2.265  -0.520                 
    IL   558   558 5   558     4     1     1    32    51  -1.686  -2.369  -1.117  -4.855                  0.000  0.000  0.000  0.000 
    IR   559   559 6   559     3     1     1    31    50  -1.442  -0.798  -4.142                          0.000  0.000  0.000  0.000 
                                             [ MATL  105 ]     73      - A - - -
    ML   560   559 6   562     3     1     1    27    46  -7.861  -0.026  -6.179                          1.357 -1.347 -1.076 -0.809 
     D   561   559 6   562     3     0     0    26    45  -5.620  -0.734  -1.403                         
    IL   562   562 3   562     3     1     1    28    47  -1.925  -0.554  -4.164                          0.000  0.000  0.000  0.000 
                                             [ MATR  106 ]      -     85 - A - -
    MR   563   562 3   565     5     1     1    26    45  -6.638  -0.054  -6.454  -6.666  -7.558          1.357 -1.347 -1.076 -0.809 
     D   564   562 3   565     5     0     0    25    44  -5.352  -0.707  -2.978  -4.409  -2.404         
    IR   565   565 3   565     5     1     1    27    45  -2.408  -0.496  -5.920  -4.087  -5.193          0.000  0.000  0.000  0.000 
                                             [ MATP  107 ]     74     84 G C - -
    MP   566   565 3   570     6     2     2    25    44  -8.911  -8.850  -0.024  -7.627  -7.906  -8.301 -3.734 -2.626 -3.789  0.829 -3.813 -4.250  0.598 -3.917 -3.590  3.252 -4.009 -0.311  0.171 -3.788 -1.397 -2.680 
    ML   567   565 3   570     6     1     1    24    43  -6.250  -6.596  -1.310  -1.005  -6.446  -3.975  0.368 -0.385 -0.191  0.094 
    MR   568   565 3   570     6     1     1    24    43  -6.988  -5.717  -1.625  -5.695  -0.829  -3.908  0.368 -0.385 -0.191  0.094 
     D   569   565 3   570     6     0     0    22    41  -9.049  -7.747  -3.544  -4.226  -4.244  -0.319 
    IL   570   570 5   570     6     1     1    25    44  -2.579  -2.842  -0.760  -4.497  -5.274  -4.934  0.000  0.000  0.000  0.000 
    IR   571   571 6   571     5     1     1    25    44  -2.408  -0.496  -5.920  -4.087  -5.193          0.000  0.000  0.000  0.000 
                                             [ MATP  108 ]     75     83 C G - -
    MP   572   571 6   576     6     2     2    23    42  -8.911  -8.850  -0.024  -7.627  -7.906  -8.301 -3.600 -3.379 -3.434  0.276 -2.411 -3.962  3.080 -3.112 -3.466  0.741 -3.812 -1.309  1.176 -3.719 -0.109 -2.344 
    ML   573   571 6   576     6     1     1    23    41  -6.250  -6.596  -1.310  -1.005  -6.446  -3.975  0.368 -0.385 -0.191  0.094 
    MR   574   571 6   576     6     1     1    22    41  -6.988  -5.717  -1.625  -5.695  -0.829  -3.908  0.368 -0.385 -0.191  0.094 
     D   575   571 6   576     6     0     0    21    40  -9.049  -7.747  -3.544  -4.226  -4.244  -0.319 
    IL   576   576 5   576     6     1     1    23    42  -2.579  -2.842  -0.760  -4.497  -5.274  -4.934  0.000  0.000  0.000  0.000 
    IR   577   577 6   577     5     1     1    23    42  -2.408  -0.496  -5.920  -4.087  -5.193          0.000  0.000  0.000  0.000 
                                             [ MATP  109 ]     76     82 C G - -
    MP   578   577 6   582     4     2     2    21    40  -6.362  -6.569  -0.081  -4.983                 -3.600 -3.379 -3.434  0.276 -2.411 -3.962  3.080 -3.112 -3.466  0.741 -3.812 -1.309  1.176 -3.719 -0.109 -2.344 
    ML   579   577 6   582     4     1     1    22    41  -3.758  -3.940  -0.507  -2.670                  0.368 -0.385 -0.191  0.094 
    MR   580   577 6   582     4     1     1    21    40  -4.809  -3.838  -1.706  -0.766                  0.368 -0.385 -0.191  0.094 
     D   581   577 6   582     4     0     0    20    39  -4.568  -4.250  -2.265  -0.520                 
    IL   582   582 5   582     4     1     1    23    42  -1.686  -2.369  -1.117  -4.855                  0.000  0.000  0.000  0.000 
    IR   583   583 6   583     3     1     1    22    41  -1.442  -0.798  -4.142                          0.000  0.000  0.000  0.000 
                                             [ MATL  110 ]     77      - A - - -
    ML   584   583 6   586     3     1     1    18    37  -7.429  -0.030  -6.083                          1.357 -1.347 -1.076 -0.809 
     D   585   583 6   586     3     0     0    17    36  -6.174  -1.687  -0.566                         
    IL   586   586 3   586     3     1     1    21    40  -1.442  -0.798  -4.142                          0.000  0.000  0.000  0.000 
                                             [ MATL  111 ]     78      - A - - -
    ML   587   586 3   589     3     1     1    17    35  -7.429  -0.030  -6.083                          1.357 -1.347 -1.076 -0.809 
     D   588   586 3   589     3     0     0    16    35  -6.174  -1.687  -0.566                         
    IL   589   589 3   589     3     1     1    20    39  -1.442  -0.798  -4.142                          0.000  0.000  0.000  0.000 
                                             [ MATL  112 ]     79      - A - - -
    ML   590   589 3   592     3     1     1    15    34  -7.429  -0.030  -6.083                          1.357 -1.347 -1.076 -0.809 
     D   591   589 3   592     3     0     0    15    33  -6.174  -1.687  -0.566                         
    IL   592   592 3   592     3     1     1    19    37  -1.442  -0.798  -4.142                          0.000  0.000  0.000  0.000 
                                             [ MATL  113 ]     80      - G - - -
    ML   593   592 3   595     3     1     1    13    32  -7.429  -0.030  -6.083                         -0.485 -1.492  1.256 -0.886 
     D   594   592 3   595     3     0     0    13    32  -6.174  -1.687  -0.566                         
    IL   595   595 3   595     3     1     1    18    36  -1.442  -0.798  -4.142                          0.000  0.000  0.000  0.000 
                                             [ MATL  114 ]     81      - U - - -
    ML   596   595 3   598     2     1     1     1     1       *   0.000                                 -0.578 -0.758 -1.242  1.212 
     D   597   595 3   598     2     0     0     0     0       *   0.000                                 
    IL   598   598 3   598     2     1     1    13    28  -1.823  -0.479                                  0.000  0.000  0.000  0.000 
                                             [ END   115 ]      -      - - - - -
     E   599   598 3    -1     0     0     0     0     0                                                 
                                             [ BEGR  116 ]      -      - - - - -
     S   600   540 1   601     3     0     0    34    53  -7.429  -0.030  -6.083                         
    IL   601   601 2   601     3     1     1    37    56  -1.442  -0.798  -4.142                          0.000  0.000  0.000  0.000 
                                             [ MATL  117 ]     89      - U - - -
    ML   602   601 2   604     3     1     1    34    53  -7.429  -0.030  -6.083                         -0.578 -0.758 -1.242  1.212 
     D   603   601 2   604     3     0     0    32    52  -6.174  -1.687  -0.566                         
    IL   604   604 3   604     3     1     1    36    55  -1.442  -0.798  -4.142                          0.000  0.000  0.000  0.000 
                                             [ MATL  118 ]     90      - U - - -
    ML   605   604 3   607     3     1     1    32    52  -7.429  -0.030  -6.083                         -0.578 -0.758 -1.242  1.212 
     D   606   604 3   607     3     0     0    31    50  -6.174  -1.687  -0.566                         
    IL   607   607 3   607     3     1     1    35    54  -1.442  -0.798  -4.142                          0.000  0.000  0.000  0.000 
                                             [ MATL  119 ]     91      - U - - -
    ML   608   607 3   610     3     1     1    31    50  -7.429  -0.030  -6.083                         -0.578 -0.758 -1.242  1.212 
     D   609   607 3   610     3     0     0    30    49  -6.174  -1.687  -0.566                         
    IL   610   610 3   610     3     1     1    34    53  -1.442  -0.798  -4.142                          0.000  0.000  0.000  0.000 
                                             [ MATL  120 ]     92      - G - - -
    ML   611   610 3   613     3     1     1    30    49  -7.429  -0.030  -6.083                         -0.485 -1.492  1.256 -0.886 
     D   612   610 3   613     3     0     0    29    48  -6.174  -1.687  -0.566                         
    IL   613   613 3   613     3     1     1    33    52  -1.442  -0.798  -4.142                          0.000  0.000  0.000  0.000 
                                             [ MATL  121 ]     93      - U - - -
    ML   614   613 3   616     5     1     1    29    48  -6.638  -0.054  -6.454  -6.666  -7.558         -0.578 -0.758 -1.242  1.212 
     D   615   613 3   616     5     0     0    28    47  -4.959  -0.803  -4.221  -2.596  -2.508         
    IL   616   616 3   616     5     1     1    29    48  -2.408  -0.496  -4.087  -5.920  -5.193          0.000  0.000  0.000  0.000 
                                             [ MATP  122 ]     94    107 G C - -
    MP   617   616 3   621     6     2     2    28    47  -8.911  -8.850  -0.024  -7.627  -7.906  -8.301 -3.734 -2.626 -3.789  0.829 -3.813 -4.250  0.598 -3.917 -3.590  3.252 -4.009 -0.311  0.171 -3.788 -1.397 -2.680 
    ML   618   616 3   621     6     1     1    27    45  -6.250  -6.596  -1.310  -1.005  -6.446  -3.975  0.368 -0.385 -0.191  0.094 
    MR   619   616 3   621     6     1     1    27    45  -6.988  -5.717  -1.625  -5.695  -0.829  -3.908  0.368 -0.385 -0.191  0.094 
     D   620   616 3   621     6     0     0    24    43  -9.049  -7.747  -3.544  -4.226  -4.244  -0.319 
    IL   621   621 5   621     6     1     1    28    47  -2.579  -2.842  -0.760  -4.497  -5.274  -4.934  0.000  0.000  0.000  0.000 
    IR   622   622 6   622     5     1     1    27    46  -2.408  -0.496  -5.920  -4.087  -5.193          0.000  0.000  0.000  0.000 
                                             [ MATP  123 ]     95    106 C G - -
    MP   623   622 6   627     6     2     2    26    45  -8.911  -8.850  -0.024  -7.627  -7.906  -8.301 -3.600 -3.379 -3.434  0.276 -2.411 -3.962  3.080 -3.112 -3.466  0.741 -3.812 -1.309  1.176 -3.719 -0.109 -2.344 
    ML   624   622 6   627     6     1     1    25    43  -6.250  -6.596  -1.310  -1.005  -6.446  -3.975  0.368 -0.385 -0.191  0.094 
    MR   625   622 6   627     6     1     1    25    43  -6.988  -5.717  -1.625  -5.695  -0.829  -3.908  0.368 -0.385 -0.191  0.094 
     D   626   622 6   627     6     0     0    22    41  -9.049  -7.747  -3.544  -4.226  -4.244  -0.319 
    IL   627   627 5   627     6     1     1    26    45  -2.579  -2.842  -0.760  -4.497  -5.274  -4.934  0.000  0.000  0.000  0.000 
    IR   628   628 6   628     5     1     1    25    44  -2.408  -0.496  -5.920  -4.087  -5.193          0.000  0.000  0.000  0.000 
                                             [ MATP  124 ]     96    105 a u - -
    MP   629   628 6   633     6     2     2    24    43  -8.911  -8.850  -0.024  -7.627  -7.906  -8.301 -3.127 -2.349 -3.176  2.549 -3.165 -4.206  1.109 -3.237 -3.105  1.845 -3.613  0.039  0.674 -3.512 -0.844 -2.059 
    ML   630   628 6   633     6     1     1    23    42  -6.250  -6.596  -1.310  -1.005  -6.446  -3.975  0.368 -0.385 -0.191  0.094 
    MR   631   628 6   633     6     1     1    23    42  -6.988  -5.717  -1.625  -5.695  -0.829  -3.908  0.368 -0.385 -0.191  0.094 
     D   632   628 6   633     6     0     0    21    39  -9.049  -7.747  -3.544  -4.226  -4.244  -0.319 
    IL   633   633 5   633     6     1     1    24    43  -2.579  -2.842  -0.760  -4.497  -5.274  -4.934  0.000  0.000  0.000  0.000 
    IR   634   634 6   634     5     1     1    23    42  -2.408  -0.496  -5.920  -4.087  -5.193          0.000  0.000  0.000  0.000 
                                             [ MATP  125 ]     97    104 u a - -
    MP   635   634 6   639     6     2     2    22    41  -8.911  -8.850  -0.024  -7.627  -7.906  -8.301 -3.333 -3.078 -3.251  0.548 -2.408 -3.881  1.893 -3.028 -3.270  1.021 -3.676 -0.985  2.624 -3.501 -0.104 -2.161 
    ML   636   634 6   639     6     1     1    21    40  -6.250  -6.596  -1.310  -1.005  -6.446  -3.975  0.368 -0.385 -0.191  0.094 
    MR   637   634 6   639     6     1     1    21    40  -6.988  -5.717  -1.625  -5.695  -0.829  -3.908  0.368 -0.385 -0.191  0.094 
     D   638   634 6   639     6     0     0    20    38  -9.049  -7.747  -3.544  -4.226  -4.244  -0.319 
    IL   639   639 5   639     6     1     1    22    41  -2.579  -2.842  -0.760  -4.497  -5.274  -4.934  0.000  0.000  0.000  0.000 
    IR   640   640 6   640     5     1     1    22    40  -2.408  -0.496  -5.920  -4.087  -5.193          0.000  0.000  0.000  0.000 
                                             [ MATP  126 ]     98    103 u a - -
    MP   641   640 6   645     4     2     2    20    39  -6.362  -6.569  -0.081  -4.983                 -3.333 -3.078 -3.251  0.548 -2.408 -3.881  1.893 -3.028 -3.270  1.021 -3.676 -0.985  2.624 -3.501 -0.104 -2.161 
    ML   642   640 6   645     4     1     1    21    40  -3.758  -3.940  -0.507  -2.670                  0.368 -0.385 -0.191  0.094 
    MR   643   640 6   645     4     1     1    20    39  -4.809  -3.838  -1.706  -0.766                  0.368 -0.385 -0.191  0.094 
     D   644   640 6   645     4     0     0    19    38  -4.568  -4.250  -2.265  -0.520                 
    IL   645   645 5   645     4     1     1    22    41  -1.686  -2.369  -1.117  -4.855                  0.000  0.000  0.000  0.000 
    IR   646   646 6   646     3     1     1    21    40  -1.442  -0.798  -4.142                          0.000  0.000  0.000  0.000 
                                             [ MATL  127 ]     99      - U - - -
    ML   647   646 6   649     3     1     1    17    35  -7.429  -0.030  -6.083                         -0.578 -0.758 -1.242  1.212 
     D   648   646 6   649     3     0     0    16    35  -6.174  -1.687  -0.566                         
    IL   649   649 3   649     3     1     1    20    39  -1.442  -0.798  -4.142                          0.000  0.000  0.000  0.000 
                                             [ MATL  128 ]    100      - G - - -
    ML   650   649 3   652     3     1     1    15    34  -7.429  -0.030  -6.083                         -0.485 -1.492  1.256 -0.886 
     D   651   649 3   652     3     0     0    15    33  -6.174  -1.687  -0.566                         
    IL   652   652 3   652     3     1     1    19    37  -1.442  -0.798  -4.142                          0.000  0.000  0.000  0.000 
                                             [ MATL  129 ]    101      - U - - -
    ML   653   652 3   655     3     1     1    13    32  -7.429  -0.030  -6.083                         -0.578 -0.758 -1.242  1.212 
     D   654   652 3   655     3     0     0    13    32  -6.174  -1.687  -0.566                         
    IL   655   655 3   655     3     1     1    18    36  -1.442  -0.798  -4.142                          0.000  0.000  0.000  0.000 
                                             [ MATL  130 ]    102      - A - - -
    ML   656   655 3   658     2     1     1     1     1       *   0.000                                  1.357 -1.347 -1.076 -0.809 
     D   657   655 3   658     2     0     0     0     0       *   0.000                                 
    IL   658   658 3   658     2     1     1    13    28  -1.823  -0.479                                  0.000  0.000  0.000  0.000 
                                             [ END   131 ]      -      - - - - -
     E   659   658 3    -1     0     0     0     0     0                                                 
                                             [ BEGR  170 ]      -      - - - - -
     S   660    99 1   661     3     1    27    95   115  -7.429  -0.030  -6.083                         
    IL   661   661 2   661     3     2    28    97   118  -1.442  -0.798  -4.142                          0.000  0.000  0.000  0.000 
                                             [ MATL  171 ]    196      - G - - -
    ML   662   661 2   664     2     1    27    95   115  -7.686  -0.007                                 -0.485 -1.492  1.256 -0.886 
     D   663   661 2   664     2     0    26    94   114  -8.445  -0.004                                 
    IL   664   664 3   664     2     1    27    95   116  -1.823  -0.479                                  0.000  0.000  0.000  0.000 
                                             [ BIF   172 ]      -      - - - - -
     B   665   664 3   666   782     0    26    93   114                                                 
                                             [ BEGL  173 ]      -      - - - - -
     S   666   665 1   667     4     0     0    54    73  -0.054  -6.567  -5.974  -6.614                 
                                             [ MATP  174 ]    197    234 u a - -
    MP   667   666 1   671     6     2     2    54    73  -8.911  -8.850  -0.024  -7.627  -7.906  -8.301 -3.333 -3.078 -3.251  0.548 -2.408 -3.881  1.893 -3.028 -3.270  1.021 -3.676 -0.985  2.624 -3.501 -0.104 -2.161 
    ML   668   666 1   671     6     1     1    52    72  -6.250  -6.596  -1.310  -1.005  -6.446  -3.975  0.368 -0.385 -0.191  0.094 
    MR   669   666 1   671     6     1     1    52    71  -6.988  -5.717  -1.625  -5.695  -0.829  -3.908  0.368 -0.385 -0.191  0.094 
     D   670   666 1   671     6     0     0    50    69  -9.049  -7.747  -3.544  -4.226  -4.244  -0.319 
    IL   671   671 5   671     6     1     1    53    73  -2.579  -2.842  -0.760  -4.497  -5.274  -4.934  0.000  0.000  0.000  0.000 
    IR   672   672 6   672     5     1     1    53    72  -2.408  -0.496  -5.920  -4.087  -5.193          0.000  0.000  0.000  0.000 
                                             [ MATP  175 ]    198    233 a u - -
    MP   673   672 6   677     6     2     2    52    71  -8.911  -8.850  -0.024  -7.627  -7.906  -8.301 -3.127 -2.349 -3.176  2.549 -3.165 -4.206  1.109 -3.237 -3.105  1.845 -3.613  0.039  0.674 -3.512 -0.844 -2.059 
    ML   674   672 6   677     6     1     1    50    70  -6.250  -6.596  -1.310  -1.005  -6.446  -3.975  0.368 -0.385 -0.191  0.094 
    MR   675   672 6   677     6     1     1    50    69  -6.988  -5.717  -1.625  -5.695  -0.829  -3.908  0.368 -0.385 -0.191  0.094 
     D   676   672 6   677     6     0     0    48    67  -9.049  -7.747  -3.544  -4.226  -4.244  -0.319 
    IL   677   677 5   677     6     1     1    51    71  -2.579  -2.842  -0.760  -4.497  -5.274  -4.934  0.000  0.000  0.000  0.000 
    IR   678   678 6   678     5     1     1    51    70  -2.408  -0.496  -5.920  -4.087  -5.193          0.000  0.000  0.000  0.000 
                                             [ MATP  176 ]    199    232 a u - -
    MP   679   678 6   683     6     2     2    50    69  -8.911  -8.850  -0.024  -7.627  -7.906  -8.301 -3.127 -2.349 -3.176  2.549 -3.165 -4.206  1.109 -3.237 -3.105  1.845 -3.613  0.039  0.674 -3.512 -0.844 -2.059 
    ML   680   678 6   683     6     1     1    48    68  -6.250  -6.596  -1.310  -1.005  -6.446  -3.975  0.368 -0.385 -0.191  0.094 
    MR   681   678 6   683     6     1     1    48    67  -6.988  -5.717  -1.625  -5.695  -0.829  -3.908  0.368 -0.385 -0.191  0.094 
     D   682   678 6   683     6     0     0    46    65  -9.049  -7.747  -3.544  -4.226  -4.244  -0.319 
    IL   683   683 5   683     6     1     1    49    69  -2.579  -2.842  -0.760  -4.497  -5.274  -4.934  0.000  0.000  0.000  0.000 
    IR   684   684 6   684     5     1     1    49    68  -2.408  -0.496  -5.920  -4.087  -5.193          0.000  0.000  0.000  0.000 
                                             [ MATP  177 ]    200    231 u a - -
    MP   685   684 6   689     6     2     2    48    67  -8.911  -8.850  -0.024  -7.627  -7.906  -8.301 -3.333 -3.078 -3.251  0.548 -2.408 -3.881  1.893 -3.028 -3.270  1.021 -3.676 -0.985  2.624 -3.501 -0.104 -2.161 
    ML   686   684 6   689     6     1     1    46    66  -6.250  -6.596  -1.310  -1.005  -6.446  -3.975  0.368 -0.385 -0.191  0.094 
    MR   687   684 6   689     6     1     1    46    65  -6.988  -5.717  -1.625  -5.695  -0.829  -3.908  0.368 -0.385 -0.191  0.094 
     D   688   684 6   689     6     0     0    44    63  -9.049  -7.747  -3.544  -4.226  -4.244  -0.319 
    IL   689   689 5   689     6     1     1    47    67  -2.579  -2.842  -0.760  -4.497  -5.274  -4.934  0.000  0.000  0.000  0.000 
    IR   690   690 6   690     5     1     1    47    66  -2.408  -0.496  -5.920  -4.087  -5.193          0.000  0.000  0.000  0.000 
                                             [ MATP  178 ]    201    230 G C - -
    MP   691   690 6   695     6     2     2    46    65  -8.911  -8.850  -0.024  -7.627  -7.906  -8.301 -3.734 -2.626 -3.789  0.829 -3.813 -4.250  0.598 -3.917 -3.590  3.252 -4.009 -0.311  0.171 -3.788 -1.397 -2.680 
    ML   692   690 6   695     6     1     1    44    64  -6.250  -6.596  -1.310  -1.005  -6.446  -3.975  0.368 -0.385 -0.191  0.094 
    MR   693   690 6   695     6     1     1    44    63  -6.988  -5.717  -1.625  -5.695  -0.829  -3.908  0.368 -0.385 -0.191  0.094 
     D   694   690 6   695     6     0     0    42    61  -9.049  -7.747  -3.544  -4.226  -4.244  -0.319 
    IL   695   695 5   695     6     1     1    45    65  -2.579  -2.842  -0.760  -4.497  -5.274  -4.934  0.000  0.000  0.000  0.000 
    IR   696   696 6   696     5     1     1    45    64  -2.408  -0.496  -5.920  -4.087  -5.193          0.000  0.000  0.000  0.000 
                                             [ MATP  179 ]    202    229 u a - -
    MP   697   696 6   701     6     2     2    44    63  -8.911  -8.850  -0.024  -7.627  -7.906  -8.301 -3.333 -3.078 -3.251  0.548 -2.408 -3.881  1.893 -3.028 -3.270  1.021 -3.676 -0.985  2.624 -3.501 -0.104 -2.161 
    ML   698   696 6   701     6     1     1    42    62  -6.250  -6.596  -1.310  -1.005  -6.446  -3.975  0.368 -0.385 -0.191  0.094 
    MR   699   696 6   701     6     1     1    42    61  -6.988  -5.717  -1.625  -5.695  -0.829  -3.908  0.368 -0.385 -0.191  0.094 
     D   700   696 6   701     6     0     0    40    59  -9.049  -7.747  -3.544  -4.226  -4.244  -0.319 
    IL   701   701 5   701     6     1     1    43    63  -2.579  -2.842  -0.760  -4.497  -5.274  -4.934  0.000  0.000  0.000  0.000 
    IR   702   702 6   702     5     1     1    43    62  -2.408  -0.496  -5.920  -4.087  -5.193          0.000  0.000  0.000  0.000 
                                             [ MATP  180 ]    203    228 G C - -
    MP   703   702 6   707     6     2     2    42    61  -8.911  -8.850  -0.024  -7.627  -7.906  -8.301 -3.734 -2.626 -3.789  0.829 -3.813 -4.250  0.598 -3.917 -3.590  3.252 -4.009 -0.311  0.171 -3.788 -1.397 -2.680 
    ML   704   702 6   707     6     1     1    40    60  -6.250  -6.596  -1.310  -1.005  -6.446  -3.975  0.368 -0.385 -0.191  0.094 
    MR   705   702 6   707     6     1     1    40    59  -6.988  -5.717  -1.625  -5.695  -0.829  -3.908  0.368 -0.385 -0.191  0.094 
     D   706   702 6   707     6     0     0    38    57  -9.049  -7.747  -3.544  -4.226  -4.244  -0.319 
    IL   707   707 5   707     6     1     1    41    61  -2.579  -2.842  -0.760  -4.497  -5.274  -4.934  0.000  0.000  0.000  0.000 
    IR   708   708 6   708     5     1     1    41    60  -2.408  -0.496  -5.920  -4.087  -5.193          0.000  0.000  0.000  0.000 
                                             [ MATP  181 ]    204    227 u a - -
    MP   709   708 6   713     6     2     2    40    59  -8.911  -8.850  -0.024  -7.627  -7.906  -8.301 -3.333 -3.078 -3.251  0.548 -2.408 -3.881  1.893 -3.028 -3.270  1.021 -3.676 -0.985  2.624 -3.501 -0.104 -2.161 
    ML   710   708 6   713     6     1     1    38    58  -6.250  -6.596  -1.310  -1.005  -6.446  -3.975  0.368 -0.385 -0.191  0.094 
    MR   711   708 6   713     6     1     1    38    58  -6.988  -5.717  -1.625  -5.695  -0.829  -3.908  0.368 -0.385 -0.191  0.094 
     D   712   708 6   713     6     0     0    36    55  -9.049  -7.747  -3.544  -4.226  -4.244  -0.319 
    IL   713   713 5   713     6     1     1    39    59  -2.579  -2.842  -0.760  -4.497  -5.274  -4.934  0.000  0.000  0.000  0.000 
    IR   714   714 6   714     5     1     1    39    58  -2.408  -0.496  -5.920  -4.087  -5.193          0.000  0.000  0.000  0.000 
                                             [ MATP  182 ]    205    226 g c - -
    MP   715   714 6   719     6     2     2    38    57  -8.911  -8.850  -0.024  -7.627  -7.906  -8.301 -3.051 -2.120 -3.160  1.404 -3.398 -4.198  0.878 -3.269 -3.010  2.108 -3.512  2.012  0.512 -3.487 -1.058 -2.009 
    ML   716   714 6   719     6     1     1    37    56  -6.250  -6.596  -1.310  -1.005  -6.446  -3.975  0.368 -0.385 -0.191  0.094 
    MR   717   714 6   719     6     1     1    36    56  -6.988  -5.717  -1.625  -5.695  -0.829  -3.908  0.368 -0.385 -0.191  0.094 
     D   718   714 6   719     6     0     0    35    54  -9.049  -7.747  -3.544  -4.226  -4.244  -0.319 
    IL   719   719 5   719     6     1     1    37    57  -2.579  -2.842  -0.760  -4.497  -5.274  -4.934  0.000  0.000  0.000  0.000 
    IR   720   720 6   720     5     1     1    37    56  -2.408  -0.496  -5.920  -4.087  -5.193          0.000  0.000  0.000  0.000 
                                             [ MATP  183 ]    206    225 a u - -
    MP   721   720 6   725     4     2     2    36    55  -6.362  -6.569  -0.081  -4.983                 -3.127 -2.349 -3.176  2.549 -3.165 -4.206  1.109 -3.237 -3.105  1.845 -3.613  0.039  0.674 -3.512 -0.844 -2.059 
    ML   722   720 6   725     4     1     1    36    55  -3.758  -3.940  -0.507  -2.670                  0.368 -0.385 -0.191  0.094 
    MR   723   720 6   725     4     1     1    35    55  -4.809  -3.838  -1.706  -0.766                  0.368 -0.385 -0.191  0.094 
     D   724   720 6   725     4     0     0    34    54  -4.568  -4.250  -2.265  -0.520                 
    IL   725   725 5   725     4     1     1    37    57  -1.686  -2.369  -1.117  -4.855                  0.000  0.000  0.000  0.000 
    IR   726   726 6   726     3     1     1    36    56  -1.442  -0.798  -4.142                          0.000  0.000  0.000  0.000 
                                             [ MATL  184 ]    207      - A - - -
    ML   727   726 6   729     3     1     1    33    52  -7.861  -0.026  -6.179                          1.357 -1.347 -1.076 -0.809 
     D   728   726 6   729     3     0     0    32    51  -5.620  -0.734  -1.403                         
    IL   729   729 3   729     3     1     1    34    53  -1.925  -0.554  -4.164                          0.000  0.000  0.000  0.000 
                                             [ MATR  185 ]      -    224 - G - -
    MR   730   729 3   732     5     1     1    32    51  -6.638  -0.054  -6.454  -6.666  -7.558         -0.485 -1.492  1.256 -0.886 
     D   731   729 3   732     5     0     0    31    50  -5.352  -0.707  -2.978  -4.409  -2.404         
    IR   732   732 3   732     5     1     1    32    51  -2.408  -0.496  -5.920  -4.087  -5.193          0.000  0.000  0.000  0.000 
                                             [ MATP  186 ]    208    223 a u - -
    MP   733   732 3   737     6     2     2    31    50  -8.911  -8.850  -0.024  -7.627  -7.906  -8.301 -3.127 -2.349 -3.176  2.549 -3.165 -4.206  1.109 -3.237 -3.105  1.845 -3.613  0.039  0.674 -3.512 -0.844 -2.059 
    ML   734   732 3   737     6     1     1    30    49  -6.250  -6.596  -1.310  -1.005  -6.446  -3.975  0.368 -0.385 -0.191  0.094 
    MR   735   732 3   737     6     1     1    30    49  -6.988  -5.717  -1.625  -5.695  -0.829  -3.908  0.368 -0.385 -0.191  0.094 
     D   736   732 3   737     6     0     0    28    47  -9.049  -7.747  -3.544  -4.226  -4.244  -0.319 
    IL   737   737 5   737     6     1     1    31    50  -2.579  -2.842  -0.760  -4.497  -5.274  -4.934  0.000  0.000  0.000  0.000 
    IR   738   738 6   738     5     1     1    30    50  -2.408  -0.496  -5.920  -4.087  -5.193          0.000  0.000  0.000  0.000 
                                             [ MATP  187 ]    209    222 a u - -
    MP   739   738 6   743     4     2     2    29    48  -6.362  -6.569  -0.081  -4.983                 -3.127 -2.349 -3.176  2.549 -3.165 -4.206  1.109 -3.237 -3.105  1.845 -3.613  0.039  0.674 -3.512 -0.844 -2.059 
    ML   740   738 6   743     4     1     1    29    49  -3.758  -3.940  -0.507  -2.670                  0.368 -0.385 -0.191  0.094 
    MR   741   738 6   743     4     1     1    29    48  -4.809  -3.838  -1.706  -0.766                  0.368 -0.385 -0.191  0.094 
     D   742   738 6   743     4     0     0    28    47  -4.568  -4.250  -2.265  -0.520                 
    IL   743   743 5   743     4     1     1    31    50  -1.686  -2.369  -1.117  -4.855                  0.000  0.000  0.000  0.000 
    IR   744   744 6   744     3     1     1    30    49  -1.442  -0.798  -4.142                          0.000  0.000  0.000  0.000 
                                             [ MATL  188 ]    210      - A - - -
    ML   745   744 6   747     3     1     1    26    45  -7.861  -0.026  -6.179                          1.357 -1.347 -1.076 -0.809 
     D   746   744 6   747     3     0     0    25    44  -5.620  -0.734  -1.403                         
    IL   747   747 3   747     3     1     1    27    46  -1.925  -0.554  -4.164                          0.000  0.000  0.000  0.000 
                                             [ MATR  189 ]      -    221 - A - -
    MR   748   747 3   750     5     1     1    25    44  -6.638  -0.054  -6.454  -6.666  -7.558          1.357 -1.347 -1.076 -0.809 
     D   749   747 3   750     5     0     0    24    43  -5.352  -0.707  -2.978  -4.409  -2.404         
    IR   750   750 3   750     5     1     1    25    44  -2.408  -0.496  -5.920  -4.087  -5.193          0.000  0.000  0.000  0.000 
                                             [ MATP  190 ]    211    220 g c - -
    MP   751   750 3   755     6     2     2    24    43  -8.911  -8.850  -0.024  -7.627  -7.906  -8.301 -3.051 -2.120 -3.160  1.404 -3.398 -4.198  0.878 -3.269 -3.010  2.108 -3.512  2.012  0.512 -3.487 -1.058 -2.009 
    ML   752   750 3   755     6     1     1    23    42  -6.250  -6.596  -1.310  -1.005  -6.446  -3.975  0.368 -0.385 -0.191  0.094 
    MR   753   750 3   755     6     1     1    23    42  -6.988  -5.717  -1.625  -5.695  -0.829  -3.908  0.368 -0.385 -0.191  0.094 
     D   754   750 3   755     6     0     0    21    39  -9.049  -7.747  -3.544  -4.226  -4.244  -0.319 
    IL   755   755 5   755     6     1     1    24    43  -2.579  -2.842  -0.760  -4.497  -5.274  -4.934  0.000  0.000  0.000  0.000 
    IR   756   756 6   756     5     1     1    23    42  -2.408  -0.496  -5.920  -4.087  -5.193          0.000  0.000  0.000  0.000 
                                             [ MATP  191 ]    212    219 a u - -
    MP   757   756 6   761     6     2     2    22    41  -8.911  -8.850  -0.024  -7.627  -7.906  -8.301 -3.127 -2.349 -3.176  2.549 -3.165 -4.206  1.109 -3.237 -3.105  1.845 -3.613  0.039  0.674 -3.512 -0.844 -2.059 
    ML   758   756 6   761     6     1     1    21    40  -6.250  -6.596  -1.310  -1.005  -6.446  -3.975  0.368 -0.385 -0.191  0.094 
    MR   759   756 6   761     6     1     1    21    40  -6.988  -5.717  -1.625  -5.695  -0.829  -3.908  0.368 -0.385 -0.191  0.094 
     D   760   756 6   761     6     0     0    20    38  -9.049  -7.747  -3.544  -4.226  -4.244  -0.319 
    IL   761   761 5   761     6     1     1    22    41  -2.579  -2.842  -0.760  -4.497  -5.274  -4.934  0.000  0.000  0.000  0.000 
    IR   762   762 6   762     5     1     1    22    40  -2.408  -0.496  -5.920  -4.087  -5.193          0.000  0.000  0.000  0.000 
                                             [ MATP  192 ]    213    218 u a - -
    MP   763   762 6   767     4     2     2    20    39  -6.362  -6.569  -0.081  -4.983                 -3.333 -3.078 -3.251  0.548 -2.408 -3.881  1.893 -3.028 -3.270  1.021 -3.676 -0.985  2.624 -3.501 -0.104 -2.161 
    ML   764   762 6   767     4     1     1    21    40  -3.758  -3.940  -0.507  -2.670                  0.368 -0.385 -0.191  0.094 
    MR   765   762 6   767     4     1     1    20    39  -4.809  -3.838  -1.706  -0.766                  0.368 -0.385 -0.191  0.094 
     D   766   762 6   767     4     0     0    19    38  -4.568  -4.250  -2.265  -0.520                 
    IL   767   767 5   767     4     1     1    22    41  -1.686  -2.369  -1.117  -4.855                  0.000  0.000  0.000  0.000 
    IR   768   768 6   768     3     1     1    21    40  -1.442  -0.798  -4.142                          0.000  0.000  0.000  0.000 
                                             [ MATL  193 ]    214      - G - - -
    ML   769   768 6   771     3     1     1    17    35  -7.429  -0.030  -6.083                         -0.485 -1.492  1.256 -0.886 
     D   770   768 6   771     3     0     0    16    35  -6.174  -1.687  -0.566                         
    IL   771   771 3   771     3     1     1    20    39  -1.442  -0.798  -4.142                          0.000  0.000  0.000  0.000 
                                             [ MATL  194 ]    215      - C - - -
    ML   772   771 3   774     3     1     1    15    34  -7.429  -0.030  -6.083                         -0.581  1.064 -1.332 -0.246 
     D   773   771 3   774     3     0     0    15    33  -6.174  -1.687  -0.566                         
    IL   774   774 3   774     3     1     1    19    37  -1.442  -0.798  -4.142                          0.000  0.000  0.000  0.000 
                                             [ MATL  195 ]    216      - C - - -
    ML   775   774 3   777     3     1     1    13    32  -7.429  -0.030  -6.083                         -0.581  1.064 -1.332 -0.246 
     D   776   774 3   777     3     0     0    13    32  -6.174  -1.687  -0.566                         
    IL   777   777 3   777     3     1     1    18    36  -1.442  -0.798  -4.142                          0.000  0.000  0.000  0.000 
                                             [ MATL  196 ]    217      - A - - -
    ML   778   777 3   780     2     1     1     1     1       *   0.000                                  1.357 -1.347 -1.076 -0.809 
     D   779   777 3   780     2     0     0     0     0       *   0.000                                 
    IL   780   780 3   780     2     1     1    13    28  -1.823  -0.479                                  0.000  0.000  0.000  0.000 
                                             [ END   197 ]      -      - - - - -
     E   781   780 3    -1     0     0     0     0     0                                                 
                                             [ BEGR  198 ]      -      - - - - -
     S   782   665 1   783     3     0     2    54    74  -7.429  -0.030  -6.083                         
    IL   783   783 2   783     3     1     2    57    77  -1.442  -0.798  -4.142                          0.000  0.000  0.000  0.000 
                                             [ MATL  199 ]    235      - A - - -
    ML   784   783 2   786     3     1     3    54    74  -7.429  -0.030  -6.083                          1.357 -1.347 -1.076 -0.809 
     D   785   783 2   786     3     0     0    53    73  -6.174  -1.687  -0.566                         
    IL   786   786 3   786     3     1     2    56    76  -1.442  -0.798  -4.142                          0.000  0.000  0.000  0.000 
                                             [ MATL  200 ]    236      - G - - -
    ML   787   786 3   789     3     1     2    53    73  -7.429  -0.030  -6.083                         -0.485 -1.492  1.256 -0.886 
     D   788   786 3   789     3     0     0    52    71  -6.174  -1.687  -0.566                         
    IL   789   789 3   789     3     1     1    55    75  -1.442  -0.798  -4.142                          0.000  0.000  0.000  0.000 
                                             [ MATL  201 ]    237      - U - - -
    ML   790   789 3   792     3     1     2    52    72  -7.429  -0.030  -6.083                         -0.578 -0.758 -1.242  1.212 
     D   791   789 3   792     3     0     0    51    70  -6.174  -1.687  -0.566                         
    IL   792   792 3   792     3     1     1    54    74  -1.442  -0.798  -4.142                          0.000  0.000  0.000  0.000 
                                             [ MATL  202 ]    238      - A - - -
    ML   793   792 3   795     3     1     2    51    71  -7.429  -0.030  -6.083                          1.357 -1.347 -1.076 -0.809 
     D   794   792 3   795     3     0     0    49    69  -6.174  -1.687  -0.566                         
    IL   795   795 3   795     3     1     1    53    73  -1.442  -0.798  -4.142                          0.000  0.000  0.000  0.000 
                                             [ MATL  203 ]    239      - A - - -
    ML   796   795 3   798     5     1     1    50    69  -6.638  -0.054  -6.454  -6.666  -7.558          1.357 -1.347 -1.076 -0.809 
     D   797   795 3   798     5     0     0    49    68  -4.959  -0.803  -4.221  -2.596  -2.508         
    IL   798   798 3   798     5     1     1    50    70  -2.408  -0.496  -4.087  -5.920  -5.193          0.000  0.000  0.000  0.000 
                                             [ MATP  204 ]    240    272 u a - -
    MP   799   798 3   803     6     2     3    49    68  -8.911  -8.850  -0.024  -7.627  -7.906  -8.301 -3.333 -3.078 -3.251  0.548 -2.408 -3.881  1.893 -3.028 -3.270  1.021 -3.676 -0.985  2.624 -3.501 -0.104 -2.161 
    ML   800   798 3   803     6     1     1    47    67  -6.250  -6.596  -1.310  -1.005  -6.446  -3.975  0.368 -0.385 -0.191  0.094 
    MR   801   798 3   803     6     1     1    47    67  -6.988  -5.717  -1.625  -5.695  -0.829  -3.908  0.368 -0.385 -0.191  0.094 
     D   802   798 3   803     6     0     0    45    65  -9.049  -7.747  -3.544  -4.226  -4.244  -0.319 
    IL   803   803 5   803     6     1     1    49    68  -2.579  -2.842  -0.760  -4.497  -5.274  -4.934  0.000  0.000  0.000  0.000 
    IR   804   804 6   804     5     1     1    48    68  -2.408  -0.496  -5.920  -4.087  -5.193          0.000  0.000  0.000  0.000 
                                             [ MATP  205 ]    241    271 C G - -
    MP   805   804 6   809     6     2     2    47    66  -8.911  -8.850  -0.024  -7.627  -7.906  -8.301 -3.600 -3.379 -3.434  0.276 -2.411 -3.962  3.080 -3.112 -3.466  0.741 -3.812 -1.309  1.176 -3.719 -0.109 -2.344 
    ML   806   804 6   809     6     1     1    45    65  -6.250  -6.596  -1.310  -1.005  -6.446  -3.975  0.368 -0.385 -0.191  0.094 
    MR   807   804 6   809     6     1     1    45    65  -6.988  -5.717  -1.625  -5.695  -0.829  -3.908  0.368 -0.385 -0.191  0.094 
     D   808   804 6   809     6     0     0    43    63  -9.049  -7.747  -3.544  -4.226  -4.244  -0.319 
    IL   809   809 5   809     6     1     1    47    66  -2.579  -2.842  -0.760  -4.497  -5.274  -4.934  0.000  0.000  0.000  0.000 
    IR   810   810 6   810     5     1     1    46    66  -2.408  -0.496  -5.920  -4.087  -5.193          0.000  0.000  0.000  0.000 
                                             [ MATP  206 ]    242    270 a u - -
    MP   811   810 6   815     6     2     2    45    64  -8.911  -8.850  -0.024  -7.627  -7.906  -8.301 -3.127 -2.349 -3.176  2.549 -3.165 -4.206  1.109 -3.237 -3.105  1.845 -3.613  0.039  0.674 -3.512 -0.844 -2.059 
    ML   812   810 6   815     6     1     1    43    63  -6.250  -6.596  -1.310  -1.005  -6.446  -3.975  0.368 -0.385 -0.191  0.094 
    MR   813   810 6   815     6     1     1    43    63  -6.988  -5.717  -1.625  -5.695  -0.829  -3.908  0.368 -0.385 -0.191  0.094 
     D   814   810 6   815     6     0     0    41    61  -9.049  -7.747  -3.544  -4.226  -4.244  -0.319 
    IL   815   815 5   815     6     1     1    45    64  -2.579  -2.842  -0.760  -4.497  -5.274  -4.934  0.000  0.000  0.000  0.000 
    IR   816   816 6   816     5     1     1    44    64  -2.408  -0.496  -5.920  -4.087  -5.193          0.000  0.000  0.000  0.000 
                                             [ MATP  207 ]    243    269 a u - -
    MP   817   816 6   821     6     2     2    43    62  -8.911  -8.850  -0.024  -7.627  -7.906  -8.301 -3.127 -2.349 -3.176  2.549 -3.165 -4.206  1.109 -3.237 -3.105  1.845 -3.613  0.039  0.674 -3.512 -0.844 -2.059 
    ML   818   816 6   821     6     1     1    42    62  -6.250  -6.596  -1.310  -1.005  -6.446  -3.975  0.368 -0.385 -0.191  0.094 
    MR   819   816 6   821     6     1     1    42    61  -6.988  -5.717  -1.625  -5.695  -0.829  -3.908  0.368 -0.385 -0.191  0.094 
     D   820   816 6   821     6     0     0    40    60  -9.049  -7.747  -3.544  -4.226  -4.244  -0.319 
    IL   821   821 5   821     6     1     1    43    62  -2.579  -2.842  -0.760  -4.497  -5.274  -4.934  0.000  0.000  0.000  0.000 
    IR   822   822 6   822     5     1     1    42    62  -2.408  -0.496  -5.920  -4.087  -5.193          0.000  0.000  0.000  0.000 
                                             [ MATP  208 ]    244    268 u a - -
    MP   823   822 6   827     4     2     2    41    60  -6.362  -6.569  -0.081  -4.983                 -3.333 -3.078 -3.251  0.548 -2.408 -3.881  1.893 -3.028 -3.270  1.021 -3.676 -0.985  2.624 -3.501 -0.104 -2.161 
    ML   824   822 6   827     4     1     1    41    61  -3.758  -3.940  -0.507  -2.670                  0.368 -0.385 -0.191  0.094 
    MR   825   822 6   827     4     1     1    41    60  -4.809  -3.838  -1.706  -0.766                  0.368 -0.385 -0.191  0.094 
     D   826   822 6   827     4     0     0    39    59  -4.568  -4.250  -2.265  -0.520                 
    IL   827   827 5   827     4     1     1    42    62  -1.686  -2.369  -1.117  -4.855                  0.000  0.000  0.000  0.000 
    IR   828   828 6   828     3     1     1    41    61  -1.442  -0.798  -4.142                          0.000  0.000  0.000  0.000 
                                             [ MATL  209 ]    245      - A - - -
    ML   829   828 6   831     3     1     1    38    58  -7.429  -0.030  -6.083                          1.357 -1.347 -1.076 -0.809 
     D   830   828 6   831     3     0     0    37    56  -6.174  -1.687  -0.566                         
    IL   831   831 3   831     3     1     1    40    60  -1.442  -0.798  -4.142                          0.000  0.000  0.000  0.000 
                                             [ MATL  210 ]    246      - A - - -
    ML   832   831 3   834     3     1     1    37    57  -7.429  -0.030  -6.083                          1.357 -1.347 -1.076 -0.809 
     D   833   831 3   834     3     0     0    36    55  -6.174  -1.687  -0.566                         
    IL   834   834 3   834     3     1     1    39    59  -1.442  -0.798  -4.142                          0.000  0.000  0.000  0.000 
                                             [ MATL  211 ]    247      - A - - -
    ML   835   834 3   837     5     1     1    36    55  -6.638  -0.054  -6.454  -6.666  -7.558          1.357 -1.347 -1.076 -0.809 
     D   836   834 3   837     5     0     0    35    54  -4.959  -0.803  -4.221  -2.596  -2.508         
    IL   837   837 3   837     5     1     1    36    56  -2.408  -0.496  -4.087  -5.920  -5.193          0.000  0.000  0.000  0.000 
                                             [ MATP  212 ]    248    267 G C - -
    MP   838   837 3   842     6     2     2    35    54  -8.911  -8.850  -0.024  -7.627  -7.906  -8.301 -3.734 -2.626 -3.789  0.829 -3.813 -4.250  0.598 -3.917 -3.590  3.252 -4.009 -0.311  0.171 -3.788 -1.397 -2.680 
    ML   839   837 3   842     6     1     1    34    53  -6.250  -6.596  -1.310  -1.005  -6.446  -3.975  0.368 -0.385 -0.191  0.094 
    MR   840   837 3   842     6     1     1    34    53  -6.988  -5.717  -1.625  -5.695  -0.829  -3.908  0.368 -0.385 -0.191  0.094 
     D   841   837 3   842     6     0     0    31    51  -9.049  -7.747  -3.544  -4.226  -4.244  -0.319 
    IL   842   842 5   842     6     1     1    35    54  -2.579  -2.842  -0.760  -4.497  -5.274  -4.934  0.000  0.000  0.000  0.000 
    IR   843   843 6   843     5     1     1    34    54  -2.408  -0.496  -5.920  -4.087  -5.193          0.000  0.000  0.000  0.000 
                                             [ MATP  213 ]    249    266 a u - -
    MP   844   843 6   848     6     2     2    33    52  -8.911  -8.850  -0.024  -7.627  -7.906  -8.301 -3.127 -2.349 -3.176  2.549 -3.165 -4.206  1.109 -3.237 -3.105  1.845 -3.613  0.039  0.674 -3.512 -0.844 -2.059 
    ML   845   843 6   848     6     1     1    32    52  -6.250  -6.596  -1.310  -1.005  -6.446  -3.975  0.368 -0.385 -0.191  0.094 
    MR   846   843 6   848     6     1     1    32    51  -6.988  -5.717  -1.625  -5.695  -0.829  -3.908  0.368 -0.385 -0.191  0.094 
     D   847   843 6   848     6     0     0    30    50  -9.049  -7.747  -3.544  -4.226  -4.244  -0.319 
    IL   848   848 5   848     6     1     1    33    52  -2.579  -2.842  -0.760  -4.497  -5.274  -4.934  0.000  0.000  0.000  0.000 
    IR   849   849 6   849     5     1     1    33    52  -2.408  -0.496  -5.920  -4.087  -5.193          0.000  0.000  0.000  0.000 
                                             [ MATP  214 ]    250    265 a u - -
    MP   850   849 6   854     4     2     2    31    50  -6.362  -6.569  -0.081  -4.983                 -3.127 -2.349 -3.176  2.549 -3.165 -4.206  1.109 -3.237 -3.105  1.845 -3.613  0.039  0.674 -3.512 -0.844 -2.059 
    ML   851   849 6   854     4     1     1    31    51  -3.758  -3.940  -0.507  -2.670                  0.368 -0.385 -0.191  0.094 
    MR   852   849 6   854     4     1     1    31    50  -4.809  -3.838  -1.706  -0.766                  0.368 -0.385 -0.191  0.094 
     D   853   849 6   854     4     0     0    30    49  -4.568  -4.250  -2.265  -0.520                 
    IL   854   854 5   854     4     1     1    33    52  -1.686  -2.369  -1.117  -4.855                  0.000  0.000  0.000  0.000 
    IR   855   855 6   855     3     1     1    32    51  -1.442  -0.798  -4.142                          0.000  0.000  0.000  0.000 
                                             [ MATL  215 ]    251      - A - - -
    ML   856   855 6   858     3     1     1    28    47  -7.429  -0.030  -6.083                          1.357 -1.347 -1.076 -0.809 
     D   857   855 6   858     3     0     0    27    46  -6.174  -1.687  -0.566                         
    IL   858   858 3   858     3     1     1    31    50  -1.442  -0.798  -4.142                          0.000  0.000  0.000  0.000 
                                             [ MATL  216 ]    252      - A - - -
    ML   859   858 3   861     3     1     1    27    46  -7.861  -0.026  -6.179                          1.357 -1.347 -1.076 -0.809 
     D   860   858 3   861     3     0     0    26    45  -5.620  -0.734  -1.403                         
    IL   861   861 3   861     3     1     1    28    47  -1.925  -0.554  -4.164                          0.000  0.000  0.000  0.000 
                                             [ MATR  217 ]      -    264 - A - -
    MR   862   861 3   864     3     1     1    26    45  -7.861  -0.026  -6.179                          1.357 -1.347 -1.076 -0.809 
     D   863   861 3   864     3     0     0    25    44  -6.390  -1.568  -0.620                         
    IR   864   864 3   864     3     1     1    27    46  -1.925  -0.554  -4.164                          0.000  0.000  0.000  0.000 
                                             [ MATR  218 ]      -    263 - U - -
    MR   865   864 3   867     3     1     1    25    44  -7.861  -0.026  -6.179                         -0.578 -0.758 -1.242  1.212 
     D   866   864 3   867     3     0     0    24    43  -6.390  -1.568  -0.620                         
    IR   867   867 3   867     3     1     1    26    45  -1.925  -0.554  -4.164                          0.000  0.000  0.000  0.000 
                                             [ MATR  219 ]      -    262 - C - -
    MR   868   867 3   870     5     1     1    24    43  -6.638  -0.054  -6.454  -6.666  -7.558         -0.581  1.064 -1.332 -0.246 
     D   869   867 3   870     5     0     0    23    42  -5.352  -0.707  -2.978  -4.409  -2.404         
    IR   870   870 3   870     5     1     1    25    44  -2.408  -0.496  -5.920  -4.087  -5.193          0.000  0.000  0.000  0.000 
                                             [ MATP  220 ]    253    261 C G - -
    MP   871   870 3   875     6     2     2    23    42  -8.911  -8.850  -0.024  -7.627  -7.906  -8.301 -3.600 -3.379 -3.434  0.276 -2.411 -3.962  3.080 -3.112 -3.466  0.741 -3.812 -1.309  1.176 -3.719 -0.109 -2.344 
    ML   872   870 3   875     6     1     1    23    41  -6.250  -6.596  -1.310  -1.005  -6.446  -3.975  0.368 -0.385 -0.191  0.094 
    MR   873   870 3   875     6     1     1    22    41  -6.988  -5.717  -1.625  -5.695  -0.829  -3.908  0.368 -0.385 -0.191  0.094 
     D   874   870 3   875     6     0     0    21    40  -9.049  -7.747  -3.544  -4.226  -4.244  -0.319 
    IL   875   875 5   875     6     1     1    23    42  -2.579  -2.842  -0.760  -4.497  -5.274  -4.934  0.000  0.000  0.000  0.000 
    IR   876   876 6   876     5     1     1    23    42  -2.408  -0.496  -5.920  -4.087  -5.193          0.000  0.000  0.000  0.000 
                                             [ MATP  221 ]    254    260 u a - -
    MP   877   876 6   881     4     2     2    21    40  -6.362  -6.569  -0.081  -4.983                 -3.333 -3.078 -3.251  0.548 -2.408 -3.881  1.893 -3.028 -3.270  1.021 -3.676 -0.985  2.624 -3.501 -0.104 -2.161 
    ML   878   876 6   881     4     1     1    22    41  -3.758  -3.940  -0.507  -2.670                  0.368 -0.385 -0.191  0.094 
    MR   879   876 6   881     4     1     1    21    40  -4.809  -3.838  -1.706  -0.766                  0.368 -0.385 -0.191  0.094 
     D   880   876 6   881     4     0     0    20    39  -4.568  -4.250  -2.265  -0.520                 
    IL   881   881 5   881     4     1     1    23    42  -1.686  -2.369  -1.117  -4.855                  0.000  0.000  0.000  0.000 
    IR   882   882 6   882     3     1     1    22    41  -1.442  -0.798  -4.142                          0.000  0.000  0.000  0.000 
                                             [ MATL  222 ]    255      - U - - -
    ML   883   882 6   885     3     1     1    18    37  -7.429  -0.030  -6.083                         -0.578 -0.758 -1.242  1.212 
     D   884   882 6   885     3     0     0    17    36  -6.174  -1.687  -0.566                         
    IL   885   885 3   885     3     1     1    21    40  -1.442  -0.798  -4.142                          0.000  0.000  0.000  0.000 
                                             [ MATL  223 ]    256      - C - - -
    ML   886   885 3   888     3     1     1    17    35  -7.429  -0.030  -6.083                         -0.581  1.064 -1.332 -0.246 
     D   887   885 3   888     3     0     0    16    35  -6.174  -1.687  -0.566                         
    IL   888   888 3   888     3     1     1    20    39  -1.442  -0.798  -4.142                          0.000  0.000  0.000  0.000 
                                             [ MATL  224 ]    257      - C - - -
    ML   889   888 3   891     3     1     1    15    34  -7.429  -0.030  -6.083                         -0.581  1.064 -1.332 -0.246 
     D   890   888 3   891     3     0     0    15    33  -6.174  -1.687  -0.566                         
    IL   891   891 3   891     3     1     1    19    37  -1.442  -0.798  -4.142                          0.000  0.000  0.000  0.000 
                                             [ MATL  225 ]    258      - A - - -
    ML   892   891 3   894     3     1     1    13    32  -7.429  -0.030  -6.083                          1.357 -1.347 -1.076 -0.809 
     D   893   891 3   894     3     0     0    13    32  -6.174  -1.687  -0.566                         
    IL   894   894 3   894     3     1     1    18    36  -1.442  -0.798  -4.142                          0.000  0.000  0.000  0.000 
                                             [ MATL  226 ]    259      - U - - -
    ML   895   894 3   897     2     1     1     1     1       *   0.000                                 -0.578 -0.758 -1.242  1.212 
     D   896   894 3   897     2     0     0     0     0       *   0.000                                 
    IL   897   897 3   897     2     1     1    13    28  -1.823  -0.479                                  0.000  0.000  0.000  0.000 
                                             [ END   227 ]      -      - - - - -
     E   898   897 3    -1     0     0     0     0     0                                                 
//
HMMER3/f [3.1b3 | July 2016]
NAME  CDKN1B-3UTR_human_fig1
LENG  290
MAXL  445
ALPH  RNA
RF    no
MM    no
CONS  yes
CS    yes
MAP   yes
DATE  Thu Jan 20 11:55:35 2022
COM   [1] /Users/erivas/src/Mysrc/R-scape/lib/infernal/infernal-current/src/cmbuild data/infernal/CDKN1B-3UTR_human_fig1.cm data/CDKN1B-3UTR_human_fig1.sto
NSEQ  1
EFFN  0.816406
CKSUM 254023522
STATS LOCAL MSV      -11.0422  0.70809
STATS LOCAL VITERBI  -13.4986  0.70809
STATS LOCAL FORWARD   -3.4490  0.70809
HMM          A        C        G        U   
            m->m     m->i     m->d     i->m     i->i     d->m     d->d
  COMPO   1.26510  1.56938  1.43971  1.29968
          1.38629  1.38629  1.38629  1.38629
          0.06454  3.46574  3.46574  1.46634  0.26236  0.00000        *
      1   1.82372  1.93939  2.28756  0.52211      1 U - - :
          1.38629  1.38629  1.38629  1.38629
          0.06454  3.46574  3.46574  1.46634  0.26236  1.09861  0.40547
      2   1.83235  0.61385  2.35722  1.58955      2 C - - :
          1.38629  1.38629  1.38629  1.38629
          0.06454  3.46574  3.46574  1.46634  0.26236  1.09861  0.40547
      3   1.82372  1.93939  2.28756  0.52211      3 U - - :
          1.38629  1.38629  1.38629  1.38629
          0.06454  3.46574  3.46574  1.46634  0.26236  1.09861  0.40547
      4   1.76639  2.47454  0.48374  2.05278      4 G - - :
          1.38629  1.38629  1.38629  1.38629
          0.06454  3.46574  3.46574  1.46634  0.26236  1.09861  0.40547
      5   1.82372  1.93939  2.28756  0.52211      5 U - - :
          1.38629  1.38629  1.38629  1.38629
          0.06454  3.46574  3.46574  1.46634  0.26236  1.09861  0.40547
      6   0.42287  2.36194  2.17117  1.99103      6 A - - :
          1.38629  1.38629  1.38629  1.38629
          0.06454  3.46574  3.46574  1.46634  0.26236  1.09861  0.40547
      7   0.42287  2.36194  2.17117  1.99103      7 A - - :
          1.38629  1.38629  1.38629  1.38629
          0.06454  3.46574  3.46574  1.46634  0.26236  1.09861  0.40547
      8   0.42287  2.36194  2.17117  1.99103      8 A - - :
          1.38629  1.38629  1.38629  1.38629
          0.06454  3.46574  3.46574  1.46634  0.26236  1.09861  0.40547
      9   0.42287  2.36194  2.17117  1.99103      9 A - - :
          1.38629  1.38629  1.38629  1.38629
          0.06454  3.46574  3.46574  1.46634  0.26236  1.09861  0.40547
     10   0.42287  2.36194  2.17117  1.99103     10 A - - :
          1.38629  1.38629  1.38629  1.38629
          0.06454  3.46574  3.46574  1.46634  0.26236  1.09861  0.40547
     11   1.83235  0.61385  2.35722  1.58955     11 C - - :
          1.38629  1.38629  1.38629  1.38629
          0.06454  3.46574  3.46574  1.46634  0.26236  1.09861  0.40547
     12   0.42287  2.36194  2.17117  1.99103     12 A - - :
          1.38629  1.38629  1.38629  1.38629
          0.06454  3.46574  3.46574  1.46634  0.26236  1.09861  0.40547
     13   1.83235  0.61385  2.35722  1.58955     13 C - - :
          1.38629  1.38629  1.38629  1.38629
          0.06454  3.46574  3.46574  1.46634  0.26236  1.09861  0.40547
     14   1.82372  1.93939  2.28756  0.52211     14 U - - :
          1.38629  1.38629  1.38629  1.38629
          0.06454  3.46574  3.46574  1.46634  0.26236  1.09861  0.40547
     15   1.63770  2.06220  0.61444  1.98444     15 G - - {
          1.38629  1.38629  1.38629  1.38629
          0.06454  3.46574  3.46574  1.46634  0.26236  1.09861  0.40547
     16   0.90092  1.91200  1.22430  1.88351     16 a - - {
          1.38629  1.38629  1.38629  1.38629
          0.06454  3.46574  3.46574  1.46634  0.26236  1.09861  0.40547
     17   0.90101  1.91186  1.22442  1.88316     17 a - - {
          1.38629  1.38629  1.38629  1.38629
          0.06454  3.46574  3.46574  1.46634  0.26236  1.09861  0.40547
     18   0.90108  1.91176  1.22450  1.88291     18 a - - {
          1.38629  1.38629  1.38629  1.38629
          0.06454  3.46574  3.46574  1.46634  0.26236  1.09861  0.40547
     19   0.90113  1.91169  1.22457  1.88272     19 a - - {
          1.38629  1.38629  1.38629  1.38629
          0.06454  3.46574  3.46574  1.46634  0.26236  1.09861  0.40547
     20   0.90117  1.91163  1.22462  1.88257     20 a - - {
          1.38629  1.38629  1.38629  1.38629
          0.06454  3.46574  3.46574  1.46634  0.26236  1.09861  0.40547
     21   2.19611  1.38158  1.80684  0.74779     21 u - - {
          1.38629  1.38629  1.38629  1.38629
          0.06454  3.46574  3.46574  1.46634  0.26236  1.09861  0.40547
     22   2.19586  1.38162  1.80680  0.74784     22 u - - {
          1.38629  1.38629  1.38629  1.38629
          0.06454  3.46574  3.46574  1.46634  0.26236  1.09861  0.40547
     23   0.90126  1.91151  1.22472  1.88227     23 a - - {
          1.38629  1.38629  1.38629  1.38629
          0.06454  3.46574  3.46574  1.46634  0.26236  1.09861  0.40547
     24   2.19549  1.38166  1.80673  0.74793     24 u - - {
          1.38629  1.38629  1.38629  1.38629
          0.06454  3.46574  3.46574  1.46634  0.26236  1.09861  0.40547
     25   0.90129  1.91146  1.22476  1.88215     25 a - - {
          1.38629  1.38629  1.38629  1.38629
          0.06454  3.46574  3.46574  1.46634  0.26236  1.09861  0.40547
     26   2.38149  0.57927  2.00638  1.54737     26 C - - {
          1.38629  1.38629  1.38629  1.38629
          0.06454  3.46574  3.46574  1.46634  0.26236  1.09861  0.40547
     27   2.19515  1.38170  1.80667  0.74801     27 u - - {
          1.38629  1.38629  1.38629  1.38629
          0.06454  3.46574  3.46574  1.46634  0.26236  1.09861  0.40547
     28   0.42287  2.36194  2.17117  1.99103     28 A - - ,
          1.38629  1.38629  1.38629  1.38629
          0.06454  3.46574  3.46574  1.46634  0.26236  1.09861  0.40547
     29   0.42287  2.36194  2.17117  1.99103     29 A - - ,
          1.38629  1.38629  1.38629  1.38629
          0.06454  3.46574  3.46574  1.46634  0.26236  1.09861  0.40547
     30   1.83235  0.61385  2.35722  1.58955     30 C - - ,
          1.38629  1.38629  1.38629  1.38629
          0.06454  3.46574  3.46574  1.46634  0.26236  1.09861  0.40547
     31   2.20005  1.38109  1.80754  0.74688     31 u - - [
          1.38629  1.38629  1.38629  1.38629
          0.06454  3.46574  3.46574  1.46634  0.26236  1.09861  0.40547
     32   2.19878  1.38125  1.80731  0.74717     32 u - - [
          1.38629  1.38629  1.38629  1.38629
          0.06454  3.46574  3.46574  1.46634  0.26236  1.09861  0.40547
     33   0.90101  1.91186  1.22442  1.88316     33 a - - [
          1.38629  1.38629  1.38629  1.38629
          0.06454  3.46574  3.46574  1.46634  0.26236  1.09861  0.40547
     34   2.19728  1.38144  1.80705  0.74752     34 u - - [
          1.38629  1.38629  1.38629  1.38629
          0.06454  3.46574  3.46574  1.46634  0.26236  1.09861  0.40547
     35   2.19680  1.38150  1.80696  0.74763     35 u - - [
          1.38629  1.38629  1.38629  1.38629
          0.06454  3.46574  3.46574  1.46634  0.26236  1.09861  0.40547
     36   2.19641  1.38155  1.80690  0.74772     36 u - - [
          1.38629  1.38629  1.38629  1.38629
          0.06454  3.46574  3.46574  1.46634  0.26236  1.09861  0.40547
     37   0.90121  1.91158  1.22466  1.88245     37 a - - [
          1.38629  1.38629  1.38629  1.38629
          0.06454  3.46574  3.46574  1.46634  0.26236  1.09861  0.40547
     38   1.82372  1.93939  2.28756  0.52211     38 U - - -
          1.38629  1.38629  1.38629  1.38629
          0.06454  3.46574  3.46574  1.46634  0.26236  1.09861  0.40547
     39   1.76639  2.47454  0.48374  2.05278     39 G - - -
          1.38629  1.38629  1.38629  1.38629
          0.06454  3.46574  3.46574  1.46634  0.26236  1.09861  0.40547
     40   1.82372  1.93939  2.28756  0.52211     40 U - - -
          1.38629  1.38629  1.38629  1.38629
          0.06454  3.46574  3.46574  1.46634  0.26236  1.09861  0.40547
     41   2.18884  1.24706  1.85566  0.81136     41 u - - [
          1.38629  1.38629  1.38629  1.38629
          0.06454  3.46574  3.46574  1.46634  0.26236  1.09861  0.40547
     42   0.90140  1.91130  1.22490  1.88173     42 a - - [
          1.38629  1.38629  1.38629  1.38629
          0.06454  3.46574  3.46574  1.46634  0.26236  1.09861  0.40547
     43   0.90126  1.91151  1.22472  1.88227     43 a - - [
          1.38629  1.38629  1.38629  1.38629
          0.06454  3.46574  3.46574  1.46634  0.26236  1.09861  0.40547
     44   0.90121  1.91158  1.22466  1.88245     44 a - - [
          1.38629  1.38629  1.38629  1.38629
          0.06454  3.46574  3.46574  1.46634  0.26236  1.09861  0.40547
     45   0.90120  1.91159  1.22465  1.88247     45 a - - [
          1.38629  1.38629  1.38629  1.38629
          0.06454  3.46574  3.46574  1.46634  0.26236  1.09861  0.40547
     46   2.04324  2.27851  0.41171  2.24964     46 G - - [
          1.38629  1.38629  1.38629  1.38629
          0.06454  3.46574  3.46574  1.46634  0.26236  1.09861  0.40547
     47   0.90123  1.91155  1.22469  1.88236     47 a - - [
          1.38629  1.38629  1.38629  1.38629
          0.06454  3.46574  3.46574  1.46634  0.26236  1.09861  0.40547
     48   1.82372  1.93939  2.28756  0.52211     48 U - - ,
          1.38629  1.38629  1.38629  1.38629
          0.06454  3.46574  3.46574  1.46634  0.26236  1.09861  0.40547
     49   1.82372  1.93939  2.28756  0.52211     49 U - - ,
          1.38629  1.38629  1.38629  1.38629
          0.06454  3.46574  3.46574  1.46634  0.26236  1.09861  0.40547
     50   1.82372  1.93939  2.28756  0.52211     50 U - - ,
          1.38629  1.38629  1.38629  1.38629
          0.06454  3.46574  3.46574  1.46634  0.26236  1.09861  0.40547
     51   1.82372  1.93939  2.28756  0.52211     51 U - - ,
          1.38629  1.38629  1.38629  1.38629
          0.06454  3.46574  3.46574  1.46634  0.26236  1.09861  0.40547
     52   1.82372  1.93939  2.28756  0.52211     52 U - - ,
          1.38629  1.38629  1.38629  1.38629
          0.06454  3.46574  3.46574  1.46634  0.26236  1.09861  0.40547
     53   1.82372  1.93939  2.28756  0.52211     53 U - - ,
          1.38629  1.38629  1.38629  1.38629
          0.06454  3.46574  3.46574  1.46634  0.26236  1.09861  0.40547
     54   1.82372  1.93939  2.28756  0.52211     54 U - - ,
          1.38629  1.38629  1.38629  1.38629
          0.06454  3.46574  3.46574  1.46634  0.26236  1.09861  0.40547
     55   1.82372  1.93939  2.28756  0.52211     55 U - - ,
          1.38629  1.38629  1.38629  1.38629
          0.06454  3.46574  3.46574  1.46634  0.26236  1.09861  0.40547
     56   0.42287  2.36194  2.17117  1.99103     56 A - - ,
          1.38629  1.38629  1.38629  1.38629
          0.06454  3.46574  3.46574  1.46634  0.26236  1.09861  0.40547
     57   0.42287  2.36194  2.17117  1.99103     57 A - - ,
          1.38629  1.38629  1.38629  1.38629
          0.06454  3.46574  3.46574  1.46634  0.26236  1.09861  0.40547
     58   2.20005  1.38109  1.80754  0.74688     58 u - - (
          1.38629  1.38629  1.38629  1.38629
          0.06454  3.46574  3.46574  1.46634  0.26236  1.09861  0.40547
     59   2.38615  0.57805  2.00755  1.54784     59 C - - (
          1.38629  1.38629  1.38629  1.38629
          0.06454  3.46574  3.46574  1.46634  0.26236  1.09861  0.40547
     60   2.19792  1.38136  1.80716  0.74737     60 u - - (
          1.38629  1.38629  1.38629  1.38629
          0.06454  3.46574  3.46574  1.46634  0.26236  1.09861  0.40547
     61   0.90108  1.91176  1.22450  1.88291     61 a - - (
          1.38629  1.38629  1.38629  1.38629
          0.06454  3.46574  3.46574  1.46634  0.26236  1.09861  0.40547
     62   1.76639  2.47454  0.48374  2.05278     62 G - - -
          1.38629  1.38629  1.38629  1.38629
          0.06454  3.46574  3.46574  1.46634  0.26236  1.09861  0.40547
     63   0.42287  2.36194  2.17117  1.99103     63 A - - -
          1.38629  1.38629  1.38629  1.38629
          0.06454  3.46574  3.46574  1.46634  0.26236  1.09861  0.40547
     64   2.37513  0.58096  2.00477  1.54672     64 C - - (
          1.38629  1.38629  1.38629  1.38629
          0.06454  3.46574  3.46574  1.46634  0.26236  1.09861  0.40547
     65   0.90144  1.91124  1.22495  1.88159     65 a - - (
          1.38629  1.38629  1.38629  1.38629
          0.06454  3.46574  3.46574  1.46634  0.26236  1.09861  0.40547
     66   0.90128  1.91148  1.22475  1.88218     66 a - - (
          1.38629  1.38629  1.38629  1.38629
          0.06454  3.46574  3.46574  1.46634  0.26236  1.09861  0.40547
     67   2.19380  1.24618  1.85671  0.81031     67 u - - (
          1.38629  1.38629  1.38629  1.38629
          0.06454  3.46574  3.46574  1.46634  0.26236  1.09861  0.40547
     68   0.90121  1.91157  1.22467  1.88243     68 a - - (
          1.38629  1.38629  1.38629  1.38629
          0.06454  3.46574  3.46574  1.46634  0.26236  1.09861  0.40547
     69   2.19382  1.24618  1.85672  0.81030     69 u - - (
          1.38629  1.38629  1.38629  1.38629
          0.06454  3.46574  3.46574  1.46634  0.26236  1.09861  0.40547
     70   0.90078  1.91219  1.22413  1.88401     70 a - - <
          1.38629  1.38629  1.38629  1.38629
          0.06454  3.46574  3.46574  1.46634  0.26236  1.09861  0.40547
     71   2.38615  0.57805  2.00755  1.54784     71 C - - <
          1.38629  1.38629  1.38629  1.38629
          0.06454  3.46574  3.46574  1.46634  0.26236  1.09861  0.40547
     72   0.90101  1.91186  1.22442  1.88316     72 a - - <
          1.38629  1.38629  1.38629  1.38629
          0.06454  3.46574  3.46574  1.46634  0.26236  1.09861  0.40547
     73   0.42287  2.36194  2.17117  1.99103     73 A - - -
          1.38629  1.38629  1.38629  1.38629
          0.06454  3.46574  3.46574  1.46634  0.26236  1.09861  0.40547
     74   2.03908  2.27607  0.41358  2.24536     74 G - - <
          1.38629  1.38629  1.38629  1.38629
          0.06454  3.46574  3.46574  1.46634  0.26236  1.09861  0.40547
     75   2.38006  0.57965  2.00602  1.54722     75 C - - <
          1.38629  1.38629  1.38629  1.38629
          0.06454  3.46574  3.46574  1.46634  0.26236  1.09861  0.40547
     76   2.38192  0.57916  2.00649  1.54741     76 C - - <
          1.38629  1.38629  1.38629  1.38629
          0.06454  3.46574  3.46574  1.46634  0.26236  1.09861  0.40547
     77   0.42287  2.36194  2.17117  1.99103     77 A - - _
          1.38629  1.38629  1.38629  1.38629
          0.06454  3.46574  3.46574  1.46634  0.26236  1.09861  0.40547
     78   0.42287  2.36194  2.17117  1.99103     78 A - - _
          1.38629  1.38629  1.38629  1.38629
          0.06454  3.46574  3.46574  1.46634  0.26236  1.09861  0.40547
     79   0.42287  2.36194  2.17117  1.99103     79 A - - _
          1.38629  1.38629  1.38629  1.38629
          0.06454  3.46574  3.46574  1.46634  0.26236  1.09861  0.40547
     80   1.76639  2.47454  0.48374  2.05278     80 G - - _
          1.38629  1.38629  1.38629  1.38629
          0.06454  3.46574  3.46574  1.46634  0.26236  1.09861  0.40547
     81   1.82372  1.93939  2.28756  0.52211     81 U - - _
          1.38629  1.38629  1.38629  1.38629
          0.06454  3.46574  3.46574  1.46634  0.26236  1.09861  0.40547
     82   1.81684  2.16660  0.50266  2.13728     82 G - - >
          1.38629  1.38629  1.38629  1.38629
          0.06454  3.46574  3.46574  1.46634  0.26236  1.09861  0.40547
     83   1.81695  2.16667  0.50259  2.13742     83 G - - >
          1.38629  1.38629  1.38629  1.38629
          0.06454  3.46574  3.46574  1.46634  0.26236  1.09861  0.40547
     84   2.48077  0.47423  2.10587  1.75899     84 C - - >
          1.38629  1.38629  1.38629  1.38629
          0.06454  3.46574  3.46574  1.46634  0.26236  1.09861  0.40547
     85   0.42287  2.36194  2.17117  1.99103     85 A - - -
          1.38629  1.38629  1.38629  1.38629
          0.06454  3.46574  3.46574  1.46634  0.26236  1.09861  0.40547
     86   2.11631  1.43108  1.73225  0.76876     86 u - - >
          1.38629  1.38629  1.38629  1.38629
          0.06454  3.46574  3.46574  1.46634  0.26236  1.09861  0.40547
     87   1.81476  2.16518  0.50401  2.13462     87 G - - >
          1.38629  1.38629  1.38629  1.38629
          0.06454  3.46574  3.46574  1.46634  0.26236  1.09861  0.40547
     88   2.11142  1.43167  1.73155  0.77000     88 u - - >
          1.38629  1.38629  1.38629  1.38629
          0.06454  3.46574  3.46574  1.46634  0.26236  1.09861  0.40547
     89   1.82372  1.93939  2.28756  0.52211     89 U - - ,
          1.38629  1.38629  1.38629  1.38629
          0.06454  3.46574  3.46574  1.46634  0.26236  1.09861  0.40547
     90   1.82372  1.93939  2.28756  0.52211     90 U - - ,
          1.38629  1.38629  1.38629  1.38629
          0.06454  3.46574  3.46574  1.46634  0.26236  1.09861  0.40547
     91   1.82372  1.93939  2.28756  0.52211     91 U - - ,
          1.38629  1.38629  1.38629  1.38629
          0.06454  3.46574  3.46574  1.46634  0.26236  1.09861  0.40547
     92   1.76639  2.47454  0.48374  2.05278     92 G - - ,
          1.38629  1.38629  1.38629  1.38629
          0.06454  3.46574  3.46574  1.46634  0.26236  1.09861  0.40547
     93   1.82372  1.93939  2.28756  0.52211     93 U - - ,
          1.38629  1.38629  1.38629  1.38629
          0.06454  3.46574  3.46574  1.46634  0.26236  1.09861  0.40547
     94   2.04142  2.27744  0.41253  2.24777     94 G - - <
          1.38629  1.38629  1.38629  1.38629
          0.06454  3.46574  3.46574  1.46634  0.26236  1.09861  0.40547
     95   2.38176  0.57920  2.00645  1.54740     95 C - - <
          1.38629  1.38629  1.38629  1.38629
          0.06454  3.46574  3.46574  1.46634  0.26236  1.09861  0.40547
     96   0.90121  1.91157  1.22467  1.88243     96 a - - <
          1.38629  1.38629  1.38629  1.38629
          0.06454  3.46574  3.46574  1.46634  0.26236  1.09861  0.40547
     97   2.19619  1.38157  1.80686  0.74777     97 u - - <
          1.38629  1.38629  1.38629  1.38629
          0.06454  3.46574  3.46574  1.46634  0.26236  1.09861  0.40547
     98   2.19611  1.38158  1.80684  0.74779     98 u - - <
          1.38629  1.38629  1.38629  1.38629
          0.06454  3.46574  3.46574  1.46634  0.26236  1.09861  0.40547
     99   1.82372  1.93939  2.28756  0.52211     99 U - - _
          1.38629  1.38629  1.38629  1.38629
          0.06454  3.46574  3.46574  1.46634  0.26236  1.09861  0.40547
    100   1.76639  2.47454  0.48374  2.05278    100 G - - _
          1.38629  1.38629  1.38629  1.38629
          0.06454  3.46574  3.46574  1.46634  0.26236  1.09861  0.40547
    101   1.82372  1.93939  2.28756  0.52211    101 U - - _
          1.38629  1.38629  1.38629  1.38629
          0.06454  3.46574  3.46574  1.46634  0.26236  1.09861  0.40547
    102   0.42287  2.36194  2.17117  1.99103    102 A - - _
          1.38629  1.38629  1.38629  1.38629
          0.06454  3.46574  3.46574  1.46634  0.26236  1.09861  0.40547
    103   0.86170  1.97200  1.21696  1.95018    103 a - - >
          1.38629  1.38629  1.38629  1.38629
          0.06454  3.46574  3.46574  1.46634  0.26236  1.09861  0.40547
    104   0.86173  1.97194  1.21700  1.95004    104 a - - >
          1.38629  1.38629  1.38629  1.38629
          0.06454  3.46574  3.46574  1.46634  0.26236  1.09861  0.40547
    105   2.11587  1.43114  1.73218  0.76887    105 u - - >
          1.38629  1.38629  1.38629  1.38629
          0.06454  3.46574  3.46574  1.46634  0.26236  1.09861  0.40547
    106   1.81450  2.16500  0.50418  2.13429    106 G - - >
          1.38629  1.38629  1.38629  1.38629
          0.06454  3.46574  3.46574  1.46634  0.26236  1.09861  0.40547
    107   2.46829  0.47728  2.10236  1.75658    107 C - - >
          1.38629  1.38629  1.38629  1.38629
          0.06454  3.46574  3.46574  1.46634  0.26236  1.09861  0.40547
    108   1.82372  1.93939  2.28756  0.52211    108 U - - ,
          1.38629  1.38629  1.38629  1.38629
          0.06454  3.46574  3.46574  1.46634  0.26236  1.09861  0.40547
    109   1.65847  2.01861  0.62538  1.95422    109 G - - )
          1.38629  1.38629  1.38629  1.38629
          0.06454  3.46574  3.46574  1.46634  0.26236  1.09861  0.40547
    110   2.11764  1.43093  1.73244  0.76842    110 u - - )
          1.38629  1.38629  1.38629  1.38629
          0.06454  3.46574  3.46574  1.46634  0.26236  1.09861  0.40547
    111   1.65870  2.01876  0.62519  1.95452    111 G - - )
          1.38629  1.38629  1.38629  1.38629
          0.06454  3.46574  3.46574  1.46634  0.26236  1.09861  0.40547
    112   2.11820  1.43086  1.73251  0.76828    112 u - - )
          1.38629  1.38629  1.38629  1.38629
          0.06454  3.46574  3.46574  1.46634  0.26236  1.09861  0.40547
    113   2.11837  1.43084  1.73254  0.76824    113 u - - )
          1.38629  1.38629  1.38629  1.38629
          0.06454  3.46574  3.46574  1.46634  0.26236  1.09861  0.40547
    114   1.81685  2.16661  0.50265  2.13730    114 G - - )
          1.38629  1.38629  1.38629  1.38629
          0.06454  3.46574  3.46574  1.46634  0.26236  1.09861  0.40547
    115   1.76639  2.47454  0.48374  2.05278    115 G - - -
          1.38629  1.38629  1.38629  1.38629
          0.06454  3.46574  3.46574  1.46634  0.26236  1.09861  0.40547
    116   1.76639  2.47454  0.48374  2.05278    116 G - - -
          1.38629  1.38629  1.38629  1.38629
          0.06454  3.46574  3.46574  1.46634  0.26236  1.09861  0.40547
    117   2.11699  1.43100  1.73234  0.76859    117 u - - )
          1.38629  1.38629  1.38629  1.38629
          0.06454  3.46574  3.46574  1.46634  0.26236  1.09861  0.40547
    118   0.86177  1.97187  1.21705  1.94990    118 a - - )
          1.38629  1.38629  1.38629  1.38629
          0.06454  3.46574  3.46574  1.46634  0.26236  1.09861  0.40547
    119   1.81476  2.16518  0.50401  2.13462    119 G - - )
          1.38629  1.38629  1.38629  1.38629
          0.06454  3.46574  3.46574  1.46634  0.26236  1.09861  0.40547
    120   0.86246  1.97078  1.21781  1.94735    120 a - - )
          1.38629  1.38629  1.38629  1.38629
          0.06454  3.46574  3.46574  1.46634  0.26236  1.09861  0.40547
    121   0.42287  2.36194  2.17117  1.99103    121 A - - ,
          1.38629  1.38629  1.38629  1.38629
          0.06454  3.46574  3.46574  1.46634  0.26236  1.09861  0.40547
    122   1.82372  1.93939  2.28756  0.52211    122 U - - ,
          1.38629  1.38629  1.38629  1.38629
          0.06454  3.46574  3.46574  1.46634  0.26236  1.09861  0.40547
    123   0.42287  2.36194  2.17117  1.99103    123 A - - ,
          1.38629  1.38629  1.38629  1.38629
          0.06454  3.46574  3.46574  1.46634  0.26236  1.09861  0.40547
    124   2.04196  2.27776  0.41228  2.24832    124 G - - <
          1.38629  1.38629  1.38629  1.38629
          0.06454  3.46574  3.46574  1.46634  0.26236  1.09861  0.40547
    125   2.04315  2.27845  0.41175  2.24955    125 G - - <
          1.38629  1.38629  1.38629  1.38629
          0.06454  3.46574  3.46574  1.46634  0.26236  1.09861  0.40547
    126   1.82372  1.93939  2.28756  0.52211    126 U - - _
          1.38629  1.38629  1.38629  1.38629
          0.06454  3.46574  3.46574  1.46634  0.26236  1.09861  0.40547
    127   1.82372  1.93939  2.28756  0.52211    127 U - - _
          1.38629  1.38629  1.38629  1.38629
          0.06454  3.46574  3.46574  1.46634  0.26236  1.09861  0.40547
    128   1.82372  1.93939  2.28756  0.52211    128 U - - _
          1.38629  1.38629  1.38629  1.38629
          0.06454  3.46574  3.46574  1.46634  0.26236  1.09861  0.40547
    129   1.82372  1.93939  2.28756  0.52211    129 U - - _
          1.38629  1.38629  1.38629  1.38629
          0.06454  3.46574  3.46574  1.46634  0.26236  1.09861  0.40547
    130   2.47587  0.47542  2.10450  1.75805    130 C - - >
          1.38629  1.38629  1.38629  1.38629
          0.06454  3.46574  3.46574  1.46634  0.26236  1.09861  0.40547
    131   2.47166  0.47645  2.10331  1.75723    131 C - - >
          1.38629  1.38629  1.38629  1.38629
          0.06454  3.46574  3.46574  1.46634  0.26236  1.09861  0.40547
    132   1.83235  0.61385  2.35722  1.58955    132 C - - ,
          1.38629  1.38629  1.38629  1.38629
          0.06454  3.46574  3.46574  1.46634  0.26236  1.09861  0.40547
    133   1.83235  0.61385  2.35722  1.58955    133 C - - ,
          1.38629  1.38629  1.38629  1.38629
          0.06454  3.46574  3.46574  1.46634  0.26236  1.09861  0.40547
    134   2.11719  1.43098  1.73237  0.76854    134 u - - ]
          1.38629  1.38629  1.38629  1.38629
          0.06454  3.46574  3.46574  1.46634  0.26236  1.09861  0.40547
    135   2.47913  0.47463  2.10541  1.75867    135 C - - ]
          1.38629  1.38629  1.38629  1.38629
          0.06454  3.46574  3.46574  1.46634  0.26236  1.09861  0.40547
    136   2.11773  1.43092  1.73245  0.76840    136 u - - ]
          1.38629  1.38629  1.38629  1.38629
          0.06454  3.46574  3.46574  1.46634  0.26236  1.09861  0.40547
    137   2.11803  1.43088  1.73249  0.76832    137 u - - ]
          1.38629  1.38629  1.38629  1.38629
          0.06454  3.46574  3.46574  1.46634  0.26236  1.09861  0.40547
    138   2.11832  1.43085  1.73253  0.76825    138 u - - ]
          1.38629  1.38629  1.38629  1.38629
          0.06454  3.46574  3.46574  1.46634  0.26236  1.09861  0.40547
    139   2.11852  1.43082  1.73256  0.76820    139 u - - ]
          1.38629  1.38629  1.38629  1.38629
          0.06454  3.46574  3.46574  1.46634  0.26236  1.09861  0.40547
    140   1.65893  2.01890  0.62499  1.95481    140 G - - ]
          1.38629  1.38629  1.38629  1.38629
          0.06454  3.46574  3.46574  1.46634  0.26236  1.09861  0.40547
    141   1.82372  1.93939  2.28756  0.52211    141 U - - -
          1.38629  1.38629  1.38629  1.38629
          0.06454  3.46574  3.46574  1.46634  0.26236  1.09861  0.40547
    142   2.11709  1.43099  1.73236  0.76856    142 u - - ]
          1.38629  1.38629  1.38629  1.38629
          0.06454  3.46574  3.46574  1.46634  0.26236  1.09861  0.40547
    143   0.86165  1.97207  1.21691  1.95036    143 a - - ]
          1.38629  1.38629  1.38629  1.38629
          0.06454  3.46574  3.46574  1.46634  0.26236  1.09861  0.40547
    144   0.86165  1.97208  1.21691  1.95037    144 a - - ]
          1.38629  1.38629  1.38629  1.38629
          0.06454  3.46574  3.46574  1.46634  0.26236  1.09861  0.40547
    145   0.86168  1.97203  1.21694  1.95025    145 a - - ]
          1.38629  1.38629  1.38629  1.38629
          0.06454  3.46574  3.46574  1.46634  0.26236  1.09861  0.40547
    146   2.11631  1.43108  1.73225  0.76876    146 u - - ]
          1.38629  1.38629  1.38629  1.38629
          0.06454  3.46574  3.46574  1.46634  0.26236  1.09861  0.40547
    147   0.86200  1.97152  1.21729  1.94907    147 a - - ]
          1.38629  1.38629  1.38629  1.38629
          0.06454  3.46574  3.46574  1.46634  0.26236  1.09861  0.40547
    148   0.86246  1.97078  1.21781  1.94735    148 a - - ]
          1.38629  1.38629  1.38629  1.38629
          0.06454  3.46574  3.46574  1.46634  0.26236  1.09861  0.40547
    149   1.82372  1.93939  2.28756  0.52211    149 U - - ,
          1.38629  1.38629  1.38629  1.38629
          0.06454  3.46574  3.46574  1.46634  0.26236  1.09861  0.40547
    150   0.42287  2.36194  2.17117  1.99103    150 A - - ,
          1.38629  1.38629  1.38629  1.38629
          0.06454  3.46574  3.46574  1.46634  0.26236  1.09861  0.40547
    151   2.19505  1.38172  1.80666  0.74803    151 u - - <
          1.38629  1.38629  1.38629  1.38629
          0.06454  3.46574  3.46574  1.46634  0.26236  1.09861  0.40547
    152   2.04351  2.27866  0.41159  2.24992    152 G - - <
          1.38629  1.38629  1.38629  1.38629
          0.06454  3.46574  3.46574  1.46634  0.26236  1.09861  0.40547
    153   2.04382  2.27884  0.41145  2.25023    153 G - - <
          1.38629  1.38629  1.38629  1.38629
          0.06454  3.46574  3.46574  1.46634  0.26236  1.09861  0.40547
    154   2.38350  0.57874  2.00689  1.54757    154 C - - <
          1.38629  1.38629  1.38629  1.38629
          0.06454  3.46574  3.46574  1.46634  0.26236  1.09861  0.40547
    155   2.19657  1.38153  1.80692  0.74768    155 u - - <
          1.38629  1.38629  1.38629  1.38629
          0.06454  3.46574  3.46574  1.46634  0.26236  1.09861  0.40547
    156   0.90221  1.91014  1.22590  1.87879    156 a - - <
          1.38629  1.38629  1.38629  1.38629
          0.06454  3.46574  3.46574  1.46634  0.26236  1.09861  0.40547
    157   2.19189  1.38211  1.80610  0.74876    157 u - - <
          1.38629  1.38629  1.38629  1.38629
          0.06454  3.46574  3.46574  1.46634  0.26236  1.09861  0.40547
    158   2.04175  2.27764  0.41238  2.24811    158 G - - <
          1.38629  1.38629  1.38629  1.38629
          0.06454  3.46574  3.46574  1.46634  0.26236  1.09861  0.40547
    159   2.38133  0.57931  2.00634  1.54735    159 C - - <
          1.38629  1.38629  1.38629  1.38629
          0.06454  3.46574  3.46574  1.46634  0.26236  1.09861  0.40547
    160   1.82372  1.93939  2.28756  0.52211    160 U - - _
          1.38629  1.38629  1.38629  1.38629
          0.06454  3.46574  3.46574  1.46634  0.26236  1.09861  0.40547
    161   1.82372  1.93939  2.28756  0.52211    161 U - - _
          1.38629  1.38629  1.38629  1.38629
          0.06454  3.46574  3.46574  1.46634  0.26236  1.09861  0.40547
    162   0.42287  2.36194  2.17117  1.99103    162 A - - _
          1.38629  1.38629  1.38629  1.38629
          0.06454  3.46574  3.46574  1.46634  0.26236  1.09861  0.40547
    163   0.42287  2.36194  2.17117  1.99103    163 A - - _
          1.38629  1.38629  1.38629  1.38629
          0.06454  3.46574  3.46574  1.46634  0.26236  1.09861  0.40547
    164   0.42287  2.36194  2.17117  1.99103    164 A - - _
          1.38629  1.38629  1.38629  1.38629
          0.06454  3.46574  3.46574  1.46634  0.26236  1.09861  0.40547
    165   0.42287  2.36194  2.17117  1.99103    165 A - - _
          1.38629  1.38629  1.38629  1.38629
          0.06454  3.46574  3.46574  1.46634  0.26236  1.09861  0.40547
    166   1.76639  2.47454  0.48374  2.05278    166 G - - _
          1.38629  1.38629  1.38629  1.38629
          0.06454  3.46574  3.46574  1.46634  0.26236  1.09861  0.40547
    167   1.76639  2.47454  0.48374  2.05278    167 G - - _
          1.38629  1.38629  1.38629  1.38629
          0.06454  3.46574  3.46574  1.46634  0.26236  1.09861  0.40547
    168   1.82372  1.93939  2.28756  0.52211    168 U - - _
          1.38629  1.38629  1.38629  1.38629
          0.06454  3.46574  3.46574  1.46634  0.26236  1.09861  0.40547
    169   1.82372  1.93939  2.28756  0.52211    169 U - - _
          1.38629  1.38629  1.38629  1.38629
          0.06454  3.46574  3.46574  1.46634  0.26236  1.09861  0.40547
    170   1.81629  2.16622  0.50302  2.13657    170 G - - >
          1.38629  1.38629  1.38629  1.38629
          0.06454  3.46574  3.46574  1.46634  0.26236  1.09861  0.40547
    171   2.47917  0.47462  2.10542  1.75868    171 C - - >
          1.38629  1.38629  1.38629  1.38629
          0.06454  3.46574  3.46574  1.46634  0.26236  1.09861  0.40547
    172   0.86161  1.97213  1.21687  1.95050    172 a - - >
          1.38629  1.38629  1.38629  1.38629
          0.06454  3.46574  3.46574  1.46634  0.26236  1.09861  0.40547
    173   2.11720  1.43098  1.73237  0.76853    173 u - - >
          1.38629  1.38629  1.38629  1.38629
          0.06454  3.46574  3.46574  1.46634  0.26236  1.09861  0.40547
    174   0.42287  2.36194  2.17117  1.99103    174 A - - -
          1.38629  1.38629  1.38629  1.38629
          0.06454  3.46574  3.46574  1.46634  0.26236  1.09861  0.40547
    175   1.83235  0.61385  2.35722  1.58955    175 C - - -
          1.38629  1.38629  1.38629  1.38629
          0.06454  3.46574  3.46574  1.46634  0.26236  1.09861  0.40547
    176   1.82372  1.93939  2.28756  0.52211    176 U - - -
          1.38629  1.38629  1.38629  1.38629
          0.06454  3.46574  3.46574  1.46634  0.26236  1.09861  0.40547
    177   1.76639  2.47454  0.48374  2.05278    177 G - - -
          1.38629  1.38629  1.38629  1.38629
          0.06454  3.46574  3.46574  1.46634  0.26236  1.09861  0.40547
    178   0.86160  1.97216  1.21685  1.95056    178 a - - >
          1.38629  1.38629  1.38629  1.38629
          0.06454  3.46574  3.46574  1.46634  0.26236  1.09861  0.40547
    179   1.81645  2.16634  0.50291  2.13679    179 G - - >
          1.38629  1.38629  1.38629  1.38629
          0.06454  3.46574  3.46574  1.46634  0.26236  1.09861  0.40547
    180   2.47905  0.47465  2.10539  1.75866    180 C - - >
          1.38629  1.38629  1.38629  1.38629
          0.06454  3.46574  3.46574  1.46634  0.26236  1.09861  0.40547
    181   2.47778  0.47496  2.10503  1.75841    181 C - - >
          1.38629  1.38629  1.38629  1.38629
          0.06454  3.46574  3.46574  1.46634  0.26236  1.09861  0.40547
    182   0.86198  1.97155  1.21728  1.94913    182 a - - >
          1.38629  1.38629  1.38629  1.38629
          0.06454  3.46574  3.46574  1.46634  0.26236  1.09861  0.40547
    183   0.86177  1.97188  1.21705  1.94990    183 a - - }
          1.38629  1.38629  1.38629  1.38629
          0.06454  3.46574  3.46574  1.46634  0.26236  1.09861  0.40547
    184   1.81575  2.16586  0.50336  2.13589    184 G - - }
          1.38629  1.38629  1.38629  1.38629
          0.06454  3.46574  3.46574  1.46634  0.26236  1.09861  0.40547
    185   2.11652  1.43106  1.73228  0.76870    185 u - - }
          1.38629  1.38629  1.38629  1.38629
          0.06454  3.46574  3.46574  1.46634  0.26236  1.09861  0.40547
    186   0.86172  1.97195  1.21699  1.95008    186 a - - }
          1.38629  1.38629  1.38629  1.38629
          0.06454  3.46574  3.46574  1.46634  0.26236  1.09861  0.40547
    187   2.11679  1.43103  1.73232  0.76864    187 u - - }
          1.38629  1.38629  1.38629  1.38629
          0.06454  3.46574  3.46574  1.46634  0.26236  1.09861  0.40547
    188   0.86168  1.97202  1.21695  1.95023    188 a - - }
          1.38629  1.38629  1.38629  1.38629
          0.06454  3.46574  3.46574  1.46634  0.26236  1.09861  0.40547
    189   0.86166  1.97205  1.21693  1.95031    189 a - - }
          1.38629  1.38629  1.38629  1.38629
          0.06454  3.46574  3.46574  1.46634  0.26236  1.09861  0.40547
    190   2.11721  1.43098  1.73237  0.76853    190 u - - }
          1.38629  1.38629  1.38629  1.38629
          0.06454  3.46574  3.46574  1.46634  0.26236  1.09861  0.40547
    191   2.11721  1.43098  1.73238  0.76853    191 u - - }
          1.38629  1.38629  1.38629  1.38629
          0.06454  3.46574  3.46574  1.46634  0.26236  1.09861  0.40547
    192   2.11699  1.43100  1.73234  0.76859    192 u - - }
          1.38629  1.38629  1.38629  1.38629
          0.06454  3.46574  3.46574  1.46634  0.26236  1.09861  0.40547
    193   2.11631  1.43108  1.73225  0.76876    193 u - - }
          1.38629  1.38629  1.38629  1.38629
          0.06454  3.46574  3.46574  1.46634  0.26236  1.09861  0.40547
    194   2.11472  1.43127  1.73202  0.76916    194 u - - }
          1.38629  1.38629  1.38629  1.38629
          0.06454  3.46574  3.46574  1.46634  0.26236  1.09861  0.40547
    195   2.20236  1.25666  1.87430  0.79542    195 u - - }
          1.38629  1.38629  1.38629  1.38629
          0.06454  3.46574  3.46574  1.46634  0.26236  1.09861  0.40547
    196   1.76639  2.47454  0.48374  2.05278    196 G - - ,
          1.38629  1.38629  1.38629  1.38629
          0.06454  3.46574  3.46574  1.46634  0.26236  1.09861  0.40547
    197   2.20005  1.38109  1.80754  0.74688    197 u - - <
          1.38629  1.38629  1.38629  1.38629
          0.06454  3.46574  3.46574  1.46634  0.26236  1.09861  0.40547
    198   0.90092  1.91200  1.22430  1.88351    198 a - - <
          1.38629  1.38629  1.38629  1.38629
          0.06454  3.46574  3.46574  1.46634  0.26236  1.09861  0.40547
    199   0.90101  1.91186  1.22442  1.88316    199 a - - <
          1.38629  1.38629  1.38629  1.38629
          0.06454  3.46574  3.46574  1.46634  0.26236  1.09861  0.40547
    200   2.19728  1.38144  1.80705  0.74752    200 u - - <
          1.38629  1.38629  1.38629  1.38629
          0.06454  3.46574  3.46574  1.46634  0.26236  1.09861  0.40547
    201   2.04382  2.27884  0.41145  2.25024    201 G - - <
          1.38629  1.38629  1.38629  1.38629
          0.06454  3.46574  3.46574  1.46634  0.26236  1.09861  0.40547
    202   2.19641  1.38155  1.80690  0.74772    202 u - - <
          1.38629  1.38629  1.38629  1.38629
          0.06454  3.46574  3.46574  1.46634  0.26236  1.09861  0.40547
    203   2.04328  2.27853  0.41169  2.24968    203 G - - <
          1.38629  1.38629  1.38629  1.38629
          0.06454  3.46574  3.46574  1.46634  0.26236  1.09861  0.40547
    204   2.19586  1.38162  1.80680  0.74784    204 u - - <
          1.38629  1.38629  1.38629  1.38629
          0.06454  3.46574  3.46574  1.46634  0.26236  1.09861  0.40547
    205   1.63618  2.06104  0.61581  1.98228    205 G - - <
          1.38629  1.38629  1.38629  1.38629
          0.06454  3.46574  3.46574  1.46634  0.26236  1.09861  0.40547
    206   0.90127  1.91148  1.22474  1.88220    206 a - - <
          1.38629  1.38629  1.38629  1.38629
          0.06454  3.46574  3.46574  1.46634  0.26236  1.09861  0.40547
    207   0.42287  2.36194  2.17117  1.99103    207 A - - -
          1.38629  1.38629  1.38629  1.38629
          0.06454  3.46574  3.46574  1.46634  0.26236  1.09861  0.40547
    208   0.90183  1.91068  1.22544  1.88016    208 a - - <
          1.38629  1.38629  1.38629  1.38629
          0.06454  3.46574  3.46574  1.46634  0.26236  1.09861  0.40547
    209   0.90145  1.91124  1.22496  1.88158    209 a - - <
          1.38629  1.38629  1.38629  1.38629
          0.06454  3.46574  3.46574  1.46634  0.26236  1.09861  0.40547
    210   0.42287  2.36194  2.17117  1.99103    210 A - - -
          1.38629  1.38629  1.38629  1.38629
          0.06454  3.46574  3.46574  1.46634  0.26236  1.09861  0.40547
    211   1.63451  2.05975  0.61733  1.97989    211 G - - <
          1.38629  1.38629  1.38629  1.38629
          0.06454  3.46574  3.46574  1.46634  0.26236  1.09861  0.40547
    212   0.90141  1.91128  1.22492  1.88169    212 a - - <
          1.38629  1.38629  1.38629  1.38629
          0.06454  3.46574  3.46574  1.46634  0.26236  1.09861  0.40547
    213   2.19559  1.38165  1.80675  0.74791    213 u - - <
          1.38629  1.38629  1.38629  1.38629
          0.06454  3.46574  3.46574  1.46634  0.26236  1.09861  0.40547
    214   1.76639  2.47454  0.48374  2.05278    214 G - - _
          1.38629  1.38629  1.38629  1.38629
          0.06454  3.46574  3.46574  1.46634  0.26236  1.09861  0.40547
    215   1.83235  0.61385  2.35722  1.58955    215 C - - _
          1.38629  1.38629  1.38629  1.38629
          0.06454  3.46574  3.46574  1.46634  0.26236  1.09861  0.40547
    216   1.83235  0.61385  2.35722  1.58955    216 C - - _
          1.38629  1.38629  1.38629  1.38629
          0.06454  3.46574  3.46574  1.46634  0.26236  1.09861  0.40547
    217   0.42287  2.36194  2.17117  1.99103    217 A - - _
          1.38629  1.38629  1.38629  1.38629
          0.06454  3.46574  3.46574  1.46634  0.26236  1.09861  0.40547
    218   0.86149  1.97232  1.21674  1.95093    218 a - - >
          1.38629  1.38629  1.38629  1.38629
          0.06454  3.46574  3.46574  1.46634  0.26236  1.09861  0.40547
    219   2.11848  1.43083  1.73256  0.76821    219 u - - >
          1.38629  1.38629  1.38629  1.38629
          0.06454  3.46574  3.46574  1.46634  0.26236  1.09861  0.40547
    220   2.21045  1.25529  1.87609  0.79370    220 u - - >
          1.38629  1.38629  1.38629  1.38629
          0.06454  3.46574  3.46574  1.46634  0.26236  1.09861  0.40547
    221   0.42287  2.36194  2.17117  1.99103    221 A - - -
          1.38629  1.38629  1.38629  1.38629
          0.06454  3.46574  3.46574  1.46634  0.26236  1.09861  0.40547
    222   2.11836  1.43084  1.73254  0.76824    222 u - - >
          1.38629  1.38629  1.38629  1.38629
          0.06454  3.46574  3.46574  1.46634  0.26236  1.09861  0.40547
    223   2.11829  1.43085  1.73253  0.76826    223 u - - >
          1.38629  1.38629  1.38629  1.38629
          0.06454  3.46574  3.46574  1.46634  0.26236  1.09861  0.40547
    224   1.76639  2.47454  0.48374  2.05278    224 G - - -
          1.38629  1.38629  1.38629  1.38629
          0.06454  3.46574  3.46574  1.46634  0.26236  1.09861  0.40547
    225   2.11665  1.43104  1.73230  0.76867    225 u - - >
          1.38629  1.38629  1.38629  1.38629
          0.06454  3.46574  3.46574  1.46634  0.26236  1.09861  0.40547
    226   2.20855  1.25561  1.87567  0.79410    226 u - - >
          1.38629  1.38629  1.38629  1.38629
          0.06454  3.46574  3.46574  1.46634  0.26236  1.09861  0.40547
    227   0.86168  1.97202  1.21695  1.95023    227 a - - >
          1.38629  1.38629  1.38629  1.38629
          0.06454  3.46574  3.46574  1.46634  0.26236  1.09861  0.40547
    228   2.47854  0.47477  2.10525  1.75856    228 C - - >
          1.38629  1.38629  1.38629  1.38629
          0.06454  3.46574  3.46574  1.46634  0.26236  1.09861  0.40547
    229   0.86165  1.97207  1.21691  1.95036    229 a - - >
          1.38629  1.38629  1.38629  1.38629
          0.06454  3.46574  3.46574  1.46634  0.26236  1.09861  0.40547
    230   2.47874  0.47472  2.10530  1.75860    230 C - - >
          1.38629  1.38629  1.38629  1.38629
          0.06454  3.46574  3.46574  1.46634  0.26236  1.09861  0.40547
    231   0.86168  1.97203  1.21694  1.95025    231 a - - >
          1.38629  1.38629  1.38629  1.38629
          0.06454  3.46574  3.46574  1.46634  0.26236  1.09861  0.40547
    232   2.11631  1.43108  1.73225  0.76876    232 u - - >
          1.38629  1.38629  1.38629  1.38629
          0.06454  3.46574  3.46574  1.46634  0.26236  1.09861  0.40547
    233   2.11472  1.43127  1.73202  0.76916    233 u - - >
          1.38629  1.38629  1.38629  1.38629
          0.06454  3.46574  3.46574  1.46634  0.26236  1.09861  0.40547
    234   0.86246  1.97078  1.21781  1.94735    234 a - - >
          1.38629  1.38629  1.38629  1.38629
          0.06454  3.46574  3.46574  1.46634  0.26236  1.09861  0.40547
    235   0.42287  2.36194  2.17117  1.99103    235 A - - ,
          1.38629  1.38629  1.38629  1.38629
          0.06454  3.46574  3.46574  1.46634  0.26236  1.09861  0.40547
    236   1.76639  2.47454  0.48374  2.05278    236 G - - ,
          1.38629  1.38629  1.38629  1.38629
          0.06454  3.46574  3.46574  1.46634  0.26236  1.09861  0.40547
    237   1.82372  1.93939  2.28756  0.52211    237 U - - ,
          1.38629  1.38629  1.38629  1.38629
          0.06454  3.46574  3.46574  1.46634  0.26236  1.09861  0.40547
    238   0.42287  2.36194  2.17117  1.99103    238 A - - ,
          1.38629  1.38629  1.38629  1.38629
          0.06454  3.46574  3.46574  1.46634  0.26236  1.09861  0.40547
    239   0.42287  2.36194  2.17117  1.99103    239 A - - ,
          1.38629  1.38629  1.38629  1.38629
          0.06454  3.46574  3.46574  1.46634  0.26236  1.09861  0.40547
    240   2.19373  1.38188  1.80643  0.74833    240 u - - <
          1.38629  1.38629  1.38629  1.38629
          0.06454  3.46574  3.46574  1.46634  0.26236  1.09861  0.40547
    241   2.38176  0.57920  2.00645  1.54740    241 C - - <
          1.38629  1.38629  1.38629  1.38629
          0.06454  3.46574  3.46574  1.46634  0.26236  1.09861  0.40547
    242   0.90121  1.91157  1.22467  1.88243    242 a - - <
          1.38629  1.38629  1.38629  1.38629
          0.06454  3.46574  3.46574  1.46634  0.26236  1.09861  0.40547
    243   0.90120  1.91159  1.22465  1.88248    243 a - - <
          1.38629  1.38629  1.38629  1.38629
          0.06454  3.46574  3.46574  1.46634  0.26236  1.09861  0.40547
    244   2.19611  1.38158  1.80684  0.74779    244 u - - <
          1.38629  1.38629  1.38629  1.38629
          0.06454  3.46574  3.46574  1.46634  0.26236  1.09861  0.40547
    245   0.42287  2.36194  2.17117  1.99103    245 A - - -
          1.38629  1.38629  1.38629  1.38629
          0.06454  3.46574  3.46574  1.46634  0.26236  1.09861  0.40547
    246   0.42287  2.36194  2.17117  1.99103    246 A - - -
          1.38629  1.38629  1.38629  1.38629
          0.06454  3.46574  3.46574  1.46634  0.26236  1.09861  0.40547
    247   0.42287  2.36194  2.17117  1.99103    247 A - - -
          1.38629  1.38629  1.38629  1.38629
          0.06454  3.46574  3.46574  1.46634  0.26236  1.09861  0.40547
    248   2.04065  2.27699  0.41287  2.24698    248 G - - <
          1.38629  1.38629  1.38629  1.38629
          0.06454  3.46574  3.46574  1.46634  0.26236  1.09861  0.40547
    249   0.90136  1.91136  1.22485  1.88190    249 a - - <
          1.38629  1.38629  1.38629  1.38629
          0.06454  3.46574  3.46574  1.46634  0.26236  1.09861  0.40547
    250   0.90127  1.91149  1.22474  1.88221    250 a - - <
          1.38629  1.38629  1.38629  1.38629
          0.06454  3.46574  3.46574  1.46634  0.26236  1.09861  0.40547
    251   0.42287  2.36194  2.17117  1.99103    251 A - - -
          1.38629  1.38629  1.38629  1.38629
          0.06454  3.46574  3.46574  1.46634  0.26236  1.09861  0.40547
    252   0.42287  2.36194  2.17117  1.99103    252 A - - -
          1.38629  1.38629  1.38629  1.38629
          0.06454  3.46574  3.46574  1.46634  0.26236  1.09861  0.40547
    253   2.37465  0.58109  2.00465  1.54667    253 C - - <
          1.38629  1.38629  1.38629  1.38629
          0.06454  3.46574  3.46574  1.46634  0.26236  1.09861  0.40547
    254   2.19372  1.38188  1.80642  0.74834    254 u - - <
          1.38629  1.38629  1.38629  1.38629
          0.06454  3.46574  3.46574  1.46634  0.26236  1.09861  0.40547
    255   1.82372  1.93939  2.28756  0.52211    255 U - - _
          1.38629  1.38629  1.38629  1.38629
          0.06454  3.46574  3.46574  1.46634  0.26236  1.09861  0.40547
    256   1.83235  0.61385  2.35722  1.58955    256 C - - _
          1.38629  1.38629  1.38629  1.38629
          0.06454  3.46574  3.46574  1.46634  0.26236  1.09861  0.40547
    257   1.83235  0.61385  2.35722  1.58955    257 C - - _
          1.38629  1.38629  1.38629  1.38629
          0.06454  3.46574  3.46574  1.46634  0.26236  1.09861  0.40547
    258   0.42287  2.36194  2.17117  1.99103    258 A - - _
          1.38629  1.38629  1.38629  1.38629
          0.06454  3.46574  3.46574  1.46634  0.26236  1.09861  0.40547
    259   1.82372  1.93939  2.28756  0.52211    259 U - - _
          1.38629  1.38629  1.38629  1.38629
          0.06454  3.46574  3.46574  1.46634  0.26236  1.09861  0.40547
    260   0.86150  1.97231  1.21674  1.95092    260 a - - >
          1.38629  1.38629  1.38629  1.38629
          0.06454  3.46574  3.46574  1.46634  0.26236  1.09861  0.40547
    261   1.81679  2.16656  0.50269  2.13721    261 G - - >
          1.38629  1.38629  1.38629  1.38629
          0.06454  3.46574  3.46574  1.46634  0.26236  1.09861  0.40547
    262   1.83235  0.61385  2.35722  1.58955    262 C - - -
          1.38629  1.38629  1.38629  1.38629
          0.06454  3.46574  3.46574  1.46634  0.26236  1.09861  0.40547
    263   1.82372  1.93939  2.28756  0.52211    263 U - - -
          1.38629  1.38629  1.38629  1.38629
          0.06454  3.46574  3.46574  1.46634  0.26236  1.09861  0.40547
    264   0.42287  2.36194  2.17117  1.99103    264 A - - -
          1.38629  1.38629  1.38629  1.38629
          0.06454  3.46574  3.46574  1.46634  0.26236  1.09861  0.40547
    265   2.11474  1.43127  1.73202  0.76916    265 u - - >
          1.38629  1.38629  1.38629  1.38629
          0.06454  3.46574  3.46574  1.46634  0.26236  1.09861  0.40547
    266   2.11253  1.43153  1.73171  0.76972    266 u - - >
          1.38629  1.38629  1.38629  1.38629
          0.06454  3.46574  3.46574  1.46634  0.26236  1.09861  0.40547
    267   2.46355  0.47845  2.10102  1.75566    267 C - - >
          1.38629  1.38629  1.38629  1.38629
          0.06454  3.46574  3.46574  1.46634  0.26236  1.09861  0.40547
    268   0.86170  1.97200  1.21696  1.95018    268 a - - >
          1.38629  1.38629  1.38629  1.38629
          0.06454  3.46574  3.46574  1.46634  0.26236  1.09861  0.40547
    269   2.11659  1.43105  1.73229  0.76869    269 u - - >
          1.38629  1.38629  1.38629  1.38629
          0.06454  3.46574  3.46574  1.46634  0.26236  1.09861  0.40547
    270   2.11587  1.43114  1.73218  0.76887    270 u - - >
          1.38629  1.38629  1.38629  1.38629
          0.06454  3.46574  3.46574  1.46634  0.26236  1.09861  0.40547
    271   1.81450  2.16500  0.50418  2.13429    271 G - - >
          1.38629  1.38629  1.38629  1.38629
          0.06454  3.46574  3.46574  1.46634  0.26236  1.09861  0.40547
    272   0.86252  1.97069  1.21787  1.94715    272 a - - >
          1.38629  1.38629  1.38629  1.38629
          0.06454  3.46574  3.46574  1.46634  0.26236  1.09861  0.40547
    273   1.76639  2.47454  0.48374  2.05278    273 G - - :
          1.38629  1.38629  1.38629  1.38629
          0.06454  3.46574  3.46574  1.46634  0.26236  1.09861  0.40547
    274   1.82372  1.93939  2.28756  0.52211    274 U - - :
          1.38629  1.38629  1.38629  1.38629
          0.06454  3.46574  3.46574  1.46634  0.26236  1.09861  0.40547
    275   1.83235  0.61385  2.35722  1.58955    275 C - - :
          1.38629  1.38629  1.38629  1.38629
          0.06454  3.46574  3.46574  1.46634  0.26236  1.09861  0.40547
    276   0.42287  2.36194  2.17117  1.99103    276 A - - :
          1.38629  1.38629  1.38629  1.38629
          0.06454  3.46574  3.46574  1.46634  0.26236  1.09861  0.40547
    277   0.42287  2.36194  2.17117  1.99103    277 A - - :
          1.38629  1.38629  1.38629  1.38629
          0.06454  3.46574  3.46574  1.46634  0.26236  1.09861  0.40547
    278   0.42287  2.36194  2.17117  1.99103    278 A - - :
          1.38629  1.38629  1.38629  1.38629
          0.06454  3.46574  3.46574  1.46634  0.26236  1.09861  0.40547
    279   0.42287  2.36194  2.17117  1.99103    279 A - - :
          1.38629  1.38629  1.38629  1.38629
          0.06454  3.46574  3.46574  1.46634  0.26236  1.09861  0.40547
    280   0.42287  2.36194  2.17117  1.99103    280 A - - :
          1.38629  1.38629  1.38629  1.38629
          0.06454  3.46574  3.46574  1.46634  0.26236  1.09861  0.40547
    281   0.42287  2.36194  2.17117  1.99103    281 A - - :
          1.38629  1.38629  1.38629  1.38629
          0.06454  3.46574  3.46574  1.46634  0.26236  1.09861  0.40547
    282   0.42287  2.36194  2.17117  1.99103    282 A - - :
          1.38629  1.38629  1.38629  1.38629
          0.06454  3.46574  3.46574  1.46634  0.26236  1.09861  0.40547
    283   0.42287  2.36194  2.17117  1.99103    283 A - - :
          1.38629  1.38629  1.38629  1.38629
          0.06454  3.46574  3.46574  1.46634  0.26236  1.09861  0.40547
    284   0.42287  2.36194  2.17117  1.99103    284 A - - :
          1.38629  1.38629  1.38629  1.38629
          0.06454  3.46574  3.46574  1.46634  0.26236  1.09861  0.40547
    285   0.42287  2.36194  2.17117  1.99103    285 A - - :
          1.38629  1.38629  1.38629  1.38629
          0.06454  3.46574  3.46574  1.46634  0.26236  1.09861  0.40547
    286   0.42287  2.36194  2.17117  1.99103    286 A - - :
          1.38629  1.38629  1.38629  1.38629
          0.06454  3.46574  3.46574  1.46634  0.26236  1.09861  0.40547
    287   0.42287  2.36194  2.17117  1.99103    287 A - - :
          1.38629  1.38629  1.38629  1.38629
          0.06454  3.46574  3.46574  1.46634  0.26236  1.09861  0.40547
    288   0.42287  2.36194  2.17117  1.99103    288 A - - :
          1.38629  1.38629  1.38629  1.38629
          0.06454  3.46574  3.46574  1.46634  0.26236  1.09861  0.40547
    289   0.42287  2.36194  2.17117  1.99103    289 A - - :
          1.38629  1.38629  1.38629  1.38629
          0.06454  3.46574  3.46574  1.46634  0.26236  1.09861  0.40547
    290   0.42287  2.36194  2.17117  1.99103    290 A - - :
          1.38629  1.38629  1.38629  1.38629
          0.03279  3.43399        *  1.46634  0.26236  0.00000        *
//
