# Supplementary material for: Thirteen dubious ways to detect conserved structural RNAs
Source: IUBMB Life. Author manuscript; Available in PMC 2024 Jul 10. (PMC11234323; doi:10.1002/iub.2694)
Supplement: supplementary_material [file NIHMS1907110-supplement-supplementary_material.gz › supplemental_material/Figure7/RF00001.invertebrates.Eval_1e-10.unique.rscape]

# R-scape :: RNA Structural Covariation Above Phylogenetic Expectation
# R-scape 2.0.0.j (May 2022)
# Copyright (C) 2016 Howard Hughes Medical Institute.
# Freely distributed under the GNU General Public License (GPLv3).
#-------------------------------------------------------------------------------------------------------
# MSA RF00001.invertebrates.Eval_1e-10.unique_1 nseq 896 (896) alen 119 (788) avgid 77.66 (77.63) nbpairs 34 (34)
# Two-set statistical test (one test for annotated basepairs, another for all other pairs)
#
#
# Method Target_E-val [cov_min,cov_max] [FP | TP True Found | Sen PPV F] 
# GTp    0.05         [-9.16,1710.86]     [3 | 22 34 25 | 64.71 88.00 74.58] 
#
#       left_pos       right_pos        score          E-value       substitutions      power
#-------------------------------------------------------------------------------------------------------
*	     456	     755	1710.85933	3.67799e-09	123		1.00
*	     144	     312	1623.39296	9.90913e-09	103		0.98
*	      73	     420	1616.78401	1.05927e-08	180		1.00
*	      67	     425	1306.23049	3.60164e-07	115		0.99
*	       4	     781	1295.83906	4.03809e-07	47		0.86
*	     155	     306	1134.06131	2.51799e-06	39		0.82
*	       3	     784	1104.67676	3.51535e-06	93		0.96
*	      70	     423	1089.36847	4.17347e-06	98		0.97
*	      50	     440	1027.61440	8.45113e-06	64		0.91
*	      75	     417	1006.59919	1.07261e-05	73		0.93
*	       2	     786	1000.34986	1.14664e-05	230		1.00
*	      15	     768	967.62355	1.66317e-05	208		1.00
*	     466	     744	897.23167	3.70544e-05	98		0.97
*	     146	     309	814.86843	9.43627e-05	32		0.77
*	     143	     318	783.36575	0.000134307	45		0.85
*	       6	     778	782.20503	0.000136894	44		0.85
*	     553	     681	650.59404	0.000606658	30		0.75
*	      53	     437	641.09101	0.000673833	52		0.88
~	     465	     745	1027.55887	0.00173671	236		1.00
*	     468	     742	480.38897	0.00418029	53		0.88
*	     454	     758	442.15615	0.00649372	43		0.84
*	       1	     787	397.11017	0.0107992	80		0.94
*	       9	     775	305.72352	0.0331719	39		0.82
~	      66	     427	742.88410	0.0436322	67		0.91
~	     528	     690	733.89015	0.048461	122		1.00

# The given structure
# SS_cons ((((-(--(---(-(---(,,,,,,,,,,,,,,,,,,,,,,,,,,,,,,<--<-------
#
# SS_cons ------<--<--<-<--<----------------------<-<-----------------
#
# SS_cons ----------------------<<-<--------<-<-<_____________________
#
# SS_cons ____________________________________________________________
#
# SS_cons _______________________________________________________>->--
#
# SS_cons ----->-->-->----->--------------->->------------------------
#
# SS_cons ------------------------------------------------------>->-->
#
# SS_cons -->->----------->-->,,<----------<-<---------<-<------------
#
# SS_cons ----------------------<---------<-<-------------------------
#
# SS_cons ------------<-<_____________________________________________
#
# SS_cons ____________________________________________________________
#
# SS_cons ________________>--->--------------------------->->---------
#
# SS_cons ------->------------->->---------->-->->,,,,,)-)---)--)--)--
#
# SS_cons )--)-)):
#

# Power analysis of given structure 
#
# covary  left_pos      right_pos    substitutions      power
#----------------------------------------------------------------
     *    1		787		80		0.94
     *    2		786		230		1.00
     *    3		784		93		0.96
     *    4		781		47		0.86
     *    6		778		44		0.85
     *    9		775		39		0.82
          13		772		120		1.00
     *    15		768		208		1.00
          19		766		63		0.91
     *    50		440		64		0.91
     *    53		437		52		0.88
     *    67		425		115		0.99
     *    70		423		98		0.97
     *    73		420		180		1.00
     *    75		417		73		0.93
          78		415		30		0.75
          101		336		137		1.00
          103		334		63		0.91
     *    143		318		45		0.85
     *    144		312		103		0.98
     *    146		309		32		0.77
     *    155		306		39		0.82
          157		298		16		0.51
          159		296		3		0.02
          443		760		9		0.29
     *    454		758		43		0.84
     *    456		755		123		1.00
     *    466		744		98		0.97
     *    468		742		53		0.88
          503		728		7		0.21
          513		711		12		0.40
          515		709		24		0.67
     *    553		681		30		0.75
          555		677		15		0.49
#
# BPAIRS 34
# avg substitutions per BP  70.2
# BPAIRS expected to covary 27.1 +/- 1.8
# BPAIRS observed to covary 22
#
# RMs = 8 L = 788

# RM 143-159 296-318, nbp = 6 nbp_cov = 4
NESTED  ::::::::::::::::::::::::::::<<<<<<______>>-->>>>:::::::::::::::::::::::::::::::::::::::::::::::::::::::::::::::::::::::
        ::::::::::::::::::::::::::::<<<<____________>>>>:::::::::::::::::::::::::::::::::::::::::::::::::::::::::::::::::::::::

# RM 101-103 334-336, nbp = 2 nbp_cov = 0
NESTED  ::::::::::::::::::::::::<<________________________>>:::::::::::::::::::::::::::::::::::::::::::::::::::::::::::::::::::
        :::::::::::::::::::::::::::::::::::::::::::::::::::::::::::::::::::::::::::::::::::::::::::::::::::::::::::::::::::::::

# RM 67-78 415-425, nbp = 5 nbp_cov = 4
NESTED  ::::::::::::::::<<<<<___________________________________>>>>>::::::::::::::::::::::::::::::::::::::::::::::::::::::::::
        ::::::::::::::::<<<<_____________________________________>>>>::::::::::::::::::::::::::::::::::::::::::::::::::::::::::

# RM 50-53 437-440, nbp = 2 nbp_cov = 2
NESTED  :::::::::::::<<________________________________________________>>::::::::::::::::::::::::::::::::::::::::::::::::::::::
        :::::::::::::<<________________________________________________>>::::::::::::::::::::::::::::::::::::::::::::::::::::::

# RM 553-555 677-681, nbp = 2 nbp_cov = 1
NESTED  ::::::::::::::::::::::::::::::::::::::::::::::::::::::::::::::::::::::::::::::::::::<<____>>:::::::::::::::::::::::::::
        ::::::::::::::::::::::::::::::::::::::::::::::::::::::::::::::::::::::::::::::::::::<______>:::::::::::::::::::::::::::

# RM 503-515 709-728, nbp = 3 nbp_cov = 0
NESTED  :::::::::::::::::::::::::::::::::::::::::::::::::::::::::::::::::::::::::::<-<<__________________>>->::::::::::::::::::
        :::::::::::::::::::::::::::::::::::::::::::::::::::::::::::::::::::::::::::::::::::::::::::::::::::::::::::::::::::::::

# RM 443-468 742-760, nbp = 5 nbp_cov = 4
NESTED  :::::::::::::::::::::::::::::::::::::::::::::::::::::::::::::::::<<<-<<________________________________>>->>>::::::::::
        ::::::::::::::::::::::::::::::::::::::::::::::::::::::::::::::::::<<-<<________________________________>>->>:::::::::::

# RM 1-19 766-787, nbp = 9 nbp_cov = 7
NESTED  <<<<<<<<<____________________________________________________________________________________________________>>>>>>>>>:
        <<<<<<-<______________________________________________________________________________________________________>->>>>>>:
# Number of covarying pairs = 25

CaCoFold nct = 1
NESTED  ((((((-((,,,,<<<<<<<<-----<<<<<<--<<____>>-->>>>-->>---->>>>>>->><<<<<<------<<<<<-<<<____>>>>>>>>----->>>>>>))-)))))):
        ((((((-(,,,,,<<<<<<<--------<<<<____________>>>>--------->>>>>->>,<<<<<---------<---<______>-->-------->>>>>,,)-)))))):
#
# Method Target_E-val [cov_min,cov_max] [FP | TP True Found | Sen PPV F] 
# GTp    0.05         [-9.16,1710.86]     [0 | 25 38 25 | 65.79 100.00 79.37] 
#
# in_fold in_given   left_pos       right_pos      score           E-value    substitutions      power
#----------------------------------------------------------------------------------------------------------------
*	*	       456	       755	1710.85933	3.67799e-09	123		1.00
*	*	       144	       312	1623.39296	9.90913e-09	103		0.98
*	*	        73	       420	1616.78401	1.05927e-08	180		1.00
*	*	        67	       425	1306.23049	3.60164e-07	115		0.99
*	*	         4	       781	1295.83906	4.03809e-07	47		0.86
*	*	       155	       306	1134.06131	2.51799e-06	39		0.82
*	*	         3	       784	1104.67676	3.51535e-06	93		0.96
*	*	        70	       423	1089.36847	4.17347e-06	98		0.97
*	*	        50	       440	1027.61440	8.45113e-06	64		0.91
*	*	        75	       417	1006.59919	1.07261e-05	73		0.93
*	*	         2	       786	1000.34986	1.14664e-05	230		1.00
*	*	        15	       768	967.62355	1.66317e-05	208		1.00
*	*	       466	       744	897.23167	3.70544e-05	98		0.97
*	*	       146	       309	814.86843	9.43627e-05	32		0.77
*	*	       143	       318	783.36575	0.000134307	45		0.85
*	*	         6	       778	782.20503	0.000136894	44		0.85
*	*	       553	       681	650.59404	0.000606658	30		0.75
*	*	        53	       437	641.09101	0.000673833	52		0.88
*	~	       465	       745	1027.55887	0.00173671	236		1.00
*	*	       468	       742	480.38897	0.00418029	53		0.88
*	*	       454	       758	442.15615	0.00649372	43		0.84
*	*	         1	       787	397.11017	0.0107992	80		0.94
*	*	         9	       775	305.72352	0.0331719	39		0.82
*	~	        66	       427	742.88410	0.0436322	67		0.91
*	~	       528	       690	733.89015	0.048461	122		1.00

# The predicted CaCoFold structure
# SS_cons ((((-(--(-----(---(,,,,,,,,,,,,,,,,,,,,,,,,,,,,,,<--<-------
#
# SS_cons -----<<--<--<-<--<---------------------------<--------------
#
# SS_cons -----------------<----<<-<--------<-----------<<____________
#
# SS_cons ____________________________________________________________
#
# SS_cons _______________________________________________________>->--
#
# SS_cons ----->-->-->----->--------------->->------------------------
#
# SS_cons ------------------------------------------------------>->-->
#
# SS_cons -->->->--------->-->,,<----------<-<--------<<-<------------
#
# SS_cons --------------------------------<-<----<-------<-------<----
#
# SS_cons -------<----<-<_____________________________________________
#
# SS_cons ____________________________________________________________
#
# SS_cons ________________>--->---->>-->----->--->-------->-----------
#
# SS_cons --------------------->->>--------->-->->,,,,,)-)------)--)--
#
# SS_cons )--)-)):
#

# Power analysis of CaCoFold structure 
#
# covary  left_pos      right_pos    substitutions      power
#----------------------------------------------------------------
     *    1		787		80		0.94
     *    2		786		230		1.00
     *    3		784		93		0.96
     *    4		781		47		0.86
     *    6		778		44		0.85
     *    9		775		39		0.82
     *    15		768		208		1.00
          19		766		63		0.91
     *    50		440		64		0.91
     *    53		437		52		0.88
     *    66		427		67		0.91
     *    67		425		115		0.99
     *    70		423		98		0.97
     *    73		420		180		1.00
     *    75		417		73		0.93
          78		415		30		0.75
          106		336		36		0.80
          138		334		14		0.46
     *    143		318		45		0.85
     *    144		312		103		0.98
     *    146		309		32		0.77
     *    155		306		39		0.82
          167		298		41		0.83
          168		296		5		0.12
          443		760		9		0.29
     *    454		758		43		0.84
     *    456		755		123		1.00
     *    465		745		236		1.00
     *    466		744		98		0.97
     *    468		742		53		0.88
          513		709		15		0.49
          515		700		31		0.76
          520		696		42		0.84
     *    528		690		122		1.00
          536		687		41		0.83
          548		686		57		0.89
     *    553		681		30		0.75
          555		677		15		0.49
#
# BPAIRS 38
# avg substitutions per BP  71.4
# BPAIRS expected to covary 31.4 +/- 2.0
# BPAIRS observed to covary 25
#
# RMs = 6 L = 788

# RM 167-168 296-298, nbp = 2 nbp_cov = 0
NESTED  ::::::::::::::::::::::::::::::::::<<____>>:::::::::::::::::::::::::::::::::::::::::::::::::::::::::::::::::::::::::::::
        :::::::::::::::::::::::::::::::::::::::::::::::::::::::::::::::::::::::::::::::::::::::::::::::::::::::::::::::::::::::

# RM 106-155 306-336, nbp = 6 nbp_cov = 4
NESTED  ::::::::::::::::::::::::::<<<<<<____________>>>>-->>:::::::::::::::::::::::::::::::::::::::::::::::::::::::::::::::::::
        ::::::::::::::::::::::::::::<<<<____________>>>>:::::::::::::::::::::::::::::::::::::::::::::::::::::::::::::::::::::::

# RM 50-78 415-440, nbp = 8 nbp_cov = 7
NESTED  :::::::::::::<<<<<<<<___________________________________>>>>>>->>::::::::::::::::::::::::::::::::::::::::::::::::::::::
        :::::::::::::<<<<<<<_____________________________________>>>>>->>::::::::::::::::::::::::::::::::::::::::::::::::::::::

# RM 513-555 677-709, nbp = 8 nbp_cov = 2
NESTED  :::::::::::::::::::::::::::::::::::::::::::::::::::::::::::::::::::::::::::::<<<<<-<<<____>>>>>>>>:::::::::::::::::::::
        ::::::::::::::::::::::::::::::::::::::::::::::::::::::::::::::::::::::::::::::::<---<______>-->::::::::::::::::::::::::

# RM 443-468 742-760, nbp = 6 nbp_cov = 5
NESTED  :::::::::::::::::::::::::::::::::::::::::::::::::::::::::::::::::<<<<<<________________________________>>>>>>::::::::::
        ::::::::::::::::::::::::::::::::::::::::::::::::::::::::::::::::::<<<<<________________________________>>>>>:::::::::::

# RM 1-19 766-787, nbp = 8 nbp_cov = 7
NESTED  <<<<<<-<<____________________________________________________________________________________________________>>->>>>>>:
        <<<<<<-<______________________________________________________________________________________________________>->>>>>>:
