# Supplementary material for: Thirteen dubious ways to detect conserved structural RNAs
Source: IUBMB Life. Author manuscript; Available in PMC 2024 Jul 10. (PMC11234323; doi:10.1002/iub.2694)
Supplement: supplementary_material [file NIHMS1907110-supplement-supplementary_material.gz › supplemental_material/Figure7/RF00001.invertebrates.Eval_1e-10.unique_1.cacofold.sto]

# STOCKHOLM 1.0
#=GF AU Infernal 1.1.2

#=GS NNCF01104321.1/405-287                DE Laupala kohalensis isolate Lakoh051 Lko057C104661, whole genome shotgun sequence
#=GS JAAAKG010067668.1/153661678-153661796 DE Andricus quercuslanigera isolate PXLVTBVWL6, whole genome shotgun sequence
#=GS PJUU01030444.1/9-127                  DE Hydra viridissima isolate Nicolet Hvir_jcf7180007906636, whole genome shotgun sequence
#=GS UCOJ01012256.1/177-59                 DE Cecidostiba fungosa genome assembly, contig: NODE_32175_length_477_cov_0.77_ID_64349, whole genome shotgun sequence
#=GS WIUW01029022.1/170-288                DE Tetragonula davenporti isolate gold-coast NODE_29030_length_627_cov_5.205455, whole genome shotgun sequence
#=GS LHQN01049749.1/429-547                DE Habropoda laboriosa isolate 0110345459 contig49749, whole genome shotgun sequence
#=GS RICB01093585.1/212-330                DE Leptopilina heterotoma strain Gotheron IDBA_scaffold_100902, whole genome shotgun sequence
#=GS WUAS01076668.1/204117871-204117989    DE Stiretrus anchorago isolate SMLB0N8UGS, whole genome shotgun sequence
#=GS ABLG01003164.1/1243-1361              DE Meloidogyne hapla strain VW9 Mh10g200708_Contig3164, whole genome shotgun sequence
#=GS UWNZ011992352.1/184-302               DE Andricus inflator genome assembly, contig: contig_1992353, whole genome shotgun sequence
#=GS UWUE012318846.1/250-368               DE Andricus quercusramuli genome assembly, contig: contig_2318846, whole genome shotgun sequence
#=GS UWOG012737006.1/93-211                DE Neuroterus quercusbaccarum genome assembly, contig: contig_2737007, whole genome shotgun sequence
#=GS NDFZ01017791.1/434-316                DE Mamestra configurata isolate AAFC colony C4599079, whole genome shotgun sequence
#=GS REGV01040193.1/292-174                DE Nomia melanderi isolate Touchet_males scaffold105374_cov38, whole genome shotgun sequence
#=GS WIUV01093910.1/69-187                 DE Tetragonula hockingsi isolate newcomen_st_2017 NODE_95197_length_269_cov_1.531250, whole genome shotgun sequence
#=GS CAHLDJ010057831.1/128-10              DE Pleistodontes nigriventris genome assembly, contig: NODE_57831, whole genome shotgun sequence
#=GS WUUV01045342.1/154-272                DE Alaus oculatus isolate RI92KLCK1P, whole genome shotgun sequence
#=GS WURS01338613.1/264-382                DE Rhinocypha anisoptera isolate GQFSOMNHEM, whole genome shotgun sequence
#=GS UOYG01013581.1/357-239                DE Beroe ovata genome assembly, contig: TR2996_c0_g2_i1_len=637, whole genome shotgun sequence
#=GS UXGB01067424.1/71-189                 DE Eurytoma brunniventris genome assembly, contig: NODE_67424_length_426_cov_1.04585_ID_134847, whole genome shotgun sequence
#=GS WYDZ01074445.1/323769478-323769360    DE Ornithoptera priamus isolate HCEC75X22J 76667, whole genome shotgun sequence
#=GS QUOF015909653.1/398-280               DE Palaemon carinicauda isolate YSFRI1108 C74018442, whole genome shotgun sequence
#=GS CYSQ012557630.1/135-17                DE Patiriella regularis genome assembly Patiriella regularis genome assembly 1.0, scaffold C12785339, whole genome shotgun sequence
#=GS UPTC01005503.1/810-692                DE Acanthocheilonema viteae genome assembly, contig: NAV_scaffold0005503, whole genome shotgun sequence
#=GS LFEI02000050.1/619783-619665          DE Lingula anatina isolate Amm_Jpn scaffold50, whole genome shotgun sequence
#=GS LD388227.1/16707-16825                DE Ptychodera flava DNA, scaffold: scaffold184467_cov87, isolate: pfl_male_2006_01, whole genome shotgun sequence
#=GS GL345410.1/3089-2971                  DE Amphimedon queenslandica unplaced genomic scaffold AMPQUscaffold_13246, whole genome shotgun sequence
#=GS JABACO010000010.1/7965628-7965510     DE Ephydatia muelleri scaffold_0010, whole genome shotgun sequence
#=GS WUUA010007334.1/31918362-31918480     DE Anentome helena isolate T41YLWIQPU, whole genome shotgun sequence
#=GS WSXT01166702.1/281-163                DE Callirhytis sp. RG_2019_326, whole genome shotgun sequence
#=GS JAAFCF010003739.1/3429175-3429293     DE Helicorthomorpha holstii isolate hh20190605 SczTNLB_3777, whole genome shotgun sequence
#=GS KB296995.1/1238-1356                  DE Capitella teleta unplaced genomic scaffold CAPTEscaffold_18562, whole genome shotgun sequence
#=GS NMRA01000211.1/164588-164470          DE Phoronis australis strain Kuroshima scaffold211, whole genome shotgun sequence
#=GS JAAAKL0100385908.1/362-480            DE Carybdea marsupialis auct. non (Linnaeus, 1758) isolate 8SOK1XWZS6 NODE_387216_length_561_cov_0.964876, whole genome shotgun sequence
#=GS JAAQRG010282587.1/7949-8067           DE Babylonia areolata isolate BA9 scf7180001137723, whole genome shotgun sequence
#=GS DS235098.1/36165-36283                DE Pediculus humanus corporis 1103172107486 genomic scaffold, whole genome shotgun sequence
#=GS FXXH010172507.1/116-234               DE Amynthas corticis genome assembly, contig: scaffold172507, whole genome shotgun sequence
#=GS WHPX01000034.1/512960-512842          DE Actinia equina isolate AE1 utg1052, whole genome shotgun sequence
#=GS FXAL01015657.1/5287-5405              DE Renilla reniformis genome assembly, contig: Renilla_reniformis.v1.015657, whole genome shotgun sequence
#=GS VTFK01000471.1/75730-75612            DE Plectrocnemia conspersa isolate PO2 ctg471_pilon_pilon_pilon, whole genome shotgun sequence
#=GS AVCP011043418.1/4231-4349             DE Locusta migratoria, whole genome shotgun sequence
#=GS AZMS01S04962418.1/133-15              DE Acanthoscurria geniculata, whole genome shotgun sequence
#=GS CM009770.1/11754610-11754728          DE Pomacea canaliculata isolate SZHN2017 linkage group LG13, whole genome shotgun sequence
#=GS CM022877.1/2102788-2102906            DE Pachypsylla venusta isolate AUS-FW-20181119 chromosome 4, whole genome shotgun sequence
#=GS CM019754.1/18700767-18700649          DE Phenacoccus solenopsis isolate jinhua chromosome 3, whole genome shotgun sequence
#=GS QBDW01001343.1/41142-41260            DE Maconellicoccus hirsutus isolate vbl2512 scf7180000072606_pilon, whole genome shotgun sequence
#=GS FIZT01017188.1/17433-17551            DE Paracoccus marginatus genome assembly, contig: NODE_311_length_27904_cov_44.8516_ID_621, whole genome shotgun sequence
#=GS JABXWC010000003.1/792839-792957       DE Tegillarca granosa isolate TG-2019 Hic_asm_2, whole genome shotgun sequence
#=GS KQ714934.1/356711-356593              DE Priapulus caudatus unplaced genomic scaffold Scaffold52, whole genome shotgun sequence
#=GS CADEBD010000309.1/20745055-20744937   DE Arctia plantaginis genome assembly, contig: YY_tarseq_331_arrow_ctg1, whole genome shotgun sequence
#=GS CM008241.1/30000905-30000787          DE Crassostrea virginica isolate RU13XGHG1-28 chromosome 1, whole genome shotgun sequence
#=GS OLMO01007341.1/14603-14721            DE Cassiopea xamachana strain T1-A genome assembly, contig: scaffold8806_cov137, whole genome shotgun sequence
#=GS REGL01000001.1/957736-957854          DE Aurelia aurita complex sp. Pacific isolate jellyfish_7 scaffold1, whole genome shotgun sequence
#=GS JAABKL010039195.1/282-400             DE Aurelia coerulea breed wild caught isolate EDW9GTL7WV, whole genome shotgun sequence
#=GS SAYR01023586.1/1852542-1852660        DE Argopecten irradians irradians isolate WCD-201808 Contig179, whole genome shotgun sequence
#=GS LR736843.1/24480541-24480423          DE Pecten maximus genome assembly, chromosome: 6
#=GS SMMW01000208.1/21771-21889            DE Marisa cornuarietis isolate Mco_HKBU_01 Mca_211, whole genome shotgun sequence
#=GS RJWF01002469.1/632-514                DE Lymantria dispar dispar strain IPLB-LD-652 scaffold3489_cov32, whole genome shotgun sequence
#=GS VJMY01000499.1/2326-2444              DE Neelides sp. FZ-2019 isolate LS population Neelides01_Sc00499, whole genome shotgun sequence
#=GS DS477898.1/522-404                    DE Nematostella vectensis NEMVEscaffold_9953 genomic scaffold, whole genome shotgun sequence
#=GS LQRL01136112.1/990-872                DE Hydroides elegans strain CA01 H_elegans_136139, whole genome shotgun sequence
#=GS LT849391.1/2965621-2965503            DE Plodia interpunctella strain Dundee genome assembly, scaffold: Scgib9i_4726, whole genome shotgun sequence
#=GS CM022679.1/24865496-24865378          DE Chrysomallon squamiferum isolate Csq_Karei_E02B1 chromosome 15, whole genome shotgun sequence
#=GS FIZR01002293.1/5180-5298              DE Ferrisia virgata genome assembly, contig: NODE_6949_length_13645_cov_65.5439_ID_13897, whole genome shotgun sequence
#=GS VMBQ01000634.1/146019-146137          DE Dreissena rostriformis isolate ADC2019 scaffold596, whole genome shotgun sequence
#=GS VIBL01000029.1/1270-1152              DE Lutraria rhynchaena isolate LU3 scf7180000007544.3729892, whole genome shotgun sequence
#=GS JAAONU010000011.1/28002725-28002607   DE Cyclina sinensis isolate QG-2020 Hic_asm_10, whole genome shotgun sequence
#=GS LQNS02278140.1/7454095-7454213        DE Parhyale hawaiensis isolate Chicago-F phaw_50.283862a, whole genome shotgun sequence
#=GS VRMD01000447.1/17572-17454            DE Sminthurides bifidus isolate NJ population Sbif01_Sc00447, whole genome shotgun sequence
#=GS JAAAKQ010353786.1/163-45              DE Zanna intricata isolate ZP7V8E2CI4, whole genome shotgun sequence
#=GS KB097773.1/74167-74285                DE Helobdella robusta unplaced genomic scaffold HELROscaffold_93, whole genome shotgun sequence
#=GS WPIO01000003.1/3775-3657              DE Cristatella mucedo isolate SPBEP1 ctg3_len_14766910_cov_88x, whole genome shotgun sequence
#=GS KZ497814.1/520789-520907              DE Ephemera danica unplaced genomic scaffold scaffold166, whole genome shotgun sequence
#=GS JAACYV010118507.1/58-176              DE Chrysaora fuscescens breed wild collected isolate 86EERA6G9K NODE_118621_length_446_cov_6.945799, whole genome shotgun sequence
#=GS JAAAKM010454733.1/58-176              DE Alatinidae sp. Z8VKAUB7J3, whole genome shotgun sequence
#=GS JAADKT010065556.1/67807710-67807828   DE Chrysaora chesapeakei isolate F8L8QN5A33, whole genome shotgun sequence
#=GS KB203567.1/403649-403531              DE Lottia gigantea unplaced genomic scaffold LOTGIsca_80, whole genome shotgun sequence
#=GS SRHC01002515.1/349058-349176          DE Pomacea maculata isolate AR2013 Pma_2520, whole genome shotgun sequence
#=GS PKRV01003525.1/900720-900602          DE Hyphantria cunea isolate Tianjin HcSCF20926, whole genome shotgun sequence
#=GS NIVC01001104.1/151183-151065          DE Macrostomum lignano isolate DV1 scaf1105, whole genome shotgun sequence
#=GS MJUU01025834.1/726-844                DE Modiolus philippinarum isolate TK14-01 Mph_scaf_25835, whole genome shotgun sequence
#=GS PCFG01002009.1/8907-8789              DE Hexapoda sp. isolate CG19_WC_8_21_14_NA_150_36_21 CG19_WC_8_21_14_NA_150_scaffold_11410, whole genome shotgun sequence
#=GS SDAX010231257.1/313-431               DE Conus consors isolate NC070619AB contig706533, whole genome shotgun sequence
#=GS PNEQ01005096.1/59527-59645            DE Medauroidea extradentata isolate BJ-2015 Med_ex_5123, whole genome shotgun sequence
#=GS ML133378.1/1217384-1217502            DE Nemopilema nomurai isolate NNO-Tongyong01 unplaced genomic scaffold scaffold50, whole genome shotgun sequence
#=GS SWAQ01001661.1/3641506-3641624        DE Rhopilema esculentum isolate edhc-2017 ScUbCFx_1662;HRSCAF=1854, whole genome shotgun sequence
#=GS CADCXU010021475.1/855-737             DE Nesidiocoris tenuis genome assembly, contig: Scaffold_29325, whole genome shotgun sequence
#=GS RDEB01011216.1/7630-7512              DE Montipora capitata isolate Colony #1 xfSc0002344, whole genome shotgun sequence
#=GS JQDR03011293.1/80950-81068            DE Hyalella azteca isolate HAZT.00-mixed contig11293, whole genome shotgun sequence
#=GS VUNX01005045.1/1608-1490              DE Anneissia japonica isolate Jap-2015-1 scaffold22838_len1788_cov88, whole genome shotgun sequence
#=GS KZ807574.1/265604-265722              DE Oncopeltus fasciatus isolate OFAS.00 unplaced genomic scaffold scaffold637, whole genome shotgun sequence
#=GS HG398914.1/226-344                    DE Adineta vaga genomic scaffold, scaffold_18157, whole genome shotgun sequence
#=GS FIZV01070024.1/2-120                  DE Trionymus perrisii genome assembly, contig: NODE_7548_length_6758_cov_23.5163_ID_15095, whole genome shotgun sequence
#=GS NEVH01014361.1/1076320-1076438        DE Cryptotermes secundus scaffold931, whole genome shotgun sequence
#=GS KZ116759.1/364-246                    DE Helicoverpa zea unplaced genomic scaffold scaffold_1236, whole genome shotgun sequence
#=GS KZ149956.1/3722-3604                  DE Helicoverpa armigera isolate Harm_GR_Male_#8 unplaced genomic scaffold scaffold_158, whole genome shotgun sequence
#=GS NWSH01006200.1/2908-3026              DE Heliothis virescens isolate HvINT-(11)-1-pool scaffold_6199, whole genome shotgun sequence
#=GS CM008402.1/2289707-2289589            DE Spodoptera litura strain Ishihara chromosome 11, whole genome shotgun sequence
#=GS CM021666.1/2243298-2243416            DE Spodoptera frugiperda isolate Faw-zju chromosome 2, whole genome shotgun sequence
#=GS CM022071.1/12535439-12535321          DE Spodoptera exigua isolate WH-S chromosome 25, whole genome shotgun sequence
#=GS LR761634.1/42912937-42912819          DE Crassostrea gigas genome assembly, linkage group: LG1
#=GS LUGF01053802.1/150559-150441          DE Calycopis cecrops scaffold7609, whole genome shotgun sequence
#=GS GL022917.1/6429-6547                  DE Hydra magnipapillata strain 105 unplaced genomic scaffold HYDRAscaffold_36451, whole genome shotgun sequence
#=GS PJUT01034321.1/1950-2068              DE Hydra oligactis isolate Cold Resistant HoCR_jcf7180012267249, whole genome shotgun sequence
#=GS HT000010.2/3388106-3387988            DE TPA_asm: Ciona intestinalis DNA, scaffold: KhC5, whole genome shotgun sequence
#=GS JTDY01007746.1/8245-8127              DE Operophtera brumata isolate WM2013NL OBRU01_Sc07746, whole genome shotgun sequence
#=GS MJUT01000158.1/91432-91550            DE Bathymodiolus platifrons isolate Jiaolong_Div055_RL01 Bpl_scaf_158, whole genome shotgun sequence
#=GS KK853254.1/108557-108675              DE Zootermopsis nevadensis unplaced genomic scaffold scaffold1125, whole genome shotgun sequence
#=GS VCRD01002276.1/55542-55660            DE Trinorchestia longiramus isolate TLONG-mixed scaffold2276.size93842, whole genome shotgun sequence
#=GS LS161214.1/2099-1981                  DE Acartia tonsa genome assembly, scaffold: NODE_132749_length_2407_cov_2547.29, whole genome shotgun sequence
#=GS VRMF01012486.1/4843-4961              DE Lipothrix lubbocki isolate 43-005 Llub01_Sc12486, whole genome shotgun sequence
#=GS UYRU01048906.1/2289-2171              DE Diphyllobothrium latum genome assembly, contig: DILT_scaffold0007211, whole genome shotgun sequence
#=GS DF970715.1/611030-611148              DE Acropora digitifera DNA, scaffold: Scaffold24, whole genome shotgun sequence
#=GS QTZP01000426.1/78505-78387            DE Acropora millepora isolate SF001 amil.Sc0000438, whole genome shotgun sequence
#=GS ML746170.1/582205-582323              DE Halyomorpha halys isolate HHAL.00 unplaced genomic scaffold Scaffold407.1, whole genome shotgun sequence
#=GS RCWM01000009.1/2615000-2614882        DE Euschistus heros isolate 2730 contig00009, whole genome shotgun sequence
#=GS NFUK01000307.1/510782-510900          DE Limnoperna fortunei isolate Jacui_Brazil L.FORTUNEI_itr6_237_, whole genome shotgun sequence
#=GS MNCL01000045.1/679982-680100          DE Proctacanthus coquilletti flattened_line_88, whole genome shotgun sequence
#=GS KZ308447.1/856853-856971              DE Ladona fulva isolate sampled in the wild unplaced genomic scaffold scaffold324, whole genome shotgun sequence
#=GS WURW01033039.1/1058-1176              DE Taenaris catops isolate 68OD9X012W, whole genome shotgun sequence
#=GS VVIM01000010.1/18792473-18792591      DE Photinus pyralis isolate 1611_PpyrPB1 Ppyr1.4_LG9, whole genome shotgun sequence
#=GS QGMW01001902.1/1430767-1430885        DE Sipha flava isolate LNK 72_pilon_pilon, whole genome shotgun sequence
#=GS JOTR01000143.1/364393-364511          DE Diuraphis noxia strain RWA2 scaffold_142, whole genome shotgun sequence
#=GS CM023361.1/17096005-17096123          DE Eriosoma lanigerum isolate AA05 chromosome 5, whole genome shotgun sequence
#=GS UYYG01001212.1/13939-14057            DE Dracunculus medinensis genome assembly, contig: DME_scaffold0000063, whole genome shotgun sequence
#=GS BLKM01000255.1/113314-113196          DE Coptotermes formosanus DNA, fragScaff_scaffold_281, whole genome shotgun sequence
#=GS LWME01000523.1/315622-315504          DE Pieris rapae scaffold864_cov79, whole genome shotgun sequence
#=GS KQ236978.1/1235683-1235801            DE Amyelois transitella strain UIUC subculture of SPIRL-1966 unplaced genomic scaffold Atra_scaffold_0006, whole genome shotgun sequence
#=GS JH769951.1/30461-30343                DE Patiria miniata unplaced genomic scaffold Scaffold1344, whole genome shotgun sequence
#=GS WXZC01764445.1/62052005-62052123      DE Paelopatides confundens isolate 4YGR6EHQ0Y, whole genome shotgun sequence
#=GS BDMT010594407.1/16-134                DE Ligia exotica DNA, contig: Le_gen_AS01_contig_1314592, isolate: A, whole genome shotgun sequence
#=GS RBWF02003836.1/829048-829166          DE Galleria mellonella isolate Carbio01_MB ScRZk8e_3836;HRSCAF=6976, whole genome shotgun sequence
#=GS UWUC010356220.1/582-464               DE Andricus curvator genome assembly, contig: contig_356220, whole genome shotgun sequence
#=GS JAAAKR010000767.1/38169561-38169443   DE Delias pasithoe isolate JT4KIHDRM4, whole genome shotgun sequence
#=GS SDWI01000427.1/284931-284813          DE Lamellibrachia luymesi isolate 2918-KH-0023 scaffold_427, whole genome shotgun sequence
#=GS WAHB01001983.1/7065-6947              DE Actinia tenebrosa scaffold_1982, whole genome shotgun sequence
#=GS LWCA01000674.1/16709-16591            DE Intoshia linei isolate Intl2013 Contig_23949, whole genome shotgun sequence
#=GS QEEW01030934.1/11130-11248            DE Cordylochernes scorpioides isolate IN4F04 scaffold31311, whole genome shotgun sequence
#=GS QKKF02004910.1/99826-99944            DE Laodelphax striatellus isolate Lst14 contig4910, whole genome shotgun sequence
#=GS SNMR01015301.1/700-818                DE Tuta absoluta ta207754, whole genome shotgun sequence
#=GS PPXK01001849.1/228373-228255          DE Aphis gossypii breed cotton aphid isolate AGOS-L3 AgSCF1849, whole genome shotgun sequence
#=GS VYZN01000074.1/1608984-1609102        DE Aphis glycines SBAphidCtg1074, whole genome shotgun sequence
#=GS BDMR011210988.1/296-414               DE Caridina multidentata DNA, contig: Cm_gen_AS01_contig_1748731, whole genome shotgun sequence
#=GS SGBE01000933.1/1440030-1440148        DE Hypolimnas misippus isolate hmisRef-201410 scaffold53, whole genome shotgun sequence
#=GS NTPY01000756.1/893-1011               DE Brachionus calyciflorus isolate NED-1 sc00120, whole genome shotgun sequence
#=GS PYGN01000149.1/357588-357470          DE Blattella germanica strain American Cyanamid = Orlando Normal isolate EBB2017 Scaffold149, whole genome shotgun sequence
#=GS CABFKL010012066.1/4658-4540           DE Panagrolaimus sp. JU765 genome assembly, contig: JU765_contig8916, whole genome shotgun sequence
#=GS OENM01000576.1/55308-55190            DE Rotaria magnacalcarata genome assembly, contig: RMAG00576, whole genome shotgun sequence
#=GS JAABKJ010001584.1/29103-28985         DE Andricus grossulariae isolate 2J0L3J2C9Q, whole genome shotgun sequence
#=GS OZJO01000219.1/36399-36281            DE Acrobeloides nanus genome assembly, contig: ACRNAN_Path_226, whole genome shotgun sequence
#=GS FZSS01003115.1/1976-1858              DE Nippostrongylus brasiliensis strain MIMR genome assembly, contig: tig00023164, whole genome shotgun sequence
#=GS KI472773.1/58702-58820                DE Diaphorina citri unplaced genomic scaffold scaffold224, whole genome shotgun sequence
#=GS PZYU01037062.1/412-294                DE Glossosoma conforme isolate KL113P2_17 scaffold45171_cov30, whole genome shotgun sequence
#=GS VATC01001994.1/2929-2811              DE Brachionus rotundiformis isolate Italy2 NODE_1995_length_3440_cov_31.118759, whole genome shotgun sequence
#=GS VANL01000162.1/23948-23830            DE Brachionus sp. 'Tiscar' isolate TiscarSM28 NODE_162_length_56935_cov_17.683475, whole genome shotgun sequence
#=GS WEZV01000003.1/870944-871062          DE Brachionus koreanus isolate JS-2013 BkScaffold_003, whole genome shotgun sequence
#=GS KQ034098.1/2211363-2211245            DE Rhodnius prolixus unplaced genomic scaffold Scaffold42, whole genome shotgun sequence
#=GS JXSR01S005082.1/44858-44976           DE Ophiothrix spiculata isolate Osp01 Scaffold14571, whole genome shotgun sequence
#=GS CM023254.1/18315720-18315838          DE Paralithodes platypus isolate Beidaihe-2018 chromosome 2, whole genome shotgun sequence
#=GS CM010754.1/13412479-13412361          DE Trichoplusia ni isolate ovarian cell line Hi5 chromosome 4, whole genome shotgun sequence
#=GS LR699108.1/3908034-3907916            DE Asterias rubens genome assembly, chromosome: 17
#=GS FMJQ01004455.1/17623-17741            DE Heligmosomoides polygyrus bakeri genome assembly, contig: nHp.2.0.scaf04455, whole genome shotgun sequence
#=GS UZAF01016626.1/59104-59222            DE Haemonchus placei strain MHpl1 genome assembly, contig: HPLM_scaffold0000534, whole genome shotgun sequence
#=GS UYYA01006170.1/1232-1114              DE Angiostrongylus costaricensis strain Costa Rica genome assembly, contig: ACOC_scaffold0002362, whole genome shotgun sequence
#=GS GL995301.1/391-273                    DE Heterorhabditis bacteriophora unplaced genomic scaffold Scaffold42, whole genome shotgun sequence
#=GS PPXJ01002698.1/175415-175297          DE Ostrinia furnacalis isolate ACB-3 OfSCF2698, whole genome shotgun sequence
#=GS QKMV01040988.1/314-432                DE Lednia tumana isolate SH-2013 Ltum_v1.0_contig_40989, whole genome shotgun sequence
#=GS CACVBU010000297.1/131508-131390       DE Clytia hemisphaerica strain Z4C2 genome assembly, contig: sc0000236_pilon, whole genome shotgun sequence
#=GS WSYQ01000532.1/30687-30805            DE Lysiphlebus fabarum strain IL-07-64 L.fabarum_tig00000917, whole genome shotgun sequence
#=GS JABVZV010000391.1/784333-784215       DE Lamprigera yunnana isolate Lyu-2014 ctg135, whole genome shotgun sequence
#=GS OEQJ01000009.1/140700-140582          DE Adineta ricciae genome assembly, contig: ARIC00009, whole genome shotgun sequence
#=GS RSEI01001000.1/687718-687836          DE Dendronephthya gigantea isolate DGI-Jeju-01 000103F, whole genome shotgun sequence
#=GS JWHW01056959.1/519139-519257          DE Papilio glaucus scaffold_903, whole genome shotgun sequence
#=GS JAABVK010001280.1/59492-59374         DE Colias croceus isolate AW_meta_2019 QPacBio.all_path_1281, whole genome shotgun sequence
#=GS MAMS01000233.1/1285834-1285716        DE Bemisia tabaci isolate MEAM1 Scaffold699, whole genome shotgun sequence
#=GS ML158596.1/1316074-1316192            DE Diachasma alloeum isolate Michigan unplaced genomic scaffold Dall_scaffold_00214, whole genome shotgun sequence
#=GS MKHR01406086.1/185-67                 DE Salpa thompsoni contig480468, whole genome shotgun sequence
#=GS FIZU01001658.1/4138-4020              DE Pseudococcus longispinus genome assembly, contig: NODE_18294_length_4740_cov_47.27_ID_36587, whole genome shotgun sequence
#=GS VXIV01000123.1/344155-344037          DE Bugula neritina isolate Kwan_BN1 tig00000201_pilon, whole genome shotgun sequence
#=GS QXVZ01025128.1/23993-23875            DE Phallusia fumigata strain Riviera-Ligure-di-Levante-2010 S1257, whole genome shotgun sequence
#=GS CH000162.1/132752-132870              DE Ciona savignyi scaffold_14414 genomic scaffold, whole genome shotgun sequence
#=GS AGDA01053097.1/948-830                DE Mengenilla moldrzyki contig39279, whole genome shotgun sequence
#=GS QEOQ01000561.1/366077-366195          DE Brachionus plicatilis strain NH1L sc00056, whole genome shotgun sequence
#=GS VAHG01003216.1/4928-5046              DE Brachionus asplanchnoidis isolate OHJ22 NODE_3216_length_9713_cov_33.058634, whole genome shotgun sequence
#=GS BLKR01004973.1/61022-60904            DE Teleogryllus occipitalis DNA, scaffold_4973, whole genome shotgun sequence
#=GS KL581449.1/15140-15022                DE Melitaea cinxia unplaced genomic scaffold scaffold2453, whole genome shotgun sequence
#=GS VMKL01000179.1/69643-69761            DE Maniola jurtina isolate MJ2 scaffold00299, whole genome shotgun sequence
#=GS CM008063.1/24704129-24704011          DE Pinctada martensii breed pearl oyster-OUG chromosome 2, whole genome shotgun sequence
#=GS LGAG01000018.1/463052-462934          DE Lerema accius isolate 1769 scaffold34_cov62, whole genome shotgun sequence
#=GS RSAL01000006.1/3010510-3010392        DE Chilo suppressalis isolate HZU2018 scaffold6.len7712196, whole genome shotgun sequence
#=GS RPCZ01000003.1/485990-486108          DE Danaus chrysippus isolate RF.K001 sc0000003, whole genome shotgun sequence
#=GS KN538604.1/902-784                    DE Trichuris suis unplaced genomic scaffold T_suis-1.0_Cont254, whole genome shotgun sequence
#=GS KZ270703.1/868-750                    DE Onchocerca flexuosa isolate Red Deer unplaced genomic scaffold O_flexuosa-1.0_Cont756, whole genome shotgun sequence
#=GS NCKV01060440.1/218-336                DE Leptotrombidium deliense isolate UoL-UT scaffold0000060447, whole genome shotgun sequence
#=GS KB207908.1/34572-34454                DE Plutella xylostella unplaced genomic scaffold scaffold_632, whole genome shotgun sequence
#=GS KV411700.1/515996-516114              DE Branchiostoma belcheri isolate BF01 breed outbred unplaced genomic scaffold scaffold30, whole genome shotgun sequence
#=GS JAAEAE010000084.1/14677575-14677693   DE Branchiostoma floridae x Branchiostoma japonicum isolate bjbf chromosome 13, whole genome shotgun sequence
#=GS FLLO01000001.1/3699163-3699045        DE Branchiostoma lanceolatum genome assembly, contig: Sc0000000, whole genome shotgun sequence
#=GS QDEB01121439.1/3392-3510              DE Asbolus verrucosus isolate Butters Asbolus_verrucosus_gDNA_contig_1196, whole genome shotgun sequence
#=GS VTPC01004461.1/25719-25837            DE Ignelater luminosus isolate TRF0915ILg1 Ilumi1.3_Scaffold14842, whole genome shotgun sequence
#=GS JABVZW010001285.1/44729-44611         DE Abscondita terminalis isolate Ate-2015 Contig216, whole genome shotgun sequence
#=GS JABVXU010001321.1/5423-5541           DE Cruorifilaria tuberocauda isolate 55YT 1321, whole genome shotgun sequence
#=GS OENT01000006.1/53985-54103            DE Rotaria macrura genome assembly, contig: RMAC00006, whole genome shotgun sequence
#=GS WJFA01009070.1/121-3                  DE Pseudobourletiella spinata Pspi01_Sc09070, whole genome shotgun sequence
#=GS WUCQ01066607.1/1456-1338              DE Actias luna isolate RG_08725 88828, whole genome shotgun sequence
#=GS QVAO01003570.1/20547585-20547467      DE Ctenocephalides felis isolate EL2017-DRISC CF-g0.4_SCAFFOLD_03570, whole genome shotgun sequence
#=GS KN152345.1/171438-171556              DE Nilaparvata lugens isolate NLH13 unplaced genomic scaffold scaffold407, whole genome shotgun sequence
#=GS PDEX02000746.1/3101381-3101263        DE Melanaphis sacchari strain LSU Contig22_pilon_pilon, whole genome shotgun sequence
#=GS VUJU01005076.1/161-279                DE Aphis craccivora isolate 180601 1438404, whole genome shotgun sequence
#=GS CM016862.1/131937146-131937028        DE Octopus vulgaris isolate Ov201803 linkage group LG4, whole genome shotgun sequence
#=GS VMOF01000220.1/40565931-40566049      DE Trialeurodes vaporariorum isolate IVF HIC_SCAFFOLD_3, whole genome shotgun sequence
#=GS NIPM01000476.1/50253-50135            DE Holacanthella duospinosa isolate CW2015 scaffold477size120916, whole genome shotgun sequence
#=GS QFTL02000089.1/1014986-1014868        DE Cydia pomonella strain Jiuquan scaffold89, whole genome shotgun sequence
#=GS KQ460118.1/1010731-1010613            DE Papilio machaon isolate ya'a_city_454_Pm unplaced genomic scaffold scaffold54, whole genome shotgun sequence
#=GS RBVU02000004.1/35291882-35291764      DE Sinella curviseta isolate NJ population Scur_Chr00004, whole genome shotgun sequence
#=GS VCDQ01005869.1/35933-35815            DE Octopus sinensis isolate Ov201803 Contig16299, whole genome shotgun sequence
#=GS CABFKP010038451.1/1618-1736           DE Panagrolaimus davidi strain DAW1 genome assembly, contig: PDA_v2_scaffold8707, whole genome shotgun sequence
#=GS SAUD01003397.1/39040-38922            DE Armadillidium vulgare isolate BF2787 scaffold_3397, whole genome shotgun sequence
#=GS SEYY01004438.1/1077-1195              DE Armadillidium nasatum isolate ANa2 Contig13316, whole genome shotgun sequence
#=GS HE587301.1/6736999-6737117            DE Tetranychus urticae London genomic scaffold, scaffold_1, whole genome shotgun sequence
#=GS SMGT01005399.1/60790-60672            DE Lanistes nyassanus isolate A2010 Lan_Scaf_10594, whole genome shotgun sequence
#=GS LR761658.1/5197343-5197225            DE Aphantopus hyperantus genome assembly, chromosome: 11
#=GS SWFO01000014.1/287019-286901          DE Ostrinia nubilalis isolate USDA-ARS inbred line 9-10 scaffold0014_Ostrinia, whole genome shotgun sequence
#=GS DF823693.1/546801-546683              DE Papilio polytes DNA, scaffold: scaffold3073, whole genome shotgun sequence
#=GS CM021340.1/80894399-80894281          DE Belonocnema treatae isolate 2016_QV_RU_SX_M_011 chromosome 3, whole genome shotgun sequence
#=GS KN716317.1/99809-99927                DE Dictyocaulus viviparus strain HannoverDv2000 unplaced genomic scaffold D_viviparus-1.0_Cont168, whole genome shotgun sequence
#=GS CABFKN010014741.1/483-601             DE Panagrolaimus superbus genome assembly, contig: PSU_contig_2602, whole genome shotgun sequence
#=GS JTEQ01000194.1/415-297                DE Piezodorus guildinii isolate RBSB-Aug2013 contig_195, whole genome shotgun sequence
#=GS WUQG01257797.1/356-474                DE Androctonus mauritanicus isolate RNQPSAB7FW 257798, whole genome shotgun sequence
#=GS VIYP01003742.1/4842-4724              DE Tomocerus qinae isolate NJ population Tqin01_Sc03742, whole genome shotgun sequence
#=GS CABPRJ010001059.1/1027-909            DE Cinara cedri genome assembly, contig: cinced3_s1059, whole genome shotgun sequence
#=GS LQNK01000786.1/950556-950438          DE Phoebis sennae isolate eubule-3314 scaffold1268_cov104, whole genome shotgun sequence
#=GS QDHC01004565.1/185607-185725          DE Papilio dardanus tibullus isolate BMNH1043081 sc0000143, whole genome shotgun sequence
#=GS JH153689.1/339945-339827              DE Mnemiopsis leidyi unplaced genomic scaffold ML1046, whole genome shotgun sequence
#=GS UZWA01000131.1/3188-3306              DE Mesorhabditis belari strain JU2817 genome assembly, contig: Backbone_1115, whole genome shotgun sequence
#=GS DF090496.1/62018-61900                DE Bombyx mori DNA, scaffold: Bm_scaf181, strain: p50T/Dazao, whole genome shotgun sequence
#=GS AEUI03000056.1/40386-40504            DE Ascaris suum isolate AG01 AgR039, whole genome shotgun sequence
#=GS NINM01000024.1/129848-129966          DE Parascaris univalens isolate PS01 PsR019, whole genome shotgun sequence
#=GS QEWY01000142.1/333815-333933          DE Baylisascaris schroederi isolate YA01 Scaffold0123, whole genome shotgun sequence
#=GS CP035805.1/48338854-48338972          DE Haemonchus contortus strain NZ_Hco_NP chromosome 1
#=GS DF939097.1/516572-516690              DE Diploscapter coronatus DNA, scaffold: scf7180000986885, strain: PDL0010, whole genome shotgun sequence
#=GS PNFC01004426.1/646346-646465          DE Agrotis ipsilon isolate X3 AiSCF4426, whole genome shotgun sequence
#=GS DF827714.1/5317093-5316975            DE Papilio xuthus DNA, scaffold: scaffold3221, whole genome shotgun sequence
#=GS NJDD01003219.1/57191-57309            DE Calephelis nemesis scaffold5061_cov52, whole genome shotgun sequence
#=GS WUWR01000258.1/5300397-5300279        DE Hyles vespertilio isolate LG2117 iHylVes1_m1_00072_0_arrow_arrow, whole genome shotgun sequence
#=GS CABFPE010000243.1/746268-746150       DE Hofstenia miamia genome assembly, contig: scaffold243, whole genome shotgun sequence
#=GS PYSK01000022.1/3340246-3340128        DE Bombyx mandarina breed wild silkmoth isolate Bman2017 BmanSCF0022, whole genome shotgun sequence
#=GS QLIY01000011.1/317144-317262          DE Phallusia mammillata isolate Sete-AP-2010 S_12, whole genome shotgun sequence
#=GS WUCR01005850.1/36093146-36093028      DE Phymanthus crucifer isolate K4SZ72D9VW, whole genome shotgun sequence
#=GS JABACM010000100.1/1382018-1381900     DE Chrysaora quinquecirrha isolate China scaffold32_size1828638, whole genome shotgun sequence
#=GS SKCS01000352.1/353178-353296          DE Schistosoma japonicum isolate HuSjv2 scaffold_352, whole genome shotgun sequence
#=GS BGZK01000855.1/106770-106888          DE Eumeta japonica DNA, scaffold_854, whole genome shotgun sequence
#=GS LSTP01000257.1/33363-33481            DE Ditylenchus destructor isolate Dd01 scaffold257, whole genome shotgun sequence
#=GS SCLF01598334.1/266-148                DE Mesochordaeus erythrocephalus isolate Monterey-2011 scaffold600660, whole genome shotgun sequence
#=GS LFLW010402189.1/5898-5780             DE Conus tribblei isolate 0317_1 scaffold447012, whole genome shotgun sequence
#=GS CABIKL010158951.1/102-220             DE Aptinothrips rufus genome assembly, contig: A_rufus_b1v02_ctg158951, whole genome shotgun sequence
#=GS NIUR012350073.1/23278-23160           DE Penaeus japonicus isolate Guangxi Mjap_58119_28148_28064, whole genome shotgun sequence
#=GS OCZR010480786.1/168-50                DE Anemonia viridis genome assembly, contig: scaffold480786_len181_cov54_single, whole genome shotgun sequence
#=GS JHBY02132349.1/714-596                DE Gerris buenoi isolate GBUE.00 contig_132349, whole genome shotgun sequence
#=GS SJJU01007521.1/8313-8431              DE Conopomorpha cramerella isolate LKM Madai Ccr_007521, whole genome shotgun sequence
#=GS JAAOEG010000556.1/4673723-4673605     DE Papilio bianor isolate TM66B3WUVR, whole genome shotgun sequence
#=GS LBMM01032663.1/247-129                DE Lasius niger Lnig_2.1_36551, whole genome shotgun sequence
#=GS CM017566.1/5854114-5853996            DE Sinonovacula constricta isolate YC_2019 chromosome 12, whole genome shotgun sequence
#=GS CM022616.1/6795514-6795396            DE Zerene cesonia ecotype Mississippi chromosome XIV, whole genome shotgun sequence
#=GS GL738148.1/200260-200142              DE Pogonomyrmex barbatus unplaced genomic scaffold scf7180000349929, whole genome shotgun sequence
#=GS BDGG01000008.1/1103026-1103144        DE Ramazzottius varieornatus DNA, contig: Scaffold008, strain: YOKOZUNA-1, whole genome shotgun sequence
#=GS LJWW01001071.1/1059-941               DE Exaiptasia pallida isolate CC7 scaffold1072, whole genome shotgun sequence
#=GS CM000278.3/18652030-18652148          DE Tribolium castaneum strain Georgia GA2 linkage group LG3, whole genome shotgun sequence
#=GS OENV01000145.1/410162-410280          DE Bicyclus anynana genome assembly, contig: BANY00145, whole genome shotgun sequence
#=GS JAAAKD010037250.1/303-185             DE Danaus melanippus isolate RG_28754 60693, whole genome shotgun sequence
#=GS JAADYU010008438.1/973-1091            DE Heteractis magnifica isolate W9CBD1RZL8, whole genome shotgun sequence
#=GS CAACVG010003655.1/115110-115228       DE Callosobruchus maculatus genome assembly, contig: 1331|quiver, whole genome shotgun sequence
#=GS QCYY01002523.1/19157-19275            DE Penaeus vannamei breed Kehai No.1 LVANscaffold_2525, whole genome shotgun sequence
#=GS UYSU01011393.1/220-102                DE Schistocephalus solidus strain NST_G2 genome assembly, contig: SSLN_contig0011393, whole genome shotgun sequence
#=GS CM008153.1/13317394-13317276          DE Anopheles albimanus strain ALBI9_A chromosome 2R, whole genome shotgun sequence
#=GS KZ320821.1/49844-49962                DE Limnephilus lunatus isolate LLUN.00-Female unplaced genomic scaffold scaffold1406, whole genome shotgun sequence
#=GS PDGT01000016.1/6651375-6651493        DE Megathymus ursus violae platanus_and_allpaths_15, whole genome shotgun sequence
#=GS KQ771140.1/22246-22364                DE Eufriesea mexicana isolate 0111107269 unplaced genomic scaffold scaffold11624, whole genome shotgun sequence
#=GS JAAAXY0100562762.1/348-230            DE Magicicada septendecim isolate J4GVPIW7D5 562774, whole genome shotgun sequence
#=GS JAAGUD0100407508.1/40-158             DE Magicicada septendecula isolate SV565JUX3X, whole genome shotgun sequence
#=GS CABFVZ010000073.1/49716-49598         DE Timema monikensis genome assembly, contig: 3_Tms_b3v08_scaf000073, whole genome shotgun sequence
#=GS CABFWB010001095.1/70103-69985         DE Timema bartmani genome assembly, contig: 4_Tbi_b3v08_scaf001095, whole genome shotgun sequence
#=GS CABFWO010020043.1/835-717             DE Timema genevievae genome assembly, contig: 5_Tge_b3v08_scaf020043, whole genome shotgun sequence
#=GS SBLA01320071.1/672-554                DE Pardosa pseudoannulata isolate batch1+2+3 scaffold_82549, whole genome shotgun sequence
#=GS CM018525.1/42661421-42661303          DE Ruditapes philippinarum isolate orange1 chromosome 4, whole genome shotgun sequence
#=GS VSFE01446458.1/681-563                DE Cherax quadricarinatus isolate DWN scaff_446468, whole genome shotgun sequence
#=GS KZ625255.1/72974-72856                DE Agrilus planipennis isolate EAB-ADULT unplaced genomic scaffold scaffold396, whole genome shotgun sequence
#=GS VTON01000026.1/897667-897549          DE Hydropsyche tenuis isolate HT1 ctg26_pilon_pilon_pilon, whole genome shotgun sequence
#=GS JABVXV010001901.1/269-151             DE Dipetalonema caudispina isolate 362YU NODE_1902_length_801_cov_1754.233824, whole genome shotgun sequence
#=GS KZ229322.1/218-100                    DE Bombyx huttoni strain Kalimpong unplaced genomic scaffold scaffold114631, whole genome shotgun sequence
#=GS NCQO01078207.1/3197-3079              DE Sericostoma sp. HW-2014 scaffold624992_cov24, whole genome shotgun sequence
#=GS LD689021.1/286873-286991              DE Papilio memnon DNA, mimetic, scaffold: scaffold477, whole genome shotgun sequence
#=GS MRZY010022531.1/497-615               DE Procambarus virginalis strain Petshop1 SEQ22532, whole genome shotgun sequence
#=GS JZLH01S0013682.1/14784-14666          DE Eucidaris tribuloides isolate Etri01 Scaffold11231, whole genome shotgun sequence
#=GS SSNU01004173.1/481-599                DE Gyrodactylus bullatarudis isolate Rox2016 contig07451, whole genome shotgun sequence
#=GS UXSR01003326.1/913-795                DE Mesocestoides corti genome assembly, contig: MCOS_contig0003326, whole genome shotgun sequence
#=GS ADMH02000785.1/20034-20152            DE Anopheles darlingi Cont4308, whole genome shotgun sequence
#=GS DF978496.1/3670165-3670283            DE Acanthaster planci DNA, scaffold: oki_scaffold8, whole genome shotgun sequence
#=GS CM010865.1/35467-35349                DE Ooceraea biroi isolate clonal line C1 chromosome 10, whole genome shotgun sequence
#=GS JAAVLY010000827.1/48046530-48046648   DE Pollicipes pollicipes isolate AB1234 Scaffold_4881;HRSCAF=5763, whole genome shotgun sequence
#=GS MOOZ01000322.1/9353-9471              DE Cecropterus lyciades scaffold497_len9622_cov39, whole genome shotgun sequence
#=GS PUGI01312320.1/1631-1749              DE Alatina alata isolate RG_05287 Aala.09.312328, whole genome shotgun sequence
#=GS UIGX01025101.1/974-1092               DE Pararge aegeria genome assembly, contig: contig_34763, whole genome shotgun sequence
#=GS NJDC01003044.1/36460-36342            DE Calephelis virginiensis scaffold4740_cov63, whole genome shotgun sequence
#=GS CM019185.1/4792-4674                  DE Danaus plexippus plexippus isolate F-2 chromosome 3, whole genome shotgun sequence
#=GS FZQP02004490.1/143818-143936          DE Leptidea sinapis genome assembly, contig: scaffold_504, whole genome shotgun sequence
#=GS BHDV01060373.1/172292-172410          DE Adoxophyes honmai DNA, scaffold7841, whole genome shotgun sequence
#=GS RDRX01287842.1/406-288                DE Physella acuta isolate A scaffold287881, whole genome shotgun sequence
#=GS CM023249.1/39688982-39689100          DE Anopheles stephensi strain Indian chromosome 3, whole genome shotgun sequence
#=GS AWGM01060983.1/716-598                DE Asian citrus Psyllid, Diaphorina citri - Florida Strain, whole genome shotgun sequence
#=GS PRKT01001212.1/82367-82485            DE Saccostrea glomerata isolate SGL-2013-L4 SGL_1211, whole genome shotgun sequence
#=GS LIAE01007035.1/84011-84129            DE Diploscapter pachys isolate PF1309 scaffold1705, whole genome shotgun sequence
#=GS VCNE01000142.1/11948-11830            DE Oncopodura yosiiana isolate NJ population Oyos01_Sc00142, whole genome shotgun sequence
#=GS QXJH01002195.1/14523-14641            DE Haliotis rubra isolate DU_JTF1 Scf2195, whole genome shotgun sequence
#=GS CAAKNF010000002.1/30000-30118         DE Brugia malayi strain FR3 genome assembly, contig: Bm_008, whole genome shotgun sequence
#=GS HG738136.1/1654052-1653934            DE Onchocerca volvulus assembly O_volvulus_Cameroon_v3 genomic scaffold, OVOC_OM1a, whole genome shotgun sequence
#=GS PQVD01000584.1/475-593                DE Setaria equina contig_584, whole genome shotgun sequence
#=GS SSBO01000008.1/4603874-4603756        DE Wuchereria bancrofti isolate 17-3 chromosome 3 Wb_Chr3_1, whole genome shotgun sequence
#=GS SNRZ01000039.1/480401-480519          DE Dirofilaria repens isolate GR_2019_ID9478 000038F, whole genome shotgun sequence
#=GS JAAVKF010000007.1/151245-151363       DE Brugia pahangi strain FR3 chromosome 3 BP_Chr3_a, whole genome shotgun sequence
#=GS JABVXR010000170.1/93327-93209         DE Litomosoides sigmodontis isolate MNHN NODE_171_length_113809_cov_1679.123764, whole genome shotgun sequence
#=GS UXGC01004253.1/6283-6401              DE Eurytoma adleriae genome assembly, contig: NODE_4253_length_6959_cov_27.9675_ID_8505, whole genome shotgun sequence
#=GS KZ624912.1/104855-104737              DE Athalia rosae isolate CS-ADULT unplaced genomic scaffold scaffold109, whole genome shotgun sequence
#=GS CM014283.1/5049449-5049567            DE Rhopalosiphum maidis isolate BTI-1 chromosome 4, whole genome shotgun sequence
#=GS CM017798.1/3301785-3301903            DE Sitobion miscanthi isolate Langfang-1 linkage group LG2, whole genome shotgun sequence
#=GS JXPH01087981.1/696-578                DE Mochlonyx cinctipes isolate BV_Mochlonyx scaffold125686, whole genome shotgun sequence
#=GS HE601625.1/8722419-8722301            DE Schistosoma mansoni strain Puerto Rico chromosome 2, complete genome
#=GS CABG01000243.1/3681-3799              DE Schistosoma mansoni, Puerto Rico, WGS project CABG01000000 data, contig: 0387, whole genome shotgun sequence
#=GS UZAL01004907.1/2823-2941              DE Schistosoma mattheei strain Denwood, Zambia genome assembly, contig: SMTD_contig0004907, whole genome shotgun sequence
#=GS UZAI01004158.1/14530-14648            DE Schistosoma margrebowiei strain Zambia genome assembly, contig: SMRZ_contig0004158, whole genome shotgun sequence
#=GS PTLT01000527.1/786941-786823          DE Heterodera glycines isolate TN10 scaffold_13, whole genome shotgun sequence
#=GS QQSS01008617.1/8705-8587              DE Craspedacusta sowerbii isolate 4NJM1BBP0Z scaffold33980_cov19, whole genome shotgun sequence
#=GS LN483382.1/346584-346702              DE Culicoides sonorensis genome assembly, scaffold: scaffold32
#=GS SRIE01007888.1/1468329-1468211        DE Euprymna scolopes isolate PROMET0715V01 SCSUXZT_105759, whole genome shotgun sequence
#=GS CP045897.1/547025-546907              DE Caligus rogercresseyi isolate FCH chromosome 8
#=GS WOFM01000486.1/735592-735474          DE Ericerus pela isolate colony RIRI-1 fragScaff_scaffold_483_pilon, whole genome shotgun sequence
#=GS KZ308104.1/1344564-1344682            DE Onthophagus taurus breed undomesticated insect unplaced genomic scaffold scaffold13, whole genome shotgun sequence
#=GS CM000356.1/13924523-13924405          DE Anopheles gambiae str. PEST chromosome 2L, whole genome shotgun sequence
#=GS KB670032.1/5545-5427                  DE Anopheles epiroticus strain epiroticus2 unplaced genomic scaffold supercont1.1376, whole genome shotgun sequence
#=GS KI915042.1/10074559-10074677          DE Anopheles farauti strain FAR1 unplaced genomic scaffold supercont2.3, whole genome shotgun sequence
#=GS KI915313.1/160-42                     DE Anopheles merus strain MAF unplaced genomic scaffold supercont2.158, whole genome shotgun sequence
#=GS SIXB01001408.1/41112-41230            DE Anopheles bwambae isolate UG.S1.HLC.0915.001 flattened_line_2812, whole genome shotgun sequence
#=GS MIEF01002622.1/146-264                DE Taenia solium isolate TsM TsM_Contig12840, whole genome shotgun sequence
#=GS CM022547.1/6030240-6030122            DE Dendrolimus punctatus isolate SMC2019 chromosome 21, whole genome shotgun sequence
#=GS GL016417.1/9888-9770                  DE Saccoglossus kowalevskii unplaced genomic scaffold scaffold38935, whole genome shotgun sequence
#=GS JAAAKE010007324.1/113433713-113433831 DE Anisolabis maritima isolate W2EQDB614N, whole genome shotgun sequence
#=GS JAAAQI010019792.1/529-647             DE Stichodactyla mertensii isolate JXZJTLBCPJ, whole genome shotgun sequence
#=GS WNWK01009295.1/65945-65827            DE Cherax destructor isolate CDF2 Contig009295, whole genome shotgun sequence
#=GS CM012072.1/6659333-6659215            DE Anopheles funestus strain FUMOZ chromosome 3RL, whole genome shotgun sequence
#=GS NMRB01002438.1/69227-69109            DE Notospermus geniculatus strain Ushimado scaffold2438, whole genome shotgun sequence
#=GS JXPG01045518.1/3885-4003              DE Megaselia abdita isolate BV_Megaselia scaffold59525, whole genome shotgun sequence
#=GS JH668284.1/1322547-1322665            DE Manduca sexta unplaced genomic scaffold scaffold00006, whole genome shotgun sequence
#=GS CADEPI010000103.1/178582-178464       DE Cloeon dipterum genome assembly, contig: clodip2_s0103, whole genome shotgun sequence
#=GS KQ417497.1/424779-424897              DE Octopus bimaculoides isolate UCB-OBI-ISO-001 unplaced genomic scaffold Scaffold15860, whole genome shotgun sequence
#=GS WYDF01011185.1/10-128                 DE Adranes taylori isolate VQZ8XHXIT6, whole genome shotgun sequence
#=GS JAAAYG010007778.1/47541014-47541132   DE Tomocerus minor isolate H720GQ0FOA 9999, whole genome shotgun sequence
#=GS LBFL01032422.1/1099-981               DE Hypochthonius rufulus isolate Hrpool1_GW1 scaffold130435_cov121, whole genome shotgun sequence
#=GS WSYP01000011.1/1334651-1334769        DE Aphidius ervi isolate SA-APP A.ervi_scaffold11, whole genome shotgun sequence
#=GS WACJ01000021.1/2197992-2198110        DE Stenopsyche tienmushanensis isolate CAU_2017 Contig021, whole genome shotgun sequence
#=GS QLNU01054526.1/10728-10610            DE Dysdera silvatica isolate NMH25907 sequence_54527, whole genome shotgun sequence
#=GS HG428821.1/168439-168557              DE Chironomus tentans genomic scaffold, ct01_s57, whole genome shotgun sequence
#=GS LR215994.1/1195451-1195333            DE Hymenolepis microstoma genome assembly, chromosome: 6
#=GS LUCM01002908.1/57587-57469            DE Fasciolopsis buski isolate HT F_buski-1.0_Cont120, whole genome shotgun sequence
#=GS LXJY01000089.1/710-592                DE Myzus persicae strain clone G006 scaffold_88, whole genome shotgun sequence
#=GS QEWZ01000322.1/573058-572940          DE Schizaphis graminum strain LNK 112_pilon, whole genome shotgun sequence
#=GS CM016664.1/45251118-45251000          DE Acyrthosiphon pisum isolate AL4f chromosome A1, whole genome shotgun sequence
#=GS PVMI01054660.1/2617-2499              DE Aulacorthum solani isolate AS-CPRI-2016 Contig_27, whole genome shotgun sequence
#=GS LVVW010055370.1/77-195                DE Isoperla grammatica isolate Teifi 10922309, whole genome shotgun sequence
#=GS JAAEAF010001437.1/6377-6259           DE Triatoma infestans isolate FIOC_28 jcf7180000040082, whole genome shotgun sequence
#=GS KQ464422.1/237774-237892              DE Microplitis demolitor strain Queensland-Clemson subculture unplaced genomic scaffold Mdem_scaffold_0252, whole genome shotgun sequence
#=GS UYRR01031919.1/628-510                DE Anisakis simplex genome assembly, contig: ASIM_scaffold0000949, whole genome shotgun sequence
#=GS WINE01034030.1/867-749                DE Tetragonula mellipes isolate M-2017-04 NODE_34058_length_909_cov_1.581731, whole genome shotgun sequence
#=GS HG806827.1/11798-11680                DE Trichuris trichiura genomic scaffold, TTRE_001041, whole genome shotgun sequence
#=GS CM009919.1/5341390-5341272            DE Neodiprion lecontei isolate Nlec_01 linkage group LG4, whole genome shotgun sequence
#=GS SSWZ01000182.1/268343-268461          DE Neodiprion pinetum isolate NP003.3g2 scaffold_182, whole genome shotgun sequence
#=GS RQOL01000265.1/10646-10764            DE Sanderia malayensis isolate jh0001 ScYm1zk_265, whole genome shotgun sequence
#=GS JAAIXI010000222.1/6268304-6268186     DE Heliconius nattereri isolate HN_ID87 scaffold11, whole genome shotgun sequence
#=GS NKDA01000004.1/266685-266567          DE Eulimnadia texana isolate JT4(4)5-L C0004, whole genome shotgun sequence
#=GS UCOH01011231.1/81080-81198            DE Synergus japonicus genome assembly, contig: jcf7180001989869, whole genome shotgun sequence
#=GS KZ827719.1/234426-234308              DE Homalodisca vitripennis isolate HVIT.00 unplaced genomic scaffold scaffold1098, whole genome shotgun sequence
#=GS NNSW01000048.1/4445405-4445287        DE Schmidtea mediterranea strain S2 dd_Smes_g4_48, whole genome shotgun sequence
#=GS LN902846.1/441-323                    DE Echinococcus multilocularis genomic scaffold, pathogen_EmW_scaffold_06, whole genome shotgun sequence
#=GS LWMJ02000360.1/69302-69420            DE Taenia asiatica isolate TASYD01 Scaffold00360, whole genome shotgun sequence
#=GS LWMK02000527.1/16823-16705            DE Taenia saginata isolate TSAYD01 Scaffold00527, whole genome shotgun sequence
#=GS CM010316.2/830213-830095              DE Taenia multiceps isolate Gns01 linkage group LG6, whole genome shotgun sequence
#=GS CABFON010000624.1/7504-7386           DE Echinococcus oligarthrus isolate DaMi1 genome assembly, contig: Eoli_00624, whole genome shotgun sequence
#=GS MEIZ01000001.1/2488174-2488292        DE Globodera ellingtonae isolate Ge_1 G_ellingtonae_scaf_0001, whole genome shotgun sequence
#=GS MTYJ01000388.1/13093-13211            DE Hypsibius dujardini strain Z151 scaffold0388, whole genome shotgun sequence
#=GS JAAAKC010077446.1/15075086-15075204   DE Aenictocupidus jacobsonorum isolate 3IH3JLJVSH, whole genome shotgun sequence
#=GS QANH01000145.1/300827-300945          DE Harpegnathos saltator strain DR-91 scaffold144, whole genome shotgun sequence
#=GS RQTK01000500.1/155695-155813          DE Elysia chlorotica isolate EC2010 scaffold000500, whole genome shotgun sequence
#=GS HE671473.1/128387-128505              DE Heliconius melpomene melpomene genomic scaffold, scf7180001250627, whole genome shotgun sequence
#=GS VIGR011209754.1/106-224               DE Penaeus monodon isolate 26D Scaffold1209754, whole genome shotgun sequence
#=GS KZ063025.1/3573-3691                  DE Anopheles maculatus isolate BtQ1 unplaced genomic scaffold scaffold1379, whole genome shotgun sequence
#=GS LJIJ01001992.1/21480-21362            DE Orchesella cincta Ocin01_Sc1992, whole genome shotgun sequence
#=GS VNWX01012227.1/3381-3263              DE Ceratophysella communis isolate HNZHMD Ccom01_Sc12227, whole genome shotgun sequence
#=GS QZCP01000220.1/38458-38576            DE Brevipalpus yothersi isolate EMBRAPA2013 scaffold297, whole genome shotgun sequence
#=GS KE524589.1/247151-247269              DE Anopheles sinensis unplaced genomic scaffold AS2_scf7180000694908, whole genome shotgun sequence
#=GS VIIS01000434.1/204340-204458          DE Amphibalanus amphitrite isolate SNU_AA5 Contig1388, whole genome shotgun sequence
#=GS KZ486252.1/2117248-2117366            DE Cimex lectularius strain Harlan isolate CLEC.00 unplaced genomic scaffold scaffold34, whole genome shotgun sequence
#=GS DS232814.1/30345-30227                DE Culex pipiens quinquefasciatus supercont3.1002 genomic scaffold, whole genome shotgun sequence
#=GS FASS01235037.1/184-302                DE Heliconius pachinus genome assembly Heliconius_pachinus.CAM008035, contig 31-3035_pachinus_1_(paired)_contig_235037, whole genome shotgun sequence
#=GS LN080489.1/4221-4339                  DE Spirometra erinaceieuropaei genome assembly S_erinaceieuropaei, scaffold SPER_scaffold0077183
#=GS LBFM01005822.1/177-295                DE Achipteria coleoptrata isolate Acpool1_GW1 scaffold27813_cov161, whole genome shotgun sequence
#=GS LSMT01000541.1/4635-4753              DE Stylophora pistillata isolate CSM Monaco Spis.scaffold541, whole genome shotgun sequence
#=GS VCCN01003547.1/475552-475670          DE Architeuthis dux isolate ADU-2019 1351, whole genome shotgun sequence
#=GS HF735298.1/5689-5571                  DE Megaselia scalaris Durham, NC isolate 2 -- Noor lab genomic scaffold, scaffold54974, whole genome shotgun sequence
#=GS KB663721.1/5844463-5844345            DE Anopheles minimus strain MINIMUS1 unplaced genomic scaffold supercont1.2, whole genome shotgun sequence
#=GS FAUB01026325.1/1566-1448              DE Heliconius timareta timareta genome assembly Heliconius_timareta_timareta.BC_0407, contig BC_0407_(paired)_contig_26325, whole genome shotgun sequence
#=GS CM021528.1/11078528-11078410          DE Pisaster ochraceus isolate M0D055189C chromosome III, whole genome shotgun sequence
#=GS JABCAI010000013.1/3408530-3408412     DE Tigriopus kingsejongensis isolate JS-2020 Tk013, whole genome shotgun sequence
#=GS WNHD01019639.1/6730-6848              DE Ganaspis sp. Gsp50 scaffold_19639, whole genome shotgun sequence
#=GS LMBU01000013.1/2237568-2237450        DE Polistes dominula isolate PdomPennStateAug2009 PdomSCFr1.2-0013, whole genome shotgun sequence
#=GS WYDE01001513.1/1844-1962              DE Adela reaumurella isolate 5BV95E6XVI, whole genome shotgun sequence
#=GS SWLX010174726.1/261-143               DE Limacina bulimoides isolate Genome based capture scaffold175044_size1753, whole genome shotgun sequence
#=GS QGMO01000063.1/40780-40662            DE Haliotis rufescens isolate Redab-CP-2226-F Scaffold_63, whole genome shotgun sequence
#=GS JAAGOF010000053.1/39799-39917         DE Tigriopus japonicus isolate TJ-2003 sc0000221, whole genome shotgun sequence
#=GS GL274414.1/807743-807625              DE Nasonia giraulti strain RV2x(U) unplaced genomic scaffold SCAFFOLD62, whole genome shotgun sequence
#=GS NNAY01000248.1/78660-78542            DE Trichomalopsis sarcophagae strain Alberta scaffold248, whole genome shotgun sequence
#=GS CM020934.1/4930734-4930852            DE Nasonia vitripennis strain AsymCx chromosome 1, whole genome shotgun sequence
#=GS WNNJ01001194.1/3857-3975              DE Pomphorhynchus laevis isolate GPI110 Contig1201, whole genome shotgun sequence
#=GS KQ981305.1/2316392-2316510            DE Trachymyrmex septentrionalis isolate Tsep2-gDNA-1 chromosome Unknown scaffold14, whole genome shotgun sequence
#=GS LZQM01005518.1/4244-4362              DE Plectus murrayi isolate PM201648 scaffold5533, whole genome shotgun sequence
#=GS AAGJ06000715.1/4481-4599              DE Strongylocentrotus purpuratus isolate Spur 01 spur5_contig_716, whole genome shotgun sequence
#=GS LR549833.1/629-511                    DE Caenorhabditis sp. 38 MB-2015 strain JU2809 genome assembly, scaffold: scaffoldCSP38.scaffold01308, whole genome shotgun sequence
#=GS PHTE01000804.1/35043-34925            DE Leptopilina boulardi isolate Lb17 scaffold00804, whole genome shotgun sequence
#=GS SWKY01000004.1/110664345-110664227    DE Aedes albopictus isolate FPA scaffold_4, whole genome shotgun sequence
#=GS VUNT01003373.1/35486-35368            DE Campodea augens isolate MM-2018 Scaffold_3373, whole genome shotgun sequence
#=GS WURT01075556.1/196322307-196322189    DE Holothuria glaberrima isolate H2VCXXNX1Q, whole genome shotgun sequence
#=GS JAAAJZ010211754.1/130-248             DE Actinopyga echinites isolate 5BHN7LBGNF NODE_213451_length_1265_cov_60.540404, whole genome shotgun sequence
#=GS KN713680.1/1137736-1137618            DE Fopius arisanus strain USDA-PBARC FA_bdor unplaced genomic scaffold scaffold00012, whole genome shotgun sequence
#=GS WIXG01001584.1/3721-3839              DE Mesaphorura yosii Myos01_Sc01584, whole genome shotgun sequence
#=GS NXFT01001768.1/230-112                DE Meloidogyne graminicola strain IARI scaffold1768, whole genome shotgun sequence
#=GS SUNJ01008395.1/19917-19799            DE Fasciola gigantica isolate Uganda_cow_1 F_gigantica-1.0_Cont3017, whole genome shotgun sequence
#=GS LT999116.1/112461-112343              DE Fasciola hepatica strain Shrewsbury genome assembly, scaffold: scaffold10x_426_pilon, whole genome shotgun sequence
#=GS UZAN01054347.1/12329-12211            DE Echinostoma caproni strain Egypt genome assembly, contig: ECPE_scaffold0014979, whole genome shotgun sequence
#=GS CM023054.1/50434080-50433962          DE Pteromalus puparum isolate zju_2012 linkage group LG4, whole genome shotgun sequence
#=GS FCFB01072922.1/921-1039               DE Lymnaea stagnalis genome assembly, contig: gLs.1.0.scaf03061_contig_5, whole genome shotgun sequence
#=GS VAHH01001220.1/11356-11238            DE Radopholus similis isolate Rv Rs_Rv_1220, whole genome shotgun sequence
#=GS UCOM01000049.1/101033-101151          DE Ormyrus pomaceus genome assembly, contig: NODE_44_length_176080_cov_16.2675_ID_87, whole genome shotgun sequence
#=GS LDKF01000963.1/53818-53700            DE Rotylenchulus reniformis isolate USA_MS RREN_963, whole genome shotgun sequence
#=GS NIUQ01000114.1/25773-25891            DE Plectus sambesii isolate ES601 scaffold134size74252, whole genome shotgun sequence
#=GS LVVV01044681.1/41-159                 DE Amphinemura sulcicollis isolate Dwyryd 2490136, whole genome shotgun sequence
#=GS CAADRB010000052.1/249272-249390       DE Hymenolepis diminuta strain WMS-il1 genome assembly, contig: 51, whole genome shotgun sequence
#=GS NIJG01002425.1/29568-29686            DE Euglossa dilemma isolate 1 scaffold_2452, whole genome shotgun sequence
#=GS UCOK01006017.1/11281-11399            DE Synergus umbraculus genome assembly, contig: jcf7180001919923, whole genome shotgun sequence
#=GS JAAFCE010006534.1/79778-79660         DE Trigoniulus corallinus isolate tc20190418 Scaffold_6561, whole genome shotgun sequence
#=GS UCQR01001576.1/12562-12444            DE Cecidostiba semifascia genome assembly, contig: jcf7180001379928, whole genome shotgun sequence
#=GS JH158233.1/1547178-1547060            DE Bombus impatiens unplaced genomic scaffold scf_0899, whole genome shotgun sequence
#=GS JAAQOX010000066.1/995592-995474       DE Bombus bifarius isolate JDL3187 scf7180000008193, whole genome shotgun sequence
#=GS JAAQRE010000219.1/1023463-1023581     DE Bombus vancouverensis nearcticus isolate JDL1245 scf7180000006303, whole genome shotgun sequence
#=GS QZCQ01000110.1/2655539-2655657        DE Hyposmocoma kahamanoa isolate Upper Palolo Valley 211, whole genome shotgun sequence
#=GS JXPV01013617.1/788-670                DE Chironomus riparius isolate BV_Chironomus scaffold21045, whole genome shotgun sequence
#=GS MU007682.1/22781-22899                DE Odontomachus brunneus isolate Ranch 3 - 2012 unplaced genomic scaffold Obru_scaffold_311, whole genome shotgun sequence
#=GS AZGP02001161.1/6013-6131              DE Orussus abietinus isolate OABI.00-Male contig_1161, whole genome shotgun sequence
#=GS QEUI01000388.1/502608-502726          DE Meloidogyne arenaria isolate A2-O Okinawa_01 tig00000298, whole genome shotgun sequence
#=GS RCFN01006045.1/2781-2899              DE Meloidogyne floridensis isolate SJF1 scf7180000422115, whole genome shotgun sequence
#=GS RCFK01005844.1/2694-2812              DE Meloidogyne javanica isolate VW4 scaffold6432_cov193, whole genome shotgun sequence
#=GS CACSLI010000280.1/3512483-3512601     DE Meloidogyne luci strain SI-Smartno genome assembly, contig: 000006F, whole genome shotgun sequence
#=GS ATLZ01032802.1/175-293                DE Anopheles nili Ctg32802, whole genome shotgun sequence
#=GS AFFG02009149.1/1525-1407              DE Drosophila ficusphila Contig9161, whole genome shotgun sequence
#=GS JZSA01001439.1/9904-10022             DE Cotesia vestalis isolate ANU101 contig_1446, whole genome shotgun sequence
#=GS WJEZ01004587.1/3700-3582              DE Thalassaphorura encarpata Tenc01_Sc04587, whole genome shotgun sequence
#=GS KQ434936.1/1740728-1740610            DE Dufourea novaeangliae isolate 0120121106 unplaced genomic scaffold scaffold172, whole genome shotgun sequence
#=GS WFMF01000066.1/42415-42297            DE Beroe forskalii isolate Bf201606 sca66, whole genome shotgun sequence
#=GS RJVV01034483.1/1991-1873              DE Ganaspis brasiliensis strain Va scaffold_34483, whole genome shotgun sequence
#=GS KZ484977.1/400135-400253              DE Eurytemora affinis strain Atlantic clade unplaced genomic scaffold scaffold334, whole genome shotgun sequence
#=GS LNIX01000002.1/8514789-8514907        DE Folsomia candida strain VU population Fcan01_Sc002, whole genome shotgun sequence
#=GS FAPJ01024225.1/3147-3265              DE Heliconius ethilla aerotome genome assembly Heliconius_ethilla_aerotome.09-67, contig Hel_8_CGATGT_L001_R1_001_(paired)_contig_24225, whole genome shotgun sequence
#=GS FAPN01008181.1/514-632                DE Heliconius cydno alithea genome assembly Heliconius_cydno_alithea.CAM009999, contig heliconius_cydno_eas376_IWG_HCYDMK.HCA2-1_1pA_12_21_10_s_6_1_sequence_(paired)_contig_8181, whole genome shotgun sequence
#=GS LQIF01004627.1/6094-6215              DE Eriocheir sinensis isolate Lh_M_001 haploid_4627, whole genome shotgun sequence
#=GS ATSW01104137.1/323-205                DE Botryllus schlosseri strain 356a chromosome Un contig104137, whole genome shotgun sequence
#=GS CBXJ02000361.1/24037009-24036891      DE Trichuris muris strain Edinburgh genome assembly, contig: TMUE_LG2, whole genome shotgun sequence
#=GS UYYF01005365.1/1292-1174              DE Thelazia callipaeda genome assembly, contig: TCLT_scaffold0001101, whole genome shotgun sequence
#=GS KQ473018.1/1492-1611                  DE Dinoponera quadriceps isolate SergipeBrazil2010 unplaced genomic scaffold scaffold13384, whole genome shotgun sequence
#=GS PGRX01017288.1/9888-10007             DE Periplaneta americana strain Shanghai urban area PaSCF8366, whole genome shotgun sequence
#=GS BX284605.5/17116021-17115903          DE Caenorhabditis elegans chromosome V
#=GS FR847114.2/10570615-10570733          DE Caenorhabditis briggsae complete genome, chrIII, whole genome shotgun sequence
#=GS GL379798.1/29857-29975                DE Caenorhabditis brenneri unplaced genomic scaffold Scfld02_12, whole genome shotgun sequence
#=GS DS270805.1/1706-1824                  DE Caenorhabditis remanei Scfld02_2520 genomic scaffold, whole genome shotgun sequence
#=GS GL637601.1/23614305-23614423          DE Caenorhabditis tropicalis strain JU1373 unplaced genomic scaffold Scaffold629, whole genome shotgun sequence
#=GS NEDP02066098.1/141-23                 DE Mizuhopecten yessoensis strain PY_sf001 scaffold695011, whole genome shotgun sequence
#=GS CM008510.1/5874553-5874671            DE Caenorhabditis nigoni strain JU1422 chromosome II, whole genome shotgun sequence
#=GS WMPA01000140.1/776296-776414          DE Harmonia axyridis fragScaff_scaffold_140, whole genome shotgun sequence
#=GS JH663185.1/22558-22440                DE Phlebotomus papatasi unplaced genomic scaffold Scaffold2246, whole genome shotgun sequence
#=GS FXSY01000005.1/88802-88920            DE Meloidogyne incognita genome assembly, contig: Meloidogyne_incognita_scaffold_5, whole genome shotgun sequence
#=GS JABGOM010000069.1/349445-349563       DE Chelonus insularis isolate UGA/USDA-ARS -01 contig_16_pilon, whole genome shotgun sequence
#=GS MUZC01001424.1/709374-709492          DE Radix auricularia isolate pool of 3 individuals scaffold227_size773120, whole genome shotgun sequence
#=GS PEHJ01000627.1/1274901-1274783        DE Vanessa tameamea isolate Waianae 3, whole genome shotgun sequence
#=GS CADEPM010000008.1/2413350-2413468     DE Caenorhabditis bovis genome assembly, contig: CBOVI.ctg00008_chrIV, whole genome shotgun sequence
#=GS UYRT01112628.1/517-399                DE Gongylonema pulchrum genome assembly, contig: GPUH_scaffold0034780, whole genome shotgun sequence
#=GS LDNA01067837.1/633-515                DE Enteromyxum leei isolate 2.6.2011 5348894, whole genome shotgun sequence
#=GS CAAALY010184163.1/111-229             DE Protopolystoma xenopodis genome assembly, contig: PXEA_contig0184163, whole genome shotgun sequence
#=GS GL458139.1/653-771                    DE Caenorhabditis japonica strain DF5081 unplaced genomic scaffold Scaffold941, whole genome shotgun sequence
#=GS HG822785.1/232360-232242              DE Globodera pallida Lindley genomic scaffold, pathogens_Gpal_scaffold_9, whole genome shotgun sequence
#=GS JABVXW010000789.1/122-4               DE Litomosoides brasiliensis isolate 37PF NODE_816_length_8470_cov_45.104553, whole genome shotgun sequence
#=GS PQWQ01000010.1/1017866-1017748        DE Psoroptes ovis isolate Moredun Psovi_20, whole genome shotgun sequence
#=GS CABFOW010583453.1/145-27              DE Timema californicum genome assembly, contig: 2_Tcm_b3v08_scaf583608, whole genome shotgun sequence
#=GS SDII01013583.1/647-529                DE Fritillaria borealis isolate Espegrend-2014 NODE_22972_length_1285_cov_689.706_ID_45943, whole genome shotgun sequence
#=GS AFFK01004455.1/758-640                DE Strigamia maritima strain Brora ctg7180000976402, whole genome shotgun sequence
#=GS UZAM01017165.1/248-366                DE Soboliphyme baturini genome assembly, contig: SBAD_scaffold0010555, whole genome shotgun sequence
#=GS CM008044.1/195954239-195954121        DE Aedes aegypti strain LVP_AGWG chromosome 2, whole genome shotgun sequence
#=GS NIRI01001891.1/210608-210726          DE Clonorchis sinensis isolate Cs-k2 sc0000143, whole genome shotgun sequence
#=GS SJOL01008692.1/1182959-1182841        DE Opisthorchis felineus isolate AK-0245 scaff_444, whole genome shotgun sequence
#=GS JAAQVK010000208.1/5831866-5831748     DE Bombus vosnesenskii isolate JDL3184/JDL3185 scf7180000013314, whole genome shotgun sequence
#=GS VSRR010891233.1/169-51                DE Portunus trituberculatus scaffold891246, whole genome shotgun sequence
#=GS CACRSI010005219.1/6846-6728           DE Ophraella communa genome assembly, contig: utg28427, whole genome shotgun sequence
#=GS JABVXS010000539.1/12299-12417         DE Madathamugadia hiepei isolate 81YU NODE_551_length_28806_cov_12.514400, whole genome shotgun sequence
#=GS GL377350.1/932507-932625              DE Atta cephalotes unplaced genomic scaffold scaffold00013, whole genome shotgun sequence
#=GS KQ976455.1/959622-959740              DE Atta colombica isolate Treedump-2 unplaced genomic scaffold scaffold155, whole genome shotgun sequence
#=GS QEPB01029042.1/11024-10906            DE Atta texana isolate BFLM02 708425, whole genome shotgun sequence
#=GS NBZA01011006.1/445-327                DE Aleochara bilineata isolate Rennes scaffold77064, whole genome shotgun sequence
#=GS LS848614.1/157-39                     DE Micoletzkya japonica genome assembly, scaffold: scaffold61647, whole genome shotgun sequence
#=GS OKRP01000811.1/76044-75926            DE Porites rus isolate 14846/IV/SATS-LN/2007 genome assembly, contig: sscaffold00811, whole genome shotgun sequence
#=GS QMKO01001947.1/185124-185006          DE Schistosoma bovis strain TAN1997 SBOVIS_1948, whole genome shotgun sequence
#=GS JPYR01000043.1/74958-75076            DE Belgica antarctica isolate Palmer_Station_2011 Ban.contig0043, whole genome shotgun sequence
#=GS JXOW01095874.1/504-386                DE Condylostylus patibulatus isolate BV_Cpatibulatus scaffold214369, whole genome shotgun sequence
#=GS QKQZ01022789.1/1610-1728              DE Solenopsis fugax isolate SFM2 scaffold22796, whole genome shotgun sequence
#=GS LR163557.1/1877-1995                  DE Tisbe holothuriae genome assembly, scaffold: NODE_29390_length_2749_cov_343.692365, whole genome shotgun sequence
#=GS QUOI01000049.1/8120-8238              DE Polistes fuscatus isolate 324 Scaffold49, whole genome shotgun sequence
#=GS CM001175.1/14370833-14370715          DE Bombus terrestris linkage group LG B07, whole genome shotgun sequence
#=GS FXWY01000017.1/853700-853582          DE Oscheius tipulae genome assembly, contig: nOt.2.0.scaf00017, whole genome shotgun sequence
#=GS KQ982052.1/28197-28079                DE Trachymyrmex zeteki isolate Tzet28-1 chromosome Unknown scaffold102, whole genome shotgun sequence
#=GS VKGM01000346.1/5248-5130              DE Busseola fusca scaffold_PEP_346, whole genome shotgun sequence
#=GS KZ542922.1/522396-522514              DE Trichogramma pretiosum strain Unisexual culture from Peru unplaced genomic scaffold scaffold23, whole genome shotgun sequence
#=GS LYWK01046326.1/11353-11235            DE Rhagoletis zephyria isolate East Lansing, whole genome shotgun sequence
#=GS JAAALH010000017.1/76028-75910         DE Tyrophagus putrescentiae isolate UMMZ BMOC 17-0108-002 PMR TP.p3f6_Scaffold_28, whole genome shotgun sequence
#=GS JH712238.1/7650-7532                  DE Loa loa unplaced genomic scaffold supercont3.173, whole genome shotgun sequence
#=GS KQ435713.1/792-674                    DE Melipona quadrifasciata isolate 0111107301 unplaced genomic scaffold scaffold34, whole genome shotgun sequence
#=GS WJFB01003982.1/10587-10705            DE Pygmarrhopalites habei Phab01_Sc03982, whole genome shotgun sequence
#=GS BGPR01012620.1/38517-38635            DE Araneus ventricosus DNA, scaffold_12619, whole genome shotgun sequence
#=GS NIPQ01100405.1/3498-3380              DE Lepidotrigona ventralis hoosana isolate GBST1 scaffold14392, whole genome shotgun sequence
#=GS DS985241.1/12449410-12449528          DE Trichoplax adhaerens TRIADscaffold_1 genomic scaffold, whole genome shotgun sequence
#=GS NOWV01000089.1/272205-272323          DE Trichoplax sp. H2 strain Panama scaffold_89, whole genome shotgun sequence
#=GS KB466764.1/2885-2767                  DE Cephus cinctus unplaced genomic scaffold Ccin1_scaffold1749, whole genome shotgun sequence
#=GS GL278011.1/889409-889291              DE Nasonia longicornis strain IV7(U) unplaced genomic scaffold SCAFFOLD62, whole genome shotgun sequence
#=GS NKXL01257174.1/9514-9396              DE Dryococelus australis isolate BP.DAU1 contig189023, whole genome shotgun sequence
#=GS CVRI01000048.1/1640510-1640392        DE Clunio marinus genome assembly, contig: CLUMA_superscaffold_47D, whole genome shotgun sequence
#=GS UELU01080398.1/8-126                  DE Megastigmus dorsalis genome assembly, contig: jcf7180005174375, whole genome shotgun sequence
#=GS UYYB01126305.1/153-271                DE Strongylus vulgaris genome assembly, contig: SVUK_scaffold0031875, whole genome shotgun sequence
#=GS UDEW01006630.1/8505-8623              DE Eupelmus annulatus genome assembly, contig: NODE_6635_length_8988_cov_5.07249_ID_13269, whole genome shotgun sequence
#=GS MQNO02000161.1/59151-59033            DE Dermatophagoides pteronyssinus strain airmid Scaffold161, whole genome shotgun sequence
#=GS KZ486703.1/370929-370811              DE Anoplophora glabripennis isolate ALB-LARVAE unplaced genomic scaffold scaffold153, whole genome shotgun sequence
#=GS KZ491345.1/285634-285752              DE Copidosoma floridanum isolate CFLO.00-Male unplaced genomic scaffold scaffold18, whole genome shotgun sequence
#=GS CM019171.1/29961206-29961324          DE Apolygus lucorum isolate 12Hb linkage group LG13, whole genome shotgun sequence
#=GS JAADJY010023057.1/3650-3532           DE Chrysina resplendens breed captive colony isolate AFHOYGUGMI, whole genome shotgun sequence
#=GS SJEG01000018.1/1324653-1324771        DE Styela clava isolate OUC-MLS-2016-MISD03-12-06 000018F_arrow_pilon, whole genome shotgun sequence
#=GS UZAO01096079.1/3822-3940              DE Trichobilharzia regenti genome assembly, contig: TRE_scaffold0048487, whole genome shotgun sequence
#=GS KI923890.1/9156-9038                  DE Anopheles melas strain CM1001059_A unplaced genomic scaffold supercont2.13186, whole genome shotgun sequence
#=GS LBFN01093635.1/15843-15725            DE Steganacarus magnus isolate Smpool1_GW1 5264201, whole genome shotgun sequence
#=GS JWHX01000045.1/864250-864132          DE Pseudomyrmex gracilis isolate BER0280 scaffold_44, whole genome shotgun sequence
#=GS QANI01000134.1/884197-884316          DE Camponotus floridanus strain SB8 scaffold134, whole genome shotgun sequence
#=GS AVPN01005235.1/283-401                DE Pleurobrachia bachei scaffold5458.1, whole genome shotgun sequence
#=GS AEAQ02065275.1/438681-438799          DE Solenopsis invicta scaffold00055, whole genome shotgun sequence
#=GS WIUU01000995.1/6370-6252              DE Tetragonula carbonaria isolate newcomen_st_2017 NODE_995_length_34270_cov_16.399848, whole genome shotgun sequence
#=GS WIUT01000152.1/48379-48497            DE Tetragonula clypearis isolate M-2018-01 NODE_152_length_61804_cov_24.907950, whole genome shotgun sequence
#=GS QUOG01000015.1/9158-9276              DE Polistes dorsalis isolate nest 1 Scaffold15, whole genome shotgun sequence
#=GS QUOH01000127.1/51231-51349            DE Polistes metricus isolate 258 scaffold127, whole genome shotgun sequence
#=GS FAUE01003671.1/176-58                 DE Heliconius xanthocles genome assembly Heliconius_xanthocles.CAM009106, contig 120522_0192_AC0PTHACXX_2_SA-PE-088_1_(paired)_contig_3671, whole genome shotgun sequence
#=GS CACRXO010000026.1/2480653-2480535     DE Sparganum proliferum isolate Venezuela genome assembly, contig: SprJ.scaffold00026, whole genome shotgun sequence
#=GS CM009933.2/1404824-1404942            DE Apis mellifera strain DH4 linkage group LG3, whole genome shotgun sequence
#=GS CM019709.1/18527614-18527732          DE Achatina immaculata isolate DP-2019 linkage group LG26, whole genome shotgun sequence
#=GS JXOV01000509.1/6253-6371              DE Clogmia albipunctata isolate BV_Clogmia scaffold575, whole genome shotgun sequence
#=GS VNWY01001622.1/10862-10744            DE Pseudachorutes palmiensis isolate 24-066 Ppal01_Sc01622, whole genome shotgun sequence
#=GS LS523255.1/2267-2149                  DE Parapristionchus giblindavisi genome assembly, scaffold: scaffold_1510, whole genome shotgun sequence
#=GS GL985856.1/89834-89952                DE Megachile rotundata unplaced genomic scaffold scf_0200, whole genome shotgun sequence
#=GS QYTT01060055.1/554-436                DE Dasypogon diadema isolate DiT60 jcf7180002920471, whole genome shotgun sequence
#=GS KB941471.1/316837-316719              DE Aplysia californica isolate F4 #8 unplaced genomic scaffold scaffold00075, whole genome shotgun sequence
#=GS KZ629407.1/59879-59761                DE Latrodectus hesperus isolate LHES.00 unplaced genomic scaffold scaffold2283, whole genome shotgun sequence
#=GS JH689521.1/101117-100999              DE Lutzomyia longipalpis unplaced genomic scaffold Scaffold201, whole genome shotgun sequence
#=GS JAAAKO010007556.1/89947232-89947114   DE Bolitophila cinerea isolate ZAWH00E1WX, whole genome shotgun sequence
#=GS CH991596.1/42684-42566                DE Monosiga brevicollis MX1 MONBRscaffold_55 genomic scaffold, whole genome shotgun sequence
#=GS JXLN01011740.1/3592-3474              DE Sarcoptes scabiei isolate Arlian Lab Contig11739, whole genome shotgun sequence
#=GS KE709833.1/5444-5562                  DE Biomphalaria glabrata isolate BB02 unplaced genomic scaffold LGUN_random_Scaffold1354, whole genome shotgun sequence
#=GS CACVKI010144848.1/27409-27291         DE Trichogramma evanescens genome assembly, contig: 384597, whole genome shotgun sequence
#=GS CADCXV010000880.1/139736-139854       DE Trichogramma brassicae genome assembly, contig: Scaffold_377, whole genome shotgun sequence
#=GS UCOL01000136.1/8442-8324              DE Ormyrus nitidulus genome assembly, contig: NODE_139_length_99836_cov_5.78743_ID_277, whole genome shotgun sequence
#=GS JABRWK010000019.1/1094971-1095088     DE Hypothenemus hampei isolate Cenicafe-PB HHAM00019, whole genome shotgun sequence
#=GS ML633321.1/160514-160632              DE Parasteatoda tepidariorum strain Goettingen unplaced genomic scaffold scaffold527, whole genome shotgun sequence
#=GS MNPL01009939.1/655-537                DE Tropilaelaps mercedesae isolate Wuxi-XJTLU scaffold0000009942, whole genome shotgun sequence
#=GS SWDT01000186.1/135277-135395          DE Halicephalobus mephisto isolate m2B Contig208, whole genome shotgun sequence
#=GS VUAH01000001.1/16181871-16181989      DE Sitodiplosis mosellana isolate CC-2019 Smas_scaffold_1, whole genome shotgun sequence
#=GS LUCH01009567.1/4440-4558              DE Paragonimus heterotremus strain LC P_heterotremus-1.0_Cont9567, whole genome shotgun sequence
#=GS VOSG01000279.1/39020-39138            DE Halicephalobus sp. NKZ332 Halicephalobus.1.0.scaf00279, whole genome shotgun sequence
#=GS SGBU01001584.1/16381-16263            DE Nylanderia fulva isolate TAMU-Nful-2015 scaffold1584, whole genome shotgun sequence
#=GS WUUM01000004.1/2284633-2284514        DE Colletes gigas isolate AHSC1104 Colletes_gigas_Sc00004, whole genome shotgun sequence
#=GS JABFTP010000012.1/951843-951961       DE Cryptolaemus montrouzieri isolate SYSU2018 Contig00012, whole genome shotgun sequence
#=GS ML142798.1/2622703-2622821            DE Bursaphelenchus xylophilus strain BxCN unplaced genomic scaffold sBxCN00009, whole genome shotgun sequence
#=GS MQUG01000044.1/112338-112456          DE Steinernema feltiae isolate NW contig00046, whole genome shotgun sequence
#=GS NJRP01004845.1/4221-4339              DE Aphaenogaster floridana strain apg0002 scaffold04845, whole genome shotgun sequence
#=GS KI646114.1/27166-27284                DE Steinernema monticolum unplaced genomic scaffold MONTI_9323, whole genome shotgun sequence
#=GS KN882347.1/56068-55950                DE Parastichopus parvimensis isolate Sea Cucumber 01 unplaced genomic scaffold Scaffold145, whole genome shotgun sequence
#=GS MRZV01000011.1/277411-277293          DE Apostichopus japonicus isolate Shaxun AJAPscaffold11, whole genome shotgun sequence
#=GS GL501493.1/3141169-3141287            DE Mayetiola destructor strain Kansas Great Plain chromosome A2 unlocalized genomic scaffold A2.12, whole genome shotgun sequence
#=GS UELV01169192.1/33621-33503            DE Megastigmus stigmatizans genome assembly, contig: jcf7180004965314, whole genome shotgun sequence
#=GS CM015603.1/15833433-15833315          DE Drosophila sechellia strain sech25 chromosome 2R, whole genome shotgun sequence
#=GS JJRW01S0000389.1/24162-24280          DE Loxosceles reclusa isolate LREC.00 Scaffold389, whole genome shotgun sequence
#=GS JANR01000023.1/1931922-1931804        DE Apis cerana strain Korean Scaffold_23, whole genome shotgun sequence
#=GS UXUI01009196.1/9698-9817              DE Enterobius vermicularis genome assembly, contig: EVEC_scaffold0002064, whole genome shotgun sequence
#=GS MVJL01010213.1/40513-40631            DE Macrocentrus cingulum isolate Zhongshan contig_scaffold1000000222_1, whole genome shotgun sequence
#=GS JH621148.1/229-111                    DE Metaseiulus occidentalis unplaced genomic scaffold scf7180000077438, whole genome shotgun sequence
#=GS QVRM01006669.1/159813-159695          DE Dermanyssus gallinae isolate Moredun Mite_6669, whole genome shotgun sequence
#=GS UELX01000154.1/113008-113126          DE Eupelmus urozonus genome assembly, contig: NODE_154_length_115424_cov_8.96472_ID_307, whole genome shotgun sequence
#=GS SJPC01019021.1/480-362                DE Cataglyphis niger isolate BZT_M4B NODE_19046_length_1282, whole genome shotgun sequence
#=GS JAABKK010003032.1/6560-6678           DE Catotricha subobsoleta isolate FBL1L1UB45, whole genome shotgun sequence
#=GS ML015634.1/408491-408609              DE Diabrotica virgifera virgifera isolate Ped12-6-A-3 unplaced genomic scaffold Dvir_v2_scaffold_00652, whole genome shotgun sequence
#=GS JUFY01035104.1/5862-5744              DE Leptopilina clavipes strain GBW scf7180005175601, whole genome shotgun sequence
#=GS JAADJH010013317.1/7763-7881           DE Stegodyphus dumicola isolate AA2019 SEQ_13317, whole genome shotgun sequence
#=GS JXPK01007157.1/730-848                DE Trichoceridae sp. BV-2014 isolate BV_WinterCrane scaffold27796, whole genome shotgun sequence
#=GS GL888175.1/1613527-1613645            DE Acromyrmex echinatior unplaced genomic scaffold scaffold288, whole genome shotgun sequence
#=GS MPJT01000051.1/343534-343652          DE Osmia bicornis bicornis isolate LIB18336 Scaffold00051, whole genome shotgun sequence
#=GS JAAOZW010000084.1/2979954-2980072     DE Osmia lignaria isolate UT-Olig-1 Osmia_lignaria_scaffold_000005F, whole genome shotgun sequence
#=GS GL575094.1/1658049-1658167            DE Apis florea unplaced genomic scaffold scaffold00074, whole genome shotgun sequence
#=GS QMER02000014.1/13044914-13045032      DE Drosophila erecta strain 14021-0224.00,06,07 tig00000092-arrow-pilon, whole genome shotgun sequence
#=GS SMLS01040259.1/1573-1691              DE Popillia japonica isolate SJ_88 contig320011_0, whole genome shotgun sequence
#=GS DF939141.1/1050917-1051036            DE Vollenhovia emeryi DNA, scaffold: scaffold22, whole genome shotgun sequence
#=GS ABKE03000122.1/892876-892994          DE Pristionchus pacificus strain PS312 pbcontig66, whole genome shotgun sequence
#=GS KI629978.1/330787-330906              DE Ceratosolen solmsi marchali unplaced genomic scaffold scaffold47, whole genome shotgun sequence
#=GS KI421061.1/350127-350245              DE Drosophila suzukii unplaced genomic scaffold scaffold68, whole genome shotgun sequence
#=GS NJRO01000069.1/628060-627942          DE Aphaenogaster fulva strain apg0003 scaffold00069, whole genome shotgun sequence
#=GS NJRQ01000007.1/182610-182728          DE Aphaenogaster ashmeadi strain apg0001 scaffold00007, whole genome shotgun sequence
#=GS NJRL01005342.1/617-735                DE Aphaenogaster rudis strain apg0006 scaffold05342, whole genome shotgun sequence
#=GS NJRM01000457.1/677-795                DE Aphaenogaster picea strain apg0005 scaffold00457, whole genome shotgun sequence
#=GS KZ493986.1/609740-609858              DE Centruroides sculpturatus isolate CEXI.00-Female unplaced genomic scaffold scaffold149, whole genome shotgun sequence
#=GS LVVX01284613.1/122-240                DE Baetis rhodani isolate Tywi 2635273, whole genome shotgun sequence
#=GS CM023520.1/198130715-198130597        DE Rhipicephalus sanguineus isolate Rsan-2018 chromosome 1, whole genome shotgun sequence
#=GS CM023464.1/49697087-49696969          DE Rhipicephalus microplus isolate Rmic-2018 chromosome 6, whole genome shotgun sequence
#=GS CM023450.1/199463434-199463316        DE Haemaphysalis longicornis isolate HaeL-2018 chromosome 3, whole genome shotgun sequence
#=GS KQ978607.1/104201-104083              DE Trachymyrmex cornetzi isolate Tcor2-1 chromosome Unknown scaffold108, whole genome shotgun sequence
#=GS CM014384.1/152467420-152467302        DE Tachypleus tridentatus isolate NWPU-2018 chromosome 8, whole genome shotgun sequence
#=GS MU033931.1/29962-30080                DE Carcinoscorpius rotundicauda isolate IMCB_SINMHF_001 unplaced genomic scaffold Scaffold129, whole genome shotgun sequence
#=GS KN171928.1/6972-6854                  DE Steinernema glaseri strain NC unplaced genomic scaffold GLAS_5773, whole genome shotgun sequence
#=GS PPTJ02001966.1/8746-8863              DE Sitophilus oryzae breed Bouriz scaffold_1968_pilon_pilon, whole genome shotgun sequence
#=GS BHEC01029371.1/3830-3948              DE Coccinella septempunctata MD8 DNA, scaffold92095, whole genome shotgun sequence
#=GS JPKZ01002661.1/434-316                DE Toxocara canis isolate PN_DK_2014 scaffold1388, whole genome shotgun sequence
#=GS NCVS01000204.1/166613-166731          DE Goniozus legneri isolate Nottingham scaffold574, whole genome shotgun sequence
#=GS CABFWA010088909.1/32-150              DE Timema tahoe genome assembly, contig: 4_Tte_b3v08_scaf088981, whole genome shotgun sequence
#=GS QKMT02000464.1/21139448-21139330      DE Monomorium pharaonis isolate queens; colony H584 PGA_scaffold_2__155_contigs__length_22856583, whole genome shotgun sequence
#=GS VYII01000662.1/2049-1931              DE Contarinia nasturtii isolate CC-2019 Cnas_scaffold_670, whole genome shotgun sequence
#=GS KI273401.1/11446-11564                DE Apis dorsata unplaced genomic scaffold scaffold_321, whole genome shotgun sequence
#=GS MQRK01117480.1/979-861                DE Girardia tigrina isolate CS2 8021652, whole genome shotgun sequence
#=GS SCGR01008112.1/261-143                DE Diptera sp. S2_005_002R2 isolate S2_005_002R2b S2_005_002_R2_scaffold_69217, whole genome shotgun sequence
#=GS JPHQ01015989.1/9570-9688              DE Polistes canadensis isolate GaletaPanama2010 scaffold_1107.cont0001, whole genome shotgun sequence
#=GS WNWW01000309.1/874-756                DE Frieseomelitta varia isolate USP_RPSP 00005682 scaffold_309, whole genome shotgun sequence
#=GS KB705029.1/34513-34631                DE Anopheles arabiensis strain DONG5_A unplaced genomic scaffold supercont1.72, whole genome shotgun sequence
#=GS LS577750.1/44338-44456                DE Pristionchus maxplancki genome assembly, scaffold: scaffold167, whole genome shotgun sequence
#=GS LS503519.1/106984-106866              DE Pristionchus japonicus genome assembly, scaffold: scaffold319, whole genome shotgun sequence
#=GS NCKU01004696.1/7305-7423              DE Dinothrombium tinctorium isolate UoL-WK scaffold0000004696, whole genome shotgun sequence
#=GS AE013599.5/19730055-19729937          DE Drosophila melanogaster chromosome 2R
#=GS CM000157.2/21574646-21574764          DE Drosophila yakuba strain Tai18E2 chromosome 2L, whole genome shotgun sequence
#=GS KB461257.1/187542-187424              DE Drosophila takahashii unplaced genomic scaffold scf7180000415379, whole genome shotgun sequence
#=GS KB465077.1/2331318-2331436            DE Drosophila eugracilis unplaced genomic scaffold scf7180000409474, whole genome shotgun sequence
#=GS LBFO01073454.1/223-341                DE Platynothrus peltifer isolate Pppool1_GW1 7309156, whole genome shotgun sequence
#=GS CM015615.1/18061243-18061125          DE Drosophila mauritiana strain mau12 chromosome 2R, whole genome shotgun sequence
#=GS VCKV01000082.1/17997-17879            DE Drosophila orena strain 14021-0245.01 tig00000370-arrow-arrow-pilon, whole genome shotgun sequence
#=GS GL905362.1/553836-553718              DE Linepithema humile unplaced genomic scaffold scf7180001005057, whole genome shotgun sequence
#=GS VJOZ01024976.1/346-228                DE Stichopus horrens isolate PI_1 ctg_24990, whole genome shotgun sequence
#=GS PXIH01S0009602.1/16114-16232          DE Euperipatoides rowelli isolate MRLB_TSF scaffold_9601, whole genome shotgun sequence
#=GS CM023481.1/297270127-297270245        DE Hyalomma asiaticum isolate Hyas-2018 chromosome 1, whole genome shotgun sequence
#=GS KK119194.1/127810-127928              DE Stegodyphus mimosarum unplaced genomic scaffold scaffold1223, whole genome shotgun sequence
#=GS KB458390.1/111352-111234              DE Drosophila elegans unplaced genomic scaffold scf7180000490999, whole genome shotgun sequence
#=GS AFPP02012738.1/820-938                DE Drosophila rhopaloa Contig12742, whole genome shotgun sequence
#=GS WTSR01005170.1/2084593-2084475        DE Drosophila gunungcola strain Sukarami contig_016083709.1, whole genome shotgun sequence
#=GS KB455357.1/93161-93043                DE Panagrellus redivivus unplaced genomic scaffold scaffold720, whole genome shotgun sequence
#=GS JABBCG010000003.1/13368929-13368811   DE Thrips palmi isolate BJ-2018 HiC_scaffold_3, whole genome shotgun sequence
#=GS KZ537994.1/176623-176505              DE Catajapyx aquilonaris unplaced genomic scaffold scaffold75, whole genome shotgun sequence
#=GS LYUA01001140.1/326874-326992          DE Calopteryx splendens strain PI-2016 scaffold1140, whole genome shotgun sequence
#=GS NLCU01014481.1/3402-3520              DE Teleopsis dalmanni isolate 2A scf7180000090350, whole genome shotgun sequence
#=GS SCGM01002116.1/727-609                DE Rhabditida sp. S2_005_001R2 isolate S2_005_001R2a S2_005_001_R2_scaffold_7745, whole genome shotgun sequence
#=GS CADEBB010000010.1/32491627-32491745   DE Panopea generosa genome assembly, contig: Scaffold_10, whole genome shotgun sequence
#=GS BEIS01000001.1/62240838-62240956      DE Varroa destructor DNA, contig: Contig0, whole genome shotgun sequence
#=GS JXPM01000851.1/378-260                DE Phortica variegata isolate BV_Pvariegata scaffold1060, whole genome shotgun sequence
#=GS LGAM02036878.1/1515012-1515130        DE Bactrocera oleae isolate Demokritus Contig3403_pilon_pilon, whole genome shotgun sequence
#=GS MTTC01000105.1/2456-2338              DE Drosophila serrata strain Fors4 scf3259, whole genome shotgun sequence
#=GS VNJN01006461.1/2327-2209              DE Drosophila mayri isolate 14028-0591.01 scf7180001066929, whole genome shotgun sequence
#=GS VNJQ01004781.1/28987-29105            DE Drosophila truncata isolate RGN23 scf7180001426072, whole genome shotgun sequence
#=GS VNJS01004738.1/292-174                DE Drosophila watanabei isolate 14028-0531.02 scf7180000917872_1_3262, whole genome shotgun sequence
#=GS VNJW01001568.1/76-194                 DE Drosophila auraria isolate 14028-0471.01 scf7180001490313, whole genome shotgun sequence
#=GS VNJV01020156.1/43641-43523            DE Drosophila nikananu isolate 14028-0601.01 scf7180001673316, whole genome shotgun sequence
#=GS VNJT01017808.1/274-392                DE Drosophila burlai isolate 14028-0781.00 or light 11X scf7180001333443, whole genome shotgun sequence
#=GS VNKA01007342.1/57061-56943            DE Drosophila birchii isolate 14028-0521.00 scf7180000609131, whole genome shotgun sequence
#=GS VNKE01004812.1/7427-7309              DE Drosophila bunnanda isolate 14028-0721.00 scf7180000557558, whole genome shotgun sequence
#=GS VNKF01011270.1/196-78                 DE Drosophila lacteicornis isolate 11434 scf7180000742810, whole genome shotgun sequence
#=GS VNKG01000517.1/21913-22031            DE Drosophila triauraria isolate 14028-0691.01 scf7180001255439, whole genome shotgun sequence
#=GS VNKH01008405.1/2157-2039              DE Drosophila rufa isolate 211214 scf7180000920286, whole genome shotgun sequence
#=GS SSSI01006230.1/1688-1805              DE Oryzaephilus surinamensis isolate S25-3 scf7180001476210, whole genome shotgun sequence
#=GS LR737568.1/6706-6588                  DE Marronus borbonicus genome assembly, scaffold: 43523, whole genome shotgun sequence
#=GS LS393793.1/15254-15136                DE Pristionchus exspectatus genome assembly, scaffold: scaffold1831, whole genome shotgun sequence
#=GS LS488239.1/1230-1112                  DE Pristionchus arcanus genome assembly, scaffold: scaffold_1061, whole genome shotgun sequence
#=GS LS670663.1/132-14                     DE Pristionchus entomophagus genome assembly, scaffold: scaffold37963, whole genome shotgun sequence
#=GS LS731597.1/37-155                     DE Pristionchus mayeri genome assembly, scaffold: scaffold47225, whole genome shotgun sequence
#=GS WKLF01000441.1/2908-2791              DE Dirofilaria immitis isolate Georgia2 ctg441, whole genome shotgun sequence
#=GS KB740957.1/28250-28369                DE Dendroctonus ponderosae unplaced genomic scaffold Seq_1102703, whole genome shotgun sequence
#=GS CABEGB010000666.1/281899-282017       DE Crematogaster levior genome assembly, contig: 226-544337, whole genome shotgun sequence
#=GS CAQS01000365.1/48588-48706            DE Romanomermis culicivorax WGS project CAQS00000000 data, contig scaf00365, whole genome shotgun sequence
#=GS SGAY01008091.1/1927-1808              DE Cataglyphis hispanica isolate his1 NODE_8091_length_8055_cov_6.404744, whole genome shotgun sequence
#=GS CABFWC010723487.1/171-53              DE Timema podura genome assembly, contig: 5_Tpa_b3v08_scaf723565, whole genome shotgun sequence
#=GS VBVR01027733.1/248-366                DE Tetramorium parvispinum isolate CASENT0742307 NODE_27966_length_1032_cov_0.204716, whole genome shotgun sequence
#=GS CM020812.1/4017484-4017365            DE Formica selysi isolate DE90_pool_M chromosome 8, whole genome shotgun sequence
#=GS UZAE01006064.1/3584-3465              DE Hymenolepis nana genome assembly, contig: HNAJ_contig0006064, whole genome shotgun sequence
#=GS JYHL01000139.1/858-740                DE Oscheius sp. MCB contig_161, whole genome shotgun sequence
#=GS VBVO01003483.1/953-835                DE Tetramorium immigrans isolate CASENT0742324 NODE_3483_length_18560_cov_0.901739, whole genome shotgun sequence
#=GS VBVP01003120.1/12983-12865            DE Tetramorium bicarinatum isolate CASENT0742326 NODE_3120_length_20844_cov_1.07983, whole genome shotgun sequence
#=GS PEHW01003109.1/119-1                  DE Calanus glacialis isolate AP1 te_3116_freq:23, whole genome shotgun sequence
#=GS CH917676.1/4534-4416                  DE Drosophila grimshawi strain TSC#15287-2541.00 scaffold_9372 genomic scaffold, whole genome shotgun sequence
#=GS UXGD01016502.1/1040-922               DE Torymus auratus genome assembly, contig: NODE_16502_length_5060_cov_11.3723_ID_33003, whole genome shotgun sequence
#=GS UCWB01048728.1/1596-1478              DE Torymus geranii genome assembly, contig: NODE_48734_length_2179_cov_4.41342_ID_97467, whole genome shotgun sequence
#=GS AFFH02001836.1/168024-167906          DE Drosophila kikkawai Contig1840, whole genome shotgun sequence
#=GS KB464245.1/188-306                    DE Drosophila bipectinata unplaced genomic scaffold scf7180000396572, whole genome shotgun sequence
#=GS KZ543615.1/48050-47932                DE Lucilia cuprina strain LS unplaced genomic scaffold scaffold777, whole genome shotgun sequence
#=GS MINK01181037.1/3598-3480              DE Phormia regina isolate Indy2012f, whole genome shotgun sequence
#=GS QMEO02000215.1/2413003-2412885        DE Drosophila virilis strain 15010-1051.48,49,85 tig00003837-arrow-pilon, whole genome shotgun sequence
#=GS QMEP02000081.1/23902-23784            DE Drosophila novamexicana strain 15010-1031.04,08,12 tig00001209-arrow-arrow-pilon, whole genome shotgun sequence
#=GS QMEQ02000014.1/1382613-1382495        DE Drosophila hydei strain 15085-1641.00,03,60 tig00000060-arrow-pilon, whole genome shotgun sequence
#=GS SCDT01002737.1/17882-18000            DE Drosophila melanica isolate 15030-1141.03_faw scaffold2737.1, whole genome shotgun sequence
#=GS PYHX01003571.1/611179-611297          DE Cochliomyia hominivorax isolate J06 Research Colony tig00009860, whole genome shotgun sequence
#=GS SKCT01000002.1/16063487-16063369      DE Drosophila innubila isolate TH190305 chromosome 2R 1_C_2R, whole genome shotgun sequence
#=GS VNJO01000797.1/415-533                DE Drosophila tani isolate 14020-0011.00 scf7180001107946_1_9708, whole genome shotgun sequence
#=GS VNJP01004244.1/53941-53823            DE Drosophila vulcana isolate 14028-0711.00 scf7180000908322, whole genome shotgun sequence
#=GS VNJR01005732.1/329-211                DE Drosophila punjabiensis isolate 14028-0531.01 or MYS-170-D scf7180001078262, whole genome shotgun sequence
#=GS VNJY01006877.1/1102-1220              DE Drosophila bocki isolate IR2-37 scf7180000710205, whole genome shotgun sequence
#=GS VNKB01001284.1/274-156                DE Drosophila leontia isolate RGN 210-13 scf7180000885122, whole genome shotgun sequence
#=GS VNKC01000732.1/315-197                DE Drosophila pectinifera isolate 2112 scf7180000597386_1_133137, whole genome shotgun sequence
#=GS CM018881.1/52232298-52232180          DE Drosophila albomicans strain 15112-1751.03 chromosome 3, whole genome shotgun sequence
#=GS CM022245.1/10371674-10371556          DE Drosophila busckii strain San Diego stock center, stock number 13000-0081.31 chromosome 2L, whole genome shotgun sequence
#=GS DULD01000028.1/127828-127946          DE TPA_asm: Drosophila busckii strain San Diego stock center, stock number 13000-0081.31 hic_scaffold_28, whole genome shotgun sequence
#=GS UEJX01000432.1/149-31                 DE Drosophila americana genome assembly, contig: Scaffold_432, whole genome shotgun sequence
#=GS QMEN02000026.1/5784673-5784555        DE Scaptodrosophila lebanonensis strain 11010-0011.00,11010-0021.00 tig00000061-arrow-pilon, whole genome shotgun sequence
#=GS REGU01014058.1/8357571-8357690        DE Megalopta genalis isolate nest CK6 scaffold29, whole genome shotgun sequence
#=GS NJRN01000005.1/320429-320547          DE Aphaenogaster miamiana strain apg0004 scaffold00005, whole genome shotgun sequence
#=GS VBVQ01011034.1/523-641                DE Tetramorium simillimum isolate CASENT0742323 NODE_11034_length_4479_cov_0.655936, whole genome shotgun sequence
#=GS CH933808.1/25264299-25264417          DE Drosophila mojavensis strain TSC#15081-1352.22 scaffold_6496 genomic scaffold, whole genome shotgun sequence
#=GS LSRM01000003.1/22935941-22936059      DE Drosophila arizonae isolate ariz_Son04 chromosome 5 MullerC, whole genome shotgun sequence
#=GS VFFH01001532.1/1723802-1723685        DE Hermetia illucens HiSCF848, whole genome shotgun sequence
#=GS JABSTQ010010988.1/7894-7776           DE Ixodes persulcatus isolate Iper-2018 Seq10988, whole genome shotgun sequence
#=GS LDMZ01002381.1/240-122                DE Sphaeromyxa zaharoni isolate 24.2.2011 501762, whole genome shotgun sequence
#=GS SAUE01001167.1/1137-1019              DE Deladenus siricidicola strain Kamona scaffold1282_size3398, whole genome shotgun sequence
#=GS KZ301225.1/69711-69829                DE Varroa jacobsoni isolate VJ856 unplaced genomic scaffold scaffold_748, whole genome shotgun sequence
#=GS FLTH02000019.1/1296029-1295911        DE Daphnia pulex genome assembly, contig: scaffold_21, whole genome shotgun sequence
#=GS NPMM01009683.1/793491-793372          DE Formica exsecta isolate Colony F162 scaffold160, whole genome shotgun sequence
#=GS NEEE01001251.1/13979-14097            DE Pogonus chalceus isolate GC3b_pooled Pchal00354, whole genome shotgun sequence
#=GS VNJM01002918.1/2647-2529              DE Drosophila kanapiae isolate 14028-0541.00 scf7180000414651, whole genome shotgun sequence
#=GS SCDR01003216.1/4623-4505              DE Drosophila nigromelanica isolate E-22901_faw scaffold_3215, whole genome shotgun sequence
#=GS OUUW01000013.1/4761-4643              DE Drosophila guanche genome assembly, contig: dgua6_s00013, whole genome shotgun sequence
#=GS AZBU02000014.1/213109-212991          DE Steinernema carpocapsae strain ALL scaffold13, whole genome shotgun sequence
#=GS LSRL02000362.1/45429-45547            DE Drosophila navojoa isolate navoj_Jal97, whole genome shotgun sequence
#=GS WJBH01000210.1/3167-3049              DE Daphnia carinata strain WSL Contig00274, whole genome shotgun sequence
#=GS ML763356.1/159645-159763              DE Frankliniella occidentalis isolate FOCC.00 unplaced genomic scaffold Scaffold385, whole genome shotgun sequence
#=GS JAAAKB010074445.1/17635644-17635762   DE Apostichopus leukothele isolate E3ZD6RR75R, whole genome shotgun sequence
#=GS RJJB01003306.1/3473-3355              DE Lepidurus apus lubbocki isolate Lubb-f4 scaffold3362, whole genome shotgun sequence
#=GS LD336076.1/2130385-2130267            DE Wasmannia auropunctata DNA, scaffold: scf7180000741398, whole genome shotgun sequence
#=GS JXHJ01000292.1/363-481                DE Liriomyza trifolii isolate BV_Liromyza scaffold627, whole genome shotgun sequence
#=GS RCHS01004173.1/6352-6234              DE Pocillopora damicornis isolate RSMAS SczhEnG_4191, whole genome shotgun sequence
#=GS PGFK01002629.1/215-97                 DE Timema cristinae isolate 15_0190+16_0359 lgNA_ordNA_scaf2789, whole genome shotgun sequence
#=GS RJJA01001880.1/1735-1853              DE Lepidurus arcticus isolate Lart-F3 scaffold1883, whole genome shotgun sequence
#=GS QBEX01005835.1/167873-167755          DE Temnothorax curvispinosus isolate PA1 968, whole genome shotgun sequence
#=GS QBLH01001127.1/3019334-3019452        DE Temnothorax longispinosus scaffold_1, whole genome shotgun sequence
#=GS VCKU01000004.1/6535142-6535260        DE Drosophila azteca strain UCSD 14012-1071.03 tig00000016-arrow-pilon, whole genome shotgun sequence
#=GS MZGG01001279.1/11369-11487            DE Orbicella faveolata isolate FL Sc7jCM8_2201, whole genome shotgun sequence
#=GS QMET02000002.1/10856880-10856998      DE Drosophila persimilis strain 14011-0111.01,24,50 tig00000002-arrow-pilon, whole genome shotgun sequence
#=GS CM010496.2/15429257-15429375          DE Drosophila miranda strain MSH22 chromosome 3, whole genome shotgun sequence
#=GS VMQQ01000021.1/915349-915231          DE Drosophila athabasca isolate NJ28 chromosome 3 Muller_C_19, whole genome shotgun sequence
#=GS CM017778.1/14734866-14734748          DE Drosophila lowei isolate Jillo6 chromosome 3, whole genome shotgun sequence
#=GS CM019043.1/9574137-9574019            DE Drosophila bifasciata isolate 14012-0181.02 chromosome Muller CD, whole genome shotgun sequence
#=GS CM020869.1/17244251-17244133          DE Drosophila pseudoobscura strain MV2-25 chromosome 3, whole genome shotgun sequence
#=GS NBAF01001572.1/143317-143435          DE Dermatophagoides farinae isolate AD521 scaffold132_size166915, whole genome shotgun sequence
#=GS PKSA02002234.1/1721-1839              DE Ixodes scapularis tig00006975, whole genome shotgun sequence
#=GS RKRM01000045.1/447228-447110          DE Scaptomyza flava isolate OHI-9 scaffold00045, whole genome shotgun sequence
#=GS KK352632.1/94122-94240                DE Glossina fuscipes fuscipes unplaced genomic scaffold Scaffold861, whole genome shotgun sequence
#=GS RXPK01000311.1/5670461-5670343        DE Protaetia brevitarsis isolate B01 Contig297, whole genome shotgun sequence
#=GS KB641059.1/479977-479859              DE Lasioglossum albipes unplaced genomic scaffold scaffold63, whole genome shotgun sequence
#=GS CM017785.1/16296737-16296855          DE Drosophila subobscura isolate 14011-0131.10 chromosome O, whole genome shotgun sequence
#=GS BBSZ01004088.1/475-356                DE Subanguina moxae DNA, contig: SAMX.v0.8.1.Gap.contig_04089, strain: Nikko, whole genome shotgun sequence
#=GS UWOH010178537.1/5296-5413             DE Neuroterus saliens genome assembly, contig: contig_178537, whole genome shotgun sequence
#=GS KQ978273.1/390737-390619              DE Cyphomyrmex costatus isolate MS0001 chromosome Unknown scaffold666, whole genome shotgun sequence
#=GS LBBX01034055.1/2739-2857              DE Lepeophtheirus salmonis isolate LSAL-F-ATL-CAN-001 Contig_034403, whole genome shotgun sequence
#=GS KB857938.1/18355-18237                DE Musca domestica strain aabys unplaced genomic scaffold Scaffold2664, whole genome shotgun sequence
#=GS PGFW01013890.1/22623-22741            DE Haematobia irritans strain Kerrville in vitro susceptible Contig14135, whole genome shotgun sequence
#=GS PDIM01010325.1/72282-72164            DE Ichthyosporea sp. XGB-2017a strain Hawaii scaffold11877_len278158_cov0, whole genome shotgun sequence
#=GS KZ312694.1/30567-30449                DE Leptinotarsa decemlineata strain Imidocloprid resistant unplaced genomic scaffold scaffold147, whole genome shotgun sequence
#=GS LUVX01030318.1/60025-59907            DE Drosophila montana breed Can3F9 scaffold407-size79353, whole genome shotgun sequence
#=GS QMES02000007.1/676-558                DE Drosophila ananassae strain 14024-0371.16-18 tig00000030-arrow-pilon, whole genome shotgun sequence
#=GS KN167001.1/7624-7742                  DE Steinernema scapterisci strain FL unplaced genomic scaffold SCAPT_1494, whole genome shotgun sequence
#=GS SADC01000725.1/6486-6605              DE Ditylenchus dipsaci isolate pooled J2 Scaffold_1820, whole genome shotgun sequence
#=GS LSNX01013888.1/252406-252524          DE Ceratina calcarata isolate Rehan_Ccalc_2016 scaffold229.2, whole genome shotgun sequence
#=GS SCLE01266550.1/87-205                 DE Bathochordaeus stygius isolate SS-2019 scaffold268405, whole genome shotgun sequence
#=GS CH963849.1/4621394-4621276            DE Drosophila willistoni strain TSC#14030-0811.24 scf2_1100000004513 genomic scaffold, whole genome shotgun sequence
#=GS LL999051.1/1198373-1198491            DE Strongyloides stercoralis genome assembly S_stercoralis_PV0001, scaffold SSTP_contig0000002
#=GS MPNW01004021.1/7854-7972              DE Hirudo medicinalis isolate 777 scaffold4026.size10133, whole genome shotgun sequence
#=GS LS621140.1/146-28                     DE Pristionchus fissidentatus genome assembly, scaffold: scaffold17836, whole genome shotgun sequence
#=GS FAPS01261899.1/14-132                 DE Heliconius elevatus bari genome assembly Heliconius_elevatus_bari.MJ09-4056, contig Sample_Hel_16_MJ09-4056_Hel_ele_bar_GCCAAT_prev20805.R1_(paired)_contig_261899, whole genome shotgun sequence
#=GS JXPC01078108.1/4975-4857              DE Eristalis dimidiata isolate BV_Edimidiata scaffold211031, whole genome shotgun sequence
#=GS RDPX01000021.1/1467741-1467623        DE Morbakka virulenta isolate Ondo Fishing port scaffold21, whole genome shotgun sequence
#=GS FAPP01159908.1/260-378                DE Heliconius ismenius genome assembly Heliconius_ismenius.STRI_003, contig STRI_003_(paired)_contig_159908, whole genome shotgun sequence
#=GS JRUX01000140.1/14238-14120            DE Kudoa iwatai isolate KIW-1.11.2010 72864, whole genome shotgun sequence
#=GS JOJR01001470.1/58434-58316            DE Ancylostoma caninum strain Baltimore A_caninum.1.0_Cont1470, whole genome shotgun sequence
#=GS AFFD02004812.1/437-319                DE Drosophila biarmipes Contig4818, whole genome shotgun sequence
#=GS CCAG010006184.1/57684-57802           DE Glossina morsitans morsitans WGS project CCAG000000000 data, isolate Yale, contig ctg10006184, whole genome shotgun sequence
#=GS CM023471.1/37113608-37113490          DE Dermacentor silvarum isolate Dsil-2018 chromosome 2, whole genome shotgun sequence
#=GS KE346375.1/763228-763347              DE Capsaspora owczarzaki ATCC 30864 unplaced genomic scaffold supercont2.16, whole genome shotgun sequence
#=GS LK995565.1/67329-67211                DE Rhabditophanes sp. KR3021 genome assembly Rhabditophanes_sp_KR3021, scaffold RSKR_scaffold0000015
#=GS BAYF01005805.1/1167-1049              DE Triops cancriformis DNA, contig: contig_5790-1943, whole genome shotgun sequence
#=GS JABAOJ010000002.1/10911989-10912106   DE Rhynchophorus ferrugineus isolate male - UAE -farm-1 Pseudo_002, whole genome shotgun sequence
#=GS CM012209.1/208842-208724              DE Daphnia magna strain SK linkage group LG5, whole genome shotgun sequence
#=GS CABEEJ010177638.1/1-114               DE Timema douglasi genome assembly, contig: 1_Tdi_b3v08_scaf178316, whole genome shotgun sequence
#=GS PDIN01076641.1/1089-1207              DE Pirum gemmata strain ATCC PRA-279 scaffold78608, whole genome shotgun sequence
#=GS VNJU01005639.1/22183-22301            DE Drosophila seguyi isolate 14028-0671.02 scf7180001027183, whole genome shotgun sequence
#=GS FASU01053030.1/282-167                DE Heliconius pardalinus sergestus genome assembly Heliconius_pardalinus_sergestus.09-202, contig Hel_8_TGACCA_L001_R1_001_(paired)_contig_53030, whole genome shotgun sequence
#=GS JABUKI010078099.1/273-391             DE Leptotrombidium pallidum strain KCDC13 Scaffold78098, whole genome shotgun sequence
#=GS KL596791.1/405073-405191              DE Opisthorchis viverrini unplaced genomic scaffold opera_v5_171, whole genome shotgun sequence
#=GS QWKW01030676.1/177-59                 DE Myxobolus squamalis isolate 71B08 scaffold_31150, whole genome shotgun sequence
#=GS JYDK01000009.1/222702-222583          DE Trichinella sp. T6 isolate ISS34 scaffold9s, whole genome shotgun sequence
#=GS JYDW01000133.1/16613-16732            DE Trichinella nativa isolate ISS10 scaffold133s, whole genome shotgun sequence
#=GS JYDI01000010.1/378-259                DE Trichinella britovi isolate ISS120 scaffold10s, whole genome shotgun sequence
#=GS JYDQ01000019.1/596-477                DE Trichinella patagoniensis isolate ISS2496 scaffold19s, whole genome shotgun sequence
#=GS CM008133.1/9317212-9317093            DE Trichinella murrelli isolate ISS35 chromosome 1, whole genome shotgun sequence
#=GS VKKT01014463.1/17390-17508            DE Haliotis laevigata isolate GL20151002 HLAEV1_scaffold14463, whole genome shotgun sequence
#=GS JWZT01004769.1/129423-129541          DE Thelohanellus kitauei isolate Wuqing scaffold04326, whole genome shotgun sequence
#=GS PDIP01000012.1/150156-150274          DE Corallochytrium limacisporum strain Hawaii scaffold12_len303805_cov0, whole genome shotgun sequence
#=GS LNJA010312225.1/1005-1123             DE Mytilus galloprovincialis breed Wild contig_312282, whole genome shotgun sequence
#=GS LN609528.1/2235965-2235847            DE Strongyloides ratti genome assembly S_ratti_ED321, chromosome : 1
#=GS SRSI01000050.1/3575413-3575531        DE Strongyloides papillosus isolate QA362 000000F_arrow, whole genome shotgun sequence
#=GS CM012953.1/10411834-10411715          DE Trichinella spiralis strain ISS 195 chromosome 1, whole genome shotgun sequence
#=GS JYDL01000003.1/551435-551316          DE Trichinella nelsoni isolate ISS37 scaffold3s, whole genome shotgun sequence
#=GS LM524997.1/136383-136265              DE Strongyloides venezuelensis genome assembly S_venezuelensis_HH1, scaffold SVE_scaffold0000029
#=GS SGJC01002661.1/2530-2412              DE Henneguya salminicola isolate Hz1 scaffold_2660, whole genome shotgun sequence
#=GS JYDV01000007.1/765719-765600          DE Trichinella pseudospiralis isolate ISS176 (KAZ) scaffold7s, whole genome shotgun sequence
#=GS JYDP01000007.1/121000-121119          DE Trichinella zimbabwensis isolate ISS1029 scaffold7s, whole genome shotgun sequence
#=GS JYDO01000027.1/3003-2884              DE Trichinella papuae isolate ISS1980 scaffold27s, whole genome shotgun sequence
#=GS PDIO01010977.1/1370-1488              DE Abeoforma whisleri strain ATCC PRA-280 Awhi_NODE_10979_length_2434_cov_14.4038_ID_21957, whole genome shotgun sequence
#=GS KN796886.1/86031-85913                DE Glossina palpalis gambiensis isolate 146720 unplaced genomic scaffold Scaffold718, whole genome shotgun sequence
#=GS NQII01032550.1/7926-7770              DE Clitarchus hookeri isolate CLI525 scaffold32558_size7946, whole genome shotgun sequence
#=GS RDEW01000061.1/220159-220277          DE Dicyema japonicum isolate OIST-MGU-Dja2014 SCAFFOLD61, whole genome shotgun sequence
#=GS GL832995.1/332360-332242              DE Salpingoeca sp. ATCC 50818 unplaced genomic scaffold supercont1.41, whole genome shotgun sequence
#=GS FAPY01011248.1/861-977                DE Heliconius heurippa genome assembly Heliconius_heurippa.CH9, contig 120601_0179_BD0YFAACXX_1_1_(paired)_contig_11248, whole genome shotgun sequence
#=GS LUCW03000216.1/73013-73131            DE Sphaeroforma sirkka isolate B5 tig00000580_pilon_pilon, whole genome shotgun sequence
#=GS FN653038.1/135308-135426              DE Oikopleura dioica, whole genome shotgun assembly, reference scaffold set, scaffold scaffold_24, whole genome shotgun sequence
#=GS KK502455.1/1199058-1198940            DE Glossina austeni unplaced genomic scaffold Scaffold55, whole genome shotgun sequence
#=GS SCDY01002869.1/8585-8702              DE Drosophila micromelanica isolate 15030.1151.01_maw scaffold_2868, whole genome shotgun sequence
#=GS MQTX01000077.1/633474-633356          DE Angiostrongylus cantonensis isolate Guangzhou scaffold40, whole genome shotgun sequence
#=GS CABFVX010012093.1/8777-8659           DE Timema shepardi genome assembly, contig: 2_Tsi_b3v08_scaf012093, whole genome shotgun sequence
#=GS JMRQ01003306.1/319277-319395          DE Glossina pallidipes, whole genome shotgun sequence
#=GS JXOU01043001.1/3309-3191              DE Chaoborus trivitattus isolate BV_Chaoborus scaffold63995, whole genome shotgun sequence
#=GS UZAK01032500.1/37357-37239            DE Schistosoma curassoni strain Dakar, Senegal genome assembly, contig: SCUD_scaffold0000290, whole genome shotgun sequence
#=GS QOCX01038903.1/150-29                 DE Sarcophaga bullata isolate SBULLColumbus Contig_38904, whole genome shotgun sequence
#=GS CABFOV010000258.1/70859-70741         DE Timema poppensis genome assembly, contig: 1_Tps_b3v08_scaf000258, whole genome shotgun sequence
#=GS KI421890.1/7397219-7397101            DE Anopheles atroparvus strain EBRO unplaced genomic scaffold supercont1.9, whole genome shotgun sequence
#=GS AZTN01464137.1/183-301                DE Limulus polyphemus, whole genome shotgun sequence
#=GS SCLH01000089.1/439620-439738          DE Oikopleura vanhoeffeni isolate WitlessB-2012 scaffold_89, whole genome shotgun sequence
#=GS KB932208.1/1855509-1855628            DE Fonticula alba strain ATCC 38817 unplaced genomic scaffold supercont2.8, whole genome shotgun sequence
#=GS VSFD01034017.1/2812-2694              DE Anelosimus studiosus isolate JP_k43 scaffold34017, whole genome shotgun sequence
#=GS SCLG01015744.1/430-548                DE Oikopleura albicans isolate PointB-2012 scaffold15746, whole genome shotgun sequence
#=GS NAOQ01000366.1/16870-16752            DE Ichthyophonus hoferi isolate B97 scaffold00366, whole genome shotgun sequence
#=GS MRBJ01001371.1/3507-3627              DE Aethina tumida isolate BRL-Maryland contig_1371_18563, whole genome shotgun sequence
#=GS LZCU01019388.1/1313-1429              DE Asymmetron lucayanum isolate AD20110701 scaffold1275599_cov29, whole genome shotgun sequence
#=GS AQPM01038900.1/1103-985               DE Musca domestica, whole genome shotgun sequence
#=GS OFSG01002653.1/512-630                DE Xenocatantops brachycerus genome assembly, contig: CL886.Contig7_All, whole genome shotgun sequence
#=GS AOHK02000334.1/439270-439395          DE Ceratitis capitata contig_335, whole genome shotgun sequence
#=GS JXMZ02091472.1/27-143                 DE Ixodes ricinus strain Charles River Contig17722, whole genome shotgun sequence
#=GS AYEL01084386.1/76698-76816            DE Mesobuthus martensii Contig344580, whole genome shotgun sequence
#=GS SCLD01129920.1/2799-2917              DE Oikopleura longicauda isolate LaJolla-2011 scaffold131518, whole genome shotgun sequence
#=GS KN563397.1/163-44                     DE Oesophagostomum dentatum strain OD-Hann unplaced genomic scaffold O_dentatum_1.0_Cont14199, whole genome shotgun sequence
#=GS AMPZ02000278.1/37647-37765            DE Schistosoma haematobium scaffold020030, whole genome shotgun sequence
#=GS UZAG01008970.1/94-1                   DE Brugia timori genome assembly, contig: BTMF_contig0008970, whole genome shotgun sequence
#=GS CZLG013849721.1/133-248               DE Ophionereis fasciata genome assembly Ophionereis fasciata genome assembly 1.0, scaffold C97192959, whole genome shotgun sequence
#=GS FAQL01058984.1/318-441                DE Heliconius hierax genome assembly Heliconius_hierax.CAM008149, contig 39-8149.H.hierax_1_(paired)_contig_58984, whole genome shotgun sequence
#=GS BDQP01000020.1/908011-907889          DE Drosophila obscura DNA, scaffold: scaffold_20, whole genome shotgun sequence
#=GS KQ244646.1/158-39                     DE Sphaeroforma arctica JP610 unplaced genomic scaffold supercont1.3050, whole genome shotgun sequence
#=GS DUEA01003735.1/101-1                  DE TPA_asm: Danaus plexippus plexippus isolate F-2 ScaoKnI_3735_HRSCAF_3815, whole genome shotgun sequence
#=GS FJNM01000890.1/21747-21630            DE Onchocerca ochengi genome assembly, contig: OOCN_scaffold0000851, whole genome shotgun sequence
#=GS LM524381.1/905-787                    DE Parastrongyloides trichosuri genome assembly P_trichosuri_KNP, scaffold PTRK_contig0000926
#=GS MUJZ01033490.1/107-1                  DE Euroglyphus maynei isolate Arlian Lab scaffold49136, whole genome shotgun sequence
#=GS SCDZ01002232.1/5406-5526              DE Drosophila lacertosa isolate E-14007_faw scaffold_2232, whole genome shotgun sequence
#=GS SHCU01001531.1/18521-18638            DE Ceratina australensis isolate SR-2018 scaffold1818, whole genome shotgun sequence
#=GS SCDV01012426.1/1009-889               DE Drosophila robusta isolate 15020-1111.10_faw scaffold13327.1, whole genome shotgun sequence
#=GS OFHS01000911.1/26955-26839            DE Calvadosia cruxmelitensis genome assembly, contig: Ccrux.03.000911, whole genome shotgun sequence
#=GS FAQH01007406.1/1-103                  DE Heliconius hecuba flava genome assembly Heliconius_hecuba_flava.CAM008550, contig 120315_0312_D0T4UACXX_1_SA-PE-086_1_(paired)_contig_7406, whole genome shotgun sequence
#=GS KK351292.1/264951-264833              DE Glossina brevipalpis unplaced genomic scaffold Scaffold281, whole genome shotgun sequence
#=GS MPAX010972482.1/613-731               DE Philaenus spumarius isolate PSP_Ac18 scaffold1481491, whole genome shotgun sequence
#=GS NDXZ01011058.1/2541-2661              DE Paykullia maculata isolate VU2015 scaffold22128, whole genome shotgun sequence
#=GS FAUM01089479.1/428-547                DE Heliconius wallacei genome assembly Heliconius_wallacei.JM-04-200, contig HEL_1_ACAGTG_L001_R1_001_(paired)_contig_89479, whole genome shotgun sequence
#=GS FASQ01212388.1/303-188                DE Heliconius numata bicoloratus genome assembly Heliconius_numata_bicoloratus.JM-05-1116, contig Sample_N_bic_05_1116_CGATGT.R1.full_cleaned_(paired)_contig_212388, whole genome shotgun sequence
#=GS UYRV01008061.1/424-538                DE Cylicostephanus goldi genome assembly, contig: CGOC_contig0008061, whole genome shotgun sequence
#=GS KB665677.1/758069-758187              DE Anopheles quadriannulatus strain QUAD4_A unplaced genomic scaffold supercont1.125, whole genome shotgun sequence
#=GS FAPG01029406.1/4185-4301              DE Heliconius hecale felix genome assembly Heliconius_hecale_felix.09-273, contig Hel_9_CGATGT_L002_R1_001_(paired)_contig_29406, whole genome shotgun sequence
#=GS JMCM01000127.1/3647-3533              DE Dactylopius coccus strain MexFresh isolate grana & fresh insects scaffold125_size9465, whole genome shotgun sequence
#=GS LYTC01006417.1/8084-8200              DE Drosophila nasuta isolate IND_DN_U11 scaffold6419, whole genome shotgun sequence
#=GS MRUE01014210.1/208-92                 DE Drosophila neonasuta strain IND_DNNAS_KL14 Scaffold_14220, whole genome shotgun sequence
#=GS MEDX01000516.1/2536-2655              DE Fonticula-like sp. SCN 57-25 ABS50_C0516, whole genome shotgun sequence
#=GS JXOS01056740.1/81-196                 DE Cirrula hians isolate BV_Ehians scaffold114554, whole genome shotgun sequence
#=GS JXPE01008744.1/444-563                DE Holcocephala fusca isolate BV_Holcocephala scaffold11829, whole genome shotgun sequence
#=GS KL566595.1/27889-28003                DE Gyrodactylus salaris strain Lier unplaced genomic scaffold scf7180006946787, whole genome shotgun sequence
#=GS QKMX01234067.1/1070-1188              DE Venustaconcha ellipsiformis isolate H3412 41537545, whole genome shotgun sequence
#=GS VUNY01070855.1/754747-754633          DE Lytechinus variegatus isolate Jap-2015-2 scaffold316951, whole genome shotgun sequence
#=GS BEXV01001593.1/20557-20675            DE Hemicentrotus pulcherrimus DNA, scaffold1592, whole genome shotgun sequence
#=GS ML610424.1/553-671                    DE Pandalus platyceros isolate SPOT unplaced genomic scaffold scaffold825918, whole genome shotgun sequence

NNCF01104321.1/405-287                        GGAU-G--C---G-A---U----C-------A------U--------A-C--C------------AG--C--A-C--U---AA---------------A-G-C--A-------------------------------C----CG-G--------A-U-C-------CC--AUCA--------------------------
#=GR NNCF01104321.1/405-287                PP ****.*..*...*.*...*....*.......*......*........*.*..*............**..*..*.*..*...**...............*.*.*..*...............................*....**.*........*.*.*.......**..****..........................
JAAAKG010067668.1/153661678-153661796         GGAU-G--C---G-A---U----C-------A------U--------A-C--C------------AG--C--A-C--U---AA---------------C-G-C--A-------------------------------C----CG-G--------A-U-C-------CC--AUCA--------------------------
#=GR JAAAKG010067668.1/153661678-153661796 PP ****.*..*...*.*...*....*.......*......*........*.*..*............**..*..*.*..*...**...............*.*.*..*...............................*....**.*........*.*.*.......**..****..........................
PJUU01030444.1/9-127                          GGGU-G--C---G-A---U----C-------A------U--------A-C--C------------AG--C--A-C--U---AA---------------U-G-C--A-------------------------------C----CG-G--------A-U-C-------CC--AUCA--------------------------
#=GR PJUU01030444.1/9-127                  PP ****.*..*...*.*...*....*.......*......*........*.*..*............**..*..*.*..*...**...............*.*.*..*...............................*....**.*........*.*.*.......**..****..........................
UCOJ01012256.1/177-59                         GGAU-G--C---G-A---U----C-------A------U--------A-C--C------------AG--C--A-C--U---AA---------------A-G-C--A-------------------------------C----UG-G--------A-U-C-------CC--AUCA--------------------------
#=GR UCOJ01012256.1/177-59                 PP ****.*..*...*.*...*....*.......*......*........*.*..*............**..*..*.*..*...**...............*.*.*..*...............................*....**.*........*.*.*.......**..****..........................
WIUW01029022.1/170-288                        GGUU-G--C---G-A---U----C-------A------U--------A-C--C------------AG--C--A-C--U---AA---------------U-G-C--A-------------------------------C----CG-G--------A-U-C-------CC--AUCA--------------------------
#=GR WIUW01029022.1/170-288                PP ****.*..*...*.*...*....*.......*......*........*.*..*............**..*..*.*..*...**...............*.*.*..*...............................*....**.*........*.*.*.......**..****..........................
LHQN01049749.1/429-547                        GGGU-G--C---G-A---U----C-------A------U--------A-C--C------------AG--C--A-C--U---AA---------------U-G-C--A-------------------------------C----CG-G--------A-U-C-------CC--AUCA--------------------------
#=GR LHQN01049749.1/429-547                PP ****.*..*...*.*...*....*.......*......*........*.*..*............**..*..*.*..*...**...............*.*.*..*...............................*....**.*........*.*.*.......**..****..........................
RICB01093585.1/212-330                        GGGU-G--C---G-A---U----C-------A------U--------A-C--C------------AG--C--A-C--U---AA---------------U-G-C--A-------------------------------C----CG-G--------A-U-C-------CC--AUCA--------------------------
#=GR RICB01093585.1/212-330                PP ****.*..*...*.*...*....*.......*......*........*.*..*............**..*..*.*..*...**...............*.*.*..*...............................*....**.*........*.*.*.......**..****..........................
WUAS01076668.1/204117871-204117989            GGGU-G--C---G-A---U----C-------A------U--------A-C--C------------AG--C--A-C--U---AA---------------U-G-C--A-------------------------------C----CG-G--------A-U-C-------CC--AUCA--------------------------
#=GR WUAS01076668.1/204117871-204117989    PP ****.*..*...*.*...*....*.......*......*........*.*..*............**..*..*.*..*...**...............*.*.*..*...............................*....**.*........*.*.*.......**..****..........................
ABLG01003164.1/1243-1361                      GGAU-G--C---G-A---U----C-------A------U--------A-C--C------------AG--C--A-C--U---AA---------------U-G-C--A-------------------------------C----CG-G--------A-U-C-------CC--AUCA--------------------------
#=GR ABLG01003164.1/1243-1361              PP ****.*..*...*.*...*....*.......*......*........*.*..*............**..*..*.*..*...**...............*.*.*..*...............................*....**.*........*.*.*.......**..****..........................
UWNZ011992352.1/184-302                       GGGU-G--C---G-A---U----C-------A------U--------A-C--C------------AA--C--A-C--U---AA---------------U-G-C--A-------------------------------C----CG-G--------A-U-C-------CC--AUCA--------------------------
#=GR UWNZ011992352.1/184-302               PP ****.*..*...*.*...*....*.......*......*........*.*..*............**..*..*.*..*...**...............*.*.*..*...............................*....**.*........*.*.*.......**..****..........................
UWUE012318846.1/250-368                       GGGU-G--C---G-A---U----C-------A------U--------A-C--C------------AA--C--A-C--U---AA---------------U-G-C--A-------------------------------C----CG-G--------A-U-C-------CC--AUCA--------------------------
#=GR UWUE012318846.1/250-368               PP ****.*..*...*.*...*....*.......*......*........*.*..*............**..*..*.*..*...**...............*.*.*..*...............................*....**.*........*.*.*.......**..****..........................
UWOG012737006.1/93-211                        GGGU-G--C---G-A---U----C-------A------U--------A-C--C------------AA--C--A-C--U---AA---------------U-G-C--A-------------------------------C----CG-G--------A-U-C-------CC--AUCA--------------------------
#=GR UWOG012737006.1/93-211                PP ****.*..*...*.*...*....*.......*......*........*.*..*............**..*..*.*..*...**...............*.*.*..*...............................*....**.*........*.*.*.......**..****..........................
NDFZ01017791.1/434-316                        GGGU-G--C---G-A---U----C-------A------U--------A-C--C------------AG--C--A-C--U---AA---------------U-G-C--A-------------------------------C----CG-G--------A-U-C-------CC--AUCA--------------------------
#=GR NDFZ01017791.1/434-316                PP ****.*..*...*.*...*....*.......*......*........*.*..*............**..*..*.*..*...**...............*.*.*..*...............................*....**.*........*.*.*.......**..****..........................
REGV01040193.1/292-174                        AGGU-G--C---G-A---U----C-------A------U--------A-C--C------------AG--C--A-C--U---AA---------------U-G-C--A-------------------------------C----CG-G--------A-U-C-------CC--AUCA--------------------------
#=GR REGV01040193.1/292-174                PP ****.*..*...*.*...*....*.......*......*........*.*..*............**..*..*.*..*...**...............*.*.*..*...............................*....**.*........*.*.*.......**..****..........................
WIUV01093910.1/69-187                         GGGU-G--C---G-A---C----C-------A------U--------A-C--C------------AG--C--A-C--U---AA---------------U-G-C--A-------------------------------C----CG-G--------A-U-C-------CC--AUCA--------------------------
#=GR WIUV01093910.1/69-187                 PP ****.*..*...*.*...*....*.......*......*........*.*..*............**..*..*.*..*...**...............*.*.*..*...............................*....**.*........*.*.*.......**..****..........................
CAHLDJ010057831.1/128-10                      GGAU-G--C---G-A---U----C-------A------U--------A-C--C------------AG--C--A-C--U---AA---------------U-G-C--A-------------------------------C----CG-G--------A-U-C-------CC--AUCA--------------------------
#=GR CAHLDJ010057831.1/128-10              PP ****.*..*...*.*...*....*.......*......*........*.*..*............**..*..*.*..*...**...............*.*.*..*...............................*....**.*........*.*.*.......**..****..........................
WUUV01045342.1/154-272                        GGGU-G--C---G-A---C----C-------A------U--------A-C--C------------AG--C--A-C--U---AA---------------U-G-C--A-------------------------------C----CG-G--------A-U-C-------CC--AUCA--------------------------
#=GR WUUV01045342.1/154-272                PP ****.*..*...*.*...*....*.......*......*........*.*..*............**..*..*.*..*...**...............*.*.*..*...............................*....**.*........*.*.*.......**..****..........................
WURS01338613.1/264-382                        GGGU-G--C---G-A---C----C-------A------U--------A-C--C------------AG--C--A-C--U---AA---------------U-G-C--A-------------------------------C----CG-G--------A-U-C-------CC--AUCA--------------------------
#=GR WURS01338613.1/264-382                PP ****.*..*...*.*...*....*.......*......*........*.*..*............**..*..*.*..*...**...............*.*.*..*...............................*....**.*........*.*.*.......**..****..........................
UOYG01013581.1/357-239                        GGGU-G--C---G-A---U----C-------A------U--------A-C--C------------AG--C--A-C--U---AA---------------U-G-C--A-------------------------------C----CA-G--------A-U-C-------CC--AUCA--------------------------
#=GR UOYG01013581.1/357-239                PP ****.*..*...*.*...*....*.......*......*........*.*..*............**..*..*.*..*...**...............*.*.*..*...............................*....**.*........*.*.*.......**..****..........................
UXGB01067424.1/71-189                         GGGU-G--C---G-A---U----C-------A------U--------A-C--C------------AG--C--A-A--U---AA---------------U-G-C--A-------------------------------C----CG-G--------A-U-C-------CC--AUCA--------------------------
#=GR UXGB01067424.1/71-189                 PP ****.*..*...*.*...*....*.......*......*........*.*..*............**..*..*.*..*...**...............*.*.*..*...............................*....**.*........*.*.*.......**..****..........................
WYDZ01074445.1/323769478-323769360            GGGU-G--C---G-A---U----C-------A------U--------A-C--C------------AG--C--A-C--U---AA---------------U-G-C--A-------------------------------C----CG-G--------A-U-C-------CC--AUCA--------------------------
#=GR WYDZ01074445.1/323769478-323769360    PP ****.*..*...*.*...*....*.......*......*........*.*..*............**..*..*.*..*...**...............*.*.*..*...............................*....**.*........*.*.*.......**..****..........................
QUOF015909653.1/398-280                       GGGU-G--C---G-A---U----C-------A------U--------A-C--C------------AG--C--A-C--U---AA---------------U-G-C--A-------------------------------C----CG-G--------A-U-C-------CC--AUCA--------------------------
#=GR QUOF015909653.1/398-280               PP ****.*..*...*.*...*....*.......*......*........*.*..*............**..*..*.*..*...**...............*.*.*..*...............................*....**.*........*.*.*.......**..****..........................
CYSQ012557630.1/135-17                        GGGU-G--C---G-A---U----C-------A------U--------A-C--C------------AG--C--A-C--U---AA---------------U-G-C--A-------------------------------C----CG-G--------A-U-C-------CC--AUCA--------------------------
#=GR CYSQ012557630.1/135-17                PP ****.*..*...*.*...*....*.......*......*........*.*..*............**..*..*.*..*...**...............*.*.*..*...............................*....**.*........*.*.*.......**..****..........................
UPTC01005503.1/810-692                        GUUU-A--C---G-A---C----C-------A------U--------A-U--C------------AC--G--U-U--G---AA---------------A-A-C--A-------------------------------C----CG-G--------U-U-C-------CC--UUCC--------------------------
#=GR UPTC01005503.1/810-692                PP ****.*..*...*.*...*....*.......*......*........*.*..*............**..*..*.*..*...**...............*.*.*..*...............................*....**.*........*.*.*.......**..****..........................
LFEI02000050.1/619783-619665                  GCCU-A--C---G-G---C----C-------A------U--------A-C--C------------AC--G--U-U--G---AA---------------A-A-C--A-------------------------------C----CG-G--------U-U-C-------UC--GUCC--------------------------
#=GR LFEI02000050.1/619783-619665          PP ****.*..*...*.*...*....*.......*......*........*.*..*............**..*..*.*..*...**...............*.*.*..*...............................*....**.*........*.*.*.......**..****..........................
LD388227.1/16707-16825                        GCCU-A--C---G-G---C----C-------A------U--------A-C--C------------AC--G--U-A--G---AA---------------C-A-C--A-------------------------------C----CG-G--------U-U-C-------UC--GUCC--------------------------
#=GR LD388227.1/16707-16825                PP ****.*..*...*.*...*....*.......*......*........*.*..*............**..*..*.*..*...**...............*.*.*..*...............................*....**.*........*.*.*.......**..****..........................
GL345410.1/3089-2971                          GUCU-G--C---G-G---C----C-------A------U--------A-C--C------------AC--G--U-U--G---AA---------------A-G-C--A-------------------------------C----CA-G--------U-U-C-------CC--AUCU--------------------------
#=GR GL345410.1/3089-2971                  PP ****.*..*...*.*...*....*.......*......*........*.*..*............**..*..*.*..*...**...............*.*.*..*...............................*....**.*........*.*.*.......**..****..........................
JABACO010000010.1/7965628-7965510             GCCU-A--C---G-A---C----C-------A------U--------A-C--C------------AC--G--C-U--G---AA---------------U-G-C--A-------------------------------C----CG-G--------U-U-C-------CC--AUCC--------------------------
#=GR JABACO010000010.1/7965628-7965510     PP ****.*..*...*.*...*....*.......*......*........*.*..*............**..*..*.*..*...**...............*.*.*..*...............................*....**.*........*.*.*.......**..****..........................
WUUA010007334.1/31918362-31918480             GCCA-A--C---G-G---C----C-------A------U--------A-C--C------------AC--G--C-U--G---AA---------------A-G-C--A-------------------------------C----CG-G--------U-U-C-------UC--GUCC--------------------------
#=GR WUUA010007334.1/31918362-31918480     PP ****.*..*...*.*...*....*.......*......*........*.*..*............**..*..*.*..*...**...............*.*.*..*...............................*....**.*........*.*.*.......**..****..........................
WSXT01166702.1/281-163                        GGGU-G--C---G-A---U----C-------A------U--------A-C--C------------AA--C--A-C--U---AA---------------U-G-C--A-------------------------------C----CG-G--------A-U-C-------CC--AUAA--------------------------
#=GR WSXT01166702.1/281-163                PP ****.*..*...*.*...*....*.......*......*........*.*..*............**..*..*.*..*...**...............*.*.*..*...............................*....**.*........*.*.*.......**..****..........................
JAAFCF010003739.1/3429175-3429293             GUCA-A--C---G-G---C----C-------A------U--------A-C--C------------AC--G--C-U--G---AA---------------A-G-C--A-------------------------------C----CA-G--------U-U-C-------UC--GUCC--------------------------
#=GR JAAFCF010003739.1/3429175-3429293     PP ****.*..*...*.*...*....*.......*......*........*.*..*............**..*..*.*..*...**...............*.*.*..*...............................*....**.*........*.*.*.......**..****..........................
KB296995.1/1238-1356                          GUCU-A--C---G-G---C----C-------A------U--------A-C--C------------AC--G--U-U--G---AA---------------A-A-C--A-------------------------------C----CG-G--------U-U-C-------UC--GUCC--------------------------
#=GR KB296995.1/1238-1356                  PP ****.*..*...*.*...*....*.......*......*........*.*..*............**..*..*.*..*...**...............*.*.*..*...............................*....**.*........*.*.*.......**..****..........................
NMRA01000211.1/164588-164470                  GUCU-A--C---G-G---C----C-------A------U--------A-C--C------------AC--G--U-U--G---AA---------------A-A-C--A-------------------------------C----CG-G--------U-U-C-------UC--GUCC--------------------------
#=GR NMRA01000211.1/164588-164470          PP ****.*..*...*.*...*....*.......*......*........*.*..*............**..*..*.*..*...**...............*.*.*..*...............................*....**.*........*.*.*.......**..****..........................
JAAAKL0100385908.1/362-480                    GCCU-A--C---G-A---C----C-------A------U--------A-C--C------------AC--C--A-U--G---AA---------------U-A-C--A-------------------------------C----CG-G--------U-U-C-------UC--GUCC--------------------------
#=GR JAAAKL0100385908.1/362-480            PP ****.*..*...*.*...*....*.......*......*........*.*..*............**..*..*.*..*...**...............*.*.*..*...............................*....**.*........*.*.*.......**..****..........................
JAAQRG010282587.1/7949-8067                   GCCA-A--C---G-G---C----C-------A------U--------A-C--C------------AC--G--U-U--G---AA---------------A-A-C--A-------------------------------C----CG-G--------U-U-C-------UC--GUCC--------------------------
#=GR JAAQRG010282587.1/7949-8067           PP ****.*..*...*.*...*....*.......*......*........*.*..*............**..*..*.*..*...**...............*.*.*..*...............................*....**.*........*.*.*.......**..****..........................
DS235098.1/36165-36283                        GUCA-A--C---G-G---C----C-------A------U--------A-C--C------------AU--G--C-U--G---AA---------------C-A-C--A-------------------------------C----CG-G--------U-U-C-------CC--GUCC--------------------------
#=GR DS235098.1/36165-36283                PP ****.*..*...*.*...*....*.......*......*........*.*..*............**..*..*.*..*...**...............*.*.*..*...............................*....**.*........*.*.*.......**..****..........................
FXXH010172507.1/116-234                       GUCU-A--C---G-G---C----C-------A------U--------A-U--C------------AC--G--U-U--G---AA---------------A-A-C--A-------------------------------C----CG-G--------U-U-C-------UC--GUCC--------------------------
#=GR FXXH010172507.1/116-234               PP ****.*..*...*.*...*....*.......*......*........*.*..*............**..*..*.*..*...**...............*.*.*..*...............................*....**.*........*.*.*.......**..****..........................
WHPX01000034.1/512960-512842                  GUCU-A--C---G-G---C----C-------A------U--------A-C--C------------AC--C--G-G--G---AA---------------A-A-U--A-------------------------------C----CG-G--------U-U-C-------UC--GUCC--------------------------
#=GR WHPX01000034.1/512960-512842          PP ****.*..*...*.*...*....*.......*......*........*.*..*............**..*..*.*..*...**...............*.*.*..*...............................*....**.*........*.*.*.......**..****..........................
FXAL01015657.1/5287-5405                      GUCU-A--C---G-A---C----C-------A------U--------A-C--C------------AC--C--G-G--G---AA---------------A-G-C--A-------------------------------C----CG-G--------U-U-C-------UC--GUCU--------------------------
#=GR FXAL01015657.1/5287-5405              PP ****.*..*...*.*...*....*.......*......*........*.*..*............**..*..*.*..*...**...............*.*.*..*...............................*....**.*........*.*.*.......**..****..........................
VTFK01000471.1/75730-75612                    GCCA-A--C---G-G---C----C-------A------U--------A-C--C------------AU--G--C-U--G---AA---------------U-G-C--A-------------------------------C----CG-G--------U-U-C-------UC--GUCC--------------------------
#=GR VTFK01000471.1/75730-75612            PP ****.*..*...*.*...*....*.......*......*........*.*..*............**..*..*.*..*...**...............*.*.*..*...............................*....**.*........*.*.*.......**..****..........................
AVCP011043418.1/4231-4349                     GCCA-A--C---G-G---C----C-------A------U--------A-C--C------------AC--G--U-U--G---AA---------------U-A-C--A-------------------------------C----CG-G--------U-U-C-------UC--GUCC--------------------------
#=GR AVCP011043418.1/4231-4349             PP ****.*..*...*.*...*....*.......*......*........*.*..*............**..*..*.*..*...**...............*.*.*..*...............................*....**.*........*.*.*.......**..****..........................
AZMS01S04962418.1/133-15                      GCCA-A--C---G-G---C----C-------A------U--------A-C--C------------AC--G--U-U--G---AA---------------U-A-C--A-------------------------------C----CG-G--------U-U-C-------UC--GUCC--------------------------
#=GR AZMS01S04962418.1/133-15              PP ****.*..*...*.*...*....*.......*......*........*.*..*............**..*..*.*..*...**...............*.*.*..*...............................*....**.*........*.*.*.......**..****..........................
CM009770.1/11754610-11754728                  GCCU-A--C---G-G---C----C-------A------U--------A-C--C------------AC--G--U-U--G---AA---------------C-A-C--A-------------------------------C----CG-G--------U-U-C-------UC--GUCC--------------------------
#=GR CM009770.1/11754610-11754728          PP ****.*..*...*.*...*....*.......*......*........*.*..*............**..*..*.*..*...**...............*.*.*..*...............................*....**.*........*.*.*.......**..****..........................
CM022877.1/2102788-2102906                    GCCA-A--C---G-A---U----C-------A------U--------A-C--C------------AC--G--U-U--G---AA---------------U-A-C--A-------------------------------C----CA-G--------U-U-C-------CC--GUCA--------------------------
#=GR CM022877.1/2102788-2102906            PP ****.*..*...*.*...*....*.......*......*........*.*..*............**..*..*.*..*...**...............*.*.*..*...............................*....**.*........*.*.*.......**..****..........................
CM019754.1/18700767-18700649                  GCCA-A--C---G-G---C----C-------A------U--------A-C--C------------AC--G--C-U--G---AA---------------U-A-C--A-------------------------------C----CG-G--------U-U-C-------UC--GUCC--------------------------
#=GR CM019754.1/18700767-18700649          PP ****.*..*...*.*...*....*.......*......*........*.*..*............**..*..*.*..*...**...............*.*.*..*...............................*....**.*........*.*.*.......**..****..........................
QBDW01001343.1/41142-41260                    GCCA-A--C---G-A---U----C-------A------U--------A-C--C------------AC--G--U-U--G---AA---------------U-A-C--A-------------------------------C----CG-G--------U-U-C-------UC--GUCC--------------------------
#=GR QBDW01001343.1/41142-41260            PP ****.*..*...*.*...*....*.......*......*........*.*..*............**..*..*.*..*...**...............*.*.*..*...............................*....**.*........*.*.*.......**..****..........................
FIZT01017188.1/17433-17551                    GCCA-A--C---G-A---U----C-------A------U--------A-C--C------------AC--G--U-U--G---AA---------------U-A-C--A-------------------------------C----CG-G--------U-U-C-------UC--GUCC--------------------------
#=GR FIZT01017188.1/17433-17551            PP ****.*..*...*.*...*....*.......*......*........*.*..*............**..*..*.*..*...**...............*.*.*..*...............................*....**.*........*.*.*.......**..****..........................
JABXWC010000003.1/792839-792957               GUCU-A--C---G-G---C----C-------A------U--------A-U--C------------AC--G--U-U--G---AA---------------A-A-C--A-------------------------------C----CG-G--------U-U-C-------UC--GUCC--------------------------
#=GR JABXWC010000003.1/792839-792957       PP ****.*..*...*.*...*....*.......*......*........*.*..*............**..*..*.*..*...**...............*.*.*..*...............................*....**.*........*.*.*.......**..****..........................
KQ714934.1/356711-356593                      GUCU-A--C---G-G---C----C-------A------U--------A-C--C------------AC--G--C-U--G---AA---------------A-G-C--A-------------------------------C----CG-G--------U-U-C-------UC--GUCC--------------------------
#=GR KQ714934.1/356711-356593              PP ****.*..*...*.*...*....*.......*......*........*.*..*............**..*..*.*..*...**...............*.*.*..*...............................*....**.*........*.*.*.......**..****..........................
CADEBD010000309.1/20745055-20744937           GCCA-A--C---G-U---C----C-------A------U--------A-C--C------------AU--G--U-U--G---AA---------------U-A-C--A-------------------------------C----CG-G--------U-U-C-------UC--AUCC--------------------------
#=GR CADEBD010000309.1/20745055-20744937   PP ****.*..*...*.*...*....*.......*......*........*.*..*............**..*..*.*..*...**...............*.*.*..*...............................*....**.*........*.*.*.......**..****..........................
CM008241.1/30000905-30000787                  GUCU-A--C---G-G---C----C-------A------U--------A-U--C------------AC--G--U-U--G---AA---------------A-G-C--A-------------------------------C----CG-G--------U-U-C-------UC--GUCC--------------------------
#=GR CM008241.1/30000905-30000787          PP ****.*..*...*.*...*....*.......*......*........*.*..*............**..*..*.*..*...**...............*.*.*..*...............................*....**.*........*.*.*.......**..****..........................
OLMO01007341.1/14603-14721                    GCCU-A--C---G-A---C----C-------A------U--------A-C--C------------AC--U--A-U--G---AA---------------U-A-C--A-------------------------------C----CG-G--------U-U-C-------UC--GUCC--------------------------
#=GR OLMO01007341.1/14603-14721            PP ****.*..*...*.*...*....*.......*......*........*.*..*............**..*..*.*..*...**...............*.*.*..*...............................*....**.*........*.*.*.......**..****..........................
REGL01000001.1/957736-957854                  GCCU-A--C---G-A---C----C-------A------U--------A-C--C------------AC--C--A-U--G---AA---------------U-A-C--A-------------------------------C----CG-G--------U-U-C-------UC--GUCC--------------------------
#=GR REGL01000001.1/957736-957854          PP ****.*..*...*.*...*....*.......*......*........*.*..*............**..*..*.*..*...**...............*.*.*..*...............................*....**.*........*.*.*.......**..****..........................
JAABKL010039195.1/282-400                     GCCU-A--C---G-A---C----C-------A------U--------A-C--C------------AC--C--A-U--G---AA---------------U-A-C--A-------------------------------C----CG-G--------U-U-C-------UC--GUCC--------------------------
#=GR JAABKL010039195.1/282-400             PP ****.*..*...*.*...*....*.......*......*........*.*..*............**..*..*.*..*...**...............*.*.*..*...............................*....**.*........*.*.*.......**..****..........................
SAYR01023586.1/1852542-1852660                GUCU-A--C---G-G---C----C-------A------U--------A-U--C------------AC--G--U-U--G---AA---------------A-A-C--A-------------------------------C----CG-G--------U-U-C-------UC--GUCC--------------------------
#=GR SAYR01023586.1/1852542-1852660        PP ****.*..*...*.*...*....*.......*......*........*.*..*............**..*..*.*..*...**...............*.*.*..*...............................*....**.*........*.*.*.......**..****..........................
LR736843.1/24480541-24480423                  GUCU-A--C---G-G---C----C-------A------U--------A-U--C------------AC--G--U-U--G---AA---------------A-A-C--A-------------------------------C----CG-G--------U-U-C-------UC--GUCC--------------------------
#=GR LR736843.1/24480541-24480423          PP ****.*..*...*.*...*....*.......*......*........*.*..*............**..*..*.*..*...**...............*.*.*..*...............................*....**.*........*.*.*.......**..****..........................
SMMW01000208.1/21771-21889                    GCCU-A--C---G-G---C----C-------A------U--------A-C--C------------AC--G--U-U--G---AA---------------C-A-C--A-------------------------------C----CG-G--------U-U-C-------UC--GUCC--------------------------
#=GR SMMW01000208.1/21771-21889            PP ****.*..*...*.*...*....*.......*......*........*.*..*............**..*..*.*..*...**...............*.*.*..*...............................*....**.*........*.*.*.......**..****..........................
RJWF01002469.1/632-514                        GCCA-A--C---G-U---C----C-------A------U--------A-C--C------------AU--G--U-U--G---AA---------------U-A-C--A-------------------------------C----CG-G--------U-U-C-------UC--GUCC--------------------------
#=GR RJWF01002469.1/632-514                PP ****.*..*...*.*...*....*.......*......*........*.*..*............**..*..*.*..*...**...............*.*.*..*...............................*....**.*........*.*.*.......**..****..........................
VJMY01000499.1/2326-2444                      GCCA-A--C---G-G---C----C-------A------U--------A-C--C------------AC--G--U-U--G---AA---------------A-G-C--A-------------------------------C----CA-G--------U-U-C-------UC--GUCC--------------------------
#=GR VJMY01000499.1/2326-2444              PP ****.*..*...*.*...*....*.......*......*........*.*..*............**..*..*.*..*...**...............*.*.*..*...............................*....**.*........*.*.*.......**..****..........................
DS477898.1/522-404                            GUCU-A--C---G-G---C----C-------A------U--------A-C--C------------AU--C--G-A--G---AA---------------A-A-C--A-------------------------------C----CG-G--------U-U-C-------UC--GUCC--------------------------
#=GR DS477898.1/522-404                    PP ****.*..*...*.*...*....*.......*......*........*.*..*............**..*..*.*..*...**...............*.*.*..*...............................*....**.*........*.*.*.......**..****..........................
LQRL01136112.1/990-872                        GCCU-A--C---G-A---C----C-------A------U--------A-C--C------------AC--G--C-U--G---AA---------------U-A-C--A-------------------------------C----CC-G--------U-U-C-------UC--GUCC--------------------------
#=GR LQRL01136112.1/990-872                PP ****.*..*...*.*...*....*.......*......*........*.*..*............**..*..*.*..*...**...............*.*.*..*...............................*....**.*........*.*.*.......**..****..........................
LT849391.1/2965621-2965503                    GCCA-A--C---G-U---C----C-------A------U--------A-C--C------------AC--G--U-U--G---AA---------------A-A-C--A-------------------------------C----CG-G--------U-U-C-------UC--GUCC--------------------------
#=GR LT849391.1/2965621-2965503            PP ****.*..*...*.*...*....*.......*......*........*.*..*............**..*..*.*..*...**...............*.*.*..*...............................*....**.*........*.*.*.......**..****..........................
CM022679.1/24865496-24865378                  GUCU-A--C---G-G---C----C-------A------U--------A-C--C------------AC--G--U-U--G---AA---------------A-G-C--A-------------------------------C----CG-G--------U-U-C-------UC--GUCC--------------------------
#=GR CM022679.1/24865496-24865378          PP ****.*..*...*.*...*....*.......*......*........*.*..*............**..*..*.*..*...**...............*.*.*..*...............................*....**.*........*.*.*.......**..****..........................
FIZR01002293.1/5180-5298                      GCCA-A--C---G-A---U----C-------A------U--------A-C--C------------AC--G--U-U--G---AA---------------U-A-C--A-------------------------------C----CG-G--------U-U-C-------UC--GUCC--------------------------
#=GR FIZR01002293.1/5180-5298              PP ****.*..*...*.*...*....*.......*......*........*.*..*............**..*..*.*..*...**...............*.*.*..*...............................*....**.*........*.*.*.......**..****..........................
VMBQ01000634.1/146019-146137                  GUCU-A--C---G-G---C----C-------A------U--------A-U--C------------AC--G--U-U--G---AA---------------A-A-C--A-------------------------------C----CG-G--------U-U-C-------UC--GUCC--------------------------
#=GR VMBQ01000634.1/146019-146137          PP ****.*..*...*.*...*....*.......*......*........*.*..*............**..*..*.*..*...**...............*.*.*..*...............................*....**.*........*.*.*.......**..****..........................
VIBL01000029.1/1270-1152                      GUCU-A--C---G-G---C----C-------A------U--------A-U--C------------AC--G--U-U--G---AA---------------A-A-C--A-------------------------------C----CG-G--------U-U-C-------UC--GUCC--------------------------
#=GR VIBL01000029.1/1270-1152              PP ****.*..*...*.*...*....*.......*......*........*.*..*............**..*..*.*..*...**...............*.*.*..*...............................*....**.*........*.*.*.......**..****..........................
JAAONU010000011.1/28002725-28002607           GUCU-A--C---G-G---C----C-------A------U--------A-U--C------------AC--G--U-U--G---AA---------------A-A-C--A-------------------------------C----CG-G--------U-U-C-------UC--GUCC--------------------------
#=GR JAAONU010000011.1/28002725-28002607   PP ****.*..*...*.*...*....*.......*......*........*.*..*............**..*..*.*..*...**...............*.*.*..*...............................*....**.*........*.*.*.......**..****..........................
LQNS02278140.1/7454095-7454213                GCCA-A--C---G-G---C----C-------A------U--------A-C--C------------AC--G--U-U--G---AA---------------A-G-C--A-------------------------------C----CG-C--------U-U-C-------UC--GUCC--------------------------
#=GR LQNS02278140.1/7454095-7454213        PP ****.*..*...*.*...*....*.......*......*........*.*..*............**..*..*.*..*...**...............*.*.*..*...............................*....**.*........*.*.*.......**..****..........................
VRMD01000447.1/17572-17454                    GUCA-A--C---G-G---C----C-------A------U--------A-C--C------------AC--G--U-U--G---AA---------------A-G-C--A-------------------------------C----CA-G--------U-U-C-------UC--GUCC--------------------------
#=GR VRMD01000447.1/17572-17454            PP ****.*..*...*.*...*....*.......*......*........*.*..*............**..*..*.*..*...**...............*.*.*..*...............................*....**.*........*.*.*.......**..****..........................
JAAAKQ010353786.1/163-45                      GGGU-G--C---G-A---U----C-------A------U--------A-C--C------------AG--C--A-C--U---AA---------------U-G-C--A-------------------------------C----CG-A--------A-U-C-------CC--AUAA--------------------------
#=GR JAAAKQ010353786.1/163-45              PP ****.*..*...*.*...*....*.......*......*........*.*..*............**..*..*.*..*...**...............*.*.*..*...............................*....**.*........*.*.*.......**..****..........................
KB097773.1/74167-74285                        GUCU-A--C---G-G---C----C-------A------U--------A-U--C------------AC--G--U-U--G---AA---------------A-A-C--A-------------------------------C----CG-G--------U-U-C-------UC--GUCC--------------------------
#=GR KB097773.1/74167-74285                PP ****.*..*...*.*...*....*.......*......*........*.*..*............**..*..*.*..*...**...............*.*.*..*...............................*....**.*........*.*.*.......**..****..........................
WPIO01000003.1/3775-3657                      GUCU-A--C---G-G---C----C-------A------U--------A-C--C------------AC--G--U-U--G---AA---------------A-A-C--G-------------------------------C----CG-G--------U-U-C-------UC--GUCC--------------------------
#=GR WPIO01000003.1/3775-3657              PP ****.*..*...*.*...*....*.......*......*........*.*..*............**..*..*.*..*...**...............*.*.*..*...............................*....**.*........*.*.*.......**..****..........................
KZ497814.1/520789-520907                      GUCU-A--C---G-G---C----C-------A------U--------A-U--C------------AC--G--U-U--G---AA---------------A-A-C--A-------------------------------C----CG-G--------U-U-C-------UC--GUCC--------------------------
#=GR KZ497814.1/520789-520907              PP ****.*..*...*.*...*....*.......*......*........*.*..*............**..*..*.*..*...**...............*.*.*..*...............................*....**.*........*.*.*.......**..****..........................
JAACYV010118507.1/58-176                      UGGU-G--C---G-G---U----C-------A------U--------A-C--C------------AG--C--G-C--U---AC---------------C-A-C--A-------------------------------C----CG-G--------A-U-C-------CC--AUCA--------------------------
#=GR JAACYV010118507.1/58-176              PP ****.*..*...*.*...*....*.......*......*........*.*..*............**..*..*.*..*...**...............*.*.*..*...............................*....**.*........*.*.*.......**..****..........................
JAAAKM010454733.1/58-176                      UGGU-G--C---G-G---U----C-------A------U--------A-C--C------------AG--C--G-C--U---AC---------------C-A-C--A-------------------------------C----CG-G--------A-U-C-------CC--AUCA--------------------------
#=GR JAAAKM010454733.1/58-176              PP ****.*..*...*.*...*....*.......*......*........*.*..*............**..*..*.*..*...**...............*.*.*..*...............................*....**.*........*.*.*.......**..****..........................
JAADKT010065556.1/67807710-67807828           UGGU-G--C---G-G---U----C-------A------U--------A-C--C------------AG--C--G-C--U---AC---------------C-A-C--A-------------------------------C----CG-G--------A-U-C-------CC--AUCA--------------------------
#=GR JAADKT010065556.1/67807710-67807828   PP ****.*..*...*.*...*....*.......*......*........*.*..*............**..*..*.*..*...**...............*.*.*..*...............................*....**.*........*.*.*.......**..****..........................
KB203567.1/403649-403531                      GUCU-A--C---G-G---C----C-------A------U--------A-C--C------------AC--G--U-U--G---AA---------------A-G-C--A-------------------------------C----CA-G--------U-U-C-------UC--GUCC--------------------------
#=GR KB203567.1/403649-403531              PP ****.*..*...*.*...*....*.......*......*........*.*..*............**..*..*.*..*...**...............*.*.*..*...............................*....**.*........*.*.*.......**..****..........................
SRHC01002515.1/349058-349176                  GCCU-A--C---G-G---C----C-------A------U--------A-C--C------------AC--G--U-U--G---AA---------------C-A-C--A-------------------------------C----CG-G--------U-U-C-------UC--GUCC--------------------------
#=GR SRHC01002515.1/349058-349176          PP ****.*..*...*.*...*....*.......*......*........*.*..*............**..*..*.*..*...**...............*.*.*..*...............................*....**.*........*.*.*.......**..****..........................
PKRV01003525.1/900720-900602                  GCCA-A--C---G-U---C----C-------A------U--------A-C--C------------AU--G--U-U--G---AA---------------U-A-C--A-------------------------------C----CG-G--------U-U-C-------UC--GUCC--------------------------
#=GR PKRV01003525.1/900720-900602          PP ****.*..*...*.*...*....*.......*......*........*.*..*............**..*..*.*..*...**...............*.*.*..*...............................*....**.*........*.*.*.......**..****..........................
NIVC01001104.1/151183-151065                  GGCA-A--C---G-G---C----C-------A------U--------A-C--C------------AC--G--U-U--G---AA---------------A-A-C--A-------------------------------C----CG-G--------U-U-C-------UC--GUCU--------------------------
#=GR NIVC01001104.1/151183-151065          PP ****.*..*...*.*...*....*.......*......*........*.*..*............**..*..*.*..*...**...............*.*.*..*...............................*....**.*........*.*.*.......**..****..........................
MJUU01025834.1/726-844                        GUCU-A--C---G-A---C----C-------A------U--------A-U--C------------AC--G--C-U--G---AA---------------A-A-C--A-------------------------------C----CG-G--------U-U-C-------UC--GUCC--------------------------
#=GR MJUU01025834.1/726-844                PP ****.*..*...*.*...*....*.......*......*........*.*..*............**..*..*.*..*...**...............*.*.*..*...............................*....**.*........*.*.*.......**..****..........................
PCFG01002009.1/8907-8789                      GUCA-A--C---G-G---C----C-------A------U--------A-C--C------------AC--G--U-U--G---AA---------------A-G-C--A-------------------------------C----CG-G--------U-U-C-------UC--GUCC--------------------------
#=GR PCFG01002009.1/8907-8789              PP ****.*..*...*.*...*....*.......*......*........*.*..*............**..*..*.*..*...**...............*.*.*..*...............................*....**.*........*.*.*.......**..****..........................
SDAX010231257.1/313-431                       GCCA-A--C---G-G---C----C-------A------U--------A-C--C------------AC--G--U-U--G---AA---------------A-G-C--A-------------------------------C----CG-G--------U-U-C-------UC--GUCC--------------------------
#=GR SDAX010231257.1/313-431               PP ****.*..*...*.*...*....*.......*......*........*.*..*............**..*..*.*..*...**...............*.*.*..*...............................*....**.*........*.*.*.......**..****..........................
PNEQ01005096.1/59527-59645                    GCCA-A--C---G-G---C----C-------A------U--------A-C--C------------AC--G--C-U--G---AA---------------A-G-C--A-------------------------------C----CG-G--------U-U-C-------UC--GUCU--------------------------
#=GR PNEQ01005096.1/59527-59645            PP ****.*..*...*.*...*....*.......*......*........*.*..*............**..*..*.*..*...**...............*.*.*..*...............................*....**.*........*.*.*.......**..****..........................
ML133378.1/1217384-1217502                    GCCU-A--C---G-G---C----C-------A------U--------A-C--C------------AC--C--A-U--G---AA---------------U-A-C--A-------------------------------C----CG-G--------U-U-C-------UC--GUCC--------------------------
#=GR ML133378.1/1217384-1217502            PP ****.*..*...*.*...*....*.......*......*........*.*..*............**..*..*.*..*...**...............*.*.*..*...............................*....**.*........*.*.*.......**..****..........................
SWAQ01001661.1/3641506-3641624                GCCU-A--C---G-G---C----C-------A------U--------A-C--C------------AC--C--A-U--G---AA---------------U-A-C--A-------------------------------C----CG-G--------U-U-C-------UC--GUCC--------------------------
#=GR SWAQ01001661.1/3641506-3641624        PP ****.*..*...*.*...*....*.......*......*........*.*..*............**..*..*.*..*...**...............*.*.*..*...............................*....**.*........*.*.*.......**..****..........................
CADCXU010021475.1/855-737                     GCCU-A--C---G-G---C----C-------A------U--------A-C--C------------AC--G--U-U--G---AA---------------U-A-C--A-------------------------------C----CG-G--------U-U-C-------UC--GUCC--------------------------
#=GR CADCXU010021475.1/855-737             PP ****.*..*...*.*...*....*.......*......*........*.*..*............**..*..*.*..*...**...............*.*.*..*...............................*....**.*........*.*.*.......**..****..........................
RDEB01011216.1/7630-7512                      GUCU-A--C---G-A---C----C-------A------U--------A-C--C------------AC--A--G-G--G---AA---------------A-A-C--A-------------------------------C----CG-G--------U-U-C-------UC--GUCC--------------------------
#=GR RDEB01011216.1/7630-7512              PP ****.*..*...*.*...*....*.......*......*........*.*..*............**..*..*.*..*...**...............*.*.*..*...............................*....**.*........*.*.*.......**..****..........................
JQDR03011293.1/80950-81068                    GCCA-A--C---G-G---C----C-------A------U--------A-C--C------------AC--G--U-U--G---AA---------------A-G-C--A-------------------------------C----CG-C--------U-U-C-------UC--GUCC--------------------------
#=GR JQDR03011293.1/80950-81068            PP ****.*..*...*.*...*....*.......*......*........*.*..*............**..*..*.*..*...**...............*.*.*..*...............................*....**.*........*.*.*.......**..****..........................
VUNX01005045.1/1608-1490                      GUCU-A--C---G-G---C----C-------A------U--------A-C--U------------AC--G--U-U--G---AA---------------A-A-C--A-------------------------------C----CG-G--------U-U-C-------UC--GUCC--------------------------
#=GR VUNX01005045.1/1608-1490              PP ****.*..*...*.*...*....*.......*......*........*.*..*............**..*..*.*..*...**...............*.*.*..*...............................*....**.*........*.*.*.......**..****..........................
KZ807574.1/265604-265722                      GCCA-A--C---G-G---C----C-------A------U--------A-C--C------------AC--G--U-U--G---AA---------------C-A-C--A-------------------------------C----CG-G--------U-U-C-------UC--GUCC--------------------------
#=GR KZ807574.1/265604-265722              PP ****.*..*...*.*...*....*.......*......*........*.*..*............**..*..*.*..*...**...............*.*.*..*...............................*....**.*........*.*.*.......**..****..........................
HG398914.1/226-344                            GCUU-A--C---G-G---C----C-------A------U--------A-C--C------------AC--G--U-U--G---AA---------------U-A-C--A-------------------------------C----CA-G--------U-U-C-------UC--GUCC--------------------------
#=GR HG398914.1/226-344                    PP ****.*..*...*.*...*....*.......*......*........*.*..*............**..*..*.*..*...**...............*.*.*..*...............................*....**.*........*.*.*.......**..****..........................
FIZV01070024.1/2-120                          GCCA-A--C---G-A---U----C-------A------U--------A-C--C------------AU--G--C-U--G---AA---------------U-A-C--A-------------------------------C----CG-G--------U-U-C-------UC--GUCC--------------------------
#=GR FIZV01070024.1/2-120                  PP ****.*..*...*.*...*....*.......*......*........*.*..*............**..*..*.*..*...**...............*.*.*..*...............................*....**.*........*.*.*.......**..****..........................
NEVH01014361.1/1076320-1076438                AUCA-A--C---G-G---C----C-------A------U--------A-C--C------------AU--G--U-U--G---AA---------------A-A-C--A-------------------------------C----CG-G--------U-U-C-------UC--GUCC--------------------------
#=GR NEVH01014361.1/1076320-1076438        PP ****.*..*...*.*...*....*.......*......*........*.*..*............**..*..*.*..*...**...............*.*.*..*...............................*....**.*........*.*.*.......**..****..........................
KZ116759.1/364-246                            GCCA-A--C---G-U---C----C-------A------U--------A-C--C------------AU--G--U-U--G---AA---------------A-A-C--A-------------------------------C----CG-G--------U-U-C-------UC--GUCC--------------------------
#=GR KZ116759.1/364-246                    PP ****.*..*...*.*...*....*.......*......*........*.*..*............**..*..*.*..*...**...............*.*.*..*...............................*....**.*........*.*.*.......**..****..........................
KZ149956.1/3722-3604                          GCCA-A--C---G-U---C----C-------A------U--------A-C--C------------AU--G--U-U--G---AA---------------A-A-C--A-------------------------------C----CG-G--------U-U-C-------UC--GUCC--------------------------
#=GR KZ149956.1/3722-3604                  PP ****.*..*...*.*...*....*.......*......*........*.*..*............**..*..*.*..*...**...............*.*.*..*...............................*....**.*........*.*.*.......**..****..........................
NWSH01006200.1/2908-3026                      GCCA-A--C---G-U---C----C-------A------U--------A-C--C------------AU--G--U-U--G---AA---------------A-A-C--A-------------------------------C----CG-G--------U-U-C-------UC--GUCC--------------------------
#=GR NWSH01006200.1/2908-3026              PP ****.*..*...*.*...*....*.......*......*........*.*..*............**..*..*.*..*...**...............*.*.*..*...............................*....**.*........*.*.*.......**..****..........................
CM008402.1/2289707-2289589                    GCCA-A--C---G-U---C----C-------A------U--------A-C--C------------AU--G--U-U--G---AA---------------A-A-C--A-------------------------------C----CG-G--------U-U-C-------UC--GUCC--------------------------
#=GR CM008402.1/2289707-2289589            PP ****.*..*...*.*...*....*.......*......*........*.*..*............**..*..*.*..*...**...............*.*.*..*...............................*....**.*........*.*.*.......**..****..........................
CM021666.1/2243298-2243416                    GCCA-A--C---G-U---C----C-------A------U--------A-C--C------------AU--G--U-U--G---AA---------------A-A-C--A-------------------------------C----CG-G--------U-U-C-------UC--GUCC--------------------------
#=GR CM021666.1/2243298-2243416            PP ****.*..*...*.*...*....*.......*......*........*.*..*............**..*..*.*..*...**...............*.*.*..*...............................*....**.*........*.*.*.......**..****..........................
CM022071.1/12535439-12535321                  GCCA-A--C---G-U---C----C-------A------U--------A-C--C------------AU--G--U-U--G---AA---------------A-A-C--A-------------------------------C----CG-G--------U-U-C-------UC--GUCC--------------------------
#=GR CM022071.1/12535439-12535321          PP ****.*..*...*.*...*....*.......*......*........*.*..*............**..*..*.*..*...**...............*.*.*..*...............................*....**.*........*.*.*.......**..****..........................
LR761634.1/42912937-42912819                  GUCU-A--C---G-G---C----C-------A------U--------A-U--C------------AC--G--U-U--G---AA---------------A-G-C--A-------------------------------C----CG-G--------U-U-C-------UC--GUCC--------------------------
#=GR LR761634.1/42912937-42912819          PP ****.*..*...*.*...*....*.......*......*........*.*..*............**..*..*.*..*...**...............*.*.*..*...............................*....**.*........*.*.*.......**..****..........................
LUGF01053802.1/150559-150441                  GCCA-A--C---G-U---C----C-------A------U--------A-C--C------------AC--G--U-U--G---AA---------------U-A-C--A-------------------------------C----CG-G--------U-U-C-------UC--GUCC--------------------------
#=GR LUGF01053802.1/150559-150441          PP ****.*..*...*.*...*....*.......*......*........*.*..*............**..*..*.*..*...**...............*.*.*..*...............................*....**.*........*.*.*.......**..****..........................
GL022917.1/6429-6547                          GCCU-A--C---G-A---C----C-------A------U--------A-C--C------------AC--G--G-U--G---AA---------------U-A-C--A-------------------------------C----CC-G--------U-U-C-------UC--GUCC--------------------------
#=GR GL022917.1/6429-6547                  PP ****.*..*...*.*...*....*.......*......*........*.*..*............**..*..*.*..*...**...............*.*.*..*...............................*....**.*........*.*.*.......**..****..........................
PJUT01034321.1/1950-2068                      GCCU-A--C---G-A---C----C-------A------U--------A-C--C------------AC--G--G-U--G---AA---------------U-A-C--A-------------------------------C----CC-G--------U-U-C-------UC--GUCC--------------------------
#=GR PJUT01034321.1/1950-2068              PP ****.*..*...*.*...*....*.......*......*........*.*..*............**..*..*.*..*...**...............*.*.*..*...............................*....**.*........*.*.*.......**..****..........................
HT000010.2/3388106-3387988                    GCCU-A--C---G-A---C----C-------A------U--------A-C--C------------AC--G--U-U--G---AA---------------A-A-C--A-------------------------------C----CC-C--------A-U-C-------UC--GUCC--------------------------
#=GR HT000010.2/3388106-3387988            PP ****.*..*...*.*...*....*.......*......*........*.*..*............**..*..*.*..*...**...............*.*.*..*...............................*....**.*........*.*.*.......**..****..........................
JTDY01007746.1/8245-8127                      GCCA-A--C---G-U---C----C-------A------U--------A-C--C------------AC--G--U-U--G---AA---------------A-A-C--A-------------------------------C----CG-G--------U-U-C-------UC--GUCC--------------------------
#=GR JTDY01007746.1/8245-8127              PP ****.*..*...*.*...*....*.......*......*........*.*..*............**..*..*.*..*...**...............*.*.*..*...............................*....**.*........*.*.*.......**..****..........................
MJUT01000158.1/91432-91550                    GUCU-A--C---G-A---C----C-------A------U--------A-U--C------------AC--G--C-U--G---AA---------------A-A-C--A-------------------------------C----CG-G--------U-U-C-------UC--GUCC--------------------------
#=GR MJUT01000158.1/91432-91550            PP ****.*..*...*.*...*....*.......*......*........*.*..*............**..*..*.*..*...**...............*.*.*..*...............................*....**.*........*.*.*.......**..****..........................
KK853254.1/108557-108675                      GCCA-A--C---G-G---C----C-------A------U--------A-C--C------------AU--G--C-U--G---AA---------------A-A-C--A-------------------------------C----CG-G--------U-U-C-------UC--GUCU--------------------------
#=GR KK853254.1/108557-108675              PP ****.*..*...*.*...*....*.......*......*........*.*..*............**..*..*.*..*...**...............*.*.*..*...............................*....**.*........*.*.*.......**..****..........................
VCRD01002276.1/55542-55660                    GCCA-A--C---G-G---C----C-------A------U--------A-C--C------------AC--G--U-U--G---AA---------------U-G-C--A-------------------------------C----CG-C--------U-U-C-------UC--GUCC--------------------------
#=GR VCRD01002276.1/55542-55660            PP ****.*..*...*.*...*....*.......*......*........*.*..*............**..*..*.*..*...**...............*.*.*..*...............................*....**.*........*.*.*.......**..****..........................
LS161214.1/2099-1981                          GUCU-A--C---G-G---C----C-------A------U--------A-C--C------------AU--G--U-U--G---AA---------------A-G-C--A-------------------------------C----CA-G--------U-U-C-------UC--GUCC--------------------------
#=GR LS161214.1/2099-1981                  PP ****.*..*...*.*...*....*.......*......*........*.*..*............**..*..*.*..*...**...............*.*.*..*...............................*....**.*........*.*.*.......**..****..........................
VRMF01012486.1/4843-4961                      GCCA-A--C---G-G---C----C-------A------U--------A-C--C------------AC--G--U-U--G---AA---------------A-G-C--A-------------------------------C----CA-G--------U-U-C-------UC--GUCC--------------------------
#=GR VRMF01012486.1/4843-4961              PP ****.*..*...*.*...*....*.......*......*........*.*..*............**..*..*.*..*...**...............*.*.*..*...............................*....**.*........*.*.*.......**..****..........................
UYRU01048906.1/2289-2171                      GUCA-G--C---G-A---C----C-------A------U--------A-C--C------------AC--G--U-A--G---AA---------------A-G-C--A-------------------------------C----CG-G--------U-U-C-------UC--GUCC--------------------------
#=GR UYRU01048906.1/2289-2171              PP ****.*..*...*.*...*....*.......*......*........*.*..*............**..*..*.*..*...**...............*.*.*..*...............................*....**.*........*.*.*.......**..****..........................
DF970715.1/611030-611148                      GUCU-A--C---G-A---C----C-------A------U--------A-C--C------------AC--A--G-G--G---AA---------------A-A-C--A-------------------------------C----CG-G--------U-U-C-------UC--GUCC--------------------------
#=GR DF970715.1/611030-611148              PP ****.*..*...*.*...*....*.......*......*........*.*..*............**..*..*.*..*...**...............*.*.*..*...............................*....**.*........*.*.*.......**..****..........................
QTZP01000426.1/78505-78387                    GUCU-A--C---G-A---C----C-------A------U--------A-C--C------------AC--A--G-G--G---AA---------------A-A-C--A-------------------------------C----CG-G--------U-U-C-------UC--GUCC--------------------------
#=GR QTZP01000426.1/78505-78387            PP ****.*..*...*.*...*....*.......*......*........*.*..*............**..*..*.*..*...**...............*.*.*..*...............................*....**.*........*.*.*.......**..****..........................
ML746170.1/582205-582323                      GCCA-A--C---G-G---C----C-------A------U--------A-C--C------------AC--G--U-U--G---AA---------------C-A-C--A-------------------------------C----CG-G--------U-U-C-------UC--GUCC--------------------------
#=GR ML746170.1/582205-582323              PP ****.*..*...*.*...*....*.......*......*........*.*..*............**..*..*.*..*...**...............*.*.*..*...............................*....**.*........*.*.*.......**..****..........................
RCWM01000009.1/2615000-2614882                GCCA-A--C---G-G---C----C-------A------U--------A-C--C------------AC--G--U-U--G---AA---------------C-A-C--A-------------------------------C----CG-G--------U-U-C-------UC--GUCC--------------------------
#=GR RCWM01000009.1/2615000-2614882        PP ****.*..*...*.*...*....*.......*......*........*.*..*............**..*..*.*..*...**...............*.*.*..*...............................*....**.*........*.*.*.......**..****..........................
NFUK01000307.1/510782-510900                  GUCU-A--C---G-G---C----C-------A------U--------A-U--C------------AC--G--C-U--G---AA---------------A-A-C--A-------------------------------C----CG-G--------U-U-C-------UC--GUCC--------------------------
#=GR NFUK01000307.1/510782-510900          PP ****.*..*...*.*...*....*.......*......*........*.*..*............**..*..*.*..*...**...............*.*.*..*...............................*....**.*........*.*.*.......**..****..........................
MNCL01000045.1/679982-680100                  GGCA-A--C---G-G---C----C-------A------U--------A-C--C------------AU--G--C-C--G---AA---------------A-G-C--A-------------------------------C----CG-G--------U-U-C-------UC--GUCC--------------------------
#=GR MNCL01000045.1/679982-680100          PP ****.*..*...*.*...*....*.......*......*........*.*..*............**..*..*.*..*...**...............*.*.*..*...............................*....**.*........*.*.*.......**..****..........................
KZ308447.1/856853-856971                      GCCA-A--C---G-G---C----C-------A------U--------A-C--C------------AC--G--A-U--G---AA---------------A-A-C--A-------------------------------C----CG-G--------U-U-C-------UC--GUCC--------------------------
#=GR KZ308447.1/856853-856971              PP ****.*..*...*.*...*....*.......*......*........*.*..*............**..*..*.*..*...**...............*.*.*..*...............................*....**.*........*.*.*.......**..****..........................
WURW01033039.1/1058-1176                      GCCA-A--C---G-U---C----C-------A------C--------A-C--C------------AC--G--U-U--G---AA---------------U-G-C--A-------------------------------C----CG-G--------U-U-C-------CC--GUCC--------------------------
#=GR WURW01033039.1/1058-1176              PP ****.*..*...*.*...*....*.......*......*........*.*..*............**..*..*.*..*...**...............*.*.*..*...............................*....**.*........*.*.*.......**..****..........................
VVIM01000010.1/18792473-18792591              GACA-A--C---G-G---C----C-------A------U--------A-C--C------------AC--G--U-U--G---AA---------------A-A-C--A-------------------------------C----CG-G--------U-U-C-------UC--AUCC--------------------------
#=GR VVIM01000010.1/18792473-18792591      PP ****.*..*...*.*...*....*.......*......*........*.*..*............**..*..*.*..*...**...............*.*.*..*...............................*....**.*........*.*.*.......**..****..........................
QGMW01001902.1/1430767-1430885                GCCA-A--C---G-A---C----C-------A------U--------A-C--C------------AC--G--U-U--G---AA---------------U-A-C--A-------------------------------C----CA-G--------U-U-C-------UC--GUCC--------------------------
#=GR QGMW01001902.1/1430767-1430885        PP ****.*..*...*.*...*....*.......*......*........*.*..*............**..*..*.*..*...**...............*.*.*..*...............................*....**.*........*.*.*.......**..****..........................
JOTR01000143.1/364393-364511                  GCCA-A--C---G-G---C----C-------A------U--------A-C--C------------AC--G--U-U--G---AA---------------U-A-C--A-------------------------------C----CA-G--------U-U-C-------UC--GUCC--------------------------
#=GR JOTR01000143.1/364393-364511          PP ****.*..*...*.*...*....*.......*......*........*.*..*............**..*..*.*..*...**...............*.*.*..*...............................*....**.*........*.*.*.......**..****..........................
CM023361.1/17096005-17096123                  GCCA-A--C---G-G---C----C-------A------U--------A-C--C------------AC--G--U-U--G---AA---------------U-A-C--A-------------------------------C----CA-G--------U-U-C-------UC--GUCC--------------------------
#=GR CM023361.1/17096005-17096123          PP ****.*..*...*.*...*....*.......*......*........*.*..*............**..*..*.*..*...**...............*.*.*..*...............................*....**.*........*.*.*.......**..****..........................
UYYG01001212.1/13939-14057                    GCUU-A--C---G-G---C----C-------A------U--------A-C--C------------AC--G--U-U--G---AA---------------A-A-C--A-------------------------------C----GA-C--------A-U-C-------CC--GUCC--------------------------
#=GR UYYG01001212.1/13939-14057            PP ****.*..*...*.*...*....*.......*......*........*.*..*............**..*..*.*..*...**...............*.*.*..*...............................*....**.*........*.*.*.......**..****..........................
BLKM01000255.1/113314-113196                  GCCA-A--C---G-G---C----C-------A------U--------A-C--C------------AC--G--U-U--G---AA---------------U-A-C--A-------------------------------C----CG-G--------U-U-C-------UC--GUCC--------------------------
#=GR BLKM01000255.1/113314-113196          PP ****.*..*...*.*...*....*.......*......*........*.*..*............**..*..*.*..*...**...............*.*.*..*...............................*....**.*........*.*.*.......**..****..........................
LWME01000523.1/315622-315504                  GCCA-A--C---G-U---C----C-------A------U--------A-C--C------------AC--G--U-U--G---AA---------------U-A-C--A-------------------------------C----CG-G--------U-U-C-------UC--GUCC--------------------------
#=GR LWME01000523.1/315622-315504          PP ****.*..*...*.*...*....*.......*......*........*.*..*............**..*..*.*..*...**...............*.*.*..*...............................*....**.*........*.*.*.......**..****..........................
KQ236978.1/1235683-1235801                    GCCA-A--C---G-U---C----C-------A------U--------A-C--C------------AC--G--U-U--G---AA---------------A-A-C--A-------------------------------C----CG-G--------U-U-C-------UC--GUCC--------------------------
#=GR KQ236978.1/1235683-1235801            PP ****.*..*...*.*...*....*.......*......*........*.*..*............**..*..*.*..*...**...............*.*.*..*...............................*....**.*........*.*.*.......**..****..........................
JH769951.1/30461-30343                        GCCU-A--C---G-A---C----C-------A------U--------A-C--U------------AC--G--U-U--G---AA---------------U-A-C--A-------------------------------C----CG-G--------U-U-C-------UC--GUCC--------------------------
#=GR JH769951.1/30461-30343                PP ****.*..*...*.*...*....*.......*......*........*.*..*............**..*..*.*..*...**...............*.*.*..*...............................*....**.*........*.*.*.......**..****..........................
WXZC01764445.1/62052005-62052123              GCUU-A--C---G-G---C----C-------A------U--------A-U--C------------AC--G--C-U--G---AA---------------A-A-C--A-------------------------------C----CG-G--------U-U-C-------UC--GUCC--------------------------
#=GR WXZC01764445.1/62052005-62052123      PP ****.*..*...*.*...*....*.......*......*........*.*..*............**..*..*.*..*...**...............*.*.*..*...............................*....**.*........*.*.*.......**..****..........................
BDMT010594407.1/16-134                        GUCA-A--C---G-G---C----C-------A------U--------A-C--C------------AC--G--U-U--G---AA---------------A-A-C--A-------------------------------C----CG-C--------U-U-C-------UC--GUCC--------------------------
#=GR BDMT010594407.1/16-134                PP ****.*..*...*.*...*....*.......*......*........*.*..*............**..*..*.*..*...**...............*.*.*..*...............................*....**.*........*.*.*.......**..****..........................
RBWF02003836.1/829048-829166                  GCCA-A--C---G-U---C----C-------A------U--------A-C--C------------AC--G--U-U--G---AA---------------U-A-C--A-------------------------------C----CG-G--------U-U-C-------UC--GUCC--------------------------
#=GR RBWF02003836.1/829048-829166          PP ****.*..*...*.*...*....*.......*......*........*.*..*............**..*..*.*..*...**...............*.*.*..*...............................*....**.*........*.*.*.......**..****..........................
UWUC010356220.1/582-464                       GCCA-A--C---G-G---C----C-------A------U--------A-C--C------------AC--G--C-U--G---AA---------------A-A-C--A-------------------------------C----CA-G--------U-U-C-------UC--GUCU--------------------------
#=GR UWUC010356220.1/582-464               PP ****.*..*...*.*...*....*.......*......*........*.*..*............**..*..*.*..*...**...............*.*.*..*...............................*....**.*........*.*.*.......**..****..........................
JAAAKR010000767.1/38169561-38169443           GCCA-A--C---G-U---C----C-------A------U--------A-C--C------------AC--G--U-U--G---AA---------------U-A-C--A-------------------------------C----CG-G--------U-U-C-------UC--GUCC--------------------------
#=GR JAAAKR010000767.1/38169561-38169443   PP ****.*..*...*.*...*....*.......*......*........*.*..*............**..*..*.*..*...**...............*.*.*..*...............................*....**.*........*.*.*.......**..****..........................
SDWI01000427.1/284931-284813                  GUCU-A--C---G-G---C----C-------A------U--------A-U--C------------AC--G--U-U--G---AA---------------C-G-C--A-------------------------------C----CG-G--------U-U-C-------UC--GUCC--------------------------
#=GR SDWI01000427.1/284931-284813          PP ****.*..*...*.*...*....*.......*......*........*.*..*............**..*..*.*..*...**...............*.*.*..*...............................*....**.*........*.*.*.......**..****..........................
WAHB01001983.1/7065-6947                      GGCU-A--C---G-G---C----C-------A------U--------A-C--C------------AC--C--G-G--G---AA---------------A-A-U--A-------------------------------C----CG-G--------U-U-C-------UC--GUCC--------------------------
#=GR WAHB01001983.1/7065-6947              PP ****.*..*...*.*...*....*.......*......*........*.*..*............**..*..*.*..*...**...............*.*.*..*...............................*....**.*........*.*.*.......**..****..........................
LWCA01000674.1/16709-16591                    UAAU-A--C---G-A---C----C-------A------U--------A-C--C------------AA--G--A-U--G---GU---------------A-A-C--A-------------------------------C----CU-G--------U-U-C-------UC--GUCC--------------------------
#=GR LWCA01000674.1/16709-16591            PP ****.*..*...*.*...*....*.......*......*........*.*..*............**..*..*.*..*...**...............*.*.*..*...............................*....**.*........*.*.*.......**..****..........................
QEEW01030934.1/11130-11248                    GCCU-A--C---G-G---C----C-------A------U--------A-C--C------------AC--A--U-U--G---AA---------------A-A-C--A-------------------------------C----CG-G--------U-U-C-------UC--AUCC--------------------------
#=GR QEEW01030934.1/11130-11248            PP ****.*..*...*.*...*....*.......*......*........*.*..*............**..*..*.*..*...**...............*.*.*..*...............................*....**.*........*.*.*.......**..****..........................
QKKF02004910.1/99826-99944                    GCCA-A--C---G-G---C----C-------A------U--------A-C--C------------AC--G--U-U--G---AA---------------U-A-C--A-------------------------------C----CG-G--------U-U-C-------UC--GUCC--------------------------
#=GR QKKF02004910.1/99826-99944            PP ****.*..*...*.*...*....*.......*......*........*.*..*............**..*..*.*..*...**...............*.*.*..*...............................*....**.*........*.*.*.......**..****..........................
SNMR01015301.1/700-818                        GCCA-A--C---G-U---U----C-------A------U--------A-C--C------------AU--G--U-U--G---AA---------------A-A-C--A-------------------------------C----CG-G--------U-U-C-------UC--GUCC--------------------------
#=GR SNMR01015301.1/700-818                PP ****.*..*...*.*...*....*.......*......*........*.*..*............**..*..*.*..*...**...............*.*.*..*...............................*....**.*........*.*.*.......**..****..........................
PPXK01001849.1/228373-228255                  GCCA-A--C---G-A---C----C-------A------U--------A-C--C------------AC--G--U-U--G---AA---------------U-A-C--A-------------------------------C----CA-G--------U-U-C-------UC--GUCC--------------------------
#=GR PPXK01001849.1/228373-228255          PP ****.*..*...*.*...*....*.......*......*........*.*..*............**..*..*.*..*...**...............*.*.*..*...............................*....**.*........*.*.*.......**..****..........................
VYZN01000074.1/1608984-1609102                GCCA-A--C---G-A---C----C-------A------U--------A-C--C------------AC--G--U-U--G---AA---------------U-A-C--A-------------------------------C----CA-G--------U-U-C-------UC--GUCC--------------------------
#=GR VYZN01000074.1/1608984-1609102        PP ****.*..*...*.*...*....*.......*......*........*.*..*............**..*..*.*..*...**...............*.*.*..*...............................*....**.*........*.*.*.......**..****..........................
BDMR011210988.1/296-414                       GUCA-A--C---G-G---C----C-------A------U--------A-C--C------------AC--G--U-U--G---AA---------------A-A-C--A-------------------------------C----CG-C--------U-U-C-------UC--GUCC--------------------------
#=GR BDMR011210988.1/296-414               PP ****.*..*...*.*...*....*.......*......*........*.*..*............**..*..*.*..*...**...............*.*.*..*...............................*....**.*........*.*.*.......**..****..........................
SGBE01000933.1/1440030-1440148                GCCA-A--C---G-U---C----C-------A------U--------A-C--C------------AC--G--U-U--G---AA---------------U-A-C--A-------------------------------C----CG-G--------A-U-C-------UC--GUCU--------------------------
#=GR SGBE01000933.1/1440030-1440148        PP ****.*..*...*.*...*....*.......*......*........*.*..*............**..*..*.*..*...**...............*.*.*..*...............................*....**.*........*.*.*.......**..****..........................
NTPY01000756.1/893-1011                       GCCU-A--G---G-A---C----C-------A------U--------A-U--C------------AC--G--U-U--G---AA---------------A-G-C--A-------------------------------C----CG-G--------U-U-C-------UC--GUCC--------------------------
#=GR NTPY01000756.1/893-1011               PP ****.*..*...*.*...*....*.......*......*........*.*..*............**..*..*.*..*...**...............*.*.*..*...............................*....**.*........*.*.*.......**..****..........................
PYGN01000149.1/357588-357470                  GGCA-A--C---G-G---C----C-------A------U--------A-C--C------------AU--G--U-U--G---AA---------------A-A-C--A-------------------------------C----CG-G--------U-U-C-------UC--GUCC--------------------------
#=GR PYGN01000149.1/357588-357470          PP ****.*..*...*.*...*....*.......*......*........*.*..*............**..*..*.*..*...**...............*.*.*..*...............................*....**.*........*.*.*.......**..****..........................
CABFKL010012066.1/4658-4540                   GUUA-A--C---G-G---U----C-------A------U--------A-C--C------------AC--C--G-U--G---AA---------------A-A-C--A-------------------------------C----GC-C--------A-U-C-------CC--GUCC--------------------------
#=GR CABFKL010012066.1/4658-4540           PP ****.*..*...*.*...*....*.......*......*........*.*..*............**..*..*.*..*...**...............*.*.*..*...............................*....**.*........*.*.*.......**..****..........................
OENM01000576.1/55308-55190                    GCUU-A--C---G-G---C----C-------A------U--------A-C--C------------AC--G--U-U--G---AA---------------U-A-C--A-------------------------------C----CA-G--------U-U-C-------UC--GUCC--------------------------
#=GR OENM01000576.1/55308-55190            PP ****.*..*...*.*...*....*.......*......*........*.*..*............**..*..*.*..*...**...............*.*.*..*...............................*....**.*........*.*.*.......**..****..........................
JAABKJ010001584.1/29103-28985                 GACA-A--C---G-G---C----C-------A------U--------A-C--C------------AC--G--C-U--G---AA---------------A-G-C--A-------------------------------C----CA-G--------U-U-C-------UC--GUCU--------------------------
#=GR JAABKJ010001584.1/29103-28985         PP ****.*..*...*.*...*....*.......*......*........*.*..*............**..*..*.*..*...**...............*.*.*..*...............................*....**.*........*.*.*.......**..****..........................
OZJO01000219.1/36399-36281                    GCUU-A--C---G-A---C----C-------A------U--------A-C--C------------AC--G--U-U--G---AA---------------A-A-C--A-------------------------------C----GC-C--------A-U-C-------CC--GUCC--------------------------
#=GR OZJO01000219.1/36399-36281            PP ****.*..*...*.*...*....*.......*......*........*.*..*............**..*..*.*..*...**...............*.*.*..*...............................*....**.*........*.*.*.......**..****..........................
FZSS01003115.1/1976-1858                      GCUU-A--C---G-G---C----C-------A------U--------A-C--C------------AC--G--U-U--G---AA---------------A-G-C--A-------------------------------C----GC-C--------A-U-C-------CC--GUCC--------------------------
#=GR FZSS01003115.1/1976-1858              PP ****.*..*...*.*...*....*.......*......*........*.*..*............**..*..*.*..*...**...............*.*.*..*...............................*....**.*........*.*.*.......**..****..........................
KI472773.1/58702-58820                        GCCA-A--C---G-A---U----C-------A------U--------A-C--C------------AC--G--U-U--G---AA---------------U-A-C--A-------------------------------C----CA-G--------U-U-C-------UC--GUCC--------------------------
#=GR KI472773.1/58702-58820                PP ****.*..*...*.*...*....*.......*......*........*.*..*............**..*..*.*..*...**...............*.*.*..*...............................*....**.*........*.*.*.......**..****..........................
PZYU01037062.1/412-294                        GCCA-A--C---G-A---C----C-------A------U--------A-C--C------------AU--G--U-U--G---AA---------------A-G-C--A-------------------------------C----CG-G--------U-U-C-------UC--GUCC--------------------------
#=GR PZYU01037062.1/412-294                PP ****.*..*...*.*...*....*.......*......*........*.*..*............**..*..*.*..*...**...............*.*.*..*...............................*....**.*........*.*.*.......**..****..........................
VATC01001994.1/2929-2811                      GCCU-A--G---G-A---C----C-------A------U--------A-U--C------------AC--G--U-U--G---AA---------------U-G-C--A-------------------------------C----CG-G--------U-U-C-------UC--GUCC--------------------------
#=GR VATC01001994.1/2929-2811              PP ****.*..*...*.*...*....*.......*......*........*.*..*............**..*..*.*..*...**...............*.*.*..*...............................*....**.*........*.*.*.......**..****..........................
VANL01000162.1/23948-23830                    GCCU-A--G---G-A---C----C-------A------U--------A-U--C------------AC--G--U-U--G---AA---------------U-G-C--A-------------------------------C----CG-G--------U-U-C-------UC--GUCC--------------------------
#=GR VANL01000162.1/23948-23830            PP ****.*..*...*.*...*....*.......*......*........*.*..*............**..*..*.*..*...**...............*.*.*..*...............................*....**.*........*.*.*.......**..****..........................
WEZV01000003.1/870944-871062                  GCCU-A--G---G-A---C----C-------A------U--------A-U--C------------AC--G--U-U--G---AA---------------U-G-C--A-------------------------------C----CG-G--------U-U-C-------UC--GUCC--------------------------
#=GR WEZV01000003.1/870944-871062          PP ****.*..*...*.*...*....*.......*......*........*.*..*............**..*..*.*..*...**...............*.*.*..*...............................*....**.*........*.*.*.......**..****..........................
KQ034098.1/2211363-2211245                    GCCA-A--C---G-G---C----C-------A------U--------A-C--C------------AU--G--U-U--G---AA---------------U-A-C--A-------------------------------C----CG-G--------U-U-C-------UC--GUCC--------------------------
#=GR KQ034098.1/2211363-2211245            PP ****.*..*...*.*...*....*.......*......*........*.*..*............**..*..*.*..*...**...............*.*.*..*...............................*....**.*........*.*.*.......**..****..........................
JXSR01S005082.1/44858-44976                   GUCU-A--C---G-G---C----C-------A------U--------A-C--C------------AC--G--U-U--G---AA---------------U-A-C--A-------------------------------C----CG-G--------U-U-C-------UC--GUCC--------------------------
#=GR JXSR01S005082.1/44858-44976           PP ****.*..*...*.*...*....*.......*......*........*.*..*............**..*..*.*..*...**...............*.*.*..*...............................*....**.*........*.*.*.......**..****..........................
CM023254.1/18315720-18315838                  GCCA-A--C---G-G---C----C-------A------U--------A-C--C------------AC--G--U-U--G---AA---------------U-G-C--A-------------------------------C----CG-C--------U-U-C-------UC--GUCC--------------------------
#=GR CM023254.1/18315720-18315838          PP ****.*..*...*.*...*....*.......*......*........*.*..*............**..*..*.*..*...**...............*.*.*..*...............................*....**.*........*.*.*.......**..****..........................
CM010754.1/13412479-13412361                  GCCA-A--C---G-U---C----C-------A------U--------A-C--C------------AU--G--U-U--G---AA---------------A-A-C--A-------------------------------C----CG-G--------U-U-C-------UC--GUCC--------------------------
#=GR CM010754.1/13412479-13412361          PP ****.*..*...*.*...*....*.......*......*........*.*..*............**..*..*.*..*...**...............*.*.*..*...............................*....**.*........*.*.*.......**..****..........................
LR699108.1/3908034-3907916                    GCCU-A--C---G-A---C----C-------A------U--------A-C--U------------AC--G--U-U--G---AA---------------U-A-C--A-------------------------------C----CG-G--------U-U-C-------UC--GUCC--------------------------
#=GR LR699108.1/3908034-3907916            PP ****.*..*...*.*...*....*.......*......*........*.*..*............**..*..*.*..*...**...............*.*.*..*...............................*....**.*........*.*.*.......**..****..........................
FMJQ01004455.1/17623-17741                    GCUU-A--C---G-G---C----C-------A------U--------A-C--C------------AC--G--U-U--G---AA---------------A-G-C--A-------------------------------C----GC-C--------A-U-C-------CC--GUCC--------------------------
#=GR FMJQ01004455.1/17623-17741            PP ****.*..*...*.*...*....*.......*......*........*.*..*............**..*..*.*..*...**...............*.*.*..*...............................*....**.*........*.*.*.......**..****..........................
UZAF01016626.1/59104-59222                    GCUU-A--C---G-G---C----C-------A------U--------A-C--C------------AC--G--U-U--G---AA---------------A-G-C--A-------------------------------C----GC-C--------A-U-C-------CC--GUCC--------------------------
#=GR UZAF01016626.1/59104-59222            PP ****.*..*...*.*...*....*.......*......*........*.*..*............**..*..*.*..*...**...............*.*.*..*...............................*....**.*........*.*.*.......**..****..........................
UYYA01006170.1/1232-1114                      GCUU-A--C---G-G---C----C-------A------U--------A-C--C------------AC--G--U-U--G---AA---------------A-G-C--A-------------------------------C----GC-C--------A-U-C-------CC--GUCC--------------------------
#=GR UYYA01006170.1/1232-1114              PP ****.*..*...*.*...*....*.......*......*........*.*..*............**..*..*.*..*...**...............*.*.*..*...............................*....**.*........*.*.*.......**..****..........................
GL995301.1/391-273                            GCUU-A--C---G-A---C----C-------A------U--------A-C--C------------AC--G--U-U--G---AA---------------U-G-C--A-------------------------------C----GC-C--------A-U-C-------CC--GUCC--------------------------
#=GR GL995301.1/391-273                    PP ****.*..*...*.*...*....*.......*......*........*.*..*............**..*..*.*..*...**...............*.*.*..*...............................*....**.*........*.*.*.......**..****..........................
PPXJ01002698.1/175415-175297                  GCCA-A--C---G-U---C----C-------A------U--------A-C--C------------AC--G--U-U--G---AA---------------A-A-C--A-------------------------------C----CG-G--------U-U-C-------UC--GUCC--------------------------
#=GR PPXJ01002698.1/175415-175297          PP ****.*..*...*.*...*....*.......*......*........*.*..*............**..*..*.*..*...**...............*.*.*..*...............................*....**.*........*.*.*.......**..****..........................
QKMV01040988.1/314-432                        GUCA-A--C---G-G---C----C-------A------U--------A-C--C------------AU--G--U-U--G---AA---------------A-A-C--A-------------------------------C----CG-G--------U-U-C-------UC--GUCC--------------------------
#=GR QKMV01040988.1/314-432                PP ****.*..*...*.*...*....*.......*......*........*.*..*............**..*..*.*..*...**...............*.*.*..*...............................*....**.*........*.*.*.......**..****..........................
CACVBU010000297.1/131508-131390               GUCU-A--C---G-U---C----C-------A------U--------A-C--C------------AC--G--A-U--G---AA---------------A-A-C--A-------------------------------C----CC-G--------U-U-C-------UC--GUCC--------------------------
#=GR CACVBU010000297.1/131508-131390       PP ****.*..*...*.*...*....*.......*......*........*.*..*............**..*..*.*..*...**...............*.*.*..*...............................*....**.*........*.*.*.......**..****..........................
WSYQ01000532.1/30687-30805                    GUCA-A--C---G-G---C----C-------A------U--------A-U--C------------GC--C--C-U--G---AA---------------A-G-C--A-------------------------------C----CA-G--------U-U-C-------UC--GUCC--------------------------
#=GR WSYQ01000532.1/30687-30805            PP ****.*..*...*.*...*....*.......*......*........*.*..*............**..*..*.*..*...**...............*.*.*..*...............................*....**.*........*.*.*.......**..****..........................
JABVZV010000391.1/784333-784215               AGCA-A--C---G-G---C----C-------A------U--------A-C--C------------AC--G--C-U--G---AA---------------A-G-C--A-------------------------------C----CG-G--------U-U-C-------UC--GUCC--------------------------
#=GR JABVZV010000391.1/784333-784215       PP ****.*..*...*.*...*....*.......*......*........*.*..*............**..*..*.*..*...**...............*.*.*..*...............................*....**.*........*.*.*.......**..****..........................
OEQJ01000009.1/140700-140582                  GCUU-A--C---G-G---C----C-------A------U--------A-C--C------------AC--G--U-U--G---AA---------------U-G-C--A-------------------------------C----CA-G--------U-U-C-------UC--GUCC--------------------------
#=GR OEQJ01000009.1/140700-140582          PP ****.*..*...*.*...*....*.......*......*........*.*..*............**..*..*.*..*...**...............*.*.*..*...............................*....**.*........*.*.*.......**..****..........................
RSEI01001000.1/687718-687836                  GUCU-A--C---G-A---C----C-------A------U--------A-C--C------------AC--C--A-G--U---AA---------------G-A-C--A-------------------------------C----CG-G--------U-U-C-------UC--GUUC--------------------------
#=GR RSEI01001000.1/687718-687836          PP ****.*..*...*.*...*....*.......*......*........*.*..*............**..*..*.*..*...**...............*.*.*..*...............................*....**.*........*.*.*.......**..****..........................
JWHW01056959.1/519139-519257                  GCCA-A--C---G-U---C----C-------A------U--------A-C--C------------AC--G--U-U--G---AA---------------U-A-C--A-------------------------------C----CG-G--------U-U-C-------UC--GUCC--------------------------
#=GR JWHW01056959.1/519139-519257          PP ****.*..*...*.*...*....*.......*......*........*.*..*............**..*..*.*..*...**...............*.*.*..*...............................*....**.*........*.*.*.......**..****..........................
JAABVK010001280.1/59492-59374                 GCCA-A--C---G-U---C----C-------A------U--------A-C--C------------AC--G--U-U--G---AA---------------U-A-C--A-------------------------------C----CG-G--------U-U-C-------UC--GUCC--------------------------
#=GR JAABVK010001280.1/59492-59374         PP ****.*..*...*.*...*....*.......*......*........*.*..*............**..*..*.*..*...**...............*.*.*..*...............................*....**.*........*.*.*.......**..****..........................
MAMS01000233.1/1285834-1285716                GUCA-A--C---G-G---C----C-------A------U--------A-C--C------------AC--G--U-U--G---AA---------------A-G-C--A-------------------------------C----CG-G--------U-U-C-------UC--GUCC--------------------------
#=GR MAMS01000233.1/1285834-1285716        PP ****.*..*...*.*...*....*.......*......*........*.*..*............**..*..*.*..*...**...............*.*.*..*...............................*....**.*........*.*.*.......**..****..........................
ML158596.1/1316074-1316192                    GCCA-A--C---G-G---C----C-------A------U--------A-U--C------------AC--G--C-U--G---AA---------------A-A-C--G-------------------------------C----CA-G--------U-U-C-------UC--GUCC--------------------------
#=GR ML158596.1/1316074-1316192            PP ****.*..*...*.*...*....*.......*......*........*.*..*............**..*..*.*..*...**...............*.*.*..*...............................*....**.*........*.*.*.......**..****..........................
MKHR01406086.1/185-67                         GCCA-A--C---G-G---C----C-------A------U--------A-C--C------------AC--G--U-U--G---AA---------------U-A-C--A-------------------------------C----CG-C--------U-U-C-------UC--GUCC--------------------------
#=GR MKHR01406086.1/185-67                 PP ****.*..*...*.*...*....*.......*......*........*.*..*............**..*..*.*..*...**...............*.*.*..*...............................*....**.*........*.*.*.......**..****..........................
FIZU01001658.1/4138-4020                      GCCA-A--C---G-U---U----C-------A------U--------A-C--C------------AC--G--U-U--G---AA---------------U-A-C--A-------------------------------C----CG-G--------U-U-C-------UC--GUCC--------------------------
#=GR FIZU01001658.1/4138-4020              PP ****.*..*...*.*...*....*.......*......*........*.*..*............**..*..*.*..*...**...............*.*.*..*...............................*....**.*........*.*.*.......**..****..........................
VXIV01000123.1/344155-344037                  GUCU-A--C---G-G---C----C-------A------U--------A-U--C------------AC--G--U-U--G---AA---------------A-A-C--G-------------------------------C----CA-G--------U-U-C-------UC--GUCC--------------------------
#=GR VXIV01000123.1/344155-344037          PP ****.*..*...*.*...*....*.......*......*........*.*..*............**..*..*.*..*...**...............*.*.*..*...............................*....**.*........*.*.*.......**..****..........................
QXVZ01025128.1/23993-23875                    GCCU-A--C---G-A---C----C-------A------U--------A-C--C------------AC--G--U-U--G---AG---------------A-A-C--A-------------------------------C----CC-C--------A-U-C-------UC--GUCC--------------------------
#=GR QXVZ01025128.1/23993-23875            PP ****.*..*...*.*...*....*.......*......*........*.*..*............**..*..*.*..*...**...............*.*.*..*...............................*....**.*........*.*.*.......**..****..........................
CH000162.1/132752-132870                      GCCU-A--C---G-A---C----C-------A------U--------A-C--C------------AC--G--U-U--G---AG---------------A-A-C--A-------------------------------C----CC-C--------A-U-C-------UC--GUCC--------------------------
#=GR CH000162.1/132752-132870              PP ****.*..*...*.*...*....*.......*......*........*.*..*............**..*..*.*..*...**...............*.*.*..*...............................*....**.*........*.*.*.......**..****..........................
AGDA01053097.1/948-830                        GGUA-A--C---G-A---C----C-------A------U--------A-C--C------------AC--G--U-U--G---AA---------------A-G-C--A-------------------------------C----CA-G--------U-U-C-------UC--GUCC--------------------------
#=GR AGDA01053097.1/948-830                PP ****.*..*...*.*...*....*.......*......*........*.*..*............**..*..*.*..*...**...............*.*.*..*...............................*....**.*........*.*.*.......**..****..........................
QEOQ01000561.1/366077-366195                  GCCU-A--G---G-A---C----C-------A------U--------A-U--C------------AC--G--U-U--G---AA---------------U-A-C--A-------------------------------C----CG-G--------U-U-C-------UC--GUCC--------------------------
#=GR QEOQ01000561.1/366077-366195          PP ****.*..*...*.*...*....*.......*......*........*.*..*............**..*..*.*..*...**...............*.*.*..*...............................*....**.*........*.*.*.......**..****..........................
VAHG01003216.1/4928-5046                      GCCU-A--G---G-A---C----C-------A------U--------A-U--C------------AC--G--U-U--G---GA---------------U-A-C--A-------------------------------C----CG-G--------U-U-C-------UC--GUCC--------------------------
#=GR VAHG01003216.1/4928-5046              PP ****.*..*...*.*...*....*.......*......*........*.*..*............**..*..*.*..*...**...............*.*.*..*...............................*....**.*........*.*.*.......**..****..........................
BLKR01004973.1/61022-60904                    GCCA-A--C---G-U---C----C-------A------U--------A-C--C------------AC--G--U-U--G---AA---------------A-G-C--A-------------------------------C----CG-G--------U-U-C-------UC--GUCC--------------------------
#=GR BLKR01004973.1/61022-60904            PP ****.*..*...*.*...*....*.......*......*........*.*..*............**..*..*.*..*...**...............*.*.*..*...............................*....**.*........*.*.*.......**..****..........................
KL581449.1/15140-15022                        GCCA-A--C---G-U---C----C-------A------U--------A-C--C------------AC--G--U-U--G---AA---------------U-A-C--A-------------------------------C----CG-G--------U-U-C-------UC--GUCC--------------------------
#=GR KL581449.1/15140-15022                PP ****.*..*...*.*...*....*.......*......*........*.*..*............**..*..*.*..*...**...............*.*.*..*...............................*....**.*........*.*.*.......**..****..........................
VMKL01000179.1/69643-69761                    GCCA-A--C---G-U---C----C-------A------U--------A-C--C------------AU--G--U-U--G---AA---------------U-A-C--A-------------------------------C----CG-G--------U-U-C-------UC--GUCC--------------------------
#=GR VMKL01000179.1/69643-69761            PP ****.*..*...*.*...*....*.......*......*........*.*..*............**..*..*.*..*...**...............*.*.*..*...............................*....**.*........*.*.*.......**..****..........................
CM008063.1/24704129-24704011                  GCCU-A--C---G-A---C----C-------A------U--------A-U--C------------AC--G--U-U--G---AA---------------A-A-C--A-------------------------------C----CG-G--------U-U-C-------UC--GUCC--------------------------
#=GR CM008063.1/24704129-24704011          PP ****.*..*...*.*...*....*.......*......*........*.*..*............**..*..*.*..*...**...............*.*.*..*...............................*....**.*........*.*.*.......**..****..........................
LGAG01000018.1/463052-462934                  GCCA-A--C---G-U---C----C-------A------U--------A-C--C------------AC--G--U-U--G---AA---------------U-A-C--A-------------------------------C----CG-G--------U-U-C-------UC--GUCC--------------------------
#=GR LGAG01000018.1/463052-462934          PP ****.*..*...*.*...*....*.......*......*........*.*..*............**..*..*.*..*...**...............*.*.*..*...............................*....**.*........*.*.*.......**..****..........................
RSAL01000006.1/3010510-3010392                GCCA-A--C---G-U---C----C-------A------U--------A-C--C------------AC--G--U-U--G---AA---------------U-A-C--A-------------------------------C----CG-G--------U-U-C-------UC--GUCC--------------------------
#=GR RSAL01000006.1/3010510-3010392        PP ****.*..*...*.*...*....*.......*......*........*.*..*............**..*..*.*..*...**...............*.*.*..*...............................*....**.*........*.*.*.......**..****..........................
RPCZ01000003.1/485990-486108                  GCCA-A--C---G-U---C----C-------A------U--------A-C--C------------AC--G--U-U--G---AA---------------U-A-C--A-------------------------------C----CG-G--------U-U-C-------UC--GUCC--------------------------
#=GR RPCZ01000003.1/485990-486108          PP ****.*..*...*.*...*....*.......*......*........*.*..*............**..*..*.*..*...**...............*.*.*..*...............................*....**.*........*.*.*.......**..****..........................
KN538604.1/902-784                            GUCU-A--C---G-G---C----C-------A------U--------A-C--C------------AC--C--C-U--G---AA---------------C-G-C--G-------------------------------C----CC-G--------A-U-C-------UC--GUCU--------------------------
#=GR KN538604.1/902-784                    PP ****.*..*...*.*...*....*.......*......*........*.*..*............**..*..*.*..*...**...............*.*.*..*...............................*....**.*........*.*.*.......**..****..........................
KZ270703.1/868-750                            GUCU-A--C---G-G---C----C-------A------U--------A-C--C------------AC--C--C-U--G---AA---------------C-G-C--G-------------------------------C----CC-G--------A-U-C-------UC--GUCU--------------------------
#=GR KZ270703.1/868-750                    PP ****.*..*...*.*...*....*.......*......*........*.*..*............**..*..*.*..*...**...............*.*.*..*...............................*....**.*........*.*.*.......**..****..........................
NCKV01060440.1/218-336                        GUCU-A--C---G-G---C----C-------A------U--------A-C--C------------AC--C--C-U--G---AA---------------C-G-C--G-------------------------------C----CC-G--------A-U-C-------UC--GUCU--------------------------
#=GR NCKV01060440.1/218-336                PP ****.*..*...*.*...*....*.......*......*........*.*..*............**..*..*.*..*...**...............*.*.*..*...............................*....**.*........*.*.*.......**..****..........................
KB207908.1/34572-34454                        GUCA-A--C---G-U---C----C-------A------U--------A-C--C------------AU--G--U-U--G---AA---------------A-A-C--A-------------------------------C----CG-G--------U-U-C-------UC--GUCC--------------------------
#=GR KB207908.1/34572-34454                PP ****.*..*...*.*...*....*.......*......*........*.*..*............**..*..*.*..*...**...............*.*.*..*...............................*....**.*........*.*.*.......**..****..........................
KV411700.1/515996-516114                      GCCU-A--C---G-G---C----C-------A------U--------A-C--C------------AC--G--U-U--G---AA---------------U-A-C--A-------------------------------C----CC-G--------A-U-C-------UC--GUUC--------------------------
#=GR KV411700.1/515996-516114              PP ****.*..*...*.*...*....*.......*......*........*.*..*............**..*..*.*..*...**...............*.*.*..*...............................*....**.*........*.*.*.......**..****..........................
JAAEAE010000084.1/14677575-14677693           GCCU-A--C---G-G---C----C-------A------U--------A-C--C------------AC--G--U-U--G---AA---------------U-A-C--A-------------------------------C----CC-G--------A-U-C-------UC--GUUC--------------------------
#=GR JAAEAE010000084.1/14677575-14677693   PP ****.*..*...*.*...*....*.......*......*........*.*..*............**..*..*.*..*...**...............*.*.*..*...............................*....**.*........*.*.*.......**..****..........................
FLLO01000001.1/3699163-3699045                GCCU-A--C---G-G---C----C-------A------U--------A-C--C------------AC--G--U-U--G---AA---------------U-A-C--A-------------------------------C----CC-G--------A-U-C-------UC--GUUC--------------------------
#=GR FLLO01000001.1/3699163-3699045        PP ****.*..*...*.*...*....*.......*......*........*.*..*............**..*..*.*..*...**...............*.*.*..*...............................*....**.*........*.*.*.......**..****..........................
QDEB01121439.1/3392-3510                      GGCA-A--C---G-G---C----C-------A------U--------A-C--C------------AC--G--U-U--G---AA---------------A-G-C--A-------------------------------C----CG-G--------U-U-C-------UC--GUCC--------------------------
#=GR QDEB01121439.1/3392-3510              PP ****.*..*...*.*...*....*.......*......*........*.*..*............**..*..*.*..*...**...............*.*.*..*...............................*....**.*........*.*.*.......**..****..........................
VTPC01004461.1/25719-25837                    GACA-A--C---G-G---C----C-------A------U--------A-C--C------------AC--A--U-U--G---AA---------------A-G-C--A-------------------------------C----CG-G--------U-U-C-------UC--GUCC--------------------------
#=GR VTPC01004461.1/25719-25837            PP ****.*..*...*.*...*....*.......*......*........*.*..*............**..*..*.*..*...**...............*.*.*..*...............................*....**.*........*.*.*.......**..****..........................
JABVZW010001285.1/44729-44611                 GACA-A--C---G-G---C----C-------A------U--------A-C--C------------AC--G--U-U--G---AA---------------A-G-C--A-------------------------------C----CG-G--------U-U-C-------UC--GUCC--------------------------
#=GR JABVZW010001285.1/44729-44611         PP ****.*..*...*.*...*....*.......*......*........*.*..*............**..*..*.*..*...**...............*.*.*..*...............................*....**.*........*.*.*.......**..****..........................
JABVXU010001321.1/5423-5541                   GUCU-A--C---G-A---C----C-------A------U--------A-C--C------------AC--G--U-U--G---AA---------------A-G-C--A-------------------------------C----GA-C--------A-U-C-------CC--GUCC--------------------------
#=GR JABVXU010001321.1/5423-5541           PP ****.*..*...*.*...*....*.......*......*........*.*..*............**..*..*.*..*...**...............*.*.*..*...............................*....**.*........*.*.*.......**..****..........................
OENT01000006.1/53985-54103                    GCUU-A--C---G-G---C----C-------A------U--------A-C--C------------AC--G--U-U--G---AA---------------U-A-C--A-------------------------------C----CA-G--------U-U-C-------UC--GUCC--------------------------
#=GR OENT01000006.1/53985-54103            PP ****.*..*...*.*...*....*.......*......*........*.*..*............**..*..*.*..*...**...............*.*.*..*...............................*....**.*........*.*.*.......**..****..........................
WJFA01009070.1/121-3                          GCCA-A--C---G-G---C----C-------A------U--------A-C--C------------AC--G--U-U--G---AA---------------A-G-C--A-------------------------------C----CA-G--------U-U-C-------UC--GUCC--------------------------
#=GR WJFA01009070.1/121-3                  PP ****.*..*...*.*...*....*.......*......*........*.*..*............**..*..*.*..*...**...............*.*.*..*...............................*....**.*........*.*.*.......**..****..........................
WUCQ01066607.1/1456-1338                      GCCA-A--C---G-U---C----C-------A------U--------A-C--C------------AC--G--U-U--G---AA---------------A-A-C--A-------------------------------C----CG-G--------U-U-C-------UC--GUCC--------------------------
#=GR WUCQ01066607.1/1456-1338              PP ****.*..*...*.*...*....*.......*......*........*.*..*............**..*..*.*..*...**...............*.*.*..*...............................*....**.*........*.*.*.......**..****..........................
QVAO01003570.1/20547585-20547467              GUCA-A--C---G-A---U----C-------A------U--------A-C--C------------AU--G--U-U--G---AA---------------U-A-C--A-------------------------------C----CG-G--------U-U-C-------UC--GUCC--------------------------
#=GR QVAO01003570.1/20547585-20547467      PP ****.*..*...*.*...*....*.......*......*........*.*..*............**..*..*.*..*...**...............*.*.*..*...............................*....**.*........*.*.*.......**..****..........................
KN152345.1/171438-171556                      GCCA-A--C---G-G---C----C-------A------U--------A-C--C------------AC--G--U-U--G---AA---------------U-A-C--A-------------------------------C----CG-G--------U-U-C-------UC--GUCC--------------------------
#=GR KN152345.1/171438-171556              PP ****.*..*...*.*...*....*.......*......*........*.*..*............**..*..*.*..*...**...............*.*.*..*...............................*....**.*........*.*.*.......**..****..........................
PDEX02000746.1/3101381-3101263                GCCA-A--C---G-A---C----C-------A------U--------A-C--C------------AC--G--U-U--G---AA---------------U-A-C--A-------------------------------C----CA-G--------U-U-C-------UC--GUCC--------------------------
#=GR PDEX02000746.1/3101381-3101263        PP ****.*..*...*.*...*....*.......*......*........*.*..*............**..*..*.*..*...**...............*.*.*..*...............................*....**.*........*.*.*.......**..****..........................
VUJU01005076.1/161-279                        GCCA-A--C---G-A---C----C-------A------U--------A-C--C------------AC--G--U-U--G---AA---------------U-A-C--A-------------------------------C----CA-G--------U-U-C-------UC--GUCC--------------------------
#=GR VUJU01005076.1/161-279                PP ****.*..*...*.*...*....*.......*......*........*.*..*............**..*..*.*..*...**...............*.*.*..*...............................*....**.*........*.*.*.......**..****..........................
CM016862.1/131937146-131937028                GCUU-A--C---G-G---C----C-------A------U--------A-U--C------------AU--G--U-U--G---AA---------------A-G-C--A-------------------------------C----CG-G--------U-U-C-------UC--GUUC--------------------------
#=GR CM016862.1/131937146-131937028        PP ****.*..*...*.*...*....*.......*......*........*.*..*............**..*..*.*..*...**...............*.*.*..*...............................*....**.*........*.*.*.......**..****..........................
VMOF01000220.1/40565931-40566049              GCCA-A--C---G-G---C----C-------A------U--------A-C--C------------AC--G--U-U--G---AA---------------A-G-C--A-------------------------------C----CG-G--------U-U-C-------UC--GUCC--------------------------
#=GR VMOF01000220.1/40565931-40566049      PP ****.*..*...*.*...*....*.......*......*........*.*..*............**..*..*.*..*...**...............*.*.*..*...............................*....**.*........*.*.*.......**..****..........................
NIPM01000476.1/50253-50135                    GCCA-A--C---G-G---C----C-------A------U--------A-C--C------------AC--G--U-U--G---AA---------------A-G-C--A-------------------------------C----CA-G--------U-U-C-------UC--GUCC--------------------------
#=GR NIPM01000476.1/50253-50135            PP ****.*..*...*.*...*....*.......*......*........*.*..*............**..*..*.*..*...**...............*.*.*..*...............................*....**.*........*.*.*.......**..****..........................
QFTL02000089.1/1014986-1014868                GCCA-A--C---G-U---C----C-------A------U--------A-C--C------------AC--G--U-U--G---AA---------------U-G-C--A-------------------------------C----CG-G--------U-U-C-------UC--GUCC--------------------------
#=GR QFTL02000089.1/1014986-1014868        PP ****.*..*...*.*...*....*.......*......*........*.*..*............**..*..*.*..*...**...............*.*.*..*...............................*....**.*........*.*.*.......**..****..........................
KQ460118.1/1010731-1010613                    GCCA-A--C---G-U---C----C-------A------U--------A-C--C------------AC--G--U-U--G---AA---------------U-A-C--A-------------------------------C----CG-G--------U-U-C-------UC--GUCU--------------------------
#=GR KQ460118.1/1010731-1010613            PP ****.*..*...*.*...*....*.......*......*........*.*..*............**..*..*.*..*...**...............*.*.*..*...............................*....**.*........*.*.*.......**..****..........................
RBVU02000004.1/35291882-35291764              GCCA-A--C---G-G---C----C-------A------C--------A-C--C------------AC--G--U-U--G---AA---------------C-A-C--A-------------------------------C----CG-G--------U-U-C-------UC--GUCC--------------------------
#=GR RBVU02000004.1/35291882-35291764      PP ****.*..*...*.*...*....*.......*......*........*.*..*............**..*..*.*..*...**...............*.*.*..*...............................*....**.*........*.*.*.......**..****..........................
VCDQ01005869.1/35933-35815                    GCUU-A--U---G-G---C----C-------A------U--------A-U--C------------AU--G--U-U--G---AA---------------A-G-C--A-------------------------------C----CG-G--------U-U-C-------UC--AUCC--------------------------
#=GR VCDQ01005869.1/35933-35815            PP ****.*..*...*.*...*....*.......*......*........*.*..*............**..*..*.*..*...**...............*.*.*..*...............................*....**.*........*.*.*.......**..****..........................
CABFKP010038451.1/1618-1736                   GCUU-G--G---G-G---U----C-------A------U--------A-C--C------------GC--A--G-U--G---AA---------------A-G-C--A-------------------------------C----GC-C--------A-U-C-------CC--GUCC--------------------------
#=GR CABFKP010038451.1/1618-1736           PP ****.*..*...*.*...*....*.......*......*........*.*..*............**..*..*.*..*...**...............*.*.*..*...............................*....**.*........*.*.*.......**..****..........................
SAUD01003397.1/39040-38922                    GUCA-A--C---G-G---C----C-------A------U--------A-C--C------------AC--G--U-U--G---AA---------------A-A-C--A-------------------------------C----CG-C--------U-U-C-------UC--GUCC--------------------------
#=GR SAUD01003397.1/39040-38922            PP ****.*..*...*.*...*....*.......*......*........*.*..*............**..*..*.*..*...**...............*.*.*..*...............................*....**.*........*.*.*.......**..****..........................
SEYY01004438.1/1077-1195                      GUCA-A--C---G-G---C----C-------A------U--------A-C--C------------AC--G--U-U--G---AA---------------A-A-C--A-------------------------------C----CG-C--------U-U-C-------UC--GUCC--------------------------
#=GR SEYY01004438.1/1077-1195              PP ****.*..*...*.*...*....*.......*......*........*.*..*............**..*..*.*..*...**...............*.*.*..*...............................*....**.*........*.*.*.......**..****..........................
HE587301.1/6736999-6737117                    GUCU-A--C---G-A---C----C-------A------U--------A-C--C------------AG--A--C-U--G---AA---------------A-G-C--A-------------------------------C----CG-G--------A-U-C-------CC--GUCC--------------------------
#=GR HE587301.1/6736999-6737117            PP ****.*..*...*.*...*....*.......*......*........*.*..*............**..*..*.*..*...**...............*.*.*..*...............................*....**.*........*.*.*.......**..****..........................
SMGT01005399.1/60790-60672                    GCCU-A--C---G-G---C----C-------A------C--------A-C--C------------AC--G--U-U--G---AA---------------C-G-C--A-------------------------------C----CG-G--------U-U-C-------UC--GUCC--------------------------
#=GR SMGT01005399.1/60790-60672            PP ****.*..*...*.*...*....*.......*......*........*.*..*............**..*..*.*..*...**...............*.*.*..*...............................*....**.*........*.*.*.......**..****..........................
LR761658.1/5197343-5197225                    GCCA-A--C---G-U---C----C-------A------U--------A-C--C------------AU--G--U-U--G---AA---------------U-A-C--A-------------------------------C----CG-G--------U-U-C-------UC--GUCC--------------------------
#=GR LR761658.1/5197343-5197225            PP ****.*..*...*.*...*....*.......*......*........*.*..*............**..*..*.*..*...**...............*.*.*..*...............................*....**.*........*.*.*.......**..****..........................
SWFO01000014.1/287019-286901                  GCCA-A--C---G-U---C----C-------A------U--------A-C--C------------AC--G--U-U--G---AA---------------A-A-C--A-------------------------------C----CG-G--------U-U-C-------UC--GUCC--------------------------
#=GR SWFO01000014.1/287019-286901          PP ****.*..*...*.*...*....*.......*......*........*.*..*............**..*..*.*..*...**...............*.*.*..*...............................*....**.*........*.*.*.......**..****..........................
DF823693.1/546801-546683                      GCCA-A--C---G-U---C----C-------A------U--------A-C--C------------AU--G--U-U--G---AA---------------U-A-C--A-------------------------------C----CG-G--------U-U-C-------UC--GUCC--------------------------
#=GR DF823693.1/546801-546683              PP ****.*..*...*.*...*....*.......*......*........*.*..*............**..*..*.*..*...**...............*.*.*..*...............................*....**.*........*.*.*.......**..****..........................
CM021340.1/80894399-80894281                  GUCA-A--C---G-G---C----C-------A------U--------A-C--C------------AC--G--C-U--G---AA---------------A-G-C--A-------------------------------C----CA-G--------U-U-C-------UC--GUCU--------------------------
#=GR CM021340.1/80894399-80894281          PP ****.*..*...*.*...*....*.......*......*........*.*..*............**..*..*.*..*...**...............*.*.*..*...............................*....**.*........*.*.*.......**..****..........................
KN716317.1/99809-99927                        GCUU-A--C---G-G---C----C-------A------U--------A-C--C------------AC--G--U-U--G---AA---------------A-A-C--A-------------------------------C----GC-C--------A-U-C-------CC--GUCC--------------------------
#=GR KN716317.1/99809-99927                PP ****.*..*...*.*...*....*.......*......*........*.*..*............**..*..*.*..*...**...............*.*.*..*...............................*....**.*........*.*.*.......**..****..........................
CABFKN010014741.1/483-601                     GCUU-G--G---G-G---U----C-------A------U--------A-C--C------------GC--A--G-U--G---AA---------------A-A-C--A-------------------------------C----GC-C--------A-U-C-------CC--GUCC--------------------------
#=GR CABFKN010014741.1/483-601             PP ****.*..*...*.*...*....*.......*......*........*.*..*............**..*..*.*..*...**...............*.*.*..*...............................*....**.*........*.*.*.......**..****..........................
JTEQ01000194.1/415-297                        GCCA-A--C---G-G---C----C-------A------U--------A-C--C------------AC--G--U-U--G---AA---------------C-A-C--A-------------------------------C----CG-G--------U-U-C-------UC--GUCC--------------------------
#=GR JTEQ01000194.1/415-297                PP ****.*..*...*.*...*....*.......*......*........*.*..*............**..*..*.*..*...**...............*.*.*..*...............................*....**.*........*.*.*.......**..****..........................
WUQG01257797.1/356-474                        GGCA-A--C---G-G---C----C-------A------U--------A-C--C------------AC--G--A-U--G---AA---------------U-A-C--A-------------------------------C----CA-G--------U-U-C-------UC--GUCU--------------------------
#=GR WUQG01257797.1/356-474                PP ****.*..*...*.*...*....*.......*......*........*.*..*............**..*..*.*..*...**...............*.*.*..*...............................*....**.*........*.*.*.......**..****..........................
VIYP01003742.1/4842-4724                      GCCA-A--C---G-G---C----C-------A------U--------A-C--C------------AC--G--U-U--G---AA---------------U-A-C--A-------------------------------C----CA-G--------U-U-C-------UC--GUCC--------------------------
#=GR VIYP01003742.1/4842-4724              PP ****.*..*...*.*...*....*.......*......*........*.*..*............**..*..*.*..*...**...............*.*.*..*...............................*....**.*........*.*.*.......**..****..........................
CABPRJ010001059.1/1027-909                    GCCA-A--C---G-G---C----C-------A------U--------A-C--C------------AC--G--U-U--G---AA---------------U-A-C--A-------------------------------C----CA-G--------U-U-C-------UC--GUCC--------------------------
#=GR CABPRJ010001059.1/1027-909            PP ****.*..*...*.*...*....*.......*......*........*.*..*............**..*..*.*..*...**...............*.*.*..*...............................*....**.*........*.*.*.......**..****..........................
LQNK01000786.1/950556-950438                  GCCA-A--C---G-U---C----C-------A------U--------A-C--C------------AC--G--U-U--G---AA---------------U-A-C--A-------------------------------C----CG-G--------U-U-C-------UC--GUCC--------------------------
#=GR LQNK01000786.1/950556-950438          PP ****.*..*...*.*...*....*.......*......*........*.*..*............**..*..*.*..*...**...............*.*.*..*...............................*....**.*........*.*.*.......**..****..........................
QDHC01004565.1/185607-185725                  GCCA-A--C---G-U---C----C-------A------U--------A-C--C------------AC--G--U-U--G---AA---------------U-A-C--A-------------------------------C----CG-G--------U-U-C-------UC--GUCC--------------------------
#=GR QDHC01004565.1/185607-185725          PP ****.*..*...*.*...*....*.......*......*........*.*..*............**..*..*.*..*...**...............*.*.*..*...............................*....**.*........*.*.*.......**..****..........................
JH153689.1/339945-339827                      GGAU-A--C---G-G---C----C-------A------U--------A-C--U------------CG--C--U-U--G---AA---------------U-A-C--A-------------------------------C----CC-G--------A-U-C-------UC--GUUC--------------------------
#=GR JH153689.1/339945-339827              PP ****.*..*...*.*...*....*.......*......*........*.*..*............**..*..*.*..*...**...............*.*.*..*...............................*....**.*........*.*.*.......**..****..........................
UZWA01000131.1/3188-3306                      GCUU-A--C---G-A---C----C-------A------U--------A-C--C------------AC--G--U-U--G---AA---------------A-A-C--A-------------------------------C----GG-C--------A-U-C-------CC--GUCC--------------------------
#=GR UZWA01000131.1/3188-3306              PP ****.*..*...*.*...*....*.......*......*........*.*..*............**..*..*.*..*...**...............*.*.*..*...............................*....**.*........*.*.*.......**..****..........................
DF090496.1/62018-61900                        GCCA-A--C---G-U---C----C-------A------U--------A-C--C------------AC--G--U-U--G---AA---------------A-A-C--A-------------------------------C----CG-G--------U-U-C-------UC--GUCC--------------------------
#=GR DF090496.1/62018-61900                PP ****.*..*...*.*...*....*.......*......*........*.*..*............**..*..*.*..*...**...............*.*.*..*...............................*....**.*........*.*.*.......**..****..........................
AEUI03000056.1/40386-40504                    GCUU-A--C---G-G---C----C-------A------U--------A-C--C------------AC--G--U-U--G---AA---------------A-G-C--A-------------------------------C----GA-C--------A-U-C-------CC--GUCC--------------------------
#=GR AEUI03000056.1/40386-40504            PP ****.*..*...*.*...*....*.......*......*........*.*..*............**..*..*.*..*...**...............*.*.*..*...............................*....**.*........*.*.*.......**..****..........................
NINM01000024.1/129848-129966                  GCUU-A--C---G-G---C----C-------A------U--------A-C--C------------AC--G--U-U--G---AA---------------A-G-C--A-------------------------------C----GA-C--------A-U-C-------CC--GUCC--------------------------
#=GR NINM01000024.1/129848-129966          PP ****.*..*...*.*...*....*.......*......*........*.*..*............**..*..*.*..*...**...............*.*.*..*...............................*....**.*........*.*.*.......**..****..........................
QEWY01000142.1/333815-333933                  GCUU-A--C---G-G---C----C-------A------U--------A-C--C------------AC--G--U-U--G---AA---------------A-G-C--A-------------------------------C----GA-C--------A-U-C-------CC--GUCC--------------------------
#=GR QEWY01000142.1/333815-333933          PP ****.*..*...*.*...*....*.......*......*........*.*..*............**..*..*.*..*...**...............*.*.*..*...............................*....**.*........*.*.*.......**..****..........................
CP035805.1/48338854-48338972                  GCUU-A--C---G-G---C----C-------A------U--------A-C--C------------AC--G--U-U--G---AA---------------A-G-C--A-------------------------------C----GC-C--------A-U-C-------CC--GUUC--------------------------
#=GR CP035805.1/48338854-48338972          PP ****.*..*...*.*...*....*.......*......*........*.*..*............**..*..*.*..*...**...............*.*.*..*...............................*....**.*........*.*.*.......**..****..........................
DF939097.1/516572-516690                      GCUU-A--C---G-G---C----C-------A------U--------A-C--C------------AC--G--C-U--G---AA---------------C-G-C--A-------------------------------C----GC-C--------A-U-C-------CC--GUCC--------------------------
#=GR DF939097.1/516572-516690              PP ****.*..*...*.*...*....*.......*......*........*.*..*............**..*..*.*..*...**...............*.*.*..*...............................*....**.*........*.*.*.......**..****..........................
PNFC01004426.1/646346-646465                  GCCA-A--C---G-U---C----C-------A------U--------A-C--C------------AU--G--U-U--G---AG---------------A-A-C--A-------------------------------C----CG-G--------U-U-C-------UC--GUUC--------------------------
#=GR PNFC01004426.1/646346-646465          PP ****.*..*...*.*...*....*.......*......*........*.*..*............**..*..*.*..*...**...............*.*.*..*...............................*....**.*........*.*.*.......**..****..........................
DF827714.1/5317093-5316975                    GCCA-A--C---G-U---C----C-------A------U--------A-C--C------------AC--G--U-U--G---AA---------------A-A-C--A-------------------------------C----CG-G--------U-U-C-------UC--GUCC--------------------------
#=GR DF827714.1/5317093-5316975            PP ****.*..*...*.*...*....*.......*......*........*.*..*............**..*..*.*..*...**...............*.*.*..*...............................*....**.*........*.*.*.......**..****..........................
NJDD01003219.1/57191-57309                    GCCA-A--C---G-U---C----C-------A------U--------A-C--C------------AC--G--U-U--G---AA---------------A-A-C--A-------------------------------C----CG-G--------U-U-C-------UC--GUCC--------------------------
#=GR NJDD01003219.1/57191-57309            PP ****.*..*...*.*...*....*.......*......*........*.*..*............**..*..*.*..*...**...............*.*.*..*...............................*....**.*........*.*.*.......**..****..........................
WUWR01000258.1/5300397-5300279                GCCA-A--C---G-U---C----C-------A------U--------A-C--C------------AC--G--U-U--G---AA---------------A-A-C--A-------------------------------C----CG-G--------U-U-C-------UC--GUCC--------------------------
#=GR WUWR01000258.1/5300397-5300279        PP ****.*..*...*.*...*....*.......*......*........*.*..*............**..*..*.*..*...**...............*.*.*..*...............................*....**.*........*.*.*.......**..****..........................
CABFPE010000243.1/746268-746150               GCCU-A--C---G-G---C----C-------A------U--------A-C--C------------CA--G--U-U--G---AA---------------A-G-C--A-------------------------------C----CG-G--------A-A-C-------UC--GUCU--------------------------
#=GR CABFPE010000243.1/746268-746150       PP ****.*..*...*.*...*....*.......*......*........*.*..*............**..*..*.*..*...**...............*.*.*..*...............................*....**.*........*.*.*.......**..****..........................
PYSK01000022.1/3340246-3340128                GUCA-A--C---G-U---U----C-------A------U--------A-C--C------------AU--G--U-U--G---AA---------------A-A-C--A-------------------------------C----CG-G--------U-U-C-------UC--GUCC--------------------------
#=GR PYSK01000022.1/3340246-3340128        PP ****.*..*...*.*...*....*.......*......*........*.*..*............**..*..*.*..*...**...............*.*.*..*...............................*....**.*........*.*.*.......**..****..........................
QLIY01000011.1/317144-317262                  GCCU-A--C---G-A---C----C-------A------U--------A-C--C------------AC--G--U-U--G---AG---------------A-A-C--A-------------------------------C----CC-C--------A-U-C-------UC--GUCC--------------------------
#=GR QLIY01000011.1/317144-317262          PP ****.*..*...*.*...*....*.......*......*........*.*..*............**..*..*.*..*...**...............*.*.*..*...............................*....**.*........*.*.*.......**..****..........................
WUCR01005850.1/36093146-36093028              GGCU-G--C---G-A---C----C-------A------U--------A-C--C------------AU--C--G-G--G---AA---------------A-A-A--A-------------------------------C----CG-G--------U-U-C-------UC--GUCC--------------------------
#=GR WUCR01005850.1/36093146-36093028      PP ****.*..*...*.*...*....*.......*......*........*.*..*............**..*..*.*..*...**...............*.*.*..*...............................*....**.*........*.*.*.......**..****..........................
JABACM010000100.1/1382018-1381900             GCCU-A--C---G-A---C----C-------A------U--------A-C--C------------AC--C--A-U--G---AA---------------U-A-C--A-------------------------------C----CG-G--------U-U-C-------UC--GUCC--------------------------
#=GR JABACM010000100.1/1382018-1381900     PP ****.*..*...*.*...*....*.......*......*........*.*..*............**..*..*.*..*...**...............*.*.*..*...............................*....**.*........*.*.*.......**..****..........................
SKCS01000352.1/353178-353296                  GUCG-G--C---G-A---C----C-------A------U--------A-C--C------------AC--G--U-U--G---AA---------------A-A-C--A-------------------------------C----CG-G--------U-U-C-------UC--GUCC--------------------------
#=GR SKCS01000352.1/353178-353296          PP ****.*..*...*.*...*....*.......*......*........*.*..*............**..*..*.*..*...**...............*.*.*..*...............................*....**.*........*.*.*.......**..****..........................
BGZK01000855.1/106770-106888                  GCCA-A--C---G-U---C----C-------A------U--------A-C--C------------AC--G--C-U--G---AA---------------U-A-C--A-------------------------------C----CG-G--------U-U-C-------UC--GUCC--------------------------
#=GR BGZK01000855.1/106770-106888          PP ****.*..*...*.*...*....*.......*......*........*.*..*............**..*..*.*..*...**...............*.*.*..*...............................*....**.*........*.*.*.......**..****..........................
LSTP01000257.1/33363-33481                    GCUU-A--C---G-A---C----C-------A------U--------A-C--C------------GC--G--U-U--G---AA---------------A-A-C--A-------------------------------C----GG-C--------A-U-C-------CC--GUCC--------------------------
#=GR LSTP01000257.1/33363-33481            PP ****.*..*...*.*...*....*.......*......*........*.*..*............**..*..*.*..*...**...............*.*.*..*...............................*....**.*........*.*.*.......**..****..........................
SCLF01598334.1/266-148                        GCCU-A--C---G-A---C----C-------A------U--------A-C--C------------AC--G--A-U--G---AA---------------U-A-C--A-------------------------------C----CC-G--------U-U-C-------UC--GUCC--------------------------
#=GR SCLF01598334.1/266-148                PP ****.*..*...*.*...*....*.......*......*........*.*..*............**..*..*.*..*...**...............*.*.*..*...............................*....**.*........*.*.*.......**..****..........................
LFLW010402189.1/5898-5780                     GCCA-A--C---G-G---C----C-------A------U--------A-C--C------------AC--G--U-U--G---AA---------------A-G-C--A-------------------------------C----CG-G--------U-U-C-------UC--GUCC--------------------------
#=GR LFLW010402189.1/5898-5780             PP ****.*..*...*.*...*....*.......*......*........*.*..*............**..*..*.*..*...**...............*.*.*..*...............................*....**.*........*.*.*.......**..****..........................
CABIKL010158951.1/102-220                     GUCA-A--C---G-U---C----C-------A------U--------A-C--C------------AU--G--U-U--G---AA---------------A-A-C--A-------------------------------C----CG-G--------U-U-C-------UC--GUCC--------------------------
#=GR CABIKL010158951.1/102-220             PP ****.*..*...*.*...*....*.......*......*........*.*..*............**..*..*.*..*...**...............*.*.*..*...............................*....**.*........*.*.*.......**..****..........................
NIUR012350073.1/23278-23160                   GCCA-A--C---G-G---U----C-------A------U--------A-C--C------------AC--G--U-U--G---AA---------------A-G-C--A-------------------------------C----CG-C--------U-U-C-------UC--GUCC--------------------------
#=GR NIUR012350073.1/23278-23160           PP ****.*..*...*.*...*....*.......*......*........*.*..*............**..*..*.*..*...**...............*.*.*..*...............................*....**.*........*.*.*.......**..****..........................
OCZR010480786.1/168-50                        GUCU-A--C---G-G---C----C-------A------U--------A-C--C------------AC--C--G-A--G---AA---------------A-A-A--A-------------------------------C----CG-G--------U-U-C-------CC--GUCC--------------------------
#=GR OCZR010480786.1/168-50                PP ****.*..*...*.*...*....*.......*......*........*.*..*............**..*..*.*..*...**...............*.*.*..*...............................*....**.*........*.*.*.......**..****..........................
JHBY02132349.1/714-596                        GCCA-A--C---G-U---C----C-------A------U--------A-C--C------------AC--G--U-U--G---AA---------------A-G-C--A-------------------------------C----CG-G--------U-U-C-------UC--GUCC--------------------------
#=GR JHBY02132349.1/714-596                PP ****.*..*...*.*...*....*.......*......*........*.*..*............**..*..*.*..*...**...............*.*.*..*...............................*....**.*........*.*.*.......**..****..........................
SJJU01007521.1/8313-8431                      GCCA-A--C---G-U---U----C-------A------U--------A-C--C------------AC--G--U-U--G---AA---------------A-A-C--A-------------------------------C----CG-G--------U-U-C-------UC--GUCC--------------------------
#=GR SJJU01007521.1/8313-8431              PP ****.*..*...*.*...*....*.......*......*........*.*..*............**..*..*.*..*...**...............*.*.*..*...............................*....**.*........*.*.*.......**..****..........................
JAAOEG010000556.1/4673723-4673605             GCCA-A--C---G-U---C----C-------A------U--------A-C--C------------AC--G--U-U--G---AA---------------C-A-C--A-------------------------------C----CG-G--------U-U-C-------UC--GUCC--------------------------
#=GR JAAOEG010000556.1/4673723-4673605     PP ****.*..*...*.*...*....*.......*......*........*.*..*............**..*..*.*..*...**...............*.*.*..*...............................*....**.*........*.*.*.......**..****..........................
LBMM01032663.1/247-129                        GCCA-A--C---G-A---C----C-------A------U--------A-C--C------------AC--A--A-U--G---AA---------------C-A-C--A-------------------------------C----CG-G--------U-U-C-------UC--GUCC--------------------------
#=GR LBMM01032663.1/247-129                PP ****.*..*...*.*...*....*.......*......*........*.*..*............**..*..*.*..*...**...............*.*.*..*...............................*....**.*........*.*.*.......**..****..........................
CM017566.1/5854114-5853996                    GUCU-A--C---G-G---C----C-------A------U--------A-U--C------------AC--G--U-U--G---AA---------------A-A-C--A-------------------------------C----CG-G--------U-U-C-------UC--GCCC--------------------------
#=GR CM017566.1/5854114-5853996            PP ****.*..*...*.*...*....*.......*......*........*.*..*............**..*..*.*..*...**...............*.*.*..*...............................*....**.*........*.*.*.......**..****..........................
CM022616.1/6795514-6795396                    GCCA-A--C---G-U---C----C-------A------U--------A-C--C------------AC--G--U-U--G---AA---------------U-A-C--A-------------------------------C----CG-G--------U-U-C-------UC--GUCC--------------------------
#=GR CM022616.1/6795514-6795396            PP ****.*..*...*.*...*....*.......*......*........*.*..*............**..*..*.*..*...**...............*.*.*..*...............................*....**.*........*.*.*.......**..****..........................
GL738148.1/200260-200142                      GACA-A--C---G-U---C----C-------A------U--------A-C--C------------AC--G--C-U--G---AA---------------A-G-C--A-------------------------------C----CA-G--------U-U-C-------UC--GUCC--------------------------
#=GR GL738148.1/200260-200142              PP ****.*..*...*.*...*....*.......*......*........*.*..*............**..*..*.*..*...**...............*.*.*..*...............................*....**.*........*.*.*.......**..****..........................
BDGG01000008.1/1103026-1103144                GCCU-G--C---G-A---C----C-------A------U--------A-C--C------------AC--G--U-A--G---AA---------------U-G-C--U-------------------------------C----CC-G--------A-U-C-------CC--GUUC--------------------------
#=GR BDGG01000008.1/1103026-1103144        PP ****.*..*...*.*...*....*.......*......*........*.*..*............**..*..*.*..*...**...............*.*.*..*...............................*....**.*........*.*.*.......**..****..........................
LJWW01001071.1/1059-941                       GUCU-A--C---G-G---C----C-------A------U--------A-C--C------------AC--C--G-G--G---AA---------------A-A-A--A-------------------------------C----CG-G--------U-U-C-------UC--GUCC--------------------------
#=GR LJWW01001071.1/1059-941               PP ****.*..*...*.*...*....*.......*......*........*.*..*............**..*..*.*..*...**...............*.*.*..*...............................*....**.*........*.*.*.......**..****..........................
CM000278.3/18652030-18652148                  GGCA-A--C---G-G---C----C-------A------U--------A-C--C------------AC--G--C-U--G---AA---------------U-A-C--A-------------------------------C----CA-G--------U-U-C-------UC--GUCU--------------------------
#=GR CM000278.3/18652030-18652148          PP ****.*..*...*.*...*....*.......*......*........*.*..*............**..*..*.*..*...**...............*.*.*..*...............................*....**.*........*.*.*.......**..****..........................
OENV01000145.1/410162-410280                  GCCA-A--C---G-U---C----C-------A------U--------A-C--C------------AU--G--U-U--G---AA---------------U-A-C--A-------------------------------C----CG-G--------U-U-C-------UC--GUCC--------------------------
#=GR OENV01000145.1/410162-410280          PP ****.*..*...*.*...*....*.......*......*........*.*..*............**..*..*.*..*...**...............*.*.*..*...............................*....**.*........*.*.*.......**..****..........................
JAAAKD010037250.1/303-185                     GCCA-A--C---G-U---C----C-------A------U--------A-C--C------------AC--G--U-U--G---AA---------------C-A-C--A-------------------------------C----CG-G--------U-U-C-------UC--GUCC--------------------------
#=GR JAAAKD010037250.1/303-185             PP ****.*..*...*.*...*....*.......*......*........*.*..*............**..*..*.*..*...**...............*.*.*..*...............................*....**.*........*.*.*.......**..****..........................
JAADYU010008438.1/973-1091                    GUCU-A--C---G-G---C----C-------A------U--------A-C--C------------AC--U--G-G--G---AA---------------A-A-A--A-------------------------------C----CG-G--------U-U-C-------UC--GUCC--------------------------
#=GR JAADYU010008438.1/973-1091            PP ****.*..*...*.*...*....*.......*......*........*.*..*............**..*..*.*..*...**...............*.*.*..*...............................*....**.*........*.*.*.......**..****..........................
CAACVG010003655.1/115110-115228               AGUA-A--C---G-A---C----C-------A------U--------A-C--C------------AC--G--C-U--G---AA---------------A-G-C--A-------------------------------C----CA-G--------U-U-C-------CC--GUCC--------------------------
#=GR CAACVG010003655.1/115110-115228       PP ****.*..*...*.*...*....*.......*......*........*.*..*............**..*..*.*..*...**...............*.*.*..*...............................*....**.*........*.*.*.......**..****..........................
QCYY01002523.1/19157-19275                    GCCA-A--C---G-A---U----C-------A------U--------A-C--C------------AC--G--U-U--G---AA---------------A-G-C--A-------------------------------C----CG-C--------U-U-C-------UC--GUCC--------------------------
#=GR QCYY01002523.1/19157-19275            PP ****.*..*...*.*...*....*.......*......*........*.*..*............**..*..*.*..*...**...............*.*.*..*...............................*....**.*........*.*.*.......**..****..........................
UYSU01011393.1/220-102                        GUCA-G--C---G-A---C----C-------A------U--------A-C--C------------AC--G--U-A--G---AA---------------A-G-C--A-------------------------------C----CG-G--------U-U-C-------UC--GUCC--------------------------
#=GR UYSU01011393.1/220-102                PP ****.*..*...*.*...*....*.......*......*........*.*..*............**..*..*.*..*...**...............*.*.*..*...............................*....**.*........*.*.*.......**..****..........................
CM008153.1/13317394-13317276                  GUCA-A--C---G-A---C----C-------A------U--------A-C--C------------AC--G--U-U--G---AA---------------A-A-C--A-------------------------------C----CG-G--------U-U-C-------UC--GUCC--------------------------
#=GR CM008153.1/13317394-13317276          PP ****.*..*...*.*...*....*.......*......*........*.*..*............**..*..*.*..*...**...............*.*.*..*...............................*....**.*........*.*.*.......**..****..........................
KZ320821.1/49844-49962                        GCCA-A--C---G-A---C----C-------A------U--------A-C--C------------AU--G--U-U--G---AA---------------C-A-C--A-------------------------------C----CG-G--------U-U-C-------UC--GUCC--------------------------
#=GR KZ320821.1/49844-49962                PP ****.*..*...*.*...*....*.......*......*........*.*..*............**..*..*.*..*...**...............*.*.*..*...............................*....**.*........*.*.*.......**..****..........................
PDGT01000016.1/6651375-6651493                GCCA-A--C---G-U---C----C-------A------U--------A-C--C------------AC--G--U-U--G---AA---------------C-A-C--A-------------------------------C----CG-G--------U-U-C-------UC--GUCC--------------------------
#=GR PDGT01000016.1/6651375-6651493        PP ****.*..*...*.*...*....*.......*......*........*.*..*............**..*..*.*..*...**...............*.*.*..*...............................*....**.*........*.*.*.......**..****..........................
KQ771140.1/22246-22364                        GCCA-A--C---G-A---C----C-------A------U--------A-C--C------------AC--G--A-A--G---AA---------------A-G-C--A-------------------------------C----UG-G--------U-U-C-------UC--GUCC--------------------------
#=GR KQ771140.1/22246-22364                PP ****.*..*...*.*...*....*.......*......*........*.*..*............**..*..*.*..*...**...............*.*.*..*...............................*....**.*........*.*.*.......**..****..........................
JAAAXY0100562762.1/348-230                    GCCA-A--C---G-G---C----C-------A------U--------A-C--C------------AC--G--U-U--G---AA---------------U-A-C--A-------------------------------C----CG-G--------U-U-C-------UC--GUCC--------------------------
#=GR JAAAXY0100562762.1/348-230            PP ****.*..*...*.*...*....*.......*......*........*.*..*............**..*..*.*..*...**...............*.*.*..*...............................*....**.*........*.*.*.......**..****..........................
JAAGUD0100407508.1/40-158                     GCCA-A--C---G-G---C----C-------A------U--------A-C--C------------AC--G--U-U--G---AA---------------U-A-C--A-------------------------------C----CG-G--------U-U-C-------UC--GUCC--------------------------
#=GR JAAGUD0100407508.1/40-158             PP ****.*..*...*.*...*....*.......*......*........*.*..*............**..*..*.*..*...**...............*.*.*..*...............................*....**.*........*.*.*.......**..****..........................
CABFVZ010000073.1/49716-49598                 GUCA-A--C---G-G---C----C-------A------U--------A-C--C------------AU--G--C-U--G---AA---------------A-A-C--A-------------------------------C----CG-G--------U-U-C-------UC--GUCC--------------------------
#=GR CABFVZ010000073.1/49716-49598         PP ****.*..*...*.*...*....*.......*......*........*.*..*............**..*..*.*..*...**...............*.*.*..*...............................*....**.*........*.*.*.......**..****..........................
CABFWB010001095.1/70103-69985                 GUCA-A--C---G-G---C----C-------A------U--------A-C--C------------AU--G--C-U--G---AA---------------A-A-C--A-------------------------------C----CG-G--------U-U-C-------UC--GUCC--------------------------
#=GR CABFWB010001095.1/70103-69985         PP ****.*..*...*.*...*....*.......*......*........*.*..*............**..*..*.*..*...**...............*.*.*..*...............................*....**.*........*.*.*.......**..****..........................
CABFWO010020043.1/835-717                     GUCA-A--C---G-G---C----C-------A------U--------A-C--C------------AU--G--C-U--G---AA---------------A-A-C--A-------------------------------C----CG-G--------U-U-C-------UC--GUCC--------------------------
#=GR CABFWO010020043.1/835-717             PP ****.*..*...*.*...*....*.......*......*........*.*..*............**..*..*.*..*...**...............*.*.*..*...............................*....**.*........*.*.*.......**..****..........................
SBLA01320071.1/672-554                        GUCU-A--C---G-G---C----C-------A------U--------A-U--C------------AC--G--U-U--G---AA---------------A-A-C--A-------------------------------C----CG-G--------U-U-C-------UC--GUCC--------------------------
#=GR SBLA01320071.1/672-554                PP ****.*..*...*.*...*....*.......*......*........*.*..*............**..*..*.*..*...**...............*.*.*..*...............................*....**.*........*.*.*.......**..****..........................
CM018525.1/42661421-42661303                  GUCU-A--C---G-G---C----C-------A------U--------A-U--C------------AC--G--U-U--G---AA---------------A-A-C--A-------------------------------C----CG-G--------U-U-C-------UC--GUCC--------------------------
#=GR CM018525.1/42661421-42661303          PP ****.*..*...*.*...*....*.......*......*........*.*..*............**..*..*.*..*...**...............*.*.*..*...............................*....**.*........*.*.*.......**..****..........................
VSFE01446458.1/681-563                        GUCA-A--C---G-G---C----C-------A------U--------A-C--C------------AC--G--U-U--G---AA---------------C-G-C--A-------------------------------C----CG-C--------U-U-C-------UC--AUCA--------------------------
#=GR VSFE01446458.1/681-563                PP ****.*..*...*.*...*....*.......*......*........*.*..*............**..*..*.*..*...**...............*.*.*..*...............................*....**.*........*.*.*.......**..****..........................
KZ625255.1/72974-72856                        GACA-A--C---G-G---C----C-------A------U--------A-C--C------------AU--G--U-U--G---AA---------------A-A-C--A-------------------------------C----CA-G--------U-U-C-------UC--GUCC--------------------------
#=GR KZ625255.1/72974-72856                PP ****.*..*...*.*...*....*.......*......*........*.*..*............**..*..*.*..*...**...............*.*.*..*...............................*....**.*........*.*.*.......**..****..........................
VTON01000026.1/897667-897549                  GCCA-A--C---G-A---C----C-------A------U--------A-C--C------------AU--G--C-U--G---AA---------------A-G-C--A-------------------------------C----CG-G--------U-U-C-------UC--GUCC--------------------------
#=GR VTON01000026.1/897667-897549          PP ****.*..*...*.*...*....*.......*......*........*.*..*............**..*..*.*..*...**...............*.*.*..*...............................*....**.*........*.*.*.......**..****..........................
JABVXV010001901.1/269-151                     GUCU-A--C---G-A---C----C-------A------U--------A-C--C------------AC--G--U-U--G---AA---------------A-G-C--A-------------------------------C----GA-C--------A-U-C-------UC--GUCC--------------------------
#=GR JABVXV010001901.1/269-151             PP ****.*..*...*.*...*....*.......*......*........*.*..*............**..*..*.*..*...**...............*.*.*..*...............................*....**.*........*.*.*.......**..****..........................
KZ229322.1/218-100                            GCCA-A--C---G-U---C----C-------A------U--------A-C--C------------AC--G--U-U--G---AA---------------A-A-C--A-------------------------------C----CG-G--------U-U-C-------UC--GUCC--------------------------
#=GR KZ229322.1/218-100                    PP ****.*..*...*.*...*....*.......*......*........*.*..*............**..*..*.*..*...**...............*.*.*..*...............................*....**.*........*.*.*.......**..****..........................
NCQO01078207.1/3197-3079                      GCCA-A--C---G-U---C----C-------A------U--------A-C--C------------AC--G--C-U--G---AA---------------U-G-C--A-------------------------------C----CG-G--------U-U-C-------UC--GUCC--------------------------
#=GR NCQO01078207.1/3197-3079              PP ****.*..*...*.*...*....*.......*......*........*.*..*............**..*..*.*..*...**...............*.*.*..*...............................*....**.*........*.*.*.......**..****..........................
LD689021.1/286873-286991                      GCCA-A--C---G-U---C----C-------A------U--------A-C--C------------AU--G--U-U--G---AA---------------U-A-C--A-------------------------------C----CG-G--------U-U-C-------UC--GUCC--------------------------
#=GR LD689021.1/286873-286991              PP ****.*..*...*.*...*....*.......*......*........*.*..*............**..*..*.*..*...**...............*.*.*..*...............................*....**.*........*.*.*.......**..****..........................
MRZY010022531.1/497-615                       GCCA-A--C---G-G---C----C-------A------U--------A-C--C------------AC--G--U-U--G---AG---------------A-A-C--A-------------------------------C----CG-C--------U-U-C-------UC--GUCC--------------------------
#=GR MRZY010022531.1/497-615               PP ****.*..*...*.*...*....*.......*......*........*.*..*............**..*..*.*..*...**...............*.*.*..*...............................*....**.*........*.*.*.......**..****..........................
JZLH01S0013682.1/14784-14666                  GCCU-A--C---G-A---C----C-------A------U--------A-C--C------------AC--G--U-U--G---AA---------------U-A-U--A-------------------------------C----CG-G--------U-U-C-------UC--GUCC--------------------------
#=GR JZLH01S0013682.1/14784-14666          PP ****.*..*...*.*...*....*.......*......*........*.*..*............**..*..*.*..*...**...............*.*.*..*...............................*....**.*........*.*.*.......**..****..........................
SSNU01004173.1/481-599                        GUUU-A--C---G-G---C----C-------A------U--------A-C--C------------AC--C--C-U--G---AA---------------C-A-C--G-------------------------------C----CC-G--------A-U-C-------UC--GUCU--------------------------
#=GR SSNU01004173.1/481-599                PP ****.*..*...*.*...*....*.......*......*........*.*..*............**..*..*.*..*...**...............*.*.*..*...............................*....**.*........*.*.*.......**..****..........................
UXSR01003326.1/913-795                        GUCA-G--C---G-A---C----C-------A------U--------A-C--C------------AC--G--U-A--G---AA---------------A-G-C--A-------------------------------C----CG-G--------U-U-C-------UC--GUCC--------------------------
#=GR UXSR01003326.1/913-795                PP ****.*..*...*.*...*....*.......*......*........*.*..*............**..*..*.*..*...**...............*.*.*..*...............................*....**.*........*.*.*.......**..****..........................
ADMH02000785.1/20034-20152                    GUCA-A--C---G-A---C----C-------A------U--------A-C--C------------AU--G--C-U--G---AA---------------A-A-C--A-------------------------------C----CG-G--------U-U-C-------UC--GUCC--------------------------
#=GR ADMH02000785.1/20034-20152            PP ****.*..*...*.*...*....*.......*......*........*.*..*............**..*..*.*..*...**...............*.*.*..*...............................*....**.*........*.*.*.......**..****..........................
DF978496.1/3670165-3670283                    GCCU-A--C---G-A---C----C-------A------U--------A-C--U------------AC--G--U-U--G---AA---------------U-A-C--A-------------------------------C----CG-G--------U-U-C-------UC--GUCC--------------------------
#=GR DF978496.1/3670165-3670283            PP ****.*..*...*.*...*....*.......*......*........*.*..*............**..*..*.*..*...**...............*.*.*..*...............................*....**.*........*.*.*.......**..****..........................
CM010865.1/35467-35349                        GGCA-A--C---G-U---C----C-------A------U--------A-C--C------------AC--A--U-U--G---AA---------------A-G-C--A-------------------------------C----CA-G--------U-U-C-------UC--GUCC--------------------------
#=GR CM010865.1/35467-35349                PP ****.*..*...*.*...*....*.......*......*........*.*..*............**..*..*.*..*...**...............*.*.*..*...............................*....**.*........*.*.*.......**..****..........................
JAAVLY010000827.1/48046530-48046648           GGCA-A--C---G-A---C----C-------A------U--------A-C--C------------AU--G--C-U--G---AA---------------A-A-C--A-------------------------------C----CA-G--------U-U-C-------CC--GUCC--------------------------
#=GR JAAVLY010000827.1/48046530-48046648   PP ****.*..*...*.*...*....*.......*......*........*.*..*............**..*..*.*..*...**...............*.*.*..*...............................*....**.*........*.*.*.......**..****..........................
MOOZ01000322.1/9353-9471                      GCCA-A--C---G-U---C----C-------A------U--------A-C--C------------AC--G--U-U--G---AA---------------U-A-C--A-------------------------------C----CG-G--------U-U-C-------UC--GUCC--------------------------
#=GR MOOZ01000322.1/9353-9471              PP ****.*..*...*.*...*....*.......*......*........*.*..*............**..*..*.*..*...**...............*.*.*..*...............................*....**.*........*.*.*.......**..****..........................
PUGI01312320.1/1631-1749                      GCCU-A--C---G-A---C----C-------A------U--------A-C--C------------AC--C--U-U--G---AA---------------U-G-A--A-------------------------------C----CG-G--------U-U-C-------UC--GUCC--------------------------
#=GR PUGI01312320.1/1631-1749              PP ****.*..*...*.*...*....*.......*......*........*.*..*............**..*..*.*..*...**...............*.*.*..*...............................*....**.*........*.*.*.......**..****..........................
UIGX01025101.1/974-1092                       GCCA-A--C---G-U---C----C-------A------U--------A-C--C------------AU--G--U-U--G---AA---------------U-A-C--A-------------------------------C----CG-G--------U-U-C-------UC--GUCC--------------------------
#=GR UIGX01025101.1/974-1092               PP ****.*..*...*.*...*....*.......*......*........*.*..*............**..*..*.*..*...**...............*.*.*..*...............................*....**.*........*.*.*.......**..****..........................
NJDC01003044.1/36460-36342                    GCCA-A--C---G-U---C----C-------A------U--------A-C--C------------AC--G--U-U--G---AA---------------U-A-C--A-------------------------------C----CG-G--------U-U-C-------UC--GUCC--------------------------
#=GR NJDC01003044.1/36460-36342            PP ****.*..*...*.*...*....*.......*......*........*.*..*............**..*..*.*..*...**...............*.*.*..*...............................*....**.*........*.*.*.......**..****..........................
CM019185.1/4792-4674                          GCCA-A--C---G-U---C----C-------A------U--------A-C--C------------AC--G--U-U--G---AA---------------U-A-C--A-------------------------------C----CG-G--------U-U-C-------UC--GUCC--------------------------
#=GR CM019185.1/4792-4674                  PP ****.*..*...*.*...*....*.......*......*........*.*..*............**..*..*.*..*...**...............*.*.*..*...............................*....**.*........*.*.*.......**..****..........................
FZQP02004490.1/143818-143936                  GCCA-A--C---G-U---C----C-------A------U--------A-C--C------------AC--G--U-U--G---AA---------------U-A-C--A-------------------------------C----CG-G--------U-U-C-------UC--GUCC--------------------------
#=GR FZQP02004490.1/143818-143936          PP ****.*..*...*.*...*....*.......*......*........*.*..*............**..*..*.*..*...**...............*.*.*..*...............................*....**.*........*.*.*.......**..****..........................
BHDV01060373.1/172292-172410                  GCCA-A--C---G-U---C----C-------A------U--------A-C--C------------AC--G--U-U--G---AA---------------A-A-C--A-------------------------------C----CG-G--------U-U-C-------UC--GUCC--------------------------
#=GR BHDV01060373.1/172292-172410          PP ****.*..*...*.*...*....*.......*......*........*.*..*............**..*..*.*..*...**...............*.*.*..*...............................*....**.*........*.*.*.......**..****..........................
RDRX01287842.1/406-288                        GUCA-A--U---G-G---C----C-------A------U--------A-C--C------------AU--G--C-U--G---AA---------------C-A-C--A-------------------------------C----UG-G--------U-U-C-------CC--AUCC--------------------------
#=GR RDRX01287842.1/406-288                PP ****.*..*...*.*...*....*.......*......*........*.*..*............**..*..*.*..*...**...............*.*.*..*...............................*....**.*........*.*.*.......**..****..........................
CM023249.1/39688982-39689100                  GCCA-A--C---G-A---C----C-------A------U--------A-C--C------------AU--G--U-U--G---AA---------------C-A-C--A-------------------------------C----CG-G--------U-U-C-------UC--GUCC--------------------------
#=GR CM023249.1/39688982-39689100          PP ****.*..*...*.*...*....*.......*......*........*.*..*............**..*..*.*..*...**...............*.*.*..*...............................*....**.*........*.*.*.......**..****..........................
AWGM01060983.1/716-598                        GCCA-A--C---G-U---U----C-------A------U--------A-U--C------------AC--G--U-U--G---AA---------------U-A-C--A-------------------------------C----CA-G--------U-U-C-------UC--GUCC--------------------------
#=GR AWGM01060983.1/716-598                PP ****.*..*...*.*...*....*.......*......*........*.*..*............**..*..*.*..*...**...............*.*.*..*...............................*....**.*........*.*.*.......**..****..........................
PRKT01001212.1/82367-82485                    GUCU-A--C---G-G---C----C-------A------C--------A-U--C------------AC--G--U-U--G---AA---------------A-G-C--A-------------------------------C----CG-G--------U-U-C-------UC--GUCC--------------------------
#=GR PRKT01001212.1/82367-82485            PP ****.*..*...*.*...*....*.......*......*........*.*..*............**..*..*.*..*...**...............*.*.*..*...............................*....**.*........*.*.*.......**..****..........................
LIAE01007035.1/84011-84129                    GCUU-A--C---G-G---C----C-------A------U--------A-C--C------------AC--G--C-U--G---AA---------------C-G-C--A-------------------------------C----GC-C--------A-U-C-------CC--GUCC--------------------------
#=GR LIAE01007035.1/84011-84129            PP ****.*..*...*.*...*....*.......*......*........*.*..*............**..*..*.*..*...**...............*.*.*..*...............................*....**.*........*.*.*.......**..****..........................
VCNE01000142.1/11948-11830                    GCCA-A--C---G-G---C----C-------A------U--------A-C--C------------AC--G--U-U--G---AA---------------C-A-C--A-------------------------------C----CA-G--------U-U-C-------UC--GUCC--------------------------
#=GR VCNE01000142.1/11948-11830            PP ****.*..*...*.*...*....*.......*......*........*.*..*............**..*..*.*..*...**...............*.*.*..*...............................*....**.*........*.*.*.......**..****..........................
QXJH01002195.1/14523-14641                    GUCU-A--C---G-G---C----C-------A------U--------A-C--C------------AC--G--U-U--G---AA---------------A-A-C--A-------------------------------C----CG-G--------U-U-C-------UC--GUCC--------------------------
#=GR QXJH01002195.1/14523-14641            PP ****.*..*...*.*...*....*.......*......*........*.*..*............**..*..*.*..*...**...............*.*.*..*...............................*....**.*........*.*.*.......**..****..........................
CAAKNF010000002.1/30000-30118                 GUCU-A--C---G-A---C----C-------A------U--------A-C--C------------AC--G--U-U--G---AA---------------A-G-C--A-------------------------------C----GA-C--------A-U-C-------UC--GUCC--------------------------
#=GR CAAKNF010000002.1/30000-30118         PP ****.*..*...*.*...*....*.......*......*........*.*..*............**..*..*.*..*...**...............*.*.*..*...............................*....**.*........*.*.*.......**..****..........................
HG738136.1/1654052-1653934                    GUCU-A--C---G-A---C----C-------A------U--------A-C--C------------AC--G--U-U--G---AA---------------A-G-C--A-------------------------------C----GA-C--------A-U-C-------UC--GUCC--------------------------
#=GR HG738136.1/1654052-1653934            PP ****.*..*...*.*...*....*.......*......*........*.*..*............**..*..*.*..*...**...............*.*.*..*...............................*....**.*........*.*.*.......**..****..........................
PQVD01000584.1/475-593                        GUCU-A--C---G-A---C----C-------A------U--------A-C--C------------AC--G--U-U--G---AA---------------A-G-C--A-------------------------------C----GA-C--------A-U-C-------UC--GUCC--------------------------
#=GR PQVD01000584.1/475-593                PP ****.*..*...*.*...*....*.......*......*........*.*..*............**..*..*.*..*...**...............*.*.*..*...............................*....**.*........*.*.*.......**..****..........................
SSBO01000008.1/4603874-4603756                GUCU-A--C---G-A---C----C-------A------U--------A-C--C------------AC--G--U-U--G---AA---------------A-G-C--A-------------------------------C----GA-C--------A-U-C-------UC--GUCC--------------------------
#=GR SSBO01000008.1/4603874-4603756        PP ****.*..*...*.*...*....*.......*......*........*.*..*............**..*..*.*..*...**...............*.*.*..*...............................*....**.*........*.*.*.......**..****..........................
SNRZ01000039.1/480401-480519                  GUCU-A--C---G-A---C----C-------A------U--------A-C--C------------AC--G--U-U--G---AA---------------A-G-C--A-------------------------------C----GA-C--------A-U-C-------UC--GUCC--------------------------
#=GR SNRZ01000039.1/480401-480519          PP ****.*..*...*.*...*....*.......*......*........*.*..*............**..*..*.*..*...**...............*.*.*..*...............................*....**.*........*.*.*.......**..****..........................
JAAVKF010000007.1/151245-151363               GUCU-A--C---G-A---C----C-------A------U--------A-C--C------------AC--G--U-U--G---AA---------------A-G-C--A-------------------------------C----GA-C--------A-U-C-------UC--GUCC--------------------------
#=GR JAAVKF010000007.1/151245-151363       PP ****.*..*...*.*...*....*.......*......*........*.*..*............**..*..*.*..*...**...............*.*.*..*...............................*....**.*........*.*.*.......**..****..........................
JABVXR010000170.1/93327-93209                 GUCU-A--C---G-A---C----C-------A------U--------A-C--C------------AC--G--U-U--G---AA---------------A-G-C--A-------------------------------C----GA-C--------A-U-C-------UC--GUCC--------------------------
#=GR JABVXR010000170.1/93327-93209         PP ****.*..*...*.*...*....*.......*......*........*.*..*............**..*..*.*..*...**...............*.*.*..*...............................*....**.*........*.*.*.......**..****..........................
UXGC01004253.1/6283-6401                      GUCA-A--C---G-G---C----C-------A------U--------C-U--C------------AC--G--C-U--G---AA---------------A-G-C--A-------------------------------C----CG-G--------U-U-C-------UC--GUCC--------------------------
#=GR UXGC01004253.1/6283-6401              PP ****.*..*...*.*...*....*.......*......*........*.*..*............**..*..*.*..*...**...............*.*.*..*...............................*....**.*........*.*.*.......**..****..........................
KZ624912.1/104855-104737                      GGCA-A--C---G-G---C----C-------A------U--------A-C--C------------AU--G--C-U--G---AA---------------U-G-C--A-------------------------------C----CG-G--------U-U-C-------UC--GUCC--------------------------
#=GR KZ624912.1/104855-104737              PP ****.*..*...*.*...*....*.......*......*........*.*..*............**..*..*.*..*...**...............*.*.*..*...............................*....**.*........*.*.*.......**..****..........................
CM014283.1/5049449-5049567                    GCCA-A--C---G-A---C----C-------A------U--------A-C--C------------AC--G--U-U--G---AA---------------U-A-C--A-------------------------------C----CA-G--------U-U-C-------UC--GUCC--------------------------
#=GR CM014283.1/5049449-5049567            PP ****.*..*...*.*...*....*.......*......*........*.*..*............**..*..*.*..*...**...............*.*.*..*...............................*....**.*........*.*.*.......**..****..........................
CM017798.1/3301785-3301903                    GCCA-A--C---G-A---C----C-------A------U--------A-C--C------------AC--G--U-U--G---AA---------------U-A-C--A-------------------------------C----CA-G--------U-U-C-------UC--GUCC--------------------------
#=GR CM017798.1/3301785-3301903            PP ****.*..*...*.*...*....*.......*......*........*.*..*............**..*..*.*..*...**...............*.*.*..*...............................*....**.*........*.*.*.......**..****..........................
JXPH01087981.1/696-578                        GUCA-A--C---G-A---C----C-------A------U--------A-C--C------------AU--G--U-U--G---AA---------------A-A-C--A-------------------------------C----CG-G--------U-U-C-------UC--GUCC--------------------------
#=GR JXPH01087981.1/696-578                PP ****.*..*...*.*...*....*.......*......*........*.*..*............**..*..*.*..*...**...............*.*.*..*...............................*....**.*........*.*.*.......**..****..........................
HE601625.1/8722419-8722301                    GCCG-G--C---G-A---C----C-------A------U--------A-C--C------------AC--G--U-U--G---AA---------------A-G-C--A-------------------------------C----CG-G--------U-U-C-------UC--GUCC--------------------------
#=GR HE601625.1/8722419-8722301            PP ****.*..*...*.*...*....*.......*......*........*.*..*............**..*..*.*..*...**...............*.*.*..*...............................*....**.*........*.*.*.......**..****..........................
CABG01000243.1/3681-3799                      GCCG-G--C---G-A---C----C-------A------U--------A-C--C------------AC--G--U-U--G---AA---------------A-G-C--A-------------------------------C----CG-G--------U-U-C-------UC--GUCC--------------------------
#=GR CABG01000243.1/3681-3799              PP ****.*..*...*.*...*....*.......*......*........*.*..*............**..*..*.*..*...**...............*.*.*..*...............................*....**.*........*.*.*.......**..****..........................
UZAL01004907.1/2823-2941                      GCCG-G--C---G-A---C----C-------A------U--------A-C--C------------AC--G--U-U--G---AA---------------A-G-C--A-------------------------------C----CG-G--------U-U-C-------UC--GUCC--------------------------
#=GR UZAL01004907.1/2823-2941              PP ****.*..*...*.*...*....*.......*......*........*.*..*............**..*..*.*..*...**...............*.*.*..*...............................*....**.*........*.*.*.......**..****..........................
UZAI01004158.1/14530-14648                    GCCG-G--C---G-A---C----C-------A------U--------A-C--C------------AC--G--U-U--G---AA---------------A-G-C--A-------------------------------C----CG-G--------U-U-C-------UC--GUCC--------------------------
#=GR UZAI01004158.1/14530-14648            PP ****.*..*...*.*...*....*.......*......*........*.*..*............**..*..*.*..*...**...............*.*.*..*...............................*....**.*........*.*.*.......**..****..........................
PTLT01000527.1/786941-786823                  GCUU-A--C---G-A---C----C-------A------U--------A-C--C------------AC--G--U-U--G---AA---------------A-G-C--A-------------------------------C----GC-C--------A-U-C-------CC--AUCC--------------------------
#=GR PTLT01000527.1/786941-786823          PP ****.*..*...*.*...*....*.......*......*........*.*..*............**..*..*.*..*...**...............*.*.*..*...............................*....**.*........*.*.*.......**..****..........................
QQSS01008617.1/8705-8587                      GCUG-U--C---G-G---C----C-------A------U--------A-C--U------------AA--G--C-U--G---AA---------------U-G-C--A-------------------------------C----CG-G--------A-A-C-------CC--AUUC--------------------------
#=GR QQSS01008617.1/8705-8587              PP ****.*..*...*.*...*....*.......*......*........*.*..*............**..*..*.*..*...**...............*.*.*..*...............................*....**.*........*.*.*.......**..****..........................
LN483382.1/346584-346702                      GUCA-A--C---G-A---U----C-------A------U--------A-C--C------------AU--G--C-U--G---AA---------------A-A-C--A-------------------------------C----CG-G--------U-U-C-------UC--GUCC--------------------------
#=GR LN483382.1/346584-346702              PP ****.*..*...*.*...*....*.......*......*........*.*..*............**..*..*.*..*...**...............*.*.*..*...............................*....**.*........*.*.*.......**..****..........................
SRIE01007888.1/1468329-1468211                GCUU-A--C---G-G---C----C-------A------U--------A-U--C------------AC--G--U-U--G---AA---------------A-A-C--A-------------------------------C----CG-G--------U-U-C-------UC--GUCC--------------------------
#=GR SRIE01007888.1/1468329-1468211        PP ****.*..*...*.*...*....*.......*......*........*.*..*............**..*..*.*..*...**...............*.*.*..*...............................*....**.*........*.*.*.......**..****..........................
CP045897.1/547025-546907                      GGCA-A--C---G-G---C----C-------A------U--------A-U--C------------AU--G--U-U--G---AA---------------A-A-C--A-------------------------------C----CA-G--------U-U-C-------UC--GUCC--------------------------
#=GR CP045897.1/547025-546907              PP ****.*..*...*.*...*....*.......*......*........*.*..*............**..*..*.*..*...**...............*.*.*..*...............................*....**.*........*.*.*.......**..****..........................
WOFM01000486.1/735592-735474                  GUCA-A--C---G-G---C----C-------A------U--------A-C--C------------AU--G--C-U--G---AA---------------C-G-C--A-------------------------------C----CG-G--------U-U-C-------UC--GUCC--------------------------
#=GR WOFM01000486.1/735592-735474          PP ****.*..*...*.*...*....*.......*......*........*.*..*............**..*..*.*..*...**...............*.*.*..*...............................*....**.*........*.*.*.......**..****..........................
KZ308104.1/1344564-1344682                    GGCA-A--C---G-G---C----C-------A------U--------A-C--C------------AC--A--G-U--G---AA---------------U-G-U--A-------------------------------C----CG-G--------U-U-C-------UC--GUCU--------------------------
#=GR KZ308104.1/1344564-1344682            PP ****.*..*...*.*...*....*.......*......*........*.*..*............**..*..*.*..*...**...............*.*.*..*...............................*....**.*........*.*.*.......**..****..........................
CM000356.1/13924523-13924405                  GUCA-A--C---G-A---C----C-------A------U--------A-C--C------------AU--G--U-U--G---AA---------------A-A-C--A-------------------------------C----CG-G--------U-U-C-------UC--GUCC--------------------------
#=GR CM000356.1/13924523-13924405          PP ****.*..*...*.*...*....*.......*......*........*.*..*............**..*..*.*..*...**...............*.*.*..*...............................*....**.*........*.*.*.......**..****..........................
KB670032.1/5545-5427                          GUCA-A--C---G-A---C----C-------A------U--------A-C--C------------AU--G--U-U--G---AA---------------A-A-C--A-------------------------------C----CG-G--------U-U-C-------UC--GUCC--------------------------
#=GR KB670032.1/5545-5427                  PP ****.*..*...*.*...*....*.......*......*........*.*..*............**..*..*.*..*...**...............*.*.*..*...............................*....**.*........*.*.*.......**..****..........................
KI915042.1/10074559-10074677                  GUCA-A--C---G-A---C----C-------A------U--------A-C--C------------AU--G--U-U--G---AA---------------A-A-C--A-------------------------------C----CG-G--------U-U-C-------UC--GUCC--------------------------
#=GR KI915042.1/10074559-10074677          PP ****.*..*...*.*...*....*.......*......*........*.*..*............**..*..*.*..*...**...............*.*.*..*...............................*....**.*........*.*.*.......**..****..........................
KI915313.1/160-42                             GUCA-A--C---G-A---C----C-------A------U--------A-C--C------------AU--G--U-U--G---AA---------------A-A-C--A-------------------------------C----CG-G--------U-U-C-------UC--GUCC--------------------------
#=GR KI915313.1/160-42                     PP ****.*..*...*.*...*....*.......*......*........*.*..*............**..*..*.*..*...**...............*.*.*..*...............................*....**.*........*.*.*.......**..****..........................
SIXB01001408.1/41112-41230                    GUCA-A--C---G-A---C----C-------A------U--------A-C--C------------AU--G--U-U--G---AA---------------A-A-C--A-------------------------------C----CG-G--------U-U-C-------UC--GUCC--------------------------
#=GR SIXB01001408.1/41112-41230            PP ****.*..*...*.*...*....*.......*......*........*.*..*............**..*..*.*..*...**...............*.*.*..*...............................*....**.*........*.*.*.......**..****..........................
MIEF01002622.1/146-264                        GCCA-G--C---G-A---C----C-------A------U--------A-C--C------------AC--G--U-A--G---AA---------------A-G-C--A-------------------------------C----CG-G--------U-U-C-------UC--GUCC--------------------------
#=GR MIEF01002622.1/146-264                PP ****.*..*...*.*...*....*.......*......*........*.*..*............**..*..*.*..*...**...............*.*.*..*...............................*....**.*........*.*.*.......**..****..........................
CM022547.1/6030240-6030122                    GCCA-A--C---G-U---C----C-------A------U--------A-C--C------------AC--G--U-U--G---AA---------------A-A-C--A-------------------------------C----CG-G--------U-U-C-------UC--GUCC--------------------------
#=GR CM022547.1/6030240-6030122            PP ****.*..*...*.*...*....*.......*......*........*.*..*............**..*..*.*..*...**...............*.*.*..*...............................*....**.*........*.*.*.......**..****..........................
GL016417.1/9888-9770                          GCCU-A--C---G-G---C----C-------A------U--------A-C--C------------AC--G--U-A--G---AA---------------U-G-C--A-------------------------------C----CG-G--------U-U-C-------UC--GUCC--------------------------
#=GR GL016417.1/9888-9770                  PP ****.*..*...*.*...*....*.......*......*........*.*..*............**..*..*.*..*...**...............*.*.*..*...............................*....**.*........*.*.*.......**..****..........................
JAAAKE010007324.1/113433713-113433831         ACCA-A--C---A-G---U----C-------A------U--------A-C--C------------AU--G--U-U--G---GG---------------U-G-C--A-------------------------------C----CG-G--------U-U-C-------UC--GUCU--------------------------
#=GR JAAAKE010007324.1/113433713-113433831 PP ****.*..*...*.*...*....*.......*......*........*.*..*............**..*..*.*..*...**...............*.*.*..*...............................*....**.*........*.*.*.......**..****..........................
JAAAQI010019792.1/529-647                     GUCU-A--C---G-A---C----C-------A------C--------A-C--C------------AC--C--G-G--G---AA---------------A-A-A--A-------------------------------C----CG-G--------U-U-C-------UC--GUCC--------------------------
#=GR JAAAQI010019792.1/529-647             PP ****.*..*...*.*...*....*.......*......*........*.*..*............**..*..*.*..*...**...............*.*.*..*...............................*....**.*........*.*.*.......**..****..........................
WNWK01009295.1/65945-65827                    GUCA-A--C---G-G---C----C-------A------U--------A-C--C------------AC--G--U-U--G---AA---------------C-G-C--A-------------------------------C----CG-C--------U-U-C-------UC--GUCC--------------------------
#=GR WNWK01009295.1/65945-65827            PP ****.*..*...*.*...*....*.......*......*........*.*..*............**..*..*.*..*...**...............*.*.*..*...............................*....**.*........*.*.*.......**..****..........................
CM012072.1/6659333-6659215                    GUCA-A--C---G-A---C----C-------A------U--------A-C--C------------AU--G--U-U--G---AA---------------C-A-C--A-------------------------------C----CG-G--------U-U-C-------UC--GUCC--------------------------
#=GR CM012072.1/6659333-6659215            PP ****.*..*...*.*...*....*.......*......*........*.*..*............**..*..*.*..*...**...............*.*.*..*...............................*....**.*........*.*.*.......**..****..........................
NMRB01002438.1/69227-69109                    GUCU-A--C---G-A---C----C-------A------U--------A-U--C------------AC--G--U-U--G---AA---------------A-A-C--A-------------------------------C----CG-G--------U-U-C-------UC--GUCC--------------------------
#=GR NMRB01002438.1/69227-69109            PP ****.*..*...*.*...*....*.......*......*........*.*..*............**..*..*.*..*...**...............*.*.*..*...............................*....**.*........*.*.*.......**..****..........................
JXPG01045518.1/3885-4003                      GUCA-A--C---G-A---C----C-------A------U--------A-C--C------------AC--A--A-U--G---AA---------------C-A-C--A-------------------------------C----CG-G--------U-U-C-------UC--GUCC--------------------------
#=GR JXPG01045518.1/3885-4003              PP ****.*..*...*.*...*....*.......*......*........*.*..*............**..*..*.*..*...**...............*.*.*..*...............................*....**.*........*.*.*.......**..****..........................
JH668284.1/1322547-1322665                    GCCA-A--C---G-U---C----C-------A------U--------A-C--C------------AC--G--U-U--G---AA---------------A-G-C--A-------------------------------C----CG-G--------U-U-C-------UC--GUCC--------------------------
#=GR JH668284.1/1322547-1322665            PP ****.*..*...*.*...*....*.......*......*........*.*..*............**..*..*.*..*...**...............*.*.*..*...............................*....**.*........*.*.*.......**..****..........................
CADEPI010000103.1/178582-178464               GCCU-A--C---G-A---C----C-------A------U--------A-U--C------------AC--G--U-U--G---AA---------------A-G-C--A-------------------------------C----CG-G--------U-U-C-------UC--GUCC--------------------------
#=GR CADEPI010000103.1/178582-178464       PP ****.*..*...*.*...*....*.......*......*........*.*..*............**..*..*.*..*...**...............*.*.*..*...............................*....**.*........*.*.*.......**..****..........................
KQ417497.1/424779-424897                      GCUU-A--C---G-G---C----C-------A------U--------A-U--C------------AU--G--U-U--G---AA---------------A-G-C--A-------------------------------C----CG-G--------U-U-C-------UC--GUCC--------------------------
#=GR KQ417497.1/424779-424897              PP ****.*..*...*.*...*....*.......*......*........*.*..*............**..*..*.*..*...**...............*.*.*..*...............................*....**.*........*.*.*.......**..****..........................
WYDF01011185.1/10-128                         GCCA-A--C---G-G---C----C-------A------U--------A-C--U------------AC--G--U-U--G---AA---------------U-A-C--A-------------------------------C----CG-G--------U-U-C-------UC--GUCC--------------------------
#=GR WYDF01011185.1/10-128                 PP ****.*..*...*.*...*....*.......*......*........*.*..*............**..*..*.*..*...**...............*.*.*..*...............................*....**.*........*.*.*.......**..****..........................
JAAAYG010007778.1/47541014-47541132           GCCA-A--C---G-G---C----C-------A------U--------A-C--C------------AC--G--U-U--G---AA---------------C-A-C--A-------------------------------C----CA-G--------U-U-C-------UC--GUCC--------------------------
#=GR JAAAYG010007778.1/47541014-47541132   PP ****.*..*...*.*...*....*.......*......*........*.*..*............**..*..*.*..*...**...............*.*.*..*...............................*....**.*........*.*.*.......**..****..........................
LBFL01032422.1/1099-981                       GCCU-G--C---G-A---C----C-------A------U--------A-C--C------------AC--G--C-U--G---AA---------------U-A-C--A-------------------------------C----CG-G--------U-U-C-------UC--GUCC--------------------------
#=GR LBFL01032422.1/1099-981               PP ****.*..*...*.*...*....*.......*......*........*.*..*............**..*..*.*..*...**...............*.*.*..*...............................*....**.*........*.*.*.......**..****..........................
WSYP01000011.1/1334651-1334769                GAUA-A--C---G-A---C----C-------A------U--------A-U--C------------AC--G--A-U--G---AA---------------A-A-U--A-------------------------------C----CA-G--------U-U-C-------UC--GUCC--------------------------
#=GR WSYP01000011.1/1334651-1334769        PP ****.*..*...*.*...*....*.......*......*........*.*..*............**..*..*.*..*...**...............*.*.*..*...............................*....**.*........*.*.*.......**..****..........................
WACJ01000021.1/2197992-2198110                GCCA-A--C---G-A---C----C-------A------U--------A-C--C------------AC--G--U-U--G---AA---------------A-G-C--A-------------------------------C----CG-G--------U-U-C-------UC--GUCC--------------------------
#=GR WACJ01000021.1/2197992-2198110        PP ****.*..*...*.*...*....*.......*......*........*.*..*............**..*..*.*..*...**...............*.*.*..*...............................*....**.*........*.*.*.......**..****..........................
QLNU01054526.1/10728-10610                    GUCA-A--C---G-G---C----C-------A------U--------A-C--C------------AU--G--C-U--G---AA---------------A-A-C--A-------------------------------C----CG-G--------U-U-C-------UC--GUCC--------------------------
#=GR QLNU01054526.1/10728-10610            PP ****.*..*...*.*...*....*.......*......*........*.*..*............**..*..*.*..*...**...............*.*.*..*...............................*....**.*........*.*.*.......**..****..........................
HG428821.1/168439-168557                      GUCA-A--C---G-A---C----C-------A------U--------A-U--C------------AC--G--U-U--G---AA---------------A-A-C--A-------------------------------C----CG-G--------U-U-C-------UC--GUCC--------------------------
#=GR HG428821.1/168439-168557              PP ****.*..*...*.*...*....*.......*......*........*.*..*............**..*..*.*..*...**...............*.*.*..*...............................*....**.*........*.*.*.......**..****..........................
LR215994.1/1195451-1195333                    GUCA-G--C---G-A---C----C-------A------U--------A-C--C------------AC--G--U-A--G---AA---------------A-G-C--A-------------------------------C----CG-G--------U-U-C-------UC--GUCC--------------------------
#=GR LR215994.1/1195451-1195333            PP ****.*..*...*.*...*....*.......*......*........*.*..*............**..*..*.*..*...**...............*.*.*..*...............................*....**.*........*.*.*.......**..****..........................
LUCM01002908.1/57587-57469                    GGAC-G--C---G-A---C----C-------A------U--------A-C--C------------AC--G--U-U--G---GA---------------A-A-C--A-------------------------------C----CG-G--------U-U-C-------UC--GUCC--------------------------
#=GR LUCM01002908.1/57587-57469            PP ****.*..*...*.*...*....*.......*......*........*.*..*............**..*..*.*..*...**...............*.*.*..*...............................*....**.*........*.*.*.......**..****..........................
LXJY01000089.1/710-592                        GCCA-A--C---G-A---C----C-------A------U--------A-C--C------------AC--G--U-U--G---AA---------------U-A-C--A-------------------------------C----CA-G--------U-U-C-------UC--GUCC--------------------------
#=GR LXJY01000089.1/710-592                PP ****.*..*...*.*...*....*.......*......*........*.*..*............**..*..*.*..*...**...............*.*.*..*...............................*....**.*........*.*.*.......**..****..........................
QEWZ01000322.1/573058-572940                  GCCA-A--C---G-A---C----C-------A------U--------A-C--C------------AC--G--U-U--G---AA---------------U-A-C--A-------------------------------C----CA-G--------U-U-C-------UC--GUCC--------------------------
#=GR QEWZ01000322.1/573058-572940          PP ****.*..*...*.*...*....*.......*......*........*.*..*............**..*..*.*..*...**...............*.*.*..*...............................*....**.*........*.*.*.......**..****..........................
CM016664.1/45251118-45251000                  GCCA-A--C---G-A---C----C-------A------U--------A-C--C------------AC--G--U-U--G---AA---------------U-A-C--A-------------------------------C----CA-G--------U-U-C-------UC--GUCC--------------------------
#=GR CM016664.1/45251118-45251000          PP ****.*..*...*.*...*....*.......*......*........*.*..*............**..*..*.*..*...**...............*.*.*..*...............................*....**.*........*.*.*.......**..****..........................
PVMI01054660.1/2617-2499                      GCCA-A--C---G-A---C----C-------A------U--------A-C--C------------AC--G--U-U--G---AA---------------U-A-C--A-------------------------------C----CA-G--------U-U-C-------UC--GUCC--------------------------
#=GR PVMI01054660.1/2617-2499              PP ****.*..*...*.*...*....*.......*......*........*.*..*............**..*..*.*..*...**...............*.*.*..*...............................*....**.*........*.*.*.......**..****..........................
LVVW010055370.1/77-195                        GUCA-A--C---G-G---C----C-------A------U--------A-C--C------------AU--G--U-U--G---AU---------------C-A-C--A-------------------------------C----CG-G--------U-U-C-------UC--GUCC--------------------------
#=GR LVVW010055370.1/77-195                PP ****.*..*...*.*...*....*.......*......*........*.*..*............**..*..*.*..*...**...............*.*.*..*...............................*....**.*........*.*.*.......**..****..........................
JAAEAF010001437.1/6377-6259                   GCCA-A--C---G-G---C----C-------A------U--------A-C--C------------AC--G--U-U--G---AA---------------U-A-C--A-------------------------------C----CG-G--------U-U-C-------UC--GUCC--------------------------
#=GR JAAEAF010001437.1/6377-6259           PP ****.*..*...*.*...*....*.......*......*........*.*..*............**..*..*.*..*...**...............*.*.*..*...............................*....**.*........*.*.*.......**..****..........................
KQ464422.1/237774-237892                      GUUA-A--C---G-G---C----C-------A------U--------A-U--C------------AU--G--C-U--G---AA---------------C-G-C--A-------------------------------C----UG-G--------U-U-C-------UC--GUCU--------------------------
#=GR KQ464422.1/237774-237892              PP ****.*..*...*.*...*....*.......*......*........*.*..*............**..*..*.*..*...**...............*.*.*..*...............................*....**.*........*.*.*.......**..****..........................
UYRR01031919.1/628-510                        GCUU-A--C---G-G---C----C-------A------U--------A-C--C------------AC--G--U-U--G---AA---------------A-G-C--A-------------------------------C----GA-C--------A-U-C-------CC--GUCC--------------------------
#=GR UYRR01031919.1/628-510                PP ****.*..*...*.*...*....*.......*......*........*.*..*............**..*..*.*..*...**...............*.*.*..*...............................*....**.*........*.*.*.......**..****..........................
WINE01034030.1/867-749                        AGGU-G--C---G-A---U----C-------A------U--------A-C--C------------AG--C--A-C--U---AA---------------U-G-C--A-------------------------------C----CG-G--------A-U-C-------CC--AUCA--------------------------
#=GR WINE01034030.1/867-749                PP ****.*..*...*.*...*....*.......*......*........*.*..*............**..*..*.*..*...**...............*.*.*..*...............................*....**.*........*.*.*.......**..****..........................
HG806827.1/11798-11680                        GCCU-A--C---G-A---U----C-------A------U--------A-C--U------------AC--G--U-U--G---AA---------------A-G-C--A-------------------------------C----CG-C--------A-U-C-------CC--AUCA--------------------------
#=GR HG806827.1/11798-11680                PP ****.*..*...*.*...*....*.......*......*........*.*..*............**..*..*.*..*...**...............*.*.*..*...............................*....**.*........*.*.*.......**..****..........................
CM009919.1/5341390-5341272                    GGCA-A--C---G-G---C----C-------A------U--------A-C--C------------AC--G--U-U--G---AA---------------A-G-C--A-------------------------------C----CG-G--------U-U-C-------UC--GUCC--------------------------
#=GR CM009919.1/5341390-5341272            PP ****.*..*...*.*...*....*.......*......*........*.*..*............**..*..*.*..*...**...............*.*.*..*...............................*....**.*........*.*.*.......**..****..........................
SSWZ01000182.1/268343-268461                  GGCA-A--C---G-G---C----C-------A------U--------A-C--C------------AC--G--U-U--G---AA---------------A-G-C--A-------------------------------C----CG-G--------U-U-C-------UC--GUCC--------------------------
#=GR SSWZ01000182.1/268343-268461          PP ****.*..*...*.*...*....*.......*......*........*.*..*............**..*..*.*..*...**...............*.*.*..*...............................*....**.*........*.*.*.......**..****..........................
RQOL01000265.1/10646-10764                    GCCU-A--C---G-A---C----C-------A------U--------A-C--C------------AC--C--A-U--G---AA---------------U-A-U--A-------------------------------C----CG-G--------U-U-C-------UC--GUCU--------------------------
#=GR RQOL01000265.1/10646-10764            PP ****.*..*...*.*...*....*.......*......*........*.*..*............**..*..*.*..*...**...............*.*.*..*...............................*....**.*........*.*.*.......**..****..........................
JAAIXI010000222.1/6268304-6268186             GCCA-A--C---G-U---C----C-------A------U--------A-C--C------------AC--G--U-U--G---AA---------------C-A-C--A-------------------------------C----CG-G--------U-U-C-------UC--GUCC--------------------------
#=GR JAAIXI010000222.1/6268304-6268186     PP ****.*..*...*.*...*....*.......*......*........*.*..*............**..*..*.*..*...**...............*.*.*..*...............................*....**.*........*.*.*.......**..****..........................
NKDA01000004.1/266685-266567                  GUCA-A--C---G-G---C----C-------A------U--------A-C--C------------AC--G--U-A--G---AA---------------A-G-U--A-------------------------------C----CC-G--------G-U-C-------CC--GUCA--------------------------
#=GR NKDA01000004.1/266685-266567          PP ****.*..*...*.*...*....*.......*......*........*.*..*............**..*..*.*..*...**...............*.*.*..*...............................*....**.*........*.*.*.......**..****..........................
UCOH01011231.1/81080-81198                    GAGU-A--C---G-A---C----C-------A------U--------A-C--C------------AC--U--U-U--G---AA---------------A-A-C--A-------------------------------C----AA-G--------U-U-C-------UC--GUCC--------------------------
#=GR UCOH01011231.1/81080-81198            PP ****.*..*...*.*...*....*.......*......*........*.*..*............**..*..*.*..*...**...............*.*.*..*...............................*....**.*........*.*.*.......**..****..........................
KZ827719.1/234426-234308                      GCCA-A--C---G-G---C----C-------A------U--------A-C--C------------AC--G--U-U--G---AA---------------U-A-U--A-------------------------------C----CG-G--------U-U-C-------UC--GUCC--------------------------
#=GR KZ827719.1/234426-234308              PP ****.*..*...*.*...*....*.......*......*........*.*..*............**..*..*.*..*...**...............*.*.*..*...............................*....**.*........*.*.*.......**..****..........................
NNSW01000048.1/4445405-4445287                GUCC-A--C---G-A---C----C-------A------U--------A-C--U------------AA--U--C-U--G---GA---------------U-U-C--A-------------------------------C----CC-G--------A-U-C-------UC--GUUC--------------------------
#=GR NNSW01000048.1/4445405-4445287        PP ****.*..*...*.*...*....*.......*......*........*.*..*............**..*..*.*..*...**...............*.*.*..*...............................*....**.*........*.*.*.......**..****..........................
LN902846.1/441-323                            GCCA-G--C---G-A---C----C-------A------U--------A-C--C------------AC--G--U-A--G---AA---------------A-G-C--A-------------------------------C----CG-G--------U-U-C-------UC--GUCC--------------------------
#=GR LN902846.1/441-323                    PP ****.*..*...*.*...*....*.......*......*........*.*..*............**..*..*.*..*...**...............*.*.*..*...............................*....**.*........*.*.*.......**..****..........................
LWMJ02000360.1/69302-69420                    GCCA-G--C---G-A---C----C-------A------U--------A-C--C------------AC--G--U-A--G---AA---------------A-G-C--A-------------------------------C----CG-G--------U-U-C-------UC--GUCC--------------------------
#=GR LWMJ02000360.1/69302-69420            PP ****.*..*...*.*...*....*.......*......*........*.*..*............**..*..*.*..*...**...............*.*.*..*...............................*....**.*........*.*.*.......**..****..........................
LWMK02000527.1/16823-16705                    GCCA-G--C---G-A---C----C-------A------U--------A-C--C------------AC--G--U-A--G---AA---------------A-G-C--A-------------------------------C----CG-G--------U-U-C-------UC--GUCC--------------------------
#=GR LWMK02000527.1/16823-16705            PP ****.*..*...*.*...*....*.......*......*........*.*..*............**..*..*.*..*...**...............*.*.*..*...............................*....**.*........*.*.*.......**..****..........................
CM010316.2/830213-830095                      GCCA-G--C---G-A---C----C-------A------U--------A-C--C------------AC--G--U-A--G---AA---------------A-G-C--A-------------------------------C----CG-G--------U-U-C-------UC--GUCC--------------------------
#=GR CM010316.2/830213-830095              PP ****.*..*...*.*...*....*.......*......*........*.*..*............**..*..*.*..*...**...............*.*.*..*...............................*....**.*........*.*.*.......**..****..........................
CABFON010000624.1/7504-7386                   GCCA-G--C---G-A---C----C-------A------U--------A-C--C------------AC--G--U-A--G---AA---------------A-G-C--A-------------------------------C----CG-G--------U-U-C-------UC--GUCC--------------------------
#=GR CABFON010000624.1/7504-7386           PP ****.*..*...*.*...*....*.......*......*........*.*..*............**..*..*.*..*...**...............*.*.*..*...............................*....**.*........*.*.*.......**..****..........................
MEIZ01000001.1/2488174-2488292                GUUU-A--C---G-A---C----C-------A------U--------A-C--C------------AC--G--U-U--G---AA---------------A-G-C--A-------------------------------C----GC-C--------A-U-C-------CC--GUCC--------------------------
#=GR MEIZ01000001.1/2488174-2488292        PP ****.*..*...*.*...*....*.......*......*........*.*..*............**..*..*.*..*...**...............*.*.*..*...............................*....**.*........*.*.*.......**..****..........................
MTYJ01000388.1/13093-13211                    GCCU-G--C---G-A---C----C-------A------U--------A-C--C------------AC--G--U-A--G---AA---------------U-G-C--U-------------------------------C----CC-G--------A-U-C-------CC--GUUC--------------------------
#=GR MTYJ01000388.1/13093-13211            PP ****.*..*...*.*...*....*.......*......*........*.*..*............**..*..*.*..*...**...............*.*.*..*...............................*....**.*........*.*.*.......**..****..........................
JAAAKC010077446.1/15075086-15075204           AGCA-A--G---G-A---C----C-------A------U--------A-C--C------------AC--U--A-C--G---AA---------------U-G-C--A-------------------------------C----CA-G--------U-U-C-------UC--GUCC--------------------------
#=GR JAAAKC010077446.1/15075086-15075204   PP ****.*..*...*.*...*....*.......*......*........*.*..*............**..*..*.*..*...**...............*.*.*..*...............................*....**.*........*.*.*.......**..****..........................
QANH01000145.1/300827-300945                  GUCA-A--C---G-A---U----C-------A------U--------A-C--C------------AC--G--C-U--G---AA---------------A-A-C--A-------------------------------C----CA-G--------U-U-C-------UC--GUCC--------------------------
#=GR QANH01000145.1/300827-300945          PP ****.*..*...*.*...*....*.......*......*........*.*..*............**..*..*.*..*...**...............*.*.*..*...............................*....**.*........*.*.*.......**..****..........................
RQTK01000500.1/155695-155813                  GUCU-A--C---G-G---C----C-------A------U--------A-U--C------------AC--G--U-U--G---AA---------------A-A-U--A-------------------------------C----CG-G--------U-U-C-------UC--GUCC--------------------------
#=GR RQTK01000500.1/155695-155813          PP ****.*..*...*.*...*....*.......*......*........*.*..*............**..*..*.*..*...**...............*.*.*..*...............................*....**.*........*.*.*.......**..****..........................
HE671473.1/128387-128505                      GCCA-A--C---G-U---C----C-------A------U--------A-C--C------------AC--G--U-U--G---AA---------------C-A-C--A-------------------------------C----CG-G--------U-U-C-------UC--GUCC--------------------------
#=GR HE671473.1/128387-128505              PP ****.*..*...*.*...*....*.......*......*........*.*..*............**..*..*.*..*...**...............*.*.*..*...............................*....**.*........*.*.*.......**..****..........................
VIGR011209754.1/106-224                       GCCA-A--C---G-G---U----C-------A------U--------A-C--C------------AC--G--U-U--G---AA---------------A-G-C--A-------------------------------C----CG-C--------U-U-C-------UC--GUCC--------------------------
#=GR VIGR011209754.1/106-224               PP ****.*..*...*.*...*....*.......*......*........*.*..*............**..*..*.*..*...**...............*.*.*..*...............................*....**.*........*.*.*.......**..****..........................
KZ063025.1/3573-3691                          GUCA-A--C---G-A---C----C-------A------U--------A-C--C------------AU--G--U-U--G---AA---------------C-A-C--A-------------------------------C----CG-G--------U-U-C-------UC--GUCC--------------------------
#=GR KZ063025.1/3573-3691                  PP ****.*..*...*.*...*....*.......*......*........*.*..*............**..*..*.*..*...**...............*.*.*..*...............................*....**.*........*.*.*.......**..****..........................
LJIJ01001992.1/21480-21362                    GCCA-A--C---G-G---C----C-------A------U--------A-C--C------------AC--G--U-U--G---AA---------------C-A-C--A-------------------------------C----CA-G--------U-U-C-------UC--GUCC--------------------------
#=GR LJIJ01001992.1/21480-21362            PP ****.*..*...*.*...*....*.......*......*........*.*..*............**..*..*.*..*...**...............*.*.*..*...............................*....**.*........*.*.*.......**..****..........................
VNWX01012227.1/3381-3263                      GCCA-A--C---G-G---C----C-------A------U--------A-C--C------------GC--G--U-U--G---AA---------------A-G-C--A-------------------------------C----CA-G--------U-U-C-------UC--GUCC--------------------------
#=GR VNWX01012227.1/3381-3263              PP ****.*..*...*.*...*....*.......*......*........*.*..*............**..*..*.*..*...**...............*.*.*..*...............................*....**.*........*.*.*.......**..****..........................
QZCP01000220.1/38458-38576                    GAUU-G--C---G-A---C----C-------A------U--------A-C--C------------AC--G--U-U--G---AA---------------A-A-C--U-------------------------------C----CA-G--------A-U-C-------CC--GUCC--------------------------
#=GR QZCP01000220.1/38458-38576            PP ****.*..*...*.*...*....*.......*......*........*.*..*............**..*..*.*..*...**...............*.*.*..*...............................*....**.*........*.*.*.......**..****..........................
KE524589.1/247151-247269                      GUCA-A--C---G-A---C----C-------A------U--------A-C--C------------AU--G--U-U--G---AA---------------A-A-C--A-------------------------------C----CG-G--------U-U-C-------UC--GUCC--------------------------
#=GR KE524589.1/247151-247269              PP ****.*..*...*.*...*....*.......*......*........*.*..*............**..*..*.*..*...**...............*.*.*..*...............................*....**.*........*.*.*.......**..****..........................
VIIS01000434.1/204340-204458                  GGCA-A--C---G-A---C----C-------A------U--------A-C--C------------AU--G--C-U--G---AA---------------A-A-U--A-------------------------------C----CA-G--------U-U-C-------CC--GUCC--------------------------
#=GR VIIS01000434.1/204340-204458          PP ****.*..*...*.*...*....*.......*......*........*.*..*............**..*..*.*..*...**...............*.*.*..*...............................*....**.*........*.*.*.......**..****..........................
KZ486252.1/2117248-2117366                    GCCA-A--C---G-U---C----C-------A------U--------A-C--C------------AU--G--C-U--G---AA---------------U-A-C--A-------------------------------C----CG-G--------U-U-C-------UC--GUCC--------------------------
#=GR KZ486252.1/2117248-2117366            PP ****.*..*...*.*...*....*.......*......*........*.*..*............**..*..*.*..*...**...............*.*.*..*...............................*....**.*........*.*.*.......**..****..........................
DS232814.1/30345-30227                        GUCA-A--C---G-A---U----C-------A------U--------A-C--C------------AU--G--U-U--G---AA---------------A-A-C--A-------------------------------C----CG-G--------U-U-C-------UC--GUCC--------------------------
#=GR DS232814.1/30345-30227                PP ****.*..*...*.*...*....*.......*......*........*.*..*............**..*..*.*..*...**...............*.*.*..*...............................*....**.*........*.*.*.......**..****..........................
FASS01235037.1/184-302                        AUCU-G--C---G-G---C----C-------A------U--------A-G--A------------AC--C--U-U--G---AA---------------A-G-C--A-------------------------------C----CG-C--------A-U-C-------CC--GUCC--------------------------
#=GR FASS01235037.1/184-302                PP ****.*..*...*.*...*....*.......*......*........*.*..*............**..*..*.*..*...**...............*.*.*..*...............................*....**.*........*.*.*.......**..****..........................
LN080489.1/4221-4339                          GUCA-G--C---G-A---C----C-------A------U--------A-C--C------------AC--G--U-A--G---AA---------------A-G-C--A-------------------------------C----CG-G--------U-U-C-------UC--GUCC--------------------------
#=GR LN080489.1/4221-4339                  PP ****.*..*...*.*...*....*.......*......*........*.*..*............**..*..*.*..*...**...............*.*.*..*...............................*....**.*........*.*.*.......**..****..........................
LBFM01005822.1/177-295                        GUCU-A--G---G-A---C----C-------A------U--------A-U--C------------AC--G--C-U--G---AA---------------A-G-C--A-------------------------------C----CG-G--------U-U-C-------UC--GUUC--------------------------
#=GR LBFM01005822.1/177-295                PP ****.*..*...*.*...*....*.......*......*........*.*..*............**..*..*.*..*...**...............*.*.*..*...............................*....**.*........*.*.*.......**..****..........................
LSMT01000541.1/4635-4753                      GUCU-A--C---G-A---C----C-------A------U--------A-C--C------------AC--A--G-G--G---AA---------------A-G-C--A-------------------------------C----CG-G--------U-U-C-------UC--GUCC--------------------------
#=GR LSMT01000541.1/4635-4753              PP ****.*..*...*.*...*....*.......*......*........*.*..*............**..*..*.*..*...**...............*.*.*..*...............................*....**.*........*.*.*.......**..****..........................
VCCN01003547.1/475552-475670                  GCUU-A--C---G-G---C----C-------A------U--------A-U--C------------AC--G--C-U--G---AA---------------U-A-C--A-------------------------------C----CG-G--------U-U-C-------UC--GUCC--------------------------
#=GR VCCN01003547.1/475552-475670          PP ****.*..*...*.*...*....*.......*......*........*.*..*............**..*..*.*..*...**...............*.*.*..*...............................*....**.*........*.*.*.......**..****..........................
HF735298.1/5689-5571                          GUCA-A--C---G-A---C----C-------A------U--------A-C--C------------AC--A--A-U--G---AA---------------C-A-C--A-------------------------------C----CG-G--------U-U-C-------UC--GUCC--------------------------
#=GR HF735298.1/5689-5571                  PP ****.*..*...*.*...*....*.......*......*........*.*..*............**..*..*.*..*...**...............*.*.*..*...............................*....**.*........*.*.*.......**..****..........................
KB663721.1/5844463-5844345                    GUCA-A--C---G-A---C----C-------A------U--------A-C--C------------AU--G--U-U--G---AA---------------C-A-C--A-------------------------------C----CG-G--------U-U-C-------UC--GUCC--------------------------
#=GR KB663721.1/5844463-5844345            PP ****.*..*...*.*...*....*.......*......*........*.*..*............**..*..*.*..*...**...............*.*.*..*...............................*....**.*........*.*.*.......**..****..........................
FAUB01026325.1/1566-1448                      GCCA-A--C---G-U---C----C-------A------U--------A-C--C------------AC--G--U-U--G---AA---------------C-A-C--A-------------------------------C----CG-G--------U-U-C-------UC--GUCC--------------------------
#=GR FAUB01026325.1/1566-1448              PP ****.*..*...*.*...*....*.......*......*........*.*..*............**..*..*.*..*...**...............*.*.*..*...............................*....**.*........*.*.*.......**..****..........................
CM021528.1/11078528-11078410                  GCCU-A--C---G-G---C----C-------A------U--------A-C--U------------AC--G--U-U--G---AA---------------C-A-C--A-------------------------------C----CG-G--------U-U-C-------UC--GUCC--------------------------
#=GR CM021528.1/11078528-11078410          PP ****.*..*...*.*...*....*.......*......*........*.*..*............**..*..*.*..*...**...............*.*.*..*...............................*....**.*........*.*.*.......**..****..........................
JABCAI010000013.1/3408530-3408412             GGCA-A--C---G-G---C----C-------A------U--------A-C--C------------AC--A--U-U--G---AA---------------A-A-U--A-------------------------------C----CG-G--------U-U-C-------UC--GUCC--------------------------
#=GR JABCAI010000013.1/3408530-3408412     PP ****.*..*...*.*...*....*.......*......*........*.*..*............**..*..*.*..*...**...............*.*.*..*...............................*....**.*........*.*.*.......**..****..........................
WNHD01019639.1/6730-6848                      GACA-A--C---G-G---C----C-------A------U--------A-C--C------------AA--G--C-U--G---AA---------------A-G-U--A-------------------------------C----UA-G--------U-U-C-------UC--GUCU--------------------------
#=GR WNHD01019639.1/6730-6848              PP ****.*..*...*.*...*....*.......*......*........*.*..*............**..*..*.*..*...**...............*.*.*..*...............................*....**.*........*.*.*.......**..****..........................
LMBU01000013.1/2237568-2237450                GUUA-A--C---G-G---C----C-------A------U--------A-C--C------------GU--G--A-U--G---AA---------------A-A-C--A-------------------------------C----AA-G--------U-U-C-------UC--GUCC--------------------------
#=GR LMBU01000013.1/2237568-2237450        PP ****.*..*...*.*...*....*.......*......*........*.*..*............**..*..*.*..*...**...............*.*.*..*...............................*....**.*........*.*.*.......**..****..........................
WYDE01001513.1/1844-1962                      GCCA-A--C---G-U---C----C-------A------U--------A-C--U------------AC--G--U-U--G---AA---------------A-A-C--A-------------------------------C----CG-G--------U-U-C-------UC--GUCC--------------------------
#=GR WYDE01001513.1/1844-1962              PP ****.*..*...*.*...*....*.......*......*........*.*..*............**..*..*.*..*...**...............*.*.*..*...............................*....**.*........*.*.*.......**..****..........................
SWLX010174726.1/261-143                       GUCU-A--C---G-A---C----C-------A------U--------A-C--C------------AC--G--U-U--G---AA---------------A-A-U--A-------------------------------C----CA-G--------U-U-C-------UC--GUCC--------------------------
#=GR SWLX010174726.1/261-143               PP ****.*..*...*.*...*....*.......*......*........*.*..*............**..*..*.*..*...**...............*.*.*..*...............................*....**.*........*.*.*.......**..****..........................
QGMO01000063.1/40780-40662                    GUCU-A--C---G-G---C----C-------A------U--------A-C--C------------AC--G--U-U--G---AA---------------A-A-C--A-------------------------------C----CG-G--------U-U-C-------UC--GUCC--------------------------
#=GR QGMO01000063.1/40780-40662            PP ****.*..*...*.*...*....*.......*......*........*.*..*............**..*..*.*..*...**...............*.*.*..*...............................*....**.*........*.*.*.......**..****..........................
JAAGOF010000053.1/39799-39917                 GACA-A--C---G-G---C----C-------A------U--------A-C--C------------AC--A--U-U--G---AA---------------A-A-U--A-------------------------------C----CG-G--------U-U-C-------UC--GUCC--------------------------
#=GR JAAGOF010000053.1/39799-39917         PP ****.*..*...*.*...*....*.......*......*........*.*..*............**..*..*.*..*...**...............*.*.*..*...............................*....**.*........*.*.*.......**..****..........................
GL274414.1/807743-807625                      GCCA-A--C---A-G---C----C-------A------U--------A-C--U------------AC--G--C-U--G---AA---------------U-A-C--A-------------------------------C----CG-G--------U-U-C-------UC--GUCC--------------------------
#=GR GL274414.1/807743-807625              PP ****.*..*...*.*...*....*.......*......*........*.*..*............**..*..*.*..*...**...............*.*.*..*...............................*....**.*........*.*.*.......**..****..........................
NNAY01000248.1/78660-78542                    GCCA-A--C---A-G---C----C-------A------U--------A-C--U------------AC--G--C-U--G---AA---------------U-A-C--A-------------------------------C----CG-G--------U-U-C-------UC--GUCC--------------------------
#=GR NNAY01000248.1/78660-78542            PP ****.*..*...*.*...*....*.......*......*........*.*..*............**..*..*.*..*...**...............*.*.*..*...............................*....**.*........*.*.*.......**..****..........................
CM020934.1/4930734-4930852                    GCCA-A--C---A-G---C----C-------A------U--------A-C--U------------AC--G--C-U--G---AA---------------U-A-C--A-------------------------------C----CG-G--------U-U-C-------UC--GUCC--------------------------
#=GR CM020934.1/4930734-4930852            PP ****.*..*...*.*...*....*.......*......*........*.*..*............**..*..*.*..*...**...............*.*.*..*...............................*....**.*........*.*.*.......**..****..........................
WNNJ01001194.1/3857-3975                      GCCA-U--C---G-G---C----C-------A------U--------A-U--C------------AU--G--C-U--G---AA---------------U-G-C--A-------------------------------C----CG-G--------U-U-C-------UC--GUUC--------------------------
#=GR WNNJ01001194.1/3857-3975              PP ****.*..*...*.*...*....*.......*......*........*.*..*............**..*..*.*..*...**...............*.*.*..*...............................*....**.*........*.*.*.......**..****..........................
KQ981305.1/2316392-2316510                    GACA-A--C---G-U---C----C-------A------U--------A-C--C------------AC--G--U-U--G---AA---------------G-G-C--A-------------------------------C----CA-G--------U-U-C-------UC--GUCC--------------------------
#=GR KQ981305.1/2316392-2316510            PP ****.*..*...*.*...*....*.......*......*........*.*..*............**..*..*.*..*...**...............*.*.*..*...............................*....**.*........*.*.*.......**..****..........................
LZQM01005518.1/4244-4362                      GCUU-A--C---G-G---C----C-------A------U--------A-C--C------------AC--G--U-U--G---AA---------------A-A-U--A-------------------------------C----GC-C--------A-U-C-------CC--GUCA--------------------------
#=GR LZQM01005518.1/4244-4362              PP ****.*..*...*.*...*....*.......*......*........*.*..*............**..*..*.*..*...**...............*.*.*..*...............................*....**.*........*.*.*.......**..****..........................
AAGJ06000715.1/4481-4599                      GCCU-A--C---G-A---C----C-------A------U--------A-C--C------------AU--G--C-U--G---AA---------------U-A-U--A-------------------------------C----CG-G--------U-U-C-------UC--GUCC--------------------------
#=GR AAGJ06000715.1/4481-4599              PP ****.*..*...*.*...*....*.......*......*........*.*..*............**..*..*.*..*...**...............*.*.*..*...............................*....**.*........*.*.*.......**..****..........................
LR549833.1/629-511                            GCUU-A--C---G-A---C----C-------A------U--------A-U--C------------AC--G--U-U--G---AA---------------U-A-C--A-------------------------------C----GC-C--------A-U-C-------CC--GUCC--------------------------
#=GR LR549833.1/629-511                    PP ****.*..*...*.*...*....*.......*......*........*.*..*............**..*..*.*..*...**...............*.*.*..*...............................*....**.*........*.*.*.......**..****..........................
PHTE01000804.1/35043-34925                    GGCA-A--C---G-G---C----C-------A------U--------U-C--C------------AC--G--A-U--G---AA---------------U-A-C--A-------------------------------C----UA-G--------U-U-C-------UC--GUCU--------------------------
#=GR PHTE01000804.1/35043-34925            PP ****.*..*...*.*...*....*.......*......*........*.*..*............**..*..*.*..*...**...............*.*.*..*...............................*....**.*........*.*.*.......**..****..........................
SWKY01000004.1/110664345-110664227            GUCA-A--C---G-A---U----C-------A------U--------A-C--C------------AU--G--U-U--G---AA---------------A-A-C--A-------------------------------C----CA-G--------U-U-C-------UC--AUCC--------------------------
#=GR SWKY01000004.1/110664345-110664227    PP ****.*..*...*.*...*....*.......*......*........*.*..*............**..*..*.*..*...**...............*.*.*..*...............................*....**.*........*.*.*.......**..****..........................
VUNT01003373.1/35486-35368                    GCCA-A--C---G-G---C----C-------A------U--------A-C--C------------AC--G--U-U--G---AA---------------U-A-C--A-------------------------------C----CG-G--------U-U-C-------UC--GUCC--------------------------
#=GR VUNT01003373.1/35486-35368            PP ****.*..*...*.*...*....*.......*......*........*.*..*............**..*..*.*..*...**...............*.*.*..*...............................*....**.*........*.*.*.......**..****..........................
WURT01075556.1/196322307-196322189            GUCU-A--C---G-G---C----C-------A------U--------A-U--C------------AC--G--U-U--G---AA---------------A-A-U--A-------------------------------C----CG-G--------U-U-C-------UC--GUCC--------------------------
#=GR WURT01075556.1/196322307-196322189    PP ****.*..*...*.*...*....*.......*......*........*.*..*............**..*..*.*..*...**...............*.*.*..*...............................*....**.*........*.*.*.......**..****..........................
JAAAJZ010211754.1/130-248                     GUCU-A--C---G-G---C----C-------A------U--------A-U--C------------AC--G--U-U--G---AA---------------A-A-U--A-------------------------------C----CG-G--------U-U-C-------UC--GUCC--------------------------
#=GR JAAAJZ010211754.1/130-248             PP ****.*..*...*.*...*....*.......*......*........*.*..*............**..*..*.*..*...**...............*.*.*..*...............................*....**.*........*.*.*.......**..****..........................
KN713680.1/1137736-1137618                    GCCA-A--C---G-G---U----C-------A------U--------A-U--C------------AC--G--U-U--G---AA---------------U-A-C--G-------------------------------C----AA-G--------U-U-C-------UC--GUCC--------------------------
#=GR KN713680.1/1137736-1137618            PP ****.*..*...*.*...*....*.......*......*........*.*..*............**..*..*.*..*...**...............*.*.*..*...............................*....**.*........*.*.*.......**..****..........................
WIXG01001584.1/3721-3839                      GCCA-A--C---G-G---C----C-------A------U--------A-U--C------------AC--G--U-U--G---AG---------------A-G-C--A-------------------------------C----CA-G--------U-U-C-------UC--GUCC--------------------------
#=GR WIXG01001584.1/3721-3839              PP ****.*..*...*.*...*....*.......*......*........*.*..*............**..*..*.*..*...**...............*.*.*..*...............................*....**.*........*.*.*.......**..****..........................
NXFT01001768.1/230-112                        GCUA-A--G---G-G---U----C-------A------U--------A-C--C------------AC--C--G-U--G---AA---------------U-G-C--A-------------------------------C----GC-C--------A-U-C-------CC--GUCC--------------------------
#=GR NXFT01001768.1/230-112                PP ****.*..*...*.*...*....*.......*......*........*.*..*............**..*..*.*..*...**...............*.*.*..*...............................*....**.*........*.*.*.......**..****..........................
SUNJ01008395.1/19917-19799                    GGCC-G--C---G-A---C----C-------A------U--------A-C--C------------AC--G--U-U--G---GA---------------A-A-C--A-------------------------------C----CG-G--------U-U-C-------UC--GUCU--------------------------
#=GR SUNJ01008395.1/19917-19799            PP ****.*..*...*.*...*....*.......*......*........*.*..*............**..*..*.*..*...**...............*.*.*..*...............................*....**.*........*.*.*.......**..****..........................
LT999116.1/112461-112343                      GGCC-G--C---G-A---C----C-------A------U--------A-C--C------------AC--G--U-U--G---GA---------------A-A-C--A-------------------------------C----CG-G--------U-U-C-------UC--GUCU--------------------------
#=GR LT999116.1/112461-112343              PP ****.*..*...*.*...*....*.......*......*........*.*..*............**..*..*.*..*...**...............*.*.*..*...............................*....**.*........*.*.*.......**..****..........................
UZAN01054347.1/12329-12211                    GGCC-G--C---G-A---C----C-------A------U--------A-C--C------------AC--G--U-U--G---GA---------------A-A-C--A-------------------------------C----CG-G--------U-U-C-------UC--GUCU--------------------------
#=GR UZAN01054347.1/12329-12211            PP ****.*..*...*.*...*....*.......*......*........*.*..*............**..*..*.*..*...**...............*.*.*..*...............................*....**.*........*.*.*.......**..****..........................
CM023054.1/50434080-50433962                  GCCA-A--C---G-G---C----C-------A------U--------A-C--U------------AC--G--C-U--G---AU---------------C-G-C--A-------------------------------C----CG-G--------U-U-C-------UC--GUCC--------------------------
#=GR CM023054.1/50434080-50433962          PP ****.*..*...*.*...*....*.......*......*........*.*..*............**..*..*.*..*...**...............*.*.*..*...............................*....**.*........*.*.*.......**..****..........................
FCFB01072922.1/921-1039                       GUCU-A--C---G-G---C----C-------A------U--------A-C--C------------AC--G--U-U--G---AA---------------A-A-U--A-------------------------------C----CG-G--------U-U-C-------UC--GUCC--------------------------
#=GR FCFB01072922.1/921-1039               PP ****.*..*...*.*...*....*.......*......*........*.*..*............**..*..*.*..*...**...............*.*.*..*...............................*....**.*........*.*.*.......**..****..........................
VAHH01001220.1/11356-11238                    GCUU-A--C---G-A---C----C-------A------U--------A-C--C------------AC--G--U-U--G---AA---------------A-G-C--A-------------------------------C----GC-C--------A-U-C-------CC--GUCC--------------------------
#=GR VAHH01001220.1/11356-11238            PP ****.*..*...*.*...*....*.......*......*........*.*..*............**..*..*.*..*...**...............*.*.*..*...............................*....**.*........*.*.*.......**..****..........................
UCOM01000049.1/101033-101151                  GCCA-A--C---G-G---C----C-------A------U--------A-C--C------------AC--G--C-U--G---AU---------------C-G-C--A-------------------------------C----UG-G--------U-U-C-------UC--GUCC--------------------------
#=GR UCOM01000049.1/101033-101151          PP ****.*..*...*.*...*....*.......*......*........*.*..*............**..*..*.*..*...**...............*.*.*..*...............................*....**.*........*.*.*.......**..****..........................
LDKF01000963.1/53818-53700                    GCCU-A--C---G-A---C----C-------A------U--------A-C--C------------GC--G--U-U--G---AA---------------A-A-C--A-------------------------------C----GC-C--------A-U-C-------CC--GUCC--------------------------
#=GR LDKF01000963.1/53818-53700            PP ****.*..*...*.*...*....*.......*......*........*.*..*............**..*..*.*..*...**...............*.*.*..*...............................*....**.*........*.*.*.......**..****..........................
NIUQ01000114.1/25773-25891                    GCUU-A--C---G-G---C----C-------A------U--------A-C--C------------AC--G--U-U--G---AA---------------A-A-U--A-------------------------------C----GC-C--------A-U-C-------CC--GUCC--------------------------
#=GR NIUQ01000114.1/25773-25891            PP ****.*..*...*.*...*....*.......*......*........*.*..*............**..*..*.*..*...**...............*.*.*..*...............................*....**.*........*.*.*.......**..****..........................
LVVV01044681.1/41-159                         GUCA-A--C---G-G---C----C-------A------U--------G-C--C------------AU--G--U-U--G---AA---------------A-A-C--A-------------------------------C----CG-G--------U-U-C-------AC--GUCC--------------------------
#=GR LVVV01044681.1/41-159                 PP ****.*..*...*.*...*....*.......*......*........*.*..*............**..*..*.*..*...**...............*.*.*..*...............................*....**.*........*.*.*.......**..****..........................
CAADRB010000052.1/249272-249390               GUCA-G--C---G-A---C----C-------A------U--------A-C--C------------AC--G--U-A--G---AA---------------A-G-C--A-------------------------------C----CG-G--------U-U-C-------UC--GUCC--------------------------
#=GR CAADRB010000052.1/249272-249390       PP ****.*..*...*.*...*....*.......*......*........*.*..*............**..*..*.*..*...**...............*.*.*..*...............................*....**.*........*.*.*.......**..****..........................
NIJG01002425.1/29568-29686                    GCCA-A--C---G-G---C----C-------A------U--------A-C--U------------AC--G--C-A--G---AA---------------A-G-C--A-------------------------------C----UG-G--------U-U-C-------UC--GUCC--------------------------
#=GR NIJG01002425.1/29568-29686            PP ****.*..*...*.*...*....*.......*......*........*.*..*............**..*..*.*..*...**...............*.*.*..*...............................*....**.*........*.*.*.......**..****..........................
UCOK01006017.1/11281-11399                    GACA-A--C---G-G---C----C-------A------U--------A-C--C------------AC--G--C-U--G---AA---------------A-G-C--A-------------------------------C----UA-G--------U-U-C-------UC--GUUA--------------------------
#=GR UCOK01006017.1/11281-11399            PP ****.*..*...*.*...*....*.......*......*........*.*..*............**..*..*.*..*...**...............*.*.*..*...............................*....**.*........*.*.*.......**..****..........................
JAAFCE010006534.1/79778-79660                 GUCA-A--C---G-G---U----C-------A------U--------A-C--C------------AC--G--U-U--G---AA---------------A-G-C--A-------------------------------C----UA-G--------U-U-C-------UC--GUCC--------------------------
#=GR JAAFCE010006534.1/79778-79660         PP ****.*..*...*.*...*....*.......*......*........*.*..*............**..*..*.*..*...**...............*.*.*..*...............................*....**.*........*.*.*.......**..****..........................
UCQR01001576.1/12562-12444                    GUCA-A--C---A-G---C----C-------A------U--------A-C--U------------AC--G--C-U--G---AA---------------A-G-C--A-------------------------------C----CG-G--------U-U-C-------UC--GUCC--------------------------
#=GR UCQR01001576.1/12562-12444            PP ****.*..*...*.*...*....*.......*......*........*.*..*............**..*..*.*..*...**...............*.*.*..*...............................*....**.*........*.*.*.......**..****..........................
JH158233.1/1547178-1547060                    GCCA-A--C---G-G---C----C-------A------U--------A-C--C------------AC--A--C-A--A---GG---------------U-A-C--A-------------------------------C----UG-G--------U-U-C-------UC--GUCU--------------------------
#=GR JH158233.1/1547178-1547060            PP ****.*..*...*.*...*....*.......*......*........*.*..*............**..*..*.*..*...**...............*.*.*..*...............................*....**.*........*.*.*.......**..****..........................
JAAQOX010000066.1/995592-995474               GCCA-A--C---G-G---C----C-------A------U--------A-C--C------------AC--A--C-A--A---GG---------------U-A-C--A-------------------------------C----UG-G--------U-U-C-------UC--GUCU--------------------------
#=GR JAAQOX010000066.1/995592-995474       PP ****.*..*...*.*...*....*.......*......*........*.*..*............**..*..*.*..*...**...............*.*.*..*...............................*....**.*........*.*.*.......**..****..........................
JAAQRE010000219.1/1023463-1023581             GCCA-A--C---G-G---C----C-------A------U--------A-C--C------------AC--A--C-A--A---GG---------------U-A-C--A-------------------------------C----UG-G--------U-U-C-------UC--GUCU--------------------------
#=GR JAAQRE010000219.1/1023463-1023581     PP ****.*..*...*.*...*....*.......*......*........*.*..*............**..*..*.*..*...**...............*.*.*..*...............................*....**.*........*.*.*.......**..****..........................
QZCQ01000110.1/2655539-2655657                GCCA-A--C---G-A---C----C-------A------U--------A-C--C------------AC--G--U-U--G---GA---------------U-A-C--A-------------------------------C----CG-G--------U-U-C-------UC--GUCC--------------------------
#=GR QZCQ01000110.1/2655539-2655657        PP ****.*..*...*.*...*....*.......*......*........*.*..*............**..*..*.*..*...**...............*.*.*..*...............................*....**.*........*.*.*.......**..****..........................
JXPV01013617.1/788-670                        GUCA-A--C---G-A---C----C-------A------U--------A-U--C------------AC--G--U-U--G---AA---------------A-A-C--A-------------------------------C----CG-G--------U-U-C-------UC--GUCC--------------------------
#=GR JXPV01013617.1/788-670                PP ****.*..*...*.*...*....*.......*......*........*.*..*............**..*..*.*..*...**...............*.*.*..*...............................*....**.*........*.*.*.......**..****..........................
MU007682.1/22781-22899                        GUCA-A--C---G-G---U----C-------A------U--------A-C--C------------AC--G--U-U--G---AA---------------A-G-C--A-------------------------------C----CA-G--------U-U-C-------UC--GUCU--------------------------
#=GR MU007682.1/22781-22899                PP ****.*..*...*.*...*....*.......*......*........*.*..*............**..*..*.*..*...**...............*.*.*..*...............................*....**.*........*.*.*.......**..****..........................
AZGP02001161.1/6013-6131                      GUCA-A--C---G-C---U----C-------A------U--------A-C--C------------AU--G--U-U--G---AA---------------A-G-C--A-------------------------------C----UG-G--------U-U-C-------UC--GUCC--------------------------
#=GR AZGP02001161.1/6013-6131              PP ****.*..*...*.*...*....*.......*......*........*.*..*............**..*..*.*..*...**...............*.*.*..*...............................*....**.*........*.*.*.......**..****..........................
QEUI01000388.1/502608-502726                  GAUU-A--C---G-A---C----C-------A------U--------A-C--C------------GC--G--U-U--G---AA---------------A-G-C--A-------------------------------C----GC-C--------A-U-C-------CC--GUCC--------------------------
#=GR QEUI01000388.1/502608-502726          PP ****.*..*...*.*...*....*.......*......*........*.*..*............**..*..*.*..*...**...............*.*.*..*...............................*....**.*........*.*.*.......**..****..........................
RCFN01006045.1/2781-2899                      GAUU-A--C---G-A---C----C-------A------U--------A-C--C------------GC--G--U-U--G---AA---------------A-G-C--A-------------------------------C----GC-C--------A-U-C-------CC--GUCC--------------------------
#=GR RCFN01006045.1/2781-2899              PP ****.*..*...*.*...*....*.......*......*........*.*..*............**..*..*.*..*...**...............*.*.*..*...............................*....**.*........*.*.*.......**..****..........................
RCFK01005844.1/2694-2812                      GAUU-A--C---G-A---C----C-------A------U--------A-C--C------------GC--G--U-U--G---AA---------------A-G-C--A-------------------------------C----GC-C--------A-U-C-------CC--GUCC--------------------------
#=GR RCFK01005844.1/2694-2812              PP ****.*..*...*.*...*....*.......*......*........*.*..*............**..*..*.*..*...**...............*.*.*..*...............................*....**.*........*.*.*.......**..****..........................
CACSLI010000280.1/3512483-3512601             GAUU-A--C---G-A---C----C-------A------U--------A-C--C------------GC--G--U-U--G---AA---------------A-G-C--A-------------------------------C----GC-C--------A-U-C-------CC--GUCC--------------------------
#=GR CACSLI010000280.1/3512483-3512601     PP ****.*..*...*.*...*....*.......*......*........*.*..*............**..*..*.*..*...**...............*.*.*..*...............................*....**.*........*.*.*.......**..****..........................
ATLZ01032802.1/175-293                        GGCA-A--C---G-A---C----C-------A------U--------A-C--C------------AU--G--U-U--G---AA---------------A-A-C--A-------------------------------C----CG-G--------U-U-C-------UC--GUCC--------------------------
#=GR ATLZ01032802.1/175-293                PP ****.*..*...*.*...*....*.......*......*........*.*..*............**..*..*.*..*...**...............*.*.*..*...............................*....**.*........*.*.*.......**..****..........................
AFFG02009149.1/1525-1407                      GCCU-A--C---G-A---C----C-------A------U--------A-C--C------------AU--G--C-U--G---AA---------------U-A-U--A-------------------------------C----CG-G--------U-U-C-------UC--GUCC--------------------------
#=GR AFFG02009149.1/1525-1407              PP ****.*..*...*.*...*....*.......*......*........*.*..*............**..*..*.*..*...**...............*.*.*..*...............................*....**.*........*.*.*.......**..****..........................
JZSA01001439.1/9904-10022                     GUCA-A--C---G-A---C----C-------A------U--------A-U--C------------AU--G--C-U--G---AA---------------A-A-A--A-------------------------------C----CG-G--------U-U-C-------UC--GUCC--------------------------
#=GR JZSA01001439.1/9904-10022             PP ****.*..*...*.*...*....*.......*......*........*.*..*............**..*..*.*..*...**...............*.*.*..*...............................*....**.*........*.*.*.......**..****..........................
WJEZ01004587.1/3700-3582                      GCCA-A--G---G-A---C----C-------A------U--------A-C--C------------AC--G--U-U--G---AA---------------A-G-C--A-------------------------------C----CA-G--------U-U-C-------UC--GUCC--------------------------
#=GR WJEZ01004587.1/3700-3582              PP ****.*..*...*.*...*....*.......*......*........*.*..*............**..*..*.*..*...**...............*.*.*..*...............................*....**.*........*.*.*.......**..****..........................
KQ434936.1/1740728-1740610                    GACA-A--C---G-A---U----C-------A------U--------A-U--C------------AC--G--C-U--G---AA---------------A-G-C--A-------------------------------C----CA-G--------U-U-C-------UC--GUCC--------------------------
#=GR KQ434936.1/1740728-1740610            PP ****.*..*...*.*...*....*.......*......*........*.*..*............**..*..*.*..*...**...............*.*.*..*...............................*....**.*........*.*.*.......**..****..........................
WFMF01000066.1/42415-42297                    GGAU-A--C---G-G---C----C-------A------U--------A-C--U------------CG--G--U-U--G---AA---------------U-G-C--A-------------------------------C----CC-G--------A-U-C-------UC--GUUC--------------------------
#=GR WFMF01000066.1/42415-42297            PP ****.*..*...*.*...*....*.......*......*........*.*..*............**..*..*.*..*...**...............*.*.*..*...............................*....**.*........*.*.*.......**..****..........................
RJVV01034483.1/1991-1873                      GAUA-A--C---G-G---C----C-------A------U--------A-C--C------------AC--G--C-U--G---AA---------------A-G-C--A-------------------------------C----UA-G--------U-U-C-------UC--GUCU--------------------------
#=GR RJVV01034483.1/1991-1873              PP ****.*..*...*.*...*....*.......*......*........*.*..*............**..*..*.*..*...**...............*.*.*..*...............................*....**.*........*.*.*.......**..****..........................
KZ484977.1/400135-400253                      GUCU-A--C---G-G---C----C-------A------U--------A-U--C------------AU--G--U-U--G---AA---------------C-G-C--A-------------------------------C----CA-G--------U-U-C-------UC--GUCU--------------------------
#=GR KZ484977.1/400135-400253              PP ****.*..*...*.*...*....*.......*......*........*.*..*............**..*..*.*..*...**...............*.*.*..*...............................*....**.*........*.*.*.......**..****..........................
LNIX01000002.1/8514789-8514907                GUCA-A--G---G-G---C----C-------A------U--------A-C--C------------AC--G--U-U--G---AA---------------U-G-C--A-------------------------------C----CA-G--------U-U-C-------UC--GUCC--------------------------
#=GR LNIX01000002.1/8514789-8514907        PP ****.*..*...*.*...*....*.......*......*........*.*..*............**..*..*.*..*...**...............*.*.*..*...............................*....**.*........*.*.*.......**..****..........................
FAPJ01024225.1/3147-3265                      GCCA-A--C---G-U---C----C-------A------U--------A-C--C------------AC--G--U-U--G---AA---------------C-A-C--A-------------------------------C----CG-G--------U-U-C-------UC--GUCC--------------------------
#=GR FAPJ01024225.1/3147-3265              PP ****.*..*...*.*...*....*.......*......*........*.*..*............**..*..*.*..*...**...............*.*.*..*...............................*....**.*........*.*.*.......**..****..........................
FAPN01008181.1/514-632                        GCCA-A--C---G-U---C----C-------A------U--------A-C--C------------AC--G--U-U--G---AA---------------C-A-C--A-------------------------------C----CG-G--------U-U-C-------UC--GUCC--------------------------
#=GR FAPN01008181.1/514-632                PP ****.*..*...*.*...*....*.......*......*........*.*..*............**..*..*.*..*...**...............*.*.*..*...............................*....**.*........*.*.*.......**..****..........................
LQIF01004627.1/6094-6215                      GUUG-U--C---G-U---C----C-------A------U--------A-C--U-----------AAA--G--U-C--G---AA---------------A-G-C--A-------------------------------C----CG-G--------A-U-C-------CC--AUCC--------------------------
#=GR LQIF01004627.1/6094-6215              PP ****.*..*...*.*...*....*.......*......*........*.*..*...........999..*..*.*..*...**...............*.*.*..*...............................*....**.*........*.*.*.......**..****..........................
ATSW01104137.1/323-205                        GCCU-A--C---G-A---C----C-------A------U--------A-C--C------------AC--G--U-U--G---AA---------------U-A-C--A-------------------------------C----CC-G--------A-U-C-------UC--GUCC--------------------------
#=GR ATSW01104137.1/323-205                PP ****.*..*...*.*...*....*.......*......*........*.*..*............**..*..*.*..*...**...............*.*.*..*...............................*....**.*........*.*.*.......**..****..........................
CBXJ02000361.1/24037009-24036891              GCCU-A--C---G-A---U----C-------A------U--------A-C--U------------AC--G--U-U--G---AA---------------A-A-C--A-------------------------------C----CG-C--------A-U-C-------CC--GUCA--------------------------
#=GR CBXJ02000361.1/24037009-24036891      PP ****.*..*...*.*...*....*.......*......*........*.*..*............**..*..*.*..*...**...............*.*.*..*...............................*....**.*........*.*.*.......**..****..........................
UYYF01005365.1/1292-1174                      GUCU-A--C---G-G---C----C-------A------U--------A-C--C------------AC--G--U-U--G---AA---------------A-G-C--A-------------------------------C----GA-C--------A-U-C-------UC--GUCC--------------------------
#=GR UYYF01005365.1/1292-1174              PP ****.*..*...*.*...*....*.......*......*........*.*..*............**..*..*.*..*...**...............*.*.*..*...............................*....**.*........*.*.*.......**..****..........................
KQ473018.1/1492-1611                          GGCA-A--C---G-G---C----C-------A------U--------A-C--C------------AC--G--U-U--G---AA--------------AA-G-C--A-------------------------------C----CG-G--------U-U-C-------UC--GUCC--------------------------
#=GR KQ473018.1/1492-1611                  PP ****.*..*...*.*...*....*.......*......*........*.*..*............**..*..*.*..*...77..............58.*.*..*...............................*....**.*........*.*.*.......**..****..........................
PGRX01017288.1/9888-10007                     GGCA-A--C---G-G---C----C-------A------U--------A-C--C------------AC--G--U-U--G---AA--------------AA-G-C--A-------------------------------C----CG-G--------U-U-C-------UC--GUCC--------------------------
#=GR PGRX01017288.1/9888-10007             PP ****.*..*...*.*...*....*.......*......*........*.*..*............**..*..*.*..*...77..............58.*.*..*...............................*....**.*........*.*.*.......**..****..........................
BX284605.5/17116021-17115903                  GCUU-A--C---G-A---C----C-------A------U--------A-U--C------------AC--G--U-U--G---AA---------------U-G-C--A-------------------------------C----GC-C--------A-U-C-------CC--GUCC--------------------------
#=GR BX284605.5/17116021-17115903          PP ****.*..*...*.*...*....*.......*......*........*.*..*............**..*..*.*..*...**...............*.*.*..*...............................*....**.*........*.*.*.......**..****..........................
FR847114.2/10570615-10570733                  GCUU-A--C---G-A---C----C-------A------U--------A-U--C------------AC--G--U-U--G---AA---------------U-G-C--A-------------------------------C----GC-C--------A-U-C-------CC--GUCC--------------------------
#=GR FR847114.2/10570615-10570733          PP ****.*..*...*.*...*....*.......*......*........*.*..*............**..*..*.*..*...**...............*.*.*..*...............................*....**.*........*.*.*.......**..****..........................
GL379798.1/29857-29975                        GCUU-A--C---G-A---C----C-------A------U--------A-U--C------------AC--G--U-U--G---AA---------------U-G-C--A-------------------------------C----GC-C--------A-U-C-------CC--GUCC--------------------------
#=GR GL379798.1/29857-29975                PP ****.*..*...*.*...*....*.......*......*........*.*..*............**..*..*.*..*...**...............*.*.*..*...............................*....**.*........*.*.*.......**..****..........................
DS270805.1/1706-1824                          GCUU-A--C---G-A---C----C-------A------U--------A-U--C------------AC--G--U-U--G---AA---------------U-G-C--A-------------------------------C----GC-C--------A-U-C-------CC--GUCC--------------------------
#=GR DS270805.1/1706-1824                  PP ****.*..*...*.*...*....*.......*......*........*.*..*............**..*..*.*..*...**...............*.*.*..*...............................*....**.*........*.*.*.......**..****..........................
GL637601.1/23614305-23614423                  GCUU-A--C---G-A---C----C-------A------U--------A-U--C------------AC--G--U-U--G---AA---------------U-G-C--A-------------------------------C----GC-C--------A-U-C-------CC--GUCC--------------------------
#=GR GL637601.1/23614305-23614423          PP ****.*..*...*.*...*....*.......*......*........*.*..*............**..*..*.*..*...**...............*.*.*..*...............................*....**.*........*.*.*.......**..****..........................
NEDP02066098.1/141-23                         GCUU-A--C---G-A---C----C-------A------U--------A-U--C------------AC--G--U-U--G---AA---------------U-G-C--A-------------------------------C----GC-C--------A-U-C-------CC--GUCC--------------------------
#=GR NEDP02066098.1/141-23                 PP ****.*..*...*.*...*....*.......*......*........*.*..*............**..*..*.*..*...**...............*.*.*..*...............................*....**.*........*.*.*.......**..****..........................
CM008510.1/5874553-5874671                    GCUU-A--C---G-A---C----C-------A------U--------A-U--C------------AC--G--U-U--G---AA---------------U-G-C--A-------------------------------C----GC-C--------A-U-C-------CC--GUCC--------------------------
#=GR CM008510.1/5874553-5874671            PP ****.*..*...*.*...*....*.......*......*........*.*..*............**..*..*.*..*...**...............*.*.*..*...............................*....**.*........*.*.*.......**..****..........................
WMPA01000140.1/776296-776414                  GUUU-A--C---G-G---C----C-------A------U--------A-C--C------------AC--G--C-U--G---AA---------------A-A-U--A-------------------------------C----CA-G--------U-U-C-------UC--GUCA--------------------------
#=GR WMPA01000140.1/776296-776414          PP ****.*..*...*.*...*....*.......*......*........*.*..*............**..*..*.*..*...**...............*.*.*..*...............................*....**.*........*.*.*.......**..****..........................
JH663185.1/22558-22440                        GCCA-A--C---G-A---C----C-------A------U--------A-C--C------------AU--G--C-U--G---AA---------------U-A-C--A-------------------------------C----CG-G--------U-U-C-------UC--GUCC--------------------------
#=GR JH663185.1/22558-22440                PP ****.*..*...*.*...*....*.......*......*........*.*..*............**..*..*.*..*...**...............*.*.*..*...............................*....**.*........*.*.*.......**..****..........................
FXSY01000005.1/88802-88920                    GCUU-A--C---G-A---C----C-------A------U--------A-C--C------------GC--G--U-U--G---AA---------------A-G-C--A-------------------------------C----GC-C--------A-U-C-------CC--GUCC--------------------------
#=GR FXSY01000005.1/88802-88920            PP ****.*..*...*.*...*....*.......*......*........*.*..*............**..*..*.*..*...**...............*.*.*..*...............................*....**.*........*.*.*.......**..****..........................
JABGOM010000069.1/349445-349563               GUCA-A--C---G-A---C----C-------A------U--------A-U--C------------AU--G--C-U--G---AA---------------A-A-U--A-------------------------------C----CA-G--------U-U-C-------UC--GUCU--------------------------
#=GR JABGOM010000069.1/349445-349563       PP ****.*..*...*.*...*....*.......*......*........*.*..*............**..*..*.*..*...**...............*.*.*..*...............................*....**.*........*.*.*.......**..****..........................
MUZC01001424.1/709374-709492                  GUCU-A--C---G-G---C----C-------A------U--------A-C--C------------AC--G--U-U--G---AA---------------A-A-U--A-------------------------------C----CG-G--------U-U-C-------UC--GUCC--------------------------
#=GR MUZC01001424.1/709374-709492          PP ****.*..*...*.*...*....*.......*......*........*.*..*............**..*..*.*..*...**...............*.*.*..*...............................*....**.*........*.*.*.......**..****..........................
PEHJ01000627.1/1274901-1274783                GCCA-A--C---G-U---C----C-------A------U--------A-C--C------------AC--G--U-U--G---AA---------------U-A-C--A-------------------------------C----CG-G--------U-U-C-------UC--GUCC--------------------------
#=GR PEHJ01000627.1/1274901-1274783        PP ****.*..*...*.*...*....*.......*......*........*.*..*............**..*..*.*..*...**...............*.*.*..*...............................*....**.*........*.*.*.......**..****..........................
CADEPM010000008.1/2413350-2413468             GCUU-A--C---G-A---C----C-------A------U--------A-U--C------------AC--G--U-U--G---AA---------------U-A-C--A-------------------------------C----GC-C--------A-U-C-------CC--GUCC--------------------------
#=GR CADEPM010000008.1/2413350-2413468     PP ****.*..*...*.*...*....*.......*......*........*.*..*............**..*..*.*..*...**...............*.*.*..*...............................*....**.*........*.*.*.......**..****..........................
UYRT01112628.1/517-399                        GCUU-A--C---G-G---C----C-------A------U--------A-C--C------------AC--G--U-U--G---AA---------------A-G-C--A-------------------------------C----GA-C--------A-U-C-------UC--GUCC--------------------------
#=GR UYRT01112628.1/517-399                PP ****.*..*...*.*...*....*.......*......*........*.*..*............**..*..*.*..*...**...............*.*.*..*...............................*....**.*........*.*.*.......**..****..........................
LDNA01067837.1/633-515                        GCUU-A--C---G-G---C----C-------A------U--------A-C--C------------AC--U--C-U--G---AA---------------C-A-C--G-------------------------------C----CC-G--------A-U-C-------UC--GUCC--------------------------
#=GR LDNA01067837.1/633-515                PP ****.*..*...*.*...*....*.......*......*........*.*..*............**..*..*.*..*...**...............*.*.*..*...............................*....**.*........*.*.*.......**..****..........................
CAAALY010184163.1/111-229                     GCCU-A--C---G-G---C----C-------A------C--------A-C--C------------AC--C--C-U--G---AA---------------A-G-U--G-------------------------------C----CC-G--------A-U-C-------UC--GUCU--------------------------
#=GR CAAALY010184163.1/111-229             PP ****.*..*...*.*...*....*.......*......*........*.*..*............**..*..*.*..*...**...............*.*.*..*...............................*....**.*........*.*.*.......**..****..........................
GL458139.1/653-771                            GCUU-A--C---G-A---C----C-------A------U--------A-U--C------------AC--G--U-U--G---AA---------------U-A-C--A-------------------------------C----GC-C--------A-U-C-------CC--GUCC--------------------------
#=GR GL458139.1/653-771                    PP ****.*..*...*.*...*....*.......*......*........*.*..*............**..*..*.*..*...**...............*.*.*..*...............................*....**.*........*.*.*.......**..****..........................
HG822785.1/232360-232242                      GCUU-A--C---G-A---C----C-------A------U--------A-C--C------------AC--G--U-U--G---AA---------------A-G-C--A-------------------------------C----GC-C--------A-U-C-------CC--GUCC--------------------------
#=GR HG822785.1/232360-232242              PP ****.*..*...*.*...*....*.......*......*........*.*..*............**..*..*.*..*...**...............*.*.*..*...............................*....**.*........*.*.*.......**..****..........................
JABVXW010000789.1/122-4                       GUCU-A--C---G-A---C----C-------A------U--------A-C--C------------AC--G--U-U--G---AA---------------A-G-C--A-------------------------------C----GA-C--------A-U-C-------UC--GUCC--------------------------
#=GR JABVXW010000789.1/122-4               PP ****.*..*...*.*...*....*.......*......*........*.*..*............**..*..*.*..*...**...............*.*.*..*...............................*....**.*........*.*.*.......**..****..........................
PQWQ01000010.1/1017866-1017748                GCUU-A--C---G-A---C----C-------A------U--------A-U--C------------AC--G--U-U--G---AG---------------A-A-C--A-------------------------------C----CG-G--------U-U-C-------UC--GUCC--------------------------
#=GR PQWQ01000010.1/1017866-1017748        PP ****.*..*...*.*...*....*.......*......*........*.*..*............**..*..*.*..*...**...............*.*.*..*...............................*....**.*........*.*.*.......**..****..........................
CABFOW010583453.1/145-27                      GUCA-A--C---G-G---C----C-------A------U--------A-C--C------------AU--G--C-U--G---AA---------------A-A-C--A-------------------------------C----CG-G--------U-U-C-------UC--GUCC--------------------------
#=GR CABFOW010583453.1/145-27              PP ****.*..*...*.*...*....*.......*......*........*.*..*............**..*..*.*..*...**...............*.*.*..*...............................*....**.*........*.*.*.......**..****..........................
SDII01013583.1/647-529                        GCUU-A--C---G-G---C----C-------A------U--------A-C--C------------AC--G--U-A--G---AA---------------U-A-C--A-------------------------------C----CC-G--------A-U-C-------CC--GUCC--------------------------
#=GR SDII01013583.1/647-529                PP ****.*..*...*.*...*....*.......*......*........*.*..*............**..*..*.*..*...**...............*.*.*..*...............................*....**.*........*.*.*.......**..****..........................
AFFK01004455.1/758-640                        GAGA-A--C---U-G---C----C-------A------U--------A-C--C------------AU--G--C-U--G---AA---------------A-A-C--A-------------------------------C----CG-G--------U-U-C-------UC--GUCC--------------------------
#=GR AFFK01004455.1/758-640                PP ****.*..*...*.*...*....*.......*......*........*.*..*............**..*..*.*..*...**...............*.*.*..*...............................*....**.*........*.*.*.......**..****..........................
UZAM01017165.1/248-366                        GCCU-G--C---G-A---C----C-------A------U--------A-C--C------------AC--G--G-U--G---AA---------------U-A-U--A-------------------------------C----GG-C--------A-U-C-------CC--GUCC--------------------------
#=GR UZAM01017165.1/248-366                PP ****.*..*...*.*...*....*.......*......*........*.*..*............**..*..*.*..*...**...............*.*.*..*...............................*....**.*........*.*.*.......**..****..........................
CM008044.1/195954239-195954121                GUCA-A--C---G-A---U----C-------A------U--------A-C--C------------AU--G--U-U--G---AA---------------A-A-C--A-------------------------------C----CA-G--------U-U-C-------UC--GUCC--------------------------
#=GR CM008044.1/195954239-195954121        PP ****.*..*...*.*...*....*.......*......*........*.*..*............**..*..*.*..*...**...............*.*.*..*...............................*....**.*........*.*.*.......**..****..........................
NIRI01001891.1/210608-210726                  GGCC-G--C---G-A---C----C-------A------U--------A-C--C------------AU--G--U-U--G---GA---------------A-A-C--A-------------------------------C----CG-G--------U-U-C-------UC--GUCU--------------------------
#=GR NIRI01001891.1/210608-210726          PP ****.*..*...*.*...*....*.......*......*........*.*..*............**..*..*.*..*...**...............*.*.*..*...............................*....**.*........*.*.*.......**..****..........................
SJOL01008692.1/1182959-1182841                GGCC-G--C---G-A---C----C-------A------U--------A-C--C------------AU--G--U-U--G---GA---------------A-A-C--A-------------------------------C----CG-G--------U-U-C-------UC--GUCU--------------------------
#=GR SJOL01008692.1/1182959-1182841        PP ****.*..*...*.*...*....*.......*......*........*.*..*............**..*..*.*..*...**...............*.*.*..*...............................*....**.*........*.*.*.......**..****..........................
JAAQVK010000208.1/5831866-5831748             GCCA-A--C---G-G---C----C-------A------U--------A-C--C------------AC--A--C-A--A---GG---------------U-A-C--A-------------------------------C----UG-G--------U-U-C-------UC--GUCU--------------------------
#=GR JAAQVK010000208.1/5831866-5831748     PP ****.*..*...*.*...*....*.......*......*........*.*..*............**..*..*.*..*...**...............*.*.*..*...............................*....**.*........*.*.*.......**..****..........................
VSRR010891233.1/169-51                        GCCA-A--C---G-A---C----C-------A------C--------A-C--C------------AC--G--U-U--G---AA---------------C-A-C--A-------------------------------C----CG-C--------U-U-C-------UC--GUCC--------------------------
#=GR VSRR010891233.1/169-51                PP ****.*..*...*.*...*....*.......*......*........*.*..*............**..*..*.*..*...**...............*.*.*..*...............................*....**.*........*.*.*.......**..****..........................
CACRSI010005219.1/6846-6728                   GGCA-A--C---G-G---C----C-------A------U--------A-C--C------------AC--A--C-U--G---AA---------------U-A-U--A-------------------------------C----CG-G--------U-U-C-------UC--GUCU--------------------------
#=GR CACRSI010005219.1/6846-6728           PP ****.*..*...*.*...*....*.......*......*........*.*..*............**..*..*.*..*...**...............*.*.*..*...............................*....**.*........*.*.*.......**..****..........................
JABVXS010000539.1/12299-12417                 GUCU-A--C---G-A---C----C-------A------U--------A-C--C------------AC--G--U-U--G---AA---------------U-G-C--A-------------------------------C----GA-C--------A-U-C-------UC--GUCC--------------------------
#=GR JABVXS010000539.1/12299-12417         PP ****.*..*...*.*...*....*.......*......*........*.*..*............**..*..*.*..*...**...............*.*.*..*...............................*....**.*........*.*.*.......**..****..........................
GL377350.1/932507-932625                      GACA-A--C---G-U---C----C-------A------U--------A-C--C------------AC--G--U-U--C---AA---------------A-G-C--A-------------------------------C----CA-G--------U-U-C-------UC--GUCC--------------------------
#=GR GL377350.1/932507-932625              PP ****.*..*...*.*...*....*.......*......*........*.*..*............**..*..*.*..*...**...............*.*.*..*...............................*....**.*........*.*.*.......**..****..........................
KQ976455.1/959622-959740                      GACA-A--C---G-U---C----C-------A------U--------A-C--C------------AC--G--U-U--C---AA---------------A-G-C--A-------------------------------C----CA-G--------U-U-C-------UC--GUCC--------------------------
#=GR KQ976455.1/959622-959740              PP ****.*..*...*.*...*....*.......*......*........*.*..*............**..*..*.*..*...**...............*.*.*..*...............................*....**.*........*.*.*.......**..****..........................
QEPB01029042.1/11024-10906                    GACA-A--C---G-U---C----C-------A------U--------A-C--C------------AC--G--U-U--C---AA---------------A-G-C--A-------------------------------C----CA-G--------U-U-C-------UC--GUCC--------------------------
#=GR QEPB01029042.1/11024-10906            PP ****.*..*...*.*...*....*.......*......*........*.*..*............**..*..*.*..*...**...............*.*.*..*...............................*....**.*........*.*.*.......**..****..........................
NBZA01011006.1/445-327                        GGCA-A--C---G-A---C----C-------A------U--------A-C--C------------AC--G--U-U--G---AA---------------A-A-U--A-------------------------------C----CA-G--------U-U-C-------UC--GUCC--------------------------
#=GR NBZA01011006.1/445-327                PP ****.*..*...*.*...*....*.......*......*........*.*..*............**..*..*.*..*...**...............*.*.*..*...............................*....**.*........*.*.*.......**..****..........................
LS848614.1/157-39                             GCUU-A--C---G-A---C----C-------A------U--------A-C--C------------UC--G--U-U--G---AG---------------A-A-C--A-------------------------------C----GG-C--------A-U-C-------CC--GUCC--------------------------
#=GR LS848614.1/157-39                     PP ****.*..*...*.*...*....*.......*......*........*.*..*............**..*..*.*..*...**...............*.*.*..*...............................*....**.*........*.*.*.......**..****..........................
OKRP01000811.1/76044-75926                    GCCU-A--C---G-A---C----C-------A------U--------A-C--C------------AC--A--G-G--G---AG---------------A-A-C--A-------------------------------C----UG-G--------U-U-C-------UC--GUCU--------------------------
#=GR OKRP01000811.1/76044-75926            PP ****.*..*...*.*...*....*.......*......*........*.*..*............**..*..*.*..*...**...............*.*.*..*...............................*....**.*........*.*.*.......**..****..........................
QMKO01001947.1/185124-185006                  GGCG-G--C---G-A---C----C-------A------U--------A-C--C------------AC--G--U-U--G---AA---------------A-G-C--A-------------------------------C----CG-G--------U-U-C-------UC--GUCC--------------------------
#=GR QMKO01001947.1/185124-185006          PP ****.*..*...*.*...*....*.......*......*........*.*..*............**..*..*.*..*...**...............*.*.*..*...............................*....**.*........*.*.*.......**..****..........................
JPYR01000043.1/74958-75076                    GUCA-A--C---G-A---C----C-------A------U--------A-C--C------------AC--G--U-U--G---AA---------------A-A-C--A-------------------------------C----CG-G--------U-U-C-------UC--GUCC--------------------------
#=GR JPYR01000043.1/74958-75076            PP ****.*..*...*.*...*....*.......*......*........*.*..*............**..*..*.*..*...**...............*.*.*..*...............................*....**.*........*.*.*.......**..****..........................
JXOW01095874.1/504-386                        GCCA-A--C---G-G---C----C-------A------U--------A-C--C------------AC--G--U-U--G---AA---------------C-A-C--A-------------------------------C----CG-G--------U-U-C-------UC--GUCU--------------------------
#=GR JXOW01095874.1/504-386                PP ****.*..*...*.*...*....*.......*......*........*.*..*............**..*..*.*..*...**...............*.*.*..*...............................*....**.*........*.*.*.......**..****..........................
QKQZ01022789.1/1610-1728                      GCCA-A--C---U-U---C----C-------A------U--------A-C--C------------AC--G--U-U--G---GC---------------A-G-C--A-------------------------------C----CA-G--------U-U-C-------UC--GUCC--------------------------
#=GR QKQZ01022789.1/1610-1728              PP ****.*..*...*.*...*....*.......*......*........*.*..*............**..*..*.*..*...**...............*.*.*..*...............................*....**.*........*.*.*.......**..****..........................
LR163557.1/1877-1995                          GGCA-A--C---G-G---C----C-------A------U--------A-C--C------------AC--G--U-U--G---AA---------------U-A-U--A-------------------------------C----CG-G--------U-U-C-------UC--GUCC--------------------------
#=GR LR163557.1/1877-1995                  PP ****.*..*...*.*...*....*.......*......*........*.*..*............**..*..*.*..*...**...............*.*.*..*...............................*....**.*........*.*.*.......**..****..........................
QUOI01000049.1/8120-8238                      GUCA-A--C---G-G---C----C-------A------U--------A-C--C------------GC--G--A-U--G---AA---------------A-G-U--A-------------------------------C----UA-G--------U-U-C-------UC--GUCC--------------------------
#=GR QUOI01000049.1/8120-8238              PP ****.*..*...*.*...*....*.......*......*........*.*..*............**..*..*.*..*...**...............*.*.*..*...............................*....**.*........*.*.*.......**..****..........................
CM001175.1/14370833-14370715                  GCCA-A--C---G-G---C----C-------A------U--------A-C--C------------AC--A--C-A--A---GG---------------U-C-C--A-------------------------------C----UG-G--------U-U-C-------UC--GUCU--------------------------
#=GR CM001175.1/14370833-14370715          PP ****.*..*...*.*...*....*.......*......*........*.*..*............**..*..*.*..*...**...............*.*.*..*...............................*....**.*........*.*.*.......**..****..........................
FXWY01000017.1/853700-853582                  GCUU-A--C---G-G---C----C-------A------U--------A-C--C------------AC--G--U-U--G---AA---------------A-G-U--A-------------------------------C----GC-C--------A-U-C-------CC--GUCC--------------------------
#=GR FXWY01000017.1/853700-853582          PP ****.*..*...*.*...*....*.......*......*........*.*..*............**..*..*.*..*...**...............*.*.*..*...............................*....**.*........*.*.*.......**..****..........................
KQ982052.1/28197-28079                        GACA-A--C---G-U---C----C-------A------A--------A-C--C------------AC--G--C-U--G---AA---------------A-C-C--A-------------------------------C----CA-G--------U-U-C-------UC--GUCC--------------------------
#=GR KQ982052.1/28197-28079                PP ****.*..*...*.*...*....*.......*......*........*.*..*............**..*..*.*..*...**...............*.*.*..*...............................*....**.*........*.*.*.......**..****..........................
VKGM01000346.1/5248-5130                      GCCA-A--C---G-U---C----C-------A------U--------A-C--U------------AC--G--U-U--G---AA---------------U-A-C--A-------------------------------C----CG-G--------U-U-C-------UC--GUCC--------------------------
#=GR VKGM01000346.1/5248-5130              PP ****.*..*...*.*...*....*.......*......*........*.*..*............**..*..*.*..*...**...............*.*.*..*...............................*....**.*........*.*.*.......**..****..........................
KZ542922.1/522396-522514                      GCCA-A--C---G-U---C----C-------A------A--------A-U--C------------AC--U--U-U--G---AA---------------A-G-C--A-------------------------------C----CA-G--------U-U-C-------UC--GUCC--------------------------
#=GR KZ542922.1/522396-522514              PP ****.*..*...*.*...*....*.......*......*........*.*..*............**..*..*.*..*...**...............*.*.*..*...............................*....**.*........*.*.*.......**..****..........................
LYWK01046326.1/11353-11235                    GCUU-A--C---G-G---C----C-------A------U--------A-U--C------------AU--G--U-U--G---AG---------------C-A-C--A-------------------------------C----CG-G--------U-U-C-------UC--GUCC--------------------------
#=GR LYWK01046326.1/11353-11235            PP ****.*..*...*.*...*....*.......*......*........*.*..*............**..*..*.*..*...**...............*.*.*..*...............................*....**.*........*.*.*.......**..****..........................
JAAALH010000017.1/76028-75910                 GCUU-A--C---G-G---C----C-------A------U--------A-U--C------------AU--G--U-U--G---AG---------------C-A-C--A-------------------------------C----CG-G--------U-U-C-------UC--GUCC--------------------------
#=GR JAAALH010000017.1/76028-75910         PP ****.*..*...*.*...*....*.......*......*........*.*..*............**..*..*.*..*...**...............*.*.*..*...............................*....**.*........*.*.*.......**..****..........................
JH712238.1/7650-7532                          GUCU-A--C---G-A---C----C-------A------C--------A-C--C------------AC--G--U-U--G---AA---------------A-G-C--A-------------------------------C----GA-C--------A-U-C-------UC--GUCC--------------------------
#=GR JH712238.1/7650-7532                  PP ****.*..*...*.*...*....*.......*......*........*.*..*............**..*..*.*..*...**...............*.*.*..*...............................*....**.*........*.*.*.......**..****..........................
KQ435713.1/792-674                            ACCA-A--C---G-U---U----C-------A------U--------A-C--C------------GC--A--C-U--G---AA---------------U-G-C--A-------------------------------C----UC-G--------U-U-C-------UC--GUCC--------------------------
#=GR KQ435713.1/792-674                    PP ****.*..*...*.*...*....*.......*......*........*.*..*............**..*..*.*..*...**...............*.*.*..*...............................*....**.*........*.*.*.......**..****..........................
WJFB01003982.1/10587-10705                    GCCA-A--C---G-G---C----C-------A------U--------A-C--C------------AC--G--U-U--G---AA---------------A-G-U--A-------------------------------C----CA-G--------U-U-C-------UC--GUCC--------------------------
#=GR WJFB01003982.1/10587-10705            PP ****.*..*...*.*...*....*.......*......*........*.*..*............**..*..*.*..*...**...............*.*.*..*...............................*....**.*........*.*.*.......**..****..........................
BGPR01012620.1/38517-38635                    GCCA-A--C---G-G---C----C-------A------U--------A-C--C------------AU--G--C-U--G---AA---------------A-G-C--A-------------------------------C----CG-G--------U-U-C-------UC--GUCU--------------------------
#=GR BGPR01012620.1/38517-38635            PP ****.*..*...*.*...*....*.......*......*........*.*..*............**..*..*.*..*...**...............*.*.*..*...............................*....**.*........*.*.*.......**..****..........................
NIPQ01100405.1/3498-3380                      ACCA-A--C---G-U---U----C-------A------U--------A-C--C------------GC--A--C-U--G---AA---------------U-G-C--A-------------------------------C----UC-G--------U-U-C-------UC--GUCC--------------------------
#=GR NIPQ01100405.1/3498-3380              PP ****.*..*...*.*...*....*.......*......*........*.*..*............**..*..*.*..*...**...............*.*.*..*...............................*....**.*........*.*.*.......**..****..........................
DS985241.1/12449410-12449528                  GCCU-A--C---G-A---C----C-------A------C--------A-U--C------------AC--G--U-U--G---AA---------------U-A-C--A-------------------------------C----CC-G--------U-U-C-------UC--GUCU--------------------------
#=GR DS985241.1/12449410-12449528          PP ****.*..*...*.*...*....*.......*......*........*.*..*............**..*..*.*..*...**...............*.*.*..*...............................*....**.*........*.*.*.......**..****..........................
NOWV01000089.1/272205-272323                  GCCU-A--C---G-A---C----C-------A------C--------A-U--C------------AC--G--U-U--G---AA---------------U-A-C--A-------------------------------C----CC-G--------U-U-C-------UC--GUCU--------------------------
#=GR NOWV01000089.1/272205-272323          PP ****.*..*...*.*...*....*.......*......*........*.*..*............**..*..*.*..*...**...............*.*.*..*...............................*....**.*........*.*.*.......**..****..........................
KB466764.1/2885-2767                          GGCA-A--G---G-U---C----C-------A------U--------A-C--C------------AC--G--U-U--G---AA---------------U-A-C--A-------------------------------C----CA-G--------U-U-C-------UC--GUCC--------------------------
#=GR KB466764.1/2885-2767                  PP ****.*..*...*.*...*....*.......*......*........*.*..*............**..*..*.*..*...**...............*.*.*..*...............................*....**.*........*.*.*.......**..****..........................
GL278011.1/889409-889291                      GCCA-A--C---A-G---C----C-------A------U--------A-C--U------------AC--G--C-U--G---AA---------------U-A-C--A-------------------------------C----CG-G--------U-U-C-------UC--GUCC--------------------------
#=GR GL278011.1/889409-889291              PP ****.*..*...*.*...*....*.......*......*........*.*..*............**..*..*.*..*...**...............*.*.*..*...............................*....**.*........*.*.*.......**..****..........................
NKXL01257174.1/9514-9396                      GCCA-A--C---G-G---C----C-------A------U--------A-C--C------------AC--C--C-U--G---AA---------------A-A-C--A-------------------------------C----CG-G--------U-U-C-------UC--GUCU--------------------------
#=GR NKXL01257174.1/9514-9396              PP ****.*..*...*.*...*....*.......*......*........*.*..*............**..*..*.*..*...**...............*.*.*..*...............................*....**.*........*.*.*.......**..****..........................
CVRI01000048.1/1640510-1640392                GUCA-A--C---G-A---C----C-------A------U--------A-C--C------------AU--G--U-U--G---AA---------------C-A-C--A-------------------------------C----CG-G--------U-U-C-------UC--GUCC--------------------------
#=GR CVRI01000048.1/1640510-1640392        PP ****.*..*...*.*...*....*.......*......*........*.*..*............**..*..*.*..*...**...............*.*.*..*...............................*....**.*........*.*.*.......**..****..........................
UELU01080398.1/8-126                          GGCA-A--C---G-U---C----C-------A------U--------A-C--C------------AU--G--C-U--G---AA---------------U-G-C--A-------------------------------C----CA-G--------U-U-C-------UC--GUCC--------------------------
#=GR UELU01080398.1/8-126                  PP ****.*..*...*.*...*....*.......*......*........*.*..*............**..*..*.*..*...**...............*.*.*..*...............................*....**.*........*.*.*.......**..****..........................
UYYB01126305.1/153-271                        GCUU-A--C---G-G---C----C-------A------U--------A-C--C------------AC--G--U-U--G---AA---------------A-G-C--A-------------------------------C----GC-C--------A-U-C-------CC--GUCC--------------------------
#=GR UYYB01126305.1/153-271                PP ****.*..*...*.*...*....*.......*......*........*.*..*............**..*..*.*..*...**...............*.*.*..*...............................*....**.*........*.*.*.......**..****..........................
UDEW01006630.1/8505-8623                      GUCA-A--C---G-G---C----C-------A------U--------A-C--C------------AC--G--U-U--G---AA---------------A-G-C--A-------------------------------C----UG-G--------U-U-C-------UC--GUCU--------------------------
#=GR UDEW01006630.1/8505-8623              PP ****.*..*...*.*...*....*.......*......*........*.*..*............**..*..*.*..*...**...............*.*.*..*...............................*....**.*........*.*.*.......**..****..........................
MQNO02000161.1/59151-59033                    GCUU-A--C---G-A---C----C-------A------U--------A-U--C------------AC--G--U-U--G---AG---------------A-A-C--A-------------------------------C----CG-G--------U-U-C-------UC--GUCU--------------------------
#=GR MQNO02000161.1/59151-59033            PP ****.*..*...*.*...*....*.......*......*........*.*..*............**..*..*.*..*...**...............*.*.*..*...............................*....**.*........*.*.*.......**..****..........................
KZ486703.1/370929-370811                      GGCA-A--C---G-G---C----C-------A------U--------A-C--C------------AC--G--A-U--G---AA---------------A-A-U--A-------------------------------C----CA-G--------U-U-C-------UC--GUCU--------------------------
#=GR KZ486703.1/370929-370811              PP ****.*..*...*.*...*....*.......*......*........*.*..*............**..*..*.*..*...**...............*.*.*..*...............................*....**.*........*.*.*.......**..****..........................
KZ491345.1/285634-285752                      GUCA-A--C---G-U---C----C-------A------C--------A-C--C------------AU--G--U-U--A---AA---------------A-G-C--A-------------------------------C----CG-G--------U-U-C-------UC--GUCC--------------------------
#=GR KZ491345.1/285634-285752              PP ****.*..*...*.*...*....*.......*......*........*.*..*............**..*..*.*..*...**...............*.*.*..*...............................*....**.*........*.*.*.......**..****..........................
CM019171.1/29961206-29961324                  GUCU-A--C---G-G---C----C-------A------U--------A-C--C------------AC--G--C-A--G---AA---------------C-A-A--A-------------------------------C----CG-G--------U-U-C-------UC--GUCC--------------------------
#=GR CM019171.1/29961206-29961324          PP ****.*..*...*.*...*....*.......*......*........*.*..*............**..*..*.*..*...**...............*.*.*..*...............................*....**.*........*.*.*.......**..****..........................
JAADJY010023057.1/3650-3532                   GCUU-A--C---A-G---C----C-------A------U--------A-C--U------------GC--C--C-U--G---AA---------------C-A-C--G-------------------------------C----CC-G--------A-U-C-------UC--GUCC--------------------------
#=GR JAADJY010023057.1/3650-3532           PP ****.*..*...*.*...*....*.......*......*........*.*..*............**..*..*.*..*...**...............*.*.*..*...............................*....**.*........*.*.*.......**..****..........................
SJEG01000018.1/1324653-1324771                GCCU-A--C---G-A---C----C-------A------U--------A-C--C------------AC--G--U-U--G---AA---------------U-A-C--A-------------------------------C----CC-G--------A-U-C-------UC--GUUC--------------------------
#=GR SJEG01000018.1/1324653-1324771        PP ****.*..*...*.*...*....*.......*......*........*.*..*............**..*..*.*..*...**...............*.*.*..*...............................*....**.*........*.*.*.......**..****..........................
UZAO01096079.1/3822-3940                      UUUG-G--C---G-A---C----C-------A------U--------A-C--C------------AC--A--U-U--G---AA---------------A-G-C--A-------------------------------C----CG-G--------U-U-C-------UC--GUCC--------------------------
#=GR UZAO01096079.1/3822-3940              PP ****.*..*...*.*...*....*.......*......*........*.*..*............**..*..*.*..*...**...............*.*.*..*...............................*....**.*........*.*.*.......**..****..........................
KI923890.1/9156-9038                          AUUA-A--C---G-A---C----C-------A------U--------A-C--C------------AU--G--U-U--G---AA---------------A-A-C--A-------------------------------C----CG-G--------U-U-C-------UC--GUCC--------------------------
#=GR KI923890.1/9156-9038                  PP ****.*..*...*.*...*....*.......*......*........*.*..*............**..*..*.*..*...**...............*.*.*..*...............................*....**.*........*.*.*.......**..****..........................
LBFN01093635.1/15843-15725                    GUCU-A--C---G-G---C----C-------A------U--------A-U--C------------AC--G--C-U--G---AA---------------A-A-C--A-------------------------------C----CG-G--------U-U-C-------UC--GUCC--------------------------
#=GR LBFN01093635.1/15843-15725            PP ****.*..*...*.*...*....*.......*......*........*.*..*............**..*..*.*..*...**...............*.*.*..*...............................*....**.*........*.*.*.......**..****..........................
JWHX01000045.1/864250-864132                  GCCA-A--C---G-G---U----C-------A------U--------A-U--C------------AC--G--U-U--G---AA---------------A-G-U--A-------------------------------C----CU-G--------U-U-C-------UC--GUCC--------------------------
#=GR JWHX01000045.1/864250-864132          PP ****.*..*...*.*...*....*.......*......*........*.*..*............**..*..*.*..*...**...............*.*.*..*...............................*....**.*........*.*.*.......**..****..........................
QANI01000134.1/884197-884316                  GUCA-A--C---G-G---U----C-------A------U--------A-C--C------------AC--G--U-U--G--UAA---------------A-G-C--A-------------------------------C----CA-G--------U-U-C-------UC--GUCC--------------------------
#=GR QANI01000134.1/884197-884316          PP ****.*..*...*.*...*....*.......*......*........*.*..*............**..*..*.*..*..555...............9.*.*..*...............................*....**.*........*.*.*.......**..****..........................
AVPN01005235.1/283-401                        GGAU-A--C---G-G---C----C-------A------U--------A-C--U------------CG--G--U-U--G---AA---------------U-G-C--A-------------------------------C----CC-G--------A-U-C-------UC--GUUC--------------------------
#=GR AVPN01005235.1/283-401                PP ****.*..*...*.*...*....*.......*......*........*.*..*............**..*..*.*..*...**...............*.*.*..*...............................*....**.*........*.*.*.......**..****..........................
AEAQ02065275.1/438681-438799                  GUCA-A--C---G-U---C----C-------A------U--------A-U--C------------AC--G--U-U--U---AA---------------A-G-C--A-------------------------------C----CA-G--------U-U-C-------UC--GUCC--------------------------
#=GR AEAQ02065275.1/438681-438799          PP ****.*..*...*.*...*....*.......*......*........*.*..*............**..*..*.*..*...**...............*.*.*..*...............................*....**.*........*.*.*.......**..****..........................
WIUU01000995.1/6370-6252                      ACCA-A--C---G-U---U----C-------A------U--------A-C--C------------GC--A--C-U--G---AA---------------U-G-C--A-------------------------------C----UC-G--------U-U-C-------UC--GUCC--------------------------
#=GR WIUU01000995.1/6370-6252              PP ****.*..*...*.*...*....*.......*......*........*.*..*............**..*..*.*..*...**...............*.*.*..*...............................*....**.*........*.*.*.......**..****..........................
WIUT01000152.1/48379-48497                    ACCA-A--C---G-U---U----C-------A------U--------A-C--C------------GC--A--C-U--G---AA---------------U-G-C--A-------------------------------C----UC-G--------U-U-C-------UC--GUCC--------------------------
#=GR WIUT01000152.1/48379-48497            PP ****.*..*...*.*...*....*.......*......*........*.*..*............**..*..*.*..*...**...............*.*.*..*...............................*....**.*........*.*.*.......**..****..........................
QUOG01000015.1/9158-9276                      GUCA-A--C---G-G---C----C-------A------U--------A-C--C------------GC--G--A-U--G---AA---------------A-G-U--A-------------------------------C----UA-G--------U-U-C-------UC--GUCC--------------------------
#=GR QUOG01000015.1/9158-9276              PP ****.*..*...*.*...*....*.......*......*........*.*..*............**..*..*.*..*...**...............*.*.*..*...............................*....**.*........*.*.*.......**..****..........................
QUOH01000127.1/51231-51349                    GUCA-A--C---G-G---C----C-------A------U--------A-C--C------------GC--G--A-U--G---AA---------------A-G-U--A-------------------------------C----UA-G--------U-U-C-------UC--GUCC--------------------------
#=GR QUOH01000127.1/51231-51349            PP ****.*..*...*.*...*....*.......*......*........*.*..*............**..*..*.*..*...**...............*.*.*..*...............................*....**.*........*.*.*.......**..****..........................
FAUE01003671.1/176-58                         GCCA-A--C---G-U---C----C-------A------U--------A-C--C------------AC--G--U-U--G---AA---------------C-A-C--A-------------------------------C----CG-G--------U-U-C-------UC--GUCC--------------------------
#=GR FAUE01003671.1/176-58                 PP ****.*..*...*.*...*....*.......*......*........*.*..*............**..*..*.*..*...**...............*.*.*..*...............................*....**.*........*.*.*.......**..****..........................
CACRXO010000026.1/2480653-2480535             ACCA-G--C---G-A---C----C-------A------U--------A-C--C------------AC--G--U-A--G---AA---------------A-G-C--A-------------------------------C----CG-G--------U-U-C-------UC--GUCC--------------------------
#=GR CACRXO010000026.1/2480653-2480535     PP ****.*..*...*.*...*....*.......*......*........*.*..*............**..*..*.*..*...**...............*.*.*..*...............................*....**.*........*.*.*.......**..****..........................
CM009933.2/1404824-1404942                    GCCA-A--C---G-A---C----C-------A------U--------A-C--C------------AC--G--U-A--G---GA---------------A-G-U--A-------------------------------C----UG-G--------U-U-C-------UC--GUUC--------------------------
#=GR CM009933.2/1404824-1404942            PP ****.*..*...*.*...*....*.......*......*........*.*..*............**..*..*.*..*...**...............*.*.*..*...............................*....**.*........*.*.*.......**..****..........................
CM019709.1/18527614-18527732                  GCCU-A--C---G-G---C----C-------A------U--------A-C--C------------GC--G--U-U--G---AG---------------A-A-U--A-------------------------------C----CG-G--------U-U-C-------UC--GUCC--------------------------
#=GR CM019709.1/18527614-18527732          PP ****.*..*...*.*...*....*.......*......*........*.*..*............**..*..*.*..*...**...............*.*.*..*...............................*....**.*........*.*.*.......**..****..........................
JXOV01000509.1/6253-6371                      GUCA-A--C---G-A---C----C-------A------U--------A-C--C------------AU--G--U-U--G---AA---------------A-A-C--A-------------------------------C----CA-G--------U-U-C-------UC--GUCU--------------------------
#=GR JXOV01000509.1/6253-6371              PP ****.*..*...*.*...*....*.......*......*........*.*..*............**..*..*.*..*...**...............*.*.*..*...............................*....**.*........*.*.*.......**..****..........................
VNWY01001622.1/10862-10744                    GCCA-A--G---G-G---U----C-------A------U--------U-C--C------------AC--G--U-U--G---AA---------------U-G-C--A-------------------------------C----CA-G--------U-U-C-------UC--GUCC--------------------------
#=GR VNWY01001622.1/10862-10744            PP ****.*..*...*.*...*....*.......*......*........*.*..*............**..*..*.*..*...**...............*.*.*..*...............................*....**.*........*.*.*.......**..****..........................
[truncated: 1,472,335 more chars]
