# Supplementary material for: Thirteen dubious ways to detect conserved structural RNAs
Source: IUBMB Life. Author manuscript; Available in PMC 2024 Jul 10. (PMC11234323; doi:10.1002/iub.2694)
Supplement: supplementary_material [file NIHMS1907110-supplement-supplementary_material.gz › supplemental_material/Figure7/RF00001.invertebrates.Eval_1e-10.sub896.rscape]

# R-scape :: RNA Structural Covariation Above Phylogenetic Expectation
# R-scape 2.0.0.j (May 2022)
# Copyright (C) 2016 Howard Hughes Medical Institute.
# Freely distributed under the GNU General Public License (GPLv3).
#-------------------------------------------------------------------------------------------------------
# MSA RF00001.invertebrates.Eval_1e-10_1.select896 nseq 896 (97352) alen 119 (788) avgid 74.17 (73.63) nbpairs 34 (34)
# Two-set statistical test (one test for annotated basepairs, another for all other pairs)
#
#
# Method Target_E-val [cov_min,cov_max] [FP | TP True Found | Sen PPV F] 
# GTp    0.05         [-8.87,1118.81]     [1 | 14 34 15 | 41.18 93.33 57.14] 
#
#       left_pos       right_pos        score          E-value       substitutions      power
#-------------------------------------------------------------------------------------------------------
*	     456	     755	1118.80661	4.08894e-07	147		1.00
*	     144	     312	1083.67205	6.8278e-07	101		0.98
*	      73	     420	1066.98553	8.74954e-07	129		1.00
*	       4	     781	798.58747	4.35446e-05	89		0.96
*	      75	     417	754.96921	8.259e-05	56		0.89
*	      67	     425	687.01294	0.000220538	114		0.99
*	      15	     768	670.87365	0.000277186	132		1.00
*	       3	     784	646.74568	0.000396799	148		1.00
*	      50	     440	606.14265	0.000712539	83		0.95
*	     155	     306	557.69349	0.00142884	35		0.79
~	     465	     745	875.76611	0.00292414	155		1.00
*	     466	     744	492.94019	0.00356139	120		1.00
*	      70	     423	473.04036	0.00473592	104		0.98
*	     146	     309	391.72118	0.0141871	54		0.88
*	       2	     786	311.67037	0.0476998	221		1.00

# The given structure
# SS_cons ((((-(--(---(-(---(,,,,,,,,,,,,,,,,,,,,,,,,,,,,,,<--<-------
#
# SS_cons ------<--<--<-<--<----------------------<-<-----------------
#
# SS_cons ----------------------<<-<--------<-<-<_____________________
#
# SS_cons ____________________________________________________________
#
# SS_cons _______________________________________________________>->--
#
# SS_cons ----->-->-->----->--------------->->------------------------
#
# SS_cons ------------------------------------------------------>->-->
#
# SS_cons -->->----------->-->,,<----------<-<---------<-<------------
#
# SS_cons ----------------------<---------<-<-------------------------
#
# SS_cons ------------<-<_____________________________________________
#
# SS_cons ____________________________________________________________
#
# SS_cons ________________>--->--------------------------->->---------
#
# SS_cons ------->------------->->---------->-->->,,,,,)-)---)--)--)--
#
# SS_cons )--)-)):
#

# Power analysis of given structure 
#
# covary  left_pos      right_pos    substitutions      power
#----------------------------------------------------------------
          1		787		162		1.00
     *    2		786		221		1.00
     *    3		784		148		1.00
     *    4		781		89		0.96
          6		778		62		0.90
          9		775		92		0.96
          13		772		137		1.00
     *    15		768		132		1.00
          19		766		101		0.98
     *    50		440		83		0.95
          53		437		90		0.96
     *    67		425		114		0.99
     *    70		423		104		0.98
     *    73		420		129		1.00
     *    75		417		56		0.89
          78		415		68		0.92
          101		336		95		0.97
          103		334		64		0.91
          143		318		67		0.91
     *    144		312		101		0.98
     *    146		309		54		0.88
     *    155		306		35		0.79
          157		298		33		0.78
          159		296		42		0.84
          443		760		64		0.91
          454		758		75		0.93
     *    456		755		147		1.00
     *    466		744		120		1.00
          468		742		89		0.96
          503		728		22		0.64
          513		711		53		0.88
          515		709		69		0.92
          553		681		72		0.92
          555		677		38		0.82
#
# BPAIRS 34
# avg substitutions per BP  89.1
# BPAIRS expected to covary 31.5 +/- 1.4
# BPAIRS observed to covary 14
#
# RMs = 8 L = 788

# RM 143-159 296-318, nbp = 6 nbp_cov = 3
NESTED  ::::::::::::::::::::::::::::<<<<<<______>>-->>>>:::::::::::::::::::::::::::::::::::::::::::::::::::::::::::::::::::::::
        :::::::::::::::::::::::::::::<<<____________>>>::::::::::::::::::::::::::::::::::::::::::::::::::::::::::::::::::::::::

# RM 101-103 334-336, nbp = 2 nbp_cov = 0
NESTED  ::::::::::::::::::::::::<<________________________>>:::::::::::::::::::::::::::::::::::::::::::::::::::::::::::::::::::
        :::::::::::::::::::::::::::::::::::::::::::::::::::::::::::::::::::::::::::::::::::::::::::::::::::::::::::::::::::::::

# RM 67-78 415-425, nbp = 5 nbp_cov = 4
NESTED  ::::::::::::::::<<<<<___________________________________>>>>>::::::::::::::::::::::::::::::::::::::::::::::::::::::::::
        ::::::::::::::::<<<<_____________________________________>>>>::::::::::::::::::::::::::::::::::::::::::::::::::::::::::

# RM 50-53 437-440, nbp = 2 nbp_cov = 1
NESTED  :::::::::::::<<________________________________________________>>::::::::::::::::::::::::::::::::::::::::::::::::::::::
        :::::::::::::<__________________________________________________>::::::::::::::::::::::::::::::::::::::::::::::::::::::

# RM 553-555 677-681, nbp = 2 nbp_cov = 0
NESTED  ::::::::::::::::::::::::::::::::::::::::::::::::::::::::::::::::::::::::::::::::::::<<____>>:::::::::::::::::::::::::::
        :::::::::::::::::::::::::::::::::::::::::::::::::::::::::::::::::::::::::::::::::::::::::::::::::::::::::::::::::::::::

# RM 503-515 709-728, nbp = 3 nbp_cov = 0
NESTED  :::::::::::::::::::::::::::::::::::::::::::::::::::::::::::::::::::::::::::<-<<__________________>>->::::::::::::::::::
        :::::::::::::::::::::::::::::::::::::::::::::::::::::::::::::::::::::::::::::::::::::::::::::::::::::::::::::::::::::::

# RM 443-468 742-760, nbp = 5 nbp_cov = 2
NESTED  :::::::::::::::::::::::::::::::::::::::::::::::::::::::::::::::::<<<-<<________________________________>>->>>::::::::::
        :::::::::::::::::::::::::::::::::::::::::::::::::::::::::::::::::::<-<__________________________________>->::::::::::::

# RM 1-19 766-787, nbp = 9 nbp_cov = 4
NESTED  <<<<<<<<<____________________________________________________________________________________________________>>>>>>>>>:
        :<<<---<______________________________________________________________________________________________________>--->>>::
# Number of covarying pairs = 15

CaCoFold nct = 1
NESTED  :((((-((,,,,,<<<<<<<<-----<<<<<<--<<____>>-->>>>-->>---->>>>>>->><<<<<<------<<<<---<<____>>--->>>>---->>>>>>,))-))))::
        :(((---(,,,,,<--<<<<---------<<<____________>>>---------->>>>--->,,<<<__________________________________>>>,,,)---)))::
#
# Method Target_E-val [cov_min,cov_max] [FP | TP True Found | Sen PPV F] 
# GTp    0.05         [-8.87,1118.81]     [0 | 15 34 15 | 44.12 100.00 61.22] 
#
# in_fold in_given   left_pos       right_pos      score           E-value    substitutions      power
#----------------------------------------------------------------------------------------------------------------
*	*	       456	       755	1118.80661	4.08894e-07	147		1.00
*	*	       144	       312	1083.67205	6.8278e-07	101		0.98
*	*	        73	       420	1066.98553	8.74954e-07	129		1.00
*	*	         4	       781	798.58747	4.35446e-05	89		0.96
*	*	        75	       417	754.96921	8.259e-05	56		0.89
*	*	        67	       425	687.01294	0.000220538	114		0.99
*	*	        15	       768	670.87365	0.000277186	132		1.00
*	*	         3	       784	646.74568	0.000396799	148		1.00
*	*	        50	       440	606.14265	0.000712539	83		0.95
*	*	       155	       306	557.69349	0.00142884	35		0.79
*	~	       465	       745	875.76611	0.00292414	155		1.00
*	*	       466	       744	492.94019	0.00356139	120		1.00
*	*	        70	       423	473.04036	0.00473592	104		0.98
*	*	       146	       309	391.72118	0.0141871	54		0.88
*	*	         2	       786	311.67037	0.0476998	221		1.00

# The predicted CaCoFold structure
# SS_cons :(((-(------(-(,,,,,,,,,,,,,,,,,,,,,,,,,,,,,,,,,,<--<-------
#
# SS_cons -----<<--<--<-<--<---------------------------<--------------
#
# SS_cons -----------------<----<<-<--------<-----------<<____________
#
# SS_cons ____________________________________________________________
#
# SS_cons _______________________________________________________>->--
#
# SS_cons ----->-->-->----->--------------->->------------------------
#
# SS_cons ------------------------------------------------------>->-->
#
# SS_cons -->->->--------->-->,,<----------<-<--------<<-<------------
#
# SS_cons --------------------------------<-<----<-------<------------
#
# SS_cons ------------<-<_____________________________________________
#
# SS_cons ____________________________________________________________
#
# SS_cons ________________>--->-------------->--->-------->->---------
#
# SS_cons --------------------->->>--------->-->->,,,,,,,)---)-----)--
#
# SS_cons )--)-)::
#

# Power analysis of CaCoFold structure 
#
# covary  left_pos      right_pos    substitutions      power
#----------------------------------------------------------------
     *    2		786		221		1.00
     *    3		784		148		1.00
     *    4		781		89		0.96
          6		778		62		0.90
          13		772		137		1.00
     *    15		768		132		1.00
     *    50		440		83		0.95
          53		437		90		0.96
          66		427		78		0.94
     *    67		425		114		0.99
     *    70		423		104		0.98
     *    73		420		129		1.00
     *    75		417		56		0.89
          78		415		68		0.92
          106		336		45		0.85
          138		334		52		0.88
          143		318		67		0.91
     *    144		312		101		0.98
     *    146		309		54		0.88
     *    155		306		35		0.79
          167		298		63		0.91
          168		296		59		0.90
          443		760		64		0.91
          454		758		75		0.93
     *    456		755		147		1.00
     *    465		745		155		1.00
     *    466		744		120		1.00
          468		742		89		0.96
          513		711		53		0.88
          515		709		69		0.92
          520		700		74		0.93
          528		696		74		0.93
          553		681		72		0.92
          555		677		38		0.82
#
# BPAIRS 34
# avg substitutions per BP  88.7
# BPAIRS expected to covary 31.8 +/- 1.4
# BPAIRS observed to covary 15
#
# RMs = 7 L = 788

# RM 167-168 296-298, nbp = 2 nbp_cov = 0
NESTED  ::::::::::::::::::::::::::::::::::<<____>>:::::::::::::::::::::::::::::::::::::::::::::::::::::::::::::::::::::::::::::
        :::::::::::::::::::::::::::::::::::::::::::::::::::::::::::::::::::::::::::::::::::::::::::::::::::::::::::::::::::::::

# RM 106-155 306-336, nbp = 6 nbp_cov = 3
NESTED  ::::::::::::::::::::::::::<<<<<<____________>>>>-->>:::::::::::::::::::::::::::::::::::::::::::::::::::::::::::::::::::
        :::::::::::::::::::::::::::::<<<____________>>>::::::::::::::::::::::::::::::::::::::::::::::::::::::::::::::::::::::::

# RM 50-78 415-440, nbp = 8 nbp_cov = 5
NESTED  :::::::::::::<<<<<<<<___________________________________>>>>>>->>::::::::::::::::::::::::::::::::::::::::::::::::::::::
        :::::::::::::<--<<<<_____________________________________>>>>--->::::::::::::::::::::::::::::::::::::::::::::::::::::::

# RM 553-555 677-681, nbp = 2 nbp_cov = 0
NESTED  ::::::::::::::::::::::::::::::::::::::::::::::::::::::::::::::::::::::::::::::::::::<<____>>:::::::::::::::::::::::::::
        :::::::::::::::::::::::::::::::::::::::::::::::::::::::::::::::::::::::::::::::::::::::::::::::::::::::::::::::::::::::

# RM 513-528 696-711, nbp = 4 nbp_cov = 0
NESTED  :::::::::::::::::::::::::::::::::::::::::::::::::::::::::::::::::::::::::::::<<<<______________>>>>::::::::::::::::::::
        :::::::::::::::::::::::::::::::::::::::::::::::::::::::::::::::::::::::::::::::::::::::::::::::::::::::::::::::::::::::

# RM 443-468 742-760, nbp = 6 nbp_cov = 3
NESTED  :::::::::::::::::::::::::::::::::::::::::::::::::::::::::::::::::<<<<<<________________________________>>>>>>::::::::::
        :::::::::::::::::::::::::::::::::::::::::::::::::::::::::::::::::::<<<__________________________________>>>::::::::::::

# RM 2-15 768-786, nbp = 6 nbp_cov = 4
NESTED  :<<<<-<<______________________________________________________________________________________________________>>->>>>::
        :<<<---<______________________________________________________________________________________________________>--->>>::
