# Supplementary material for: Thirteen dubious ways to detect conserved structural RNAs
Source: IUBMB Life. Author manuscript; Available in PMC 2024 Jul 10. (PMC11234323; doi:10.1002/iub.2694)
Supplement: supplementary_material [file NIHMS1907110-supplement-supplementary_material.gz › supplemental_material/Figure6/Figure3bc/mutual_information_calculator.ipynb]

# %% [markdown]
#### Purpose: Calculates within-codon mutual information, as a function of evolutionary time, for each amino acid based on the P(AA_j | AA_i) conditional probability matrices 

# %% [code]
import numpy as np
import matplotlib.pyplot as plt
import pandas as pd

# %% [code]
# 20 amino acids
amino_acids = ['A', 'C', 'D', 'E', 'F', 'G', 'H', 'I', 'K', 'L', 'M', 'N', 'P', 'Q', 'R', 'S', 'T', 'V', 'W', 'Y']

# %% [code]
# dictionary with the codon frequencies of each amino acid
# obtained from https://www.genscript.com/tools/codon-frequency-table for Saccharomyces cerevisiae

S_cer_AA_dict = {}

S_cer_AA_dict['A'] = ['GCT','GCC','GCA','GCG']
S_cer_AA_dict['A_prob'] = [0.38, 0.22, 0.29, 0.11]

S_cer_AA_dict['R'] = ['AGA','AGG','CGT','CGC','CGA','CGG']
S_cer_AA_dict['R_prob'] = [0.48, 0.21, 0.15, 0.06, 0.06, 0.04]

S_cer_AA_dict['N'] = ['AAT','AAC']
S_cer_AA_dict['N_prob'] = [0.59, 0.41]

S_cer_AA_dict['D'] = ['GAT', 'GAC']
S_cer_AA_dict['D_prob'] = [0.65, 0.35]

S_cer_AA_dict['C'] = ['TGT', 'TGC']
S_cer_AA_dict['C_prob'] = [0.63, 0.37]

S_cer_AA_dict['Q'] = ['CAA','CAG']
S_cer_AA_dict['Q_prob'] = [0.69, 0.31]

S_cer_AA_dict['E'] = ['GAA', 'GAG']
S_cer_AA_dict['E_prob'] = [0.71, 0.29]

S_cer_AA_dict['G'] = ['GGT', 'GGC', 'GGA', 'GGG']
S_cer_AA_dict['G_prob'] = [0.47, 0.19, 0.22, 0.12]

S_cer_AA_dict['H'] = ['CAT', 'CAC']
S_cer_AA_dict['H_prob'] = [0.64, 0.36]

S_cer_AA_dict['I'] = ['ATT', 'ATC', 'ATA']
S_cer_AA_dict['I_prob'] = [0.46, 0.27, 0.27]

S_cer_AA_dict['L'] = ['TTA', 'TTG', 'CTT', 'CTC', 'CTA', 'CTG']
S_cer_AA_dict['L_prob'] = [0.28, 0.29, 0.13, 0.06, 0.14, 0.10]

S_cer_AA_dict['K'] = ['AAA', 'AAG']
S_cer_AA_dict['K_prob'] = [0.58, 0.42]

S_cer_AA_dict['M'] = ['ATG']
S_cer_AA_dict['M_prob'] = [1]

S_cer_AA_dict['F'] = ['TTT', 'TTC']
S_cer_AA_dict['F_prob'] = [0.59, 0.41]

S_cer_AA_dict['P'] = ['CCT', 'CCC', 'CCA', 'CCG']
S_cer_AA_dict['P_prob'] = [0.31, 0.16, 0.41, 0.12]

S_cer_AA_dict['S'] = ['TCT', 'TCC', 'TCA', 'TCG', 'AGT', 'AGC']
S_cer_AA_dict['S_prob'] = [0.26, 0.16, 0.21, 0.10, 0.16, 0.11]

S_cer_AA_dict['T'] = ['ACT', 'ACC', 'ACA', 'ACG']
S_cer_AA_dict['T_prob'] = [0.35, 0.22, 0.30, 0.13]

S_cer_AA_dict['W'] = ['TGG']
S_cer_AA_dict['W_prob'] = [1]

S_cer_AA_dict['Y'] = ['TAT', 'TAC']
S_cer_AA_dict['Y_prob'] = [0.56, 0.44]

S_cer_AA_dict['V'] = ['GTT','GTC','GTA','GTG']
S_cer_AA_dict['V_prob'] = [0.39, 0.21, 0.21, 0.19]

# %% [code]
# dictionary with the codon frequencies of each amino acid
# obtained from https://www.genscript.com/tools/codon-frequency-table for Homo sapiens

H_sapiens_AA_dict = {}

H_sapiens_AA_dict['A'] = ['GCT','GCC','GCA','GCG']
H_sapiens_AA_dict['A_prob'] = [0.26, 0.40, 0.23, 0.11]

H_sapiens_AA_dict['R'] = ['AGA','AGG','CGT','CGC','CGA','CGG']
H_sapiens_AA_dict['R_prob'] = [0, 0, 0.40, 0.28, 0.11, 0.21]

H_sapiens_AA_dict['N'] = ['AAT','AAC']
H_sapiens_AA_dict['N_prob'] = [0.46, 0.54]

H_sapiens_AA_dict['D'] = ['GAT', 'GAC']
H_sapiens_AA_dict['D_prob'] = [0.46, 0.54]

H_sapiens_AA_dict['C'] = ['TGT', 'TGC']
H_sapiens_AA_dict['C_prob'] = [0.45, 0.55]

H_sapiens_AA_dict['Q'] = ['CAA','CAG']
H_sapiens_AA_dict['Q_prob'] = [0.25, 0.75]

H_sapiens_AA_dict['E'] = ['GAA', 'GAG']
H_sapiens_AA_dict['E_prob'] = [0.42, 0.58]

H_sapiens_AA_dict['G'] = ['GGT', 'GGC', 'GGA', 'GGG']
H_sapiens_AA_dict['G_prob'] = [0.16, 0.34, 0.25, 0.25]

H_sapiens_AA_dict['H'] = ['CAT', 'CAC']
H_sapiens_AA_dict['H_prob'] = [0.41, 0.59]

H_sapiens_AA_dict['I'] = ['ATT', 'ATC', 'ATA']
H_sapiens_AA_dict['I_prob'] = [0.36, 0.48, 0.16]

H_sapiens_AA_dict['L'] = ['TTA', 'TTG', 'CTT', 'CTC', 'CTA', 'CTG']
H_sapiens_AA_dict['L_prob'] = [0, 0, 0.20, 0.20, 0.20, 0.41]

H_sapiens_AA_dict['K'] = ['AAA', 'AAG']
H_sapiens_AA_dict['K_prob'] = [0.42, 0.58]

H_sapiens_AA_dict['M'] = ['ATG']
H_sapiens_AA_dict['M_prob'] = [1]

H_sapiens_AA_dict['F'] = ['TTT', 'TTC']
H_sapiens_AA_dict['F_prob'] = [0.45, 0.55]

H_sapiens_AA_dict['P'] = ['CCT', 'CCC', 'CCA', 'CCG']
H_sapiens_AA_dict['P_prob'] = [0.28, 0.33, 0.27, 0.11]

H_sapiens_AA_dict['S'] = ['TCT', 'TCC', 'TCA', 'TCG', 'AGT', 'AGC']
H_sapiens_AA_dict['S_prob'] = [0.26, 0.30, 0.23, 0.21, 0.0, 0.0]

H_sapiens_AA_dict['T'] = ['ACT', 'ACC', 'ACA', 'ACG']
H_sapiens_AA_dict['T_prob'] = [0.24, 0.36, 0.28, 0.12]

H_sapiens_AA_dict['W'] = ['TGG']
H_sapiens_AA_dict['W_prob'] = [1]

H_sapiens_AA_dict['Y'] = ['TAT', 'TAC']
H_sapiens_AA_dict['Y_prob'] = [0.43, 0.57]

H_sapiens_AA_dict['V'] = ['GTT','GTC','GTA','GTG']
H_sapiens_AA_dict['V_prob'] = [0.18, 0.24, 0.11, 0.47]

# %% [code]
# Load BLOSUM 62 matrices for times 0.01, 0.05, 0.1, 0.15, 0.20, 0.25, 0.28, 0.3, 0.4, 0.5, 0.75, 1.0, 2.0.
# These were generated using Elena's BLOSUM script.

# dict to store matrices, keys = times
BLOSUM_times_dict = {}
times = np.array([0.01, 0.05, 0.1, 0.15, 0.20, 0.25, 0.28, 0.3, 0.4, 0.5, 0.75, 1.0])


# NOTE: file_strings is the path to the BLOSUM matrices, which are assumed to be in the folder blosum_times 
# in same dir as the script, with names such as 'time_0.1.txt'. These matrices are 20x20 with amino acids listed
# in the same order as the amino_acids variable
for i in range(0, len(times)):
    time = times[i]
    file_strings = "blosum_times" + "/time_" + str(time) + ".txt"
    matrix = np.loadtxt(file_strings)
    matrix = np.transpose(matrix)
    matrix = pd.DataFrame(matrix, index=amino_acids, columns=amino_acids)
    for j in range(len(matrix)):
        matrix.iloc[:, j] = matrix.iloc[:, j] / np.sum(matrix.iloc[:, j])
    BLOSUM_times_dict["time_{0}".format(time)] = matrix

# %% [markdown]
Calculate mutual information calculations for all amino acids

Input: 
a) Codon biases
b) conditional probability matrix (taken from the BLOSUM matrices, using Elena's code)

Elena's code starts with a BLOSUM matrix and provides multiple matrices given a certain value for t (time). We're interested in the conditional probability matrix for the mutual information calculations. 

# %% [code]
def converter(nuc):
    ''' Let A be 0, C be 1, G be 2, T be 3 '''
    number = 0
    if nuc == "A":
        number = 0
    elif nuc == "C":
        number = 1
    elif nuc == "G":
        number = 2
    elif nuc == "T":
        number = 3
    else:
        number == 4
    return(number)

def convert_codon(nuc_1, nuc_2, nuc_3):
    ''' Passes in the three letters in the codon and returns the numeric codes '''
    one, two, three = 0, 0, 0
    one = converter(nuc_1)
    two = converter(nuc_2)
    three = converter(nuc_3)
    return([one, two, three])

def mutual_information(AA_1, blosum_table, codon_usage_dict):

    I_1_2 = 0
    I_1_3 = 0
    I_2_3 = 0

    joint_matrix = np.zeros((4, 4, 4))

    for i in range(len(amino_acids)):
        # amino acid #2
        AA_2 = amino_acids[i]
        # codons corresponding to amino acid #2
        AA_codons = codon_usage_dict[AA_2]
        # determine the frequency of AA #2 given AA #1, based on the BLOSUM matrix provided
        AA_2_freq = blosum_table.loc[AA_2, AA_1]
        # determine the codon biases of AA #2, given the codon bias table
        codon_biases = codon_usage_dict[AA_2 + '_prob']

        # update the joint probability table according to the above information
        for j in range(len(AA_codons)):
            numerics = convert_codon(AA_codons[j][0], AA_codons[j][1], AA_codons[j][2])
            joint_matrix[numerics[0], numerics[1], numerics[2]] = codon_biases[j] * AA_2_freq
    
    # calculate mutual information of first and second position
    for i in range(4):
            for j in range(4):
                p_xy = np.sum(joint_matrix[i, j, :])
                p_x = np.sum(joint_matrix[i, :, :])
                p_y = np.sum(joint_matrix[:, j, :])

                if (p_xy != 0): 
                    I_1_2 += (p_xy * np.log2(p_xy / (p_x * p_y) ))  

    # calculate mutual information of first and third position
    for i in range(4):
        for j in range(4):
            p_xy = np.sum(joint_matrix[i, :, j])
            p_x = np.sum(joint_matrix[i, :, :])
            p_y = np.sum(joint_matrix[:, :, j])

            if (p_xy != 0): 
                I_1_3 += (p_xy * np.log2(p_xy / (p_x * p_y) ))   

    # calculate mutual information of second and third position
    for i in range(4):
        for j in range(4):
            p_xy = np.sum(joint_matrix[:, i, j])
            p_x = np.sum(joint_matrix[:, i, :])
            p_y = np.sum(joint_matrix[:, :, j])

            if (p_xy != 0): 
                I_2_3 += (p_xy * np.log2(p_xy / (p_x * p_y) ))   
                
    return([I_1_2, I_1_3, I_2_3])

# %% [markdown]
### Bar plots of mutual information

Can generate barplots of mutual information for each amino acid at a specific time, t.
Here, we enter t = 0.2

# %% [code]
# indicate the time here
select_time = 0.2

select_BLOSUM_matrix = BLOSUM_times_dict["time_{0}".format(select_time)]

# create dictionary to store results
MI_results_at_specific_t = {
    "one_two": np.zeros(len(amino_acids)),
    "one_three": np.zeros(len(amino_acids)),
    "two_three": np.zeros(len(amino_acids))
}

one_two = np.zeros(len(amino_acids))
one_three = np.zeros(len(amino_acids))
two_three = np.zeros(len(amino_acids))

# run mutual information function to calculate MIs 
for i in range(len(amino_acids)):
    result = mutual_information(amino_acids[i], select_BLOSUM_matrix, S_cer_AA_dict)
    MI_results_at_specific_t["one_two"][i] = result[0]
    MI_results_at_specific_t["one_three"][i] = result[1]
    MI_results_at_specific_t["two_three"][i] = result[2]

# %% [code]
x = np.arange(len(amino_acids))
names = ["I(1,2)", "I(1,3)", "I(2,3)"]
keys = list(MI_results_at_specific_t.keys())

for i in range(len(MI_results_at_specific_t)):
    key = keys[i]
    plt.bar(x, MI_results_at_specific_t[key], align='center')
    plt.title(names[i], fontsize=15)
    plt.ylabel("Mutual information", fontsize=12)
    plt.xlabel("Amino acid", fontsize=12)
    plt.xticks(x, amino_acids, fontsize=12)
    plt.ylim(0, 1)
    plt.yticks(fontsize=12)
    plt.show()
    
# Average mutual information per within-codon covariation pair
averages = [np.mean(MI_results_at_specific_t["one_two"]), np.mean(MI_results_at_specific_t["one_three"]), \
            np.mean(MI_results_at_specific_t["two_three"])]
plt.bar([1, 2, 3], averages, align='center')
plt.title("Average mutual information")
plt.ylabel("Mutual information")
plt.xlabel("Within-codon covariation")
plt.xticks([1, 2, 3], ["1-2", "1-3", "2-3"])
plt.ylim(0, 0.5)
plt.show()

# %% [markdown]
### Mutual information trajectories for intracodon covariations, as a function of t 

# %% [code]
# colors optimized to distinguish 20 colors: https://sashat.me/2017/01/11/list-of-20-simple-distinct-colors/
colors = ['#e6194b', '#3cb44b', '#ffe119', '#4363d8', '#f58231', '#911eb4', '#46f0f0', \
          '#f032e6', '#bcf60c', '#fabebe', '#008080', '#e6beff', '#9a6324', '#fffac8', 
          '#800000', '#aaffc3', '#808000', '#ffd8b1', '#000075', '#808080', '#ffffff', '#000000']

MI_trajectories = {
     "one_two": np.zeros((20, len(times))),
     "one_three": np.zeros((20, len(times))),
     "two_three": np.zeros((20, len(times)))   
}

for i in range(len(amino_acids)):
    for j in range(len(times)):
        result = mutual_information(amino_acids[i], BLOSUM_times_dict["time_" + str(times[j])], S_cer_AA_dict)
        MI_trajectories["one_two"][i, j] = result[0]
        MI_trajectories["one_three"][i, j] = result[1]
        MI_trajectories["two_three"][i, j] = result[2]

# %% [code]
plot_title = ["1-2", "1-3", "2-3"]
keys = list(MI_trajectories.keys())

for i in range(len(MI_trajectories)):
    
    key = keys[i]
    
    fig = plt.figure(figsize=(10, 10))
    ax = plt.subplot(111)

    for j in range(len(amino_acids)):
        a = MI_trajectories[key][j, :]
        plt.plot(times, a, label=amino_acids[j], color=colors[j])

    # Shrink current axis's height by 10% on the bottom
    box = ax.get_position()
    ax.set_position([box.x0, box.y0 + box.height * 0.1,
                 box.width, box.height * 0.9])

    # Put a legend below current axis
    ax.legend(loc='upper center', bbox_to_anchor=(0.75, 1),
          fancybox=True, shadow=True, ncol=5)


    # axes labels
    plt.title(plot_title[i], fontsize=20)
    plt.xlabel("t, using BLOSUM 62", fontsize=15)
    plt.ylabel("Mutual Information Value", fontsize=15)
    plt.xticks(times, rotation=45, fontsize=8)
    plt.ylim(0, 1)
    
    plt.show()
