# Supplementary material for: Thirteen dubious ways to detect conserved structural RNAs
Source: IUBMB Life. Author manuscript; Available in PMC 2024 Jul 10. (PMC11234323; doi:10.1002/iub.2694)
Supplement: supplementary_material [file NIHMS1907110-supplement-supplementary_material.gz › supplemental_material/Figure6/Figure3bc/blosum_matrices/time_0.25.txt]

0.7021   0.0074   0.0073   0.0177   0.0070   0.0302   0.0038   0.0129   0.0151   0.0265   0.0062   0.0037   0.0133   0.0107   0.0162   0.0550   0.0237   0.0352   0.0012   0.0050 
0.0469   0.7507   0.0082   0.0026   0.0089   0.0088   0.0033   0.0202   0.0074   0.0325   0.0092   0.0053   0.0065   0.0051   0.0075   0.0254   0.0195   0.0222   0.0027   0.0070 
0.0105   0.0018   0.7565   0.0647   0.0049   0.0175   0.0054   0.0079   0.0124   0.0042   0.0021   0.0266   0.0123   0.0148   0.0063   0.0286   0.0140   0.0061   0.0007   0.0027 
0.0193   0.0004   0.0489   0.7156   0.0039   0.0088   0.0089   0.0045   0.0362   0.0078   0.0028   0.0139   0.0110   0.0426   0.0192   0.0261   0.0122   0.0122   0.0012   0.0045 
0.0158   0.0032   0.0077   0.0080   0.7283   0.0096   0.0067   0.0320   0.0068   0.0467   0.0140   0.0048   0.0033   0.0034   0.0067   0.0151   0.0108   0.0162   0.0078   0.0530 
0.0347   0.0016   0.0139   0.0093   0.0049   0.8215   0.0038   0.0029   0.0090   0.0053   0.0026   0.0175   0.0080   0.0061   0.0092   0.0292   0.0077   0.0075   0.0022   0.0032 
0.0135   0.0019   0.0134   0.0292   0.0106   0.0118   0.7344   0.0067   0.0139   0.0093   0.0046   0.0302   0.0086   0.0183   0.0257   0.0186   0.0083   0.0062   0.0018   0.0331 
0.0177   0.0044   0.0075   0.0057   0.0194   0.0035   0.0026   0.6116   0.0031   0.1117   0.0154   0.0049   0.0046   0.0022   0.0061   0.0136   0.0120   0.1458   0.0009   0.0075 
0.0194   0.0015   0.0110   0.0425   0.0039   0.0101   0.0050   0.0032   0.7049   0.0165   0.0072   0.0164   0.0124   0.0263   0.0579   0.0301   0.0129   0.0126   0.0012   0.0050 
0.0221   0.0043   0.0024   0.0059   0.0172   0.0039   0.0022   0.0676   0.0107   0.7342   0.0313   0.0042   0.0050   0.0070   0.0103   0.0105   0.0151   0.0367   0.0020   0.0077 
0.0215   0.0050   0.0049   0.0090   0.0214   0.0079   0.0045   0.0388   0.0195   0.1302   0.5620   0.0078   0.0098   0.0290   0.0194   0.0251   0.0147   0.0574   0.0040   0.0079 
0.0069   0.0015   0.0343   0.0238   0.0040   0.0284   0.0158   0.0066   0.0239   0.0093   0.0042   0.7081   0.0070   0.0166   0.0238   0.0506   0.0241   0.0055   0.0006   0.0050 
0.0221   0.0017   0.0141   0.0167   0.0024   0.0115   0.0040   0.0055   0.0160   0.0098   0.0047   0.0062   0.8153   0.0110   0.0086   0.0182   0.0151   0.0127   0.0008   0.0034 
0.0213   0.0005   0.0204   0.0773   0.0030   0.0106   0.0102   0.0032   0.0407   0.0167   0.0166   0.0177   0.0132   0.6369   0.0408   0.0321   0.0139   0.0125   0.0023   0.0101 
0.0249   0.0018   0.0066   0.0269   0.0045   0.0122   0.0110   0.0068   0.0691   0.0189   0.0086   0.0195   0.0080   0.0316   0.7059   0.0161   0.0166   0.0040   0.0014   0.0055 
0.0609   0.0044   0.0219   0.0264   0.0074   0.0281   0.0058   0.0109   0.0259   0.0139   0.0080   0.0300   0.0121   0.0179   0.0117   0.6623   0.0408   0.0057   0.0011   0.0047 
0.0344   0.0044   0.0140   0.0161   0.0069   0.0097   0.0034   0.0126   0.0145   0.0262   0.0061   0.0188   0.0132   0.0102   0.0157   0.0535   0.6982   0.0348   0.0022   0.0049 
0.0416   0.0041   0.0050   0.0131   0.0084   0.0077   0.0021   0.1249   0.0116   0.0519   0.0195   0.0035   0.0090   0.0075   0.0031   0.0060   0.0284   0.6427   0.0011   0.0088 
0.0094   0.0034   0.0039   0.0084   0.0272   0.0151   0.0039   0.0054   0.0074   0.0185   0.0091   0.0023   0.0039   0.0091   0.0070   0.0078   0.0122   0.0071   0.8078   0.0309 
0.0138   0.0030   0.0052   0.0112   0.0640   0.0077   0.0253   0.0149   0.0107   0.0251   0.0062   0.0073   0.0056   0.0139   0.0098   0.0117   0.0093   0.0205   0.0107   0.7241 
