# Supplementary material for: Thirteen dubious ways to detect conserved structural RNAs
Source: IUBMB Life. Author manuscript; Available in PMC 2024 Jul 10. (PMC11234323; doi:10.1002/iub.2694)
Supplement: supplementary_material [file NIHMS1907110-supplement-supplementary_material.gz › supplemental_material/Figure6/Figure3bc/blosum_matrices/time_0.05.txt]

0.9304   0.0018   0.0014   0.0040   0.0015   0.0071   0.0008   0.0024   0.0033   0.0061   0.0013   0.0004   0.0030   0.0024   0.0038   0.0143   0.0056   0.0090   0.0002   0.0011 
0.0115   0.9441   0.0018   0.0001   0.0019   0.0017   0.0007   0.0046   0.0015   0.0073   0.0022   0.0011   0.0013   0.0010   0.0016   0.0059   0.0045   0.0049   0.0006   0.0015 
0.0020   0.0004   0.9450   0.0161   0.0011   0.0039   0.0012   0.0018   0.0025   0.0006   0.0004   0.0064   0.0027   0.0033   0.0011   0.0067   0.0031   0.0011   0.0001   0.0005 
0.0043   0.0000   0.0122   0.9338   0.0008   0.0017   0.0021   0.0008   0.0088   0.0014   0.0005   0.0031   0.0024   0.0112   0.0043   0.0061   0.0026   0.0028   0.0002   0.0009 
0.0034   0.0007   0.0017   0.0016   0.9378   0.0021   0.0014   0.0079   0.0013   0.0108   0.0036   0.0010   0.0006   0.0005   0.0014   0.0034   0.0024   0.0030   0.0018   0.0135 
0.0082   0.0003   0.0031   0.0018   0.0011   0.9611   0.0008   0.0004   0.0018   0.0009   0.0005   0.0041   0.0017   0.0013   0.0020   0.0068   0.0015   0.0016   0.0005   0.0007 
0.0029   0.0004   0.0029   0.0068   0.0023   0.0025   0.9398   0.0014   0.0029   0.0017   0.0010   0.0075   0.0019   0.0044   0.0062   0.0041   0.0016   0.0011   0.0004   0.0083 
0.0033   0.0010   0.0018   0.0009   0.0048   0.0005   0.0005   0.9014   0.0002   0.0294   0.0035   0.0011   0.0008   0.0001   0.0013   0.0033   0.0022   0.0421   0.0002   0.0016 
0.0042   0.0003   0.0022   0.0104   0.0008   0.0020   0.0010   0.0002   0.9312   0.0036   0.0017   0.0038   0.0028   0.0065   0.0149   0.0073   0.0028   0.0030   0.0002   0.0011 
0.0051   0.0010   0.0003   0.0011   0.0040   0.0007   0.0004   0.0178   0.0024   0.9378   0.0086   0.0008   0.0010   0.0015   0.0023   0.0021   0.0034   0.0078   0.0004   0.0017 
0.0047   0.0012   0.0009   0.0015   0.0054   0.0016   0.0010   0.0089   0.0047   0.0356   0.8898   0.0017   0.0023   0.0082   0.0048   0.0064   0.0032   0.0154   0.0010   0.0017 
0.0008   0.0003   0.0083   0.0052   0.0008   0.0066   0.0039   0.0014   0.0055   0.0018   0.0009   0.9326   0.0014   0.0039   0.0057   0.0129   0.0058   0.0010   0.0001   0.0011 
0.0050   0.0003   0.0031   0.0036   0.0004   0.0024   0.0009   0.0010   0.0036   0.0019   0.0011   0.0012   0.9598   0.0025   0.0018   0.0041   0.0034   0.0029   0.0002   0.0007 
0.0048   0.0000   0.0045   0.0203   0.0004   0.0022   0.0024   0.0002   0.0100   0.0036   0.0047   0.0042   0.0030   0.9125   0.0104   0.0079   0.0031   0.0029   0.0005   0.0025 
0.0059   0.0004   0.0011   0.0060   0.0009   0.0026   0.0027   0.0015   0.0177   0.0042   0.0021   0.0047   0.0016   0.0080   0.9316   0.0032   0.0039   0.0003   0.0003   0.0012 
0.0159   0.0010   0.0052   0.0061   0.0017   0.0066   0.0013   0.0026   0.0063   0.0027   0.0020   0.0077   0.0027   0.0044   0.0023   0.9192   0.0105   0.0004   0.0002   0.0010 
0.0081   0.0010   0.0031   0.0035   0.0015   0.0019   0.0007   0.0023   0.0031   0.0060   0.0013   0.0045   0.0030   0.0022   0.0037   0.0138   0.9298   0.0089   0.0005   0.0010 
0.0107   0.0009   0.0009   0.0031   0.0016   0.0016   0.0004   0.0360   0.0027   0.0111   0.0052   0.0006   0.0020   0.0017   0.0003   0.0005   0.0073   0.9112   0.0002   0.0021 
0.0019   0.0008   0.0007   0.0017   0.0064   0.0034   0.0008   0.0009   0.0015   0.0039   0.0022   0.0004   0.0008   0.0021   0.0015   0.0015   0.0028   0.0013   0.9581   0.0074 
0.0029   0.0007   0.0010   0.0023   0.0163   0.0016   0.0064   0.0031   0.0023   0.0054   0.0013   0.0015   0.0012   0.0034   0.0021   0.0025   0.0019   0.0048   0.0026   0.9367 
