# Supplementary material for: Thirteen dubious ways to detect conserved structural RNAs
Source: IUBMB Life. Author manuscript; Available in PMC 2024 Jul 10. (PMC11234323; doi:10.1002/iub.2694)
Supplement: supplementary_material [file NIHMS1907110-supplement-supplementary_material.gz › supplemental_material/Figure6/Figure3bc/blosum_matrices/time_0.5.txt]

0.5028   0.0116   0.0148   0.0308   0.0126   0.0495   0.0070   0.0252   0.0270   0.0455   0.0110   0.0097   0.0229   0.0186   0.0269   0.0806   0.0388   0.0531   0.0023   0.0093 
0.0739   0.5646   0.0148   0.0083   0.0159   0.0175   0.0062   0.0346   0.0148   0.0562   0.0150   0.0105   0.0125   0.0100   0.0143   0.0423   0.0328   0.0388   0.0048   0.0123 
0.0214   0.0033   0.5784   0.0996   0.0088   0.0310   0.0099   0.0135   0.0240   0.0108   0.0044   0.0422   0.0217   0.0257   0.0137   0.0471   0.0245   0.0128   0.0015   0.0057 
0.0337   0.0013   0.0753   0.5231   0.0075   0.0178   0.0148   0.0101   0.0574   0.0165   0.0061   0.0246   0.0198   0.0616   0.0333   0.0435   0.0221   0.0207   0.0022   0.0085 
0.0286   0.0057   0.0138   0.0156   0.5365   0.0177   0.0120   0.0503   0.0136   0.0775   0.0214   0.0096   0.0072   0.0081   0.0129   0.0262   0.0196   0.0321   0.0129   0.0788 
0.0569   0.0031   0.0246   0.0187   0.0090   0.6782   0.0071   0.0071   0.0174   0.0121   0.0050   0.0291   0.0149   0.0118   0.0169   0.0483   0.0154   0.0143   0.0038   0.0063 
0.0250   0.0034   0.0245   0.0484   0.0190   0.0220   0.5419   0.0127   0.0263   0.0193   0.0081   0.0468   0.0157   0.0298   0.0414   0.0328   0.0162   0.0133   0.0035   0.0501 
0.0348   0.0075   0.0128   0.0126   0.0305   0.0085   0.0049   0.4020   0.0093   0.1625   0.0253   0.0091   0.0096   0.0067   0.0114   0.0230   0.0237   0.1898   0.0021   0.0139 
0.0347   0.0029   0.0213   0.0674   0.0077   0.0195   0.0094   0.0092   0.5062   0.0296   0.0118   0.0276   0.0217   0.0411   0.0856   0.0481   0.0233   0.0215   0.0023   0.0092 
0.0380   0.0074   0.0062   0.0126   0.0285   0.0088   0.0045   0.0984   0.0192   0.5556   0.0434   0.0084   0.0099   0.0128   0.0181   0.0204   0.0259   0.0645   0.0036   0.0138 
0.0383   0.0081   0.0105   0.0193   0.0327   0.0151   0.0078   0.0638   0.0318   0.1803   0.3234   0.0140   0.0170   0.0392   0.0305   0.0386   0.0261   0.0827   0.0063   0.0143 
0.0181   0.0030   0.0546   0.0421   0.0079   0.0473   0.0245   0.0123   0.0401   0.0187   0.0075   0.5070   0.0136   0.0274   0.0385   0.0759   0.0389   0.0121   0.0013   0.0092 
0.0380   0.0032   0.0249   0.0301   0.0053   0.0215   0.0073   0.0116   0.0280   0.0196   0.0081   0.0121   0.6666   0.0190   0.0164   0.0320   0.0260   0.0223   0.0016   0.0065 
0.0369   0.0016   0.0353   0.1118   0.0071   0.0203   0.0165   0.0096   0.0635   0.0305   0.0224   0.0291   0.0227   0.4141   0.0613   0.0507   0.0247   0.0219   0.0039   0.0161 
0.0413   0.0034   0.0145   0.0467   0.0088   0.0226   0.0177   0.0128   0.1023   0.0333   0.0135   0.0316   0.0151   0.0474   0.5064   0.0307   0.0278   0.0114   0.0026   0.0101 
0.0893   0.0073   0.0361   0.0441   0.0128   0.0466   0.0101   0.0185   0.0415   0.0271   0.0123   0.0450   0.0213   0.0283   0.0222   0.4505   0.0604   0.0155   0.0022   0.0089 
0.0564   0.0074   0.0246   0.0293   0.0125   0.0195   0.0066   0.0249   0.0263   0.0451   0.0109   0.0302   0.0227   0.0180   0.0263   0.0791   0.4941   0.0527   0.0039   0.0092 
0.0628   0.0072   0.0104   0.0224   0.0167   0.0147   0.0044   0.1627   0.0197   0.0913   0.0282   0.0076   0.0159   0.0131   0.0088   0.0165   0.0429   0.4378   0.0022   0.0148 
0.0184   0.0059   0.0083   0.0161   0.0450   0.0265   0.0077   0.0122   0.0143   0.0343   0.0144   0.0057   0.0078   0.0156   0.0134   0.0157   0.0211   0.0148   0.6533   0.0497 
0.0255   0.0052   0.0108   0.0212   0.0950   0.0151   0.0383   0.0276   0.0195   0.0454   0.0113   0.0135   0.0107   0.0221   0.0180   0.0219   0.0173   0.0344   0.0172   0.5299
