# Supplementary material for: Thirteen dubious ways to detect conserved structural RNAs
Source: IUBMB Life. Author manuscript; Available in PMC 2024 Jul 10. (PMC11234323; doi:10.1002/iub.2694)
Supplement: supplementary_material [file NIHMS1907110-supplement-supplementary_material.gz › supplemental_material/Figure6/Figure3bc/blosum_matrices/time_0.4.txt]

0.5731   0.0102   0.0118   0.0260   0.0105   0.0428   0.0058   0.0205   0.0226   0.0386   0.0093   0.0072   0.0194   0.0157   0.0232   0.0728   0.0336   0.0473   0.0019   0.0077 
0.0650   0.6326   0.0123   0.0058   0.0133   0.0141   0.0051   0.0294   0.0119   0.0477   0.0130   0.0084   0.0102   0.0081   0.0117   0.0364   0.0281   0.0328   0.0040   0.0103 
0.0171   0.0028   0.6431   0.0883   0.0073   0.0260   0.0082   0.0114   0.0195   0.0080   0.0034   0.0370   0.0182   0.0218   0.0107   0.0406   0.0207   0.0101   0.0012   0.0045 
0.0285   0.0009   0.0668   0.5913   0.0061   0.0142   0.0127   0.0078   0.0503   0.0130   0.0048   0.0207   0.0165   0.0560   0.0282   0.0374   0.0184   0.0176   0.0018   0.0069 
0.0238   0.0047   0.0115   0.0126   0.6054   0.0146   0.0101   0.0442   0.0109   0.0668   0.0190   0.0077   0.0056   0.0061   0.0105   0.0222   0.0163   0.0260   0.0111   0.0709 
0.0493   0.0025   0.0207   0.0149   0.0074   0.7318   0.0058   0.0053   0.0142   0.0092   0.0041   0.0250   0.0122   0.0096   0.0140   0.0416   0.0124   0.0117   0.0032   0.0051 
0.0206   0.0028   0.0204   0.0417   0.0159   0.0181   0.6116   0.0103   0.0216   0.0153   0.0068   0.0414   0.0130   0.0258   0.0361   0.0276   0.0131   0.0104   0.0028   0.0448 
0.0283   0.0064   0.0109   0.0098   0.0268   0.0064   0.0040   0.4713   0.0066   0.1471   0.0220   0.0074   0.0076   0.0048   0.0093   0.0195   0.0192   0.1796   0.0016   0.0115 
0.0291   0.0024   0.0174   0.0591   0.0062   0.0158   0.0078   0.0066   0.5765   0.0247   0.0102   0.0236   0.0183   0.0362   0.0771   0.0420   0.0194   0.0183   0.0019   0.0076 
0.0322   0.0062   0.0046   0.0099   0.0246   0.0067   0.0036   0.0891   0.0160   0.6189   0.0400   0.0067   0.0079   0.0107   0.0152   0.0166   0.0220   0.0546   0.0030   0.0115 
0.0321   0.0070   0.0083   0.0153   0.0291   0.0123   0.0066   0.0553   0.0275   0.1665   0.4020   0.0117   0.0144   0.0365   0.0268   0.0341   0.0219   0.0751   0.0055   0.0119 
0.0134   0.0024   0.0478   0.0354   0.0064   0.0406   0.0216   0.0101   0.0344   0.0150   0.0063   0.5786   0.0110   0.0236   0.0334   0.0679   0.0339   0.0094   0.0010   0.0076 
0.0323   0.0026   0.0209   0.0251   0.0041   0.0177   0.0060   0.0092   0.0236   0.0157   0.0069   0.0098   0.7222   0.0161   0.0134   0.0269   0.0220   0.0188   0.0013   0.0053 
0.0312   0.0011   0.0299   0.1016   0.0054   0.0166   0.0143   0.0068   0.0560   0.0254   0.0209   0.0251   0.0193   0.4905   0.0549   0.0444   0.0207   0.0184   0.0033   0.0140 
0.0355   0.0028   0.0113   0.0396   0.0071   0.0186   0.0155   0.0104   0.0921   0.0280   0.0118   0.0275   0.0124   0.0424   0.5771   0.0252   0.0238   0.0083   0.0021   0.0083 
0.0807   0.0063   0.0311   0.0379   0.0108   0.0401   0.0085   0.0157   0.0362   0.0220   0.0109   0.0403   0.0180   0.0248   0.0182   0.5237   0.0544   0.0114   0.0018   0.0073 
0.0488   0.0064   0.0207   0.0244   0.0104   0.0156   0.0053   0.0202   0.0219   0.0382   0.0092   0.0263   0.0192   0.0151   0.0226   0.0713   0.5664   0.0470   0.0033   0.0076 
0.0560   0.0061   0.0082   0.0190   0.0135   0.0120   0.0034   0.1539   0.0167   0.0772   0.0256   0.0059   0.0134   0.0110   0.0064   0.0121   0.0382   0.5069   0.0017   0.0127 
0.0149   0.0050   0.0065   0.0131   0.0388   0.0223   0.0062   0.0094   0.0116   0.0283   0.0126   0.0043   0.0063   0.0132   0.0109   0.0126   0.0179   0.0117   0.7110   0.0434 
0.0211   0.0044   0.0085   0.0174   0.0855   0.0122   0.0343   0.0228   0.0162   0.0378   0.0094   0.0111   0.0087   0.0193   0.0149   0.0180   0.0143   0.0294   0.0150   0.5996
