# Supplementary material for: Thirteen dubious ways to detect conserved structural RNAs
Source: IUBMB Life. Author manuscript; Available in PMC 2024 Jul 10. (PMC11234323; doi:10.1002/iub.2694)
Supplement: supplementary_material [file NIHMS1907110-supplement-supplementary_material.gz › supplemental_material/Figure6/Figure3bc/blosum_matrices/time_0.3.txt]

0.6556   0.0084   0.0088   0.0206   0.0082   0.0348   0.0045   0.0155   0.0177   0.0308   0.0073   0.0048   0.0155   0.0125   0.0187   0.0619   0.0273   0.0398   0.0014   0.0059 
0.0536   0.7090   0.0096   0.0036   0.0104   0.0106   0.0039   0.0235   0.0089   0.0379   0.0106   0.0064   0.0078   0.0061   0.0089   0.0294   0.0226   0.0259   0.0032   0.0081 
0.0127   0.0022   0.7163   0.0736   0.0057   0.0205   0.0064   0.0091   0.0149   0.0054   0.0025   0.0304   0.0144   0.0173   0.0077   0.0330   0.0163   0.0074   0.0009   0.0033 
0.0225   0.0006   0.0556   0.6709   0.0046   0.0106   0.0103   0.0056   0.0414   0.0095   0.0035   0.0163   0.0129   0.0479   0.0224   0.0301   0.0143   0.0141   0.0014   0.0053 
0.0186   0.0037   0.0090   0.0096   0.6845   0.0114   0.0079   0.0365   0.0082   0.0539   0.0159   0.0058   0.0041   0.0043   0.0080   0.0176   0.0127   0.0195   0.0090   0.0599 
0.0400   0.0019   0.0163   0.0112   0.0058   0.7903   0.0045   0.0037   0.0108   0.0066   0.0031   0.0202   0.0094   0.0073   0.0108   0.0337   0.0093   0.0089   0.0026   0.0039 
0.0159   0.0022   0.0158   0.0337   0.0124   0.0139   0.6908   0.0079   0.0166   0.0113   0.0054   0.0344   0.0102   0.0211   0.0295   0.0218   0.0099   0.0076   0.0021   0.0375 
0.0213   0.0051   0.0087   0.0070   0.0222   0.0044   0.0030   0.5591   0.0042   0.1255   0.0178   0.0058   0.0056   0.0030   0.0072   0.0157   0.0144   0.1601   0.0012   0.0089 
0.0228   0.0018   0.0132   0.0487   0.0046   0.0120   0.0059   0.0043   0.6587   0.0193   0.0083   0.0190   0.0145   0.0300   0.0653   0.0344   0.0151   0.0146   0.0014   0.0059 
0.0257   0.0050   0.0031   0.0072   0.0198   0.0048   0.0026   0.0760   0.0125   0.6927   0.0348   0.0050   0.0059   0.0083   0.0120   0.0125   0.0175   0.0430   0.0023   0.0090 
0.0253   0.0057   0.0060   0.0111   0.0243   0.0094   0.0052   0.0449   0.0224   0.1448   0.5021   0.0092   0.0114   0.0321   0.0222   0.0285   0.0172   0.0643   0.0045   0.0093 
0.0090   0.0019   0.0393   0.0279   0.0048   0.0328   0.0180   0.0078   0.0277   0.0112   0.0049   0.6617   0.0083   0.0192   0.0273   0.0572   0.0277   0.0068   0.0007   0.0059 
0.0257   0.0020   0.0165   0.0196   0.0030   0.0136   0.0047   0.0067   0.0187   0.0118   0.0055   0.0074   0.7829   0.0129   0.0102   0.0213   0.0175   0.0148   0.0010   0.0040 
0.0248   0.0007   0.0237   0.0868   0.0037   0.0127   0.0117   0.0043   0.0464   0.0197   0.0183   0.0204   0.0154   0.5833   0.0462   0.0367   0.0163   0.0146   0.0027   0.0116 
0.0288   0.0021   0.0082   0.0314   0.0054   0.0145   0.0127   0.0080   0.0780   0.0221   0.0098   0.0224   0.0095   0.0357   0.6596   0.0192   0.0192   0.0054   0.0016   0.0065 
0.0686   0.0051   0.0252   0.0305   0.0086   0.0325   0.0067   0.0126   0.0297   0.0166   0.0091   0.0339   0.0142   0.0205   0.0139   0.6117   0.0461   0.0075   0.0013   0.0056 
0.0397   0.0051   0.0164   0.0190   0.0081   0.0117   0.0040   0.0152   0.0171   0.0305   0.0072   0.0215   0.0153   0.0119   0.0182   0.0603   0.6508   0.0394   0.0026   0.0058 
0.0470   0.0048   0.0061   0.0152   0.0102   0.0092   0.0025   0.1372   0.0134   0.0609   0.0219   0.0043   0.0106   0.0087   0.0041   0.0080   0.0321   0.5924   0.0013   0.0102 
0.0112   0.0040   0.0048   0.0100   0.0314   0.0176   0.0047   0.0067   0.0088   0.0219   0.0104   0.0030   0.0047   0.0106   0.0084   0.0094   0.0142   0.0086   0.7741   0.0355 
0.0163   0.0035   0.0063   0.0133   0.0723   0.0092   0.0287   0.0177   0.0126   0.0296   0.0073   0.0086   0.0067   0.0159   0.0116   0.0139   0.0110   0.0237   0.0123   0.6796 
