# Supplementary material for: Thirteen dubious ways to detect conserved structural RNAs
Source: IUBMB Life. Author manuscript; Available in PMC 2024 Jul 10. (PMC11234323; doi:10.1002/iub.2694)
Supplement: supplementary_material [file NIHMS1907110-supplement-supplementary_material.gz › supplemental_material/Figure6/Figure3bc/blosum_matrices/time_0.2.txt]

0.7524   0.0062   0.0058   0.0145   0.0057   0.0252   0.0031   0.0102   0.0124   0.0219   0.0051   0.0027   0.0110   0.0088   0.0135   0.0469   0.0198   0.0299   0.0009   0.0041 
0.0394   0.7949   0.0067   0.0017   0.0073   0.0071   0.0027   0.0167   0.0059   0.0268   0.0077   0.0043   0.0053   0.0041   0.0061   0.0211   0.0161   0.0182   0.0023   0.0057 
0.0084   0.0015   0.7993   0.0546   0.0040   0.0144   0.0044   0.0065   0.0100   0.0032   0.0016   0.0223   0.0101   0.0122   0.0049   0.0238   0.0115   0.0048   0.0006   0.0022 
0.0159   0.0003   0.0413   0.7639   0.0031   0.0070   0.0074   0.0035   0.0304   0.0061   0.0022   0.0114   0.0090   0.0365   0.0158   0.0216   0.0099   0.0101   0.0009   0.0036 
0.0129   0.0026   0.0063   0.0065   0.7753   0.0079   0.0055   0.0270   0.0054   0.0388   0.0119   0.0039   0.0026   0.0025   0.0054   0.0125   0.0088   0.0129   0.0065   0.0451 
0.0290   0.0013   0.0114   0.0074   0.0040   0.8541   0.0031   0.0022   0.0072   0.0041   0.0021   0.0145   0.0065   0.0049   0.0075   0.0243   0.0061   0.0061   0.0018   0.0026 
0.0109   0.0015   0.0109   0.0243   0.0086   0.0095   0.7809   0.0054   0.0112   0.0073   0.0038   0.0255   0.0070   0.0153   0.0215   0.0153   0.0066   0.0049   0.0014   0.0280 
0.0141   0.0036   0.0062   0.0044   0.0164   0.0026   0.0021   0.6711   0.0021   0.0955   0.0128   0.0040   0.0036   0.0015   0.0049   0.0113   0.0095   0.1275   0.0007   0.0061 
0.0159   0.0012   0.0089   0.0357   0.0031   0.0081   0.0040   0.0022   0.7549   0.0135   0.0060   0.0136   0.0102   0.0222   0.0492   0.0252   0.0105   0.0105   0.0010   0.0041 
0.0183   0.0035   0.0018   0.0046   0.0143   0.0030   0.0017   0.0579   0.0087   0.7791   0.0270   0.0033   0.0040   0.0057   0.0084   0.0084   0.0124   0.0299   0.0016   0.0063 
0.0176   0.0042   0.0039   0.0070   0.0182   0.0063   0.0037   0.0322   0.0163   0.1125   0.6297   0.0064   0.0081   0.0252   0.0164   0.0213   0.0120   0.0493   0.0033   0.0064 
0.0050   0.0012   0.0288   0.0195   0.0032   0.0236   0.0133   0.0054   0.0198   0.0074   0.0034   0.7581   0.0056   0.0139   0.0199   0.0429   0.0202   0.0043   0.0004   0.0040 
0.0183   0.0014   0.0116   0.0136   0.0019   0.0093   0.0033   0.0044   0.0132   0.0079   0.0039   0.0050   0.8491   0.0091   0.0069   0.0150   0.0124   0.0105   0.0007   0.0027 
0.0175   0.0003   0.0167   0.0662   0.0022   0.0086   0.0085   0.0022   0.0343   0.0136   0.0144   0.0147   0.0109   0.6960   0.0347   0.0270   0.0114   0.0103   0.0019   0.0085 
0.0208   0.0014   0.0051   0.0222   0.0036   0.0100   0.0092   0.0055   0.0588   0.0155   0.0072   0.0163   0.0064   0.0268   0.7559   0.0130   0.0138   0.0028   0.0011   0.0045 
0.0520   0.0037   0.0182   0.0219   0.0061   0.0234   0.0047   0.0091   0.0217   0.0111   0.0068   0.0255   0.0100   0.0151   0.0094   0.7178   0.0348   0.0040   0.0009   0.0038 
0.0287   0.0037   0.0115   0.0132   0.0056   0.0077   0.0027   0.0100   0.0118   0.0216   0.0050   0.0157   0.0109   0.0083   0.0130   0.0456   0.7495   0.0296   0.0019   0.0040 
0.0353   0.0034   0.0039   0.0109   0.0067   0.0063   0.0016   0.1093   0.0096   0.0424   0.0168   0.0027   0.0074   0.0061   0.0022   0.0043   0.0241   0.6989   0.0008   0.0074 
0.0075   0.0028   0.0031   0.0068   0.0226   0.0124   0.0031   0.0042   0.0060   0.0151   0.0076   0.0018   0.0031   0.0075   0.0057   0.0062   0.0101   0.0056   0.8429   0.0259 
0.0112   0.0024   0.0041   0.0090   0.0544   0.0062   0.0215   0.0121   0.0087   0.0205   0.0051   0.0059   0.0045   0.0117   0.0080   0.0095   0.0075   0.0170   0.0089   0.7717 
