# Supplementary material for: Thirteen dubious ways to detect conserved structural RNAs
Source: IUBMB Life. Author manuscript; Available in PMC 2024 Jul 10. (PMC11234323; doi:10.1002/iub.2694)
Supplement: supplementary_material [file NIHMS1907110-supplement-supplementary_material.gz › supplemental_material/Figure6/Figure3bc/blosum_matrices/time_2.0.txt]

0.1259   0.0147   0.0442   0.0638   0.0295   0.0760   0.0179   0.0553   0.0561   0.0890   0.0217   0.0358   0.0442   0.0365   0.0479   0.0829   0.0582   0.0697   0.0072   0.0235 
0.0949   0.1100   0.0385   0.0469   0.0339   0.0517   0.0165   0.0635   0.0452   0.1039   0.0243   0.0311   0.0354   0.0298   0.0391   0.0701   0.0562   0.0730   0.0095   0.0264 
0.0640   0.0085   0.1551   0.1102   0.0231   0.0657   0.0218   0.0356   0.0597   0.0542   0.0155   0.0555   0.0453   0.0453   0.0453   0.0762   0.0500   0.0435   0.0058   0.0197 
0.0698   0.0078   0.0833   0.1398   0.0236   0.0548   0.0241   0.0373   0.0759   0.0615   0.0176   0.0467   0.0441   0.0561   0.0581   0.0738   0.0492   0.0480   0.0066   0.0222 
0.0669   0.0120   0.0363   0.0489   0.1183   0.0469   0.0233   0.0716   0.0432   0.1195   0.0273   0.0296   0.0289   0.0295   0.0377   0.0566   0.0461   0.0732   0.0180   0.0663 
0.0874   0.0092   0.0522   0.0575   0.0238   0.2454   0.0181   0.0331   0.0492   0.0540   0.0152   0.0477   0.0385   0.0323   0.0424   0.0783   0.0445   0.0434   0.0082   0.0195 
0.0639   0.0090   0.0538   0.0789   0.0367   0.0564   0.1040   0.0395   0.0605   0.0659   0.0183   0.0552   0.0385   0.0445   0.0592   0.0668   0.0450   0.0464   0.0092   0.0483 
0.0762   0.0136   0.0339   0.0469   0.0435   0.0397   0.0152   0.1109   0.0424   0.1573   0.0320   0.0274   0.0323   0.0286   0.0360   0.0550   0.0526   0.1192   0.0078   0.0296 
0.0722   0.0089   0.0531   0.0892   0.0245   0.0550   0.0217   0.0398   0.1203   0.0716   0.0201   0.0460   0.0443   0.0504   0.0791   0.0737   0.0503   0.0502   0.0069   0.0227 
0.0743   0.0135   0.0313   0.0469   0.0440   0.0392   0.0154   0.0953   0.0464   0.1862   0.0349   0.0277   0.0318   0.0306   0.0403   0.0554   0.0512   0.0971   0.0088   0.0296 
0.0752   0.0130   0.0372   0.0558   0.0418   0.0459   0.0178   0.0807   0.0541   0.1452   0.0377   0.0325   0.0370   0.0376   0.0467   0.0620   0.0519   0.0886   0.0100   0.0294 
0.0669   0.0089   0.0717   0.0797   0.0244   0.0775   0.0288   0.0373   0.0669   0.0621   0.0175   0.1019   0.0388   0.0436   0.0576   0.0854   0.0569   0.0450   0.0061   0.0228 
0.0734   0.0091   0.0520   0.0669   0.0212   0.0556   0.0179   0.0390   0.0572   0.0633   0.0177   0.0345   0.2189   0.0374   0.0432   0.0659   0.0506   0.0512   0.0058   0.0194 
0.0723   0.0084   0.0620   0.1017   0.0257   0.0557   0.0247   0.0411   0.0777   0.0727   0.0215   0.0463   0.0446   0.0694   0.0665   0.0740   0.0505   0.0514   0.0080   0.0257 
0.0735   0.0092   0.0481   0.0815   0.0255   0.0566   0.0254   0.0402   0.0945   0.0742   0.0207   0.0473   0.0399   0.0515   0.1123   0.0692   0.0511   0.0484   0.0072   0.0239 
0.0919   0.0120   0.0583   0.0747   0.0276   0.0755   0.0207   0.0443   0.0635   0.0735   0.0198   0.0506   0.0440   0.0414   0.0500   0.1045   0.0637   0.0540   0.0070   0.0228 
0.0845   0.0126   0.0502   0.0653   0.0295   0.0562   0.0182   0.0554   0.0567   0.0890   0.0217   0.0442   0.0443   0.0370   0.0483   0.0834   0.1020   0.0697   0.0081   0.0236 
0.0823   0.0134   0.0355   0.0518   0.0381   0.0446   0.0153   0.1022   0.0460   0.1374   0.0301   0.0284   0.0364   0.0307   0.0372   0.0576   0.0567   0.1204   0.0075   0.0282 
0.0568   0.0117   0.0320   0.0480   0.0630   0.0567   0.0204   0.0451   0.0422   0.0839   0.0228   0.0260   0.0278   0.0319   0.0371   0.0498   0.0441   0.0506   0.1889   0.0612 
0.0643   0.0112   0.0373   0.0555   0.0799   0.0464   0.0370   0.0589   0.0483   0.0970   0.0232   0.0335   0.0319   0.0355   0.0426   0.0563   0.0445   0.0654   0.0211   0.1101 
