# Supplementary material for: Thirteen dubious ways to detect conserved structural RNAs
Source: IUBMB Life. Author manuscript; Available in PMC 2024 Jul 10. (PMC11234323; doi:10.1002/iub.2694)
Supplement: supplementary_material [file NIHMS1907110-supplement-supplementary_material.gz › supplemental_material/Figure6/Figure3bc/blosum_matrices/time_0.28.txt]

0.6737   0.0080   0.0082   0.0194   0.0077   0.0330   0.0042   0.0144   0.0167   0.0291   0.0069   0.0044   0.0146   0.0118   0.0178   0.0592   0.0259   0.0380   0.0013   0.0056 
0.0510   0.7254   0.0090   0.0032   0.0098   0.0099   0.0037   0.0222   0.0083   0.0358   0.0101   0.0060   0.0073   0.0057   0.0084   0.0278   0.0213   0.0245   0.0030   0.0077 
0.0119   0.0020   0.7321   0.0702   0.0054   0.0193   0.0060   0.0086   0.0139   0.0049   0.0023   0.0289   0.0136   0.0163   0.0071   0.0312   0.0154   0.0069   0.0008   0.0031 
0.0213   0.0005   0.0531   0.6884   0.0043   0.0099   0.0098   0.0052   0.0394   0.0088   0.0032   0.0154   0.0122   0.0459   0.0211   0.0285   0.0135   0.0133   0.0013   0.0050 
0.0175   0.0035   0.0085   0.0090   0.7016   0.0107   0.0074   0.0348   0.0076   0.0511   0.0152   0.0054   0.0038   0.0039   0.0075   0.0166   0.0120   0.0182   0.0085   0.0573 
0.0380   0.0018   0.0153   0.0104   0.0054   0.8026   0.0042   0.0034   0.0101   0.0061   0.0029   0.0191   0.0089   0.0069   0.0102   0.0319   0.0086   0.0084   0.0024   0.0036 
0.0150   0.0021   0.0149   0.0319   0.0117   0.0131   0.7079   0.0074   0.0155   0.0105   0.0051   0.0328   0.0095   0.0200   0.0280   0.0205   0.0093   0.0071   0.0020   0.0358 
0.0199   0.0048   0.0082   0.0065   0.0211   0.0040   0.0028   0.5793   0.0037   0.1202   0.0169   0.0054   0.0052   0.0027   0.0067   0.0149   0.0135   0.1548   0.0011   0.0083 
0.0215   0.0017   0.0123   0.0463   0.0043   0.0112   0.0056   0.0038   0.6767   0.0182   0.0079   0.0180   0.0137   0.0286   0.0625   0.0327   0.0142   0.0138   0.0013   0.0056 
0.0243   0.0047   0.0028   0.0067   0.0188   0.0044   0.0024   0.0728   0.0118   0.7089   0.0335   0.0047   0.0055   0.0078   0.0113   0.0117   0.0166   0.0405   0.0022   0.0085 
0.0238   0.0055   0.0056   0.0103   0.0232   0.0088   0.0049   0.0425   0.0213   0.1393   0.5252   0.0086   0.0108   0.0309   0.0211   0.0272   0.0162   0.0617   0.0043   0.0087 
0.0082   0.0017   0.0373   0.0263   0.0045   0.0311   0.0171   0.0074   0.0262   0.0105   0.0046   0.6798   0.0078   0.0182   0.0259   0.0546   0.0263   0.0063   0.0006   0.0055 
0.0243   0.0019   0.0156   0.0185   0.0028   0.0128   0.0044   0.0063   0.0177   0.0110   0.0052   0.0069   0.7957   0.0121   0.0096   0.0201   0.0166   0.0140   0.0009   0.0038 
0.0234   0.0006   0.0224   0.0832   0.0034   0.0118   0.0111   0.0038   0.0442   0.0185   0.0177   0.0193   0.0145   0.6041   0.0442   0.0349   0.0154   0.0138   0.0025   0.0110 
0.0273   0.0020   0.0075   0.0297   0.0051   0.0136   0.0120   0.0075   0.0746   0.0208   0.0093   0.0213   0.0089   0.0341   0.6777   0.0180   0.0182   0.0048   0.0015   0.0061 
0.0657   0.0048   0.0239   0.0289   0.0081   0.0308   0.0064   0.0120   0.0282   0.0155   0.0087   0.0324   0.0134   0.0195   0.0130   0.6314   0.0441   0.0067   0.0012   0.0053 
0.0376   0.0049   0.0155   0.0179   0.0077   0.0109   0.0038   0.0142   0.0161   0.0288   0.0068   0.0205   0.0145   0.0112   0.0172   0.0577   0.6693   0.0377   0.0025   0.0055 
0.0449   0.0045   0.0056   0.0144   0.0095   0.0086   0.0023   0.1326   0.0127   0.0574   0.0210   0.0040   0.0100   0.0082   0.0037   0.0072   0.0307   0.6119   0.0012   0.0097 
0.0105   0.0038   0.0045   0.0094   0.0298   0.0166   0.0044   0.0062   0.0083   0.0206   0.0099   0.0027   0.0044   0.0100   0.0078   0.0087   0.0135   0.0080   0.7874   0.0337 
0.0153   0.0033   0.0058   0.0125   0.0691   0.0086   0.0274   0.0166   0.0118   0.0278   0.0069   0.0081   0.0063   0.0152   0.0109   0.0130   0.0103   0.0224   0.0116   0.6970 
