# Supplementary material for: Thirteen dubious ways to detect conserved structural RNAs
Source: IUBMB Life. Author manuscript; Available in PMC 2024 Jul 10. (PMC11234323; doi:10.1002/iub.2694)
Supplement: supplementary_material [file NIHMS1907110-supplement-supplementary_material.gz › supplemental_material/Figure6/Figure3bc/blosum_matrices/time_0.1.txt]

0.8662   0.0034   0.0028   0.0077   0.0030   0.0137   0.0016   0.0050   0.0065   0.0117   0.0026   0.0010   0.0059   0.0047   0.0074   0.0268   0.0107   0.0169   0.0005   0.0021 
0.0218   0.8914   0.0035   0.0005   0.0038   0.0035   0.0014   0.0089   0.0030   0.0142   0.0042   0.0021   0.0027   0.0020   0.0031   0.0114   0.0087   0.0096   0.0012   0.0030 
0.0041   0.0008   0.8933   0.0304   0.0021   0.0076   0.0023   0.0035   0.0050   0.0013   0.0008   0.0123   0.0053   0.0064   0.0022   0.0129   0.0061   0.0023   0.0003   0.0010 
0.0084   0.0001   0.0230   0.8727   0.0016   0.0034   0.0040   0.0016   0.0168   0.0029   0.0010   0.0060   0.0047   0.0209   0.0083   0.0117   0.0051   0.0054   0.0005   0.0018 
0.0067   0.0014   0.0033   0.0033   0.8798   0.0041   0.0028   0.0150   0.0027   0.0209   0.0067   0.0019   0.0012   0.0011   0.0027   0.0067   0.0046   0.0062   0.0035   0.0254 
0.0157   0.0006   0.0060   0.0036   0.0021   0.9238   0.0016   0.0009   0.0036   0.0019   0.0011   0.0078   0.0033   0.0025   0.0039   0.0131   0.0030   0.0031   0.0009   0.0013 
0.0056   0.0008   0.0057   0.0131   0.0045   0.0049   0.8834   0.0028   0.0057   0.0035   0.0020   0.0142   0.0037   0.0084   0.0118   0.0081   0.0033   0.0023   0.0007   0.0157 
0.0068   0.0019   0.0034   0.0020   0.0091   0.0011   0.0011   0.8147   0.0006   0.0548   0.0069   0.0021   0.0017   0.0004   0.0026   0.0062   0.0046   0.0766   0.0003   0.0031 
0.0083   0.0006   0.0044   0.0197   0.0015   0.0041   0.0020   0.0007   0.8677   0.0071   0.0033   0.0073   0.0054   0.0123   0.0279   0.0139   0.0054   0.0057   0.0005   0.0021 
0.0098   0.0019   0.0008   0.0022   0.0077   0.0014   0.0008   0.0332   0.0046   0.8805   0.0158   0.0016   0.0020   0.0030   0.0044   0.0042   0.0066   0.0155   0.0008   0.0033 
0.0092   0.0023   0.0018   0.0032   0.0102   0.0032   0.0019   0.0173   0.0089   0.0658   0.7923   0.0034   0.0044   0.0150   0.0091   0.0120   0.0062   0.0285   0.0019   0.0033 
0.0019   0.0006   0.0158   0.0102   0.0016   0.0127   0.0074   0.0028   0.0107   0.0037   0.0018   0.8700   0.0028   0.0075   0.0109   0.0243   0.0111   0.0020   0.0002   0.0021 
0.0097   0.0007   0.0061   0.0071   0.0009   0.0048   0.0017   0.0021   0.0070   0.0039   0.0021   0.0025   0.9213   0.0049   0.0035   0.0079   0.0066   0.0055   0.0003   0.0014 
0.0093   0.0001   0.0088   0.0379   0.0010   0.0043   0.0046   0.0006   0.0190   0.0071   0.0086   0.0080   0.0058   0.8331   0.0196   0.0150   0.0060   0.0055   0.0010   0.0047 
0.0113   0.0007   0.0024   0.0117   0.0018   0.0052   0.0051   0.0029   0.0333   0.0082   0.0040   0.0089   0.0033   0.0151   0.8684   0.0065   0.0074   0.0009   0.0006   0.0023 
0.0297   0.0020   0.0099   0.0118   0.0032   0.0127   0.0025   0.0050   0.0120   0.0055   0.0038   0.0144   0.0053   0.0084   0.0047   0.8457   0.0198   0.0013   0.0004   0.0020 
0.0156   0.0020   0.0061   0.0068   0.0029   0.0038   0.0013   0.0048   0.0061   0.0115   0.0026   0.0086   0.0058   0.0044   0.0070   0.0259   0.8649   0.0168   0.0010   0.0020 
0.0200   0.0018   0.0019   0.0059   0.0032   0.0032   0.0008   0.0656   0.0052   0.0219   0.0097   0.0013   0.0039   0.0033   0.0007   0.0014   0.0136   0.8321   0.0004   0.0040 
0.0037   0.0015   0.0015   0.0034   0.0122   0.0065   0.0016   0.0019   0.0030   0.0078   0.0042   0.0008   0.0015   0.0040   0.0029   0.0031   0.0054   0.0027   0.9180   0.0141 
0.0058   0.0013   0.0020   0.0046   0.0307   0.0031   0.0120   0.0062   0.0045   0.0107   0.0026   0.0030   0.0023   0.0065   0.0041   0.0049   0.0038   0.0092   0.0049   0.8778 
