# Supplementary material for: Thirteen dubious ways to detect conserved structural RNAs
Source: IUBMB Life. Author manuscript; Available in PMC 2024 Jul 10. (PMC11234323; doi:10.1002/iub.2694)
Supplement: supplementary_material [file NIHMS1907110-supplement-supplementary_material.gz › supplemental_material/Figure6/Figure3bc/blosum_matrices/time_0.01.txt]

0.9856   0.0004   0.0003   0.0008   0.0003   0.0015   0.0002   0.0005   0.0007   0.0012   0.0003   0.0001   0.0006   0.0005   0.0008   0.0030   0.0012   0.0019   0.0000   0.0002 
0.0024   0.9886   0.0004   0.0000   0.0004   0.0003   0.0001   0.0009   0.0003   0.0015   0.0005   0.0002   0.0003   0.0002   0.0003   0.0012   0.0009   0.0010   0.0001   0.0003 
0.0004   0.0001   0.9887   0.0034   0.0002   0.0008   0.0002   0.0004   0.0005   0.0001   0.0001   0.0013   0.0006   0.0007   0.0002   0.0014   0.0006   0.0002   0.0000   0.0001 
0.0009   0.0000   0.0025   0.9863   0.0002   0.0003   0.0004   0.0001   0.0018   0.0003   0.0001   0.0006   0.0005   0.0024   0.0009   0.0013   0.0005   0.0006   0.0000   0.0002 
0.0007   0.0001   0.0003   0.0003   0.9872   0.0004   0.0003   0.0017   0.0003   0.0022   0.0007   0.0002   0.0001   0.0001   0.0003   0.0007   0.0005   0.0006   0.0004   0.0028 
0.0017   0.0001   0.0006   0.0004   0.0002   0.9921   0.0002   0.0001   0.0004   0.0002   0.0001   0.0008   0.0003   0.0003   0.0004   0.0014   0.0003   0.0003   0.0001   0.0001 
0.0006   0.0001   0.0006   0.0014   0.0005   0.0005   0.9876   0.0003   0.0006   0.0003   0.0002   0.0016   0.0004   0.0009   0.0013   0.0008   0.0003   0.0002   0.0001   0.0017 
0.0006   0.0002   0.0004   0.0002   0.0010   0.0001   0.0001   0.9793   0.0000   0.0062   0.0007   0.0002   0.0002   0.0000   0.0003   0.0007   0.0004   0.0091   0.0000   0.0003 
0.0009   0.0001   0.0004   0.0022   0.0002   0.0004   0.0002   0.0000   0.9858   0.0007   0.0004   0.0008   0.0006   0.0014   0.0031   0.0015   0.0006   0.0006   0.0000   0.0002 
0.0010   0.0002   0.0001   0.0002   0.0008   0.0001   0.0001   0.0038   0.0005   0.9871   0.0018   0.0002   0.0002   0.0003   0.0005   0.0004   0.0007   0.0016   0.0001   0.0003 
0.0009   0.0003   0.0002   0.0003   0.0011   0.0003   0.0002   0.0018   0.0010   0.0076   0.9769   0.0003   0.0005   0.0018   0.0010   0.0014   0.0006   0.0033   0.0002   0.0003 
0.0001   0.0001   0.0017   0.0011   0.0002   0.0014   0.0008   0.0003   0.0011   0.0004   0.0002   0.9861   0.0003   0.0008   0.0012   0.0027   0.0012   0.0002   0.0000   0.0002 
0.0010   0.0001   0.0006   0.0007   0.0001   0.0005   0.0002   0.0002   0.0007   0.0004   0.0002   0.0002   0.9918   0.0005   0.0004   0.0008   0.0007   0.0006   0.0000   0.0001 
0.0010   0.0000   0.0009   0.0043   0.0001   0.0004   0.0005   0.0000   0.0021   0.0007   0.0010   0.0009   0.0006   0.9818   0.0022   0.0017   0.0006   0.0006   0.0001   0.0005 
0.0012   0.0001   0.0002   0.0012   0.0002   0.0005   0.0006   0.0003   0.0037   0.0009   0.0004   0.0010   0.0003   0.0017   0.9859   0.0006   0.0008   0.0000   0.0001   0.0002 
0.0034   0.0002   0.0011   0.0013   0.0003   0.0014   0.0003   0.0006   0.0013   0.0005   0.0004   0.0016   0.0006   0.0009   0.0005   0.9832   0.0022   0.0001   0.0000   0.0002 
0.0017   0.0002   0.0006   0.0007   0.0003   0.0004   0.0001   0.0005   0.0006   0.0012   0.0003   0.0009   0.0006   0.0005   0.0008   0.0029   0.9855   0.0019   0.0001   0.0002 
0.0023   0.0002   0.0002   0.0006   0.0003   0.0003   0.0001   0.0078   0.0006   0.0022   0.0011   0.0001   0.0004   0.0003   0.0000   0.0001   0.0015   0.9814   0.0000   0.0004 
0.0004   0.0002   0.0001   0.0003   0.0013   0.0007   0.0002   0.0002   0.0003   0.0008   0.0005   0.0001   0.0002   0.0004   0.0003   0.0003   0.0006   0.0003   0.9915   0.0015 
0.0006   0.0001   0.0002   0.0005   0.0034   0.0003   0.0013   0.0006   0.0005   0.0011   0.0003   0.0003   0.0002   0.0007   0.0004   0.0005   0.0004   0.0010   0.0005   0.9870 
