# Supplementary material for: Thirteen dubious ways to detect conserved structural RNAs
Source: IUBMB Life. Author manuscript; Available in PMC 2024 Jul 10. (PMC11234323; doi:10.1002/iub.2694)
Supplement: supplementary_material [file NIHMS1907110-supplement-supplementary_material.gz › supplemental_material/Figure6/Figure3bc/blosum_matrices/time_0.15.txt]

0.8070   0.0049   0.0043   0.0112   0.0044   0.0197   0.0023   0.0076   0.0095   0.0170   0.0039   0.0018   0.0085   0.0068   0.0106   0.0376   0.0154   0.0238   0.0007   0.0031 
0.0311   0.8417   0.0051   0.0010   0.0056   0.0053   0.0021   0.0129   0.0045   0.0207   0.0061   0.0032   0.0040   0.0030   0.0046   0.0165   0.0125   0.0140   0.0017   0.0044 
0.0062   0.0012   0.8448   0.0432   0.0031   0.0110   0.0034   0.0051   0.0075   0.0022   0.0012   0.0175   0.0078   0.0094   0.0035   0.0186   0.0089   0.0035   0.0004   0.0016 
0.0123   0.0002   0.0327   0.8162   0.0024   0.0052   0.0058   0.0025   0.0240   0.0045   0.0016   0.0088   0.0069   0.0293   0.0122   0.0169   0.0076   0.0079   0.0007   0.0027 
0.0099   0.0020   0.0048   0.0049   0.8257   0.0060   0.0042   0.0213   0.0041   0.0302   0.0095   0.0029   0.0019   0.0018   0.0041   0.0097   0.0068   0.0095   0.0050   0.0359 
0.0226   0.0010   0.0088   0.0055   0.0030   0.8882   0.0023   0.0015   0.0055   0.0030   0.0016   0.0113   0.0049   0.0037   0.0057   0.0189   0.0045   0.0046   0.0014   0.0020 
0.0083   0.0012   0.0083   0.0189   0.0066   0.0072   0.8305   0.0041   0.0085   0.0054   0.0029   0.0201   0.0054   0.0120   0.0169   0.0118   0.0050   0.0036   0.0011   0.0223 
0.0104   0.0028   0.0048   0.0032   0.0129   0.0018   0.0016   0.7384   0.0012   0.0767   0.0099   0.0030   0.0026   0.0009   0.0038   0.0089   0.0070   0.1048   0.0005   0.0046 
0.0122   0.0009   0.0067   0.0281   0.0023   0.0061   0.0030   0.0014   0.8090   0.0103   0.0047   0.0106   0.0079   0.0175   0.0393   0.0198   0.0080   0.0082   0.0007   0.0031 
0.0142   0.0027   0.0013   0.0034   0.0111   0.0021   0.0013   0.0465   0.0067   0.8278   0.0219   0.0025   0.0030   0.0044   0.0065   0.0063   0.0096   0.0229   0.0012   0.0048 
0.0135   0.0033   0.0028   0.0051   0.0145   0.0048   0.0028   0.0251   0.0128   0.0912   0.7061   0.0049   0.0063   0.0206   0.0129   0.0170   0.0092   0.0397   0.0026   0.0049 
0.0033   0.0009   0.0226   0.0150   0.0024   0.0184   0.0105   0.0041   0.0154   0.0055   0.0026   0.8120   0.0042   0.0108   0.0156   0.0342   0.0159   0.0031   0.0003   0.0031 
0.0141   0.0010   0.0089   0.0104   0.0014   0.0071   0.0025   0.0032   0.0102   0.0059   0.0030   0.0037   0.8844   0.0071   0.0052   0.0115   0.0096   0.0081   0.0005   0.0021 
0.0135   0.0002   0.0129   0.0531   0.0016   0.0065   0.0067   0.0013   0.0270   0.0104   0.0118   0.0115   0.0085   0.7612   0.0276   0.0213   0.0087   0.0080   0.0015   0.0067 
0.0162   0.0011   0.0037   0.0171   0.0027   0.0076   0.0072   0.0042   0.0469   0.0119   0.0057   0.0128   0.0049   0.0214   0.8099   0.0098   0.0107   0.0018   0.0008   0.0034 
0.0417   0.0029   0.0142   0.0171   0.0047   0.0182   0.0036   0.0071   0.0171   0.0083   0.0054   0.0203   0.0077   0.0119   0.0070   0.7787   0.0278   0.0025   0.0006   0.0029 
0.0224   0.0029   0.0089   0.0101   0.0043   0.0057   0.0020   0.0074   0.0090   0.0168   0.0038   0.0123   0.0084   0.0064   0.0102   0.0364   0.8049   0.0236   0.0014   0.0030 
0.0282   0.0026   0.0029   0.0085   0.0050   0.0047   0.0012   0.0898   0.0075   0.0323   0.0135   0.0020   0.0057   0.0048   0.0014   0.0027   0.0192   0.7617   0.0006   0.0057 
0.0056   0.0022   0.0023   0.0051   0.0176   0.0096   0.0024   0.0030   0.0045   0.0115   0.0060   0.0012   0.0023   0.0058   0.0043   0.0046   0.0078   0.0041   0.8796   0.0203 
0.0085   0.0019   0.0030   0.0068   0.0433   0.0047   0.0170   0.0092   0.0067   0.0157   0.0039   0.0045   0.0034   0.0092   0.0061   0.0072   0.0057   0.0133   0.0070   0.8229 
