# Supplementary material for: Thirteen dubious ways to detect conserved structural RNAs
Source: IUBMB Life. Author manuscript; Available in PMC 2024 Jul 10. (PMC11234323; doi:10.1002/iub.2694)
Supplement: supplementary_material [file NIHMS1907110-supplement-supplementary_material.gz › supplemental_material/Figure6/Figure3bc/blosum_matrices/time_1.0.txt]

0.2781   0.0149   0.0280   0.0481   0.0208   0.0688   0.0120   0.0425   0.0428   0.0694   0.0171   0.0217   0.0348   0.0285   0.0390   0.0929   0.0535   0.0666   0.0044   0.0159 
0.0956   0.3217   0.0250   0.0227   0.0255   0.0325   0.0107   0.0521   0.0277   0.0851   0.0210   0.0194   0.0226   0.0186   0.0253   0.0603   0.0477   0.0595   0.0073   0.0195 
0.0406   0.0056   0.3508   0.1228   0.0149   0.0492   0.0162   0.0222   0.0421   0.0263   0.0089   0.0554   0.0342   0.0385   0.0279   0.0665   0.0383   0.0253   0.0031   0.0114 
0.0527   0.0037   0.0929   0.3010   0.0141   0.0338   0.0211   0.0210   0.0750   0.0341   0.0116   0.0381   0.0323   0.0687   0.0497   0.0628   0.0361   0.0328   0.0040   0.0148 
0.0472   0.0091   0.0233   0.0292   0.3029   0.0303   0.0189   0.0668   0.0259   0.1091   0.0269   0.0181   0.0153   0.0173   0.0236   0.0410   0.0324   0.0555   0.0178   0.0894 
0.0791   0.0058   0.0391   0.0355   0.0154   0.4701   0.0122   0.0166   0.0316   0.0271   0.0092   0.0416   0.0257   0.0210   0.0288   0.0686   0.0287   0.0260   0.0061   0.0118 
0.0430   0.0059   0.0401   0.0689   0.0298   0.0379   0.3006   0.0235   0.0446   0.0383   0.0130   0.0587   0.0264   0.0408   0.0558   0.0512   0.0295   0.0268   0.0062   0.0592 
0.0586   0.0112   0.0211   0.0264   0.0406   0.0199   0.0090   0.2152   0.0230   0.1860   0.0334   0.0163   0.0190   0.0161   0.0213   0.0370   0.0402   0.1787   0.0045   0.0226 
0.0550   0.0055   0.0374   0.0881   0.0147   0.0353   0.0160   0.0219   0.2796   0.0490   0.0166   0.0398   0.0337   0.0522   0.0980   0.0656   0.0378   0.0342   0.0042   0.0155 
0.0580   0.0111   0.0152   0.0260   0.0401   0.0197   0.0089   0.1127   0.0317   0.3476   0.0454   0.0161   0.0188   0.0213   0.0290   0.0366   0.0398   0.0936   0.0061   0.0224 
0.0594   0.0113   0.0214   0.0367   0.0412   0.0278   0.0126   0.0842   0.0448   0.1888   0.1208   0.0228   0.0265   0.0411   0.0408   0.0516   0.0408   0.0960   0.0086   0.0229 
0.0406   0.0056   0.0716   0.0650   0.0149   0.0676   0.0306   0.0222   0.0578   0.0361   0.0122   0.2716   0.0249   0.0385   0.0526   0.0914   0.0526   0.0253   0.0031   0.0157 
0.0578   0.0058   0.0392   0.0490   0.0112   0.0371   0.0122   0.0229   0.0436   0.0374   0.0127   0.0221   0.4505   0.0290   0.0289   0.0501   0.0396   0.0359   0.0032   0.0118 
0.0565   0.0043   0.0528   0.1246   0.0151   0.0363   0.0226   0.0231   0.0806   0.0506   0.0235   0.0409   0.0347   0.1914   0.0734   0.0674   0.0388   0.0355   0.0060   0.0219 
0.0598   0.0059   0.0296   0.0697   0.0160   0.0384   0.0239   0.0238   0.1171   0.0532   0.0180   0.0432   0.0267   0.0567   0.2766   0.0519   0.0410   0.0271   0.0046   0.0168 
0.1030   0.0104   0.0509   0.0636   0.0200   0.0661   0.0159   0.0298   0.0565   0.0486   0.0165   0.0542   0.0334   0.0377   0.0374   0.2319   0.0707   0.0339   0.0042   0.0153 
0.0777   0.0108   0.0384   0.0480   0.0207   0.0363   0.0120   0.0424   0.0426   0.0692   0.0171   0.0409   0.0346   0.0284   0.0388   0.0926   0.2614   0.0664   0.0060   0.0159 
0.0788   0.0110   0.0206   0.0354   0.0289   0.0268   0.0088   0.1531   0.0313   0.1324   0.0327   0.0160   0.0256   0.0211   0.0208   0.0362   0.0540   0.2401   0.0044   0.0221 
0.0345   0.0091   0.0171   0.0293   0.0621   0.0419   0.0138   0.0259   0.0260   0.0581   0.0197   0.0132   0.0154   0.0239   0.0237   0.0300   0.0326   0.0295   0.4290   0.0654 
0.0437   0.0083   0.0216   0.0370   0.1078   0.0280   0.0453   0.0450   0.0329   0.0734   0.0181   0.0230   0.0195   0.0302   0.0300   0.0379   0.0300   0.0513   0.0226   0.2947 
