# Supplementary material for: Thirteen dubious ways to detect conserved structural RNAs
Source: IUBMB Life. Author manuscript; Available in PMC 2024 Jul 10. (PMC11234323; doi:10.1002/iub.2694)
Supplement: supplementary_material [file NIHMS1907110-supplement-supplementary_material.gz › supplemental_material/Figure6/Figure3bc/blosum_matrices/time_0.75.txt]

0.3687   0.0138   0.0218   0.0407   0.0171   0.0615   0.0097   0.0352   0.0360   0.0593   0.0146   0.0160   0.0298   0.0244   0.0340   0.0906   0.0481   0.0622   0.0034   0.0129 
0.0886   0.4256   0.0203   0.0154   0.0214   0.0254   0.0086   0.0449   0.0216   0.0732   0.0187   0.0152   0.0179   0.0145   0.0202   0.0533   0.0418   0.0509   0.0062   0.0164 
0.0316   0.0045   0.4475   0.1165   0.0121   0.0413   0.0135   0.0181   0.0339   0.0184   0.0067   0.0510   0.0288   0.0334   0.0211   0.0590   0.0324   0.0193   0.0023   0.0086 
0.0445   0.0025   0.0881   0.3916   0.0109   0.0262   0.0186   0.0157   0.0691   0.0255   0.0091   0.0325   0.0268   0.0682   0.0431   0.0551   0.0300   0.0274   0.0032   0.0119 
0.0389   0.0076   0.0189   0.0227   0.4003   0.0245   0.0160   0.0608   0.0200   0.0972   0.0251   0.0141   0.0113   0.0129   0.0186   0.0345   0.0267   0.0454   0.0160   0.0886 
0.0708   0.0046   0.0328   0.0275   0.0124   0.5630   0.0098   0.0118   0.0250   0.0195   0.0072   0.0367   0.0207   0.0168   0.0234   0.0607   0.0225   0.0204   0.0051   0.0092 
0.0348   0.0048   0.0333   0.0609   0.0253   0.0306   0.4022   0.0183   0.0365   0.0291   0.0108   0.0552   0.0215   0.0367   0.0506   0.0434   0.0234   0.0202   0.0050   0.0574 
0.0485   0.0097   0.0172   0.0197   0.0369   0.0142   0.0070   0.2844   0.0163   0.1822   0.0308   0.0128   0.0145   0.0115   0.0165   0.0305   0.0331   0.1919   0.0033   0.0188 
0.0463   0.0043   0.0301   0.0811   0.0113   0.0279   0.0131   0.0157   0.3715   0.0402   0.0147   0.0350   0.0286   0.0488   0.0964   0.0590   0.0315   0.0285   0.0033   0.0126 
0.0495   0.0096   0.0106   0.0194   0.0358   0.0142   0.0068   0.1104   0.0261   0.4331   0.0464   0.0124   0.0145   0.0175   0.0242   0.0292   0.0339   0.0829   0.0050   0.0187 
0.0506   0.0101   0.0161   0.0288   0.0384   0.0218   0.0105   0.0777   0.0396   0.1928   0.1928   0.0188   0.0223   0.0416   0.0370   0.0465   0.0346   0.0929   0.0077   0.0193 
0.0299   0.0044   0.0659   0.0555   0.0116   0.0597   0.0288   0.0175   0.0508   0.0277   0.0101   0.3680   0.0196   0.0342   0.0474   0.0874   0.0477   0.0188   0.0022   0.0128 
0.0495   0.0046   0.0330   0.0407   0.0083   0.0299   0.0100   0.0175   0.0369   0.0289   0.0107   0.0174   0.5469   0.0248   0.0231   0.0423   0.0339   0.0299   0.0024   0.0093 
0.0482   0.0029   0.0458   0.1238   0.0113   0.0289   0.0204   0.0166   0.0753   0.0416   0.0238   0.0364   0.0296   0.2767   0.0704   0.0613   0.0328   0.0294   0.0051   0.0196 
0.0523   0.0047   0.0224   0.0605   0.0126   0.0312   0.0217   0.0185   0.1152   0.0445   0.0163   0.0389   0.0214   0.0545   0.3702   0.0427   0.0356   0.0195   0.0037   0.0138 
0.1005   0.0092   0.0452   0.0559   0.0169   0.0585   0.0134   0.0246   0.0509   0.0387   0.0148   0.0518   0.0282   0.0343   0.0308   0.3168   0.0685   0.0254   0.0032   0.0124 
0.0699   0.0095   0.0325   0.0398   0.0171   0.0285   0.0095   0.0349   0.0356   0.0589   0.0145   0.0370   0.0296   0.0240   0.0337   0.0898   0.3556   0.0619   0.0050   0.0128 
0.0735   0.0094   0.0157   0.0295   0.0236   0.0210   0.0067   0.1645   0.0260   0.1173   0.0316   0.0119   0.0213   0.0175   0.0150   0.0270   0.0503   0.3158   0.0033   0.0190 
0.0269   0.0077   0.0127   0.0231   0.0559   0.0352   0.0110   0.0193   0.0205   0.0473   0.0177   0.0094   0.0117   0.0203   0.0189   0.0232   0.0276   0.0224   0.5290   0.0603 
0.0354   0.0070   0.0164   0.0298   0.1068   0.0219   0.0440   0.0375   0.0268   0.0612   0.0152   0.0187   0.0153   0.0271   0.0246   0.0306   0.0242   0.0442   0.0208   0.3925 
