# Supplementary material for: Thirteen dubious ways to detect conserved structural RNAs
Source: IUBMB Life. Author manuscript; Available in PMC 2024 Jul 10. (PMC11234323; doi:10.1002/iub.2694)
Supplement: supplementary_material [file NIHMS1907110-supplement-supplementary_material.gz › supplemental_material/Figure1/Fig1_toy_caco.all.sto]

# STOCKHOLM 1.0

seq1            CUAGCUCGCGCAGUA 
seq2  		CAUAAAGUUCCUGUA
seq3  		CACACGUGUACUGUA
seq4  		CGGUUCAAAUCCGUA
seq5            CCUUGACCGGCGGUA
node_0 		CCUUCACCAGCUGUA
node_1 		CAUGCACGUGCUGUA
node_2 		CAUACAUGUCCUGUA
node_3 		CCUUUACCAGCGGUA

//
