# Supplementary material for: Thirteen dubious ways to detect conserved structural RNAs
Source: IUBMB Life. Author manuscript; Available in PMC 2024 Jul 10. (PMC11234323; doi:10.1002/iub.2694)
Supplement: supplementary_material [file NIHMS1907110-supplement-supplementary_material.gz › supplemental_material/Figure1/R-scape/Fig1_toy_caco_1.power]

# Power analysis of given structure 
#
# covary  left_pos      right_pos    substitutions      power
#----------------------------------------------------------------
#
# BPAIRS 0
# avg substitutions per BP  0.0
# BPAIRS expected to covary 0.0 +/- 0.0
# BPAIRS observed to covary 0
#
