# Supplementary material for: Thirteen dubious ways to detect conserved structural RNAs
Source: IUBMB Life. Author manuscript; Available in PMC 2024 Jul 10. (PMC11234323; doi:10.1002/iub.2694)
Supplement: supplementary_material [file NIHMS1907110-supplement-supplementary_material.gz › supplemental_material/Figure1/R-scape/Fig1_toy_caco_1.cacofold.cov]

#
# Method Target_E-val [cov_min,cov_max] [FP | TP True Found | Sen PPV F] 
# GTp    0.05           [-1.90,8.07]    [0 | 5 6 5 | 83.33 100.00 90.91] 
#
# in_CaCoFold in_given   left_pos       right_pos      score           E-value substitutions    power
#-------------------------------------------------------------------------------------------------------
*	~	         2	        12	7.65862	0.000304588	6		0.16
*	~	         3	         6	8.07182	7.64669e-05	6		0.16
*	~	         4	         9	6.91745	0.00381362	5		0.11
*	~	         5	         8	7.90326	0.000128642	6		0.16
*	~	         7	        10	7.54552	0.000509034	6		0.16
