# Supplementary material for: Thirteen dubious ways to detect conserved structural RNAs
Source: IUBMB Life. Author manuscript; Available in PMC 2024 Jul 10. (PMC11234323; doi:10.1002/iub.2694)
Supplement: supplementary_material [file NIHMS1907110-supplement-supplementary_material.gz › supplemental_material/Figure1/R-scape/Fig1_toy_caco_1.cacofold.sto]

# STOCKHOLM 1.0

seq1           CUAGCUCGCGCAGUA
seq2           CAUAAAGUUCCUGUA
seq3           CACACGUGUACUGUA
seq4           CGGUUCAAAUCCGUA
seq5           CCUUGACCGGCGGUA
#=GC SS_cons   ((<__><__>,))::
#=GC SS_cons_1 :::<<__>>::::::
//
