# Supplementary material for: Thirteen dubious ways to detect conserved structural RNAs
Source: IUBMB Life. Author manuscript; Available in PMC 2024 Jul 10. (PMC11234323; doi:10.1002/iub.2694)
Supplement: supplementary_material [file NIHMS1907110-supplement-supplementary_material.gz › supplemental_material/Figure1/R-scape/Fig1_toy_caco_1.cacofold.power]

# Power analysis of CaCoFold structure 
#
# covary  left_pos      right_pos    substitutions      power
#----------------------------------------------------------------
          1		13		0		0.00
     *    2		12		6		0.16
     *    3		6		6		0.16
     *    4		9		5		0.11
     *    5		8		6		0.16
     *    7		10		6		0.16
#
# BPAIRS 6
# avg substitutions per BP  4.8
# BPAIRS expected to covary 0.8 +/- 0.8
# BPAIRS observed to covary 5
#
