# Supplementary material for: Thirteen dubious ways to detect conserved structural RNAs
Source: IUBMB Life. Author manuscript; Available in PMC 2024 Jul 10. (PMC11234323; doi:10.1002/iub.2694)
Supplement: supplementary_material [file NIHMS1907110-supplement-supplementary_material.gz › supplemental_material/Figure1/R-scape/Fig1_toy_caco.rscape]

# R-scape :: RNA Structural Covariation Above Phylogenetic Expectation
# R-scape 2.0.0.k (August 2022)
# Copyright (C) 2016 Howard Hughes Medical Institute.
# Freely distributed under the GNU General Public License (GPLv3).
#-------------------------------------------------------------------------------------------------------
# MSA Fig1_toy_caco_1 nseq 5 (5) alen 15 (15) avgid 40.67 (40.67) nbpairs 0 (0)
# One-set statistical test (all pairs are tested as equivalent) 
#
# STOCKHOLM 1.0

seq1   CUAGCUCGCGCAGUA
seq2   CAUAAAGUUCCUGUA
seq3   CACACGUGUACUGUA
seq4   CGGUUCAAAUCCGUA
seq5   CCUUGACCGGCGGUA
node_0 CCUUCACCAGCUGUA
node_1 CAUGCACGUGCUGUA
node_2 CAUACAUGUCCUGUA
node_3 CCUUUACCAGCGGUA
//
fitch sc 29
# STOCKHOLM 1.0

seq1   UCGAAGCUUGCACGC
seq2   UGAAUUUAAGCUCAC
seq3   UCCAUGUAGGAUCAC
seq4   CUUCUGAAACCUGGA
seq5   AUUCGGCGAGCUCGC
node_0 AUUCUCCAAGCUCGC
node_1 UUGAUGCAAGCUCGC
node_2 UUCAUGUAAGCUCAC
node_3 AUUCGUCAAGCUCGC
//
# STOCKHOLM 1.0

seq1 UCGAAGCUUGCACGC
seq2 UGAAUUUAAGCUCAC
seq3 UCCAUGUAGGAUCAC
seq4 CUUCUGAAACCUGGA
seq5 AUUCGGCGAGCUCGC
//
name                 %id     %match     alen    avg_indel_num    avg_indel_len    max_indel_len  ancestral_len      avd_seq_len
(null)                41%    100%        15     0.0 +/- 0.0     0.0 +/- 0.0       0             0                15.0 +/- 0.0 
# STOCKHOLM 1.0

seq1   CUAGCUCGCGCAGUA
seq2   CAUAAAGUUCCUGUA
seq3   CACACGUGUACUGUA
seq4   CGGUUCAAAUCCGUA
seq5   CCUUGACCGGCGGUA
node_0 CCUGUACAAGCGGUA
node_1 CAUGCACGUGCAGUA
node_2 CAUACAGGUACUGUA
node_3 CCUUUACAAGCGGUA
//
fitch sc 29
# STOCKHOLM 1.0

seq1   UGCCCGCUUAAGCAG
seq2   AAGACGCAUAUUUUC
seq3   AGGCCGCACAUUUUA
seq4   AGGCGCACUCUUUAA
seq5   CGCCGGCCUAGUUAG
node_0 AGCCUGCCUAGGUAA
node_1 AGCCCGCAUAAGUUG
node_2 AAGCCGCAUAUGUUA
node_3 AGCCUGCCUAGUUAA
//
# STOCKHOLM 1.0

seq1 UGCCCGCUUAAGCAG
seq2 AAGACGCAUAUUUUC
seq3 AGGCCGCACAUUUUA
seq4 AGGCGCACUCUUUAA
seq5 CGCCGGCCUAGUUAG
//
name                 %id     %match     alen    avg_indel_num    avg_indel_len    max_indel_len  ancestral_len      avd_seq_len
(null)                47%    100%        15     0.0 +/- 0.0     0.0 +/- 0.0       0             0                15.0 +/- 0.0 
# STOCKHOLM 1.0

seq1   CUAGCUCGCGCAGUA
seq2   CAUAAAGUUCCUGUA
seq3   CACACGUGUACUGUA
seq4   CGGUUCAAAUCCGUA
seq5   CCUUGACCGGCGGUA
node_0 CCUGUACCGGCUGUA
node_1 CUUGCACGCGCUGUA
node_2 CAUACAUGUACUGUA
node_3 CCUUUACCGGCGGUA
//
fitch sc 29
# STOCKHOLM 1.0

seq1   GGUACCGCACAGUCU
seq2   GACUGCUCUUAAAAU
seq3   GAACUCGCUUAAGCU
seq4   UAAUGCUAGCCAGUC
seq5   GCAUCGUCGCAGGUC
node_0 GCAUCGGCUCAGUUC
node_1 GGAUCCGCUCAGUCU
node_2 GAAUUCGCUUAAACU
node_3 GCAUCGUCUCAGGUC
//
# STOCKHOLM 1.0

seq1 GGUACCGCACAGUCU
seq2 GACUGCUCUUAAAAU
seq3 GAACUCGCUUAAGCU
seq4 UAAUGCUAGCCAGUC
seq5 GCAUCGUCGCAGGUC
//
name                 %id     %match     alen    avg_indel_num    avg_indel_len    max_indel_len  ancestral_len      avd_seq_len
(null)                39%    100%        15     0.0 +/- 0.0     0.0 +/- 0.0       0             0                15.0 +/- 0.0 
# STOCKHOLM 1.0

seq1   CUAGCUCGCGCAGUA
seq2   CAUAAAGUUCCUGUA
seq3   CACACGUGUACUGUA
seq4   CGGUUCAAAUCCGUA
seq5   CCUUGACCGGCGGUA
node_0 CAUAUACGCGCGGUA
node_1 CAUACACGCGCAGUA
node_2 CAUACAGGUACUGUA
node_3 CCUUUACCAGCGGUA
//
fitch sc 29
# STOCKHOLM 1.0

seq1   CCUUAUGGCAGCACG
seq2   UGAAAUGUAUUCCCA
seq3   CGAAAUGUCUUCGCA
seq4   UGUAUGGCAUCAACC
seq5   UCGGUGGCCUGCAAC
node_0 UCGAAUGACUGCACG
node_1 CCAAAUGACUGCACG
node_2 UGAAAUGUCUGCACA
node_3 UCGAUUGCCUGCAAC
//
# STOCKHOLM 1.0

seq1 CCUUAUGGCAGCACG
seq2 UGAAAUGUAUUCCCA
seq3 CGAAAUGUCUUCGCA
seq4 UGUAUGGCAUCAACC
seq5 UCGGUGGCCUGCAAC
//
name                 %id     %match     alen    avg_indel_num    avg_indel_len    max_indel_len  ancestral_len      avd_seq_len
(null)                41%    100%        15     0.0 +/- 0.0     0.0 +/- 0.0       0             0                15.0 +/- 0.0 
# STOCKHOLM 1.0

seq1   CUAGCUCGCGCAGUA
seq2   CAUAAAGUUCCUGUA
seq3   CACACGUGUACUGUA
seq4   CGGUUCAAAUCCGUA
seq5   CCUUGACCGGCGGUA
node_0 CAUGCACGCGCGGUA
node_1 CAUGCACGCGCAGUA
node_2 CAUACAUGUCCUGUA
node_3 CGUUGACAGGCGGUA
//
fitch sc 29
# STOCKHOLM 1.0

seq1   AGCGGAGUCCUCCAU
seq2   UAAUGACAUUGCCUA
seq3   UGCGGACAUUUACCA
seq4   UACGUGUCGAUACAC
seq5   UACGCUGCGCUGCAG
node_0 UGCGGGGACCUCCAA
node_1 UGCGGAGACCUCCAA
node_2 UACGGACAUUUCCUA
node_3 UACGGUGAGCUGCAG
//
# STOCKHOLM 1.0

seq1 AGCGGAGUCCUCCAU
seq2 UAAUGACAUUGCCUA
seq3 UGCGGACAUUUACCA
seq4 UACGUGUCGAUACAC
seq5 UACGCUGCGCUGCAG
//
name                 %id     %match     alen    avg_indel_num    avg_indel_len    max_indel_len  ancestral_len      avd_seq_len
(null)                39%    100%        15     0.0 +/- 0.0     0.0 +/- 0.0       0             0                15.0 +/- 0.0 
# STOCKHOLM 1.0

seq1   CUAGCUCGCGCAGUA
seq2   CAUAAAGUUCCUGUA
seq3   CACACGUGUACUGUA
seq4   CGGUUCAAAUCCGUA
seq5   CCUUGACCGGCGGUA
node_0 CAUUUACGUGCAGUA
node_1 CAUGCACGUGCAGUA
node_2 CAUACAUGUCCUGUA
node_3 CCUUUACAAGCGGUA
//
fitch sc 29
# STOCKHOLM 1.0

seq1   CUCGUGAGACCUCAG
seq2   AAGCAUAGUUCUCUA
seq3   CAUAAGAGUCCUCUG
seq4   GACUGCAUAACUGUC
seq5   CCCUGCAGGACUUGG
node_0 CACUAGAGAUCUUUG
node_1 CACGAGAGAUCUCUG
node_2 CAUCAGAGUUCUCUA
node_3 CCCUGAAGAACUUUG
//
# STOCKHOLM 1.0

seq1 CUCGUGAGACCUCAG
seq2 AAGCAUAGUUCUCUA
seq3 CAUAAGAGUCCUCUG
seq4 GACUGCAUAACUGUC
seq5 CCCUGCAGGACUUGG
//
name                 %id     %match     alen    avg_indel_num    avg_indel_len    max_indel_len  ancestral_len      avd_seq_len
(null)                42%    100%        15     0.0 +/- 0.0     0.0 +/- 0.0       0             0                15.0 +/- 0.0 
# STOCKHOLM 1.0

seq1   CUAGCUCGCGCAGUA
seq2   CAUAAAGUUCCUGUA
seq3   CACACGUGUACUGUA
seq4   CGGUUCAAAUCCGUA
seq5   CCUUGACCGGCGGUA
node_0 CAUAUACCAGCAGUA
node_1 CAUACACGUGCAGUA
node_2 CAUACAUGUACUGUA
node_3 CGUUUACCAGCGGUA
//
fitch sc 29
# STOCKHOLM 1.0

seq1   CUCCGGACUUCGAGA
seq2   UUACAAUCACGUUGA
seq3   UUCCAGUCAAUGCGA
seq4   UGACGCUCGAUAUCA
seq5   UUCCCAGCGGUCGGA
node_0 AUCCGAACAAUCUGA
node_1 UUCCGAACAACGUGA
node_2 UUCCAAUCAAUGUGA
node_3 UUCCGAGCGAUCUGA
//
# STOCKHOLM 1.0

seq1 CUCCGGACUUCGAGA
seq2 UUACAAUCACGUUGA
seq3 UUCCAGUCAAUGCGA
seq4 UGACGCUCGAUAUCA
seq5 UUCCCAGCGGUCGGA
//
name                 %id     %match     alen    avg_indel_num    avg_indel_len    max_indel_len  ancestral_len      avd_seq_len
(null)                45%    100%        15     0.0 +/- 0.0     0.0 +/- 0.0       0             0                15.0 +/- 0.0 
# STOCKHOLM 1.0

seq1   CUAGCUCGCGCAGUA
seq2   CAUAAAGUUCCUGUA
seq3   CACACGUGUACUGUA
seq4   CGGUUCAAAUCCGUA
seq5   CCUUGACCGGCGGUA
node_0 CGUAGACCUGCCGUA
node_1 CAUACACGUGCUGUA
node_2 CAUACAUGUCCUGUA
node_3 CGUUGACCAGCCGUA
//
fitch sc 29
# STOCKHOLM 1.0

seq1   AGUCACCCGGUAUCG
seq2   UGAUACACACAGUUU
seq3   UGGCACACACAUUUG
seq4   UCAAUAUCUGCACGG
seq5   UCGCUCGCGGAAGUC
node_0 UCACACGCGGAUCUG
node_1 UGACACCCAGAUUUG
node_2 UGAUACCCACAUUUG
node_3 UCACUCGCGGAACUG
//
# STOCKHOLM 1.0

seq1 AGUCACCCGGUAUCG
seq2 UGAUACACACAGUUU
seq3 UGGCACACACAUUUG
seq4 UCAAUAUCUGCACGG
seq5 UCGCUCGCGGAAGUC
//
name                 %id     %match     alen    avg_indel_num    avg_indel_len    max_indel_len  ancestral_len      avd_seq_len
(null)                38%    100%        15     0.0 +/- 0.0     0.0 +/- 0.0       0             0                15.0 +/- 0.0 
# STOCKHOLM 1.0

seq1   CUAGCUCGCGCAGUA
seq2   CAUAAAGUUCCUGUA
seq3   CACACGUGUACUGUA
seq4   CGGUUCAAAUCCGUA
seq5   CCUUGACCGGCGGUA
node_0 CAUAGACCAGCAGUA
node_1 CAUACACGCGCAGUA
node_2 CAUACAUGUCCUGUA
node_3 CCUUGACCAGCGGUA
//
fitch sc 29
# STOCKHOLM 1.0

seq1   CAAGGCCAUUGUCGC
seq2   AUUGAUUAGAUACCC
seq3   CUUGACUAUGGACAC
seq4   AGAGUGAUUCCCAUC
seq5   AUACGGCUUGGCCGC
node_0 AUACAGCAUAGACGC
node_1 CUAGACCAUAGACGC
node_2 CUUGAUUAUAGACCC
node_3 AUACGGCUUAGCCGC
//
# STOCKHOLM 1.0

seq1 CAAGGCCAUUGUCGC
seq2 AUUGAUUAGAUACCC
seq3 CUUGACUAUGGACAC
seq4 AGAGUGAUUCCCAUC
seq5 AUACGGCUUGGCCGC
//
name                 %id     %match     alen    avg_indel_num    avg_indel_len    max_indel_len  ancestral_len      avd_seq_len
(null)                37%    100%        15     0.0 +/- 0.0     0.0 +/- 0.0       0             0                15.0 +/- 0.0 
# STOCKHOLM 1.0

seq1   CUAGCUCGCGCAGUA
seq2   CAUAAAGUUCCUGUA
seq3   CACACGUGUACUGUA
seq4   CGGUUCAAAUCCGUA
seq5   CCUUGACCGGCGGUA
node_0 CGUGUACCUGCUGUA
node_1 CAUGCACGUGCUGUA
node_2 CAUACAUGUCCUGUA
node_3 CGUUUACCGGCCGUA
//
fitch sc 29
# STOCKHOLM 1.0

seq1   GACCUGCAGCUAGCU
seq2   AACCUCGUGUAUUAA
seq3   GACCUCUUGCAUGAA
seq4   UAACUGCGGACUACU
seq5   UAGCGGCUGGAUCCC
node_0 GAUCUGCUGUAUCCG
node_1 GACCUGCUGUAUGCA
node_2 AACCUCUUGUAUGCA
node_3 UAGCUGCUGCAUCCG
//
# STOCKHOLM 1.0

seq1 GACCUGCAGCUAGCU
seq2 AACCUCGUGUAUUAA
seq3 GACCUCUUGCAUGAA
seq4 UAACUGCGGACUACU
seq5 UAGCGGCUGGAUCCC
//
name                 %id     %match     alen    avg_indel_num    avg_indel_len    max_indel_len  ancestral_len      avd_seq_len
(null)                45%    100%        15     0.0 +/- 0.0     0.0 +/- 0.0       0             0                15.0 +/- 0.0 
# STOCKHOLM 1.0

seq1   CUAGCUCGCGCAGUA
seq2   CAUAAAGUUCCUGUA
seq3   CACACGUGUACUGUA
seq4   CGGUUCAAAUCCGUA
seq5   CCUUGACCGGCGGUA
node_0 CGUUUACCAGCAGUA
node_1 CAUGCACGUGCAGUA
node_2 CAUACAGGUCCUGUA
node_3 CGUUUACCAGCGGUA
//
fitch sc 29
# STOCKHOLM 1.0

seq1   CAUGGUCAGGCUCAC
seq2   CAAAGUCUAUUAGUC
seq3   CAGAGUCUAGUAUCC
seq4   CGCAUUGAUGACCUA
seq5   CGGCGUGAUGACCUC
node_0 CAACGUUAUGAGCUC
node_1 CAAGGUCAGGUACUC
node_2 CAACGUCUAGUAGUC
node_3 CGACGUUAUGAGCUC
//
# STOCKHOLM 1.0

seq1 CAUGGUCAGGCUCAC
seq2 CAAAGUCUAUUAGUC
seq3 CAGAGUCUAGUAUCC
seq4 CGCAUUGAUGACCUA
seq5 CGGCGUGAUGACCUC
//
name                 %id     %match     alen    avg_indel_num    avg_indel_len    max_indel_len  ancestral_len      avd_seq_len
(null)                44%    100%        15     0.0 +/- 0.0     0.0 +/- 0.0       0             0                15.0 +/- 0.0 
# STOCKHOLM 1.0

seq1   CUAGCUCGCGCAGUA
seq2   CAUAAAGUUCCUGUA
seq3   CACACGUGUACUGUA
seq4   CGGUUCAAAUCCGUA
seq5   CCUUGACCGGCGGUA
node_0 CCUACACAGGCAGUA
node_1 CUUACACGUGCAGUA
node_2 CAUACAGGUACUGUA
node_3 CCUUGACAGGCCGUA
//
fitch sc 29
# STOCKHOLM 1.0

seq1   UCCCUACGCGGAGAU
seq2   ACAUAUUGCAGCUAU
seq3   ACCUAUUGCAGGCAU
seq4   CCCAGUUCAUGAUAG
seq5   GCCCUGUCGGGAUAC
node_0 ACCCUGUACGGAAAC
node_1 ACCCUUUGCGGAAAU
node_2 ACCGAUUGCAGAUAU
node_3 CCCCUGUAGGGAUAC
//
# STOCKHOLM 1.0

seq1 UCCCUACGCGGAGAU
seq2 ACAUAUUGCAGCUAU
seq3 ACCUAUUGCAGGCAU
seq4 CCCAGUUCAUGAUAG
seq5 GCCCUGUCGGGAUAC
//
name                 %id     %match     alen    avg_indel_num    avg_indel_len    max_indel_len  ancestral_len      avd_seq_len
(null)                45%    100%        15     0.0 +/- 0.0     0.0 +/- 0.0       0             0                15.0 +/- 0.0 
# STOCKHOLM 1.0

seq1   CUAGCUCGCGCAGUA
seq2   CAUAAAGUUCCUGUA
seq3   CACACGUGUACUGUA
seq4   CGGUUCAAAUCCGUA
seq5   CCUUGACCGGCGGUA
node_0 CAUUCACAGGCCGUA
node_1 CAUACACGCGCUGUA
node_2 CAUACAUGUCCUGUA
node_3 CCUUUACAGGCCGUA
//
fitch sc 29
# STOCKHOLM 1.0

seq1   UGCGUACCUCGAAGC
seq2   AGUUAACAUUAUGCC
seq3   GGUGAAACCUAUUCC
seq4   AGCAUCAGUCAGUCU
seq5   AGCGUCCGUCAUGCG
node_0 AGCGUACCUCAUCAG
node_1 AGCGAACCUCAUUGC
node_2 AGUGAACCUUAUUCC
node_3 AGCGUCCCUCAUUAG
//
# STOCKHOLM 1.0

seq1 UGCGUACCUCGAAGC
seq2 AGUUAACAUUAUGCC
seq3 GGUGAAACCUAUUCC
seq4 AGCAUCAGUCAGUCU
seq5 AGCGUCCGUCAUGCG
//
name                 %id     %match     alen    avg_indel_num    avg_indel_len    max_indel_len  ancestral_len      avd_seq_len
(null)                43%    100%        15     0.0 +/- 0.0     0.0 +/- 0.0       0             0                15.0 +/- 0.0 
# STOCKHOLM 1.0

seq1   CUAGCUCGCGCAGUA
seq2   CAUAAAGUUCCUGUA
seq3   CACACGUGUACUGUA
seq4   CGGUUCAAAUCCGUA
seq5   CCUUGACCGGCGGUA
node_0 CUUAGACAUGCCGUA
node_1 CUUACACGUGCUGUA
node_2 CAUACAGGUACUGUA
node_3 CCUUGACAAGCCGUA
//
fitch sc 29
# STOCKHOLM 1.0

seq1   CGCGAUUACCAUGCG
seq2   GUCAUUAAACUUGAC
seq3   GUCACUAAGCUUGCA
seq4   ACCGUAGACUGUUCA
seq5   CGCGUAUACGCUGGC
node_0 CACGUUAACGUUGCA
node_1 CGCGUUAAUCUUGCA
node_2 GGCAUUAAACUUGCA
node_3 CACGUAUACGCUGCA
//
# STOCKHOLM 1.0

seq1 CGCGAUUACCAUGCG
seq2 GUCAUUAAACUUGAC
seq3 GUCACUAAGCUUGCA
seq4 ACCGUAGACUGUUCA
seq5 CGCGUAUACGCUGGC
//
name                 %id     %match     alen    avg_indel_num    avg_indel_len    max_indel_len  ancestral_len      avd_seq_len
(null)                43%    100%        15     0.0 +/- 0.0     0.0 +/- 0.0       0             0                15.0 +/- 0.0 
# STOCKHOLM 1.0

seq1   CUAGCUCGCGCAGUA
seq2   CAUAAAGUUCCUGUA
seq3   CACACGUGUACUGUA
seq4   CGGUUCAAAUCCGUA
seq5   CCUUGACCGGCGGUA
node_0 CCUAGACCAGCUGUA
node_1 CUUACACGUGCUGUA
node_2 CAUACAUGUACUGUA
node_3 CCUUGACCAGCGGUA
//
fitch sc 29
# STOCKHOLM 1.0

seq1   CGGUAUCAGCCUACG
seq2   CUGUAUAUAGCAAUC
seq3   CGGCAUCUGUCAAUA
seq4   AGCGUUCUUAAGACC
seq5   CGCCUUCGGGCUAGA
node_0 CGCCUUCUGACAAGA
node_1 CGGUUUCUGUCAACA
node_2 CGGUAUCUAUCAAUA
node_3 CGCCUUCGGACUAGA
//
# STOCKHOLM 1.0

seq1 CGGUAUCAGCCUACG
seq2 CUGUAUAUAGCAAUC
seq3 CGGCAUCUGUCAAUA
seq4 AGCGUUCUUAAGACC
seq5 CGCCUUCGGGCUAGA
//
name                 %id     %match     alen    avg_indel_num    avg_indel_len    max_indel_len  ancestral_len      avd_seq_len
(null)                45%    100%        15     0.0 +/- 0.0     0.0 +/- 0.0       0             0                15.0 +/- 0.0 
# STOCKHOLM 1.0

seq1   CUAGCUCGCGCAGUA
seq2   CAUAAAGUUCCUGUA
seq3   CACACGUGUACUGUA
seq4   CGGUUCAAAUCCGUA
seq5   CCUUGACCGGCGGUA
node_0 CGUACACCUGCCGUA
node_1 CAUACACGUGCAGUA
node_2 CAUACAGGUACUGUA
node_3 CGUUUACCGGCCGUA
//
fitch sc 29
# STOCKHOLM 1.0

seq1   UGCGACUCUGACCGA
seq2   AGUAACUUUCUACGA
seq3   AGUAACUUUGCCCGA
seq4   AAUACCUAUGUCGGC
seq5   GCUAAGGCUCGCUGC
node_0 GCUAACACUGUCCGC
node_1 AGUAACACUGUCCGA
node_2 AGUAACUGUAUCCGA
node_3 GCUAACUCUGGCUGC
//
# STOCKHOLM 1.0

seq1 UGCGACUCUGACCGA
seq2 AGUAACUUUCUACGA
seq3 AGUAACUUUGCCCGA
seq4 AAUACCUAUGUCGGC
seq5 GCUAAGGCUCGCUGC
//
name                 %id     %match     alen    avg_indel_num    avg_indel_len    max_indel_len  ancestral_len      avd_seq_len
(null)                51%    100%        15     0.0 +/- 0.0     0.0 +/- 0.0       0             0                15.0 +/- 0.0 
# STOCKHOLM 1.0

seq1   CUAGCUCGCGCAGUA
seq2   CAUAAAGUUCCUGUA
seq3   CACACGUGUACUGUA
seq4   CGGUUCAAAUCCGUA
seq5   CCUUGACCGGCGGUA
node_0 CCUUGACAGGCUGUA
node_1 CUUGCACGUGCUGUA
node_2 CAUACAGGUACUGUA
node_3 CCUUGACAGGCCGUA
//
fitch sc 29
# STOCKHOLM 1.0

seq1   CCCGCUGUCAAAUGG
seq2   UCCCUUGAAUAUAAG
seq3   UCCAGUUACCAUAGG
seq4   CAGUGCACCAAUUUG
seq5   CGGGCCACCGAUUGU
node_0 CCGGCUAACGAUUGU
node_1 UCCGCUGACUAUUGG
node_2 UCCAGUGACUAUAAG
node_3 CCGGCCAACGAUUGU
//
# STOCKHOLM 1.0

seq1 CCCGCUGUCAAAUGG
seq2 UCCCUUGAAUAUAAG
seq3 UCCAGUUACCAUAGG
seq4 CAGUGCACCAAUUUG
seq5 CGGGCCACCGAUUGU
//
name                 %id     %match     alen    avg_indel_num    avg_indel_len    max_indel_len  ancestral_len      avd_seq_len
(null)                39%    100%        15     0.0 +/- 0.0     0.0 +/- 0.0       0             0                15.0 +/- 0.0 
# STOCKHOLM 1.0

seq1   CUAGCUCGCGCAGUA
seq2   CAUAAAGUUCCUGUA
seq3   CACACGUGUACUGUA
seq4   CGGUUCAAAUCCGUA
seq5   CCUUGACCGGCGGUA
node_0 CCUAGACCUGCUGUA
node_1 CUUACACGUGCUGUA
node_2 CAUACAGGUACUGUA
node_3 CCUUGACCGGCCGUA
//
fitch sc 29
# STOCKHOLM 1.0

seq1   AUCGGCCCUUGAAGC
seq2   UACCGUACUAAAUUG
seq3   UACAGUCCCAGAUUG
seq4   AUUCCGGAUCGAUAC
seq5   CUGACUGCUCGAGGC
node_0 UAGACUCCUCGAUGC
node_1 UACAGUCCUUGAUGC
node_2 UACAGUCCUAAAUGG
node_3 CUGACUCCUCGAGGC
//
# STOCKHOLM 1.0

seq1 AUCGGCCCUUGAAGC
seq2 UACCGUACUAAAUUG
seq3 UACAGUCCCAGAUUG
seq4 AUUCCGGAUCGAUAC
seq5 CUGACUGCUCGAGGC
//
name                 %id     %match     alen    avg_indel_num    avg_indel_len    max_indel_len  ancestral_len      avd_seq_len
(null)                39%    100%        15     0.0 +/- 0.0     0.0 +/- 0.0       0             0                15.0 +/- 0.0 
# STOCKHOLM 1.0

seq1   CUAGCUCGCGCAGUA
seq2   CAUAAAGUUCCUGUA
seq3   CACACGUGUACUGUA
seq4   CGGUUCAAAUCCGUA
seq5   CCUUGACCGGCGGUA
node_0 CCUGGACGGGCGGUA
node_1 CAUGCACGCGCUGUA
node_2 CAUACAUGUACUGUA
node_3 CCUUGACAGGCGGUA
//
fitch sc 29
# STOCKHOLM 1.0

seq1   GCGACCCAUACGGUU
seq2   UCGUCUAAAUUAAGC
seq3   GCGUCUCAAUUAACG
seq4   GCUUGCUACGAACUA
seq5   GCGGCCUCAUCGGUA
node_0 GCGGCCGCAUGGGUA
node_1 GCGUCCCAAUCGGUA
node_2 GCGUCUCAAUUAAUA
node_3 GCGGCCUCAUAGGUA
//
# STOCKHOLM 1.0

seq1 GCGACCCAUACGGUU
seq2 UCGUCUAAAUUAAGC
seq3 GCGUCUCAAUUAACG
seq4 GCUUGCUACGAACUA
seq5 GCGGCCUCAUCGGUA
//
name                 %id     %match     alen    avg_indel_num    avg_indel_len    max_indel_len  ancestral_len      avd_seq_len
(null)                41%    100%        15     0.0 +/- 0.0     0.0 +/- 0.0       0             0                15.0 +/- 0.0 
# STOCKHOLM 1.0

seq1   CUAGCUCGCGCAGUA
seq2   CAUAAAGUUCCUGUA
seq3   CACACGUGUACUGUA
seq4   CGGUUCAAAUCCGUA
seq5   CCUUGACCGGCGGUA
node_0 CAUAGACAGGCUGUA
node_1 CAUACACGCGCUGUA
node_2 CAUACAGGUACUGUA
node_3 CGUUGACAGGCCGUA
//
fitch sc 29
# STOCKHOLM 1.0

seq1   UCGAAAGCUCGCGCU
seq2   ACGUUAACAGCAUUU
seq3   ACGUUAACGGACUCU
seq4   UAUGUCUCAGAAGCC
seq5   GGGUUAUCCGACCCG
node_0 AGGUUAACAGACGCU
node_1 ACGUUAGCACACGCU
node_2 ACGUUAACAGACGUU
node_3 GGGUUAUCAGACGCC
//
# STOCKHOLM 1.0

seq1 UCGAAAGCUCGCGCU
seq2 ACGUUAACAGCAUUU
seq3 ACGUUAACGGACUCU
seq4 UAUGUCUCAGAAGCC
seq5 GGGUUAUCCGACCCG
//
name                 %id     %match     alen    avg_indel_num    avg_indel_len    max_indel_len  ancestral_len      avd_seq_len
(null)                42%    100%        15     0.0 +/- 0.0     0.0 +/- 0.0       0             0                15.0 +/- 0.0 
# STOCKHOLM 1.0

seq1   CUAGCUCGCGCAGUA
seq2   CAUAAAGUUCCUGUA
seq3   CACACGUGUACUGUA
seq4   CGGUUCAAAUCCGUA
seq5   CCUUGACCGGCGGUA
node_0 CAUUGACACGCCGUA
node_1 CAUGCACGCGCAGUA
node_2 CAUACAGGUACUGUA
node_3 CCUUGACAGGCCGUA
//
fitch sc 29
# STOCKHOLM 1.0

seq1   CAGCCGCUAAUCUGG
seq2   AAGUCGUAUUUCCAA
seq3   CGUUCGGACUUCAAA
seq4   GCAAAUCAGCUGCUU
seq5   GCCGGUCAUCUCAGG
node_0 CAAGCUCAUCUCAGG
node_1 CAGCCGCAUAUCAGG
node_2 CAGUCGGAUUUCAAA
node_3 GCAGCUCAUCUCAGG
//
# STOCKHOLM 1.0

seq1 CAGCCGCUAAUCUGG
seq2 AAGUCGUAUUUCCAA
seq3 CGUUCGGACUUCAAA
seq4 GCAAAUCAGCUGCUU
seq5 GCCGGUCAUCUCAGG
//
name                 %id     %match     alen    avg_indel_num    avg_indel_len    max_indel_len  ancestral_len      avd_seq_len
(null)                31%    100%        15     0.0 +/- 0.0     0.0 +/- 0.0       0             0                15.0 +/- 0.0 
# STOCKHOLM 1.0

seq1   CUAGCUCGCGCAGUA
seq2   CAUAAAGUUCCUGUA
seq3   CACACGUGUACUGUA
seq4   CGGUUCAAAUCCGUA
seq5   CCUUGACCGGCGGUA
node_0 CCUUCACGUGCUGUA
node_1 CAUGCACGUGCUGUA
node_2 CAUACAUGUCCUGUA
node_3 CCUUUACCGGCCGUA
//
fitch sc 29
# STOCKHOLM 1.0

seq1   UGCCAGCGCCGAAUU
seq2   UAGUUUCCACGUAAA
seq3   UAUUCGCCACGUAAG
seq4   UUAUGGAACCGUCAC
seq5   UGCGUGCGCGCUAAC
node_0 UGUCUUCGCCGUAAC
node_1 UGUCUGCGCCGUAAA
node_2 UAUUUGCCCCGUAAA
node_3 UGCUUGCGCCCUAAC
//
# STOCKHOLM 1.0

seq1 UGCCAGCGCCGAAUU
seq2 UAGUUUCCACGUAAA
seq3 UAUUCGCCACGUAAG
seq4 UUAUGGAACCGUCAC
seq5 UGCGUGCGCGCUAAC
//
name                 %id     %match     alen    avg_indel_num    avg_indel_len    max_indel_len  ancestral_len      avd_seq_len
(null)                44%    100%        15     0.0 +/- 0.0     0.0 +/- 0.0       0             0                15.0 +/- 0.0 
# STOCKHOLM 1.0

seq1   CUAGCUCGCGCAGUA
seq2   CAUAAAGUUCCUGUA
seq3   CACACGUGUACUGUA
seq4   CGGUUCAAAUCCGUA
seq5   CCUUGACCGGCGGUA
node_0 CGUAGACAGGCCGUA
node_1 CAUACACGCGCUGUA
node_2 CAUACAGGUCCUGUA
node_3 CGUUGACAGGCCGUA
//
fitch sc 29
# STOCKHOLM 1.0

seq1   GCCUUCGAGCAAGUC
seq2   CUCAAGGAUAUUAUC
seq3   AUCGAGGAUCUUACC
seq4   ACUUCCUAGCAUAGG
seq5   GCGGACUCCGCUAUG
node_0 GCGGACAAGCCUAUG
node_1 GCCAACGAGCUUAUC
node_2 CUCAAGGAGCUUAUC
node_3 GCGGACUAGCCUAUG
//
# STOCKHOLM 1.0

seq1 GCCUUCGAGCAAGUC
seq2 CUCAAGGAUAUUAUC
seq3 AUCGAGGAUCUUACC
seq4 ACUUCCUAGCAUAGG
seq5 GCGGACUCCGCUAUG
//
name                 %id     %match     alen    avg_indel_num    avg_indel_len    max_indel_len  ancestral_len      avd_seq_len
(null)                36%    100%        15     0.0 +/- 0.0     0.0 +/- 0.0       0             0                15.0 +/- 0.0 
# STOCKHOLM 1.0

seq1   CUAGCUCGCGCAGUA
seq2   CAUAAAGUUCCUGUA
seq3   CACACGUGUACUGUA
seq4   CGGUUCAAAUCCGUA
seq5   CCUUGACCGGCGGUA
node_0 CUUAGACAGGCAGUA
node_1 CUUACACGCGCAGUA
node_2 CAUACAGGUCCUGUA
node_3 CCUUGACAGGCCGUA
//
fitch sc 29
# STOCKHOLM 1.0

seq1   GUACGUCUCCAACGG
seq2   UAUACUUAGCUACGA
seq3   GAUCCUCGGAUACUA
seq4   GCAAUUAACGUGUCC
seq5   GCACGUGACCUUGCG
node_0 GUACGUGACCUAGAA
node_1 GUACGUCACCUACGA
node_2 GAUCCUUAGCUACGA
node_3 GCACGUGACCUUGAC
//
# STOCKHOLM 1.0

seq1 GUACGUCUCCAACGG
seq2 UAUACUUAGCUACGA
seq3 GAUCCUCGGAUACUA
seq4 GCAAUUAACGUGUCC
seq5 GCACGUGACCUUGCG
//
name                 %id     %match     alen    avg_indel_num    avg_indel_len    max_indel_len  ancestral_len      avd_seq_len
(null)                37%    100%        15     0.0 +/- 0.0     0.0 +/- 0.0       0             0                15.0 +/- 0.0 
# STOCKHOLM 1.0

seq1   CUAGCUCGCGCAGUA
seq2   CAUAAAGUUCCUGUA
seq3   CACACGUGUACUGUA
seq4   CGGUUCAAAUCCGUA
seq5   CCUUGACCGGCGGUA
node_0 CAUUUACGUGCUGUA
node_1 CAUACACGUGCUGUA
node_2 CAUACAGGUCCUGUA
node_3 CCUUUACAAGCCGUA
//
fitch sc 29
# STOCKHOLM 1.0

seq1   GGUAGACCUCUCGAC
seq2   AGAAGUCUACUCAUU
seq3   AGAAUCCGGAUCCUU
seq4   UAAGUACCCCUAGUG
seq5   UACCGCCGGCUAGUG
node_0 UGAAGUCCACUUGUU
node_1 AGAAGUCCACUCGUU
node_2 AGAAGUCGACUCCUU
node_3 UAACGCCCACUAGUU
//
# STOCKHOLM 1.0

seq1 GGUAGACCUCUCGAC
seq2 AGAAGUCUACUCAUU
seq3 AGAAUCCGGAUCCUU
seq4 UAAGUACCCCUAGUG
seq5 UACCGCCGGCUAGUG
//
name                 %id     %match     alen    avg_indel_num    avg_indel_len    max_indel_len  ancestral_len      avd_seq_len
(null)                41%    100%        15     0.0 +/- 0.0     0.0 +/- 0.0       0             0                15.0 +/- 0.0 
# STOCKHOLM 1.0

seq1   CUAGCUCGCGCAGUA
seq2   CAUAAAGUUCCUGUA
seq3   CACACGUGUACUGUA
seq4   CGGUUCAAAUCCGUA
seq5   CCUUGACCGGCGGUA
node_0 CAUGUACGAGCGGUA
node_1 CAUGCACGUGCAGUA
node_2 CAUACAUGUACUGUA
node_3 CCUUUACAAGCGGUA
//
fitch sc 29
# STOCKHOLM 1.0

seq1   CAAGCGGCCUAGCUU
seq2   CUCAAGUUCAGAUUA
seq3   CUAACGGUCAUGUCA
seq4   CAGCAUACGCGUUUA
seq5   CAGGCUAGCCUGUGC
node_0 CAGGCGGACAUGUUA
node_1 CAAGCGGUCAUGCUA
node_2 CUAACGGUCAUAUUA
node_3 CAGGCUAACCUGUUA
//
# STOCKHOLM 1.0

seq1 CAAGCGGCCUAGCUU
seq2 CUCAAGUUCAGAUUA
seq3 CUAACGGUCAUGUCA
seq4 CAGCAUACGCGUUUA
seq5 CAGGCUAGCCUGUGC
//
name                 %id     %match     alen    avg_indel_num    avg_indel_len    max_indel_len  ancestral_len      avd_seq_len
(null)                37%    100%        15     0.0 +/- 0.0     0.0 +/- 0.0       0             0                15.0 +/- 0.0 
# STOCKHOLM 1.0

seq1   CUAGCUCGCGCAGUA
seq2   CAUAAAGUUCCUGUA
seq3   CACACGUGUACUGUA
seq4   CGGUUCAAAUCCGUA
seq5   CCUUGACCGGCGGUA
node_0 CUUUCACCGGCAGUA
node_1 CUUACACGUGCAGUA
node_2 CAUACAUGUCCUGUA
node_3 CCUUGACCGGCCGUA
//
fitch sc 29
# STOCKHOLM 1.0

seq1   CGACCGGUUUGCAAC
seq2   CGUGCUAUAAAUUAC
seq3   CGUCCGAUAGCUUAA
seq4   UCAACGAUAGUUGCC
seq5   GCGCCGAUGCGUUAC
node_0 CCGCCGAUUAGUUAC
node_1 CGUCCGAUUAGUAAC
node_2 CGUUCGAUAACUUAC
node_3 GCGCCGAUCCGUUAC
//
# STOCKHOLM 1.0

seq1 CGACCGGUUUGCAAC
seq2 CGUGCUAUAAAUUAC
seq3 CGUCCGAUAGCUUAA
seq4 UCAACGAUAGUUGCC
seq5 GCGCCGAUGCGUUAC
//
name                 %id     %match     alen    avg_indel_num    avg_indel_len    max_indel_len  ancestral_len      avd_seq_len
(null)                47%    100%        15     0.0 +/- 0.0     0.0 +/- 0.0       0             0                15.0 +/- 0.0 
# STOCKHOLM 1.0

seq1   CUAGCUCGCGCAGUA
seq2   CAUAAAGUUCCUGUA
seq3   CACACGUGUACUGUA
seq4   CGGUUCAAAUCCGUA
seq5   CCUUGACCGGCGGUA
node_0 CUUUUACGUGCGGUA
node_1 CUUGCACGUGCUGUA
node_2 CAUACAUGUACUGUA
node_3 CGUUUACCGGCGGUA
//
fitch sc 29
# STOCKHOLM 1.0

seq1   GAAGCGAUUCCCUCG
seq2   GUCUCAUUAAGCAUA
seq3   GUAGCACUACUCAUG
seq4   CUCAUAGUGCCAAUG
seq5   CGAGUCGUGCCCAGU
node_0 GUAGUGUUGCCCAUU
node_1 GUAGCGUUUCCCAUG
node_2 GUAGCAUUACUCAUA
node_3 GGAGUCGUGCCCAUU
//
# STOCKHOLM 1.0

seq1 GAAGCGAUUCCCUCG
seq2 GUCUCAUUAAGCAUA
seq3 GUAGCACUACUCAUG
seq4 CUCAUAGUGCCAAUG
seq5 CGAGUCGUGCCCAGU
//
name                 %id     %match     alen    avg_indel_num    avg_indel_len    max_indel_len  ancestral_len      avd_seq_len
(null)                41%    100%        15     0.0 +/- 0.0     0.0 +/- 0.0       0             0                15.0 +/- 0.0 
# STOCKHOLM 1.0

seq1   CUAGCUCGCGCAGUA
seq2   CAUAAAGUUCCUGUA
seq3   CACACGUGUACUGUA
seq4   CGGUUCAAAUCCGUA
seq5   CCUUGACCGGCGGUA
node_0 CCUAUACCGGCAGUA
node_1 CAUACACGCGCAGUA
node_2 CAUACAGGUACUGUA
node_3 CCUUUACCGGCGGUA
//
fitch sc 29
# STOCKHOLM 1.0

seq1   GGUAAUCCGGUCCAC
seq2   GAUUACCUAGAUCUA
seq3   UAUUGACGAGACCUC
seq4   GUGUCCCCAGUAUAA
seq5   GGUUCACGACGCUGC
node_0 GGUUCACGACACUAC
node_1 GGUUAACCAGACCAC
node_2 GAUUAACGAGAUCUC
node_3 GGUUCACGACUCUGC
//
# STOCKHOLM 1.0

seq1 GGUAAUCCGGUCCAC
seq2 GAUUACCUAGAUCUA
seq3 UAUUGACGAGACCUC
seq4 GUGUCCCCAGUAUAA
seq5 GGUUCACGACGCUGC
//
name                 %id     %match     alen    avg_indel_num    avg_indel_len    max_indel_len  ancestral_len      avd_seq_len
(null)                42%    100%        15     0.0 +/- 0.0     0.0 +/- 0.0       0             0                15.0 +/- 0.0 
# STOCKHOLM 1.0

seq1   CUAGCUCGCGCAGUA
seq2   CAUAAAGUUCCUGUA
seq3   CACACGUGUACUGUA
seq4   CGGUUCAAAUCCGUA
seq5   CCUUGACCGGCGGUA
node_0 CUUGUACCAGCAGUA
node_1 CUUGCACGCGCAGUA
node_2 CAUACAGGUACUGUA
node_3 CCUUUACCAGCGGUA
//
fitch sc 29
# STOCKHOLM 1.0

seq1   ACCGAGUACCGUGCU
seq2   UAUUUCAACGAUGCA
seq3   UCUUUAGACGACGCA
seq4   AUCCCUGAGAUUACG
seq5   AUCGCGGACCUGCGU
node_0 AUCGUGAACCGUCAU
node_1 ACCGUGAACCGUGCU
node_2 UCUGUAAACGAUGCA
node_3 AUCGCGGACCUUCAU
//
# STOCKHOLM 1.0

seq1 ACCGAGUACCGUGCU
seq2 UAUUUCAACGAUGCA
seq3 UCUUUAGACGACGCA
seq4 AUCCCUGAGAUUACG
seq5 AUCGCGGACCUGCGU
//
name                 %id     %match     alen    avg_indel_num    avg_indel_len    max_indel_len  ancestral_len      avd_seq_len
(null)                35%    100%        15     0.0 +/- 0.0     0.0 +/- 0.0       0             0                15.0 +/- 0.0 
# STOCKHOLM 1.0

seq1   CUAGCUCGCGCAGUA
seq2   CAUAAAGUUCCUGUA
seq3   CACACGUGUACUGUA
seq4   CGGUUCAAAUCCGUA
seq5   CCUUGACCGGCGGUA
node_0 CGUGCACAUGCCGUA
node_1 CAUGCACGUGCAGUA
node_2 CAUACAUGUACUGUA
node_3 CGUUUACAAGCCGUA
//
fitch sc 29
# STOCKHOLM 1.0

seq1   ACCGGGUCGCAUACU
seq2   UAUUGAUCACUACGA
seq3   UCUGGACCGCUAAUA
seq4   UCCUGGUUACAAGCA
seq5   UCCGGCGUGCCAUAG
node_0 UCCGGGUCACAAGUC
node_1 UCCGGGUCGCAAAUA
node_2 UCUGGAUCACUAAUA
node_3 UCCGGGUUACAAUAC
//
# STOCKHOLM 1.0

seq1 ACCGGGUCGCAUACU
seq2 UAUUGAUCACUACGA
seq3 UCUGGACCGCUAAUA
seq4 UCCUGGUUACAAGCA
seq5 UCCGGCGUGCCAUAG
//
name                 %id     %match     alen    avg_indel_num    avg_indel_len    max_indel_len  ancestral_len      avd_seq_len
(null)                44%    100%        15     0.0 +/- 0.0     0.0 +/- 0.0       0             0                15.0 +/- 0.0 
# STOCKHOLM 1.0

seq1   CUAGCUCGCGCAGUA
seq2   CAUAAAGUUCCUGUA
seq3   CACACGUGUACUGUA
seq4   CGGUUCAAAUCCGUA
seq5   CCUUGACCGGCGGUA
node_0 CGUGGACGUGCGGUA
node_1 CUUGCACGUGCAGUA
node_2 CAUACAGGUACUGUA
node_3 CGUUGACCAGCGGUA
//
fitch sc 29
# STOCKHOLM 1.0

seq1   AAGCCCUACGGGUCU
seq2   UUAGACUACAUGUAC
seq3   UUGGACUACAGUCCA
seq4   UUCAGCCCAUGUAGA
seq5   GUCCUCGACCGUGGA
node_0 GUGCUCGACGGGUGA
node_1 AUGCUCUACGGGUCA
node_2 UUAGACUACAGGUCA
node_3 GUCCUCGACGGUAGA
//
# STOCKHOLM 1.0

seq1 AAGCCCUACGGGUCU
seq2 UUAGACUACAUGUAC
seq3 UUGGACUACAGUCCA
seq4 UUCAGCCCAUGUAGA
seq5 GUCCUCGACCGUGGA
//
name                 %id     %match     alen    avg_indel_num    avg_indel_len    max_indel_len  ancestral_len      avd_seq_len
(null)                37%    100%        15     0.0 +/- 0.0     0.0 +/- 0.0       0             0                15.0 +/- 0.0 
# STOCKHOLM 1.0

seq1   CUAGCUCGCGCAGUA
seq2   CAUAAAGUUCCUGUA
seq3   CACACGUGUACUGUA
seq4   CGGUUCAAAUCCGUA
seq5   CCUUGACCGGCGGUA
node_0 CGUGCACGAGCUGUA
node_1 CAUGCACGCGCUGUA
node_2 CAUACAUGUACUGUA
node_3 CGUUUACAAGCCGUA
//
fitch sc 29
# STOCKHOLM 1.0

seq1   AUUCACAUCGGGCCG
seq2   CAUAUUGACUGACUA
seq3   AGUCUCUACGGACUA
seq4   AGUCCAUAUUCGACG
seq5   AGGGCCUCUGGUACC
node_0 AGUCUCUACGGGACG
node_1 AAUCUCUACGGGCCG
node_2 AAUCUUUACGGACUA
node_3 AGUCCCUAUGAUACG
//
# STOCKHOLM 1.0

seq1 AUUCACAUCGGGCCG
seq2 CAUAUUGACUGACUA
seq3 AGUCUCUACGGACUA
seq4 AGUCCAUAUUCGACG
seq5 AGGGCCUCUGGUACC
//
name                 %id     %match     alen    avg_indel_num    avg_indel_len    max_indel_len  ancestral_len      avd_seq_len
(null)                37%    100%        15     0.0 +/- 0.0     0.0 +/- 0.0       0             0                15.0 +/- 0.0 
# STOCKHOLM 1.0

seq1   CUAGCUCGCGCAGUA
seq2   CAUAAAGUUCCUGUA
seq3   CACACGUGUACUGUA
seq4   CGGUUCAAAUCCGUA
seq5   CCUUGACCGGCGGUA
node_0 CAUAGACAGGCAGUA
node_1 CAUACACGUGCAGUA
node_2 CAUACAGGUACUGUA
node_3 CGUUGACAGGCGGUA
//
fitch sc 29
# STOCKHOLM 1.0

seq1   GGUGUGCCCAACACU
seq2   AGCUUUCAGAAUUCA
seq3   AGGUCGCCUAAUUCA
seq4   UCACUGCCAGUAUGA
seq5   GGACUGCCCUGCUGA
node_0 AGAAUGCCCAAGUGA
node_1 GGAAUGCCCAAUUCA
node_2 AGAUUGCCGAAUUCA
node_3 GGAAUGCCCUGGUGA
//
# STOCKHOLM 1.0

seq1 GGUGUGCCCAACACU
seq2 AGCUUUCAGAAUUCA
seq3 AGGUCGCCUAAUUCA
seq4 UCACUGCCAGUAUGA
seq5 GGACUGCCCUGCUGA
//
name                 %id     %match     alen    avg_indel_num    avg_indel_len    max_indel_len  ancestral_len      avd_seq_len
(null)                43%    100%        15     0.0 +/- 0.0     0.0 +/- 0.0       0             0                15.0 +/- 0.0 
# STOCKHOLM 1.0

seq1   CUAGCUCGCGCAGUA
seq2   CAUAAAGUUCCUGUA
seq3   CACACGUGUACUGUA
seq4   CGGUUCAAAUCCGUA
seq5   CCUUGACCGGCGGUA
node_0 CGUUUACCAGCCGUA
node_1 CAUGCACGCGCUGUA
node_2 CAUACAGGUCCUGUA
node_3 CGUUUACCAGCCGUA
//
fitch sc 29
# STOCKHOLM 1.0

seq1   GCCAAACGCUCUGUG
seq2   AGUUAUCCCAAAUUG
seq3   AUCUAUACCGCAGUG
seq4   GAAUUUCGAAUCCCG
seq5   UGCUGGCGGAUACCC
node_0 UCCUGUCGAAUACCG
node_1 GCCUAUCGCACAGUG
node_2 AGUUAUCCCACAGUG
node_3 UCCUGUCGAAUACCG
//
# STOCKHOLM 1.0

seq1 GCCAAACGCUCUGUG
seq2 AGUUAUCCCAAAUUG
seq3 AUCUAUACCGCAGUG
seq4 GAAUUUCGAAUCCCG
seq5 UGCUGGCGGAUACCC
//
name                 %id     %match     alen    avg_indel_num    avg_indel_len    max_indel_len  ancestral_len      avd_seq_len
(null)                34%    100%        15     0.0 +/- 0.0     0.0 +/- 0.0       0             0                15.0 +/- 0.0 
# STOCKHOLM 1.0

seq1   CUAGCUCGCGCAGUA
seq2   CAUAAAGUUCCUGUA
seq3   CACACGUGUACUGUA
seq4   CGGUUCAAAUCCGUA
seq5   CCUUGACCGGCGGUA
node_0 CCUUGACGCGCUGUA
node_1 CAUACACGCGCUGUA
node_2 CAUACAGGUCCUGUA
node_3 CCUUGACCAGCCGUA
//
fitch sc 29
# STOCKHOLM 1.0

seq1   AAUCGCGUCACCUGG
seq2   UUACGCUAGACUUAA
seq3   UCGCUCGAGACUUAA
seq4   UACAUCGCGGCAUUA
seq5   UCCAGGGGCUCCUGA
node_0 UUCCGGGACUCCUGA
node_1 UUACGCGACACCUGA
node_2 UUACGCGAGACUUCA
node_3 UCCAGCGACUCCUGA
//
# STOCKHOLM 1.0

seq1 AAUCGCGUCACCUGG
seq2 UUACGCUAGACUUAA
seq3 UCGCUCGAGACUUAA
seq4 UACAUCGCGGCAUUA
seq5 UCCAGGGGCUCCUGA
//
name                 %id     %match     alen    avg_indel_num    avg_indel_len    max_indel_len  ancestral_len      avd_seq_len
(null)                45%    100%        15     0.0 +/- 0.0     0.0 +/- 0.0       0             0                15.0 +/- 0.0 
# STOCKHOLM 1.0

seq1   CUAGCUCGCGCAGUA
seq2   CAUAAAGUUCCUGUA
seq3   CACACGUGUACUGUA
seq4   CGGUUCAAAUCCGUA
seq5   CCUUGACCGGCGGUA
node_0 CAUGUACGCGCGGUA
node_1 CAUGCACGCGCAGUA
node_2 CAUACAGGUCCUGUA
node_3 CCUUUACAAGCGGUA
//
fitch sc 29
# STOCKHOLM 1.0

seq1   GUACGCUACCAUGGC
seq2   GAAUCAUUCGAUUAC
seq3   GAACACUUCGAUUGC
seq4   CCGUGAUUGCACUAA
seq5   GCGUUAUGCCCGGAC
node_0 GAGUGCUUCCAAGGC
node_1 GAACGCUUCCAAGGC
node_2 GAAUCCUUCGAUGAC
node_3 GCGUUAUUCCAAGAC
//
# STOCKHOLM 1.0

seq1 GUACGCUACCAUGGC
seq2 GAAUCAUUCGAUUAC
seq3 GAACACUUCGAUUGC
seq4 CCGUGAUUGCACUAA
seq5 GCGUUAUGCCCGGAC
//
name                 %id     %match     alen    avg_indel_num    avg_indel_len    max_indel_len  ancestral_len      avd_seq_len
(null)                45%    100%        15     0.0 +/- 0.0     0.0 +/- 0.0       0             0                15.0 +/- 0.0 
# STOCKHOLM 1.0

seq1   CUAGCUCGCGCAGUA
seq2   CAUAAAGUUCCUGUA
seq3   CACACGUGUACUGUA
seq4   CGGUUCAAAUCCGUA
seq5   CCUUGACCGGCGGUA
node_0 CUUUUACGUGCCGUA
node_1 CUUGCACGUGCUGUA
node_2 CAUACAUGUACUGUA
node_3 CGUUUACCGGCCGUA
//
fitch sc 29
# STOCKHOLM 1.0

seq1   ACUGGCAAUGGCUCC
seq2   UAAAGCCGUUACUUA
seq3   UAAAGCAUUGGCCUC
seq4   AGAUCCCUAGUAUGC
seq5   CGAUCCAUCGGCUGG
node_0 CUAUGCAUUGGCUUC
node_1 UUAGGCAUUGGCUCC
node_2 UAAAGCAUUGACUUC
node_3 CUAUCCAUGGGCUGC
//
# STOCKHOLM 1.0

seq1 ACUGGCAAUGGCUCC
seq2 UAAAGCCGUUACUUA
seq3 UAAAGCAUUGGCCUC
seq4 AGAUCCCUAGUAUGC
seq5 CGAUCCAUCGGCUGG
//
name                 %id     %match     alen    avg_indel_num    avg_indel_len    max_indel_len  ancestral_len      avd_seq_len
(null)                41%    100%        15     0.0 +/- 0.0     0.0 +/- 0.0       0             0                15.0 +/- 0.0 
# STOCKHOLM 1.0

seq1   CUAGCUCGCGCAGUA
seq2   CAUAAAGUUCCUGUA
seq3   CACACGUGUACUGUA
seq4   CGGUUCAAAUCCGUA
seq5   CCUUGACCGGCGGUA
node_0 CGUUUACCUGCAGUA
node_1 CUUGCACGUGCAGUA
node_2 CAUACAUGUACUGUA
node_3 CGUUUACCGGCGGUA
//
fitch sc 29
# STOCKHOLM 1.0

seq1   AGCGCUCCUAACGUG
seq2   AGUCCUCAUAAGAUU
seq3   GGUACUCCUAAUACG
seq4   CCAACUCGGUAUAGU
seq5   AGCCCUCUGUAGCGG
node_0 AGCCCUCUAUAUGGU
node_1 AGCGCUCCAUAUGUG
node_2 AGUACUCCUAAUAUG
node_3 AGCCCUCUGUAUGGG
//
# STOCKHOLM 1.0

seq1 AGCGCUCCUAACGUG
seq2 AGUCCUCAUAAGAUU
seq3 GGUACUCCUAAUACG
seq4 CCAACUCGGUAUAGU
seq5 AGCCCUCUGUAGCGG
//
name                 %id     %match     alen    avg_indel_num    avg_indel_len    max_indel_len  ancestral_len      avd_seq_len
(null)                49%    100%        15     0.0 +/- 0.0     0.0 +/- 0.0       0             0                15.0 +/- 0.0 
# STOCKHOLM 1.0

seq1   CUAGCUCGCGCAGUA
seq2   CAUAAAGUUCCUGUA
seq3   CACACGUGUACUGUA
seq4   CGGUUCAAAUCCGUA
seq5   CCUUGACCGGCGGUA
node_0 CUUACACCCGCAGUA
node_1 CUUACACGCGCAGUA
node_2 CAUACAUGUCCUGUA
node_3 CGUUUACCAGCCGUA
//
fitch sc 29
# STOCKHOLM 1.0

seq1   CCUGGUGACCAGCUA
seq2   UUUCGAUACAUACAG
seq3   UUCCGAGAACUACGU
seq4   ACUGCUGAAAUCGCU
seq5   CGUCCGGACAGCUGU
node_0 CCUGCUGACCUACAA
node_1 CCUGGUGACCUACAA
node_2 UUUCGAGACCUACAU
node_3 CCUGCGGACAUCUAU
//
# STOCKHOLM 1.0

seq1 CCUGGUGACCAGCUA
seq2 UUUCGAUACAUACAG
seq3 UUCCGAGAACUACGU
seq4 ACUGCUGAAAUCGCU
seq5 CGUCCGGACAGCUGU
//
name                 %id     %match     alen    avg_indel_num    avg_indel_len    max_indel_len  ancestral_len      avd_seq_len
(null)                37%    100%        15     0.0 +/- 0.0     0.0 +/- 0.0       0             0                15.0 +/- 0.0 
# STOCKHOLM 1.0

seq1   CUAGCUCGCGCAGUA
seq2   CAUAAAGUUCCUGUA
seq3   CACACGUGUACUGUA
seq4   CGGUUCAAAUCCGUA
seq5   CCUUGACCGGCGGUA
node_0 CGUGUACCAGCCGUA
node_1 CAUGCACGCGCUGUA
node_2 CAUACAUGUACUGUA
node_3 CGUUUACCAGCCGUA
//
fitch sc 29
# STOCKHOLM 1.0

seq1   ACUCGAGUACUCCGG
seq2   ACAUUGGCUCUAUAA
seq3   ACAUGCGGUCUCUAA
seq4   UCAAGUUCUGACCGA
seq5   GGAAGUGGUUCCCCC
node_0 GCAAGUGAUUCCCGC
node_1 ACACGUGAUCUCCGG
node_2 ACAUGUGAUCUCUAA
node_3 UCAAGUGAUUCCCGC
//
# STOCKHOLM 1.0

seq1 ACUCGAGUACUCCGG
seq2 ACAUUGGCUCUAUAA
seq3 ACAUGCGGUCUCUAA
seq4 UCAAGUUCUGACCGA
seq5 GGAAGUGGUUCCCCC
//
name                 %id     %match     alen    avg_indel_num    avg_indel_len    max_indel_len  ancestral_len      avd_seq_len
(null)                39%    100%        15     0.0 +/- 0.0     0.0 +/- 0.0       0             0                15.0 +/- 0.0 
# STOCKHOLM 1.0

seq1   CUAGCUCGCGCAGUA
seq2   CAUAAAGUUCCUGUA
seq3   CACACGUGUACUGUA
seq4   CGGUUCAAAUCCGUA
seq5   CCUUGACCGGCGGUA
node_0 CCUAGACCAGCCGUA
node_1 CAUACACGCGCAGUA
node_2 CAUACAGGUCCUGUA
node_3 CCUUGACCAGCCGUA
//
fitch sc 29
# STOCKHOLM 1.0

seq1   CAGGAUUCUGGCCCA
seq2   CUAAAAUUAGGCUCU
seq3   CCAAGAUUAGGCUCU
seq4   AACACAGCUUUGGCU
seq5   CCCGGAUAUGGGCCU
node_0 CCCACAUAAGGGCCU
node_1 CAGAAAUCAGGCCCU
node_2 CUCAAAUUAGGCGCU
node_3 CCCACAUAUGGGCCU
//
# STOCKHOLM 1.0

seq1 CAGGAUUCUGGCCCA
seq2 CUAAAAUUAGGCUCU
seq3 CCAAGAUUAGGCUCU
seq4 AACACAGCUUUGGCU
seq5 CCCGGAUAUGGGCCU
//
name                 %id     %match     alen    avg_indel_num    avg_indel_len    max_indel_len  ancestral_len      avd_seq_len
(null)                45%    100%        15     0.0 +/- 0.0     0.0 +/- 0.0       0             0                15.0 +/- 0.0 
# STOCKHOLM 1.0

seq1   CUAGCUCGCGCAGUA
seq2   CAUAAAGUUCCUGUA
seq3   CACACGUGUACUGUA
seq4   CGGUUCAAAUCCGUA
seq5   CCUUGACCGGCGGUA
node_0 CCUGGACGAGCUGUA
node_1 CUUGCACGUGCUGUA
node_2 CAUACAGGUACUGUA
node_3 CCUUGACAAGCGGUA
//
fitch sc 29
# STOCKHOLM 1.0

seq1   AGGCAGGAUUCCCCU
seq2   CAGCUUAUUACAUGA
seq3   GAGCUGACUACCUUA
seq4   CGUCCGUUAAACUAG
seq5   AUGCGGGUGACCUCC
node_0 AGGCUGGUAAGCUCC
node_1 AGGCUGGUUACCUCU
node_2 AAGCUGAUUACCUGA
node_3 AUGCGGGUAAACUCC
//
# STOCKHOLM 1.0

seq1 AGGCAGGAUUCCCCU
seq2 CAGCUUAUUACAUGA
seq3 GAGCUGACUACCUUA
seq4 CGUCCGUUAAACUAG
seq5 AUGCGGGUGACCUCC
//
name                 %id     %match     alen    avg_indel_num    avg_indel_len    max_indel_len  ancestral_len      avd_seq_len
(null)                41%    100%        15     0.0 +/- 0.0     0.0 +/- 0.0       0             0                15.0 +/- 0.0 
# STOCKHOLM 1.0

seq1   CUAGCUCGCGCAGUA
seq2   CAUAAAGUUCCUGUA
seq3   CACACGUGUACUGUA
seq4   CGGUUCAAAUCCGUA
seq5   CCUUGACCGGCGGUA
node_0 CAUAGACGUGCGGUA
node_1 CAUACACGUGCUGUA
node_2 CAUACAGGUACUGUA
node_3 CGUUGACCAGCGGUA
//
fitch sc 29
# STOCKHOLM 1.0

seq1   CUCGGCAGUAUGCCA
seq2   UACAGGUUUCAAACU
seq3   UACAGGUUUAGACCC
seq4   UCAGGCUUAUAGCAC
seq5   UGCUGCUGAGACCCG
node_0 UACAGCUGUAAGCGG
node_1 UACAGCUGUAAGCCU
node_2 UACAGGUGUAAACCU
node_3 UACUGCUGAGAGCCG
//
# STOCKHOLM 1.0

seq1 CUCGGCAGUAUGCCA
seq2 UACAGGUUUCAAACU
seq3 UACAGGUUUAGACCC
seq4 UCAGGCUUAUAGCAC
seq5 UGCUGCUGAGACCCG
//
name                 %id     %match     alen    avg_indel_num    avg_indel_len    max_indel_len  ancestral_len      avd_seq_len
(null)                41%    100%        15     0.0 +/- 0.0     0.0 +/- 0.0       0             0                15.0 +/- 0.0 
# STOCKHOLM 1.0

seq1   CUAGCUCGCGCAGUA
seq2   CAUAAAGUUCCUGUA
seq3   CACACGUGUACUGUA
seq4   CGGUUCAAAUCCGUA
seq5   CCUUGACCGGCGGUA
node_0 CUUUGACCCGCCGUA
node_1 CUUGCACGCGCUGUA
node_2 CAUACAGGUACUGUA
node_3 CCUUGACCGGCCGUA
//
fitch sc 29
# STOCKHOLM 1.0

seq1   GCGAUCCCGUAGCAU
seq2   UCCUACGAAUAGUUA
seq3   UCAUGCGCAUAGCUA
seq4   UAUUAUCGGGCACCA
seq5   GCUUAGCCGUAGCCG
node_0 GCUUAGCCCUAGCCU
node_1 GCGUACCCGUAGCUU
node_2 GCAUACGCAUAGUUA
node_3 GCUUAGCCGUAGCCC
//
# STOCKHOLM 1.0

seq1 GCGAUCCCGUAGCAU
seq2 UCCUACGAAUAGUUA
seq3 UCAUGCGCAUAGCUA
seq4 UAUUAUCGGGCACCA
seq5 GCUUAGCCGUAGCCG
//
name                 %id     %match     alen    avg_indel_num    avg_indel_len    max_indel_len  ancestral_len      avd_seq_len
(null)                42%    100%        15     0.0 +/- 0.0     0.0 +/- 0.0       0             0                15.0 +/- 0.0 
# STOCKHOLM 1.0

seq1   CUAGCUCGCGCAGUA
seq2   CAUAAAGUUCCUGUA
seq3   CACACGUGUACUGUA
seq4   CGGUUCAAAUCCGUA
seq5   CCUUGACCGGCGGUA
node_0 CUUGGACCGGCCGUA
node_1 CUUGCACGUGCUGUA
node_2 CAUACAUGUCCUGUA
node_3 CCUUGACCGGCCGUA
//
fitch sc 29
# STOCKHOLM 1.0

seq1   GGCACCUUACAUGGC
seq2   CACUCGAAUAAUUGU
seq3   AACUCUAGUCAUGGC
seq4   GUUAAUCAUCCGGAC
seq5   UGGGCUGAUCACGCC
node_0 GGGGCUUAUCACGCC
node_1 GGCUCUUAUCAUGGC
node_2 CACUCUAAUCAUGGU
node_3 UGGGCUCAUCACGCC
//
# STOCKHOLM 1.0

seq1 GGCACCUUACAUGGC
seq2 CACUCGAAUAAUUGU
seq3 AACUCUAGUCAUGGC
seq4 GUUAAUCAUCCGGAC
seq5 UGGGCUGAUCACGCC
//
name                 %id     %match     alen    avg_indel_num    avg_indel_len    max_indel_len  ancestral_len      avd_seq_len
(null)                38%    100%        15     0.0 +/- 0.0     0.0 +/- 0.0       0             0                15.0 +/- 0.0 
# STOCKHOLM 1.0

seq1   CUAGCUCGCGCAGUA
seq2   CAUAAAGUUCCUGUA
seq3   CACACGUGUACUGUA
seq4   CGGUUCAAAUCCGUA
seq5   CCUUGACCGGCGGUA
node_0 CAUGCACAAGCCGUA
node_1 CAUGCACGCGCAGUA
node_2 CAUACAUGUCCUGUA
node_3 CCUUGACAAGCCGUA
//
fitch sc 29
# STOCKHOLM 1.0

seq1   AGUGCCACUGUCACG
seq2   AUUAUAUCACUGACG
seq3   AGUACCUCGAUUACG
seq4   GUAUCGUACAGCCAU
seq5   GGAUCGUGCAUCCCG
node_0 AGAGCCUAAAUCCCG
node_1 AGAGCCUCAGUCACG
node_2 AGUAUCUCACUUACG
node_3 CGAUCGUAAAUCCCG
//
# STOCKHOLM 1.0

seq1 AGUGCCACUGUCACG
seq2 AUUAUAUCACUGACG
seq3 AGUACCUCGAUUACG
seq4 GUAUCGUACAGCCAU
seq5 GGAUCGUGCAUCCCG
//
name                 %id     %match     alen    avg_indel_num    avg_indel_len    max_indel_len  ancestral_len      avd_seq_len
(null)                40%    100%        15     0.0 +/- 0.0     0.0 +/- 0.0       0             0                15.0 +/- 0.0 
# STOCKHOLM 1.0

seq1   CUAGCUCGCGCAGUA
seq2   CAUAAAGUUCCUGUA
seq3   CACACGUGUACUGUA
seq4   CGGUUCAAAUCCGUA
seq5   CCUUGACCGGCGGUA
node_0 CUUUCACCAGCCGUA
node_1 CUUACACGUGCUGUA
node_2 CAUACAUGUCCUGUA
node_3 CGUUGACCAGCCGUA
//
fitch sc 29
# STOCKHOLM 1.0

seq1   AGGUCCAGACUUCCG
seq2   AGAAUGUUACUUCCA
seq3   AGCAUUUGGCCUACA
seq4   GGUACAUCUCAGUAC
seq5   UGGACGUCUCAGCCG
node_0 UGGACCUCUCAUCCA
node_1 UGGACUUGACUUCCA
node_2 AGCAUUUGACUUCCA
node_3 UGGACCUCUCAGGCA
//
# STOCKHOLM 1.0

seq1 AGGUCCAGACUUCCG
seq2 AGAAUGUUACUUCCA
seq3 AGCAUUUGGCCUACA
seq4 GGUACAUCUCAGUAC
seq5 UGGACGUCUCAGCCG
//
name                 %id     %match     alen    avg_indel_num    avg_indel_len    max_indel_len  ancestral_len      avd_seq_len
(null)                41%    100%        15     0.0 +/- 0.0     0.0 +/- 0.0       0             0                15.0 +/- 0.0 
# STOCKHOLM 1.0

seq1   CUAGCUCGCGCAGUA
seq2   CAUAAAGUUCCUGUA
seq3   CACACGUGUACUGUA
seq4   CGGUUCAAAUCCGUA
seq5   CCUUGACCGGCGGUA
node_0 CUUUGACACGCUGUA
node_1 CUUACACGCGCUGUA
node_2 CAUACAUGUCCUGUA
node_3 CGUUGACAAGCCGUA
//
fitch sc 29
# STOCKHOLM 1.0

seq1   UCGCAGGAGCUCUAC
seq2   AUACAUCAGUGCUUA
seq3   ACAAAGCGGUUCUUC
seq4   UCAACGUUAAGUGCC
seq5   UCACGGGUACUGCCG
node_0 UCACAGGUACUGUUC
node_1 ACACAGGUGCUCUUC
node_2 AUACAGCAGUUCUUC
node_3 UCACAGGUAAUGGCC
//
# STOCKHOLM 1.0

seq1 UCGCAGGAGCUCUAC
seq2 AUACAUCAGUGCUUA
seq3 ACAAAGCGGUUCUUC
seq4 UCAACGUUAAGUGCC
seq5 UCACGGGUACUGCCG
//
name                 %id     %match     alen    avg_indel_num    avg_indel_len    max_indel_len  ancestral_len      avd_seq_len
(null)                36%    100%        15     0.0 +/- 0.0     0.0 +/- 0.0       0             0                15.0 +/- 0.0 
# STOCKHOLM 1.0

seq1   CUAGCUCGCGCAGUA
seq2   CAUAAAGUUCCUGUA
seq3   CACACGUGUACUGUA
seq4   CGGUUCAAAUCCGUA
seq5   CCUUGACCGGCGGUA
node_0 CCUAUACAAGCGGUA
node_1 CAUACACGCGCUGUA
node_2 CAUACAGGUACUGUA
node_3 CCUUUACAAGCGGUA
//
fitch sc 29
# STOCKHOLM 1.0

seq1   GCCUGACUCCAGAUG
seq2   AGCUGUUACAUCAAU
seq3   AGCUUCUACCUGAAG
seq4   CCAUGGUAGCUAAUC
seq5   GCAGGUUCCCGACUG
node_0 ACAGGUUCCCUAAAG
node_1 GCCUGUCACCUAAAG
node_2 AGCUGUUACCUAAAG
node_3 ACAGGUUCCCUAAUG
//
# STOCKHOLM 1.0

seq1 GCCUGACUCCAGAUG
seq2 AGCUGUUACAUCAAU
seq3 AGCUUCUACCUGAAG
seq4 CCAUGGUAGCUAAUC
seq5 GCAGGUUCCCGACUG
//
name                 %id     %match     alen    avg_indel_num    avg_indel_len    max_indel_len  ancestral_len      avd_seq_len
(null)                41%    100%        15     0.0 +/- 0.0     0.0 +/- 0.0       0             0                15.0 +/- 0.0 
# STOCKHOLM 1.0

seq1   CUAGCUCGCGCAGUA
seq2   CAUAAAGUUCCUGUA
seq3   CACACGUGUACUGUA
seq4   CGGUUCAAAUCCGUA
seq5   CCUUGACCGGCGGUA
node_0 CCUUGACCGGCGGUA
node_1 CUUACACGCGCAGUA
node_2 CAUACAUGUCCUGUA
node_3 CCUUGACCGGCGGUA
//
fitch sc 29
# STOCKHOLM 1.0

seq1   GGUCCCAGUUACACG
seq2   ACGCCUUUUAAAAUG
seq3   ACUCCUCGUGAAAUG
seq4   CCAGCCUGUGUUAAA
seq5   AGCCCCGGUUUGAGC
node_0 AGCCCCGGUUUGAGC
node_1 AGUCCCAGUAUCACG
node_2 ACUCCUUGUAACAUG
node_3 AGCCCCGGUUUGAGC
//
# STOCKHOLM 1.0

seq1 GGUCCCAGUUACACG
seq2 ACGCCUUUUAAAAUG
seq3 ACUCCUCGUGAAAUG
seq4 CCAGCCUGUGUUAAA
seq5 AGCCCCGGUUUGAGC
//
name                 %id     %match     alen    avg_indel_num    avg_indel_len    max_indel_len  ancestral_len      avd_seq_len
(null)                44%    100%        15     0.0 +/- 0.0     0.0 +/- 0.0       0             0                15.0 +/- 0.0 
# STOCKHOLM 1.0

seq1   CUAGCUCGCGCAGUA
seq2   CAUAAAGUUCCUGUA
seq3   CACACGUGUACUGUA
seq4   CGGUUCAAAUCCGUA
seq5   CCUUGACCGGCGGUA
node_0 CGUUGACCAGCUGUA
node_1 CUUGCACGUGCUGUA
node_2 CAUACAGGUACUGUA
node_3 CGUUGACCAGCCGUA
//
fitch sc 29
# STOCKHOLM 1.0

seq1   CAGCUAUGCGGCUCA
seq2   CUACAACAUGUGUAU
seq3   CUACAGAAUGUGUCC
seq4   GUGCAAUGUCUACAC
seq5   GUGCAACUUCGCGCG
node_0 GUGCAAGUUCGCUCA
node_1 CUGCAAUGUGGCUCU
node_2 CUACAAAAUGGGUCU
node_3 GUGCAAGUUCGCCCA
//
# STOCKHOLM 1.0

seq1 CAGCUAUGCGGCUCA
seq2 CUACAACAUGUGUAU
seq3 CUACAGAAUGUGUCC
seq4 GUGCAAUGUCUACAC
seq5 GUGCAACUUCGCGCG
//
name                 %id     %match     alen    avg_indel_num    avg_indel_len    max_indel_len  ancestral_len      avd_seq_len
(null)                43%    100%        15     0.0 +/- 0.0     0.0 +/- 0.0       0             0                15.0 +/- 0.0 
# STOCKHOLM 1.0

seq1   CUAGCUCGCGCAGUA
seq2   CAUAAAGUUCCUGUA
seq3   CACACGUGUACUGUA
seq4   CGGUUCAAAUCCGUA
seq5   CCUUGACCGGCGGUA
node_0 CGUGCACGAGCUGUA
node_1 CUUGCACGUGCUGUA
node_2 CAUACAGGUCCUGUA
node_3 CGUUUACAAGCCGUA
//
fitch sc 29
# STOCKHOLM 1.0

seq1   CGCAAGACUCUGGCU
seq2   CCUAUAUGUAAUGCA
seq3   CCUACGUGUCAUGAA
seq4   AAUCAGUCCCUGGUA
seq5   CAGGAUCCGCUGGUC
node_0 CGUAAGGCUCUGGCA
node_1 CGUAUGUCUCUGGCA
node_2 CCUAUAUGUCAGGCA
node_3 CAUAAUGCCCUGGUA
//
# STOCKHOLM 1.0

seq1 CGCAAGACUCUGGCU
seq2 CCUAUAUGUAAUGCA
seq3 CCUACGUGUCAUGAA
seq4 AAUCAGUCCCUGGUA
seq5 CAGGAUCCGCUGGUC
//
name                 %id     %match     alen    avg_indel_num    avg_indel_len    max_indel_len  ancestral_len      avd_seq_len
(null)                39%    100%        15     0.0 +/- 0.0     0.0 +/- 0.0       0             0                15.0 +/- 0.0 
# STOCKHOLM 1.0

seq1   CUAGCUCGCGCAGUA
seq2   CAUAAAGUUCCUGUA
seq3   CACACGUGUACUGUA
seq4   CGGUUCAAAUCCGUA
seq5   CCUUGACCGGCGGUA
node_0 CUUAGACCGGCAGUA
node_1 CUUACACGUGCAGUA
node_2 CAUACAUGUACUGUA
node_3 CGUUGACCGGCCGUA
//
fitch sc 29
# STOCKHOLM 1.0

seq1   ACUCUAGUCGGACCG
seq2   CUUCAGAAAAGUUCU
seq3   AUUCAUGACAGCUCG
seq4   AUAUUUGACCGGCCA
seq5   AUGGUCGCCAGUCCG
node_0 AUGGUUGACAGACCC
node_1 AUUCUUGACAGACCG
node_2 AUUCAUAACAGUUCG
node_3 AUGGUGGCCAGUCCC
//
# STOCKHOLM 1.0

seq1 ACUCUAGUCGGACCG
seq2 CUUCAGAAAAGUUCU
seq3 AUUCAUGACAGCUCG
seq4 AUAUUUGACCGGCCA
seq5 AUGGUCGCCAGUCCG
//
name                 %id     %match     alen    avg_indel_num    avg_indel_len    max_indel_len  ancestral_len      avd_seq_len
(null)                46%    100%        15     0.0 +/- 0.0     0.0 +/- 0.0       0             0                15.0 +/- 0.0 
# STOCKHOLM 1.0

seq1   CUAGCUCGCGCAGUA
seq2   CAUAAAGUUCCUGUA
seq3   CACACGUGUACUGUA
seq4   CGGUUCAAAUCCGUA
seq5   CCUUGACCGGCGGUA
node_0 CCUGUACAAGCUGUA
node_1 CAUGCACGCGCUGUA
node_2 CAUACAGGUACUGUA
node_3 CCUUUACAAGCCGUA
//
fitch sc 29
# STOCKHOLM 1.0

seq1   UUGGAGGCCCCCAAU
seq2   CAUAUGAGUCCAUAU
seq3   GAGAUGAUUCCCUAC
seq4   CAUCGGUUAACGCAU
seq5   GAGGGGUUACCCCCU
node_0 CAGAUGGUACCCUAU
node_1 AAGGUGGCCCCCUAU
node_2 AAGAUGAGUCCCUAU
node_3 CAGAUGUUACCCCAU
//
# STOCKHOLM 1.0

seq1 UUGGAGGCCCCCAAU
seq2 CAUAUGAGUCCAUAU
seq3 GAGAUGAUUCCCUAC
seq4 CAUCGGUUAACGCAU
seq5 GAGGGGUUACCCCCU
//
name                 %id     %match     alen    avg_indel_num    avg_indel_len    max_indel_len  ancestral_len      avd_seq_len
(null)                44%    100%        15     0.0 +/- 0.0     0.0 +/- 0.0       0             0                15.0 +/- 0.0 
# STOCKHOLM 1.0

seq1   CUAGCUCGCGCAGUA
seq2   CAUAAAGUUCCUGUA
seq3   CACACGUGUACUGUA
seq4   CGGUUCAAAUCCGUA
seq5   CCUUGACCGGCGGUA
node_0 CCUGGACACGCAGUA
node_1 CAUGCACGCGCAGUA
node_2 CAUACAUGUCCUGUA
node_3 CCUUGACAAGCGGUA
//
fitch sc 29
# STOCKHOLM 1.0

seq1   GCUGCCUCCAGUGAA
seq2   UUUAAUACCACGGAU
seq3   GCUGCUACCAAUGAU
seq4   UGCCAUACAGUUACG
seq5   GCCGAGACCGUUGCU
node_0 GCCGCGACCAGUAAU
node_1 GCAGCCACCAGUGAU
node_2 GUUACUACCACUGAU
node_3 GCCGAGACCGUUAAU
//
# STOCKHOLM 1.0

seq1 GCUGCCUCCAGUGAA
seq2 UUUAAUACCACGGAU
seq3 GCUGCUACCAAUGAU
seq4 UGCCAUACAGUUACG
seq5 GCCGAGACCGUUGCU
//
name                 %id     %match     alen    avg_indel_num    avg_indel_len    max_indel_len  ancestral_len      avd_seq_len
(null)                45%    100%        15     0.0 +/- 0.0     0.0 +/- 0.0       0             0                15.0 +/- 0.0 
# STOCKHOLM 1.0

seq1   CUAGCUCGCGCAGUA
seq2   CAUAAAGUUCCUGUA
seq3   CACACGUGUACUGUA
seq4   CGGUUCAAAUCCGUA
seq5   CCUUGACCGGCGGUA
node_0 CUUGGACAGGCAGUA
node_1 CUUGCACGCGCAGUA
node_2 CAUACAUGUCCUGUA
node_3 CGUUGACAGGCGGUA
//
fitch sc 29
# STOCKHOLM 1.0

seq1   GUAGUCUCGCACGAC
seq2   CUUGGUACACAAUAU
seq3   CUUGCUAAACACGGU
seq4   UUCUGACAGUGCAAC
seq5   UUCCGCGGGGUCAAC
node_0 GUAGUCAGGGUCAAC
node_1 GUAGUCACGCUCGAC
node_2 CUUGUUACACACGAU
node_3 UUAGGCGGGGUCAAC
//
# STOCKHOLM 1.0

seq1 GUAGUCUCGCACGAC
seq2 CUUGGUACACAAUAU
seq3 CUUGCUAAACACGGU
seq4 UUCUGACAGUGCAAC
seq5 UUCCGCGGGGUCAAC
//
name                 %id     %match     alen    avg_indel_num    avg_indel_len    max_indel_len  ancestral_len      avd_seq_len
(null)                35%    100%        15     0.0 +/- 0.0     0.0 +/- 0.0       0             0                15.0 +/- 0.0 
# STOCKHOLM 1.0

seq1   CUAGCUCGCGCAGUA
seq2   CAUAAAGUUCCUGUA
seq3   CACACGUGUACUGUA
seq4   CGGUUCAAAUCCGUA
seq5   CCUUGACCGGCGGUA
node_0 CAUAGACCUGCAGUA
node_1 CAUACACGUGCAGUA
node_2 CAUACAUGUACUGUA
node_3 CCUUGACCAGCCGUA
//
fitch sc 29
# STOCKHOLM 1.0

seq1   UGACGAAUGCCGCUC
seq2   CGACGAUAUUUAAUC
seq3   AGGCUAUAGCUACUC
seq4   GACGAAUGUCUUCCA
seq5   UCGGGAUCGCUGCAC
node_0 ACAGAAUAGCUGCUC
node_1 AGACAAUAGCUGCUC
node_2 AGACUAUAGUUACUC
node_3 UCCGAAUCGCUGCAC
//
# STOCKHOLM 1.0

seq1 UGACGAAUGCCGCUC
seq2 CGACGAUAUUUAAUC
seq3 AGGCUAUAGCUACUC
seq4 GACGAAUGUCUUCCA
seq5 UCGGGAUCGCUGCAC
//
name                 %id     %match     alen    avg_indel_num    avg_indel_len    max_indel_len  ancestral_len      avd_seq_len
(null)                42%    100%        15     0.0 +/- 0.0     0.0 +/- 0.0       0             0                15.0 +/- 0.0 
# STOCKHOLM 1.0

seq1   CUAGCUCGCGCAGUA
seq2   CAUAAAGUUCCUGUA
seq3   CACACGUGUACUGUA
seq4   CGGUUCAAAUCCGUA
seq5   CCUUGACCGGCGGUA
node_0 CUUAUACCAGCCGUA
node_1 CUUACACGUGCUGUA
node_2 CAUACAGGUACUGUA
node_3 CCUUUACCAGCCGUA
//
fitch sc 29
# STOCKHOLM 1.0

seq1   AGCCUGCCAACGGUU
seq2   CGUCUAACAUGUAUA
seq3   GGUCCACCAUGUAUA
seq4   GUUGUACAACCAGUC
seq5   UGGGUACCGCCCGUA
node_0 UGUCUACCACUCGAA
node_1 UGUCUACCAUCGGUA
node_2 AGUCUACCAUGGAUA
node_3 UGUCUACCACCCGUA
//
# STOCKHOLM 1.0

seq1 AGCCUGCCAACGGUU
seq2 CGUCUAACAUGUAUA
seq3 GGUCCACCAUGUAUA
seq4 GUUGUACAACCAGUC
seq5 UGGGUACCGCCCGUA
//
name                 %id     %match     alen    avg_indel_num    avg_indel_len    max_indel_len  ancestral_len      avd_seq_len
(null)                45%    100%        15     0.0 +/- 0.0     0.0 +/- 0.0       0             0                15.0 +/- 0.0 
# STOCKHOLM 1.0

seq1   CUAGCUCGCGCAGUA
seq2   CAUAAAGUUCCUGUA
seq3   CACACGUGUACUGUA
seq4   CGGUUCAAAUCCGUA
seq5   CCUUGACCGGCGGUA
node_0 CAUGCACAGGCGGUA
node_1 CAUGCACGUGCUGUA
node_2 CAUACAGGUACUGUA
node_3 CCUUUACAGGCGGUA
//
fitch sc 29
# STOCKHOLM 1.0

seq1   CCUUUAGCCCGGGAA
seq2   CAAUACGCUGUAAUU
seq3   CCAUAAUCUGGAGCU
seq4   UCCUACUGCAUAGGA
seq5   UCAGACUCGCGCGUG
node_0 CCAUAAGCGCGAGUG
node_1 CCAUAAGCUCGGGUU
node_2 CCAUAAGCUGGAAUU
node_3 UCAUACUCGCGAGUG
//
# STOCKHOLM 1.0

seq1 CCUUUAGCCCGGGAA
seq2 CAAUACGCUGUAAUU
seq3 CCAUAAUCUGGAGCU
seq4 UCCUACUGCAUAGGA
seq5 UCAGACUCGCGCGUG
//
name                 %id     %match     alen    avg_indel_num    avg_indel_len    max_indel_len  ancestral_len      avd_seq_len
(null)                39%    100%        15     0.0 +/- 0.0     0.0 +/- 0.0       0             0                15.0 +/- 0.0 
# STOCKHOLM 1.0

seq1   CUAGCUCGCGCAGUA
seq2   CAUAAAGUUCCUGUA
seq3   CACACGUGUACUGUA
seq4   CGGUUCAAAUCCGUA
seq5   CCUUGACCGGCGGUA
node_0 CUUAGACGCGCCGUA
node_1 CUUACACGCGCAGUA
node_2 CAUACAUGUCCUGUA
node_3 CCUUGACAAGCCGUA
//
fitch sc 29
# STOCKHOLM 1.0

seq1   CCACGUACUAUGGGC
seq2   UCAUGUACAAUUGAC
seq3   UCAUUUACGACGGAC
seq4   CACUCUUCAGGAGUA
seq5   CGCGAUUCAUGCGGC
node_0 CCCGAUACAUUGGGC
node_1 CCACAUACAUUGGGC
node_2 UCAUUUACAAUGGCC
node_3 CACGAUUCAUCAGGC
//
# STOCKHOLM 1.0

seq1 CCACGUACUAUGGGC
seq2 UCAUGUACAAUUGAC
seq3 UCAUUUACGACGGAC
seq4 CACUCUUCAGGAGUA
seq5 CGCGAUUCAUGCGGC
//
name                 %id     %match     alen    avg_indel_num    avg_indel_len    max_indel_len  ancestral_len      avd_seq_len
(null)                44%    100%        15     0.0 +/- 0.0     0.0 +/- 0.0       0             0                15.0 +/- 0.0 
# STOCKHOLM 1.0

seq1   CUAGCUCGCGCAGUA
seq2   CAUAAAGUUCCUGUA
seq3   CACACGUGUACUGUA
seq4   CGGUUCAAAUCCGUA
seq5   CCUUGACCGGCGGUA
node_0 CCUAGACCUGCAGUA
node_1 CAUACACGUGCAGUA
node_2 CAUACAGGUACUGUA
node_3 CCUUGACCAGCGGUA
//
fitch sc 29
# STOCKHOLM 1.0

seq1   GGGUCUCUAGCCACA
seq2   UAGCUUCAAUAGUCA
seq3   GAUAUUCAGCCGUCA
seq4   UCCAUACUGAGGUAC
seq5   GGCCUACGUGGCUCA
node_0 GGCCUUCAAAGCUCA
node_1 GGGAUUCAAACCUCA
node_2 GAGAUUCAAUCGUCA
node_3 GGCCUACGUAGCUCA
//
# STOCKHOLM 1.0

seq1 GGGUCUCUAGCCACA
seq2 UAGCUUCAAUAGUCA
seq3 GAUAUUCAGCCGUCA
seq4 UCCAUACUGAGGUAC
seq5 GGCCUACGUGGCUCA
//
name                 %id     %match     alen    avg_indel_num    avg_indel_len    max_indel_len  ancestral_len      avd_seq_len
(null)                39%    100%        15     0.0 +/- 0.0     0.0 +/- 0.0       0             0                15.0 +/- 0.0 
# STOCKHOLM 1.0

seq1   CUAGCUCGCGCAGUA
seq2   CAUAAAGUUCCUGUA
seq3   CACACGUGUACUGUA
seq4   CGGUUCAAAUCCGUA
seq5   CCUUGACCGGCGGUA
node_0 CGUAUACGCGCGGUA
node_1 CAUACACGCGCAGUA
node_2 CAUACAGGUCCUGUA
node_3 CGUUUACAGGCGGUA
//
fitch sc 29
# STOCKHOLM 1.0

seq1   UCCAGGCUUGCCAAG
seq2   AACAGUGUAUCUUAC
seq3   GCAAUUGCAGCUUAC
seq4   UGAAUGCUAGACUCC
seq5   UGCCGGCUAGCCUGA
node_0 AUCAGGCUAGCCUGG
node_1 ACCAGACUAGCCUAG
node_2 ACCAGUGUAGCUUAC
node_3 UUCAGGCUAGGCUGA
//
# STOCKHOLM 1.0

seq1 UCCAGGCUUGCCAAG
seq2 AACAGUGUAUCUUAC
seq3 GCAAUUGCAGCUUAC
seq4 UGAAUGCUAGACUCC
seq5 UGCCGGCUAGCCUGA
//
name                 %id     %match     alen    avg_indel_num    avg_indel_len    max_indel_len  ancestral_len      avd_seq_len
(null)                45%    100%        15     0.0 +/- 0.0     0.0 +/- 0.0       0             0                15.0 +/- 0.0 
# STOCKHOLM 1.0

seq1   CUAGCUCGCGCAGUA
seq2   CAUAAAGUUCCUGUA
seq3   CACACGUGUACUGUA
seq4   CGGUUCAAAUCCGUA
seq5   CCUUGACCGGCGGUA
node_0 CCUUGACAUGCCGUA
node_1 CAUGCACGUGCUGUA
node_2 CAUACAUGUACUGUA
node_3 CCUUGACAAGCCGUA
//
fitch sc 29
# STOCKHOLM 1.0

seq1   ACCACCGUUGACGGU
seq2   UACUUUAAGUACGAC
seq3   UCCUUUAACGACGGA
seq4   ACCUCGUAUGAUGCA
seq5   GCCUCCGAUGGGUAC
node_0 UCCUCCGAUGCGUAA
node_1 UCCUCUGAUGACGGA
node_2 UCCUUUAAUGACGAA
node_3 ACCUCCGAUGCGUAA
//
# STOCKHOLM 1.0

seq1 ACCACCGUUGACGGU
seq2 UACUUUAAGUACGAC
seq3 UCCUUUAACGACGGA
seq4 ACCUCGUAUGAUGCA
seq5 GCCUCCGAUGGGUAC
//
name                 %id     %match     alen    avg_indel_num    avg_indel_len    max_indel_len  ancestral_len      avd_seq_len
(null)                44%    100%        15     0.0 +/- 0.0     0.0 +/- 0.0       0             0                15.0 +/- 0.0 
# STOCKHOLM 1.0

seq1   CUAGCUCGCGCAGUA
seq2   CAUAAAGUUCCUGUA
seq3   CACACGUGUACUGUA
seq4   CGGUUCAAAUCCGUA
seq5   CCUUGACCGGCGGUA
node_0 CCUACACAUGCGGUA
node_1 CAUACACGUGCAGUA
node_2 CAUACAUGUACUGUA
node_3 CCUUGACAAGCGGUA
//
fitch sc 29
# STOCKHOLM 1.0

seq1   AGCACCGUGGCUCAU
seq2   AUUAUAAUGGCACUC
seq3   GGUAUCAUUGCACCA
seq4   GCUAUCACCUAAGUG
seq5   UGGGUCAACGCCCUG
node_0 AGCAUCAUCGCACUG
node_1 AGCAUCGUAGCACUA
node_2 AGUAUCAUUGCACUA
node_3 UGGAUCAACGCACUG
//
# STOCKHOLM 1.0

seq1 AGCACCGUGGCUCAU
seq2 AUUAUAAUGGCACUC
seq3 GGUAUCAUUGCACCA
seq4 GCUAUCACCUAAGUG
seq5 UGGGUCAACGCCCUG
//
name                 %id     %match     alen    avg_indel_num    avg_indel_len    max_indel_len  ancestral_len      avd_seq_len
(null)                41%    100%        15     0.0 +/- 0.0     0.0 +/- 0.0       0             0                15.0 +/- 0.0 
# STOCKHOLM 1.0

seq1   CUAGCUCGCGCAGUA
seq2   CAUAAAGUUCCUGUA
seq3   CACACGUGUACUGUA
seq4   CGGUUCAAAUCCGUA
seq5   CCUUGACCGGCGGUA
node_0 CAUGCACAUGCAGUA
node_1 CAUGCACGUGCAGUA
node_2 CAUACAUGUACUGUA
node_3 CCUUUACAAGCCGUA
//
fitch sc 29
# STOCKHOLM 1.0

seq1   CAUAUGCCAGGCCUG
seq2   UUAAGCUAUUGCCAA
seq3   UUGAUACCUGGCCAA
seq4   UACCUGUCGGAACAU
seq5   UGCCGGUCCUAGCAG
node_0 UUAAUGCCAGACCAG
node_1 UUAAUGCCAGGCCAG
node_2 UUAAUAUCUGGCCAA
node_3 UAACUGUCCUACCAG
//
# STOCKHOLM 1.0

seq1 CAUAUGCCAGGCCUG
seq2 UUAAGCUAUUGCCAA
seq3 UUGAUACCUGGCCAA
seq4 UACCUGUCGGAACAU
seq5 UGCCGGUCCUAGCAG
//
name                 %id     %match     alen    avg_indel_num    avg_indel_len    max_indel_len  ancestral_len      avd_seq_len
(null)                40%    100%        15     0.0 +/- 0.0     0.0 +/- 0.0       0             0                15.0 +/- 0.0 
# STOCKHOLM 1.0

seq1   CUAGCUCGCGCAGUA
seq2   CAUAAAGUUCCUGUA
seq3   CACACGUGUACUGUA
seq4   CGGUUCAAAUCCGUA
seq5   CCUUGACCGGCGGUA
node_0 CUUACACACGCGGUA
node_1 CUUACACGCGCAGUA
node_2 CAUACAUGUACUGUA
node_3 CCUUUACAAGCGGUA
//
fitch sc 29
# STOCKHOLM 1.0

seq1   GCCCCGAUGAAUUGC
seq2   AUACCGGAUAACUUU
seq3   AUCCCGUAUGAAUGC
seq4   GCCUGUGACACUAUA
seq5   GCCGCUUCAGGUCGA
node_0 GCCCCAUAAAGUUGC
node_1 GCCCCGUAAAAUUGC
node_2 AUCCCGUAUAAAUGU
node_3 GCCUCUUAAAGUCGA
//
# STOCKHOLM 1.0

seq1 GCCCCGAUGAAUUGC
seq2 AUACCGGAUAACUUU
seq3 AUCCCGUAUGAAUGC
seq4 GCCUGUGACACUAUA
seq5 GCCGCUUCAGGUCGA
//
name                 %id     %match     alen    avg_indel_num    avg_indel_len    max_indel_len  ancestral_len      avd_seq_len
(null)                35%    100%        15     0.0 +/- 0.0     0.0 +/- 0.0       0             0                15.0 +/- 0.0 
# STOCKHOLM 1.0

seq1   CUAGCUCGCGCAGUA
seq2   CAUAAAGUUCCUGUA
seq3   CACACGUGUACUGUA
seq4   CGGUUCAAAUCCGUA
seq5   CCUUGACCGGCGGUA
node_0 CAUGUACAUGCAGUA
node_1 CAUGCACGUGCAGUA
node_2 CAUACAGGUCCUGUA
node_3 CGUUUACAAGCGGUA
//
fitch sc 29
# STOCKHOLM 1.0

seq1   UGAUUCGCACGGACC
seq2   UAAAACAGUUUGUCC
seq3   UAAAGCCUCUGGUCA
seq4   UCGAUCACAUGGUCA
seq5   UCGAGCGCCGUGUAC
node_0 UGAAACACAUGGUUC
node_1 UGAAACGCAUGGUCC
node_2 UAAAACCGUUGGUCC
node_3 UGGAGCACAUUGUAC
//
# STOCKHOLM 1.0

seq1 UGAUUCGCACGGACC
seq2 UAAAACAGUUUGUCC
seq3 UAAAGCCUCUGGUCA
seq4 UCGAUCACAUGGUCA
seq5 UCGAGCGCCGUGUAC
//
name                 %id     %match     alen    avg_indel_num    avg_indel_len    max_indel_len  ancestral_len      avd_seq_len
(null)                49%    100%        15     0.0 +/- 0.0     0.0 +/- 0.0       0             0                15.0 +/- 0.0 
# STOCKHOLM 1.0

seq1   CUAGCUCGCGCAGUA
seq2   CAUAAAGUUCCUGUA
seq3   CACACGUGUACUGUA
seq4   CGGUUCAAAUCCGUA
seq5   CCUUGACCGGCGGUA
node_0 CCUUGACGGGCUGUA
node_1 CUUACACGUGCUGUA
node_2 CAUACAUGUACUGUA
node_3 CCUUGACAGGCCGUA
//
fitch sc 29
# STOCKHOLM 1.0

seq1   GUCGGCAACUCCAUG
seq2   GUCAUUUAUACAGAC
seq3   GUCAGUUACACCUAG
seq4   UGGCGCUAAUCAACU
seq5   GUCAGCUAGUCCCGG
node_0 GUCAGUUAGUCCGCG
node_1 GUCAGUUACACCUUG
node_2 GUCAGUUAUACCUAA
node_3 GUCAGCUAGUCCACG
//
# STOCKHOLM 1.0

seq1 GUCGGCAACUCCAUG
seq2 GUCAUUUAUACAGAC
seq3 GUCAGUUACACCUAG
seq4 UGGCGCUAAUCAACU
seq5 GUCAGCUAGUCCCGG
//
name                 %id     %match     alen    avg_indel_num    avg_indel_len    max_indel_len  ancestral_len      avd_seq_len
(null)                47%    100%        15     0.0 +/- 0.0     0.0 +/- 0.0       0             0                15.0 +/- 0.0 
# STOCKHOLM 1.0

seq1   CUAGCUCGCGCAGUA
seq2   CAUAAAGUUCCUGUA
seq3   CACACGUGUACUGUA
seq4   CGGUUCAAAUCCGUA
seq5   CCUUGACCGGCGGUA
node_0 CCUACACCGGCCGUA
node_1 CAUACACGUGCAGUA
node_2 CAUACAGGUACUGUA
node_3 CCUUUACCGGCCGUA
//
fitch sc 29
# STOCKHOLM 1.0

seq1   CUGCCCAGAGUGACU
seq2   CUUGAUAAACUGUCA
seq3   CUUGCUAAAGUGCCA
seq4   CUGCAAGCCUUGUAA
seq5   GGGCCGUCAGUCUCA
node_0 CUGCCGCCAGACUCA
node_1 CUGCCUAAAGAGUCA
node_2 CUGGCUAAAAUGUCA
node_3 CUGCCGUCAGUCUCA
//
# STOCKHOLM 1.0

seq1 CUGCCCAGAGUGACU
seq2 CUUGAUAAACUGUCA
seq3 CUUGCUAAAGUGCCA
seq4 CUGCAAGCCUUGUAA
seq5 GGGCCGUCAGUCUCA
//
name                 %id     %match     alen    avg_indel_num    avg_indel_len    max_indel_len  ancestral_len      avd_seq_len
(null)                47%    100%        15     0.0 +/- 0.0     0.0 +/- 0.0       0             0                15.0 +/- 0.0 
# STOCKHOLM 1.0

seq1   CUAGCUCGCGCAGUA
seq2   CAUAAAGUUCCUGUA
seq3   CACACGUGUACUGUA
seq4   CGGUUCAAAUCCGUA
seq5   CCUUGACCGGCGGUA
node_0 CAUUCACCCGCUGUA
node_1 CAUACACGCGCUGUA
node_2 CAUACAGGUCCUGUA
node_3 CCUUGACCGGCGGUA
//
fitch sc 29
# STOCKHOLM 1.0

seq1   GUGCUCGGAUCCCAA
seq2   CAUUAAGAUUCGCAU
seq3   AGGUACGAUCCUCAU
seq4   AGCACACCUUGUUAG
seq5   GUCCACGCUUCGGAG
node_0 GUCCACGAUUCCCAU
node_1 GAGCACGAUUCCCAU
node_2 CAGUACGAUUCGCAU
node_3 GUCCACGCUUCGGAG
//
# STOCKHOLM 1.0

seq1 GUGCUCGGAUCCCAA
seq2 CAUUAAGAUUCGCAU
seq3 AGGUACGAUCCUCAU
seq4 AGCACACCUUGUUAG
seq5 GUCCACGCUUCGGAG
//
name                 %id     %match     alen    avg_indel_num    avg_indel_len    max_indel_len  ancestral_len      avd_seq_len
(null)                39%    100%        15     0.0 +/- 0.0     0.0 +/- 0.0       0             0                15.0 +/- 0.0 
# STOCKHOLM 1.0

seq1   CUAGCUCGCGCAGUA
seq2   CAUAAAGUUCCUGUA
seq3   CACACGUGUACUGUA
seq4   CGGUUCAAAUCCGUA
seq5   CCUUGACCGGCGGUA
node_0 CAUAGACGGGCUGUA
node_1 CAUACACGUGCUGUA
node_2 CAUACAUGUACUGUA
node_3 CGUUGACAGGCGGUA
//
fitch sc 29
# STOCKHOLM 1.0

seq1   GGCAGGAUCUCAUCC
seq2   AUCUAGAAACUGUUC
seq3   AGCUAGGACAUUCUC
seq4   GUCUACAUAACGGUC
seq5   GGCGCAAUCGCUCUG
node_0 GGCGAGAACACUUUG
node_1 GGCUAGAACACUUUC
node_2 AGCUAGAACAUUUUC
node_3 GGCGAAAUCGCUGUG
//
# STOCKHOLM 1.0

seq1 GGCAGGAUCUCAUCC
seq2 AUCUAGAAACUGUUC
seq3 AGCUAGGACAUUCUC
seq4 GUCUACAUAACGGUC
seq5 GGCGCAAUCGCUCUG
//
name                 %id     %match     alen    avg_indel_num    avg_indel_len    max_indel_len  ancestral_len      avd_seq_len
(null)                41%    100%        15     0.0 +/- 0.0     0.0 +/- 0.0       0             0                15.0 +/- 0.0 
# STOCKHOLM 1.0

seq1   CUAGCUCGCGCAGUA
seq2   CAUAAAGUUCCUGUA
seq3   CACACGUGUACUGUA
seq4   CGGUUCAAAUCCGUA
seq5   CCUUGACCGGCGGUA
node_0 CUUACACGCGCCGUA
node_1 CUUACACGCGCUGUA
node_2 CAUACAGGUCCUGUA
node_3 CGUUGACCGGCCGUA
//
fitch sc 29
# STOCKHOLM 1.0

seq1   CCUCAGUGACCUAGG
seq2   GCUAUGUCACUAAAU
seq3   UAUCUGUCACCGAAG
seq4   ACUUGAUCUACGCAG
seq5   CCGCGGUCUGCUAAG
node_0 CCCCUGUGUCCAAAG
node_1 CCUCUGUGUCCAAAG
node_2 GCUCUGUCACUAAAG
node_3 CCGGGGUCUCCUAAG
//
# STOCKHOLM 1.0

seq1 CCUCAGUGACCUAGG
seq2 GCUAUGUCACUAAAU
seq3 UAUCUGUCACCGAAG
seq4 ACUUGAUCUACGCAG
seq5 CCGCGGUCUGCUAAG
//
name                 %id     %match     alen    avg_indel_num    avg_indel_len    max_indel_len  ancestral_len      avd_seq_len
(null)                49%    100%        15     0.0 +/- 0.0     0.0 +/- 0.0       0             0                15.0 +/- 0.0 
# STOCKHOLM 1.0

seq1   CUAGCUCGCGCAGUA
seq2   CAUAAAGUUCCUGUA
seq3   CACACGUGUACUGUA
seq4   CGGUUCAAAUCCGUA
seq5   CCUUGACCGGCGGUA
node_0 CCUGCACGGGCCGUA
node_1 CAUGCACGCGCUGUA
node_2 CAUACAGGUCCUGUA
node_3 CCUUGACAGGCCGUA
//
fitch sc 29
# STOCKHOLM 1.0

seq1   CAGUGGCAUCCACGU
seq2   CAGUUCCUAAGUUAA
seq3   CAUUGCCUAAGCUAG
seq4   CCGUAAACGGCUUUA
seq5   GCUUGACCCGCUGGA
node_0 CAGUGGCCCCCUGGA
node_1 CAGUGGCUACCUCGA
node_2 CAGUGCCUACGUUAA
node_3 CAUUGACCCGCUGGA
//
# STOCKHOLM 1.0

seq1 CAGUGGCAUCCACGU
seq2 CAGUUCCUAAGUUAA
seq3 CAUUGCCUAAGCUAG
seq4 CCGUAAACGGCUUUA
seq5 GCUUGACCCGCUGGA
//
name                 %id     %match     alen    avg_indel_num    avg_indel_len    max_indel_len  ancestral_len      avd_seq_len
(null)                37%    100%        15     0.0 +/- 0.0     0.0 +/- 0.0       0             0                15.0 +/- 0.0 
# STOCKHOLM 1.0

seq1   CUAGCUCGCGCAGUA
seq2   CAUAAAGUUCCUGUA
seq3   CACACGUGUACUGUA
seq4   CGGUUCAAAUCCGUA
seq5   CCUUGACCGGCGGUA
node_0 CAUAGACCCGCGGUA
node_1 CAUACACGCGCAGUA
node_2 CAUACAUGUCCUGUA
node_3 CCUUGACCGGCGGUA
//
fitch sc 29
# STOCKHOLM 1.0

seq1   ACCGUGGUUCAGCAC
seq2   UUUAAGUAGCACCUA
seq3   CUUGAGGAUCACCUA
seq4   ACCUCGAGUAAUCUG
seq5   AGCGAGCUUGCGCUC
node_0 ACCGAGCAUGAGCUC
node_1 ACCAAGGAUCAGCUC
node_2 UUUAAGGAUCACCUC
node_3 AGCGAGCUUGCGCUC
//
# STOCKHOLM 1.0

seq1 ACCGUGGUUCAGCAC
seq2 UUUAAGUAGCACCUA
seq3 CUUGAGGAUCACCUA
seq4 ACCUCGAGUAAUCUG
seq5 AGCGAGCUUGCGCUC
//
name                 %id     %match     alen    avg_indel_num    avg_indel_len    max_indel_len  ancestral_len      avd_seq_len
(null)                42%    100%        15     0.0 +/- 0.0     0.0 +/- 0.0       0             0                15.0 +/- 0.0 
# STOCKHOLM 1.0

seq1   CUAGCUCGCGCAGUA
seq2   CAUAAAGUUCCUGUA
seq3   CACACGUGUACUGUA
seq4   CGGUUCAAAUCCGUA
seq5   CCUUGACCGGCGGUA
node_0 CAUUCACCGGCUGUA
node_1 CAUGCACGUGCUGUA
node_2 CAUACAUGUCCUGUA
node_3 CGUUUACCGGCGGUA
//
fitch sc 29
# STOCKHOLM 1.0

seq1   GGCGACUUCACCGUA
seq2   UGUCUCAUAAGCAAU
seq3   GGUCUAAUCACCAGU
seq4   GAUUGGUCAACACCU
seq5   GCUUGGGGCACCCAU
node_0 GGUUGCAUCACCCAU
node_1 GGUGUCAUCACCGAU
node_2 GGUCUCAUCAUCAAU
node_3 GGUUGUGGCACCCAU
//
# STOCKHOLM 1.0

seq1 GGCGACUUCACCGUA
seq2 UGUCUCAUAAGCAAU
seq3 GGUCUAAUCACCAGU
seq4 GAUUGGUCAACACCU
seq5 GCUUGGGGCACCCAU
//
name                 %id     %match     alen    avg_indel_num    avg_indel_len    max_indel_len  ancestral_len      avd_seq_len
(null)                41%    100%        15     0.0 +/- 0.0     0.0 +/- 0.0       0             0                15.0 +/- 0.0 
# STOCKHOLM 1.0

seq1   CUAGCUCGCGCAGUA
seq2   CAUAAAGUUCCUGUA
seq3   CACACGUGUACUGUA
seq4   CGGUUCAAAUCCGUA
seq5   CCUUGACCGGCGGUA
node_0 CGUGGACACGCAGUA
node_1 CUUGCACGCGCAGUA
node_2 CAUACAUGUACUGUA
node_3 CGUUGACAGGCGGUA
//
fitch sc 29
# STOCKHOLM 1.0

seq1   CCUAGUCAGGAGCUC
seq2   CCAGGAUUAUACUUA
seq3   CCAUGGUUAGAACUC
seq4   ACGUUAGCAGAUCUC
seq5   CCUUGGGACGACCUG
node_0 CCUGGACAAGAGCUG
node_1 CCUUGACAGGAGCUC
node_2 CCAUGAUUAGAAUUC
node_3 CCUUGGGAAGAGCUG
//
# STOCKHOLM 1.0

seq1 CCUAGUCAGGAGCUC
seq2 CCAGGAUUAUACUUA
seq3 CCAUGGUUAGAACUC
seq4 ACGUUAGCAGAUCUC
seq5 CCUUGGGACGACCUG
//
name                 %id     %match     alen    avg_indel_num    avg_indel_len    max_indel_len  ancestral_len      avd_seq_len
(null)                48%    100%        15     0.0 +/- 0.0     0.0 +/- 0.0       0             0                15.0 +/- 0.0 
# STOCKHOLM 1.0

seq1   CUAGCUCGCGCAGUA
seq2   CAUAAAGUUCCUGUA
seq3   CACACGUGUACUGUA
seq4   CGGUUCAAAUCCGUA
seq5   CCUUGACCGGCGGUA
node_0 CCUUGACGGGCCGUA
node_1 CUUACACGCGCUGUA
node_2 CAUACAGGUACUGUA
node_3 CCUUGACCGGCCGUA
//
fitch sc 29
# STOCKHOLM 1.0

seq1   CCUCUCCGGAGAAUG
seq2   CCAAUUUAGCGUAUA
seq3   CCACUUUAGGGCAUA
seq4   UAAACCGUCGUACUG
seq5   GGAGCCCUCUGCAUG
node_0 GGACCCCUGUGCAUG
node_1 CCACUCCAGUGUAUG
node_2 CCACUGUAGAGUAUA
node_3 GGACCCCUCUGCAUG
//
# STOCKHOLM 1.0

seq1 CCUCUCCGGAGAAUG
seq2 CCAAUUUAGCGUAUA
seq3 CCACUUUAGGGCAUA
seq4 UAAACCGUCGUACUG
seq5 GGAGCCCUCUGCAUG
//
name                 %id     %match     alen    avg_indel_num    avg_indel_len    max_indel_len  ancestral_len      avd_seq_len
(null)                39%    100%        15     0.0 +/- 0.0     0.0 +/- 0.0       0             0                15.0 +/- 0.0 
# STOCKHOLM 1.0

seq1   CUAGCUCGCGCAGUA
seq2   CAUAAAGUUCCUGUA
seq3   CACACGUGUACUGUA
seq4   CGGUUCAAAUCCGUA
seq5   CCUUGACCGGCGGUA
node_0 CAUACACAAGCUGUA
node_1 CAUACACGCGCUGUA
node_2 CAUACAGGUACUGUA
node_3 CCUUGACAAGCGGUA
//
fitch sc 29
# STOCKHOLM 1.0

seq1   AUCGUCGCACGCGUA
seq2   CUCAAAACUUGGUAU
seq3   GUCAACACUCUGGAU
seq4   AUCCAGACUGUAUGC
seq5   GUCACCACUGGCGUG
node_0 AUCAACACUCGAGAU
node_1 AUCAACGCUCGCGAU
node_2 AUCAACACUUGGGAU
node_3 AUCACCACUGGAGUG
//
# STOCKHOLM 1.0

seq1 AUCGUCGCACGCGUA
seq2 CUCAAAACUUGGUAU
seq3 GUCAACACUCUGGAU
seq4 AUCCAGACUGUAUGC
seq5 GUCACCACUGGCGUG
//
name                 %id     %match     alen    avg_indel_num    avg_indel_len    max_indel_len  ancestral_len      avd_seq_len
(null)                45%    100%        15     0.0 +/- 0.0     0.0 +/- 0.0       0             0                15.0 +/- 0.0 
# STOCKHOLM 1.0

seq1   CUAGCUCGCGCAGUA
seq2   CAUAAAGUUCCUGUA
seq3   CACACGUGUACUGUA
seq4   CGGUUCAAAUCCGUA
seq5   CCUUGACCGGCGGUA
node_0 CAUAUACCGGCUGUA
node_1 CAUACACGUGCUGUA
node_2 CAUACAUGUACUGUA
node_3 CCUUUACCGGCGGUA
//
fitch sc 29
# STOCKHOLM 1.0

seq1   UGAGCCACUCGAGCU
seq2   AUUAUCUGUCGCAAA
seq3   AGUAUCUCUCGAACG
seq4   CGUCAGUUACGAACU
seq5   AGGGCUGUGCCACCU
node_0 AGUGCUGUUCCAACA
node_1 AGUGCCUUUCGAACA
node_2 AGUAUCUUUCGAACA
node_3 AGUGCUGUGCCACCU
//
# STOCKHOLM 1.0

seq1 UGAGCCACUCGAGCU
seq2 AUUAUCUGUCGCAAA
seq3 AGUAUCUCUCGAACG
seq4 CGUCAGUUACGAACU
seq5 AGGGCUGUGCCACCU
//
name                 %id     %match     alen    avg_indel_num    avg_indel_len    max_indel_len  ancestral_len      avd_seq_len
(null)                41%    100%        15     0.0 +/- 0.0     0.0 +/- 0.0       0             0                15.0 +/- 0.0 
# STOCKHOLM 1.0

seq1   CUAGCUCGCGCAGUA
seq2   CAUAAAGUUCCUGUA
seq3   CACACGUGUACUGUA
seq4   CGGUUCAAAUCCGUA
seq5   CCUUGACCGGCGGUA
node_0 CCUUCACGAGCUGUA
node_1 CUUGCACGUGCUGUA
node_2 CAUACAUGUCCUGUA
node_3 CCUUUACAAGCCGUA
//
fitch sc 29
# STOCKHOLM 1.0

seq1   ACUUAGGCGCUACCG
seq2   UGUAACUAGUUACCA
seq3   CUUAACGCGUUGCAA
seq4   UGUACGAUUCCACAG
seq5   UCGCGGAUGCGACCU
node_0 UCUAAGGCGCUACCU
node_1 UCUAAGGCGUUUCCG
node_2 UUUAACGCGUUACCA
node_3 UCUAAGAUGCCACCU
//
# STOCKHOLM 1.0

seq1 ACUUAGGCGCUACCG
seq2 UGUAACUAGUUACCA
seq3 CUUAACGCGUUGCAA
seq4 UGUACGAUUCCACAG
seq5 UCGCGGAUGCGACCU
//
name                 %id     %match     alen    avg_indel_num    avg_indel_len    max_indel_len  ancestral_len      avd_seq_len
(null)                40%    100%        15     0.0 +/- 0.0     0.0 +/- 0.0       0             0                15.0 +/- 0.0 
# STOCKHOLM 1.0

seq1   CUAGCUCGCGCAGUA
seq2   CAUAAAGUUCCUGUA
seq3   CACACGUGUACUGUA
seq4   CGGUUCAAAUCCGUA
seq5   CCUUGACCGGCGGUA
node_0 CAUAGACAGGCGGUA
node_1 CAUACACGUGCAGUA
node_2 CAUACAUGUACUGUA
node_3 CCUUGACAGGCGGUA
//
fitch sc 29
# STOCKHOLM 1.0

seq1   UUCAGGCGGUCAACC
seq2   AAGACACUGUAUUUC
seq3   AGUAAACGGUCUCUC
seq4   ACCUGAAAUGUCUGC
seq5   ACGUGGCAGUGCUCC
node_0 AAGAGGCAGUGAUCC
node_1 AAUAGACGGUCAUCC
node_2 AAUAAACGGUCUUUC
node_3 ACGUGGCAGUGAUCC
//
# STOCKHOLM 1.0

seq1 UUCAGGCGGUCAACC
seq2 AAGACACUGUAUUUC
seq3 AGUAAACGGUCUCUC
seq4 ACCUGAAAUGUCUGC
seq5 ACGUGGCAGUGCUCC
//
name                 %id     %match     alen    avg_indel_num    avg_indel_len    max_indel_len  ancestral_len      avd_seq_len
(null)                39%    100%        15     0.0 +/- 0.0     0.0 +/- 0.0       0             0                15.0 +/- 0.0 
# STOCKHOLM 1.0

seq1   CUAGCUCGCGCAGUA
seq2   CAUAAAGUUCCUGUA
seq3   CACACGUGUACUGUA
seq4   CGGUUCAAAUCCGUA
seq5   CCUUGACCGGCGGUA
node_0 CAUGCACAGGCUGUA
node_1 CAUGCACGUGCUGUA
node_2 CAUACAUGUACUGUA
node_3 CCUUUACAGGCGGUA
//
fitch sc 29
# STOCKHOLM 1.0

seq1   AACUACUCCGGGGUC
seq2   CGUUUAACUAGAUAC
seq3   AUUUCCACUGGAGAC
seq4   CUUUUACGCAAGCAG
seq5   CUGUUCACCGCGGAG
node_0 AUUUGCACCGAGGAC
node_1 AUUUUCACCGGGGAC
node_2 AUUUUCACUAGAGAC
node_3 CUGUUCACCGAGGAU
//
# STOCKHOLM 1.0

seq1 AACUACUCCGGGGUC
seq2 CGUUUAACUAGAUAC
seq3 AUUUCCACUGGAGAC
seq4 CUUUUACGCAAGCAG
seq5 CUGUUCACCGCGGAG
//
name                 %id     %match     alen    avg_indel_num    avg_indel_len    max_indel_len  ancestral_len      avd_seq_len
(null)                43%    100%        15     0.0 +/- 0.0     0.0 +/- 0.0       0             0                15.0 +/- 0.0 
# STOCKHOLM 1.0

seq1   CUAGCUCGCGCAGUA
seq2   CAUAAAGUUCCUGUA
seq3   CACACGUGUACUGUA
seq4   CGGUUCAAAUCCGUA
seq5   CCUUGACCGGCGGUA
node_0 CAUGGACGCGCCGUA
node_1 CAUGCACGCGCAGUA
node_2 CAUACAGGUCCUGUA
node_3 CCUUGACCGGCCGUA
//
fitch sc 29
# STOCKHOLM 1.0

seq1   UGGGAGCCCCAUAUC
seq2   AAGAAUUCGCAUUUC
seq3   AAGCAGCCUAGUUUC
seq4   CGGAAUACUUCUGAC
seq5   CCGGCUGCGGAUUAC
node_0 CGGGAGCCCGAUUAC
node_1 AGGGAGCCCCAUUAC
node_2 AAGCAGUCGCAUUUC
node_3 CCGGCUCCGGAUUAC
//
# STOCKHOLM 1.0

seq1 UGGGAGCCCCAUAUC
seq2 AAGAAUUCGCAUUUC
seq3 AAGCAGCCUAGUUUC
seq4 CGGAAUACUUCUGAC
seq5 CCGGCUGCGGAUUAC
//
name                 %id     %match     alen    avg_indel_num    avg_indel_len    max_indel_len  ancestral_len      avd_seq_len
(null)                47%    100%        15     0.0 +/- 0.0     0.0 +/- 0.0       0             0                15.0 +/- 0.0 
# STOCKHOLM 1.0

seq1   CUAGCUCGCGCAGUA
seq2   CAUAAAGUUCCUGUA
seq3   CACACGUGUACUGUA
seq4   CGGUUCAAAUCCGUA
seq5   CCUUGACCGGCGGUA
node_0 CCUAUACCUGCAGUA
node_1 CAUACACGUGCAGUA
node_2 CAUACAUGUACUGUA
node_3 CCUUUACCAGCCGUA
//
fitch sc 29
# STOCKHOLM 1.0

seq1   GUCCACGAGCCGAUU
seq2   UCCUGCAUGAUAAAU
seq3   GACUUCAUGCCAGAU
seq4   GCAGUACAUCGCUAU
seq5   GACGUGCAGCCCUGU
node_0 GACUUUCAGCCCAAU
node_1 GACUUCGAGCCAAAU
node_2 GACUUCAUGCUAAAU
node_3 GACUUACAGCCCUCU
//
# STOCKHOLM 1.0

seq1 GUCCACGAGCCGAUU
seq2 UCCUGCAUGAUAAAU
seq3 GACUUCAUGCCAGAU
seq4 GCAGUACAUCGCUAU
seq5 GACGUGCAGCCCUGU
//
name                 %id     %match     alen    avg_indel_num    avg_indel_len    max_indel_len  ancestral_len      avd_seq_len
(null)                40%    100%        15     0.0 +/- 0.0     0.0 +/- 0.0       0             0                15.0 +/- 0.0 
# STOCKHOLM 1.0

seq1   CUAGCUCGCGCAGUA
seq2   CAUAAAGUUCCUGUA
seq3   CACACGUGUACUGUA
seq4   CGGUUCAAAUCCGUA
seq5   CCUUGACCGGCGGUA
node_0 CGUGUACGCGCAGUA
node_1 CUUGCACGCGCAGUA
node_2 CAUACAGGUACUGUA
node_3 CGUUUACAAGCCGUA
//
fitch sc 29
# STOCKHOLM 1.0

seq1   CGCCGAUCCAGUUAG
seq2   CAGCGCUUAAUUAUA
seq3   CAGCUAUUCAGCGUA
seq4   CAUAGUUCCAUGCAG
seq5   GCUAGUUCCCGGAGC
node_0 CGUCGUUCCAGGAAG
node_1 CGCCGUUCCAGUAAG
node_2 CAGCGAUUCAGUAUA
node_3 CAUAGUUCCCGUAAG
//
# STOCKHOLM 1.0

seq1 CGCCGAUCCAGUUAG
seq2 CAGCGCUUAAUUAUA
seq3 CAGCUAUUCAGCGUA
seq4 CAUAGUUCCAUGCAG
seq5 GCUAGUUCCCGGAGC
//
name                 %id     %match     alen    avg_indel_num    avg_indel_len    max_indel_len  ancestral_len      avd_seq_len
(null)                40%    100%        15     0.0 +/- 0.0     0.0 +/- 0.0       0             0                15.0 +/- 0.0 
# STOCKHOLM 1.0

seq1   CUAGCUCGCGCAGUA
seq2   CAUAAAGUUCCUGUA
seq3   CACACGUGUACUGUA
seq4   CGGUUCAAAUCCGUA
seq5   CCUUGACCGGCGGUA
node_0 CGUGCACGUGCUGUA
node_1 CUUGCACGUGCUGUA
node_2 CAUACAGGUCCUGUA
node_3 CGUUUACAAGCGGUA
//
fitch sc 29
# STOCKHOLM 1.0

seq1   GCAAGCGUCCACUUG
seq2   GAUACCGUUAUCUAA
seq3   GCUACAGUUGCCUAA
seq4   GCGCCUAACUUAGAU
seq5   CCUAGGGACUGCGCU
node_0 GCUAGCGUCUUCGAG
node_1 GCUAGCGUCUUCUAG
node_2 GCUACCGUGAUCUAA
node_3 GCUAGUAACUGCGAU
//
# STOCKHOLM 1.0

seq1 GCAAGCGUCCACUUG
seq2 GAUACCGUUAUCUAA
seq3 GCUACAGUUGCCUAA
seq4 GCGCCUAACUUAGAU
seq5 CCUAGGGACUGCGCU
//
name                 %id     %match     alen    avg_indel_num    avg_indel_len    max_indel_len  ancestral_len      avd_seq_len
(null)                38%    100%        15     0.0 +/- 0.0     0.0 +/- 0.0       0             0                15.0 +/- 0.0 
# STOCKHOLM 1.0

seq1   CUAGCUCGCGCAGUA
seq2   CAUAAAGUUCCUGUA
seq3   CACACGUGUACUGUA
seq4   CGGUUCAAAUCCGUA
seq5   CCUUGACCGGCGGUA
node_0 CGUGUACAGGCUGUA
node_1 CAUGCACGCGCUGUA
node_2 CAUACAGGUACUGUA
node_3 CGUUUACAGGCGGUA
//
fitch sc 29
# STOCKHOLM 1.0

seq1   UACCUUGGCAGCGCA
seq2   ACCUAUUGGUACAAU
seq3   AACUAUGGUUACGCC
seq4   ACGCGUAUAUUCGAC
seq5   AAUCCUCGGUGCGCG
node_0 AAUCGUAGGUGCGCU
node_1 AACCAUGGCUGCGCU
node_2 AACUAUGGGUACACU
node_3 AAUCGUAUGUGCGCG
//
# STOCKHOLM 1.0

seq1 UACCUUGGCAGCGCA
seq2 ACCUAUUGGUACAAU
seq3 AACUAUGGUUACGCC
seq4 ACGCGUAUAUUCGAC
seq5 AAUCCUCGGUGCGCG
//
name                 %id     %match     alen    avg_indel_num    avg_indel_len    max_indel_len  ancestral_len      avd_seq_len
(null)                43%    100%        15     0.0 +/- 0.0     0.0 +/- 0.0       0             0                15.0 +/- 0.0 
# STOCKHOLM 1.0

seq1   CUAGCUCGCGCAGUA
seq2   CAUAAAGUUCCUGUA
seq3   CACACGUGUACUGUA
seq4   CGGUUCAAAUCCGUA
seq5   CCUUGACCGGCGGUA
node_0 CAUACACGGGCUGUA
node_1 CAUACACGCGCUGUA
node_2 CAUACAGGUCCUGUA
node_3 CCUUUACCGGCGGUA
//
fitch sc 29
# STOCKHOLM 1.0

seq1   GCCUUCCCGAGAGAU
seq2   UUCAUACGCAAUGUA
seq3   GUCAUCCGAAGUUCA
seq4   GGAUUCGCCCAUAUA
seq5   GCGUUCGCGACGCUA
node_0 GCGAUCCCGAAUGUA
node_1 GCCAUCCCGAAUGUA
node_2 GUCAUCCGCAAUGUA
node_3 GCGUUCUCGACGCUA
//
# STOCKHOLM 1.0

seq1 GCCUUCCCGAGAGAU
seq2 UUCAUACGCAAUGUA
seq3 GUCAUCCGAAGUUCA
seq4 GGAUUCGCCCAUAUA
seq5 GCGUUCGCGACGCUA
//
name                 %id     %match     alen    avg_indel_num    avg_indel_len    max_indel_len  ancestral_len      avd_seq_len
(null)                41%    100%        15     0.0 +/- 0.0     0.0 +/- 0.0       0             0                15.0 +/- 0.0 
# STOCKHOLM 1.0

seq1   CUAGCUCGCGCAGUA
seq2   CAUAAAGUUCCUGUA
seq3   CACACGUGUACUGUA
seq4   CGGUUCAAAUCCGUA
seq5   CCUUGACCGGCGGUA
node_0 CUUGCACGCGCUGUA
node_1 CUUGCACGCGCUGUA
node_2 CAUACAGGUACUGUA
node_3 CGUUGACCAGCCGUA
//
fitch sc 29
# STOCKHOLM 1.0

seq1   GGCCCUACUAUACGG
seq2   GAUCGACCUUUAAAU
seq3   GAUCGAACUCUACGU
seq4   CUAAGAUAUUCCCGG
seq5   CGCGGGUACUCACGU
node_0 GGCCCAUCUUUACGG
node_1 GGCCCAUCUUUACGG
node_2 GAUCGAACUUUACAG
node_3 CGCCGAUAGUCACGU
//
# STOCKHOLM 1.0

seq1 GGCCCUACUAUACGG
seq2 GAUCGACCUUUAAAU
seq3 GAUCGAACUCUACGU
seq4 CUAAGAUAUUCCCGG
seq5 CGCGGGUACUCACGU
//
name                 %id     %match     alen    avg_indel_num    avg_indel_len    max_indel_len  ancestral_len      avd_seq_len
(null)                41%    100%        15     0.0 +/- 0.0     0.0 +/- 0.0       0             0                15.0 +/- 0.0 
# STOCKHOLM 1.0

seq1   CUAGCUCGCGCAGUA
seq2   CAUAAAGUUCCUGUA
seq3   CACACGUGUACUGUA
seq4   CGGUUCAAAUCCGUA
seq5   CCUUGACCGGCGGUA
node_0 CGUAGACCUGCAGUA
node_1 CUUACACGUGCAGUA
node_2 CAUACAGGUCCUGUA
node_3 CGUUGACCGGCCGUA
//
fitch sc 29
# STOCKHOLM 1.0

seq1   GAAGCACUCCCGUUG
seq2   AAUGUACUGCCUAUA
seq3   CAUGCGAUUCCGAUA
seq4   GUAUUGCGCUAACAC
seq5   GUACUUCGCGCGAGC
node_0 GAAGUUCGCGCCAUA
node_1 GAAGUUCUCCCGAUA
node_2 CAUGUACUGCCGAUA
node_3 GUAGUUCGCGCCAGC
//
# STOCKHOLM 1.0

seq1 GAAGCACUCCCGUUG
seq2 AAUGUACUGCCUAUA
seq3 CAUGCGAUUCCGAUA
seq4 GUAUUGCGCUAACAC
seq5 GUACUUCGCGCGAGC
//
name                 %id     %match     alen    avg_indel_num    avg_indel_len    max_indel_len  ancestral_len      avd_seq_len
(null)                35%    100%        15     0.0 +/- 0.0     0.0 +/- 0.0       0             0                15.0 +/- 0.0 
# STOCKHOLM 1.0

seq1   CUAGCUCGCGCAGUA
seq2   CAUAAAGUUCCUGUA
seq3   CACACGUGUACUGUA
seq4   CGGUUCAAAUCCGUA
seq5   CCUUGACCGGCGGUA
node_0 CGUUCACGAGCUGUA
node_1 CAUACACGCGCUGUA
node_2 CAUACAUGUCCUGUA
node_3 CGUUGACCAGCCGUA
//
fitch sc 29
# STOCKHOLM 1.0

seq1   GUCUCGGAAGCCAUC
seq2   AAUACGUUGACCAUU
seq3   CGCACGGUUAACAUU
seq4   AAUGAUGAUCCCGUC
seq5   CGGGAGCGUACCUUC
node_0 GACGAGGUUACCUUC
node_1 GACACGGUUACCAUC
node_2 CAUACGGUUACCAUU
node_3 CAGGAGGCUACCUUC
//
# STOCKHOLM 1.0

seq1 GUCUCGGAAGCCAUC
seq2 AAUACGUUGACCAUU
seq3 CGCACGGUUAACAUU
seq4 AAUGAUGAUCCCGUC
seq5 CGGGAGCGUACCUUC
//
name                 %id     %match     alen    avg_indel_num    avg_indel_len    max_indel_len  ancestral_len      avd_seq_len
(null)                41%    100%        15     0.0 +/- 0.0     0.0 +/- 0.0       0             0                15.0 +/- 0.0 
# STOCKHOLM 1.0

seq1   CUAGCUCGCGCAGUA
seq2   CAUAAAGUUCCUGUA
seq3   CACACGUGUACUGUA
seq4   CGGUUCAAAUCCGUA
seq5   CCUUGACCGGCGGUA
node_0 CUUAUACCAGCUGUA
node_1 CUUACACGCGCUGUA
node_2 CAUACAUGUACUGUA
node_3 CGUUUACCAGCCGUA
//
fitch sc 29
# STOCKHOLM 1.0

seq1   CUCUCAGGCAAGUGC
seq2   ACCAUUAGCAUAUUG
seq3   CACAUUAGCGUACGU
seq4   CACGAGUGCAUCUUA
seq5   CGAUCGGCCAUGUGC
node_0 UAAUCUAGCAUCUGC
node_1 CACUCUAGCAUGUGC
node_2 CACAUUAGCAUAUGU
node_3 CAAUCGUGCAUCUGC
//
# STOCKHOLM 1.0

seq1 CUCUCAGGCAAGUGC
seq2 ACCAUUAGCAUAUUG
seq3 CACAUUAGCGUACGU
seq4 CACGAGUGCAUCUUA
seq5 CGAUCGGCCAUGUGC
//
name                 %id     %match     alen    avg_indel_num    avg_indel_len    max_indel_len  ancestral_len      avd_seq_len
(null)                41%    100%        15     0.0 +/- 0.0     0.0 +/- 0.0       0             0                15.0 +/- 0.0 
# STOCKHOLM 1.0

seq1   CUAGCUCGCGCAGUA
seq2   CAUAAAGUUCCUGUA
seq3   CACACGUGUACUGUA
seq4   CGGUUCAAAUCCGUA
seq5   CCUUGACCGGCGGUA
node_0 CUUUCACCUGCAGUA
node_1 CUUGCACGUGCAGUA
node_2 CAUACAUGUCCUGUA
node_3 CCUUGACCAGCGGUA
//
fitch sc 29
# STOCKHOLM 1.0

seq1   GCCAAUGUGCUCCAG
seq2   UCGAAUGUACUCUAA
seq3   GCUAAUGUACUCCAG
seq4   UCCAAACGUCUGAGU
seq5   GGAGACCGGCUCCUU
node_0 GCUAAUCAGCUCCUU
node_1 GCUAAUGAGCUCCUG
node_2 GCUAAUGUCCUCUAA
node_3 GGAAACCGGCUCCUU
//
# STOCKHOLM 1.0

seq1 GCCAAUGUGCUCCAG
seq2 UCGAAUGUACUCUAA
seq3 GCUAAUGUACUCCAG
seq4 UCCAAACGUCUGAGU
seq5 GGAGACCGGCUCCUU
//
name                 %id     %match     alen    avg_indel_num    avg_indel_len    max_indel_len  ancestral_len      avd_seq_len
(null)                49%    100%        15     0.0 +/- 0.0     0.0 +/- 0.0       0             0                15.0 +/- 0.0 
# STOCKHOLM 1.0

seq1   CUAGCUCGCGCAGUA
seq2   CAUAAAGUUCCUGUA
seq3   CACACGUGUACUGUA
seq4   CGGUUCAAAUCCGUA
seq5   CCUUGACCGGCGGUA
node_0 CAUUUACAGGCCGUA
node_1 CAUACACGUGCAGUA
node_2 CAUACAUGUCCUGUA
node_3 CCUUUACAGGCCGUA
//
fitch sc 29
# STOCKHOLM 1.0

seq1   ACCGGACACUUGGCU
seq2   AUCAGUUAAAUCUCG
seq3   AUCAGUCACGUCGAU
seq4   CUCAAUGUACUAGCG
seq5   CUCAGGUGCCUAGCG
node_0 CUCAGGUUCAUAGCA
node_1 AUCAGUCACAUGGCA
node_2 AUCAGUUACAUCGCU
node_3 CUCAGGUUCAUAGCC
//
# STOCKHOLM 1.0

seq1 ACCGGACACUUGGCU
seq2 AUCAGUUAAAUCUCG
seq3 AUCAGUCACGUCGAU
seq4 CUCAAUGUACUAGCG
seq5 CUCAGGUGCCUAGCG
//
name                 %id     %match     alen    avg_indel_num    avg_indel_len    max_indel_len  ancestral_len      avd_seq_len
(null)                49%    100%        15     0.0 +/- 0.0     0.0 +/- 0.0       0             0                15.0 +/- 0.0 
# STOCKHOLM 1.0

seq1   CUAGCUCGCGCAGUA
seq2   CAUAAAGUUCCUGUA
seq3   CACACGUGUACUGUA
seq4   CGGUUCAAAUCCGUA
seq5   CCUUGACCGGCGGUA
node_0 CAUAUACCCGCUGUA
node_1 CAUACACGCGCUGUA
node_2 CAUACAUGUCCUGUA
node_3 CGUUUACCGGCCGUA
//
fitch sc 29
# STOCKHOLM 1.0

seq1   CCCCCUAGAUGAUGG
seq2   CAUUCAUGAGUUACA
seq3   CCUUCAUGACGUGAA
seq4   CACUCCUAGGGAAUU
seq5   CCGUCAUGGGCCAGU
node_0 CCCUCAUCAUGUAGA
node_1 CCCCCAUGAUGUAGA
node_2 CCUUCAUGAUGUACA
node_3 CCCUCAUGGUGCAGU
//
# STOCKHOLM 1.0

seq1 CCCCCUAGAUGAUGG
seq2 CAUUCAUGAGUUACA
seq3 CCUUCAUGACGUGAA
seq4 CACUCCUAGGGAAUU
seq5 CCGUCAUGGGCCAGU
//
name                 %id     %match     alen    avg_indel_num    avg_indel_len    max_indel_len  ancestral_len      avd_seq_len
(null)                43%    100%        15     0.0 +/- 0.0     0.0 +/- 0.0       0             0                15.0 +/- 0.0 
# STOCKHOLM 1.0

seq1   CUAGCUCGCGCAGUA
seq2   CAUAAAGUUCCUGUA
seq3   CACACGUGUACUGUA
seq4   CGGUUCAAAUCCGUA
seq5   CCUUGACCGGCGGUA
node_0 CAUUCACGUGCUGUA
node_1 CAUACACGUGCUGUA
node_2 CAUACAUGUACUGUA
node_3 CGUUUACAGGCCGUA
//
fitch sc 29
# STOCKHOLM 1.0

seq1   GUCCGUAUGAACGCC
seq2   UAGCAAUUGUCAAUC
seq3   GAUCAGUUGCACAUC
seq4   AAACACUGGCGCUUU
seq5   AAGCGCUGGCGCCUU
node_0 GACCGAUUGUACUUC
node_1 GACCGAUUGUACAUC
node_2 GAUCAAUUGUACAUC
node_3 AACCGAUUGCGCGUU
//
# STOCKHOLM 1.0

seq1 GUCCGUAUGAACGCC
seq2 UAGCAAUUGUCAAUC
seq3 GAUCAGUUGCACAUC
seq4 AAACACUGGCGCUUU
seq5 AAGCGCUGGCGCCUU
//
name                 %id     %match     alen    avg_indel_num    avg_indel_len    max_indel_len  ancestral_len      avd_seq_len
(null)                44%    100%        15     0.0 +/- 0.0     0.0 +/- 0.0       0             0                15.0 +/- 0.0 
# STOCKHOLM 1.0

seq1   CUAGCUCGCGCAGUA
seq2   CAUAAAGUUCCUGUA
seq3   CACACGUGUACUGUA
seq4   CGGUUCAAAUCCGUA
seq5   CCUUGACCGGCGGUA
node_0 CAUGGACGAGCAGUA
node_1 CAUGCACGUGCAGUA
node_2 CAUACAGGUCCUGUA
node_3 CCUUGACAAGCCGUA
//
fitch sc 29
# STOCKHOLM 1.0

seq1   UAGCUGCUCCAGGAC
seq2   AUGUACCUAGAAUUC
seq3   AUGUGACUCUAAGCC
seq4   CUAAAUCUCGAUGCG
seq5   AUCGAGCUGUCGGCC
node_0 AUGAAGCUCGAGGAC
node_1 AUGUAGCUCCAGGAC
node_2 AUGUACCUCGAAGUC
node_3 AUAAAGCUCUCGGCC
//
# STOCKHOLM 1.0

seq1 UAGCUGCUCCAGGAC
seq2 AUGUACCUAGAAUUC
seq3 AUGUGACUCUAAGCC
seq4 CUAAAUCUCGAUGCG
seq5 AUCGAGCUGUCGGCC
//
name                 %id     %match     alen    avg_indel_num    avg_indel_len    max_indel_len  ancestral_len      avd_seq_len
(null)                43%    100%        15     0.0 +/- 0.0     0.0 +/- 0.0       0             0                15.0 +/- 0.0 
# STOCKHOLM 1.0

seq1   CUAGCUCGCGCAGUA
seq2   CAUAAAGUUCCUGUA
seq3   CACACGUGUACUGUA
seq4   CGGUUCAAAUCCGUA
seq5   CCUUGACCGGCGGUA
node_0 CAUGUACCGGCCGUA
node_1 CAUGCACGUGCUGUA
node_2 CAUACAGGUACUGUA
node_3 CCUUUACCGGCCGUA
//
fitch sc 29
# STOCKHOLM 1.0

seq1   CCCAGCUGAUGAGCU
seq2   CAUUCGAUAUGUACA
seq3   CCUUAUAGACGUACG
seq4   GAGUUCAGCACUAUC
seq5   CCGUGGAUCCCUGGA
node_0 CCGUGCAGACCUGUA
node_1 CCUUGCAGAUGUGCA
node_2 CCUUAGAGAUGUACA
node_3 CCGUGCAUCCCUGUA
//
# STOCKHOLM 1.0

seq1 CCCAGCUGAUGAGCU
seq2 CAUUCGAUAUGUACA
seq3 CCUUAUAGACGUACG
seq4 GAGUUCAGCACUAUC
seq5 CCGUGGAUCCCUGGA
//
name                 %id     %match     alen    avg_indel_num    avg_indel_len    max_indel_len  ancestral_len      avd_seq_len
(null)                37%    100%        15     0.0 +/- 0.0     0.0 +/- 0.0       0             0                15.0 +/- 0.0 
# STOCKHOLM 1.0

seq1   CUAGCUCGCGCAGUA
seq2   CAUAAAGUUCCUGUA
seq3   CACACGUGUACUGUA
seq4   CGGUUCAAAUCCGUA
seq5   CCUUGACCGGCGGUA
node_0 CUUGCACAAGCUGUA
node_1 CUUGCACGUGCUGUA
node_2 CAUACAUGUCCUGUA
node_3 CCUUUACAAGCGGUA
//
fitch sc 29
# STOCKHOLM 1.0

seq1   CAUGGACCUGAGUCC
seq2   CUUCGUCGAAAUAAU
seq3   CUCCGUCUAAGGAAU
seq4   CUAUGACGCUAAUGC
seq5   CUCGGACCGGCAUUG
node_0 CUUGGACCAGAAUCU
node_1 CUUGGUCCAGAGUCU
node_2 CUUCGUCUAAAGACU
node_3 CUCUGACCAGAAUUG
//
# STOCKHOLM 1.0

seq1 CAUGGACCUGAGUCC
seq2 CUUCGUCGAAAUAAU
seq3 CUCCGUCUAAGGAAU
seq4 CUAUGACGCUAAUGC
seq5 CUCGGACCGGCAUUG
//
name                 %id     %match     alen    avg_indel_num    avg_indel_len    max_indel_len  ancestral_len      avd_seq_len
(null)                41%    100%        15     0.0 +/- 0.0     0.0 +/- 0.0       0             0                15.0 +/- 0.0 
# STOCKHOLM 1.0

seq1   CUAGCUCGCGCAGUA
seq2   CAUAAAGUUCCUGUA
seq3   CACACGUGUACUGUA
seq4   CGGUUCAAAUCCGUA
seq5   CCUUGACCGGCGGUA
node_0 CCUGCACAAGCCGUA
node_1 CUUGCACGCGCAGUA
node_2 CAUACAUGUCCUGUA
node_3 CCUUUACAAGCCGUA
//
fitch sc 29
# STOCKHOLM 1.0

seq1   AACCGCCUAUUGGGC
seq2   UACCGCUAGAUAUAU
seq3   UACCGCUAUGCAGAU
seq4   GAGAUCCCUCUGUAA
seq5   GGCCUCGAUCUGGAC
node_0 UACAGCCACCUGGAC
node_1 UACCGCCAAUUGGGC
node_2 UACCGCUAUAUCGAU
node_3 UACAUCCAUCUGGAC
//
# STOCKHOLM 1.0

seq1 AACCGCCUAUUGGGC
seq2 UACCGCUAGAUAUAU
seq3 UACCGCUAUGCAGAU
seq4 GAGAUCCCUCUGUAA
seq5 GGCCUCGAUCUGGAC
//
name                 %id     %match     alen    avg_indel_num    avg_indel_len    max_indel_len  ancestral_len      avd_seq_len
(null)                43%    100%        15     0.0 +/- 0.0     0.0 +/- 0.0       0             0                15.0 +/- 0.0 
# STOCKHOLM 1.0

seq1   CUAGCUCGCGCAGUA
seq2   CAUAAAGUUCCUGUA
seq3   CACACGUGUACUGUA
seq4   CGGUUCAAAUCCGUA
seq5   CCUUGACCGGCGGUA
node_0 CAUUUACGCGCAGUA
node_1 CAUACACGCGCAGUA
node_2 CAUACAUGUCCUGUA
node_3 CGUUUACAAGCCGUA
//
fitch sc 29
# STOCKHOLM 1.0

seq1   CUCCACUCGGAUGGA
seq2   CAUAAUUCGUGACUA
seq3   AAUCACUCGGUGCUA
seq4   CUCGCAUAAUUAGCG
seq5   GUCGCGUCAGUAGCC
node_0 CUCUACUCGGUAGAA
node_1 CACCACUCGGUAGAA
node_2 CAUCAUUCGGUACUA
node_3 CUCUCAUCAGUAGAG
//
# STOCKHOLM 1.0

seq1 CUCCACUCGGAUGGA
seq2 CAUAAUUCGUGACUA
seq3 AAUCACUCGGUGCUA
seq4 CUCGCAUAAUUAGCG
seq5 GUCGCGUCAGUAGCC
//
name                 %id     %match     alen    avg_indel_num    avg_indel_len    max_indel_len  ancestral_len      avd_seq_len
(null)                38%    100%        15     0.0 +/- 0.0     0.0 +/- 0.0       0             0                15.0 +/- 0.0 
# STOCKHOLM 1.0

seq1   CUAGCUCGCGCAGUA
seq2   CAUAAAGUUCCUGUA
seq3   CACACGUGUACUGUA
seq4   CGGUUCAAAUCCGUA
seq5   CCUUGACCGGCGGUA
node_0 CGUUUACAGGCGGUA
node_1 CAUGCACGUGCUGUA
node_2 CAUACAGGUCCUGUA
node_3 CGUUUACAGGCGGUA
//
fitch sc 29
# STOCKHOLM 1.0

seq1   CCUCAAGUUAGGGCC
seq2   CUACAUCAUUGAGAU
seq3   CGAAGCCAUUUAGCU
seq4   CUAAGACAUGUUCCG
seq5   CUACGGACGCGUGCU
node_0 CUACGGAAUGGUGCU
node_1 CCACAUGAUUGGGCU
node_2 CGACAUCAUUGAGCU
node_3 CUACGGAAUGGUGCU
//
# STOCKHOLM 1.0

seq1 CCUCAAGUUAGGGCC
seq2 CUACAUCAUUGAGAU
seq3 CGAAGCCAUUUAGCU
seq4 CUAAGACAUGUUCCG
seq5 CUACGGACGCGUGCU
//
name                 %id     %match     alen    avg_indel_num    avg_indel_len    max_indel_len  ancestral_len      avd_seq_len
(null)                41%    100%        15     0.0 +/- 0.0     0.0 +/- 0.0       0             0                15.0 +/- 0.0 
# STOCKHOLM 1.0

seq1   CUAGCUCGCGCAGUA
seq2   CAUAAAGUUCCUGUA
seq3   CACACGUGUACUGUA
seq4   CGGUUCAAAUCCGUA
seq5   CCUUGACCGGCGGUA
node_0 CCUUGACAGGCCGUA
node_1 CAUGCACGCGCAGUA
node_2 CAUACAGGUCCUGUA
node_3 CCUUGACAGGCCGUA
//
fitch sc 29
# STOCKHOLM 1.0

seq1   GUCAGUCCGAUCGCA
seq2   AUCUGAUUGAUCACA
seq3   GUACGAUUGAUCCCA
seq4   GUCGACAAUCAUUGC
seq5   GUCUACCGUGAGGCC
node_0 GUCUACCGUCAGGCA
node_1 GUCUGACCGAACGCA
node_2 AUCUGAGUGAUCCCA
node_3 GUCUACCGUCAGGCA
//
# STOCKHOLM 1.0

seq1 GUCAGUCCGAUCGCA
seq2 AUCUGAUUGAUCACA
seq3 GUACGAUUGAUCCCA
seq4 GUCGACAAUCAUUGC
seq5 GUCUACCGUGAGGCC
//
name                 %id     %match     alen    avg_indel_num    avg_indel_len    max_indel_len  ancestral_len      avd_seq_len
(null)                38%    100%        15     0.0 +/- 0.0     0.0 +/- 0.0       0             0                15.0 +/- 0.0 
# STOCKHOLM 1.0

seq1   CUAGCUCGCGCAGUA
seq2   CAUAAAGUUCCUGUA
seq3   CACACGUGUACUGUA
seq4   CGGUUCAAAUCCGUA
seq5   CCUUGACCGGCGGUA
node_0 CCUAGACCCGCGGUA
node_1 CAUACACGCGCAGUA
node_2 CAUACAUGUACUGUA
node_3 CCUUGACCGGCGGUA
//
fitch sc 29
# STOCKHOLM 1.0

seq1   CUAACGGCUUACGCG
seq2   AUGACGAUACUUUCA
seq3   CCUGCGAUAAUUGCA
seq4   GUUCCGACCAAAUUG
seq5   CUUACGCGCAGCGGU
node_0 CUUACGCCCAGCGGA
node_1 CUUACGGCAAACGCA
node_2 CUUACGAUAAUUGCA
node_3 CUUACGCGCAGCGGU
//
# STOCKHOLM 1.0

seq1 CUAACGGCUUACGCG
seq2 AUGACGAUACUUUCA
seq3 CCUGCGAUAAUUGCA
seq4 GUUCCGACCAAAUUG
seq5 CUUACGCGCAGCGGU
//
name                 %id     %match     alen    avg_indel_num    avg_indel_len    max_indel_len  ancestral_len      avd_seq_len
(null)                39%    100%        15     0.0 +/- 0.0     0.0 +/- 0.0       0             0                15.0 +/- 0.0 
# STOCKHOLM 1.0

seq1   CUAGCUCGCGCAGUA
seq2   CAUAAAGUUCCUGUA
seq3   CACACGUGUACUGUA
seq4   CGGUUCAAAUCCGUA
seq5   CCUUGACCGGCGGUA
node_0 CAUUUACAUGCCGUA
node_1 CAUACACGUGCAGUA
node_2 CAUACAUGUCCUGUA
node_3 CCUUUACAAGCCGUA
//
fitch sc 29
# STOCKHOLM 1.0

seq1   UGACUUCAGCAGCCG
seq2   GUUUUACAGCAAAUC
seq3   UGUUCACAGAGACUC
seq4   GCAUUUGAGCAACCU
seq5   CACUGUUAGCCGCGG
node_0 CAUUUUUAGCAACCG
node_1 AGUUUACAGCAACCG
node_2 UGUUUACAGCAACUC
node_3 CAAUUUUAGCCACCG
//
# STOCKHOLM 1.0

seq1 UGACUUCAGCAGCCG
seq2 GUUUUACAGCAAAUC
seq3 UGUUCACAGAGACUC
seq4 GCAUUUGAGCAACCU
seq5 CACUGUUAGCCGCGG
//
name                 %id     %match     alen    avg_indel_num    avg_indel_len    max_indel_len  ancestral_len      avd_seq_len
(null)                43%    100%        15     0.0 +/- 0.0     0.0 +/- 0.0       0             0                15.0 +/- 0.0 
# STOCKHOLM 1.0

seq1   CUAGCUCGCGCAGUA
seq2   CAUAAAGUUCCUGUA
seq3   CACACGUGUACUGUA
seq4   CGGUUCAAAUCCGUA
seq5   CCUUGACCGGCGGUA
node_0 CGUACACAAGCCGUA
node_1 CUUACACGUGCAGUA
node_2 CAUACAGGUCCUGUA
node_3 CGUUUACAAGCCGUA
//
fitch sc 29
# STOCKHOLM 1.0

seq1   ACCCCUAGGUGUCGA
seq2   ACCUGUUGAAAACUU
seq3   GCCUGCUGAACAAUU
seq4   CCCUAGGAUAGUCUA
seq5   ACGGCGUCUGGUCCA
node_0 ACCUCGUAAAGCCGA
node_1 ACCUCUUGAUGACGA
node_2 ACCUGUUGAACACGU
node_3 ACCUCGUAUAGUCGA
//
# STOCKHOLM 1.0

seq1 ACCCCUAGGUGUCGA
seq2 ACCUGUUGAAAACUU
seq3 GCCUGCUGAACAAUU
seq4 CCCUAGGAUAGUCUA
seq5 ACGGCGUCUGGUCCA
//
name                 %id     %match     alen    avg_indel_num    avg_indel_len    max_indel_len  ancestral_len      avd_seq_len
(null)                38%    100%        15     0.0 +/- 0.0     0.0 +/- 0.0       0             0                15.0 +/- 0.0 
# STOCKHOLM 1.0

seq1   CUAGCUCGCGCAGUA
seq2   CAUAAAGUUCCUGUA
seq3   CACACGUGUACUGUA
seq4   CGGUUCAAAUCCGUA
seq5   CCUUGACCGGCGGUA
node_0 CUUAUACGAGCCGUA
node_1 CUUACACGUGCAGUA
node_2 CAUACAUGUACUGUA
node_3 CCUUUACCAGCCGUA
//
fitch sc 29
# STOCKHOLM 1.0

seq1   CAGAGUCUCUGCGAC
seq2   UCGUAAAUUAACUGC
seq3   UGGUAACCUAACGUC
seq4   GACAGAUCUGUCUAC
seq5   CACCGGUAUUGCGCG
node_0 CAGCGAUAUUACGUC
node_1 CAGAGACUUUACGUC
node_2 UAGUAACUUAACGUC
node_3 CACCGAUAUUUCGCC
//
# STOCKHOLM 1.0

seq1 CAGAGUCUCUGCGAC
seq2 UCGUAAAUUAACUGC
seq3 UGGUAACCUAACGUC
seq4 GACAGAUCUGUCUAC
seq5 CACCGGUAUUGCGCG
//
name                 %id     %match     alen    avg_indel_num    avg_indel_len    max_indel_len  ancestral_len      avd_seq_len
(null)                35%    100%        15     0.0 +/- 0.0     0.0 +/- 0.0       0             0                15.0 +/- 0.0 
# STOCKHOLM 1.0

seq1   CUAGCUCGCGCAGUA
seq2   CAUAAAGUUCCUGUA
seq3   CACACGUGUACUGUA
seq4   CGGUUCAAAUCCGUA
seq5   CCUUGACCGGCGGUA
node_0 CGUGCACGAGCUGUA
node_1 CUUGCACGUGCUGUA
node_2 CAUACAGGUACUGUA
node_3 CGUUUACAAGCGGUA
//
fitch sc 29
# STOCKHOLM 1.0

seq1   AGAUGGCCGCUCUCA
seq2   UUUAAGCUAGUCCAA
seq3   UGUAGUCCAGUCACA
seq4   GGUUUAACCCGUACA
seq5   UGGGUGCAGCCUACC
node_0 UGUUGGCAGCGCACA
node_1 UGUUGGCUGCUCACA
node_2 UGUAAGCUAGUCACA
node_3 UGUGUACAGCGUACA
//
# STOCKHOLM 1.0

seq1 AGAUGGCCGCUCUCA
seq2 UUUAAGCUAGUCCAA
seq3 UGUAGUCCAGUCACA
seq4 GGUUUAACCCGUACA
seq5 UGGGUGCAGCCUACC
//
name                 %id     %match     alen    avg_indel_num    avg_indel_len    max_indel_len  ancestral_len      avd_seq_len
(null)                37%    100%        15     0.0 +/- 0.0     0.0 +/- 0.0       0             0                15.0 +/- 0.0 
# STOCKHOLM 1.0

seq1   CUAGCUCGCGCAGUA
seq2   CAUAAAGUUCCUGUA
seq3   CACACGUGUACUGUA
seq4   CGGUUCAAAUCCGUA
seq5   CCUUGACCGGCGGUA
node_0 CUUGCACAGGCGGUA
node_1 CUUGCACGCGCAGUA
node_2 CAUACAUGUACUGUA
node_3 CGUUUACAGGCGGUA
//
fitch sc 29
# STOCKHOLM 1.0

seq1   UCAGCGGACACUCUG
seq2   UUAACAUUGACUACG
seq3   UUAGCAGCUACUCAG
seq4   GAGAUUUACAGUCCC
seq5   GCUAUGUCCGGGCAC
node_0 UCUACGGACGGUCAG
node_1 UCUGCGGACACUCAG
node_2 UUAACAGUUACUCAG
node_3 GCUAUGUACGGUCAG
//
# STOCKHOLM 1.0

seq1 UCAGCGGACACUCUG
seq2 UUAACAUUGACUACG
seq3 UUAGCAGCUACUCAG
seq4 GAGAUUUACAGUCCC
seq5 GCUAUGUCCGGGCAC
//
name                 %id     %match     alen    avg_indel_num    avg_indel_len    max_indel_len  ancestral_len      avd_seq_len
(null)                37%    100%        15     0.0 +/- 0.0     0.0 +/- 0.0       0             0                15.0 +/- 0.0 
# STOCKHOLM 1.0

seq1   CUAGCUCGCGCAGUA
seq2   CAUAAAGUUCCUGUA
seq3   CACACGUGUACUGUA
seq4   CGGUUCAAAUCCGUA
seq5   CCUUGACCGGCGGUA
node_0 CUUGCACACGCGGUA
node_1 CUUGCACGCGCAGUA
node_2 CAUACAGGUCCUGUA
node_3 CGUUGACAGGCGGUA
//
fitch sc 29
# STOCKHOLM 1.0

seq1   UGCGGUAUACGCCAC
seq2   UUCGAAAUAGACCUU
seq3   UUAGGAAUAGCCCCU
seq4   AUCCUGGUAAUCCAG
seq5   CGCAGUGUACUCCGG
node_0 AGCAGUGUACGCCUC
node_1 AGCGGUAUACGCCUC
node_2 UGCGAAAUAGCCCUU
node_3 AGCAGUGUACUCGGG
//
# STOCKHOLM 1.0

seq1 UGCGGUAUACGCCAC
seq2 UUCGAAAUAGACCUU
seq3 UUAGGAAUAGCCCCU
seq4 AUCCUGGUAAUCCAG
seq5 CGCAGUGUACUCCGG
//
name                 %id     %match     alen    avg_indel_num    avg_indel_len    max_indel_len  ancestral_len      avd_seq_len
(null)                47%    100%        15     0.0 +/- 0.0     0.0 +/- 0.0       0             0                15.0 +/- 0.0 
# STOCKHOLM 1.0

seq1   CUAGCUCGCGCAGUA
seq2   CAUAAAGUUCCUGUA
seq3   CACACGUGUACUGUA
seq4   CGGUUCAAAUCCGUA
seq5   CCUUGACCGGCGGUA
node_0 CCUAGACGAGCCGUA
node_1 CUUACACGUGCAGUA
node_2 CAUACAUGUACUGUA
node_3 CCUUGACAAGCCGUA
//
fitch sc 29
# STOCKHOLM 1.0

seq1   UCCGAAGCUUCAGCG
seq2   GCUUUAGCUAUCAAA
seq3   UCUGUGGCUACAACA
seq4   UUCUAAAACCUGGCG
seq5   UGCGAACCGGUUGCC
node_0 UGCGAAGCACUAGCC
node_1 UCCGUAGCAUUAGCA
node_2 UCUGUAGCUAUAACA
node_3 UGCGAAACACUUGCC
//
# STOCKHOLM 1.0

seq1 UCCGAAGCUUCAGCG
seq2 GCUUUAGCUAUCAAA
seq3 UCUGUGGCUACAACA
seq4 UUCUAAAACCUGGCG
seq5 UGCGAACCGGUUGCC
//
name                 %id     %match     alen    avg_indel_num    avg_indel_len    max_indel_len  ancestral_len      avd_seq_len
(null)                38%    100%        15     0.0 +/- 0.0     0.0 +/- 0.0       0             0                15.0 +/- 0.0 
# STOCKHOLM 1.0

seq1   CUAGCUCGCGCAGUA
seq2   CAUAAAGUUCCUGUA
seq3   CACACGUGUACUGUA
seq4   CGGUUCAAAUCCGUA
seq5   CCUUGACCGGCGGUA
node_0 CUUUUACACGCCGUA
node_1 CUUACACGCGCUGUA
node_2 CAUACAGGUCCUGUA
node_3 CCUUUACAAGCCGUA
//
fitch sc 29
# STOCKHOLM 1.0

seq1   UACUGGGCCCUGAAC
seq2   AUUUAGUCCGACAUA
seq3   AUUUAGGCAUACGCC
seq4   GUCUAUGGCCUACAA
seq5   UUCGGGGCCGUCAAC
node_0 UUCUAGGCCCUAACU
node_1 UUCUAGGCCCAGAUC
node_2 AUUUAGGCCGACAUC
node_3 UUCUAGGCCCUAAAC
//
# STOCKHOLM 1.0

seq1 UACUGGGCCCUGAAC
seq2 AUUUAGUCCGACAUA
seq3 AUUUAGGCAUACGCC
seq4 GUCUAUGGCCUACAA
seq5 UUCGGGGCCGUCAAC
//
name                 %id     %match     alen    avg_indel_num    avg_indel_len    max_indel_len  ancestral_len      avd_seq_len
(null)                43%    100%        15     0.0 +/- 0.0     0.0 +/- 0.0       0             0                15.0 +/- 0.0 
# STOCKHOLM 1.0

seq1   CUAGCUCGCGCAGUA
seq2   CAUAAAGUUCCUGUA
seq3   CACACGUGUACUGUA
seq4   CGGUUCAAAUCCGUA
seq5   CCUUGACCGGCGGUA
node_0 CUUGCACCUGCAGUA
node_1 CUUGCACGUGCAGUA
node_2 CAUACAUGUACUGUA
node_3 CCUUUACCGGCCGUA
//
fitch sc 29
# STOCKHOLM 1.0

seq1   GGAAUCGGUCCACUC
seq2   AUAGAAGCACCUUUU
seq3   GGAUACGAACCUCUU
seq4   UGAAUCUGCACUCGA
seq5   GUACUCGGAGCUCCG
node_0 GGAAUCCGACCUCUU
node_1 GGAAUCGGACCUCUU
node_2 AGAUACGAACCUUUU
node_3 GUACUCUGACCUCCG
//
# STOCKHOLM 1.0

seq1 GGAAUCGGUCCACUC
seq2 AUAGAAGCACCUUUU
seq3 GGAUACGAACCUCUU
seq4 UGAAUCUGCACUCGA
seq5 GUACUCGGAGCUCCG
//
name                 %id     %match     alen    avg_indel_num    avg_indel_len    max_indel_len  ancestral_len      avd_seq_len
(null)                46%    100%        15     0.0 +/- 0.0     0.0 +/- 0.0       0             0                15.0 +/- 0.0 
# STOCKHOLM 1.0

seq1   CUAGCUCGCGCAGUA
seq2   CAUAAAGUUCCUGUA
seq3   CACACGUGUACUGUA
seq4   CGGUUCAAAUCCGUA
seq5   CCUUGACCGGCGGUA
node_0 CCUUCACCAGCCGUA
node_1 CAUACACGCGCUGUA
node_2 CAUACAUGUCCUGUA
node_3 CCUUUACCAGCCGUA
//
fitch sc 29
# STOCKHOLM 1.0

seq1   AAUCUUCGCCCGGAG
seq2   AUAAAUUGUCCCUGA
seq3   AUAAACUGUCCCGUG
seq4   CGUAAUCCAGAUGUC
seq5   AUUAGGGCCCCGGUC
node_0 AUUAAUCCCCCGGCC
node_1 AUACAUCGCCCGGUA
node_2 AUACAUUGUCCCGUA
node_3 AUUAAUCCCCCGGUC
//
# STOCKHOLM 1.0

seq1 AAUCUUCGCCCGGAG
seq2 AUAAAUUGUCCCUGA
seq3 AUAAACUGUCCCGUG
seq4 CGUAAUCCAGAUGUC
seq5 AUUAGGGCCCCGGUC
//
name                 %id     %match     alen    avg_indel_num    avg_indel_len    max_indel_len  ancestral_len      avd_seq_len
(null)                39%    100%        15     0.0 +/- 0.0     0.0 +/- 0.0       0             0                15.0 +/- 0.0 
# STOCKHOLM 1.0

seq1   CUAGCUCGCGCAGUA
seq2   CAUAAAGUUCCUGUA
seq3   CACACGUGUACUGUA
seq4   CGGUUCAAAUCCGUA
seq5   CCUUGACCGGCGGUA
node_0 CUUUUACCGGCGGUA
node_1 CUUACACGCGCAGUA
node_2 CAUACAGGUCCUGUA
node_3 CGUUUACCGGCGGUA
//
fitch sc 29
# STOCKHOLM 1.0

seq1   GUAGCACCAGUUCCG
seq2   GUAUUUCAAUAAGCC
seq3   UUAGUCCCAUGAGCA
seq4   CUUACGCACGUAAUG
seq5   GUGCCGCCAUGACUG
node_0 GUGCCUCCAUUAGUG
node_1 GUAGCUCCAAUACCG
node_2 GUAGUUCCAUAAGCC
node_3 GUGCCGCCAUUAGUG
//
# STOCKHOLM 1.0

seq1 GUAGCACCAGUUCCG
seq2 GUAUUUCAAUAAGCC
seq3 UUAGUCCCAUGAGCA
seq4 CUUACGCACGUAAUG
seq5 GUGCCGCCAUGACUG
//
name                 %id     %match     alen    avg_indel_num    avg_indel_len    max_indel_len  ancestral_len      avd_seq_len
(null)                42%    100%        15     0.0 +/- 0.0     0.0 +/- 0.0       0             0                15.0 +/- 0.0 
# STOCKHOLM 1.0

seq1   CUAGCUCGCGCAGUA
seq2   CAUAAAGUUCCUGUA
seq3   CACACGUGUACUGUA
seq4   CGGUUCAAAUCCGUA
seq5   CCUUGACCGGCGGUA
node_0 CAUGUACGGGCUGUA
node_1 CAUGCACGCGCUGUA
node_2 CAUACAGGUCCUGUA
node_3 CCUUUACAGGCCGUA
//
fitch sc 29
# STOCKHOLM 1.0

seq1   CGUGGCAUUACACGC
seq2   CAUGUAUAAUGACCU
seq3   CAUGGAUAAUUGCCC
seq4   CUCAUGUAAUGACCG
seq5   GUCGGUGACUCCCAG
node_0 CGUGGUUAAUCACGG
node_1 CGUGGCUAAUCACGC
node_2 CAUGGCUAAUGACCU
node_3 CUCGGUUAAUCCCAG
//
# STOCKHOLM 1.0

seq1 CGUGGCAUUACACGC
seq2 CAUGUAUAAUGACCU
seq3 CAUGGAUAAUUGCCC
seq4 CUCAUGUAAUGACCG
seq5 GUCGGUGACUCCCAG
//
name                 %id     %match     alen    avg_indel_num    avg_indel_len    max_indel_len  ancestral_len      avd_seq_len
(null)                41%    100%        15     0.0 +/- 0.0     0.0 +/- 0.0       0             0                15.0 +/- 0.0 
# STOCKHOLM 1.0

seq1   CUAGCUCGCGCAGUA
seq2   CAUAAAGUUCCUGUA
seq3   CACACGUGUACUGUA
seq4   CGGUUCAAAUCCGUA
seq5   CCUUGACCGGCGGUA
node_0 CUUUCACCCGCGGUA
node_1 CUUACACGCGCUGUA
node_2 CAUACAUGUCCUGUA
node_3 CCUUGACCAGCGGUA
//
fitch sc 29
# STOCKHOLM 1.0

seq1   CCCGAGUGUCUGAAC
seq2   UAUAUUGGUCACAAC
seq3   UCUGCGUGUCAAAAC
seq4   GCAUCGUCGUAAUAC
seq5   CACUCGUGUGGCGAC
node_0 CCCUUGUGUCACGAC
node_1 CCCAUGUGUCAGUAC
node_2 UCUAUGUGUCACAAC
node_3 CACUCGUGUGACGAC
//
# STOCKHOLM 1.0

seq1 CCCGAGUGUCUGAAC
seq2 UAUAUUGGUCACAAC
seq3 UCUGCGUGUCAAAAC
seq4 GCAUCGUCGUAAUAC
seq5 CACUCGUGUGGCGAC
//
name                 %id     %match     alen    avg_indel_num    avg_indel_len    max_indel_len  ancestral_len      avd_seq_len
(null)                45%    100%        15     0.0 +/- 0.0     0.0 +/- 0.0       0             0                15.0 +/- 0.0 
# STOCKHOLM 1.0

seq1   CUAGCUCGCGCAGUA
seq2   CAUAAAGUUCCUGUA
seq3   CACACGUGUACUGUA
seq4   CGGUUCAAAUCCGUA
seq5   CCUUGACCGGCGGUA
node_0 CGUGUACAAGCUGUA
node_1 CAUGCACGUGCUGUA
node_2 CAUACAGGUACUGUA
node_3 CGUUUACAAGCCGUA
//
fitch sc 29
# STOCKHOLM 1.0

seq1   AGUGUCCCAUAGCCG
seq2   UAAGAUCACUUAUCG
seq3   UGAGAGCCACUAUCU
seq4   AGCAGCACAGUUUCU
seq5   AGACGGCCGGUUUCC
node_0 AGAAGCUCAUUGUCG
node_1 UGAGACCCAUUGUCG
node_2 UAAGAGCCAUUAUCG
node_3 AGAAGCCCAUUUUCG
//
# STOCKHOLM 1.0

seq1 AGUGUCCCAUAGCCG
seq2 UAAGAUCACUUAUCG
seq3 UGAGAGCCACUAUCU
seq4 AGCAGCACAGUUUCU
seq5 AGACGGCCGGUUUCC
//
name                 %id     %match     alen    avg_indel_num    avg_indel_len    max_indel_len  ancestral_len      avd_seq_len
(null)                42%    100%        15     0.0 +/- 0.0     0.0 +/- 0.0       0             0                15.0 +/- 0.0 
# STOCKHOLM 1.0

seq1   CUAGCUCGCGCAGUA
seq2   CAUAAAGUUCCUGUA
seq3   CACACGUGUACUGUA
seq4   CGGUUCAAAUCCGUA
seq5   CCUUGACCGGCGGUA
node_0 CCUUUACGUGCUGUA
node_1 CUUGCACGUGCUGUA
node_2 CAUACAGGUCCUGUA
node_3 CCUUUACCAGCCGUA
//
fitch sc 29
# STOCKHOLM 1.0

seq1   CCCUUGACUAGGCGA
seq2   CCCAUUUGUAAAAGU
seq3   CACAUGCUUGACAGU
seq4   CACAUGCCAAGUUUG
seq5   CCGAGCACCGGGUUU
node_0 CCUAUGUCCAGGUUU
node_1 CCCAUGUCUAGGUGU
node_2 CCCAUGUGUAACAGU
node_3 CCCAUCACCAGGUUU
//
# STOCKHOLM 1.0

seq1 CCCUUGACUAGGCGA
seq2 CCCAUUUGUAAAAGU
seq3 CACAUGCUUGACAGU
seq4 CACAUGCCAAGUUUG
seq5 CCGAGCACCGGGUUU
//
name                 %id     %match     alen    avg_indel_num    avg_indel_len    max_indel_len  ancestral_len      avd_seq_len
(null)                41%    100%        15     0.0 +/- 0.0     0.0 +/- 0.0       0             0                15.0 +/- 0.0 
# STOCKHOLM 1.0

seq1   CUAGCUCGCGCAGUA
seq2   CAUAAAGUUCCUGUA
seq3   CACACGUGUACUGUA
seq4   CGGUUCAAAUCCGUA
seq5   CCUUGACCGGCGGUA
node_0 CGUAUACCUGCAGUA
node_1 CUUACACGUGCAGUA
node_2 CAUACAGGUCCUGUA
node_3 CGUUUACCGGCCGUA
//
fitch sc 29
# STOCKHOLM 1.0

seq1   CGAGUCCGAAUCUCG
seq2   CUAGACGUAUAAUUC
seq3   AGAGACUUAUGCUCC
seq4   CGCAUCAUCGAUGAU
seq5   GGCCUCCGAUAUCGG
node_0 CGACUCCAAUAUUGG
node_1 CGAGUCCAAUACUUG
node_2 CGAGACGUAUACUUC
node_3 CGCCUCCUAUAUGGG
//
# STOCKHOLM 1.0

seq1 CGAGUCCGAAUCUCG
seq2 CUAGACGUAUAAUUC
seq3 AGAGACUUAUGCUCC
seq4 CGCAUCAUCGAUGAU
seq5 GGCCUCCGAUAUCGG
//
name                 %id     %match     alen    avg_indel_num    avg_indel_len    max_indel_len  ancestral_len      avd_seq_len
(null)                37%    100%        15     0.0 +/- 0.0     0.0 +/- 0.0       0             0                15.0 +/- 0.0 
# STOCKHOLM 1.0

seq1   CUAGCUCGCGCAGUA
seq2   CAUAAAGUUCCUGUA
seq3   CACACGUGUACUGUA
seq4   CGGUUCAAAUCCGUA
seq5   CCUUGACCGGCGGUA
node_0 CUUGGACCCGCCGUA
node_1 CUUGCACGCGCUGUA
node_2 CAUACAUGUACUGUA
node_3 CGUUGACCGGCCGUA
//
fitch sc 29
# STOCKHOLM 1.0

seq1   GCGGAACUGUCCUAC
seq2   GCAAAUGAUCCUUUA
seq3   GCAGAUUAGACUCUC
seq4   UAGAAGCGUCUCAUC
seq5   CCGGAUGGUAGCCUC
node_0 GCCGAUCUGAGCCUC
node_1 GCGGAUCUGACCUUC
node_2 GCAAAUUAGACUUUC
node_3 GCGGAUCGUAGCCUC
//
# STOCKHOLM 1.0

seq1 GCGGAACUGUCCUAC
seq2 GCAAAUGAUCCUUUA
seq3 GCAGAUUAGACUCUC
seq4 UAGAAGCGUCUCAUC
seq5 CCGGAUGGUAGCCUC
//
name                 %id     %match     alen    avg_indel_num    avg_indel_len    max_indel_len  ancestral_len      avd_seq_len
(null)                41%    100%        15     0.0 +/- 0.0     0.0 +/- 0.0       0             0                15.0 +/- 0.0 
# STOCKHOLM 1.0

seq1   CUAGCUCGCGCAGUA
seq2   CAUAAAGUUCCUGUA
seq3   CACACGUGUACUGUA
seq4   CGGUUCAAAUCCGUA
seq5   CCUUGACCGGCGGUA
node_0 CCUACACCAGCUGUA
node_1 CAUACACGUGCUGUA
node_2 CAUACAUGUCCUGUA
node_3 CCUUUACCAGCCGUA
//
fitch sc 29
# STOCKHOLM 1.0

seq1   UGGGCUCUACCAACG
seq2   AAUCCUGAAACUUUG
seq3   AAGCCUUAGACCUUG
seq4   AAGGACGCCUCUUAU
seq5   GAGCCGUACUCUGCG
node_0 AAGCCUUACCCAUCG
node_1 AAGGCUUAACCUUCG
node_2 AAGCCUUAACCUUUG
node_3 AAGCCCUACUCUUCG
//
# STOCKHOLM 1.0

seq1 UGGGCUCUACCAACG
seq2 AAUCCUGAAACUUUG
seq3 AAGCCUUAGACCUUG
seq4 AAGGACGCCUCUUAU
seq5 GAGCCGUACUCUGCG
//
name                 %id     %match     alen    avg_indel_num    avg_indel_len    max_indel_len  ancestral_len      avd_seq_len
(null)                41%    100%        15     0.0 +/- 0.0     0.0 +/- 0.0       0             0                15.0 +/- 0.0 
# STOCKHOLM 1.0

seq1   CUAGCUCGCGCAGUA
seq2   CAUAAAGUUCCUGUA
seq3   CACACGUGUACUGUA
seq4   CGGUUCAAAUCCGUA
seq5   CCUUGACCGGCGGUA
node_0 CCUGGACACGCAGUA
node_1 CAUGCACGCGCAGUA
node_2 CAUACAUGUACUGUA
node_3 CCUUGACAGGCGGUA
//
fitch sc 29
# STOCKHOLM 1.0

seq1   AGUCCGGUCCGUAAC
seq2   UAAGUUGUCAAACUC
seq3   UAAUUGGUCCGAACC
seq4   CGUCUCCUAGGAAUA
seq5   CGGCGGAUGCUACUC
node_0 CGACGGAUCCGAAUC
node_1 AGACCGGUCCGAAUC
node_2 UAAUUGGUCCAAAUC
node_3 CGGCGGAUGCUAAUC
//
# STOCKHOLM 1.0

seq1 AGUCCGGUCCGUAAC
seq2 UAAGUUGUCAAACUC
seq3 UAAUUGGUCCGAACC
seq4 CGUCUCCUAGGAAUA
seq5 CGGCGGAUGCUACUC
//
name                 %id     %match     alen    avg_indel_num    avg_indel_len    max_indel_len  ancestral_len      avd_seq_len
(null)                39%    100%        15     0.0 +/- 0.0     0.0 +/- 0.0       0             0                15.0 +/- 0.0 
# STOCKHOLM 1.0

seq1   CUAGCUCGCGCAGUA
seq2   CAUAAAGUUCCUGUA
seq3   CACACGUGUACUGUA
seq4   CGGUUCAAAUCCGUA
seq5   CCUUGACCGGCGGUA
node_0 CUUGUACGGGCCGUA
node_1 CUUGCACGCGCUGUA
node_2 CAUACAGGUCCUGUA
node_3 CCUUUACAGGCCGUA
//
fitch sc 29
# STOCKHOLM 1.0

seq1   GAGCCCUACGAGUUC
seq2   AUUCCCUAGAAGUAU
seq3   CCGCACUAGAAUUGU
seq4   AUGCCAUAGAGUCCU
seq5   AGUGCCUCGGCGCAU
node_0 GUGCCCUAGGUGCAU
node_1 GUGCCCUACGUGUAC
node_2 CUGCCCUAGAAGUAU
node_3 AUUCCCUAGGCGCAU
//
# STOCKHOLM 1.0

seq1 GAGCCCUACGAGUUC
seq2 AUUCCCUAGAAGUAU
seq3 CCGCACUAGAAUUGU
seq4 AUGCCAUAGAGUCCU
seq5 AGUGCCUCGGCGCAU
//
name                 %id     %match     alen    avg_indel_num    avg_indel_len    max_indel_len  ancestral_len      avd_seq_len
(null)                47%    100%        15     0.0 +/- 0.0     0.0 +/- 0.0       0             0                15.0 +/- 0.0 
# STOCKHOLM 1.0

seq1   CUAGCUCGCGCAGUA
seq2   CAUAAAGUUCCUGUA
seq3   CACACGUGUACUGUA
seq4   CGGUUCAAAUCCGUA
seq5   CCUUGACCGGCGGUA
node_0 CAUUUACAAGCUGUA
node_1 CAUACACGUGCUGUA
node_2 CAUACAGGUCCUGUA
node_3 CGUUUACAAGCGGUA
//
fitch sc 29
# STOCKHOLM 1.0

seq1   UCAACAUGGGCUCCG
seq2   UUUUUAAGGACACCA
seq3   UUCUGAAUGGCACCA
seq4   GGUUACACGACUUCA
seq5   UGUCCACGGACUGCG
node_0 UUUACAAGGACUUCA
node_1 UUUUCAAGGACACCG
node_2 UUUUGAAGGACACCC
node_3 UGUGCAAGGACUUCA
//
# STOCKHOLM 1.0

seq1 UCAACAUGGGCUCCG
seq2 UUUUUAAGGACACCA
seq3 UUCUGAAUGGCACCA
seq4 GGUUACACGACUUCA
seq5 UGUCCACGGACUGCG
//
name                 %id     %match     alen    avg_indel_num    avg_indel_len    max_indel_len  ancestral_len      avd_seq_len
(null)                48%    100%        15     0.0 +/- 0.0     0.0 +/- 0.0       0             0                15.0 +/- 0.0 
# STOCKHOLM 1.0

seq1   CUAGCUCGCGCAGUA
seq2   CAUAAAGUUCCUGUA
seq3   CACACGUGUACUGUA
seq4   CGGUUCAAAUCCGUA
seq5   CCUUGACCGGCGGUA
node_0 CAUGCACAGGCUGUA
node_1 CAUGCACGCGCUGUA
node_2 CAUACAUGUCCUGUA
node_3 CGUUGACAGGCGGUA
//
fitch sc 29
# STOCKHOLM 1.0

seq1   UGACAUCGGAGCCCU
seq2   UUAUUAACAGGCCUA
seq3   UGACUGACAUGCCUA
seq4   AUACGCCUGUGUACA
seq5   GGACUCCGGUGUCCA
node_0 UAACUACGGUGGCCA
node_1 UGACUACGGUGCCCA
node_2 UGAUUACCAUGCCUA
node_3 GGAGUACGGUGUCCA
//
# STOCKHOLM 1.0

seq1 UGACAUCGGAGCCCU
seq2 UUAUUAACAGGCCUA
seq3 UGACUGACAUGCCUA
seq4 AUACGCCUGUGUACA
seq5 GGACUCCGGUGUCCA
//
name                 %id     %match     alen    avg_indel_num    avg_indel_len    max_indel_len  ancestral_len      avd_seq_len
(null)                47%    100%        15     0.0 +/- 0.0     0.0 +/- 0.0       0             0                15.0 +/- 0.0 
# STOCKHOLM 1.0

seq1   CUAGCUCGCGCAGUA
seq2   CAUAAAGUUCCUGUA
seq3   CACACGUGUACUGUA
seq4   CGGUUCAAAUCCGUA
seq5   CCUUGACCGGCGGUA
node_0 CUUUGACCCGCGGUA
node_1 CUUGCACGCGCAGUA
node_2 CAUACAUGUCCUGUA
node_3 CCUUGACCGGCGGUA
//
fitch sc 29
# STOCKHOLM 1.0

seq1   GCACCAUCUGGGCAU
seq2   UUACAAAGUCAGCUU
seq3   GUAACGAUUCAGCUC
seq4   UAGGGCCCUCUUAAA
seq5   GCUCGAGCUCGUGAC
node_0 GCUCCAGCUCGUGAU
node_1 GCUCCAACUGGGCAU
node_2 GUACCAAUUCAGCUU
node_3 GCUCGAGCUCGUGAC
//
# STOCKHOLM 1.0

seq1 GCACCAUCUGGGCAU
seq2 UUACAAAGUCAGCUU
seq3 GUAACGAUUCAGCUC
seq4 UAGGGCCCUCUUAAA
seq5 GCUCGAGCUCGUGAC
//
name                 %id     %match     alen    avg_indel_num    avg_indel_len    max_indel_len  ancestral_len      avd_seq_len
(null)                35%    100%        15     0.0 +/- 0.0     0.0 +/- 0.0       0             0                15.0 +/- 0.0 
# STOCKHOLM 1.0

seq1   CUAGCUCGCGCAGUA
seq2   CAUAAAGUUCCUGUA
seq3   CACACGUGUACUGUA
seq4   CGGUUCAAAUCCGUA
seq5   CCUUGACCGGCGGUA
node_0 CAUAUACACGCGGUA
node_1 CAUACACGCGCAGUA
node_2 CAUACAGGUACUGUA
node_3 CCUUUACAGGCGGUA
//
fitch sc 29
# STOCKHOLM 1.0

seq1   GCGAACAUUCCCUGG
seq2   AAGAUUCAUCCUUAG
seq3   ACGGCGAAUCCUUAU
seq4   CCACGCAGUUGAUAU
seq5   AGGCUCAGGUCCUCG
node_0 ACGAUCAGUUCCAAG
node_1 ACGAUCAAUCCCAGG
node_2 ACGAUGAAUCCUUAG
node_3 AGGCUCAGUUCCUAG
//
# STOCKHOLM 1.0

seq1 GCGAACAUUCCCUGG
seq2 AAGAUUCAUCCUUAG
seq3 ACGGCGAAUCCUUAU
seq4 CCACGCAGUUGAUAU
seq5 AGGCUCAGGUCCUCG
//
name                 %id     %match     alen    avg_indel_num    avg_indel_len    max_indel_len  ancestral_len      avd_seq_len
(null)                41%    100%        15     0.0 +/- 0.0     0.0 +/- 0.0       0             0                15.0 +/- 0.0 
# STOCKHOLM 1.0

seq1   CUAGCUCGCGCAGUA
seq2   CAUAAAGUUCCUGUA
seq3   CACACGUGUACUGUA
seq4   CGGUUCAAAUCCGUA
seq5   CCUUGACCGGCGGUA
node_0 CUUGUACGAGCGGUA
node_1 CUUGCACGCGCAGUA
node_2 CAUACAUGUCCUGUA
node_3 CGUUUACCAGCGGUA
//
fitch sc 29
# STOCKHOLM 1.0

seq1   ACGUGGCACGACUCU
seq2   UUUACAAACGGCAUU
seq3   UUGACACGAGUCAUC
seq4   GAGUCUCAUCUACAG
seq5   UCGUGCCGGCUCAAG
node_0 UCGUGGCAUGGCAAU
node_1 UCGUGGCACGACACU
node_2 UUGACACACGUCAUU
node_3 UCGUGGCAUCUCAAG
//
# STOCKHOLM 1.0

seq1 ACGUGGCACGACUCU
seq2 UUUACAAACGGCAUU
seq3 UUGACACGAGUCAUC
seq4 GAGUCUCAUCUACAG
seq5 UCGUGCCGGCUCAAG
//
name                 %id     %match     alen    avg_indel_num    avg_indel_len    max_indel_len  ancestral_len      avd_seq_len
(null)                34%    100%        15     0.0 +/- 0.0     0.0 +/- 0.0       0             0                15.0 +/- 0.0 
# STOCKHOLM 1.0

seq1   CUAGCUCGCGCAGUA
seq2   CAUAAAGUUCCUGUA
seq3   CACACGUGUACUGUA
seq4   CGGUUCAAAUCCGUA
seq5   CCUUGACCGGCGGUA
node_0 CGUACACCCGCUGUA
node_1 CAUACACGCGCUGUA
node_2 CAUACAGGUACUGUA
node_3 CGUUGACCGGCGGUA
//
fitch sc 29
# STOCKHOLM 1.0

seq1   ACUUCGAGGCCUGCA
seq2   CCAAGUUAGCUUAAU
seq3   ACAAGUCAGCUUGCU
seq4   GGGAAAACUCUUCCU
seq5   UGGACCGAGCGUCCU
node_0 ACGACCUAGCCUGCU
node_1 ACAACGUAGCCUGCU
node_2 ACAAGGUAGCUUACU
node_3 UGGACCGAGCGUGCU
//
# STOCKHOLM 1.0

seq1 ACUUCGAGGCCUGCA
seq2 CCAAGUUAGCUUAAU
seq3 ACAAGUCAGCUUGCU
seq4 GGGAAAACUCUUCCU
seq5 UGGACCGAGCGUCCU
//
name                 %id     %match     alen    avg_indel_num    avg_indel_len    max_indel_len  ancestral_len      avd_seq_len
(null)                42%    100%        15     0.0 +/- 0.0     0.0 +/- 0.0       0             0                15.0 +/- 0.0 
# STOCKHOLM 1.0

seq1   CUAGCUCGCGCAGUA
seq2   CAUAAAGUUCCUGUA
seq3   CACACGUGUACUGUA
seq4   CGGUUCAAAUCCGUA
seq5   CCUUGACCGGCGGUA
node_0 CGUUGACACGCGGUA
node_1 CUUGCACGCGCUGUA
node_2 CAUACAGGUACUGUA
node_3 CGUUGACAGGCGGUA
//
fitch sc 29
# STOCKHOLM 1.0

seq1   GCACGCGUACAUUCG
seq2   AAUCGUACUCAAUGU
seq3   ACUCGUAGCCAAUGU
seq4   AGACGAUUCCACUUG
seq5   AGGCUCGUGCCAUGC
node_0 ACGCUCGUGCAAUGG
node_1 GCUCGCGUUCAAUCG
node_2 ACUCGUAAUCAAUGG
node_3 AGGCUCGUGCAAUGG
//
# STOCKHOLM 1.0

seq1 GCACGCGUACAUUCG
seq2 AAUCGUACUCAAUGU
seq3 ACUCGUAGCCAAUGU
seq4 AGACGAUUCCACUUG
seq5 AGGCUCGUGCCAUGC
//
name                 %id     %match     alen    avg_indel_num    avg_indel_len    max_indel_len  ancestral_len      avd_seq_len
(null)                45%    100%        15     0.0 +/- 0.0     0.0 +/- 0.0       0             0                15.0 +/- 0.0 
# STOCKHOLM 1.0

seq1   CUAGCUCGCGCAGUA
seq2   CAUAAAGUUCCUGUA
seq3   CACACGUGUACUGUA
seq4   CGGUUCAAAUCCGUA
seq5   CCUUGACCGGCGGUA
node_0 CUUGUACACGCUGUA
node_1 CUUGCACGCGCUGUA
node_2 CAUACAGGUCCUGUA
node_3 CCUUUACAGGCGGUA
//
fitch sc 29
# STOCKHOLM 1.0

seq1   AUGGCACGGCAUCCU
seq2   AAAGUUCAGUAUCCU
seq3   AGAGUCACUGAUCCU
seq4   AACCAUGUUCGUCAG
seq5   CAGACUCUGCGUCGG
node_0 AAGACUCGGUUUCCU
node_1 AAGGCUCGGCUUCCU
node_2 AAAGUUCCGGAUCCU
node_3 AAGACUCUGCGUCGU
//
# STOCKHOLM 1.0

seq1 AUGGCACGGCAUCCU
seq2 AAAGUUCAGUAUCCU
seq3 AGAGUCACUGAUCCU
seq4 AACCAUGUUCGUCAG
seq5 CAGACUCUGCGUCGG
//
name                 %id     %match     alen    avg_indel_num    avg_indel_len    max_indel_len  ancestral_len      avd_seq_len
(null)                41%    100%        15     0.0 +/- 0.0     0.0 +/- 0.0       0             0                15.0 +/- 0.0 
# STOCKHOLM 1.0

seq1   CUAGCUCGCGCAGUA
seq2   CAUAAAGUUCCUGUA
seq3   CACACGUGUACUGUA
seq4   CGGUUCAAAUCCGUA
seq5   CCUUGACCGGCGGUA
node_0 CAUAGACGCGCUGUA
node_1 CAUACACGCGCUGUA
node_2 CAUACAGGUCCUGUA
node_3 CGUUGACAGGCCGUA
//
fitch sc 29
# STOCKHOLM 1.0

seq1   UAGCAUGCCGUCACG
seq2   AUACUUAUCUAGACG
seq3   ACCAUUGUCUAGACG
seq4   AUUGCGCAAGUCACU
seq5   GUGCCUACCGUCAGG
node_0 AUGCUUAGCGACACG
node_1 AUGCUUACCGACACG
node_2 AUCCUUAUCGAGACG
node_3 GUGGCUAACGUCACG
//
# STOCKHOLM 1.0

seq1 UAGCAUGCCGUCACG
seq2 AUACUUAUCUAGACG
seq3 ACCAUUGUCUAGACG
seq4 AUUGCGCAAGUCACU
seq5 GUGCCUACCGUCAGG
//
name                 %id     %match     alen    avg_indel_num    avg_indel_len    max_indel_len  ancestral_len      avd_seq_len
(null)                41%    100%        15     0.0 +/- 0.0     0.0 +/- 0.0       0             0                15.0 +/- 0.0 
# STOCKHOLM 1.0

seq1   CUAGCUCGCGCAGUA
seq2   CAUAAAGUUCCUGUA
seq3   CACACGUGUACUGUA
seq4   CGGUUCAAAUCCGUA
seq5   CCUUGACCGGCGGUA
node_0 CCUAUACACGCCGUA
node_1 CUUACACGCGCAGUA
node_2 CAUACAGGUACUGUA
node_3 CCUUUACAGGCCGUA
//
fitch sc 29
# STOCKHOLM 1.0

seq1   UCAGUCGGACAUCGC
seq2   AUCGAUAAUCUUCGA
seq3   ACAUAGAGUCUUCGC
seq4   UCCUAAAUCGCGUGA
seq5   UCCUACAGCCGGUGG
node_0 UCAAACAGCCCUUGC
node_1 UCAGACAGUCAUCGC
node_2 AUAGAGAAUCUUCGC
node_3 UCAUACAGCCCUUGG
//
# STOCKHOLM 1.0

seq1 UCAGUCGGACAUCGC
seq2 AUCGAUAAUCUUCGA
seq3 ACAUAGAGUCUUCGC
seq4 UCCUAAAUCGCGUGA
seq5 UCCUACAGCCGGUGG
//
name                 %id     %match     alen    avg_indel_num    avg_indel_len    max_indel_len  ancestral_len      avd_seq_len
(null)                42%    100%        15     0.0 +/- 0.0     0.0 +/- 0.0       0             0                15.0 +/- 0.0 
# STOCKHOLM 1.0

seq1   CUAGCUCGCGCAGUA
seq2   CAUAAAGUUCCUGUA
seq3   CACACGUGUACUGUA
seq4   CGGUUCAAAUCCGUA
seq5   CCUUGACCGGCGGUA
node_0 CCUUUACCCGCUGUA
node_1 CUUACACGCGCUGUA
node_2 CAUACAUGUACUGUA
node_3 CCUUUACCAGCGGUA
//
fitch sc 29
# STOCKHOLM 1.0

seq1   AGGCCCGAGCUUUCA
seq2   UCAUAGUAGCAUUCA
seq3   UAAUCUGAGCAUCCG
seq4   AACACCUUGACUUGG
seq5   AAGCCCGUCCGUUGG
node_0 CAGCCCGUCCAUUUU
node_1 UAGCCCGUGCAUUCA
node_2 UAAUCUGAGCAUUCA
node_3 AAGCCCGUCCAUUGU
//
# STOCKHOLM 1.0

seq1 AGGCCCGAGCUUUCA
seq2 UCAUAGUAGCAUUCA
seq3 UAAUCUGAGCAUCCG
seq4 AACACCUUGACUUGG
seq5 AAGCCCGUCCGUUGG
//
name                 %id     %match     alen    avg_indel_num    avg_indel_len    max_indel_len  ancestral_len      avd_seq_len
(null)                43%    100%        15     0.0 +/- 0.0     0.0 +/- 0.0       0             0                15.0 +/- 0.0 
# STOCKHOLM 1.0

seq1   CUAGCUCGCGCAGUA
seq2   CAUAAAGUUCCUGUA
seq3   CACACGUGUACUGUA
seq4   CGGUUCAAAUCCGUA
seq5   CCUUGACCGGCGGUA
node_0 CGUGGACCCGCCGUA
node_1 CAUGCACGCGCUGUA
node_2 CAUACAGGUACUGUA
node_3 CGUUGACCAGCCGUA
//
fitch sc 29
# STOCKHOLM 1.0

seq1   ACUCCGUGAGGUACC
seq2   ACCUGAAUUAGUUCA
seq3   ACAUUAAGUGGUCCC
seq4   AAAUCUGUUGACGCC
seq5   ACGGACGUUGGCUCC
node_0 ACAGCGGGUGCCUCC
node_1 ACACCGAGUGGUUCC
node_2 ACAUGAAGUAGUUCC
node_3 ACAGAGGUUGCCUCC
//
# STOCKHOLM 1.0

seq1 ACUCCGUGAGGUACC
seq2 ACCUGAAUUAGUUCA
seq3 ACAUUAAGUGGUCCC
seq4 AAAUCUGUUGACGCC
seq5 ACGGACGUUGGCUCC
//
name                 %id     %match     alen    avg_indel_num    avg_indel_len    max_indel_len  ancestral_len      avd_seq_len
(null)                45%    100%        15     0.0 +/- 0.0     0.0 +/- 0.0       0             0                15.0 +/- 0.0 
# STOCKHOLM 1.0

seq1   CUAGCUCGCGCAGUA
seq2   CAUAAAGUUCCUGUA
seq3   CACACGUGUACUGUA
seq4   CGGUUCAAAUCCGUA
seq5   CCUUGACCGGCGGUA
node_0 CUUUUACCUGCUGUA
node_1 CUUACACGUGCUGUA
node_2 CAUACAUGUACUGUA
node_3 CGUUUACCGGCGGUA
//
fitch sc 29
# STOCKHOLM 1.0

seq1   CCUCCUACAGUAGGG
seq2   UAUCCUAAGUCUAAG
seq3   UAUCCUACCGGUAAG
seq4   AUGCCUAUAGCGACU
seq5   CUCCCUAUGGGGCAG
node_0 CUUCCUAUUGUUCAG
node_1 CUUCCUACUGAUGAG
node_2 UAUCCUACUGAUAAG
node_3 CUGCCUAUGGGUCAG
//
# STOCKHOLM 1.0

seq1 CCUCCUACAGUAGGG
seq2 UAUCCUAAGUCUAAG
seq3 UAUCCUACCGGUAAG
seq4 AUGCCUAUAGCGACU
seq5 CUCCCUAUGGGGCAG
//
name                 %id     %match     alen    avg_indel_num    avg_indel_len    max_indel_len  ancestral_len      avd_seq_len
(null)                49%    100%        15     0.0 +/- 0.0     0.0 +/- 0.0       0             0                15.0 +/- 0.0 
# STOCKHOLM 1.0

seq1   CUAGCUCGCGCAGUA
seq2   CAUAAAGUUCCUGUA
seq3   CACACGUGUACUGUA
seq4   CGGUUCAAAUCCGUA
seq5   CCUUGACCGGCGGUA
node_0 CAUUGACAAGCGGUA
node_1 CAUACACGUGCAGUA
node_2 CAUACAUGUACUGUA
node_3 CCUUGACAAGCGGUA
//
fitch sc 29
# STOCKHOLM 1.0

seq1   CGGUCUCCCAAGUGA
seq2   CUCAUUAUCAUGGAA
seq3   CGAAUCCUCAUGUGA
seq4   CCUGCAUCGUUAGAA
seq5   CGGGACGCCUUCUAG
node_0 CGGGAAGCCUUAUAA
node_1 CGGAUACCCAUGUAA
node_2 CGAAUUCUCAUGUAA
node_3 CGGGAAGCCUUCUAA
//
# STOCKHOLM 1.0

seq1 CGGUCUCCCAAGUGA
seq2 CUCAUUAUCAUGGAA
seq3 CGAAUCCUCAUGUGA
seq4 CCUGCAUCGUUAGAA
seq5 CGGGACGCCUUCUAG
//
name                 %id     %match     alen    avg_indel_num    avg_indel_len    max_indel_len  ancestral_len      avd_seq_len
(null)                39%    100%        15     0.0 +/- 0.0     0.0 +/- 0.0       0             0                15.0 +/- 0.0 
# STOCKHOLM 1.0

seq1   CUAGCUCGCGCAGUA
seq2   CAUAAAGUUCCUGUA
seq3   CACACGUGUACUGUA
seq4   CGGUUCAAAUCCGUA
seq5   CCUUGACCGGCGGUA
node_0 CCUUUACGUGCUGUA
node_1 CUUGCACGUGCUGUA
node_2 CAUACAUGUACUGUA
node_3 CCUUUACAGGCCGUA
//
fitch sc 29
# STOCKHOLM 1.0

seq1   GAACUCCAGUGCGCU
seq2   AUAUUAAGUUCCGCA
seq3   GUAUUCACGUACGCA
seq4   CUACGAGUUUGCCAA
seq5   AUACCCUGGUGGCGC
node_0 GUACCCUUGUGCUUA
node_1 GUACUCUUGUGCGCA
node_2 AUAUUCAUGUACGCA
node_3 AUACCCUUGUGCCGA
//
# STOCKHOLM 1.0

seq1 GAACUCCAGUGCGCU
seq2 AUAUUAAGUUCCGCA
seq3 GUAUUCACGUACGCA
seq4 CUACGAGUUUGCCAA
seq5 AUACCCUGGUGGCGC
//
name                 %id     %match     alen    avg_indel_num    avg_indel_len    max_indel_len  ancestral_len      avd_seq_len
(null)                43%    100%        15     0.0 +/- 0.0     0.0 +/- 0.0       0             0                15.0 +/- 0.0 
# STOCKHOLM 1.0

seq1   CUAGCUCGCGCAGUA
seq2   CAUAAAGUUCCUGUA
seq3   CACACGUGUACUGUA
seq4   CGGUUCAAAUCCGUA
seq5   CCUUGACCGGCGGUA
node_0 CUUGGACGGGCGGUA
node_1 CUUGCACGCGCUGUA
node_2 CAUACAGGUACUGUA
node_3 CCUUGACAGGCGGUA
//
fitch sc 29
# STOCKHOLM 1.0

seq1   GUCCUAACAUCCGGG
seq2   AUUUAUACAUACGGC
seq3   AUCGGUACAUCCGUA
seq4   CUCGAUUAACCAGUG
seq5   CUGCAUGGACCCUGG
node_0 GUGCAUGGAUCCGGG
node_1 GUCCAUUCAUCCGGG
node_2 AUUGAUACAUCCGGA
node_3 AUGCAUGGACCCUGG
//
# STOCKHOLM 1.0

seq1 GUCCUAACAUCCGGG
seq2 AUUUAUACAUACGGC
seq3 AUCGGUACAUCCGUA
seq4 CUCGAUUAACCAGUG
seq5 CUGCAUGGACCCUGG
//
name                 %id     %match     alen    avg_indel_num    avg_indel_len    max_indel_len  ancestral_len      avd_seq_len
(null)                47%    100%        15     0.0 +/- 0.0     0.0 +/- 0.0       0             0                15.0 +/- 0.0 
# STOCKHOLM 1.0

seq1   CUAGCUCGCGCAGUA
seq2   CAUAAAGUUCCUGUA
seq3   CACACGUGUACUGUA
seq4   CGGUUCAAAUCCGUA
seq5   CCUUGACCGGCGGUA
node_0 CCUGUACCUGCUGUA
node_1 CUUGCACGUGCUGUA
node_2 CAUACAUGUACUGUA
node_3 CCUUUACCAGCCGUA
//
fitch sc 29
# STOCKHOLM 1.0

seq1   CAGGCUAGCUAGUCC
seq2   AAGUUAUCCUGAACU
seq3   CGGGUAUACUCAACU
seq4   CAGUAUCGCUCAAGU
seq5   CAGGCUAGGUCCGCU
node_0 CAGGCUUGCUUCACU
node_1 CAGGUUUGCUUGACC
node_2 CAGGUAUACUUAACU
node_3 CAGGCUAUCUCCACU
//
# STOCKHOLM 1.0

seq1 CAGGCUAGCUAGUCC
seq2 AAGUUAUCCUGAACU
seq3 CGGGUAUACUCAACU
seq4 CAGUAUCGCUCAAGU
seq5 CAGGCUAGGUCCGCU
//
name                 %id     %match     alen    avg_indel_num    avg_indel_len    max_indel_len  ancestral_len      avd_seq_len
(null)                49%    100%        15     0.0 +/- 0.0     0.0 +/- 0.0       0             0                15.0 +/- 0.0 
# STOCKHOLM 1.0

seq1   CUAGCUCGCGCAGUA
seq2   CAUAAAGUUCCUGUA
seq3   CACACGUGUACUGUA
seq4   CGGUUCAAAUCCGUA
seq5   CCUUGACCGGCGGUA
node_0 CUUGCACCAGCAGUA
node_1 CUUGCACGUGCAGUA
node_2 CAUACAUGUACUGUA
node_3 CCUUUACCAGCCGUA
//
fitch sc 29
# STOCKHOLM 1.0

seq1   GCUUCCCAGACUGAG
seq2   UCCAUCAUAAUUGGA
seq3   GCAGUCCUAACUGUA
seq4   UCUCGACCUAAGUAG
seq5   GGUACCCCUCAUGGG
node_0 GCUACCCUCAAUGAG
node_1 GCUACCCUGAUUGAG
node_2 GCAAUCCUAAUUGUA
node_3 UCUACCCCUCAUGAG
//
# STOCKHOLM 1.0

seq1 GCUUCCCAGACUGAG
seq2 UCCAUCAUAAUUGGA
seq3 GCAGUCCUAACUGUA
seq4 UCUCGACCUAAGUAG
seq5 GGUACCCCUCAUGGG
//
name                 %id     %match     alen    avg_indel_num    avg_indel_len    max_indel_len  ancestral_len      avd_seq_len
(null)                39%    100%        15     0.0 +/- 0.0     0.0 +/- 0.0       0             0                15.0 +/- 0.0 
# STOCKHOLM 1.0

seq1   CUAGCUCGCGCAGUA
seq2   CAUAAAGUUCCUGUA
seq3   CACACGUGUACUGUA
seq4   CGGUUCAAAUCCGUA
seq5   CCUUGACCGGCGGUA
node_0 CAUUUACAUGCUGUA
node_1 CAUACACGUGCUGUA
node_2 CAUACAUGUACUGUA
node_3 CCUUUACAGGCCGUA
//
fitch sc 29
# STOCKHOLM 1.0

seq1   UAACCGGGGUUCACC
seq2   UGCCUUAGAAAUUCA
seq3   UUACUGAGAAGCUCC
seq4   UGAAUUUAGACCCCG
seq5   UUGGUGGAGACCCCC
node_0 UUAUUGUAGAACUCC
node_1 UUACUGAGGAACUCC
node_2 UUACUGAGAAAUUCC
node_3 UUCGUGUAGAACCCC
//
# STOCKHOLM 1.0

seq1 UAACCGGGGUUCACC
seq2 UGCCUUAGAAAUUCA
seq3 UUACUGAGAAGCUCC
seq4 UGAAUUUAGACCCCG
seq5 UUGGUGGAGACCCCC
//
name                 %id     %match     alen    avg_indel_num    avg_indel_len    max_indel_len  ancestral_len      avd_seq_len
(null)                44%    100%        15     0.0 +/- 0.0     0.0 +/- 0.0       0             0                15.0 +/- 0.0 
# STOCKHOLM 1.0

seq1   CUAGCUCGCGCAGUA
seq2   CAUAAAGUUCCUGUA
seq3   CACACGUGUACUGUA
seq4   CGGUUCAAAUCCGUA
seq5   CCUUGACCGGCGGUA
node_0 CAUUGACCGGCUGUA
node_1 CAUGCACGUGCUGUA
node_2 CAUACAGGUACUGUA
node_3 CCUUGACCGGCGGUA
//
fitch sc 29
# STOCKHOLM 1.0

seq1   UGACAUUGACGCCGC
seq2   CAUUUUAAACGAUGC
seq3   AGCGUUAAACGCUUC
seq4   CUGCUCAAAGACGUU
seq5   AGUCUGCCACGCGUG
node_0 AGUCUGACACGCUUG
node_1 AGUCUUAGACGCUGC
node_2 AAUGUUAAACGCUGC
node_3 AGUCUGCCACGCGUG
//
# STOCKHOLM 1.0

seq1 UGACAUUGACGCCGC
seq2 CAUUUUAAACGAUGC
seq3 AGCGUUAAACGCUUC
seq4 CUGCUCAAAGACGUU
seq5 AGUCUGCCACGCGUG
//
name                 %id     %match     alen    avg_indel_num    avg_indel_len    max_indel_len  ancestral_len      avd_seq_len
(null)                41%    100%        15     0.0 +/- 0.0     0.0 +/- 0.0       0             0                15.0 +/- 0.0 
# STOCKHOLM 1.0

seq1   CUAGCUCGCGCAGUA
seq2   CAUAAAGUUCCUGUA
seq3   CACACGUGUACUGUA
seq4   CGGUUCAAAUCCGUA
seq5   CCUUGACCGGCGGUA
node_0 CAUUGACAGGCCGUA
node_1 CAUGCACGUGCAGUA
node_2 CAUACAUGUCCUGUA
node_3 CGUUGACAGGCCGUA
//
fitch sc 29
# STOCKHOLM 1.0

seq1   UCGGAUCGCCAUCGA
seq2   AGAGAUCCAUUUCUA
seq3   AUAGAUCACUUCCGG
seq4   ACUGCUCAUGGACUA
seq5   CCGCAUGGGGUCCUA
node_0 ACAGAUCGGGUCCUA
node_1 ACGGAUCGCUUACGA
node_2 AUAGAUCCCUUUCGA
node_3 ACGGAUCGGGUCCUA
//
# STOCKHOLM 1.0

seq1 UCGGAUCGCCAUCGA
seq2 AGAGAUCCAUUUCUA
seq3 AUAGAUCACUUCCGG
seq4 ACUGCUCAUGGACUA
seq5 CCGCAUGGGGUCCUA
//
name                 %id     %match     alen    avg_indel_num    avg_indel_len    max_indel_len  ancestral_len      avd_seq_len
(null)                44%    100%        15     0.0 +/- 0.0     0.0 +/- 0.0       0             0                15.0 +/- 0.0 
# STOCKHOLM 1.0

seq1   CUAGCUCGCGCAGUA
seq2   CAUAAAGUUCCUGUA
seq3   CACACGUGUACUGUA
seq4   CGGUUCAAAUCCGUA
seq5   CCUUGACCGGCGGUA
node_0 CUUGGACCUGCAGUA
node_1 CUUGCACGUGCAGUA
node_2 CAUACAGGUACUGUA
node_3 CGUUGACCGGCCGUA
//
fitch sc 29
# STOCKHOLM 1.0

seq1   CCACCGCUAGUGUGA
seq2   AGUCCAUUCAUGAUA
seq3   CGUCCGUUAACGAUA
seq4   ACUAAUGCCUUCGGA
seq5   GCUCGGCCAUGCUGA
node_0 GCUCCGUAAGUCUGA
node_1 CCUCCGUAAGUGUGA
node_2 CGUCCAUUAAUGAGA
node_3 GCUCCGGCAUGCUGA
//
# STOCKHOLM 1.0

seq1 CCACCGCUAGUGUGA
seq2 AGUCCAUUCAUGAUA
seq3 CGUCCGUUAACGAUA
seq4 ACUAAUGCCUUCGGA
seq5 GCUCGGCCAUGCUGA
//
name                 %id     %match     alen    avg_indel_num    avg_indel_len    max_indel_len  ancestral_len      avd_seq_len
(null)                39%    100%        15     0.0 +/- 0.0     0.0 +/- 0.0       0             0                15.0 +/- 0.0 
# STOCKHOLM 1.0

seq1   CUAGCUCGCGCAGUA
seq2   CAUAAAGUUCCUGUA
seq3   CACACGUGUACUGUA
seq4   CGGUUCAAAUCCGUA
seq5   CCUUGACCGGCGGUA
node_0 CCUACACCCGCUGUA
node_1 CUUACACGCGCUGUA
node_2 CAUACAUGUCCUGUA
node_3 CCUUUACCAGCGGUA
//
fitch sc 29
# STOCKHOLM 1.0

seq1   CGAUUCUCGACAGCG
seq2   ACUGUCAUGACAAUU
seq3   CAUUUCACGGCAAUG
seq4   UUGCUCUGCAAAACG
seq5   GGUGUCUCCCCAGAG
node_0 CGUUUCACCCCAACG
node_1 CGUUUCACGUCAACG
node_2 CCUUUCAUGACAAUG
node_3 UGUGUCUCCCCAAAG
//
# STOCKHOLM 1.0

seq1 CGAUUCUCGACAGCG
seq2 ACUGUCAUGACAAUU
seq3 CAUUUCACGGCAAUG
seq4 UUGCUCUGCAAAACG
seq5 GGUGUCUCCCCAGAG
//
name                 %id     %match     alen    avg_indel_num    avg_indel_len    max_indel_len  ancestral_len      avd_seq_len
(null)                46%    100%        15     0.0 +/- 0.0     0.0 +/- 0.0       0             0                15.0 +/- 0.0 
# STOCKHOLM 1.0

seq1   CUAGCUCGCGCAGUA
seq2   CAUAAAGUUCCUGUA
seq3   CACACGUGUACUGUA
seq4   CGGUUCAAAUCCGUA
seq5   CCUUGACCGGCGGUA
node_0 CUUACACCUGCAGUA
node_1 CUUACACGUGCAGUA
node_2 CAUACAGGUCCUGUA
node_3 CCUUUACCGGCGGUA
//
fitch sc 29
# STOCKHOLM 1.0

seq1   CGGGCUCCUAUGAAC
seq2   CCGACUUAUUAGUAA
seq3   CCUACUGAUUAGCAG
seq4   AUAAGGCUUACCGUC
seq5   CGGACUCGUCACGUG
node_0 CGGACUCCUUACAAU
node_1 CGGACUCCUUAGAAU
node_2 CCGACUGCUUAGUAA
node_3 CGGACUCUUCACGUG
//
# STOCKHOLM 1.0

seq1 CGGGCUCCUAUGAAC
seq2 CCGACUUAUUAGUAA
seq3 CCUACUGAUUAGCAG
seq4 AUAAGGCUUACCGUC
seq5 CGGACUCGUCACGUG
//
name                 %id     %match     alen    avg_indel_num    avg_indel_len    max_indel_len  ancestral_len      avd_seq_len
(null)                39%    100%        15     0.0 +/- 0.0     0.0 +/- 0.0       0             0                15.0 +/- 0.0 
# STOCKHOLM 1.0

seq1   CUAGCUCGCGCAGUA
seq2   CAUAAAGUUCCUGUA
seq3   CACACGUGUACUGUA
seq4   CGGUUCAAAUCCGUA
seq5   CCUUGACCGGCGGUA
node_0 CUUUCACGGGCAGUA
node_1 CUUACACGUGCAGUA
node_2 CAUACAUGUACUGUA
node_3 CCUUGACAGGCCGUA
//
fitch sc 29
# STOCKHOLM 1.0

seq1   GUAGACUGCACUCGC
seq2   GAUACUAUCACGAUU
seq3   GAUAAUAGCGCUCCU
seq4   UUCAAUCGCCGUAGA
seq5   GUCACUAGCGCGCUG
node_0 GUUGAUAGCACGCUC
node_1 GUUGAUAGCACUCAC
node_2 GAUAAUAGCACUCUU
node_3 GUCAAUAGCCCGCUG
//
# STOCKHOLM 1.0

seq1 GUAGACUGCACUCGC
seq2 GAUACUAUCACGAUU
seq3 GAUAAUAGCGCUCCU
seq4 UUCAAUCGCCGUAGA
seq5 GUCACUAGCGCGCUG
//
name                 %id     %match     alen    avg_indel_num    avg_indel_len    max_indel_len  ancestral_len      avd_seq_len
(null)                44%    100%        15     0.0 +/- 0.0     0.0 +/- 0.0       0             0                15.0 +/- 0.0 
# STOCKHOLM 1.0

seq1   CUAGCUCGCGCAGUA
seq2   CAUAAAGUUCCUGUA
seq3   CACACGUGUACUGUA
seq4   CGGUUCAAAUCCGUA
seq5   CCUUGACCGGCGGUA
node_0 CCUGGACGAGCGGUA
node_1 CAUGCACGCGCUGUA
node_2 CAUACAUGUCCUGUA
node_3 CCUUGACAAGCGGUA
//
fitch sc 29
# STOCKHOLM 1.0

seq1   UAACCUGAGCCGUCG
seq2   AAUACAUUGUUAGCC
seq3   AAUCCGGUGUUACCA
seq4   ACUUAAAUGGCUGCC
seq5   CAUGCAGUGCCGUCG
node_0 CAGGAAGUGCCGUCG
node_1 AAUCCAGUGCCGUCG
node_2 AAUCCAGUGUUAUCC
node_3 CAUGAAAUGCCGUCG
//
# STOCKHOLM 1.0

seq1 UAACCUGAGCCGUCG
seq2 AAUACAUUGUUAGCC
seq3 AAUCCGGUGUUACCA
seq4 ACUUAAAUGGCUGCC
seq5 CAUGCAGUGCCGUCG
//
name                 %id     %match     alen    avg_indel_num    avg_indel_len    max_indel_len  ancestral_len      avd_seq_len
(null)                44%    100%        15     0.0 +/- 0.0     0.0 +/- 0.0       0             0                15.0 +/- 0.0 
# STOCKHOLM 1.0

seq1   CUAGCUCGCGCAGUA
seq2   CAUAAAGUUCCUGUA
seq3   CACACGUGUACUGUA
seq4   CGGUUCAAAUCCGUA
seq5   CCUUGACCGGCGGUA
node_0 CGUGUACACGCAGUA
node_1 CAUGCACGCGCAGUA
node_2 CAUACAUGUCCUGUA
node_3 CGUUUACAAGCGGUA
//
fitch sc 29
# STOCKHOLM 1.0

seq1   CGGACUACGGUCACU
seq2   CACACUUUUGGAAUA
seq3   AACGCUCUGGUCAUA
seq4   CGGAACUUCUUAACG
seq5   CGGCAGGUGCUCACU
node_0 CGGACAUUAGUCACG
node_1 CGGACAUCGGUCACA
node_2 CACACUUUGGUCAUA
node_3 CGGAAGUUAGUCACU
//
# STOCKHOLM 1.0

seq1 CGGACUACGGUCACU
seq2 CACACUUUUGGAAUA
seq3 AACGCUCUGGUCAUA
seq4 CGGAACUUCUUAACG
seq5 CGGCAGGUGCUCACU
//
name                 %id     %match     alen    avg_indel_num    avg_indel_len    max_indel_len  ancestral_len      avd_seq_len
(null)                42%    100%        15     0.0 +/- 0.0     0.0 +/- 0.0       0             0                15.0 +/- 0.0 
# STOCKHOLM 1.0

seq1   CUAGCUCGCGCAGUA
seq2   CAUAAAGUUCCUGUA
seq3   CACACGUGUACUGUA
seq4   CGGUUCAAAUCCGUA
seq5   CCUUGACCGGCGGUA
node_0 CUUAGACCGGCCGUA
node_1 CUUACACGCGCAGUA
node_2 CAUACAUGUACUGUA
node_3 CCUUGACCGGCCGUA
//
fitch sc 29
# STOCKHOLM 1.0

seq1   CGCAGCUCAGAUGCU
seq2   CUUUGCCAAAAGAUU
seq3   CGUUGCACGAAUACU
seq4   CUGCACAUAGUUCAG
seq5   CGGAGCAGCGUUCCU
node_0 CGGAGCAGUCAUCCU
node_1 CGCAGCACUAAUGCU
node_2 CGUUGCACAAAUAUU
node_3 CGGAGCAGCCUUCCU
//
# STOCKHOLM 1.0

seq1 CGCAGCUCAGAUGCU
seq2 CUUUGCCAAAAGAUU
seq3 CGUUGCACGAAUACU
seq4 CUGCACAUAGUUCAG
seq5 CGGAGCAGCGUUCCU
//
name                 %id     %match     alen    avg_indel_num    avg_indel_len    max_indel_len  ancestral_len      avd_seq_len
(null)                44%    100%        15     0.0 +/- 0.0     0.0 +/- 0.0       0             0                15.0 +/- 0.0 
# STOCKHOLM 1.0

seq1   CUAGCUCGCGCAGUA
seq2   CAUAAAGUUCCUGUA
seq3   CACACGUGUACUGUA
seq4   CGGUUCAAAUCCGUA
seq5   CCUUGACCGGCGGUA
node_0 CCUUUACCCGCAGUA
node_1 CUUGCACGCGCAGUA
node_2 CAUACAUGUACUGUA
node_3 CCUUUACCGGCCGUA
//
fitch sc 29
# STOCKHOLM 1.0

seq1   UCACGACCGCGUGAU
seq2   UUAGUACACCAAGUU
seq3   UUACGACCACAGGUU
seq4   UGCGUAGCUCAAACU
seq5   UUGCGCGCGCCAGAU
node_0 UUCCGACCUCCAGAU
node_1 UCUCGACCGCGAGAU
node_2 UUAUGACCACAAGUU
node_3 UUCCGCGCUCCAGAU
//
# STOCKHOLM 1.0

seq1 UCACGACCGCGUGAU
seq2 UUAGUACACCAAGUU
seq3 UUACGACCACAGGUU
seq4 UGCGUAGCUCAAACU
seq5 UUGCGCGCGCCAGAU
//
name                 %id     %match     alen    avg_indel_num    avg_indel_len    max_indel_len  ancestral_len      avd_seq_len
(null)                50%    100%        15     0.0 +/- 0.0     0.0 +/- 0.0       0             0                15.0 +/- 0.0 
# STOCKHOLM 1.0

seq1   CUAGCUCGCGCAGUA
seq2   CAUAAAGUUCCUGUA
seq3   CACACGUGUACUGUA
seq4   CGGUUCAAAUCCGUA
seq5   CCUUGACCGGCGGUA
node_0 CAUGGACAUGCAGUA
node_1 CAUGCACGUGCAGUA
node_2 CAUACAGGUACUGUA
node_3 CGUUGACAGGCCGUA
//
fitch sc 29
# STOCKHOLM 1.0

seq1   UGACCGGCUGAUCCA
seq2   AGUCAAUUACUUGCA
seq3   AGUCCGUCAAUUGCA
seq4   AUAGCUAUACGGCCU
seq5   CUCGCCGUAAGUGCG
node_0 AGAGCGGUAAUUCCA
node_1 AGACCGGUAGUUCCA
node_2 AGUCCAGUAAUUGCA
node_3 CUAGCGGUAAGUCCG
//
# STOCKHOLM 1.0

seq1 UGACCGGCUGAUCCA
seq2 AGUCAAUUACUUGCA
seq3 AGUCCGUCAAUUGCA
seq4 AUAGCUAUACGGCCU
seq5 CUCGCCGUAAGUGCG
//
name                 %id     %match     alen    avg_indel_num    avg_indel_len    max_indel_len  ancestral_len      avd_seq_len
(null)                39%    100%        15     0.0 +/- 0.0     0.0 +/- 0.0       0             0                15.0 +/- 0.0 
# STOCKHOLM 1.0

seq1   CUAGCUCGCGCAGUA
seq2   CAUAAAGUUCCUGUA
seq3   CACACGUGUACUGUA
seq4   CGGUUCAAAUCCGUA
seq5   CCUUGACCGGCGGUA
node_0 CUUGCACGUGCUGUA
node_1 CUUGCACGUGCUGUA
node_2 CAUACAUGUACUGUA
node_3 CCUUGACAAGCCGUA
//
fitch sc 29
# STOCKHOLM 1.0

seq1   GGCCAGUACUCUAGC
seq2   AGCCAUUUAAUGCAU
seq3   AGCCAGUUCAUCAGU
seq4   UGUCCACGCAGUAUA
seq5   UGGCGACUCACUCGG
node_0 GGCCAGUUCAUUUGC
node_1 GGCCAGUUCAUUUGC
node_2 AGCCAGUUCAUUAAU
node_3 UGGCAACUCACUAGC
//
# STOCKHOLM 1.0

seq1 GGCCAGUACUCUAGC
seq2 AGCCAUUUAAUGCAU
seq3 AGCCAGUUCAUCAGU
seq4 UGUCCACGCAGUAUA
seq5 UGGCGACUCACUCGG
//
name                 %id     %match     alen    avg_indel_num    avg_indel_len    max_indel_len  ancestral_len      avd_seq_len
(null)                41%    100%        15     0.0 +/- 0.0     0.0 +/- 0.0       0             0                15.0 +/- 0.0 
# STOCKHOLM 1.0

seq1   CUAGCUCGCGCAGUA
seq2   CAUAAAGUUCCUGUA
seq3   CACACGUGUACUGUA
seq4   CGGUUCAAAUCCGUA
seq5   CCUUGACCGGCGGUA
node_0 CUUGGACGUGCUGUA
node_1 CUUGCACGUGCUGUA
node_2 CAUACAUGUCCUGUA
node_3 CGUUGACCAGCGGUA
//
fitch sc 29
# STOCKHOLM 1.0

seq1   UAACGCGUCCUGAGC
seq2   UGUCCAUAUCAAAGU
seq3   UUCCCAGAUCAGAGU
seq4   UGCACCUGUACUAGA
seq5   UCGCCCGUGCAUAGG
node_0 UUUCGCGUGCAGAGU
node_1 UUUCGCGUCCAGAGU
node_2 UUUCCCGAUCAAAGU
node_3 UGGCCCGUGCAUAGA
//
# STOCKHOLM 1.0

seq1 UAACGCGUCCUGAGC
seq2 UGUCCAUAUCAAAGU
seq3 UUCCCAGAUCAGAGU
seq4 UGCACCUGUACUAGA
seq5 UCGCCCGUGCAUAGG
//
name                 %id     %match     alen    avg_indel_num    avg_indel_len    max_indel_len  ancestral_len      avd_seq_len
(null)                46%    100%        15     0.0 +/- 0.0     0.0 +/- 0.0       0             0                15.0 +/- 0.0 
# STOCKHOLM 1.0

seq1   CUAGCUCGCGCAGUA
seq2   CAUAAAGUUCCUGUA
seq3   CACACGUGUACUGUA
seq4   CGGUUCAAAUCCGUA
seq5   CCUUGACCGGCGGUA
node_0 CCUUGACGGGCGGUA
node_1 CAUGCACGUGCUGUA
node_2 CAUACAUGUCCUGUA
node_3 CCUUGACCGGCGGUA
//
fitch sc 29
# STOCKHOLM 1.0

seq1   AGCGUGUCAACCUGC
seq2   AUCAAGAGUUCAUCU
seq3   AGAAAGGUCUCCUCU
seq4   AUGACGACUCUAUGC
seq5   AGCGAUCCUGGCUGC
node_0 AGCGAUCGUGGCUGC
node_1 AGCGAGAUUUCCUGC
node_2 AGCAAGAUUUCCUCU
node_3 AGCGAUCCUGGCUGC
//
# STOCKHOLM 1.0

seq1 AGCGUGUCAACCUGC
seq2 AUCAAGAGUUCAUCU
seq3 AGAAAGGUCUCCUCU
seq4 AUGACGACUCUAUGC
seq5 AGCGAUCCUGGCUGC
//
name                 %id     %match     alen    avg_indel_num    avg_indel_len    max_indel_len  ancestral_len      avd_seq_len
(null)                42%    100%        15     0.0 +/- 0.0     0.0 +/- 0.0       0             0                15.0 +/- 0.0 
# STOCKHOLM 1.0

seq1   CUAGCUCGCGCAGUA
seq2   CAUAAAGUUCCUGUA
seq3   CACACGUGUACUGUA
seq4   CGGUUCAAAUCCGUA
seq5   CCUUGACCGGCGGUA
node_0 CUUGCACACGCAGUA
node_1 CUUGCACGCGCAGUA
node_2 CAUACAUGUACUGUA
node_3 CCUUGACAGGCGGUA
//
fitch sc 29
# STOCKHOLM 1.0

seq1   AGCUCUGGGUACACC
seq2   GUCUUAAGAACAUCU
seq3   UGCUCAGGAAACUCU
seq4   AAAGCCUCUACUUGG
seq5   AGCUCCUGGCAGUGC
node_0 AGCUCUGAGAACUCC
node_1 AGCUCUGGGAACUCC
node_2 UGCUUAAGAAACUCU
node_3 AGCUCCUGGAAGUGC
//
# STOCKHOLM 1.0

seq1 AGCUCUGGGUACACC
seq2 GUCUUAAGAACAUCU
seq3 UGCUCAGGAAACUCU
seq4 AAAGCCUCUACUUGG
seq5 AGCUCCUGGCAGUGC
//
name                 %id     %match     alen    avg_indel_num    avg_indel_len    max_indel_len  ancestral_len      avd_seq_len
(null)                37%    100%        15     0.0 +/- 0.0     0.0 +/- 0.0       0             0                15.0 +/- 0.0 
# STOCKHOLM 1.0

seq1   CUAGCUCGCGCAGUA
seq2   CAUAAAGUUCCUGUA
seq3   CACACGUGUACUGUA
seq4   CGGUUCAAAUCCGUA
seq5   CCUUGACCGGCGGUA
node_0 CCUUCACGAGCGGUA
node_1 CAUGCACGCGCAGUA
node_2 CAUACAGGUACUGUA
node_3 CCUUGACCAGCGGUA
//
fitch sc 29
# STOCKHOLM 1.0

seq1   AGGUCUGUCCCACAG
seq2   AGGUCCAUUCUAAUA
seq3   AGGUCAGUUCCACUA
seq4   AACGCGUACACUGUU
seq5   GCGUCGUAACCGCUG
node_0 AGGUCGUAACCCCUG
node_1 AGGUCAGACCCACUG
node_2 AGGUCAAUGCUACUA
node_3 ACGUCGUAACCGCUG
//
# STOCKHOLM 1.0

seq1 AGGUCUGUCCCACAG
seq2 AGGUCCAUUCUAAUA
seq3 AGGUCAGUUCCACUA
seq4 AACGCGUACACUGUU
seq5 GCGUCGUAACCGCUG
//
name                 %id     %match     alen    avg_indel_num    avg_indel_len    max_indel_len  ancestral_len      avd_seq_len
(null)                44%    100%        15     0.0 +/- 0.0     0.0 +/- 0.0       0             0                15.0 +/- 0.0 
# STOCKHOLM 1.0

seq1   CUAGCUCGCGCAGUA
seq2   CAUAAAGUUCCUGUA
seq3   CACACGUGUACUGUA
seq4   CGGUUCAAAUCCGUA
seq5   CCUUGACCGGCGGUA
node_0 CGUGGACAUGCAGUA
node_1 CAUGCACGUGCAGUA
node_2 CAUACAGGUACUGUA
node_3 CGUUGACAGGCGGUA
//
fitch sc 29
# STOCKHOLM 1.0

seq1   CUGGAGCCUCGUAAC
seq2   CUGAUAUAUUGACAC
seq3   CUGAUAUCCGUAAGC
seq4   CUAGGGUCACUUACA
seq5   CUAGUGUGGCCGACC
node_0 CGAGUGUGUCGAAAC
node_1 CAGGUGUCUCGAAAC
node_2 CUGAUAUCUGGAAAC
node_3 CUAGUGUGGCGGAAC
//
# STOCKHOLM 1.0

seq1 CUGGAGCCUCGUAAC
seq2 CUGAUAUAUUGACAC
seq3 CUGAUAUCCGUAAGC
seq4 CUAGGGUCACUUACA
seq5 CUAGUGUGGCCGACC
//
name                 %id     %match     alen    avg_indel_num    avg_indel_len    max_indel_len  ancestral_len      avd_seq_len
(null)                44%    100%        15     0.0 +/- 0.0     0.0 +/- 0.0       0             0                15.0 +/- 0.0 
# STOCKHOLM 1.0

seq1   CUAGCUCGCGCAGUA
seq2   CAUAAAGUUCCUGUA
seq3   CACACGUGUACUGUA
seq4   CGGUUCAAAUCCGUA
seq5   CCUUGACCGGCGGUA
node_0 CAUGCACCCGCUGUA
node_1 CAUGCACGCGCUGUA
node_2 CAUACAUGUCCUGUA
node_3 CCUUUACCAGCCGUA
//
fitch sc 29
# STOCKHOLM 1.0

seq1   CCAGGUAUAGCGCCU
seq2   UUUAGAGAAACUCCU
seq3   UUUCGAUAGACGACC
seq4   CCUGUACAAGCUAUG
seq5   GGUGGACACCCUCGU
node_0 CCUGGAUAACCGCCU
node_1 CCUGGAUAAGCGCCU
node_2 UUUCGAUAAACGCCU
node_3 CAUGGACACCCUCUU
//
# STOCKHOLM 1.0

seq1 CCAGGUAUAGCGCCU
seq2 UUUAGAGAAACUCCU
seq3 UUUCGAUAGACGACC
seq4 CCUGUACAAGCUAUG
seq5 GGUGGACACCCUCGU
//
name                 %id     %match     alen    avg_indel_num    avg_indel_len    max_indel_len  ancestral_len      avd_seq_len
(null)                41%    100%        15     0.0 +/- 0.0     0.0 +/- 0.0       0             0                15.0 +/- 0.0 
# STOCKHOLM 1.0

seq1   CUAGCUCGCGCAGUA
seq2   CAUAAAGUUCCUGUA
seq3   CACACGUGUACUGUA
seq4   CGGUUCAAAUCCGUA
seq5   CCUUGACCGGCGGUA
node_0 CUUACACGGGCCGUA
node_1 CUUACACGUGCAGUA
node_2 CAUACAGGUACUGUA
node_3 CCUUGACAGGCCGUA
//
fitch sc 29
# STOCKHOLM 1.0

seq1   UCGCCGGACACUUAG
seq2   UCUAGAACUUCAAUG
seq3   UCUCGAAAUUCAGCG
seq4   ACACGUAUAGUUCCG
seq5   CCACGGCUGUGUACG
node_0 UCGCCGAAGUCUACG
node_1 UCGCCGAAUUCUAAG
node_2 UCGCGAAAUUCAAUG
node_3 CCACCGAUGUGUACG
//
# STOCKHOLM 1.0

seq1 UCGCCGGACACUUAG
seq2 UCUAGAACUUCAAUG
seq3 UCUCGAAAUUCAGCG
seq4 ACACGUAUAGUUCCG
seq5 CCACGGCUGUGUACG
//
name                 %id     %match     alen    avg_indel_num    avg_indel_len    max_indel_len  ancestral_len      avd_seq_len
(null)                39%    100%        15     0.0 +/- 0.0     0.0 +/- 0.0       0             0                15.0 +/- 0.0 
# STOCKHOLM 1.0

seq1   CUAGCUCGCGCAGUA
seq2   CAUAAAGUUCCUGUA
seq3   CACACGUGUACUGUA
seq4   CGGUUCAAAUCCGUA
seq5   CCUUGACCGGCGGUA
node_0 CGUGCACCCGCGGUA
node_1 CAUGCACGCGCAGUA
node_2 CAUACAGGUACUGUA
node_3 CGUUUACCGGCGGUA
//
fitch sc 29
# STOCKHOLM 1.0

seq1   GUAGCACCCCGUGAU
seq2   GAAACCUCAUAUGUU
seq3   GAAACAUCCGGUUCU
seq4   UGAAAUGACUCCCGU
seq5   GGAGCUGCCUCACUG
node_0 GGAGCGCCCCGACUU
node_1 GAAGCACCCCGAGUU
node_2 GAAACAUCCGAUGUU
node_3 GGAGCUGCCUGACUU
//
# STOCKHOLM 1.0

seq1 GUAGCACCCCGUGAU
seq2 GAAACCUCAUAUGUU
seq3 GAAACAUCCGGUUCU
seq4 UGAAAUGACUCCCGU
seq5 GGAGCUGCCUCACUG
//
name                 %id     %match     alen    avg_indel_num    avg_indel_len    max_indel_len  ancestral_len      avd_seq_len
(null)                41%    100%        15     0.0 +/- 0.0     0.0 +/- 0.0       0             0                15.0 +/- 0.0 
# STOCKHOLM 1.0

seq1   CUAGCUCGCGCAGUA
seq2   CAUAAAGUUCCUGUA
seq3   CACACGUGUACUGUA
seq4   CGGUUCAAAUCCGUA
seq5   CCUUGACCGGCGGUA
node_0 CUUAUACCUGCGGUA
node_1 CUUACACGUGCUGUA
node_2 CAUACAUGUACUGUA
node_3 CGUUUACCGGCGGUA
//
fitch sc 29
# STOCKHOLM 1.0

seq1   CCUACGCGCGUUAAG
seq2   ACAGCAAGUUUUUAC
seq3   CCGUCAAGUGUUCAA
seq4   CUAGAUGCCAGAUCU
seq5   CUAUCUGGCCCGGAG
node_0 CUAUCAUGCCGUUAG
node_1 CCAUCAUGCGUUUAG
node_2 CCAUCAAGUGUUUAA
node_3 CUAUCUGGCCGGUAG
//
# STOCKHOLM 1.0

seq1 CCUACGCGCGUUAAG
seq2 ACAGCAAGUUUUUAC
seq3 CCGUCAAGUGUUCAA
seq4 CUAGAUGCCAGAUCU
seq5 CUAUCUGGCCCGGAG
//
name                 %id     %match     alen    avg_indel_num    avg_indel_len    max_indel_len  ancestral_len      avd_seq_len
(null)                33%    100%        15     0.0 +/- 0.0     0.0 +/- 0.0       0             0                15.0 +/- 0.0 
# STOCKHOLM 1.0

seq1   CUAGCUCGCGCAGUA
seq2   CAUAAAGUUCCUGUA
seq3   CACACGUGUACUGUA
seq4   CGGUUCAAAUCCGUA
seq5   CCUUGACCGGCGGUA
node_0 CAUAUACCAGCGGUA
node_1 CAUACACGCGCUGUA
node_2 CAUACAGGUCCUGUA
node_3 CGUUUACCAGCGGUA
//
fitch sc 29
# STOCKHOLM 1.0

seq1   CUACGCCAUUGGGCA
seq2   UAUCACUAAUAGGCU
seq3   UAUAACCAGUCGGCU
seq4   CCUAAAAGUUCGCUG
seq5   CAGCGCAGGUCCGUU
node_0 CAGCACAAAUCGGUU
node_1 CAUCACCAAUGGGCU
node_2 GAUCACUAAUCGGCU
node_3 CAGCACAGUUCGGUU
//
# STOCKHOLM 1.0

seq1 CUACGCCAUUGGGCA
seq2 UAUCACUAAUAGGCU
seq3 UAUAACCAGUCGGCU
seq4 CCUAAAAGUUCGCUG
seq5 CAGCGCAGGUCCGUU
//
name                 %id     %match     alen    avg_indel_num    avg_indel_len    max_indel_len  ancestral_len      avd_seq_len
(null)                43%    100%        15     0.0 +/- 0.0     0.0 +/- 0.0       0             0                15.0 +/- 0.0 
# STOCKHOLM 1.0

seq1   CUAGCUCGCGCAGUA
seq2   CAUAAAGUUCCUGUA
seq3   CACACGUGUACUGUA
seq4   CGGUUCAAAUCCGUA
seq5   CCUUGACCGGCGGUA
node_0 CUUAUACCCGCUGUA
node_1 CUUACACGCGCUGUA
node_2 CAUACAUGUCCUGUA
node_3 CGUUUACCAGCCGUA
//
fitch sc 29
# STOCKHOLM 1.0

seq1   CGCUGCGUUGAACCA
seq2   UUCACUAGAGUACAU
seq3   UGCAACGUAGUACCU
seq4   UUCAACCGUGGACAU
seq5   GGGCCCAGUCUGCAU
node_0 UGCUCCAUAGUACCU
node_1 CGCUGCAUAGUACCU
node_2 UGCACUAUAGUACCU
node_3 UGCCCCAGUGUACAU
//
# STOCKHOLM 1.0

seq1 CGCUGCGUUGAACCA
seq2 UUCACUAGAGUACAU
seq3 UGCAACGUAGUACCU
seq4 UUCAACCGUGGACAU
seq5 GGGCCCAGUCUGCAU
//
name                 %id     %match     alen    avg_indel_num    avg_indel_len    max_indel_len  ancestral_len      avd_seq_len
(null)                46%    100%        15     0.0 +/- 0.0     0.0 +/- 0.0       0             0                15.0 +/- 0.0 
# STOCKHOLM 1.0

seq1   CUAGCUCGCGCAGUA
seq2   CAUAAAGUUCCUGUA
seq3   CACACGUGUACUGUA
seq4   CGGUUCAAAUCCGUA
seq5   CCUUGACCGGCGGUA
node_0 CUUUGACGGGCUGUA
node_1 CUUGCACGUGCUGUA
node_2 CAUACAGGUACUGUA
node_3 CCUUGACAGGCGGUA
//
fitch sc 29
# STOCKHOLM 1.0

seq1   AUCAGGUCGCUCCGA
seq2   CUCAAGAUACUAGUU
seq3   AUCAGGACACUCUGU
seq4   AACUUCAUAGGCCUG
seq5   CCCGUGAUGCGACGU
node_0 AUCGUGAUGCUGCGU
node_1 AUCUGGAUGCUCCGU
node_2 AUCAAGAUACUCGGU
node_3 ACCGUGAUGCGACGU
//
# STOCKHOLM 1.0

seq1 AUCAGGUCGCUCCGA
seq2 CUCAAGAUACUAGUU
seq3 AUCAGGACACUCUGU
seq4 AACUUCAUAGGCCUG
seq5 CCCGUGAUGCGACGU
//
name                 %id     %match     alen    avg_indel_num    avg_indel_len    max_indel_len  ancestral_len      avd_seq_len
(null)                44%    100%        15     0.0 +/- 0.0     0.0 +/- 0.0       0             0                15.0 +/- 0.0 
# STOCKHOLM 1.0

seq1   CUAGCUCGCGCAGUA
seq2   CAUAAAGUUCCUGUA
seq3   CACACGUGUACUGUA
seq4   CGGUUCAAAUCCGUA
seq5   CCUUGACCGGCGGUA
node_0 CGUGUACACGCUGUA
node_1 CUUGCACGCGCUGUA
node_2 CAUACAUGUACUGUA
node_3 CGUUUACAGGCCGUA
//
fitch sc 29
# STOCKHOLM 1.0

seq1   AACCGCGUUGCGUCA
seq2   UACAUGAAUCCGAUU
seq3   UACCGUAGCACGAUU
seq4   GCCCAAGAUUUUACG
seq5   GCCGAGCAUUGGCCU
node_0 GACCACGAUGUGUCU
node_1 UACCGCGAUGCGUCU
node_2 UACCGUAAUACGAUU
node_3 GACCAGGAUUUGCCU
//
# STOCKHOLM 1.0

seq1 AACCGCGUUGCGUCA
seq2 UACAUGAAUCCGAUU
seq3 UACCGUAGCACGAUU
seq4 GCCCAAGAUUUUACG
seq5 GCCGAGCAUUGGCCU
//
name                 %id     %match     alen    avg_indel_num    avg_indel_len    max_indel_len  ancestral_len      avd_seq_len
(null)                35%    100%        15     0.0 +/- 0.0     0.0 +/- 0.0       0             0                15.0 +/- 0.0 
# STOCKHOLM 1.0

seq1   CUAGCUCGCGCAGUA
seq2   CAUAAAGUUCCUGUA
seq3   CACACGUGUACUGUA
seq4   CGGUUCAAAUCCGUA
seq5   CCUUGACCGGCGGUA
node_0 CAUUGACAGGCAGUA
node_1 CAUGCACGUGCAGUA
node_2 CAUACAGGUCCUGUA
node_3 CCUUGACAGGCCGUA
//
fitch sc 29
# STOCKHOLM 1.0

seq1   CCGCAGUACAUGGUC
seq2   AUCCUUUACAAAGUG
seq3   CCCAUUUACGAAGUG
seq4   GGGCUAUCUCCAUAA
seq5   CUGCGCUGGCAGUAC
node_0 CUGCGAUAGAAGUAC
node_1 CUGCUGUACAAGGAC
node_2 CUCCUGUACAAAGUG
node_3 CUGCGAUCGCAGUAC
//
# STOCKHOLM 1.0

seq1 CCGCAGUACAUGGUC
seq2 AUCCUUUACAAAGUG
seq3 CCCAUUUACGAAGUG
seq4 GGGCUAUCUCCAUAA
seq5 CUGCGCUGGCAGUAC
//
name                 %id     %match     alen    avg_indel_num    avg_indel_len    max_indel_len  ancestral_len      avd_seq_len
(null)                36%    100%        15     0.0 +/- 0.0     0.0 +/- 0.0       0             0                15.0 +/- 0.0 
# STOCKHOLM 1.0

seq1   CUAGCUCGCGCAGUA
seq2   CAUAAAGUUCCUGUA
seq3   CACACGUGUACUGUA
seq4   CGGUUCAAAUCCGUA
seq5   CCUUGACCGGCGGUA
node_0 CUUGUACCUGCCGUA
node_1 CUUGCACGUGCAGUA
node_2 CAUACAGGUACUGUA
node_3 CCUUUACCAGCCGUA
//
fitch sc 29
# STOCKHOLM 1.0

seq1   CUAAUGCGAUGCGCC
seq2   GUCAAUAGUUACACU
seq3   GCGAAGCUUUACACU
seq4   CUCCCGGAAAUGUAU
seq5   CGGCCGCCAAGUUGU
node_0 CUAUCGCCAUGUGCU
node_1 CUAUAGCGAUGCGCU
node_2 GUAAAGCGUUACACU
node_3 CUACCGCCAAGUUCU
//
# STOCKHOLM 1.0

seq1 CUAAUGCGAUGCGCC
seq2 GUCAAUAGUUACACU
seq3 GCGAAGCUUUACACU
seq4 CUCCCGGAAAUGUAU
seq5 CGGCCGCCAAGUUGU
//
name                 %id     %match     alen    avg_indel_num    avg_indel_len    max_indel_len  ancestral_len      avd_seq_len
(null)                33%    100%        15     0.0 +/- 0.0     0.0 +/- 0.0       0             0                15.0 +/- 0.0 
# STOCKHOLM 1.0

seq1   CUAGCUCGCGCAGUA
seq2   CAUAAAGUUCCUGUA
seq3   CACACGUGUACUGUA
seq4   CGGUUCAAAUCCGUA
seq5   CCUUGACCGGCGGUA
node_0 CUUAGACGAGCUGUA
node_1 CUUACACGUGCUGUA
node_2 CAUACAGGUCCUGUA
node_3 CCUUGACCAGCGGUA
//
fitch sc 29
# STOCKHOLM 1.0

seq1   CCACCAGCUAUGGUG
seq2   UUACCUGCAUAGAUA
seq3   GUACCUUCGUAGACA
seq4   GGCCAUGUUAAUCCA
seq5   CUACCUGGUCAGCGG
node_0 CUACCAGGUUAGGUA
node_1 CUACCUGCUUAGGUA
node_2 GUACCUGCAUAGCUA
node_3 CUACCUGGUCAGCGA
//
# STOCKHOLM 1.0

seq1 CCACCAGCUAUGGUG
seq2 UUACCUGCAUAGAUA
seq3 GUACCUUCGUAGACA
seq4 GGCCAUGUUAAUCCA
seq5 CUACCUGGUCAGCGG
//
name                 %id     %match     alen    avg_indel_num    avg_indel_len    max_indel_len  ancestral_len      avd_seq_len
(null)                45%    100%        15     0.0 +/- 0.0     0.0 +/- 0.0       0             0                15.0 +/- 0.0 
# STOCKHOLM 1.0

seq1   CUAGCUCGCGCAGUA
seq2   CAUAAAGUUCCUGUA
seq3   CACACGUGUACUGUA
seq4   CGGUUCAAAUCCGUA
seq5   CCUUGACCGGCGGUA
node_0 CGUGUACCAGCCGUA
node_1 CUUGCACGUGCAGUA
node_2 CAUACAUGUCCUGUA
node_3 CGUUUACCAGCCGUA
//
fitch sc 29
# STOCKHOLM 1.0

seq1   AGGAAUCGCUCGCCU
seq2   ACUAUUGGUAAACCU
seq3   ACGGUUCGUACACAU
seq4   AUUCCGAAGAUGCCU
seq5   AUGGCCGCUAUGCCG
node_0 AGGACGCCUAUGCCU
node_1 AGGUAUCGUACGCCU
node_2 ACGAUUUGUACACCU
node_3 AUGACGCCUAUGCCU
//
# STOCKHOLM 1.0

seq1 AGGAAUCGCUCGCCU
seq2 ACUAUUGGUAAACCU
seq3 ACGGUUCGUACACAU
seq4 AUUCCGAAGAUGCCU
seq5 AUGGCCGCUAUGCCG
//
name                 %id     %match     alen    avg_indel_num    avg_indel_len    max_indel_len  ancestral_len      avd_seq_len
(null)                43%    100%        15     0.0 +/- 0.0     0.0 +/- 0.0       0             0                15.0 +/- 0.0 
# STOCKHOLM 1.0

seq1   CUAGCUCGCGCAGUA
seq2   CAUAAAGUUCCUGUA
seq3   CACACGUGUACUGUA
seq4   CGGUUCAAAUCCGUA
seq5   CCUUGACCGGCGGUA
node_0 CCUGCACGGGCAGUA
node_1 CUUGCACGUGCAGUA
node_2 CAUACAGGUACUGUA
node_3 CCUUUACCGGCGGUA
//
fitch sc 29
# STOCKHOLM 1.0

seq1   CACGCGCUCAAUGUG
seq2   AUCACUGAUUAUACG
seq3   CUCACGUAUUACAGG
seq4   GACCUUCAGUAUGCA
seq5   CGCGUUCCUGAGGAC
node_0 CACGCGCCUUAGGAG
node_1 CACGCGCUUUAUGAG
node_2 CUCACGGAUUAUAAG
node_3 CGCGUUCCUUAGGAC
//
# STOCKHOLM 1.0

seq1 CACGCGCUCAAUGUG
seq2 AUCACUGAUUAUACG
seq3 CUCACGUAUUACAGG
seq4 GACCUUCAGUAUGCA
seq5 CGCGUUCCUGAGGAC
//
name                 %id     %match     alen    avg_indel_num    avg_indel_len    max_indel_len  ancestral_len      avd_seq_len
(null)                39%    100%        15     0.0 +/- 0.0     0.0 +/- 0.0       0             0                15.0 +/- 0.0 
# STOCKHOLM 1.0

seq1   CUAGCUCGCGCAGUA
seq2   CAUAAAGUUCCUGUA
seq3   CACACGUGUACUGUA
seq4   CGGUUCAAAUCCGUA
seq5   CCUUGACCGGCGGUA
node_0 CGUUGACAAGCAGUA
node_1 CAUACACGUGCAGUA
node_2 CAUACAUGUCCUGUA
node_3 CGUUGACAAGCGGUA
//
fitch sc 29
# STOCKHOLM 1.0

seq1   AAGACUCGCUCGUCG
seq2   UACUCUCGUAGAAAU
seq3   CACUCUAGUGUAACG
seq4   AUCUCUCGUGCAAAG
seq5   GCCUCUGGGUCAACG
node_0 AGAUCUGGAUCAACG
node_1 AAGUCUCGUACAACG
node_2 UACUCUCGUAUAACG
node_3 AGAUCUGGGUCAACG
//
# STOCKHOLM 1.0

seq1 AAGACUCGCUCGUCG
seq2 UACUCUCGUAGAAAU
seq3 CACUCUAGUGUAACG
seq4 AUCUCUCGUGCAAAG
seq5 GCCUCUGGGUCAACG
//
name                 %id     %match     alen    avg_indel_num    avg_indel_len    max_indel_len  ancestral_len      avd_seq_len
(null)                53%    100%        15     0.0 +/- 0.0     0.0 +/- 0.0       0             0                15.0 +/- 0.0 
# STOCKHOLM 1.0

seq1   CUAGCUCGCGCAGUA
seq2   CAUAAAGUUCCUGUA
seq3   CACACGUGUACUGUA
seq4   CGGUUCAAAUCCGUA
seq5   CCUUGACCGGCGGUA
node_0 CAUACACCUGCAGUA
node_1 CAUACACGUGCAGUA
node_2 CAUACAGGUACUGUA
node_3 CGUUGACCGGCGGUA
//
fitch sc 29
# STOCKHOLM 1.0

seq1   CCGGUUAUCACCGGA
seq2   UAUGUAAACCGCUAU
seq3   UCUGUAAACAGCUGC
seq4   GCCAGUAUCGAACUU
seq5   UCCGCGAUGGCCAGU
node_0 UCCGUAAACACCAGU
node_1 UCGGUAAACACCAGU
node_2 UCGGUAAACAGCUAU
node_3 UCCGGGAUGGCCAGU
//
# STOCKHOLM 1.0

seq1 CCGGUUAUCACCGGA
seq2 UAUGUAAACCGCUAU
seq3 UCUGUAAACAGCUGC
seq4 GCCAGUAUCGAACUU
seq5 UCCGCGAUGGCCAGU
//
name                 %id     %match     alen    avg_indel_num    avg_indel_len    max_indel_len  ancestral_len      avd_seq_len
(null)                39%    100%        15     0.0 +/- 0.0     0.0 +/- 0.0       0             0                15.0 +/- 0.0 
# STOCKHOLM 1.0

seq1   CUAGCUCGCGCAGUA
seq2   CAUAAAGUUCCUGUA
seq3   CACACGUGUACUGUA
seq4   CGGUUCAAAUCCGUA
seq5   CCUUGACCGGCGGUA
node_0 CAUGGACCAGCUGUA
node_1 CAUGCACGUGCUGUA
node_2 CAUACAUGUCCUGUA
node_3 CCUUGACCAGCGGUA
//
fitch sc 29
# STOCKHOLM 1.0

seq1   AACUGAGCUUCGCCG
seq2   AUUUCUACAAGUACG
seq3   AUUUCUACAGCGCAG
seq4   ACGUCUUAAGCGCAU
seq5   GGUUCUGCACAGCCG
node_0 AUGUCUGCAAAGCCG
node_1 AUCUGUGCAAUGCCG
node_2 AUUUCUACAAUGCCG
node_3 AGUUCUGCACAGCCG
//
# STOCKHOLM 1.0

seq1 AACUGAGCUUCGCCG
seq2 AUUUCUACAAGUACG
seq3 AUUUCUACAGCGCAG
seq4 ACGUCUUAAGCGCAU
seq5 GGUUCUGCACAGCCG
//
name                 %id     %match     alen    avg_indel_num    avg_indel_len    max_indel_len  ancestral_len      avd_seq_len
(null)                48%    100%        15     0.0 +/- 0.0     0.0 +/- 0.0       0             0                15.0 +/- 0.0 
# STOCKHOLM 1.0

seq1   CUAGCUCGCGCAGUA
seq2   CAUAAAGUUCCUGUA
seq3   CACACGUGUACUGUA
seq4   CGGUUCAAAUCCGUA
seq5   CCUUGACCGGCGGUA
node_0 CCUGUACCAGCCGUA
node_1 CAUGCACGUGCAGUA
node_2 CAUACAUGUACUGUA
node_3 CCUUUACCAGCCGUA
//
fitch sc 29
# STOCKHOLM 1.0

seq1   GUUCCCAGGCAUGAC
seq2   UUACUAGAAUACGUC
seq3   GCACUCUAGUAAGUC
seq4   UGCCAUAUGACCAUG
seq5   UGCGGUAGGCCACUC
node_0 GUCCAUAGGCCACUC
node_1 GUACUCAGGCAAGUC
node_2 GUACUCUAAUAAGUC
node_3 UUCCAUAGGCCACUC
//
# STOCKHOLM 1.0

seq1 GUUCCCAGGCAUGAC
seq2 UUACUAGAAUACGUC
seq3 GCACUCUAGUAAGUC
seq4 UGCCAUAUGACCAUG
seq5 UGCGGUAGGCCACUC
//
name                 %id     %match     alen    avg_indel_num    avg_indel_len    max_indel_len  ancestral_len      avd_seq_len
(null)                34%    100%        15     0.0 +/- 0.0     0.0 +/- 0.0       0             0                15.0 +/- 0.0 
# STOCKHOLM 1.0

seq1   CUAGCUCGCGCAGUA
seq2   CAUAAAGUUCCUGUA
seq3   CACACGUGUACUGUA
seq4   CGGUUCAAAUCCGUA
seq5   CCUUGACCGGCGGUA
node_0 CGUACACAUGCCGUA
node_1 CUUACACGUGCUGUA
node_2 CAUACAUGUCCUGUA
node_3 CGUUUACAAGCCGUA
//
fitch sc 29
# STOCKHOLM 1.0

seq1   CCCCUGUCAAGGGAU
seq2   ACUUAGUCUGACUAA
seq3   CAUCAGUCUUACGAG
seq4   CCUACGUCUGAUGAA
seq5   GCUCACGCUGGUGCA
node_0 CCCCUGGCUUAAGAA
node_1 CCCUUGUCUUAGGAA
node_2 CCUUAGUCUUACGAA
node_3 CCUCAGGCUUAUGAA
//
# STOCKHOLM 1.0

seq1 CCCCUGUCAAGGGAU
seq2 ACUUAGUCUGACUAA
seq3 CAUCAGUCUUACGAG
seq4 CCUACGUCUGAUGAA
seq5 GCUCACGCUGGUGCA
//
name                 %id     %match     alen    avg_indel_num    avg_indel_len    max_indel_len  ancestral_len      avd_seq_len
(null)                49%    100%        15     0.0 +/- 0.0     0.0 +/- 0.0       0             0                15.0 +/- 0.0 
# STOCKHOLM 1.0

seq1   CUAGCUCGCGCAGUA
seq2   CAUAAAGUUCCUGUA
seq3   CACACGUGUACUGUA
seq4   CGGUUCAAAUCCGUA
seq5   CCUUGACCGGCGGUA
node_0 CGUUGACCCGCUGUA
node_1 CAUACACGCGCUGUA
node_2 CAUACAUGUACUGUA
node_3 CGUUGACCAGCGGUA
//
fitch sc 29
# STOCKHOLM 1.0

seq1   CGGCUGAGCAUCCAU
seq2   CUGACAUAGUACUAU
seq3   CGGCAAUAUUGCUAC
seq4   CGACAACUCUGGAUU
seq5   CCCCAGGGAUUGCGU
node_0 CGCCAAUGCUUGCGU
node_1 CGGCAAUGCUACCAU
node_2 CGGCAAUAUUACUAU
node_3 CGCCAAGGAUUGCGU
//
# STOCKHOLM 1.0

seq1 CGGCUGAGCAUCCAU
seq2 CUGACAUAGUACUAU
seq3 CGGCAAUAUUGCUAC
seq4 CGACAACUCUGGAUU
seq5 CCCCAGGGAUUGCGU
//
name                 %id     %match     alen    avg_indel_num    avg_indel_len    max_indel_len  ancestral_len      avd_seq_len
(null)                37%    100%        15     0.0 +/- 0.0     0.0 +/- 0.0       0             0                15.0 +/- 0.0 
# STOCKHOLM 1.0

seq1   CUAGCUCGCGCAGUA
seq2   CAUAAAGUUCCUGUA
seq3   CACACGUGUACUGUA
seq4   CGGUUCAAAUCCGUA
seq5   CCUUGACCGGCGGUA
node_0 CAUAGACAAGCGGUA
node_1 CAUACACGCGCAGUA
node_2 CAUACAUGUACUGUA
node_3 CCUUGACAAGCGGUA
//
fitch sc 29
# STOCKHOLM 1.0

seq1   GUCCUCCGUGAAGAC
seq2   GUCAAGUUCAAAUUC
seq3   GUCCAUUGAAGAUCC
seq4   CGUGACAUAUCCGUA
seq5   GUGCCCCGGUCAGUA
node_0 GUGCACCGAAAAGUA
node_1 GUCCACCGAGAAAUC
node_2 GUCCAUUGAAAAUUC
node_3 GUGCACCGAUCAGUA
//
# STOCKHOLM 1.0

seq1 GUCCUCCGUGAAGAC
seq2 GUCAAGUUCAAAUUC
seq3 GUCCAUUGAAGAUCC
seq4 CGUGACAUAUCCGUA
seq5 GUGCCCCGGUCAGUA
//
name                 %id     %match     alen    avg_indel_num    avg_indel_len    max_indel_len  ancestral_len      avd_seq_len
(null)                35%    100%        15     0.0 +/- 0.0     0.0 +/- 0.0       0             0                15.0 +/- 0.0 
# STOCKHOLM 1.0

seq1   CUAGCUCGCGCAGUA
seq2   CAUAAAGUUCCUGUA
seq3   CACACGUGUACUGUA
seq4   CGGUUCAAAUCCGUA
seq5   CCUUGACCGGCGGUA
node_0 CUUUGACACGCAGUA
node_1 CUUACACGCGCAGUA
node_2 CAUACAGGUCCUGUA
node_3 CGUUGACAGGCCGUA
//
fitch sc 29
# STOCKHOLM 1.0

seq1   CAUGCCCGCGUUAAG
seq2   CAAUUCGAAGAUUUC
seq3   AAAGUCGACUGUCUC
seq4   AAUGCCACUAUGCGU
seq5   CAUGCGGCGAUUCGC
node_0 CAUGCCGACAUUAUG
node_1 CAAGCCCACGUUAUG
node_2 CAAGUCGACGAUUUC
node_3 CAUGCCGAGAUUCGG
//
# STOCKHOLM 1.0

seq1 CAUGCCCGCGUUAAG
seq2 CAAUUCGAAGAUUUC
seq3 AAAGUCGACUGUCUC
seq4 AAUGCCACUAUGCGU
seq5 CAUGCGGCGAUUCGC
//
name                 %id     %match     alen    avg_indel_num    avg_indel_len    max_indel_len  ancestral_len      avd_seq_len
(null)                39%    100%        15     0.0 +/- 0.0     0.0 +/- 0.0       0             0                15.0 +/- 0.0 
# STOCKHOLM 1.0

seq1   CUAGCUCGCGCAGUA
seq2   CAUAAAGUUCCUGUA
seq3   CACACGUGUACUGUA
seq4   CGGUUCAAAUCCGUA
seq5   CCUUGACCGGCGGUA
node_0 CAUGGACCUGCUGUA
node_1 CAUGCACGUGCUGUA
node_2 CAUACAUGUCCUGUA
node_3 CCUUGACCGGCGGUA
//
fitch sc 29
# STOCKHOLM 1.0

seq1   AUCCUGGCGACCUGA
seq2   GUUUAUCCGAACAAU
seq3   UUCUGGCCGAACAAU
seq4   UUCGCUACGACAAGU
seq5   UGCUAUGGGCCCACG
node_0 UUCUAGGGGACCACU
node_1 UUCUAGGCGACCAGU
node_2 UUUUAGCCGACCAAU
node_3 UGCUAUGGGCCCACG
//
# STOCKHOLM 1.0

seq1 AUCCUGGCGACCUGA
seq2 GUUUAUCCGAACAAU
seq3 UUCUGGCCGAACAAU
seq4 UUCGCUACGACAAGU
seq5 UGCUAUGGGCCCACG
//
name                 %id     %match     alen    avg_indel_num    avg_indel_len    max_indel_len  ancestral_len      avd_seq_len
(null)                45%    100%        15     0.0 +/- 0.0     0.0 +/- 0.0       0             0                15.0 +/- 0.0 
# STOCKHOLM 1.0

seq1   CUAGCUCGCGCAGUA
seq2   CAUAAAGUUCCUGUA
seq3   CACACGUGUACUGUA
seq4   CGGUUCAAAUCCGUA
seq5   CCUUGACCGGCGGUA
node_0 CCUGCACGCGCUGUA
node_1 CUUGCACGCGCUGUA
node_2 CAUACAGGUACUGUA
node_3 CCUUGACCAGCCGUA
//
fitch sc 29
# STOCKHOLM 1.0

seq1   GACGUUCUCCGGACA
seq2   AUCGAAGUUCAUUAC
seq3   AUCUAGGUCCAGUCA
seq4   GGUCACCCGAUUUAA
seq5   GUGGACCGCCUGUCA
node_0 GUCGAUCCCCGGUCA
node_1 GUCGAUCUCCGGUCA
node_2 AUCGAAGUUCAGUCA
node_3 GUGCACCACCUGUCA
//
# STOCKHOLM 1.0

seq1 GACGUUCUCCGGACA
seq2 AUCGAAGUUCAUUAC
seq3 AUCUAGGUCCAGUCA
seq4 GGUCACCCGAUUUAA
seq5 GUGGACCGCCUGUCA
//
name                 %id     %match     alen    avg_indel_num    avg_indel_len    max_indel_len  ancestral_len      avd_seq_len
(null)                39%    100%        15     0.0 +/- 0.0     0.0 +/- 0.0       0             0                15.0 +/- 0.0 
# STOCKHOLM 1.0

seq1   CUAGCUCGCGCAGUA
seq2   CAUAAAGUUCCUGUA
seq3   CACACGUGUACUGUA
seq4   CGGUUCAAAUCCGUA
seq5   CCUUGACCGGCGGUA
node_0 CUUAGACGCGCCGUA
node_1 CUUACACGCGCUGUA
node_2 CAUACAUGUCCUGUA
node_3 CCUUGACCGGCCGUA
//
fitch sc 29
# STOCKHOLM 1.0

seq1   GUCAGGCCUCUCGAA
seq2   AAUUUGACUUACCGA
seq3   AACUGGCAUUACCUG
seq4   UCCGUAGAUCACUGA
seq5   UACCGCGGUGCCGUA
node_0 AACUGGCGUCCCGUA
node_1 AACUGGCCUCUCGUA
node_2 AAUUGGCCUUACCUA
node_3 UACCGCGGUCCCGUA
//
# STOCKHOLM 1.0

seq1 GUCAGGCCUCUCGAA
seq2 AAUUUGACUUACCGA
seq3 AACUGGCAUUACCUG
seq4 UCCGUAGAUCACUGA
seq5 UACCGCGGUGCCGUA
//
name                 %id     %match     alen    avg_indel_num    avg_indel_len    max_indel_len  ancestral_len      avd_seq_len
(null)                39%    100%        15     0.0 +/- 0.0     0.0 +/- 0.0       0             0                15.0 +/- 0.0 
# STOCKHOLM 1.0

seq1   CUAGCUCGCGCAGUA
seq2   CAUAAAGUUCCUGUA
seq3   CACACGUGUACUGUA
seq4   CGGUUCAAAUCCGUA
seq5   CCUUGACCGGCGGUA
node_0 CAUUCACCAGCAGUA
node_1 CAUACACGUGCAGUA
node_2 CAUACAGGUCCUGUA
node_3 CGUUGACCAGCCGUA
//
fitch sc 29
# STOCKHOLM 1.0

seq1   AUAGCUCCUCGGCAG
seq2   AAUACUCUAGUGCAU
seq3   GAUCAUCCAGUUCAG
seq4   GCGCCUGUCAAUAAU
seq5   UACCGUGUCCGGCAG
node_0 UAACCUCUACAGCAG
node_1 AAUGCUCUACAGCAG
node_2 AAUCCUCUAGUGCAG
node_3 UAGCCUGUCCAGCAG
//
# STOCKHOLM 1.0

seq1 AUAGCUCCUCGGCAG
seq2 AAUACUCUAGUGCAU
seq3 GAUCAUCCAGUUCAG
seq4 GCGCCUGUCAAUAAU
seq5 UACCGUGUCCGGCAG
//
name                 %id     %match     alen    avg_indel_num    avg_indel_len    max_indel_len  ancestral_len      avd_seq_len
(null)                40%    100%        15     0.0 +/- 0.0     0.0 +/- 0.0       0             0                15.0 +/- 0.0 
# STOCKHOLM 1.0

seq1   CUAGCUCGCGCAGUA
seq2   CAUAAAGUUCCUGUA
seq3   CACACGUGUACUGUA
seq4   CGGUUCAAAUCCGUA
seq5   CCUUGACCGGCGGUA
node_0 CUUUCACACGCAGUA
node_1 CUUGCACGCGCAGUA
node_2 CAUACAGGUACUGUA
node_3 CGUUGACAAGCGGUA
//
fitch sc 29
# STOCKHOLM 1.0

seq1   UGCUGCCUCAGCGAA
seq2   UGUAUGCUACACAUA
seq3   UGUAUGCCCAACGUA
seq4   GACCGGAUAUCCUAU
seq5   UACAGCGGCGGCUCU
node_0 UACAGCCUCAGCUAU
node_1 UGCAGCCUCAGCGAU
node_2 UGUAGGCUCAACAUA
node_3 UACAGGAGCGGCUAU
//
# STOCKHOLM 1.0

seq1 UGCUGCCUCAGCGAA
seq2 UGUAUGCUACACAUA
seq3 UGUAUGCCCAACGUA
seq4 GACCGGAUAUCCUAU
seq5 UACAGCGGCGGCUCU
//
name                 %id     %match     alen    avg_indel_num    avg_indel_len    max_indel_len  ancestral_len      avd_seq_len
(null)                37%    100%        15     0.0 +/- 0.0     0.0 +/- 0.0       0             0                15.0 +/- 0.0 
# STOCKHOLM 1.0

seq1   CUAGCUCGCGCAGUA
seq2   CAUAAAGUUCCUGUA
seq3   CACACGUGUACUGUA
seq4   CGGUUCAAAUCCGUA
seq5   CCUUGACCGGCGGUA
node_0 CUUGGACACGCAGUA
node_1 CUUGCACGCGCAGUA
node_2 CAUACAUGUCCUGUA
node_3 CCUUGACAGGCCGUA
//
fitch sc 29
# STOCKHOLM 1.0

seq1   AGUCUUGCAAGCCCG
seq2   UCACAUUGUAAUACG
seq3   UCACAUGCUAGUCAG
seq4   ACCCGUAGAAGUCUU
seq5   CACCUUGCCAGGGUG
node_0 UAACUUGCAAGCCGG
node_1 UGACUUGCAAGCCCG
node_2 UCACAUGUUAAUCCG
node_3 CACCUUGCAAGGCUG
//
# STOCKHOLM 1.0

seq1 AGUCUUGCAAGCCCG
seq2 UCACAUUGUAAUACG
seq3 UCACAUGCUAGUCAG
seq4 ACCCGUAGAAGUCUU
seq5 CACCUUGCCAGGGUG
//
name                 %id     %match     alen    avg_indel_num    avg_indel_len    max_indel_len  ancestral_len      avd_seq_len
(null)                45%    100%        15     0.0 +/- 0.0     0.0 +/- 0.0       0             0                15.0 +/- 0.0 
# STOCKHOLM 1.0

seq1   CUAGCUCGCGCAGUA
seq2   CAUAAAGUUCCUGUA
seq3   CACACGUGUACUGUA
seq4   CGGUUCAAAUCCGUA
seq5   CCUUGACCGGCGGUA
node_0 CCUGUACCUGCGGUA
node_1 CUUGCACGUGCUGUA
node_2 CAUACAUGUCCUGUA
node_3 CCUUUACCGGCGGUA
//
fitch sc 29
# STOCKHOLM 1.0

seq1   GCUUCAGCAUCAGCG
seq2   CCUAUAGGUUAAACU
seq3   CCUACGGUUUAAACG
seq4   GCUAACAGCCUUUGA
seq5   GCGACACUCGUUGCG
node_0 GCUACACUCUUGGCG
node_1 GCUACAGUUUCUGCG
node_2 CCUAUAGUUUCAACG
node_3 GCUACACUCGUUGCG
//
# STOCKHOLM 1.0

seq1 GCUUCAGCAUCAGCG
seq2 CCUAUAGGUUAAACU
seq3 CCUACGGUUUAAACG
seq4 GCUAACAGCCUUUGA
seq5 GCGACACUCGUUGCG
//
name                 %id     %match     alen    avg_indel_num    avg_indel_len    max_indel_len  ancestral_len      avd_seq_len
(null)                39%    100%        15     0.0 +/- 0.0     0.0 +/- 0.0       0             0                15.0 +/- 0.0 
# STOCKHOLM 1.0

seq1   CUAGCUCGCGCAGUA
seq2   CAUAAAGUUCCUGUA
seq3   CACACGUGUACUGUA
seq4   CGGUUCAAAUCCGUA
seq5   CCUUGACCGGCGGUA
node_0 CCUUCACAGGCAGUA
node_1 CAUACACGUGCAGUA
node_2 CAUACAUGUACUGUA
node_3 CCUUGACAGGCGGUA
//
fitch sc 29
# STOCKHOLM 1.0

seq1   AAUGCAUCUCGGCCG
seq2   CAUACUUUAGUGCAA
seq3   AGUACCUUAUGGCCA
seq4   UUGGCUAUCAACCAG
seq5   UGUCCUAGAGCGCCG
node_0 UAUCCUACAGAGCCG
node_1 AAUACUACAUGGCCG
node_2 AAUACUUUAUGGCCA
node_3 UGUCCUAGAGAGCCG
//
# STOCKHOLM 1.0

seq1 AAUGCAUCUCGGCCG
seq2 CAUACUUUAGUGCAA
seq3 AGUACCUUAUGGCCA
seq4 UUGGCUAUCAACCAG
seq5 UGUCCUAGAGCGCCG
//
name                 %id     %match     alen    avg_indel_num    avg_indel_len    max_indel_len  ancestral_len      avd_seq_len
(null)                41%    100%        15     0.0 +/- 0.0     0.0 +/- 0.0       0             0                15.0 +/- 0.0 
# STOCKHOLM 1.0

seq1   CUAGCUCGCGCAGUA
seq2   CAUAAAGUUCCUGUA
seq3   CACACGUGUACUGUA
seq4   CGGUUCAAAUCCGUA
seq5   CCUUGACCGGCGGUA
node_0 CCUUCACAAGCCGUA
node_1 CAUACACGCGCUGUA
node_2 CAUACAGGUCCUGUA
node_3 CCUUGACAAGCCGUA
//
fitch sc 29
# STOCKHOLM 1.0

seq1   UCCAGGGCCUGAUAC
seq2   UCUAAAGUCAGUAUC
seq3   UCCGACUGAAGUAUC
seq4   CCAAUAGGCCUUGUA
seq5   CCCAGAGCGGGUUUC
node_0 CCCACAGCCAGUUUA
node_1 UCCAAGGCCAGUAUC
node_2 UCUAACGGCAGUAUC
node_3 CCCAGAGCCAGUUUA
//
# STOCKHOLM 1.0

seq1 UCCAGGGCCUGAUAC
seq2 UCUAAAGUCAGUAUC
seq3 UCCGACUGAAGUAUC
seq4 CCAAUAGGCCUUGUA
seq5 CCCAGAGCGGGUUUC
//
name                 %id     %match     alen    avg_indel_num    avg_indel_len    max_indel_len  ancestral_len      avd_seq_len
(null)                44%    100%        15     0.0 +/- 0.0     0.0 +/- 0.0       0             0                15.0 +/- 0.0 
# STOCKHOLM 1.0

seq1   CUAGCUCGCGCAGUA
seq2   CAUAAAGUUCCUGUA
seq3   CACACGUGUACUGUA
seq4   CGGUUCAAAUCCGUA
seq5   CCUUGACCGGCGGUA
node_0 CUUGUACCCGCUGUA
node_1 CUUGCACGCGCUGUA
node_2 CAUACAUGUACUGUA
node_3 CCUUUACCAGCGGUA
//
fitch sc 29
# STOCKHOLM 1.0

seq1   UUAGGCCCUCGAGCA
seq2   CAUAUAGCUCGUAUA
seq3   AAUAGCUCUCGUGCA
seq4   UCUCUGACGAGCAUA
seq5   UGUGUCCCGAGCCGA
node_0 UAUGGCCCUCGUCUA
node_1 UAUGGCCCUCGUGCA
node_2 AAUAGCUCUCGUAUA
node_3 UAUGUCCCUAGCCGA
//
# STOCKHOLM 1.0

seq1 UUAGGCCCUCGAGCA
seq2 CAUAUAGCUCGUAUA
seq3 AAUAGCUCUCGUGCA
seq4 UCUCUGACGAGCAUA
seq5 UGUGUCCCGAGCCGA
//
name                 %id     %match     alen    avg_indel_num    avg_indel_len    max_indel_len  ancestral_len      avd_seq_len
(null)                43%    100%        15     0.0 +/- 0.0     0.0 +/- 0.0       0             0                15.0 +/- 0.0 
# STOCKHOLM 1.0

seq1   CUAGCUCGCGCAGUA
seq2   CAUAAAGUUCCUGUA
seq3   CACACGUGUACUGUA
seq4   CGGUUCAAAUCCGUA
seq5   CCUUGACCGGCGGUA
node_0 CUUAGACCUGCCGUA
node_1 CUUACACGUGCAGUA
node_2 CAUACAGGUACUGUA
node_3 CCUUGACCGGCCGUA
//
fitch sc 29
# STOCKHOLM 1.0

seq1   GUCGGAUAACCCCUG
seq2   AUCGUCUAUGUCAAA
seq3   GUCGUAUAUGCCCAA
seq4   UUGUAACCUACAGGC
seq5   UUCGGACAGCGCGUC
node_0 AUCGGACAUCUCGUC
node_1 AUCGGAAAUCUCCUG
node_2 AUCGGAUAUGUCCAA
node_3 UUCGGACAGCCCGUC
//
# STOCKHOLM 1.0

seq1 GUCGGAUAACCCCUG
seq2 AUCGUCUAUGUCAAA
seq3 GUCGUAUAUGCCCAA
seq4 UUGUAACCUACAGGC
seq5 UUCGGACAGCGCGUC
//
name                 %id     %match     alen    avg_indel_num    avg_indel_len    max_indel_len  ancestral_len      avd_seq_len
(null)                41%    100%        15     0.0 +/- 0.0     0.0 +/- 0.0       0             0                15.0 +/- 0.0 
# STOCKHOLM 1.0

seq1   CUAGCUCGCGCAGUA
seq2   CAUAAAGUUCCUGUA
seq3   CACACGUGUACUGUA
seq4   CGGUUCAAAUCCGUA
seq5   CCUUGACCGGCGGUA
node_0 CAUACACACGCGGUA
node_1 CAUACACGCGCAGUA
node_2 CAUACAGGUACUGUA
node_3 CCUUGACAAGCGGUA
//
fitch sc 29
# STOCKHOLM 1.0

seq1   CUCCCAGGGAGCUUA
seq2   CAAUGUACUUGCUAA
seq3   CACUGUAGGCUCUAA
seq4   CUAGAACAGUCUGUC
seq5   CGCCGAACGUGGUUC
node_0 CGCCCAAAGUGCUAA
node_1 CACCCAGAGUGCUAA
node_2 CACUGUAAGUGCUAA
node_3 CGCCAAAAGUGGUUC
//
# STOCKHOLM 1.0

seq1 CUCCCAGGGAGCUUA
seq2 CAAUGUACUUGCUAA
seq3 CACUGUAGGCUCUAA
seq4 CUAGAACAGUCUGUC
seq5 CGCCGAACGUGGUUC
//
name                 %id     %match     alen    avg_indel_num    avg_indel_len    max_indel_len  ancestral_len      avd_seq_len
(null)                39%    100%        15     0.0 +/- 0.0     0.0 +/- 0.0       0             0                15.0 +/- 0.0 
# STOCKHOLM 1.0

seq1   CUAGCUCGCGCAGUA
seq2   CAUAAAGUUCCUGUA
seq3   CACACGUGUACUGUA
seq4   CGGUUCAAAUCCGUA
seq5   CCUUGACCGGCGGUA
node_0 CUUACACAAGCGGUA
node_1 CUUACACGCGCUGUA
node_2 CAUACAUGUCCUGUA
node_3 CCUUGACAAGCGGUA
//
fitch sc 29
# STOCKHOLM 1.0

seq1   GGAUCUCGUCCAGCA
seq2   UCAACAGGUUAUACU
seq3   GCAGAACGUUCUACU
seq4   UGAACUCGGACUACU
seq5   GUCACGCGCCGUAGU
node_0 GAAACGCGUCCUAAU
node_1 GGAACUCGUCCUACU
node_2 GCAACAUGUUCUACU
node_3 GUAACGCGCCGUAAU
//
# STOCKHOLM 1.0

seq1 GGAUCUCGUCCAGCA
seq2 UCAACAGGUUAUACU
seq3 GCAGAACGUUCUACU
seq4 UGAACUCGGACUACU
seq5 GUCACGCGCCGUAGU
//
name                 %id     %match     alen    avg_indel_num    avg_indel_len    max_indel_len  ancestral_len      avd_seq_len
(null)                47%    100%        15     0.0 +/- 0.0     0.0 +/- 0.0       0             0                15.0 +/- 0.0 
# STOCKHOLM 1.0

seq1   CUAGCUCGCGCAGUA
seq2   CAUAAAGUUCCUGUA
seq3   CACACGUGUACUGUA
seq4   CGGUUCAAAUCCGUA
seq5   CCUUGACCGGCGGUA
node_0 CAUUGACGUGCAGUA
node_1 CAUGCACGUGCAGUA
node_2 CAUACAGGUCCUGUA
node_3 CCUUGACAAGCGGUA
//
fitch sc 29
# STOCKHOLM 1.0

seq1   UUCGAACCCCGUGAG
seq2   AUCGUAUUACAUGAC
seq3   AUAGUGCGCCAUUAC
seq4   CCGCAGUACAUGUAU
seq5   ACCGCGUCCAGUGGU
node_0 AACGUAUCCGGUGAU
node_1 AACGUAUCCCGUGAG
node_2 AUCGUAUGCCAUGAC
node_3 ACCGAGUCCAGUGAU
//
# STOCKHOLM 1.0

seq1 UUCGAACCCCGUGAG
seq2 AUCGUAUUACAUGAC
seq3 AUAGUGCGCCAUUAC
seq4 CCGCAGUACAUGUAU
seq5 ACCGCGUCCAGUGGU
//
name                 %id     %match     alen    avg_indel_num    avg_indel_len    max_indel_len  ancestral_len      avd_seq_len
(null)                38%    100%        15     0.0 +/- 0.0     0.0 +/- 0.0       0             0                15.0 +/- 0.0 
# STOCKHOLM 1.0

seq1   CUAGCUCGCGCAGUA
seq2   CAUAAAGUUCCUGUA
seq3   CACACGUGUACUGUA
seq4   CGGUUCAAAUCCGUA
seq5   CCUUGACCGGCGGUA
node_0 CGUUCACAUGCCGUA
node_1 CAUGCACGUGCUGUA
node_2 CAUACAGGUACUGUA
node_3 CGUUGACAAGCCGUA
//
fitch sc 29
# STOCKHOLM 1.0

seq1   GCUUGCCCGAAAUCG
seq2   UGUAGAUCAUUAACC
seq3   UGUAGCUCAUCAGCA
seq4   GCCUACUAUUCAAGG
seq5   GGAGGCUCGUCACCU
node_0 GCUGACUCGUCAACU
node_1 GCUAGCUCGUUAACG
node_2 GGUAGCUCAUUAACA
node_3 GCAGACUCGUCAAGU
//
# STOCKHOLM 1.0

seq1 GCUUGCCCGAAAUCG
seq2 UGUAGAUCAUUAACC
seq3 UGUAGCUCAUCAGCA
seq4 GCCUACUAUUCAAGG
seq5 GGAGGCUCGUCACCU
//
name                 %id     %match     alen    avg_indel_num    avg_indel_len    max_indel_len  ancestral_len      avd_seq_len
(null)                44%    100%        15     0.0 +/- 0.0     0.0 +/- 0.0       0             0                15.0 +/- 0.0 
# STOCKHOLM 1.0

seq1   CUAGCUCGCGCAGUA
seq2   CAUAAAGUUCCUGUA
seq3   CACACGUGUACUGUA
seq4   CGGUUCAAAUCCGUA
seq5   CCUUGACCGGCGGUA
node_0 CAUUUACGCGCUGUA
node_1 CAUGCACGCGCUGUA
node_2 CAUACAGGUCCUGUA
node_3 CGUUUACAGGCGGUA
//
fitch sc 29
# STOCKHOLM 1.0

seq1   CCUCAUCCGGAUAGG
seq2   CAAGUUCUGUUAAAC
seq3   CCAGUCAUUGUAAGC
seq4   CAACUGGCGUUAAUC
seq5   CCCCUUGGCGGAGUA
node_0 CCACUUUCGGUAAUG
node_1 CCACUUCCGGUAAGG
node_2 CCAGUUCUGGUAAAC
node_3 CCACUUGGGGUAGUA
//
# STOCKHOLM 1.0

seq1 CCUCAUCCGGAUAGG
seq2 CAAGUUCUGUUAAAC
seq3 CCAGUCAUUGUAAGC
seq4 CAACUGGCGUUAAUC
seq5 CCCCUUGGCGGAGUA
//
name                 %id     %match     alen    avg_indel_num    avg_indel_len    max_indel_len  ancestral_len      avd_seq_len
(null)                41%    100%        15     0.0 +/- 0.0     0.0 +/- 0.0       0             0                15.0 +/- 0.0 
# STOCKHOLM 1.0

seq1   CUAGCUCGCGCAGUA
seq2   CAUAAAGUUCCUGUA
seq3   CACACGUGUACUGUA
seq4   CGGUUCAAAUCCGUA
seq5   CCUUGACCGGCGGUA
node_0 CCUAUACGAGCCGUA
node_1 CAUACACGUGCUGUA
node_2 CAUACAUGUACUGUA
node_3 CCUUUACCAGCCGUA
//
fitch sc 29
# STOCKHOLM 1.0

seq1   ACGAAUCGGUCUGCC
seq2   UAGUAUCAUAGCACU
seq3   UCGCAUCAGAUGACU
seq4   UCGACUUGCAGAUCA
seq5   GGGAAUUUCCCGGCC
node_0 UCGAAUUAGCCAGCC
node_1 UCGUAUCAGACAGCU
node_2 UCGUAUCAGAUAACU
node_3 UCGAAUUUCCCAGCC
//
# STOCKHOLM 1.0

seq1 ACGAAUCGGUCUGCC
seq2 UAGUAUCAUAGCACU
seq3 UCGCAUCAGAUGACU
seq4 UCGACUUGCAGAUCA
seq5 GGGAAUUUCCCGGCC
//
name                 %id     %match     alen    avg_indel_num    avg_indel_len    max_indel_len  ancestral_len      avd_seq_len
(null)                42%    100%        15     0.0 +/- 0.0     0.0 +/- 0.0       0             0                15.0 +/- 0.0 
# STOCKHOLM 1.0

seq1   CUAGCUCGCGCAGUA
seq2   CAUAAAGUUCCUGUA
seq3   CACACGUGUACUGUA
seq4   CGGUUCAAAUCCGUA
seq5   CCUUGACCGGCGGUA
node_0 CUUGGACACGCGGUA
node_1 CUUGCACGCGCAGUA
node_2 CAUACAGGUACUGUA
node_3 CCUUGACAGGCGGUA
//
fitch sc 29
# STOCKHOLM 1.0

seq1   UUGGAGUCGCACCCA
seq2   CUGAUAUCGCAUUAA
seq3   AUGGCAUCGCAUUCA
seq4   GGAUUCAAGUCCCUA
seq5   UCAGUGCCGUACCGG
node_0 UUAGUGACGGACCCG
node_1 UUGGUGACGCACCCA
node_2 AUGAUAUCGCAGUCA
node_3 UCAGUGACGUACCGG
//
# STOCKHOLM 1.0

seq1 UUGGAGUCGCACCCA
seq2 CUGAUAUCGCAUUAA
seq3 AUGGCAUCGCAUUCA
seq4 GGAUUCAAGUCCCUA
seq5 UCAGUGCCGUACCGG
//
name                 %id     %match     alen    avg_indel_num    avg_indel_len    max_indel_len  ancestral_len      avd_seq_len
(null)                40%    100%        15     0.0 +/- 0.0     0.0 +/- 0.0       0             0                15.0 +/- 0.0 
#
# Method Target_E-val [cov_min,cov_max] [FP | TP True Found | Sen PPV F] 
# GTp    0.05         [-1.90,8.07]     [5 | 0 0 5 | 0.00 0.00 0.00] 
#
#       left_pos       right_pos        score          E-value       substitutions      power
#-------------------------------------------------------------------------------------------------------
~	       3	       6	8.07182	7.64669e-05	6		0.16
~	       5	       8	7.90326	0.000128642	6		0.16
~	       2	      12	7.65862	0.000304588	6		0.16
~	       7	      10	7.54552	0.000509034	6		0.16
~	       4	       9	6.91745	0.00381362	5		0.11

# The given structure
# SS_cons :::::::::::::::
#

# Power analysis of given structure 
#
# covary  left_pos      right_pos    substitutions      power
#----------------------------------------------------------------
#
# BPAIRS 0
# avg substitutions per BP  0.0
# BPAIRS expected to covary 0.0 +/- 0.0
# BPAIRS observed to covary 0
#
# Number of covarying pairs = 5

CaCoFold nct = 2
NESTED  ((<__><__>,))::
        :(<__><__>,):::
PK      :::<<__>>::::::
        :::<<__>>::::::
#
# Method Target_E-val [cov_min,cov_max] [FP | TP True Found | Sen PPV F] 
# GTp    0.05         [-1.90,8.07]     [0 | 5 6 5 | 83.33 100.00 90.91] 
#
# in_fold in_given   left_pos       right_pos      score           E-value    substitutions      power
#----------------------------------------------------------------------------------------------------------------
*	~	         3	         6	8.07182	7.64669e-05	6		0.16
*	~	         5	         8	7.90326	0.000128642	6		0.16
*	~	         2	        12	7.65862	0.000304588	6		0.16
*	~	         7	        10	7.54552	0.000509034	6		0.16
*	~	         4	         9	6.91745	0.00381362	5		0.11

# The predicted CaCoFold structure
# SS_cons   ((<__><__>,))::
# SS_cons_1 :::<<__>>::::::
#

# Power analysis of CaCoFold structure 
#
# covary  left_pos      right_pos    substitutions      power
#----------------------------------------------------------------
          1		13		0		0.00
     *    2		12		6		0.16
     *    3		6		6		0.16
     *    4		9		5		0.11
     *    5		8		6		0.16
     *    7		10		6		0.16
#
# BPAIRS 6
# avg substitutions per BP  4.8
# BPAIRS expected to covary 0.8 +/- 0.8
# BPAIRS observed to covary 5
#
