# Supplementary material for: Thirteen dubious ways to detect conserved structural RNAs
Source: IUBMB Life. Author manuscript; Available in PMC 2024 Jul 10. (PMC11234323; doi:10.1002/iub.2694)
Supplement: supplementary_material [file NIHMS1907110-supplement-supplementary_material.gz › supplemental_material/Figure1/R-scape/Fig1_toy_caco_1.surv]

&
8.050000	0.00952381
7.900000	0.0190476
7.650000	0.0285714
7.500000	0.0380952
6.900000	0.047619
2.700000	0.0571429
0.100000	0.0761905
0.000000	0.171429
-0.050000	0.647619
-0.150000	0.657143
-0.250000	0.666667
-0.300000	0.67619
-0.550000	0.685714
-0.600000	0.695238
-0.650000	0.704762
-0.700000	0.714286
-0.750000	0.72381
-0.800000	0.742857
-0.850000	0.752381
-0.900000	0.761905
-0.950000	0.8
-1.050000	0.819048
-1.100000	0.866667
-1.150000	0.885714
-1.200000	0.904762
-1.300000	0.914286
-1.350000	0.92381
-1.450000	0.933333
-1.550000	0.942857
-1.650000	0.971429
-1.700000	0.980952
-1.850000	0.990476
-1.950000	1
&
6.900000	4.7619e-05
6.850000	9.52381e-05
6.800000	0.000142857
6.500000	0.000190476
6.400000	0.000238095
6.300000	0.000285714
6.150000	0.000380952
6.100000	0.00047619
6.050000	0.00052381
5.950000	0.000571429
5.900000	0.000619048
5.850000	0.000666667
5.800000	0.000761905
5.750000	0.000809524
5.700000	0.00114286
5.650000	0.00119048
5.600000	0.00133333
5.500000	0.00142857
5.450000	0.00157143
5.400000	0.00171429
5.350000	0.00185714
5.300000	0.00190476
5.250000	0.00209524
5.200000	0.00228571
5.150000	0.00238095
5.100000	0.00242857
5.050000	0.00261905
5.000000	0.00280952
4.950000	0.00309524
4.900000	0.00342857
4.850000	0.00347619
4.800000	0.00395238
4.750000	0.00414286
4.700000	0.00438095
4.650000	0.00471429
4.600000	0.00490476
4.550000	0.00504762
4.500000	0.0052381
4.450000	0.00552381
4.400000	0.00566667
4.350000	0.00585714
4.300000	0.00638095
4.250000	0.00661905
4.200000	0.00690476
4.150000	0.00714286
4.100000	0.00752381
4.050000	0.00766667
4.000000	0.00795238
3.950000	0.00833333
3.900000	0.00847619
3.850000	0.00857143
3.800000	0.00885714
3.750000	0.00909524
3.700000	0.00961905
3.650000	0.00995238
3.600000	0.0102381
3.550000	0.0104762
3.500000	0.0112381
3.450000	0.0116667
3.400000	0.012
3.350000	0.012381
3.300000	0.0135238
3.250000	0.0141905
3.200000	0.0147619
3.150000	0.0152381
3.100000	0.0163333
3.050000	0.0168095
3.000000	0.0178095
2.950000	0.0188095
2.900000	0.0196667
2.850000	0.0205714
2.800000	0.0219048
2.750000	0.0230476
2.700000	0.0242381
2.650000	0.025381
2.600000	0.0258571
2.550000	0.0270952
2.500000	0.0282381
2.450000	0.0296667
2.400000	0.0313333
2.350000	0.0322381
2.300000	0.0336667
2.250000	0.0352381
2.200000	0.0365714
2.150000	0.0379048
2.100000	0.0394762
2.050000	0.0406667
2.000000	0.042381
1.950000	0.0435238
1.900000	0.0451905
1.850000	0.0466667
1.800000	0.0480952
1.750000	0.0497619
1.700000	0.0515714
1.650000	0.0532857
1.600000	0.0551905
1.550000	0.057381
1.500000	0.0602857
1.450000	0.0630476
1.400000	0.0654762
1.350000	0.0678571
1.300000	0.0701905
1.250000	0.0732857
1.200000	0.0763333
1.150000	0.0791905
1.100000	0.0825238
1.050000	0.0867619
1.000000	0.0906667
0.950000	0.0947619
0.900000	0.0996667
0.850000	0.104286
0.800000	0.110095
0.750000	0.115952
0.700000	0.122571
0.650000	0.129333
0.600000	0.138048
0.550000	0.145857
0.500000	0.154857
0.450000	0.163143
0.400000	0.173476
0.350000	0.182429
0.300000	0.194905
0.250000	0.205905
0.200000	0.22
0.150000	0.236286
0.100000	0.252714
0.050000	0.271095
0.000000	0.334333
-0.050000	0.490714
-0.100000	0.523286
-0.150000	0.560095
-0.200000	0.596857
-0.250000	0.632143
-0.300000	0.664286
-0.350000	0.699524
-0.400000	0.730048
-0.450000	0.758524
-0.500000	0.785143
-0.550000	0.809857
-0.600000	0.831667
-0.650000	0.851429
-0.700000	0.87
-0.750000	0.887429
-0.800000	0.902143
-0.850000	0.914381
-0.900000	0.926333
-0.950000	0.93681
-1.000000	0.946286
-1.050000	0.955143
-1.100000	0.962095
-1.150000	0.968238
-1.200000	0.973571
-1.250000	0.977571
-1.300000	0.982143
-1.350000	0.98619
-1.400000	0.98881
-1.450000	0.990762
-1.500000	0.992
-1.550000	0.993095
-1.600000	0.994095
-1.650000	0.995095
-1.700000	0.996095
-1.750000	0.996952
-1.800000	0.997333
-1.850000	0.997857
-1.900000	0.99819
-1.950000	0.998429
-2.000000	0.998714
-2.050000	0.998952
-2.100000	0.999095
-2.150000	0.999238
-2.200000	0.999429
-2.300000	0.999476
-2.350000	0.999714
-2.400000	0.99981
-2.450000	0.999857
-2.600000	0.999905
-2.650000	0.999952
-2.750000	1
&
26.550000	7.42038e-36
26.500000	8.90649e-36
26.450000	1.06902e-35
26.400000	1.28311e-35
26.350000	1.54007e-35
26.300000	1.84849e-35
26.250000	2.21866e-35
26.200000	2.66296e-35
26.150000	3.19622e-35
26.100000	3.83625e-35
26.050000	4.60444e-35
26.000000	5.52643e-35
25.950000	6.63303e-35
25.900000	7.96119e-35
25.850000	9.55526e-35
25.800000	1.14685e-34
25.750000	1.37647e-34
25.700000	1.65207e-34
25.650000	1.98284e-34
25.600000	2.37983e-34
25.550000	2.8563e-34
25.500000	3.42814e-34
25.450000	4.11446e-34
25.400000	4.93817e-34
25.350000	5.92677e-34
25.300000	7.11325e-34
25.250000	8.53724e-34
25.200000	1.02463e-33
25.150000	1.22973e-33
25.100000	1.4759e-33
25.050000	1.77133e-33
25.000000	2.1259e-33
24.950000	2.55143e-33
24.900000	3.06212e-33
24.850000	3.67503e-33
24.800000	4.4106e-33
24.750000	5.29338e-33
24.700000	6.35283e-33
24.650000	7.62429e-33
24.600000	9.1502e-33
24.550000	1.09815e-32
24.500000	1.31792e-32
24.450000	1.58167e-32
24.400000	1.89819e-32
24.350000	2.27806e-32
24.300000	2.73393e-32
24.250000	3.28101e-32
24.200000	3.93756e-32
24.150000	4.72547e-32
24.100000	5.67103e-32
24.050000	6.80576e-32
24.000000	8.16751e-32
23.950000	9.80171e-32
23.900000	1.17628e-31
23.850000	1.41163e-31
23.800000	1.69406e-31
23.750000	2.03298e-31
23.700000	2.43971e-31
23.650000	2.92779e-31
23.600000	3.51351e-31
23.550000	4.21639e-31
23.500000	5.05986e-31
23.450000	6.07204e-31
23.400000	7.28667e-31
23.350000	8.74424e-31
23.300000	1.04933e-30
23.250000	1.25922e-30
23.200000	1.51109e-30
23.150000	1.81333e-30
23.100000	2.17601e-30
23.050000	2.61123e-30
23.000000	3.13347e-30
22.950000	3.76015e-30
22.900000	4.51215e-30
22.850000	5.41451e-30
22.800000	6.49731e-30
22.750000	7.79661e-30
22.700000	9.35571e-30
22.650000	1.12265e-29
22.600000	1.34714e-29
22.550000	1.61651e-29
22.500000	1.93973e-29
22.450000	2.32758e-29
22.400000	2.79295e-29
22.350000	3.35137e-29
22.300000	4.02141e-29
22.250000	4.82539e-29
22.200000	5.79009e-29
22.150000	6.94762e-29
22.100000	8.33652e-29
22.050000	1.0003e-28
22.000000	1.20026e-28
21.950000	1.44019e-28
21.900000	1.72807e-28
21.850000	2.07348e-28
21.800000	2.48793e-28
21.750000	2.9852e-28
21.700000	3.58184e-28
21.650000	4.29771e-28
21.600000	5.15664e-28
21.550000	6.1872e-28
21.500000	7.42368e-28
21.450000	8.90722e-28
21.400000	1.06872e-27
21.350000	1.28228e-27
21.300000	1.53851e-27
21.250000	1.84593e-27
21.200000	2.21476e-27
21.150000	2.65728e-27
21.100000	3.1882e-27
21.050000	3.82518e-27
21.000000	4.5894e-27
20.950000	5.50628e-27
20.900000	6.60629e-27
20.850000	7.92603e-27
20.800000	9.50935e-27
20.750000	1.14089e-26
20.700000	1.36878e-26
20.650000	1.64219e-26
20.600000	1.9702e-26
20.550000	2.3637e-26
20.500000	2.83579e-26
20.450000	3.40215e-26
20.400000	4.0816e-26
20.350000	4.89672e-26
20.300000	5.87459e-26
20.250000	7.0477e-26
20.200000	8.45502e-26
20.150000	1.01433e-25
20.100000	1.21686e-25
20.050000	1.45983e-25
20.000000	1.75129e-25
19.950000	2.10094e-25
19.900000	2.52038e-25
19.850000	3.02355e-25
19.800000	3.62714e-25
19.750000	4.3512e-25
19.700000	5.21976e-25
19.650000	6.26167e-25
19.600000	7.51151e-25
19.550000	9.01077e-25
19.500000	1.08092e-24
19.450000	1.29665e-24
19.400000	1.55542e-24
19.350000	1.86583e-24
19.300000	2.23817e-24
19.250000	2.68479e-24
19.200000	3.22052e-24
19.150000	3.86312e-24
19.100000	4.63391e-24
19.050000	5.55846e-24
19.000000	6.66743e-24
18.950000	7.99759e-24
18.900000	9.59306e-24
18.850000	1.15067e-23
18.800000	1.38021e-23
18.750000	1.65552e-23
18.700000	1.98573e-23
18.650000	2.38179e-23
18.600000	2.85682e-23
18.550000	3.42657e-23
18.500000	4.10992e-23
18.450000	4.92952e-23
18.400000	5.91251e-23
18.350000	7.09147e-23
18.300000	8.50546e-23
18.250000	1.02013e-22
18.200000	1.22352e-22
18.150000	1.46744e-22
18.100000	1.75999e-22
18.050000	2.11084e-22
18.000000	2.53161e-22
17.950000	3.03623e-22
17.900000	3.6414e-22
17.850000	4.36717e-22
17.800000	5.23754e-22
17.750000	6.28133e-22
17.700000	7.53308e-22
17.650000	9.0342e-22
17.600000	1.08344e-21
17.550000	1.29931e-21
17.500000	1.55819e-21
17.450000	1.86862e-21
17.400000	2.24089e-21
17.350000	2.6873e-21
17.300000	3.22261e-21
17.250000	3.86452e-21
17.200000	4.63424e-21
17.150000	5.55723e-21
17.100000	6.66399e-21
17.050000	7.9911e-21
17.000000	9.58241e-21
16.950000	1.14905e-20
16.900000	1.37784e-20
16.850000	1.65217e-20
16.800000	1.9811e-20
16.750000	2.37549e-20
16.700000	2.84837e-20
16.650000	3.41536e-20
16.600000	4.09516e-20
16.550000	4.91023e-20
16.500000	5.88746e-20
16.450000	7.0591e-20
16.400000	8.46383e-20
16.350000	1.0148e-19
16.300000	1.21671e-19
16.250000	1.45879e-19
16.200000	1.74901e-19
16.150000	2.09694e-19
16.100000	2.51406e-19
16.050000	3.01412e-19
16.000000	3.61361e-19
15.950000	4.33228e-19
15.900000	5.19382e-19
15.850000	6.22662e-19
15.800000	7.46471e-19
15.750000	8.94888e-19
15.700000	1.0728e-18
15.650000	1.28607e-18
15.600000	1.54172e-18
15.550000	1.84816e-18
15.500000	2.21549e-18
15.450000	2.65579e-18
15.400000	3.18356e-18
15.350000	3.81616e-18
15.300000	4.57441e-18
15.250000	5.48324e-18
15.200000	6.57255e-18
15.150000	7.87816e-18
15.100000	9.44301e-18
15.050000	1.13185e-17
15.000000	1.35664e-17
14.950000	1.62604e-17
14.900000	1.94892e-17
14.850000	2.33587e-17
14.800000	2.79962e-17
14.750000	3.35538e-17
14.700000	4.02141e-17
14.650000	4.81958e-17
14.600000	5.77609e-17
14.550000	6.92232e-17
14.500000	8.29589e-17
14.450000	9.94186e-17
14.400000	1.19142e-16
14.350000	1.42777e-16
14.300000	1.71097e-16
14.250000	2.05031e-16
14.200000	2.45691e-16
14.150000	2.9441e-16
14.100000	3.52783e-16
14.050000	4.22724e-16
14.000000	5.06522e-16
13.950000	6.06921e-16
13.900000	7.27208e-16
13.850000	8.71319e-16
13.800000	1.04397e-15
13.750000	1.25081e-15
13.700000	1.4986e-15
13.650000	1.79545e-15
13.600000	2.15106e-15
13.550000	2.57705e-15
13.500000	3.08735e-15
13.450000	3.69862e-15
13.400000	4.43083e-15
13.350000	5.30789e-15
13.300000	6.35843e-15
13.250000	7.61674e-15
13.200000	9.12387e-15
13.150000	1.0929e-14
13.100000	1.3091e-14
13.050000	1.56803e-14
13.000000	1.87813e-14
12.950000	2.24952e-14
12.900000	2.69428e-14
12.850000	3.2269e-14
12.800000	3.86473e-14
12.750000	4.62852e-14
12.700000	5.54313e-14
12.650000	6.6383e-14
12.600000	7.94966e-14
12.550000	9.51983e-14
12.500000	1.13998e-13
12.450000	1.36508e-13
12.400000	1.63457e-13
12.350000	1.95722e-13
12.300000	2.3435e-13
12.250000	2.80593e-13
12.200000	3.35952e-13
12.150000	4.02222e-13
12.100000	4.8155e-13
12.050000	5.76507e-13
12.000000	6.90168e-13
11.950000	8.26213e-13
11.900000	9.89045e-13
11.850000	1.18393e-12
11.800000	1.41718e-12
11.750000	1.69632e-12
11.700000	2.03037e-12
11.650000	2.43014e-12
11.600000	2.90851e-12
11.550000	3.48094e-12
11.500000	4.16588e-12
11.450000	4.98542e-12
11.400000	5.96597e-12
11.350000	7.13912e-12
11.300000	8.54263e-12
11.250000	1.02217e-11
11.200000	1.22303e-11
11.150000	1.4633e-11
11.100000	1.75071e-11
11.050000	2.09447e-11
11.000000	2.50564e-11
10.950000	2.99739e-11
10.900000	3.58551e-11
10.850000	4.28882e-11
10.800000	5.12986e-11
10.750000	6.13555e-11
10.700000	7.33806e-11
10.650000	8.77584e-11
10.600000	1.04948e-10
10.550000	1.25499e-10
10.500000	1.50066e-10
10.450000	1.79432e-10
10.400000	2.14535e-10
10.350000	2.5649e-10
10.300000	3.06634e-10
10.250000	3.6656e-10
10.200000	4.38173e-10
10.150000	5.23745e-10
10.100000	6.2599e-10
10.050000	7.4815e-10
10.000000	8.94093e-10
9.950000	1.06844e-09
9.900000	1.27669e-09
9.850000	1.52543e-09
9.800000	1.82251e-09
9.750000	2.17729e-09
9.700000	2.60094e-09
9.650000	3.1068e-09
9.600000	3.71075e-09
9.550000	4.43176e-09
9.500000	5.29244e-09
9.450000	6.31974e-09
9.400000	7.5458e-09
9.350000	9.00893e-09
9.300000	1.07548e-08
9.250000	1.28378e-08
9.200000	1.53228e-08
9.150000	1.8287e-08
9.100000	2.18225e-08
9.050000	2.60387e-08
9.000000	3.10662e-08
8.950000	3.70603e-08
8.900000	4.42059e-08
8.850000	5.2723e-08
8.800000	6.28734e-08
8.750000	7.49687e-08
8.700000	8.93791e-08
8.650000	1.06545e-07
8.600000	1.2699e-07
8.550000	1.51337e-07
8.500000	1.80325e-07
8.450000	2.14832e-07
8.400000	2.55901e-07
8.350000	3.0477e-07
8.300000	3.62909e-07
8.250000	4.32061e-07
8.200000	5.14293e-07
8.150000	6.12057e-07
8.100000	7.28256e-07
8.050000	8.66333e-07
8.000000	1.03036e-06
7.950000	1.22516e-06
7.900000	1.45643e-06
7.850000	1.73093e-06
7.800000	2.0566e-06
7.750000	2.44287e-06
7.700000	2.90084e-06
7.650000	3.4436e-06
7.600000	4.08658e-06
7.550000	4.84794e-06
7.500000	5.74906e-06
7.450000	6.81504e-06
7.400000	8.07538e-06
7.350000	9.56464e-06
7.300000	1.13233e-05
7.250000	1.33988e-05
7.200000	1.58462e-05
7.150000	1.87302e-05
7.100000	2.21255e-05
7.050000	2.61193e-05
7.000000	3.08121e-05
6.950000	3.63202e-05
6.900000	4.27771e-05
6.850000	5.0336e-05
6.800000	5.91713e-05
6.750000	6.94806e-05
6.700000	8.14863e-05
6.650000	9.54361e-05
6.600000	0.000111603
6.550000	0.000130283
6.500000	0.000151789
6.450000	0.000176443
6.400000	0.000204558
6.350000	0.000236409
6.300000	0.000272188
6.250000	0.000311926
6.200000	0.000355364
6.150000	0.000401715
6.100000	0.000449195
6.050000	0.000493859
&
