# Supplementary material for: Thirteen dubious ways to detect conserved structural RNAs
Source: IUBMB Life. Author manuscript; Available in PMC 2024 Jul 10. (PMC11234323; doi:10.1002/iub.2694)
Supplement: supplementary_material [file NIHMS1907110-supplement-supplementary_material.gz › supplemental_material/Figure1/R-scape/Fig1_toy_caco_1.tree]

((seq1:0.626870,(seq2:0.350710,seq3:0.285480)0.686:0.721350):0.295975,(seq4:0.883410,seq5:0.494520):0.039435);
