# Supplementary material for: Thirteen dubious ways to detect conserved structural RNAs
Source: IUBMB Life. Author manuscript; Available in PMC 2024 Jul 10. (PMC11234323; doi:10.1002/iub.2694)
Supplement: supplementary_material [file NIHMS1907110-supplement-supplementary_material.gz › supplemental_material/Figure1/R-scape/Fig1_toy_caco_1.cacofold.R2R.sto]

# STOCKHOLM 1.0
#=GF ID Fig1_toy_caco_1
#=GF R2R SetDrawingParam prefixSsWithPkInDrawings false
#=GF R2R SetDrawingParam prefixSsWithPkInDrawings false
#=GF NUM_COV 5
#=GF WEIGHT_MAP seq1 1.03333 seq2 0.904167 seq3 0.904167 seq4 1.125 seq5 1.03333
#=GF USED_GSC TRUE
#=GF DID_FRAGMENTARY FALSE.  globalOuterFirst,Last=0,15
#=GF R2R keep allpairs
#=GF SUBFAM_KEEPALL 1
#=GF R2R SetDrawingParam disableSubfamWeightText true
#=GF SUBFAM_KEEPALL 0
#=GF R2R ignore_ss_except_for_pairs _pk_1 outline-no-bpannot
#=GF SUBFAM_pknot1_R2R ignore_ss primary
#=GF SUBFAM_PERL_PRED pknot1 return 1;
#=GF SUBFAM_pknot1_R2R subst_ss _pk_1 primary
#=GF SUBFAM_pknot1_R2R no5
#=GF SUBFAM_pknot1_R2R outline_nuc all
#=GF SUBFAM_pknot1_R2R set_dir pos0 90 f
#=GF SUBFAM_KEEPALL 1
#=GF R2R SetDrawingParam autoBreakPairs true
#=GF SUBFAM_KEEPALL 0


seq1                         CUAGCUCGCGCAGUA
seq2                         CAUAAAGUUCCUGUA
seq3                         CACACGUGUACUGUA
seq4                         CGGUUCAAAUCCGUA
seq5                         CCUUGACCGGCGGUA
#=GC SS_cons <<<..><..>.>>..
#=GC SS_cons_pk_1 ...<<..>>......
#=GC cons CnnnnnnnnnCnGUA
#=GC conss 111111111111111
#=GC col_entropy_0 011111111101000
#=GC col_entropy_1 ...............
#=GC col_entropy_2 099599999909000
#=GC col_entropy_3 053233035005000
#=GC cov_SS_cons .22..22..2.2...
#=GC cov_SS_cons_pk_1 ...22..22......
#=GC cov_h_SS_cons ...............
#=GC cov_h_SS_cons_pk_1 ...............
#=GC SUBFAM_pknot1_R2R_LABEL ---pp--pp------
#=GF R2R keep p
//
