# Supplementary material for: Thirteen dubious ways to detect conserved structural RNAs
Source: IUBMB Life. Author manuscript; Available in PMC 2024 Jul 10. (PMC11234323; doi:10.1002/iub.2694)
Supplement: supplementary_material [file NIHMS1907110-supplement-supplementary_material.gz › supplemental_material/Figure1/R-scape/Fig1_toy_caco_1.R2R.sto]

# STOCKHOLM 1.0
#=GF ID Fig1_toy_caco_1
#=GF R2R SetDrawingParam prefixSsWithPkInDrawings false
#=GF NUM_COV 0
#=GF WEIGHT_MAP seq1 1.03333 seq2 0.904167 seq3 0.904167 seq4 1.125 seq5 1.03333
#=GF USED_GSC TRUE
#=GF DID_FRAGMENTARY FALSE.  globalOuterFirst,Last=0,15
#=GF R2R keep allpairs


seq1               CUAGCUCGCGCAGUA
seq2               CAUAAAGUUCCUGUA
seq3               CACACGUGUACUGUA
seq4               CGGUUCAAAUCCGUA
seq5               CCUUGACCGGCGGUA
#=GC SS_cons ...............
#=GC cons CnnnnnnnnnCnGUA
#=GC conss 111111111111111
#=GC col_entropy_0 011111111101000
#=GC col_entropy_1 ...............
#=GC col_entropy_2 099599999909000
#=GC col_entropy_3 053233035005000
#=GC cov_SS_cons ...............
#=GC cov_h_SS_cons ...............
#=GF R2R keep p
//
