# Supplementary material for: Thirteen dubious ways to detect conserved structural RNAs
Source: IUBMB Life. Author manuscript; Available in PMC 2024 Jul 10. (PMC11234323; doi:10.1002/iub.2694)
Supplement: supplementary_material [file NIHMS1907110-supplement-supplementary_material.gz › supplemental_material/Figure1/R-scape/Fig1_toy_caco_1.sorted.cov]

#
# Method Target_E-val [cov_min,cov_max] [FP | TP True Found | Sen PPV F] 
# GTp    0.05         [-1.90,8.07]     [5 | 0 0 5 | 0.00 0.00 0.00] 
#
#       left_pos       right_pos        score          E-value       substitutions      power
#-------------------------------------------------------------------------------------------------------
~	       3	       6	8.07182	7.64669e-05	6		0.16
~	       5	       8	7.90326	0.000128642	6		0.16
~	       2	      12	7.65862	0.000304588	6		0.16
~	       7	      10	7.54552	0.000509034	6		0.16
~	       4	       9	6.91745	0.00381362	5		0.11
