# Supplementary material for: Thirteen dubious ways to detect conserved structural RNAs
Source: IUBMB Life. Author manuscript; Available in PMC 2024 Jul 10. (PMC11234323; doi:10.1002/iub.2694)
Supplement: supplementary_material [file NIHMS1907110-supplement-supplementary_material.gz › supplemental_material/Figure11/RF00024_stem.sto]

# STOCKHOLM 1.0
#=GF ID Telomerase-vert
#=GF AC RF00024
#=GF DE Vertebrate telomerase RNA
#=GF AU Machado Lima A
#=GF GA 70.0
#=GF NC 68.2
#=GF TC 70.3
#=GF SE Machado Lima A
#=GF SS Published; PMID:10721988; Machado Lima A
#=GF TP Gene;
#=GF BM cmbuild -F CM SEED
#=GF CB cmcalibrate --mpi CM
#=GF SM cmsearch --cpu 4 --verbose --nohmmonly -T 19.69 -Z 549862.597050 CM SEQDB
#=GF CL CL00004
#=GF DR SO; 0000390; telomerase_RNA;
#=GF DR GO; 0007004; telomere maintenance via telomerase;
#=GF DR GO; 0003720; telomerase activity;
#=GF DR GO; 0000333; telomerase catalytic core complex;
#=GF RN [1]
#=GF RM 10721988
#=GF RT Secondary structure of vertebrate telomerase RNA.
#=GF RA Chen JL, Blasco MA, Greider CW
#=GF RL Cell 2000;100:503-514.
#=GF RN [2]
#=GF RM 11842102
#=GF RT Analysis of the structure of human telomerase RNA in vivo.
#=GF RA Antal M, Boros E, Solymosy F, Kiss T
#=GF RL Nucleic Acids Res 2002;30:912-920.
#=GF RN [3]
#=GF RM 15811851
#=GF RT Comparative functional study of the viral telomerase RNA based on natural
#=GF RT mutations.
#=GF RA Fragnet L, Kut E, Rasschaert D
#=GF RL J Biol Chem. 2005;280:23502-23515.
#=GF CC Telomerase is a ribonucleoprotein reverse transcriptase that synthesises
#=GF CC telomeric DNA. Telomerase RNAs differ greatly in sequence and structure
#=GF CC between vertebrates, ciliates and yeasts, but they share a 5' pseudoknot
#=GF CC structure close to the template sequence. Vertebrate telomerase RNAs have
#=GF CC a 3' H/ACA snoRNA-like domain. This family also contains viral telomerase
#=GF CC RNAs from the Gallid herpes viruses as described in [3].
#=GF WK Telomerase_RNA_component
#=GF SQ 37

Human          GCCU..AGGU
Shark          GUCG..CGGC
Mustelus       GUCG..CGGC
Quoll          GUCU..AGGC
Stingray       CUCG..CGGG
Rhinoptera     CUCG..CGGG
Xenopus        CGGG..UCCG
Toad           -CUC..GAG-
Frog           -CUG..CAG-
Pyxicephalus   GCGG..CCGC
Dermophis      GCCC..GGGC
Herpele        GCCC..GGGC
Caecilian      GCCC..GGGC
Elephant       CC-C..GAGG
Manatee        CC-C..GAGG
Rabbit         CC-C..GAGG
Guinea_pig     UC-C..GAGU
Chinchilla     CC-C..GAGU
Gopher         CC-C..GCGG
Vole           GGCC..GGCC
Hamster        GGCC..GCCC
Mus_musculus   GGCC..GGCC
Mus_spretus    GGCC..GGCC
Rat            GGCC..GGCC
Shrew_northern CC-C..GAGG
Cat            CCUC..GAGG
Ferret         CC-C..GAGG
Raccoon        CC-C..GAGG
Bos            CC-C..-UGG
Pig            CC-C..GAGG
Shrew_house    CCG-..-CGG
Horse          CC-C..GAGG
Armadillo      UC-C..GAGG
Turtle         GGCC..GGUC
Macaw          GGCC..-GUC
#=GC SS_cons   ((((..))))
//
