# Supplementary material for: Thirteen dubious ways to detect conserved structural RNAs
Source: IUBMB Life. Author manuscript; Available in PMC 2024 Jul 10. (PMC11234323; doi:10.1002/iub.2694)
Supplement: supplementary_material [file NIHMS1907110-supplement-supplementary_material.gz › supplemental_material/Figure11/HOTAIR_H3.sto]

# STOCKHOLM 1.0
#=GF AU              Infernal 1.1
#=GF USED_GSC        TRUE
#=GF NUM_COV         19
#=GF WEIGHT_MAP      Homo_sapiens/1-526 0.172452 Pan_troglodytes/1-530 0.172452 Gorilla/1-531 0.241433 Nomascus_leucogenys/1-526 0.357065 Macaca_mulatta/1-538 0.476854 Pongo_abelii/1-538 0.34203 Tursiops_truncatus/1-525 1.01204 Mustela_putorius_furo/1-512 0.919485 Microcebus_murinus/1-521 0.74325 Ailuropoda_melanoleuca/1-517 0.918939 Pteropus_vampyrus/1-524 1.20012 Otolemur_garnettii/1-508 0.826961 Callithrix_jacchus/1-543 0.806728 Equus_caballus/1-535 0.826961 Loxodonta_africana/1-520 1.01204 Canis_lupus_familiaris/1-534 1.17947 Ictidomys_tridecemlineatus/1-504 0.89734 Choloepus_hoffmanni/1-488 1.39032 Myotis_lucifugus/1-470 0.826961 Cavia_porcellus/1-517 1.10638 Procavia_capensis/1-494 1.4121 Echinops_telfairi/1-507 1.29397 Oryctolagus_cuniculus/1-533 0.918939 Tupaia_belangeri/1-443 0.743249 Bos_taurus/1-558 1.20012 Mus_musculus/1-489 1.77876 Rattus_norvegicus/2-476 1.77876 Erinaceus_europaeus/1-382 1.48091 Felis_catus/1-290 1.01204 Sorex_araneus/1-294 0.826961 Dasypus_novemcinctus/1-288 1.65224 Dipodomys_ordii/198-341 1.43409 Ochotona_princeps/1-280 1.38731 Tarsius_syrichta/144-230 0.494512 Dipodomys_ordii/353-442 0.89734 Dipodomys_ordii/35-180 2.39387 Tarsius_syrichta/4-34 0.865535
#=GF DID_FRAGMENTARY FALSE.  globalOuterFirst,Last=0,792

Ailuropoda_melanoleuca/1-517             AGCUUCCACAGUGUGGAC-CA-CCA--UGUGGGGGUG
#=GR Ailuropoda_melanoleuca/1-517     PP ******************-**-***--**********
Tupaia_belangeri/1-443                   AGCUUUCACAGUGUGGGG-UU-UUG--CGUGGGGGGA
#=GR Tupaia_belangeri/1-443           PP ******************-**-***--*****99987
Ochotona_princeps/1-280                  AGCUUCCACAGCACAGCC-UG-CUG--CUUGGGGGGC
#=GR Ochotona_princeps/1-280          PP **********97555599-99-999--99*****999
Pteropus_vampyrus/1-524                  AGCUUCCACAGUGUGGAC-CA-CCA--CGUGGGAGUG
#=GR Pteropus_vampyrus/1-524          PP ******************-**-***--**********
Tursiops_truncatus/1-525                 AGCUUCCAUAGUGUGGAC-UG-CCA--CGUGGGGGUG
#=GR Tursiops_truncatus/1-525         PP ******************-**-***--**********
Tarsius_syrichta/144-230                 -------------------------------------
#=GR Tarsius_syrichta/144-230         PP -------------------------------------
Canis_lupus_familiaris/1-534             AGCUUCCACAGUGUGGACgCG-CCA--UGUGGGGGCG
#=GR Canis_lupus_familiaris/1-534     PP ******************999-***--**********
Dipodomys_ordii/198-341                  -------------------------------------
#=GR Dipodomys_ordii/198-341          PP -------------------------------------
Bos_taurus/1-558                         AGCUUCCACACUGUGGACcUG-CCA--UGGGGGGGUG
#=GR Bos_taurus/1-558                 PP *****************9889-***--**********
Cavia_porcellus/1-517                    AACUUCCACACUGUGGAC-UG-CUA--CACGGGGGUA
#=GR Cavia_porcellus/1-517            PP ******************-**-***--**********
Pongo_abelii/1-538                       AGCUUCCACAGUGAGGAC-UG-CUC--CGUGGGGGUA
#=GR Pongo_abelii/1-538               PP ******************-**-***--**********
Pan_troglodytes/1-530                    AGCUUCCACAGUGAGGAC-UG-CUC--CGUGGGGGUA
#=GR Pan_troglodytes/1-530            PP ******************-**-***--**********
Mustela_putorius_furo/1-512              AGCUUCCACAGUGUGGAC-UG-CCA--UGUAGAGGUG
#=GR Mustela_putorius_furo/1-512      PP ******************-**-***--**********
Felis_catus/1-290                        AGCUUCCACAGUGUGGAC-CG-CCA--UGUGGGGGUG
#=GR Felis_catus/1-290                PP ******************-**-***--**********
Choloepus_hoffmanni/1-488                -G-------------------g-------------UG
#=GR Choloepus_hoffmanni/1-488        PP -2-------------------5-------------5*
Dipodomys_ordii/353-442                  -------------------------------------
#=GR Dipodomys_ordii/353-442          PP -------------------------------------
Callithrix_jacchus/1-543                 AGCUUCCACAGUGAGGAC-UG-CUG--UGUGGGGGUA
#=GR Callithrix_jacchus/1-543         PP ******************-**-***--**********
Macaca_mulatta/1-538                     AGCUUCCACAGUGAGGAC-UG-CUG--UGUGGGGGUA
#=GR Macaca_mulatta/1-538             PP ******************-**-***--**********
Rattus_norvegicus/2-476                  UCUUU-CACAGUGGG-GC-UG-CCU--UGUGUGGAGA
#=GR Rattus_norvegicus/2-476          PP 77666-******999-69-99-***--***9988877
Mus_musculus/1-489                       AGCUUCCACAGUGGG-AC-UG-CCUugCGUGGAGAUA
#=GR Mus_musculus/1-489               PP 599*********665-99-99-9973469********
Myotis_lucifugus/1-470                   AGCUUCCACAGUGUGGAC-CG-CCA--CCUGGGGGUG
#=GR Myotis_lucifugus/1-470           PP ******************-**-***--**********
Dasypus_novemcinctus/1-288               AGCUUCCACAGUGUGGAG-CG-CCC--CGAGGUGGUG
#=GR Dasypus_novemcinctus/1-288       PP ******************-**-***--**********
Loxodonta_africana/1-520                 AUCUUCCACAGUGUGAAC-CG-CUU--AGUGGGGGUG
#=GR Loxodonta_africana/1-520         PP ******************-**-***--**********
Microcebus_murinus/1-521                 AGGUCCCACAGUGUGGAC-UA-CUG--GGUGGGAGUA
#=GR Microcebus_murinus/1-521         PP ******************-**-***--**********
Dipodomys_ordii/35-180                   -------------------------------------
#=GR Dipodomys_ordii/35-180           PP -------------------------------------
Tarsius_syrichta/4-34                    ------------------------------------A
#=GR Tarsius_syrichta/4-34            PP ------------------------------------*
Otolemur_garnettii/1-508                 AGCUUCCACAAUGUGGAC-UA-CUG--GGAGAGGGGA
#=GR Otolemur_garnettii/1-508         PP ******************-**-***--**********
Sorex_araneus/1-294                      AGCUUCCACGGUGUGGAC-UG-CCA--CAGGGUAGUG
#=GR Sorex_araneus/1-294              PP ******************-**-***--**********
Echinops_telfairi/1-507                  AGCUUCCACAGUGCCCGC-CG-CUC--AGUGGGGGUG
#=GR Echinops_telfairi/1-507          PP 9************99999-99-9**--**********
Homo_sapiens/1-526                       AGCUUCCACAGUGAGGAC-UG-CUC--CGUGGGGGUA
#=GR Homo_sapiens/1-526               PP ******************-**-***--**********
Equus_caballus/1-535                     ACCUUCCACAGUGUGACA-CU-GUA--CAUGGGGCUG
#=GR Equus_caballus/1-535             PP ************998766-77-888--99********
Gorilla/1-531                            AGCUUCCACAGUGAGGAC-UG-CUC--CGUGGGGGUA
#=GR Gorilla/1-531                    PP ******************-**-***--**********
Ictidomys_tridecemlineatus/1-504         AGUUUCCACAGUGUGGAC-GU-CUG--CGUGGGGGUA
#=GR Ictidomys_tridecemlineatus/1-504 PP ******************-**-***--**********
Nomascus_leucogenys/1-526                AGCUUCCACAGUGAGGAC-UG-CUC--CGUGGGGGUA
#=GR Nomascus_leucogenys/1-526        PP ******************-**-***--**********
Oryctolagus_cuniculus/1-533              AGCUUCCACAGUGCGGCCgAG-CUG--CGUGGAGGGA
#=GR Oryctolagus_cuniculus/1-533      PP ***************999889-***--**********
Procavia_capensis/1-494                  AGCUUCCACAGUGAGAAC-CA-UCA--CUUGGUGGUG
#=GR Procavia_capensis/1-494          PP ******************-**-***--**********
Erinaceus_europaeus/1-382                AGCUCCCACAGUGUGGAC-CG-CUG--CAUGGGUGUC
#=GR Erinaceus_europaeus/1-382        PP ******************-**-***--**********
#=GC SS_cons                             :<<<<<<<<---<<<_______>>>--->>>>>>>>:
#=GC RF_cons                             AccuuCCacAGUggGGAC.ug~Ccc..uguGGggggg
#=GC null_cons                           AGCUUCCACAGUGYGGAC-YG-CYR--YGUGGGGGUR
//
