# Supplementary material for: Thirteen dubious ways to detect conserved structural RNAs
Source: IUBMB Life. Author manuscript; Available in PMC 2024 Jul 10. (PMC11234323; doi:10.1002/iub.2694)
Supplement: supplementary_material [file NIHMS1907110-supplement-supplementary_material.gz › supplemental_material/Figure11/HOTAIR_D1_H6.sto]

# STOCKHOLM 1.0
#=GF AU              Infernal 1.1
#=GF USED_GSC        TRUE
#=GF NUM_COV         19
#=GF WEIGHT_MAP      Homo_sapiens/1-526 0.172452 Pan_troglodytes/1-530 0.172452 Gorilla/1-531 0.241433 Nomascus_leucogenys/1-526 0.357065 Macaca_mulatta/1-538 0.476854 Pongo_abelii/1-538 0.34203 Tursiops_truncatus/1-525 1.01204 Mustela_putorius_furo/1-512 0.919485 Microcebus_murinus/1-521 0.74325 Ailuropoda_melanoleuca/1-517 0.918939 Pteropus_vampyrus/1-524 1.20012 Otolemur_garnettii/1-508 0.826961 Callithrix_jacchus/1-543 0.806728 Equus_caballus/1-535 0.826961 Loxodonta_africana/1-520 1.01204 Canis_lupus_familiaris/1-534 1.17947 Ictidomys_tridecemlineatus/1-504 0.89734 Choloepus_hoffmanni/1-488 1.39032 Myotis_lucifugus/1-470 0.826961 Cavia_porcellus/1-517 1.10638 Procavia_capensis/1-494 1.4121 Echinops_telfairi/1-507 1.29397 Oryctolagus_cuniculus/1-533 0.918939 Tupaia_belangeri/1-443 0.743249 Bos_taurus/1-558 1.20012 Mus_musculus/1-489 1.77876 Rattus_norvegicus/2-476 1.77876 Erinaceus_europaeus/1-382 1.48091 Felis_catus/1-290 1.01204 Sorex_araneus/1-294 0.826961 Dasypus_novemcinctus/1-288 1.65224 Dipodomys_ordii/198-341 1.43409 Ochotona_princeps/1-280 1.38731 Tarsius_syrichta/144-230 0.494512 Dipodomys_ordii/353-442 0.89734 Dipodomys_ordii/35-180 2.39387 Tarsius_syrichta/4-34 0.865535
#=GF DID_FRAGMENTARY FALSE.  globalOuterFirst,Last=0,792

Ailuropoda_melanoleuca/1-517             GGUC----CUCAGGUC
#=GR Ailuropoda_melanoleuca/1-517     PP ****----********
Tupaia_belangeri/1-443                   ----------------
#=GR Tupaia_belangeri/1-443           PP ----------------
Ochotona_princeps/1-280                  ----------------
#=GR Ochotona_princeps/1-280          PP ----------------
Pteropus_vampyrus/1-524                  GGCC----CUCAGUUC
#=GR Pteropus_vampyrus/1-524          PP ****----********
Tursiops_truncatus/1-525                 GACC----CUCAGGUC
#=GR Tursiops_truncatus/1-525         PP ****----********
Tarsius_syrichta/144-230                 ----------------
#=GR Tarsius_syrichta/144-230         PP ----------------
Canis_lupus_familiaris/1-534             GGUCcuacUGCAGGUC
#=GR Canis_lupus_familiaris/1-534     PP ****66655578****
Dipodomys_ordii/198-341                  ----------------
#=GR Dipodomys_ordii/198-341          PP ----------------
Bos_taurus/1-558                         GGCCccacUUCAGGUU
#=GR Bos_taurus/1-558                 PP ****99999999****
Cavia_porcellus/1-517                    GGCU----CUCAGUUU
#=GR Cavia_porcellus/1-517            PP ****----********
Pongo_abelii/1-538                       GACC----CUCAGGUC
#=GR Pongo_abelii/1-538               PP ****----********
Pan_troglodytes/1-530                    GACC----CUCAGGUC
#=GR Pan_troglodytes/1-530            PP ****----********
Mustela_putorius_furo/1-512              GGUC----CUUGGGUC
#=GR Mustela_putorius_furo/1-512      PP ****----********
Felis_catus/1-290                        ----------------
#=GR Felis_catus/1-290                PP ----------------
Choloepus_hoffmanni/1-488                AACC----CUCAGGUC
#=GR Choloepus_hoffmanni/1-488        PP ****----********
Dipodomys_ordii/353-442                  ----------------
#=GR Dipodomys_ordii/353-442          PP ----------------
Callithrix_jacchus/1-543                 GACC----CUCAUGUC
#=GR Callithrix_jacchus/1-543         PP ****----********
Macaca_mulatta/1-538                     GAUC----CUCAGGUU
#=GR Macaca_mulatta/1-538             PP ****----********
Rattus_norvegicus/2-476                  UA-C----UUCAGGUA
#=GR Rattus_norvegicus/2-476          PP 44-6----79******
Mus_musculus/1-489                       ---C----UUUGGGGA
#=GR Mus_musculus/1-489               PP ---4----67778889
Myotis_lucifugus/1-470                   GGCC----CUCGGGCC
#=GR Myotis_lucifugus/1-470           PP ****----********
Dasypus_novemcinctus/1-288               ----------------
#=GR Dasypus_novemcinctus/1-288       PP ----------------
Loxodonta_africana/1-520                 GGCC----CUCAGGUC
#=GR Loxodonta_africana/1-520         PP ****----********
Microcebus_murinus/1-521                 ---U----UUCAGGUC
#=GR Microcebus_murinus/1-521         PP ---*----********
Dipodomys_ordii/35-180                   ---C----UUCAGAUC
#=GR Dipodomys_ordii/35-180           PP ---*----********
Tarsius_syrichta/4-34                    ----------------
#=GR Tarsius_syrichta/4-34            PP ----------------
Otolemur_garnettii/1-508                 ---U----UUCAGGUC
#=GR Otolemur_garnettii/1-508         PP ---7----889999**
Sorex_araneus/1-294                      ----------------
#=GR Sorex_araneus/1-294              PP ----------------
Echinops_telfairi/1-507                  CACC----UCCAAGGC
#=GR Echinops_telfairi/1-507          PP 5577----77888999
Homo_sapiens/1-526                       GACC----CUCAGGUC
#=GR Homo_sapiens/1-526               PP ****----********
Equus_caballus/1-535                     GGCGccacUUCAGGUC
#=GR Equus_caballus/1-535             PP ***989989999****
Gorilla/1-531                            GACC----CUCAGGUC
#=GR Gorilla/1-531                    PP ****----********
Ictidomys_tridecemlineatus/1-504         ---C----UUCAGGUC
#=GR Ictidomys_tridecemlineatus/1-504 PP ---9----******99
Nomascus_leucogenys/1-526                GACC----CUCAGGUC
#=GR Nomascus_leucogenys/1-526        PP ****----********
Oryctolagus_cuniculus/1-533              GGCC----CCAAGCCC
#=GR Oryctolagus_cuniculus/1-533      PP *999----87777666
Procavia_capensis/1-494                  GGCC----CUCAGGUC
#=GR Procavia_capensis/1-494          PP ****----********
Erinaceus_europaeus/1-382                GGUC----CAUAGGCC
#=GR Erinaceus_europaeus/1-382        PP ****----********
#=GC SS_cons                             <<<<________>>>>
#=GC RF_cons                             Ggcc....cUCAggcC
#=GC null_cons                           nRYC----YUCAGGUC
//
