# Supplementary material for: Thirteen dubious ways to detect conserved structural RNAs
Source: IUBMB Life. Author manuscript; Available in PMC 2024 Jul 10. (PMC11234323; doi:10.1002/iub.2694)
Supplement: supplementary_material [file NIHMS1907110-supplement-supplementary_material.gz › supplemental_material/Figure11/RF00024.stockholm.txt]

# STOCKHOLM 1.0
#=GF ID Telomerase-vert
#=GF AC RF00024
#=GF DE Vertebrate telomerase RNA
#=GF AU Machado Lima A
#=GF GA 70.0
#=GF NC 68.2
#=GF TC 70.3
#=GF SE Machado Lima A
#=GF SS Published; PMID:10721988; Machado Lima A
#=GF TP Gene;
#=GF BM cmbuild -F CM SEED
#=GF CB cmcalibrate --mpi CM
#=GF SM cmsearch --cpu 4 --verbose --nohmmonly -T 19.69 -Z 549862.597050 CM SEQDB
#=GF CL CL00004
#=GF DR SO; 0000390; telomerase_RNA;
#=GF DR GO; 0007004; telomere maintenance via telomerase;
#=GF DR GO; 0003720; telomerase activity;
#=GF DR GO; 0000333; telomerase catalytic core complex;
#=GF RN [1]
#=GF RM 10721988
#=GF RT Secondary structure of vertebrate telomerase RNA.
#=GF RA Chen JL, Blasco MA, Greider CW
#=GF RL Cell 2000;100:503-514.
#=GF RN [2]
#=GF RM 11842102
#=GF RT Analysis of the structure of human telomerase RNA in vivo.
#=GF RA Antal M, Boros E, Solymosy F, Kiss T
#=GF RL Nucleic Acids Res 2002;30:912-920.
#=GF RN [3]
#=GF RM 15811851
#=GF RT Comparative functional study of the viral telomerase RNA based on natural
#=GF RT mutations.
#=GF RA Fragnet L, Kut E, Rasschaert D
#=GF RL J Biol Chem. 2005;280:23502-23515.
#=GF CC Telomerase is a ribonucleoprotein reverse transcriptase that synthesises
#=GF CC telomeric DNA. Telomerase RNAs differ greatly in sequence and structure
#=GF CC between vertebrates, ciliates and yeasts, but they share a 5' pseudoknot
#=GF CC structure close to the template sequence. Vertebrate telomerase RNAs have
#=GF CC a 3' H/ACA snoRNA-like domain. This family also contains viral telomerase
#=GF CC RNAs from the Gallid herpes viruses as described in [3].
#=GF WK Telomerase_RNA_component
#=GF SQ 37

AF221915.1/120-667       -----------------UCA-----CAUUGCU--GCGGGGUGGAGGC---GUUUUU--AACUAACCCUAA-UGCAGAGUAA--GUGG--CUGG---------------GCCUUCCUCACACUGCCUCCCGCUG----------CGUGAAACCUCGCUGUUUUCUUGGCUAACUUUCAGCGAGGUGAGGCAAGGCGGCAAA
AF221933.1/121-679       -----------------UCA-----CAUUGCU--GCGGGGUGGAGGC---GAUUUU--AACUAACCCUAA-UGCAGAGUAA--GUGG--CUGG---------------GCCUUCCUCACACUGCCUCCCGCUG----------CGCGAAACCUCGCUGUUUUCUUGGCUAACUUUCAGCGAGGUGAGGAGAGGCGGCAAA
AF221919.1/107-614       GUGCGGACGGGCUGCGUGGGC------GGGUCG---GUCC--GUCCU----GGCAC--AUCUAACCCUAAAUGCGCGCUGGUUGAAGUGGCUU----------------CUCC-------UGGGCGA-U--------------------CGCUCGCUGUUUUUGUGGCUGGCUUUCAGCGGGCU--GGAGGAGCCGGG--
AF221914.1/112-589       ----------------------GUCCA--GCU--GCG-GG-GGAG--ACAGUGUCGCUCUCUAACCCUAAUGUGGGGGCAA-CGCGGG--------------------CCCUU-UGUUUAAAG--UCCCGCUGU---------CGGGAGCCCUCGCUGUUUUCUUGGCUAACUUUCAGCGAUGG--CGAAAGGGCCCAGC
AF221935.1/112-602       ----------------------GUCCA--GCU--GC--GG-GGAG--AAAGUGUCGUUCUCUAACCCUAAUGCGAGGGCAA-UGCGGG--------------------CCCUU-UGUUUAAAG--UCCCGUUGUCGCGCGAAGCGGGAGCCCUCGCUGUUUUCUUGGCUAACUUUCAGCGAUGG--UGAAAGGGCCUAGC
AF221908.1/136-584       -AAUCAGCGUUUAAAGCUCAA-----UGUGGA--CGGAGG-UCUCU----GUUU----CGCUAACCCUAAUACACUGGCUUCAGGGCGAUG-----------------GCUCU--------------------UCGCGGCGG-------UGCCUGUUGUUUUACUUGCUGACUUUCAGCGGGCA-CGG-AGAGCAAGC--
AF221913.1/109-520       -----------------UU---AAUUAGAGGGAUUGGAAG-GUUCC----GCUUA---UGCUAACCCUAAUAUUGGGGGUCUGUUGAAAA------------------CCUCU----UUAAGAUA------------------------UGCGUGUUGUUUUAUUGGCUGACUUUCAGCGCGCA-UUG-AGAGGAGUU--
AF221926.1/103-507       -----------------ACA-----GUGGGAA--UAGGAG-GG------AGUCUAUAUUUCUAACCCUAAUAUACCCGGU--UCAGG---------------------GCUCU-----UA-----------UGUGG-------------CGCUCGUUGUUUUGCCGGUUGCCUUUCAGCGGGCG-AA--AGAGCUCAG--
AF221940.1/103-499       -----------------CCA-GCGGUA--AUA--GGAGAGU--UCUA---UCC-----UUCUAACCCUAA-UGCACAGACCCCUCGCU--------------------GCUCU--UCA-------------------------------UGCUCGUUGUUUUUCUCGCUGACUUUCAGCGGGCG-AA--AGAGCAAUG--
AF221934.1/121-565       -------------------U--CUCUCC-GGAGAGGGGCGG--UUUC---UCUGUC--UUCUAACCCUAAUGCGGUGCUUCGGCAGAA--------------------GCUCUC----CACUGCGUA----------------------CGCUCACUGUUUUUCUAGCUAACUUUCAGUGAGCA-GGG-AGAGCGAAGUC
AF221927.1/113-556       -----------------UCU--CUCU---GGAGCGGGGCGA--UUUC---UCUUCC--UUCUAACCCUAAUGCGGUGCUUAGGCGACA--------------------GUUCU-------------CCGGGUG----------------CGCUCGCUGUUUUUCUGGCUAACUUUCAGCGAGCGGAG--AGAGCGAAGCC
AF221910.1/112-554       -----------------UGU-CAUUCCGGAGA--GGGGCG--UUUUC---UUCUUU--CUCUAACCCUAAUGUAUUGCUUGGGCAGCA--------------------GCUCU-------CUCGGUA----------------------UGCUCGCUGUUUUGCUGGCUAACUUUCAGCGAGCA--G--AGGGCGAAGUC
AF221932.1/102-549       ----GGGUUGAGGAGGGUACG---CCCGGGA---GGGCGGU-GGUCU---GUUCUG--UUCUAACCCUAACUGAUAAG---------------GGCGUAGGC-GCCGUGCUUU--------UGU-UCCC--------------------CGCGCGUUGUUUUUCUCGCUGACUUUCAGCGGGCG--GGAAAAGCCUCG--
AF221923.1/106-554       ----GGGUUGAGGAUGGCGCC---CCCGGGUC--GGGCAGU-GGUCU---UUUUUG--UUCUAACCCUAACUGGCAAG---------------GGCGUAGGU-GCUGUGCUUU--------UGU-UCCC--------------------CGCGCGUUGUUUUUCUCGCUGACUUUCAGCGGGCG--GGAAAAGCCCUG--
AF221918.1/97-547        ----GGGCUGAGGAGGGUGGG---CUCGGGAG--GGGCC-C-GGUCA---UUUCUC--AUCUAACCCUAACUGAGCAG---------------GGCGUAGGC-GCCGCGCUUU--------UGUUUCCC--------------------CGCGCGCUGUUUUUCUCGCUGACUUUCAGCGCGUG--GGAAAAGCCUUG--
AF221929.1/92-517        -----------------UGGG---CC-GGGAG--GGGUGGU-GGUCU---UCCCU---GUCUAACCCUAAG-GUGAAGAG-------------GACGUGGGU-GCCGUGUUUU--------UCGCUCC---------------------CGCACGCUGUUUUUCUCGCUGACUUUCAGCGUGCAGA---AAAGCCUUG--
AF221937.1/99-545        ----GGGUUGAGAAUGGUGGG---CC-GGGAG--GGGAGGU-GGGCA---UGUUUU--GUCUAACCCUAACUAGGAGGAG-------------GACGUAGGC-GCCGUGCUUU--------UGU-UCCC--------------------CGCGCGCUGUUUUUCUCGCUGACUUUCAGCGUGCGGA---AAAGCCUUG--
AF221930.1/94-546        -----------GGCCGGCGUGCCUGGGAGGGG---GGGCU--GGUC----CCACUC--UUCUAACCCUAAGGGUGUCG---------------GCUGUAGGC-GCCGUGCUUU----UUA---CUUCCC--------------------CGCGCGCUGUUUUUCUGGCUGGCUUUCAGCGAGCGGAA--AAAGCUUUG--
AF221909.1/98-496        --------------------------------------GA--CGCGC----GCCUC--UUCUAACCCUAAAAACUG-GA--------------GCUGUAGGU-GUUGCUCUUU-------------CAGCGU-----------------CGCCCGCUGUUUUUCUCGCUGGCUUUCAGCGGGCC-AG--AAAGUUCAG--
AF221928.1/95-476        ----------------------------------------------------------GUCUAACCCUGAAUUCUGAGA--------------GCUGUGGGU-ACUGUGCUUU--------CGU--CUC--------------------CGCCCGCUGUUUUUCUCGCUGACUUCCAGCGGGCG--GG-AAAGUCCAG--
AC121792.3/109554-109950 ----------------------------------------------------------ACCUAACCCUGAUUUUCAUUA--------------GCUGUGGGU-UCUGGUCUUU--------UGUU-CUC--------------------CGCCCGCUGUUUUUCUCGCUGACUUCCAGCGGGCC-AGG-AAAGUCCAG--
AF221916.1/94-481        ----------------------------------------------------------GUCUAACCCUAU-UGUUAU-A--------------GCUGUGGGU-UCUGUUCUUU--------UGUU-CUC--------------------CGCCCGCUGUUUUUCUCGCUGACUUUCAGCGGGCC-UGG-AAAGUUCAG--
AY058901.1/1-397         ----------------------------------------------------------ACCUAACCCUGAUUUUCAUUA--------------GCUGUGGGU-UCUGGUCUUU--------UGUU-CUU--------------------CGCCCGCUGUUUUUCUCGCUGACUUCCAGCGGACC-AGU-AAAGUCCAG--
U85256.1/1-451           ----GGGUUGCGGAGGGUGGG---CCUGGGAG--GGGUGGU-GGCCA---UUUUUU--GUCUAACCCUAACUGAGAAG---------------GGCGUAGGC-GCCGUGCUUU--------UGCU-CCC--------------------CGCGCGCUGUUUUUCUCGCUGACUUUCAGCGGGCGGA---AAAGCCUCG--
AF221912.1/98-564        ----GGG-AGUGGAGGGUGGG---CCCGGGAC--GGGCG-C-GGACC---CGGUA---AUCUAACCCUGACUCACAAGA--------------GGCGUAGGC-GCCGUGCUUU--------UGCU-CCC--------------------CGCGCGCUGUUUUUCUCGCUGACUUUCAGCGUUCGGA---AAAGCCCUGUG
AF221939.1/99-544        ----GGGUUGUGGAGGGUGGG---CCUGGGAG--GGGAAGC-GGUCA---GUUUUU--GUCUAACCCUAACUGAGAAG---------------GGCGUAGGC-GCCGCGCUUU--------UGUUUCC---------------------CGCACGCUGUUUUUUUCGCUGACUUUCAGCGGGCGGA---AAAGCCUCG--
AF221931.1/99-541        ----GGGUUGCGGAGGGUGGG---CUCGGGAG--GGGUGGC-GGUCA---UUUUCU--GUCUAACCCUAACUGAAACG---------------GGCGUAGGC-GCUGCGCUUU--------UGUU-CCC--------------------CGCACGCUGUUUUUCUCGCUGACUUUCAGCGGGCGGA---AAAGCCUUG--
AF221917.1/99-542        ----GGGUUGCGGAGGGUGGG---CCUGGGAG--GGGUGGC-GGUCG---UUUUAU--GUCUAACCCUAACUGAGAAG---------------GGCAUAGGC-GCUGCGCUUU--------UGUU-CCC--------------------CGCACGCUGUUUUUCUCGCUGACUUUCAGCGGGCGGA---AAAGCCUCG--
AF221936.1/98-540        ----GGGUUGCGGAGGGUGGG---CCCCGGGU--UGGUGGC-AGCCA---UUUCUC--AUCUAACCCUAAUUGAGACA---------------GGCGUAGGC-GCUGUGCUUU--------UGGUUAC---------------------CGCGCGCUGUUUUUCUCGCUGACUUUCAGCGGGCGGA---AAAGCCUCG--
AF221920.1/99-541        ----GGGUUGCGGAGGGUGGG---CCCAGGAG--CGGUGGC-GGCCA---UUUUUUAAGUCUAACCCUAACUGAAAGA---------------GGCGUAGGC-GCUGCGCUUU--------UGCUUCA---------------------CGCGCGCUGUUUUUCUCGCUGACUUUCAGCGGGCGGA---AAAGCCUCG--
AF221921.1/98-548        ---------------GGCGGG--UUGCGGGAGC-UGCGAG-CGGCCG-----UCUC--GUCUAACCCUAAA-GAGAAA---------------GGCGUAGGU-GCUUGGCCUU---------GGCGACU--------------------CGCCCGCUGUUUUU-UGGCUGGCUUUCAGCGGGUGAA---GAGGCCCAAG-
AF221925.1/98-540        ----GGGUGGGGGAGAGUGGG---UCUGGGCG--GGGCGGC-GGUCA---CGUUUU--GUCUAACCCUAACUGAGCUG---------------GGCGGAGGC-GCCGCGCUUU--------UGCU-CCC--------------------CGCGCGCUGUUUUUCUCGCUGACUUUCAGCGGGCGGA---AAAGCCUCG--
AF221906.1/96-545        ----GGGUUGCGGAGGGAGGG---CCCGGGAG--GGGUGAG-CGUCC---AUUAUC--GUCUAACCCUAACUGAGAUG---------------GGCGUAGGC-GCCGCGCUUU--------UGCUUCC---------------------CGCGCGCUGUUUUUCUCGCUGACUUUCAGCGGGCGGA---AAAGCCUCG--
AF221911.1/104-513       ------------------CCG---CUGCGGCGGCAGGUGGG-GGCUC----AGUCU--UUCUAACCCUAAGCGAAAUGUGACC------------------------C-CUCC-------------CCGCUGCAGC-------------CGUCCGCUGUUUUACUCGCUGACUUUCAGCGGACG-GGG-GGAGCGGGU--
AF221924.1/105-538       ------------------CGC---GUGGCGGA--UGGGGA--GGCUC---CAGUCU--CACUAACCCUAAU----------------------GGC-U--GCCGCCGUGCUCC-------------CCGCACC----------------CGUCCGCUGUUUUAUUCGCUGACUUUCAGCGGACG-GGG-GGAGCC-----
AY312571.1/605-1069      -----------------ACGC-------GUGGC-GGGUGGAAGGCUC---CGCUGU--GCCUAACCCUAAUCGGGGGAAUUGAUGGU------GCUGUC----GCCGCGCUCC-----------CUCCGCC------------------CGCCCGCUGUUUUACUCGCUGACUUUCAGCGGGCG-AGA-GGAGCCGCCC-
AF147806.2/247-692       -----------------ACAC-------GUGGC-GGGUGGAAGGCUC---CGCUGU--GUCUAACCCUAAUCGGAGGUAUUGAUGGUA------CUGUC----GCCGCGCUCC-------------CUC--------------------CGCCCGCUG-UUUACUCGCUGACUUUCAGCGGGCU-AGG-GGAGCCGCCC-
#=GC SS_cons             .................::::...<<<<<<<<..<<<<<<-.<<<<<...------..-----------------------..----....................-<<<<<........--------....................<<<<<<<<<________AAAAAAAAA>>>>>>>>>.---.>>>>>----..
#=GC RF                  .................ucag...cccGggcg..ggGgggu.ggccc...uuuUuu..uUCUAACCCUAAuugagaaguua..gaGg....................ugCucu........uGuuUCCc....................cGCcCGCUGUUUUucUcGCUGACUUUCAGCGgGCg.AgG.agaGccuag..

AF221915.1/120-667       ----------------------------------------------------AAAAAGUUGGGAG------------CAGCAACGGCAAGCAAA---AAAAAAGUUCCAGC-CGAG------GCC-UCCUCACCA-CGCGGC--C---UG----GGUCUGAGGGUAACAUGGCCCUGCGGGAGAGAGCCAACACGGG---
AF221933.1/121-679       -------------------------------------------------AAAAAAAGGUUGGGAG------------CAGCAGCGGCAAACAAAA--AAAAAAGUUCCAGC-CGAG------GCC-UCCUCACCCCCGCGGC--C---UG----GGUCUGAGGGUAACACGGCCCUGCGGGAGAGAGGCAACACGG----
AF221919.1/107-614       ------------AGCGGAGGCGGAGGACCGAG----------------------------------------------------------CC-----AAAAACGUC--AGC-CG--------AGG-CC-----GGGC--GGCCC----------CG-----------------CUCGUGGCCCGUCCGCACUGUCCGGGC
AF221914.1/112-589       -----------------------------------------------------AAAGGUUGGGAAGCGUGAUUUAUUGUUGGUGGGCAGAGAG----AAAAAAGUUUAAGC-CGCGGCCUC---C-UCC----CCG-GCGGC--CCA--GGAC-CC-----------------CCUGUU-GCAACGUGCGGAAUGGCG--
AF221935.1/112-602       -----------------------------------------------------AAAGGUUGGGAAGCGUGAUUUAUUGUUGGUGGGCAGAGAG----AAAAAAGUUUCAGC-CGCGGCCUC---C-UCC----CCG-GCGGC--CCA--GGAC-CC-----------------CCUGUU-GCAACGUGCGAAAUGGCG--
AF221908.1/136-584       -------------------------------------------------------------------------------GUAGACGACGACUA----AAAAACGUC--AGC-UG---------GG-AGACU--CCUCCGUUCGC----A-----CAGCCCGA-----------CCUGCUCCAUUGCCCAAGAGC------
AF221913.1/109-520       -------------------------------------------------------------------------------GCUGCCCAGGACUA----AAAAAUGUC--AGC-UG---------GG-AGU---CCUUCCUCUCCC----UUAUU--------------------UCUGCCUCACAACCU-GGA--------
AF221926.1/103-507       -------------------------------------------------------------------------------AGAAGCGAGGACCA----AAAAACGGC--AGCCGCGGG----------CC----CUCCUGUUCCC----AC----CAU----------------CCCAGCUUUUCCACACUGCGC------
AF221940.1/103-499       -------------------------------------------------------------------------------GAAGCUCAGGACUA----AAAAACGUC--AGC-CG--------UAG-G------CUUUCCUAU------AGCCGCAGG----------------CCUGCC-UGUCAGUG-UGC--------
AF221934.1/121-565       -----------------------------------------------------------------------CAGUUUC-ACGACAACGGAGA-----AAAAAUGUU--AGC-UG--------GGG-A----A-CGUCCCUUU--CCC-GAGAG--------------------CCCGCGCCGUCCUUUUUCUUCCU----
AF221927.1/113-556       ---------------------------------------------------------------------GUGGUUUACGACGAUAGAGGAGA-----AAAAAUGUU--AGC-UG--------GGG-A----A-CGUCCCUUU--CCCG-AGAG--------------------CCCGCGCCAUCCU----CUUCCU----
AF221910.1/112-554       -----------------------------------------------------------------------GAAUUUCG--GACAAGGGAGA-----AAAAAUGUU--AGC-CG--------GGG-AA-----CGCCCCUUUCCC----GAAUG-------------------CCCGUGCCGUCCUUCCUCU-CCUC---
AF221932.1/102-549       GUCUA-CCGCC-GUCUACCG-AUAGCCU--------------------------------------------------GGAGCAAA----CAA----AAAAAUGUC--AGC-CGC-------CGG-CC---GCUCGCCCCUCCC----GGG---AA-----------------CCUGCAGUGGCUC--------------
AF221923.1/106-554       GCCUA-CCGCC-GUCUACCG-AUAGUUU--------------------------------------------------GGAGCAAA----CAA----AAAAAUGUC--AGC-CGC-------UGG-CC---GCUCACCCCUCCC----GGG---AA-----------------CCUGUGGUGGCUC--------------
AF221918.1/97-547        GCCUA-CCGCC-GUCCACCGUUCAUUUC--------------------------------------------------GCAGUAAA----CA-----AAAAAUGUC--AGC-CGC-------UGG-CC--GGUUCGCCCUUCCC----GGG---GA-----------------CCUGCGGUGGCUC--------------
AF221929.1/92-517        GCCUA-CCGUC-GGUUAUUGUCUAAUUA--------------------------------------------------GAAGCAAA----CA-----AAAAAUGUC--AGC--G--------UGG-CC--GGGCCGCCCCUCCC----GGA---UA-----------------CCUGCGGCGGCUC--------------
AF221937.1/99-545        GCCUG-CCGUC-GACCACUGUCUAAUUA--------------------------------------------------AAAGCAAA----CA-----AAAAAUGUC--AGC--G--------UGG-CC--GGUCCGCCCCUCCC----GGG---UA-----------------CCUGCGGCAGCUC--------------
AF221930.1/94-546        GUCUA--CAGGCCACUCACUUUGUAUCCC-------------------------------------------------GAAACCAAAUU-GAAAAAAAAAAAUGCC--AGC-UCC--------GG-CC-----GGUCCACCCCU----CCCGGGGU-----------------CCUGCGGCCCGGCC-------------
AF221909.1/98-496        ACCUCU-CAGCAGAUCGUCGCGUCGUUC--------------------------------------------------UCAACCA-----CA-----AAAAAUGCC--AGCGCAAA------GCG-CG-----UC-------------------AGCCUAGAAC---------CUUGCGGCCCCG---------------
AF221928.1/95-476        ACCUG--CAGCGGGCCAUCGCGCGUUUU--------------------------------------------------CCA-CCA-----CAA----AAAAAUGUC--AGCGCUGG-GCUCA--------------------------------UGUGCCU-------GGAGCCUUGCGGCC------------------
AC121792.3/109554-109950 ACCUG--CAGCGGGCCACCGCGCGUUCC--------------------------------------------------CGAGCCU-----CAAAA--ACAAACGUC--AGCGCAGGAGCUCC--------------------------------AGGUUCGCCG----GGAGCUCCGCGGCGCCG---------------
AF221916.1/94-481        ACCUG--CAGCGGGUCACCGCGCAUUCU--------------------------------------------------GGAACCU-----CA-----AAAAAUGUC--AGCGUAGGAGCUCU--------------------------------GGUGCC--------AGAGCUCCGCGGCGCUG---------------
AY058901.1/1-397         ACCUG--CAGCGGGCCACCGCGCGUUCC--------------------------------------------------CGAGCCUCAAAAAC-------AAACGUC--AGCGCAGGAGCUUC--------------------------------AGGUUCGCCG----GGAGCUCCGCGGCGUCG---------------
U85256.1/1-451           GCCUG-CCGCC-UUCCACCGUUCAUUCU--------------------------------------------------AGAGCAAA----CA-----AAAAAUGUC--AGC-UGC-------UGG-CC--CGUUCGCCCCUCCC----GGG---GA-----------------CCUGCGGCGGGUC--------------
AF221912.1/98-564        GCCUA-UCGCC-AUCCACCAUCCUUUCU--------------------------------------------------GGAACAAACAGACAAAAAAAAAAAUGUC--AGC-UGC-------UGG-UC--CGUUCGCUCCUCCC----GGG---C------------------CCUGCGGUGGCCGCCAGCCC-------
AF221939.1/99-544        GCCUA-CCGCC-GUCCACCGUACAGUUU--------------------------------------------------GGAGCAAA----CA-----AAAAAUGUC--AGC-UGC-------UGA-CU--UGCUCGCCCCUCCC----AGG---AC-----------------CCUGCGGUGGCUC--------------
AF221931.1/99-541        GCCUA-CUGCC-ACACACCAUCCAGUUU--------------------------------------------------GGAGCAAA----CA-----AAAAAUGUC--AGC-GGC-------UGG-CC--UGCUCGCCCCUCCC----GGG---AG-----------------CCUGCGGCGACUC--------------
AF221917.1/99-542        GCCUA-CUGCC-AUCCACCAUCCAGUUU--------------------------------------------------GGAGCAAA----CA-----AAAAAUGUC--AGC-CGC-------CGG-CC--UGCUCGCCCCUCCC----GGG---AU-----------------CCUGCGGUGGCUC--------------
AF221936.1/98-540        GCCUA-CCGCC-AUCCACCAUCCAGUCU--------------------------------------------------GCAACAAA----CA-----AAAAAUGUC--AGC-CGC-------UGG-CU--CGCUCACCUCUCC-C---GGG---AA-----------------CCUGCGGUGGUCC--------------
AF221920.1/99-541        GCCUA-CCGCC-AUCCACCAUCCAGUCU--------------------------------------------------GAAACAAA----CA-----AAAAAUGUC--AGC-CUC-------UGG-CU--CGCUCACUGCUCC-C---GGG---AA-----------------CCUGCGGUGGUUC--------------
AF221921.1/98-548        ACCUA-CCGCC-ACCCACCGUCUAGUGUCUUAAGGGCACAAAGUCCUGCCCGCCACCCUUCGA---------------GGAGCGAAA---CCC----AAAAAAGUC--AGC-CCC-------UGG-CCG-CCUCUCGCCCUCUC----GCAA---------------------CCCGC--CU------------------
AF221925.1/98-540        GUCUA-CCGCC-ACUUACCAUCCAGUCU--------------------------------------------------GGAGUAAA----CA-----AAAAAUGUC--AGC-CGC-------UGG-CU--CGCUCGCCCCUCCC----GGG---AC-----------------CCUGCGACGGCUC--------------
AF221906.1/96-545        GCCUA-CUGCC-GUCUACUGUCGUAUCU--------------------------------------------------GGAGCAAA----CA-----AAAAAUGUC--AGC-CGC-------UGG-UC--CGCUCGCCCCAUCC----GGG---AA-----------------CCUGCGGUGGCUC--------------
AF221911.1/104-513       ------------------------------------------------------------------------------GGAGACGCCAACCA-----AAAAACGUC--AGC-GAG-------GGGCCC----UCCCCUCCCACG----CCG---AC-----------------CUGGGCCUGUGG---------------
AF221924.1/105-538       --------GCCUGGGGGGGA---------------------------------------------------------AGGGGUUUGCAAUCA-----AAAAACGUC--AGC-GAC-------GGG-UC-----UCCCCAGCC-CAGCCCGC---C------------------CUGGGGUCUCCGUCCCCCCACGCAGCC
AY312571.1/605-1069      CGGGGGGGAGGCGGGCGGCGGGAGGGGGCCGGGGCGCCGCGGCGGUGGGGGUCGGGGGGGGGAGAGAAAGGGCCGAAAGGGGCUCCGCGGCCAA---AAAAACGUC--AGC-GAG-------GGG-UC--CGCUCGCCCCGAU-C---------CGC---------------CCUGGGG-UC------------------
AF147806.2/247-692       -------CAGGGGGCGCCGCGGGGGGGAGGGGGUGGGGCGGACGCGGGAGAAAGGACCGAAAGGGGCUCCAC--------GGCAAACAAAAAAAA--AAAAACGUC--AGC-GAG-------GGG-UC--CUCUCGCCCCCAU-C---------CGC---------------CCUGGGG-UC------------------
#=GC SS_cons             ............--------.-------..................................................---------------....--aaa-aaa..aaa.---.......>>>.>>.....>>>>>>>>>>>....>>>...,,.................(((((((--------.---........
#=GC RF                  ............ggccaccg.guaguuu..................................................ggagcaaaaagACaA....AAAAAuGUC..AGC.cgc.......ggg.cc.....cccCcccgccC....ggg...ag.................CcuGcggcaucucug.aau........

AF221915.1/120-667       ------GGGGCCCCGGUCCGGCUAACAGGGCAGGAG----GUCGGCCCCAAUUGCCUCA-------GGCCC----AGCC--ACUCC-------GGGCCGCGAUCAGCCC-GGGCUUU----CCCUACUUU-GGGGCCC-AAUGCUGUCGCGAAGAGU-UCG-GCUCUGUCAGCCC---GGCU------GGGUC-------
AF221933.1/121-679       ------GGGCCCCCGGUCCGGCGAACAGGGCAGGAG----GUCGGUCCCAAUCGCCUCACA-----GGCCC----AGCC--ACUCC-------GGGCCGCGGUCAGCCC-GGGGCUUUCCCCCCCACCAUGGGGGCCC-AAUGCUGCCGCGAAGAGU-UCG-GCUCUGUCAGCCC---GGCU------GGGCC-------
AF221919.1/107-614       CAGGCCCCGGCCCGAACCCCCUGGAGACAACUCCCGCAGGGUCUGCGCUGCGCCGCGGAGC-----CCCG-GCU-GCCC--ACGUAG------AGGCGGCGG-CCGUCUCGGGGCCCCUG--CGUG--CGGGGCGCCC-ACUGCGGCCGCCAAGAG-CUCGU-CUCUGUCAGCCUC--GGGUGCACG--UGGG---CCCG
AF221914.1/112-589       --------------------------------------GCCUCGGCCC-----CCCUGCU---GCACGCCCA---GCCG--UUU---------AGGCCGCGGUCAGCGC-CGGUUUC-CACGCCAGUGU-GGGGCUUG--AUGCUGUCGCGAAGAG-UUCGU-CUCUGUUAGCC----UGGCA-----GGGUGUGC----
AF221935.1/112-602       --------------------------------------GCCUCGGCCC-CCACCUUUGCUC--GCAUGCCCA---GCCG--AGU---------AGGCCGCGGUCAGCGC-CGGCUUC-CACGCCAGUGU-GGGGCUUG--AUGCUGUCGCGAAGAG-UUCGU-CUCUGUCAGCC----UGGCA-----GGGGGUGC----
AF221908.1/136-584       --------------------------------------CCCGGGUUUU-CUCUGUGGAA---UGUAUCAGGCGCUCCCCGGUCUGUCUGUCUGGGGCCGCGGUCGGCA--------------UCAU--------------CUGCUGUCGCGAAGAG-UUCGU-CUCUGUUAGCCCU-UGGGGGC----CCUGGUGCG---
AF221913.1/109-520       -----------------------------------------CUCUUUA------UUUA------GCGGUG-----CCCC-AUUUGUCG-----AGGCCGCAGUCAGUCU-UGUUCUU------------------AUACGCUGCUGUUGCGAAGAG-UUCGU-CUCUGUCAGCCUCC-GGGG-------CAACGC---CU
AF221926.1/103-507       -----------------------------------------CUGGGUU-CUCACUCAAGUGU--UCGGCAG----CUUCC-ACUUACG-----AGGCCGCGGUCUACC------------GCUGUCAC------------UGGUAGUCGCGAAGAG-UUCGU-CUCUGUCAGCCUU-GGGAG------CCGCGGA--CGG
AF221940.1/103-499       ----------------------------------------GCGGCCUCU-GCUCGCAA-UGU--CCGCAG-----CGCC-UUCCUAUG-----AGGCCGCAGUCUGCC------------AAUACCCC------------GGGCAGCCGCGAAGAG-CUCGU-CUCUGUCAGCCUUU-GGCG-------CUGCGG--CGG
AF221934.1/121-565       -------------------------------------CGGGCCCGUUGG-CAUAGCC-------CCUGGCCU---CCUCGCUCUAU-------AGGCCGCGGUCAGCUC-GGGCCCC---AGCUCCGGCAGGGGUUCC-ACUGCUGCCGCGAAGAG-UUCGC-CUCUGUCAGCCU--UGAGG-U----GGCCGGG-----
AF221927.1/113-556       -------------------------------------CGGGCCCAUUGGCGAUAGCC-------CCCGGC-CUC-CCUCGCUCACC-------AGGCCGCGGUCAGCCC-GGGCCCU---GGCUCUGCUAGGGCGUCC-AAUGCUGCCGCGAAGAG-UUCGU-CUCUGAUUGCCU--UGAGG-UA----GCCGGG-----
AF221910.1/112-554       -------------------------------------UGGGCCCGUUGGCGAUAGCCCCC-------GGCCUC--CCUCGCUCCUU-------AGGCCGCGGUCAGUCC-GGGCCCU---UGCUCUGGCAUGAGGUCC-AUUGCUGCCGCGAAGAG-UUCGU-CUCUGUCAGCCU--UGAGG-U----GGCC------AG
AF221932.1/102-549       ---------------------------------------GCC-CGCCC-----AGC--------CCCGC--UC--CCCGC--CUGG-------AGGCCGCGGUCGGCCU-GGGGCUUC----UCCG---GAGGUUCCC-GCUGCCGCCGCGAAGAGU-UGG-GCUCUGUCAGCC---GCGGG-UCCC---GCGGG-----
AF221923.1/106-554       ---------------------------------------GCC-CGCCC-----AGC--------CCCGCG-C---CCCGC--CUGG-------AGGCCGCGGUCGGCCU-GGGGCUUC----UCCG---GAGGUUCCC-AUUGCCGCCGCGAAGAGU-UAG-GCUCUGUCAGCC---GCGGG-UCC---UGCGGG-----
AF221918.1/97-547        ---------------------------------------GCC-CGCCC--------------GGCCCCCG-UGC-CCCGC--CUG--------AGGCCGCGGUCGGCCC-GGGGCUUC----UCCG---GAGGUGCCC-AAUGCCGCCGCGAAGAGU-UAG-GCUCUGUCAGCC---GCGGG-UCCCU-CGGGGGCC---
AF221929.1/92-517        ---------------------------------------GUC-C-ACCG--------------GCCCCCG-AGC-CCCGC--CU---------AGGCCGCGGCCGGCGC-GGGGCUUC----CCUG---GAGGCGCCC-AUGGCCGCCGCGAAGAG-UUCGU-CUCUGUCAGCU---GCGGG-UCGCC-CGGGGGC--CG
AF221937.1/99-545        ---------------------------------------GCC-CGGCUG--------------GCCCCCG-AGC-CCCGC--CCA--------GGGCCACGGCUGGCGC-GGGGCUUC----UCCG---GGAGCGCC--AUGGCCGCCGCGAAGAG-UUCGU-CUCUGUCAGCC---GCGGG-UCGCG-CGGGGGC--CG
AF221930.1/94-546        ---------------------------------------GCC-CGCCCGAAC------------CCCCCGCGA--CCCGC--CUG--------AGGCCACGGCCGGCCC-GGGGCCUC----UGCG---GAGGUGCCC-AUUGCCGCCGCGAAGAGU-UAG-GCUCUGUCAGCC---GCGGGAUCC--GCGCGGG---C-
AF221909.1/98-496        ----------------------------------------GGCCGCCC----------------AGCCCC-GCA-CCCGC--CUUG-------AGGCCGCGGUUGGCCU-GGAG-UUC----UCCG---GA---CUCC-GCUGCCGCCGCGAAGAG-UUCGU-CUCUGUCAGCC---GCGGAGUAUCA-GGGGCU--G--
AF221928.1/95-476        ----------------------------------------GGCCGCCC----------------AGCCCC-GCA-CCCGC--CUG--------AGGCCGCGGUCGGCCU-GGAG--UC----CUCG---GG---CUCC-GCUGCCGCCGCGAAGAG-CUAGA-CUCUGUCAGCC---GCGGGGCGUCA-GGGGCU--G--
AC121792.3/109554-109950 ----------------------------------------GGCCGCCC---------------AG-UCCCGUA--CCCGC--CUAC-------AGGCCGCGGCCGGCCU-GGGG--UC----UUAG---GA---CUCC-GCUGCCGCCGCGAAGAG-CUCGC-CUCUGUCAGCC---GCGGG-GCGC-CGGGGGCU-G--
AF221916.1/94-481        ----------------------------------------GGCCGCCC-A--------------GCCCGGUA---CCCGC--CUGG-------AGGCCGCGGACGGCCU-GGGG--UC----UUAG---AA---CUCC-GCUGCCGCCGUGAAGAG-CUAGU-CUCUGUUAGCU---ACGGG-GC---ACCGGGC--GCU
AY058901.1/1-397         ----------------------------------------GGCCGCCC-A-------------G-UCCCG-UA--CCCGC--CUAC-------AGGCCGCGGCCGGCCU-GGGG--UCUUAGGA---C-------UCC-GCUGCCGCCGCGAAGAG-CUCGC-CUCUGUCAGCC---GCGGG-GCGC--CGGGGGC----
U85256.1/1-451           ----------------------------------------GCCUGCCC-A-------------GCCCCCGAAC--CCCGC--CUGG-------AGGCCGCGGUCGGCCC-GGGGCUUC----UCCG---GAGGCACCC-ACUGCCACCGCGAAGAGU-UGG-GCUCUGUCAGCC---GCGGG-UCUC-UCGGGGGC-GA-
AF221912.1/98-564        ---------------------------------------GCC-CUCUC-A--------------UCCCCCGCGU-CCCGC--CUAG-------AGGCCGCGGUCGGCCC-GGGGCUUC----UCCG---GAGGUGCCC-AUUGCCGCCGCGAAGAGU-UAG-GCUCUGUCAGCC---GCGGG-CUCU-CGGGGGG-----
AF221939.1/99-544        ---------------------------------------GCCUC-CUU-AG--------------CCCCCGCGU-CCCGC--CUAG-------AGGCCGCGGUCGGCCC-GGGGCUUC----UCCG---GAGGCACCC-AUUGCCGUCGCGAAGAGU-UGG-GCUCUGUCAGCC---GCGGG-UCCCUUGGGGG------
AF221931.1/99-541        ---------------------------------------GCC-CGCUU-A--------------GCCCCCGCAU-CCCGC--CUGG-------AGGCCGCGGUCGGCCC-GGGGCUUC----UCCG---GAGGCACCC-AUUGCCGUCGCGAAGAGU-UGG-GCUCUGUCAGCC---GCGGG-ACCCUUGGGGGC-----
AF221917.1/99-542        ---------------------------------------GCC-CGCUU-A--------------GCCCCCGCGU-CCCGC--CUGG-------AGGCCGCGGUCGGCCC-GGGGCUUC----UCCG---GAGGCACCC-AUUGCCGUCGCGAAGAGU-UGG-GCUCUGUCAGCC---GCGGG-ACCUUUGGGGGC-----
AF221936.1/98-540        ---------------------------------------GCC-CGCCC-AG-------------CC-CCAGUGC-CCCGC--CUG--------AGGCCGCGGUCGGCCC-GGUGCUUC----UCCG---GAGGUGUCC-AUUGCCGCCGUGAAGAGU-UGG-GCUCUGUCAGCC---GCGGG-UCGCUC-GGUGG-----
AF221920.1/99-541        ---------------------------------------GCC-CGCCC-A--------------GCCCCCGCGC-CCCGC--CUG--------AGGCCGCGGUCGGCCC-GGGGCUUC----UCCG---GAGGCGCCC-AUUGCCGCCGCGAAGAGU-UGG-GCUCUGUCAGCC---GCGGG-UCCCUCGGGGGC-----
AF221921.1/98-548        ----------------------------------------CCG-UCCC-A--------------GCCUC--CAUCCCCGC--CCC--------AGGCCGCGGUCGGUCC-GGG-CUUC----UUCG---GAAGU-CCC-GUUGCCGUCGCGAAGAG-UUCGC-CUCUGUCAGCC---GCGGG-GCU-U--GGGGC-----
AF221925.1/98-540        ---------------------------------------GCC-CGCCC-A--------------GCCCCCGCGC-CCCGC--CUGG-------AGGCCGCGGUCGGCCC-GGGGCUUC----UCCG---GAGGCGCCC-AAUGCCGCCGCGAAGAGU-UGG-GCUCUGUCAGCC---GCGGG-UGCCUCGGGGGC-----
AF221906.1/96-545        ---------------------------------------GUC-CGCCC-U------------GCCCCCGCGC---UCCGC--CUAG-------AGGCCGCGGUCCGCCC-GGGGCUUC----UCCG---GAGGCACCC-AAUGCAGCCGCGAAGAGU-UAG-GCUCUGUCAGCC---GCGGA-UCC--CGCGGGGGC---
AF221911.1/104-513       -------------------------------------UGGGGCCCGCC-----AGCGAAGU-CCCCGCCGC-----CCCGCCCCGGUG-----AGGCCGCGGUCAGCC--GGC---------UCGC---------GCC-ACUGCUGCCGCGAAGAG-UUCGU-CUCUGUCAGCCU--CGGGG------GCGGCCGGG---
AF221924.1/105-538       -------------------------------------GGGGGCCUGCC------GCGGAG----GCUCCCUC---CGCCGCACUUCACGG---AGGCCGCGGUCGGCC--GGUG-UCC-----------------GCC-ACUGCCGCCGCGAAGAG-UUCGU-CUCUGUCAGCCU--CGGCG-GCGGUGGGGAGC-----
AY312571.1/605-1069      ------------------------------------------------------------------CCCGC------UCG--CG---------UGGCCGCGGUCGGCC--GGCACCC------------------GCC-AUUGCCGCCGCGAAGAG-UUCGC-CUCUGUCAGCCU--CGGCG-GCGC-GCGGG-------
AF147806.2/247-692       ------------------------------------------------------------------CUCG-----CCCGC-------------AGGCCGCGGUCGGCC--GGCACCC------------------GCC-AUUGCCGCCGCGAAGAG-UUCGC-CUCUGUCAGCCUCGGCGGG-GCC---CGGG-----AG
#=GC SS_cons             .......................................(((((((((.-....---.......(((((((-...(((((.,,,,,.......,,,,<<<<<-<<<<--.<<<_____....____...______>>>.--->>>>>>>>>,<<<<._____.>>>>,,,,,,,,..))))).---..))))))).....
#=GC RF                  .......................................ggcccgccc.a....ucu.......cccccgcu...cCCgc.aCUuu.......AGGCCGCGGUCgGCCc.GGggCUUC....uccg...gaGGugcCC.AuUGCcGCCGCGAAGAG.UUCGU.CUCUGUCAGCCU..gcGGg.ucc..gcggggg.....

AF221915.1/120-667       CGGGUG-GGGGC--CGGC--ACAGAGGGACACACCGGGCCGGGGCGCCGAGGAUAGCUACCGCCCGCAGG-GAUAGUAAAUAUCCGUGACCAGU-GGC--------CUCGGUGGCUGCG--UCUCCC-GGAGCAAU-GGGA-CC--CGCAAGGCU--GCC--C-UGGUCAUACACGC
AF221933.1/121-679       AGGGUG-GGGGC--CGGC--ACAGAGGGACACACCGGGCCGGGGCGCCGGGGAUAGCUACCGCCCGCAGG-GAUAGCAAAUAUCCGUGACCAGU-GGU--------CUCGGUGGCUGCG--UCUCCC-GGAGCAAU-GGGA-CC--CGCAAGGCU--GCC--C-UGGUCAUACACAU
AF221919.1/107-614       CGGUCG-AGCCCUAAGGCC----------------GGGCGUGGGG-CUG-----------GGGUCGCAGG-GAGAGUAA----CCGUGAGCCGGC-GCCC-------AGCCUUCAGGGCG--CUCCCUCGAGCUAU-GGGA-GC-UGCCC---CCGGGC--AC-GGCUCGGACACCC
AF221914.1/112-589       -UACGCA-GGGU--CGGGGU--------------------------GCGGAG------------GGCAGG-GAGAUUAAAUAG-CUUGACCAGA-CGC-----UAUGGCCUGUACUGCA--UUUCCC-AGAGCUGU-GGGA-CC--UGCAAAUCU--GCG--C-UGGUCAUACAUUU
AF221935.1/112-602       -UACGCA-GGGU--CGGGGU--------------------------ACGGGG------------GACAGG-GAGAUUAAAUAG-CUUGACCAGA-CGC-----UAUAACCUGUACUGCA--UCUCCC-AGAGCUGU-GGGA-CC--UGCAAAUCU--GCG--C-UGGUCAUACAUUU
AF221908.1/136-584       -GAG-U--GGAGAGUCCGGG-----------------------UCUGGG--------------GGGUCGG-GAGAACAAAAG-----GGGGCG-CGCUGGUGCUCAGGCUCAGUCAUGC--UUUCCC-UUAGUUGU-GGGAUAU--GCGU---GUUCAGCCA--GUCCCCGACAUGU
AF221913.1/109-520       UGAAUU--UGGA--GAG-----------------------------CCUGGGAAUGUAACAAGGGGUAGG-GAAAAUAACGA-----GAGCUGA-GUUG-----GCUUCUCCUG--UGC--UGUUCC-UGAGCUGU-GGAACUU--GCA-A-UCG-CAGU--C-GGCUCUGACACUU
AF221926.1/103-507       AGUAUGA-GGUC--CAG----------------------------UAAUGAG-----------AGCAGGG-AAGAGUAAAGC-----GAGCCGC-GCUA------CUUGUCCUAUCUGC-C-GCUCC-UAAGCUGU-GGGGCG-U-GUAG-GGUA-CACA-A--GGCUCCGACAUUC
AF221940.1/103-499       AGUGGG-GGAGG--CCGC----------------------------UGAU--------------GGCAGCUGAGAAUAAAGC-----GAGCCCA-GCUG---CCCCGCUCUGUUCCACUG---CCCC-UGAGCUGU-GGGGU---UGGUGAAUUG-CAGC-A-UGGCUCCGACAACU
AF221934.1/121-565       -AUAGAAUAGGC--GGGCUCG-------------------------CGGCAGC----------GCGCGGGAAAGAGCAAAU---GGUGAACUG-G-GUGC------CUGUUGGGGUCGCG---UCCC-UGAAGAGU-GGGA-AG-UGCGA--UCUGUGU-UCCU-GUUCAGACACAC
AF221927.1/113-556       -CUCGAAUAGGU--GGGCUCG-------------------------CGGCGAU----------GCGCAGGAAAGAGCAAAACA--GUGAACUG-G-GCGU------GUGCUGGGGUCGCG---UCCC-UGAAGUGU-GGGA-UG-UGCGA--UCUGUCCGC-U-UGUUCAGACAUUG
AF221910.1/112-554       CAUGGAAUUGGC--GGGCUUG-------------------------UGGCGGC----------GCGCGGGAAAAAGCAAAU---GGUGAACUA-G-GUGC------GUGUUGUGGUCGUG---UUCC-UGAAGCGU-GGAA-UG-UGCGA--UCUGUGCGC-U-AGUUCAUACACAC
AF221932.1/102-549       -AACCAA-GGGC--GAGGC---------------------------UGGGGCC-UCCUGA---ACGCAGG-GAGAGAAA-----CG-GAGC---GGUUCC-------CCGCGUGCGUGCGC-UUCCC-UGAGUUGU-GGGA--UGUGCGC--UC-GGGGCUC-A-GCUCCGACAGGU
AF221923.1/106-554       -AACCAA-GGGC--GAGGC---------------------------UUAGGCC-UCCUGA---ACGCAGG-GAGAGAAA-----UG-GAGC---GAUUCC-------CCGAGUACGUGUGC-UUCCC-UGAGUUGU-GGGAU--GUGCGU--CC-GGGACUC-A-GCUCCGACAGGU
AF221918.1/97-547        -AA-----GGGC--GAGGC---------------------------GCAGGCC-GUCUGG---CCGCAGG-GAGAGGAA-----CG-GAGC-G-GGUCCC-------CCAGCGUGGUGCGC-UUCCC-UGAGCUGU-GGGA-C-UUGCAC--CC-GGGACU-CG-GCUCAAACACGC
AF221929.1/92-517        -------CGG--GAGAGUC---------------------------CCAGGCC---UUGG---CCGCAGG-GAGAGAAA-----CG-GAGC--AGGUCCU---------CGCGCGGUGCAC-UCCCC-UGAGCUGU-GGG-AA-GUGCAC--C--GGGAC-G-G-GCUCCUACAAGC
AF221937.1/99-545        -------CGG--GGGAGUC---------------------------CUAGGCC-GAGUGG---CCGCAGG-AAGAGAAA-----CG-GAGCC-U-GUCCC-------UGUGCACGGGGCGC-UUCUC-UGAGCUGU-GGGAA--GUGCCC--C--GAGAC-U-CGGCUCCUACAAGC
AF221930.1/94-546        -------CGGGCC-GCGGC-------------------------------CGGACGCCGAU--CCGCAGG-GACAGCAA-----CG-GAAC-C-GGCCCC-------UUCGCCCUGUGCGC-UUCCC-GGAGCUGU-GGGA--UGAGCAC--CC-GGGGUC-G--GCUCCUACAGUU
AF221909.1/98-496        --------GGGCCAGGCC--------------------------------CGGAC-AGCG---UCGCAAG-UACAGUAA-----CG-GAGC-U-GGUCCU-----UGUUCG----GUG-GC--UUCCCUGAGCUGUAGGAA---GUACAC--CC-AGAGCUCG--GCUCCUACAACC
AF221928.1/95-476        --------GGGCGAGCCC--------------------------------CGGC--AGCG---CCGCAAG-CAGAGAAA-----CG-GAGC-U-GGUCCC--------GUGAACGGUG-AC-UUCCC-UGAGUUGU-GGGAAAUG--CAC--CA-GGAACUCG--GUUCCCACAACC
AC121792.3/109554-109950 --------GGGCCAGGCC---------------------------------GGGCGAGCG---CCGCGAG-GACAGGAA-----UG-GAAC-U-GGUCCC---CGUGUUCG----GUGU-C-UUACC-UGAGCUGU-GGGAA--GUGCAC--CC-GGAACUCG--GUUCUCACAACC
AF221916.1/94-481        G-------GGGUCAGGCC-------------------------------GGGAGAGCG-----CCGCAAG-GACAGUAA-----CG-GAAC-U-GGUCCC---UGAGUUCG----GUG-GC-UUUCC-UGAGAUGU-GGGAA--GUGCAC--CU-GGAACUCA--GUUCCUACAACC
AY058901.1/1-397         ----UG--GGGCCAGGCC---------------------------------GGG-CGAGCG--CCGCGAG-GACAGGAA-----UG-GAACU--GGUCCC-------CGUGUUUGGUGU--CUUACC-UGAGCUGU-GGGAAGU--GCAC--CC-GGAACU--CGGUUCUCACAACC
U85256.1/1-451           --------GGGCG-AGGU----------------------------UCAGGCCUUUCAGG---CCGCAGG-AAGAGGAA-----CG-GAGC-G-AGUCCC-------CGCGCGCGGCGCG-AUUCCC-UGAGCUGU-GGGA----CGUGCACCC-AGGACU-CG-GCUCACACAUGC
AF221912.1/98-564        ---CCCA-GGG-C-GAGGU---------------------------UUAGGCC-UCGUGG---CCGCAGG-GACAGCAA-----CG-GAGC-G-GGUCCC------CGCGAGCCUGUGCGCG-UCCC-UGAGCCGU-GGGA--CUUGCAC--CG-GGGACU-UU-GCUCGGACAAUC
AF221939.1/99-544        -GGCCGA-GGG-C-GAGGC------------------------------------UCUGA---CCGCAGG-GAGAGAAA-----CGGGAGC--AGGUCCC-------CGCGCGCGGUGCGC-UUCCC-UGAGCUGU-GGGA-C-UUGCAC--CC-GGGACUG-G-GCUCAGACACAU
AF221931.1/99-541        ----CAA-GGGC--GAGGC------------------------------------UCUGG---CCGCAGG-GAGAGAAA-----CG-GAGC--GGGUCCC-------CUCGCGCGGUGCGC-UUCCC-UGAGCUGU-GGGA-C-UUGCAC--CC-GGGACUA-G-GCUCACACACAC
AF221917.1/99-542        ----CAA-GGGC--GAGGC------------------------------------UCUGG---CCGCAGG-GAGAGAAAA----CG-GAGC--GGGUCCC-------CUUGCGCGGUGCGC-UUCCC-UGAGCUGU-GGGA-C-UUGCAC--CC-GGGACUA-G-GCUCACACACAU
AF221936.1/98-540        --GCCGA-GG-C-A-UGGC------------------------------------UGUAA---CCGCAGG-GAAAGGAA-----CG-GAGUGG-GGUCCC-------CGCGCGCGGUGCGC-UUCCC-UGAGCUGU-GGGA-C-UUGCAC--CC-GGGACU-CG-GCUCAGACAUCC
AF221920.1/99-541        ----CAA-GG-C--GAGGC------------------------------------UCUGA---CCGCAGG-GAAAGGAA-----CG-GAGU-U-GGUCCC-------CGCGCGCUGUGCGCUU-CCC-UAAGCUGU-GGG--CUGUGCAC--CU-GGGACUCG--GCUCAGACACUU
AF221921.1/98-548        ----CA--GGGA---CGG----------------------------------GACCCUGU-CC--GCAGG-GAGAGAAA-----CU-GGAGCCGGG-CCC---------UCCACGGUGC-C--UCCC-CGAGCUGU-GGGAUC-U-GCAC--CC-GGGACU--CGAACCCUACACUU
AF221925.1/98-540        ----CAG-GGAC--GAGGC------------------------------------UCUGG---CCGCAGG-GAGAGGAA-----CG-GAGC-G-GGUCCC-------CGCGCGCGGUGCGC-UUCCC-UGAGCUGU-GGGA-C-GUGCAC--CC-GGGACU-CG-GCUCAAACACGU
AF221906.1/96-545        ----CAA-GGGU--GAGGC---------------------------UUAGGCC--GCGGG---CCGCAGG-AAGAAAAA----CC--GAGC-G-AGUUCU-------CACGCGCGGUGCGCUU-CCC-UGAGCUGU-GGG-UC-GUGCGC--CU-GGGACU-CG-GCUCAGACACGU
AF221911.1/104-513       GUGGAAG-GGCG--GGUCCCG--------------------------AGCCCGUC--------GGCC-GG-GAGAGCAAA---CGU-GAGCGGCAGCCCC--------UGCGCCACCGC-CCUCCCC-UAAGCUGU-GGGGCCC--GCGG--UC-GGGGC--UGCGCUCAGACACGC
AF221924.1/105-538       -GAGAG--GGC-UC-GUCCCC-------------------------GCGCCGGGG--------ACCCCAG-CAGAGCAAAA---CG-GAGC-G-GCGUC---CUCGGCACAGCCGCCGCGC-UUCCC-UCAACCGU-GGGA--UGCGCGG--AC--GGCGC-C--GCUUCGACACCC
AY312571.1/605-1069      ---------------------------------------AGGUGCGGCGCGCGGCCCCGCG-C-CCCCAG-CAGAGCAAA----CGGGAGC-G-GCGCC---CCCGGGGUAACCCCCGCGC-UCCCC-UGCGCCGU-GGGG-C-GCGCGG--AC--GGCGU-C--GCUCCCACACGC
AF147806.2/247-692       AUGCGGA----------------------------------------GCGCGGC-CCCGCG-C-CCCCAG-CAGAGCAACA---CGGGAGC-G-GCGCC---CCCGGGGCAACCCCCGCGC-CCCCC-UGCGCCGU-GGGG-C-GCGCGGAC----GGCGU-C--GCUCCCACACGC
#=GC SS_cons             .-----..))))..)))))...........................-------..-----...))))))).,,,,,,,,,....,,.<<<<<<.<<<<<<......---------<<<<<-.-<<<<.________.>>>>.--.>>>>>..--.>>>>>>.>.>>>>>::::::::
#=GC RF                  .gagug..gggc..gggcc...........................ucggggg..ucuga...ccgCagG.gAgAGuAAA....CG.GAgccg.gggccc......gugcguuccgcGcgC.uUCCC.UGAGCUGU.GGGA.cu.cgCgc..uC.gggccc.c.ggcUCauACAcuc
//
