# Supplementary material for: Thirteen dubious ways to detect conserved structural RNAs
Source: IUBMB Life. Author manuscript; Available in PMC 2024 Jul 10. (PMC11234323; doi:10.1002/iub.2694)
Supplement: supplementary_material [file NIHMS1907110-supplement-supplementary_material.gz › supplemental_material/Figure11/HOTAIR_H11.sto]

# STOCKHOLM 1.0

Ailuropoda_melanoleuca/1-517             UGUUGCAACCCAAACCAGCA
Tupaia_belangeri/1-443                   UGCUGCAACCCAAACCAGCA
Ochotona_princeps/1-280                  UGGUGCAACCCAAACCAGCA
Pteropus_vampyrus/1-524                  UGCUGCGACCCAAACCAGCA
Tursiops_truncatus/1-525                 UGCUGCAACCCGAACCAGCA
Tarsius_syrichta/144-230                 UGCUGCAACCCAAACUAGCA
Canis_lupus_familiaris/1-534             UGUUGCAACCCAAACCAGCA
Bos_taurus/1-558                         UGCUGCAACCCAAACCAGCA
Cavia_porcellus/1-517                    UGCUACAACCUACACCAGCA
Pongo_abelii/1-538                       UGCUGCAACCCAAACCAGCA
Pan_troglodytes/1-530                    UGCUGCAACCUAAACCAGCA
Mustela_putorius_furo/1-512              UGUUGCAACCCAAACCAGCA
Felis_catus/1-290                        UGUUGCAACCCAAACCAGCA
Choloepus_hoffmanni/1-488                UGCUGCGACCCAAACCAGCA
Dipodomys_ordii/353-442                  UGCUACAACCCAAACCAGCA
Callithrix_jacchus/1-543                 UACUGCAACCCAAACCAGCA
Macaca_mulatta/1-538                     UGCUGCAACCCAAACCAGCA
Rattus_norvegicus/2-476                  UGCUACAACCCAAACCAGCA
Mus_musculus/1-489                       UGCUACAACUCAAACCAGCA
Myotis_lucifugus/1-470                   UGCUGCAACCCAAACCAGCA
Dasypus_novemcinctus/1-288               UGCUGCGACCCAAACCAGCA
Loxodonta_africana/1-520                 UUCUACAACCCAAACCAGCA
Microcebus_murinus/1-521                 UGCUGCAACCCAAACCAGCA
tolemur_garnettii/1-508                  UGCUGCAACCCAAACCAGCA
Sorex_araneus/1-294                      UACUGCAACCCAAACCAGCA
Echinops_telfairi/1-507                  UGCUGCAACCCAAACCAGCA
Homo_sapiens/1-526                       UGCUGCAACCUAAACCAGCA
Equus_caballus/1-535                     UGCUGCAGCCCAAACCAGCA
Gorilla/1-531                            UGCUGCAACCUAAACCAGCA
Ictidomys_tridecemlineatus/1-504         UGCUACAACCCGAACCAGCA
Nomascus_leucogenys/1-526                UGCUGCAACCCAAACCAGCA
Oryctolagus_cuniculus/1-533              UGCUGCAACCCAAACCAGCA
Procavia_capensis/1-494                  UGCUGCAACCCAAACCAGCA
Erinaceus_europaeus/1-382                UGCUGCAACCCAAACCAGCA
#=GC SS_cons                             <<<<<__________>>>>>
//
