# Supplementary material for: Thirteen dubious ways to detect conserved structural RNAs
Source: IUBMB Life. Author manuscript; Available in PMC 2024 Jul 10. (PMC11234323; doi:10.1002/iub.2694)
Supplement: supplementary_material [file NIHMS1907110-supplement-supplementary_material.gz › supplemental_material/Figure11/R-scape/HOTAIR_H3.doublesubs.rscape]

# R-scape :: RNA Structural Covariation Above Phylogenetic Expectation
# R-scape 2.0.0.i elenarivas@fas.harvard.edu (April 2022)
# Copyright (C) 2016-2019 Howard Hughes Medical Institute.
# Freely distributed under the GNU General Public License (GPLv3).
#-------------------------------------------------------------------------------------------------------
# MSA HOTAIR_H3_1 nseq 32 (37) alen 33 (37) avgid 74.92 (57.11) nbpairs 11 (11)
# One-set statistical test (all pairs are tested as equivalent) 
#
#
# Method Target_E-val [cov_min,cov_max] [FP | TP True Found | Sen PPV F] 
# GTp    0.05         [-1.64,7.92]     [0 | 0 11 0 | 0.00 0.00 0.00] 
#
#       left_pos       right_pos        score          E-value       substitutions      power
#-------------------------------------------------------------------------------------------------------
no significant pairs

# The given structure
# SS_cons :<<<<<<<<---<<<_______>>>--->>>>>>>>:
#

# Power analysis of given structure 
#
# covary  left_pos      right_pos    substitutions      power
#----------------------------------------------------------------
          2		36		1		0.00
          3		35		0		0.00
          4		34		0		0.00
          5		33		0		0.00
          6		32		0		0.00
          7		31		0		0.00
          8		30		0		0.00
          9		29		0		0.00
          13		25		0		0.00
          14		24		2		0.10
          15		23		0		0.00
#
# BPAIRS 11
# avg substitutions per BP  0.3
# BPAIRS expected to covary 0.1 +/- 0.3
# BPAIRS observed to covary 0
#
# RMs = 2 L = 37

# RM 13-15 23-25, nbp = 3 npb_cov = 0
NESTED  ::::::::::::<<<_____>>>::::::::::
        :::::::::::::::::::::::::::::::::

# RM 2-9 29-36, nbp = 8 npb_cov = 0
NESTED  :<<<<<<<<_______________>>>>>>>>:
        :::::::::::::::::::::::::::::::::
# Number of covarying pairs = 0
