# Supplementary material for: Thirteen dubious ways to detect conserved structural RNAs
Source: IUBMB Life. Author manuscript; Available in PMC 2024 Jul 10. (PMC11234323; doi:10.1002/iub.2694)
Supplement: supplementary_material [file NIHMS1907110-supplement-supplementary_material.gz › supplemental_material/Figure11/R-scape/RF00024_stem.rscape]

# R-scape :: RNA Structural Covariation Above Phylogenetic Expectation
# R-scape 2.0.0.i elenarivas@fas.harvard.edu (April 2022)
# Copyright (C) 2016-2019 Howard Hughes Medical Institute.
# Freely distributed under the GNU General Public License (GPLv3).
#-------------------------------------------------------------------------------------------------------
# MSA RF00024_Telomerase-vert nseq 35 (35) alen 8 (10) avgid 47.55 (47.55) nbpairs 4 (4)
# One-set statistical test (all pairs are tested as equivalent) 
#
#
# Method Target_E-val [cov_min,cov_max] [FP | TP True Found | Sen PPV F] 
# GTp    0.05         [-8.67,40.29]     [0 | 4 4 4 | 100.00 100.00 100.00] 
#
#       left_pos       right_pos        score          E-value       substitutions      power
#-------------------------------------------------------------------------------------------------------
*	       4	       7	40.29260	1.04853e-07	11		0.36
*	       2	       9	30.26792	0.000414379	7		0.21
*	       3	       8	25.15735	0.00836436	13		0.43
*	       1	      10	20.76616	0.025	12		0.40

# The given structure
# SS_cons <<<<__>>>>
#

# Power analysis of given structure 
#
# covary  left_pos      right_pos    substitutions      power
#----------------------------------------------------------------
     *    1		10		12		0.40
     *    2		9		7		0.21
     *    3		8		13		0.43
     *    4		7		11		0.36
#
# BPAIRS 4
# avg substitutions per BP  10.8
# BPAIRS expected to covary 1.4 +/- 0.9
# BPAIRS observed to covary 4
#
# RMs = 1 L = 10

# RM 1-4 7-10, nbp = 4 npb_cov = 4
NESTED  <<<<>>>>
        <<<<>>>>
# Number of covarying pairs = 4
