# Supplementary material for: Thirteen dubious ways to detect conserved structural RNAs
Source: IUBMB Life. Author manuscript; Available in PMC 2024 Jul 10. (PMC11234323; doi:10.1002/iub.2694)
Supplement: supplementary_material [file NIHMS1907110-supplement-supplementary_material.gz › supplemental_material/Figure11/R-scape/HOTAIR_D1_H6.rscape]

# R-scape :: RNA Structural Covariation Above Phylogenetic Expectation
# R-scape 2.0.0.i elenarivas@fas.harvard.edu (April 2022)
# Copyright (C) 2016-2019 Howard Hughes Medical Institute.
# Freely distributed under the GNU General Public License (GPLv3).
#-------------------------------------------------------------------------------------------------------
# MSA HOTAIR_D1_H6_1 nseq 28 (37) alen 12 (16) avgid 69.98 (39.73) nbpairs 4 (4)
# One-set statistical test (all pairs are tested as equivalent) 
#
#
# Method Target_E-val [cov_min,cov_max] [FP | TP True Found | Sen PPV F] 
# GTp    0.05         [-1.62,4.94]     [0 | 0 4 0 | 0.00 0.00 0.00] 
#
#       left_pos       right_pos        score          E-value       substitutions      power
#-------------------------------------------------------------------------------------------------------
no significant pairs

# The given structure
# SS_cons <<<<________>>>>
#

# Power analysis of given structure 
#
# covary  left_pos      right_pos    substitutions      power
#----------------------------------------------------------------
          1		16		12		0.40
          2		15		10		0.33
          3		14		10		0.33
          4		13		5		0.12
#
# BPAIRS 4
# avg substitutions per BP  9.2
# BPAIRS expected to covary 1.2 +/- 0.9
# BPAIRS observed to covary 0
#
# RMs = 1 L = 16

# RM 1-4 13-16, nbp = 4 npb_cov = 0
NESTED  <<<<____>>>>
        ::::::::::::
# Number of covarying pairs = 0
