# Supplementary material for: Thirteen dubious ways to detect conserved structural RNAs
Source: IUBMB Life. Author manuscript; Available in PMC 2024 Jul 10. (PMC11234323; doi:10.1002/iub.2694)
Supplement: supplementary_material [file NIHMS1907110-supplement-supplementary_material.gz › supplemental_material/Figure11/R-scape/HOTAIR_H11.rscape]

# R-scape :: RNA Structural Covariation Above Phylogenetic Expectation
# R-scape 2.0.0.i elenarivas@fas.harvard.edu (April 2022)
# Copyright (C) 2016-2019 Howard Hughes Medical Institute.
# Freely distributed under the GNU General Public License (GPLv3).
#-------------------------------------------------------------------------------------------------------
# MSA HOTAIR_H11_1 nseq 34 (34) alen 20 (20) avgid 92.68 (92.68) nbpairs 5 (5)
# One-set statistical test (all pairs are tested as equivalent) 
#
#
# Method Target_E-val [cov_min,cov_max] [FP | TP True Found | Sen PPV F] 
# GTp    0.05         [-0.68,2.62]     [0 | 0 5 0 | 0.00 0.00 0.00] 
#
#       left_pos       right_pos        score          E-value       substitutions      power
#-------------------------------------------------------------------------------------------------------
no significant pairs

# The given structure
# SS_cons <<<<<__________>>>>>
#

# Power analysis of given structure 
#
# covary  left_pos      right_pos    substitutions      power
#----------------------------------------------------------------
          1		20		0		0.00
          2		19		2		0.00
          3		18		2		0.00
          4		17		0		0.00
          5		16		4		0.07
#
# BPAIRS 5
# avg substitutions per BP  1.6
# BPAIRS expected to covary 0.1 +/- 0.3
# BPAIRS observed to covary 0
#
# RMs = 1 L = 20

# RM 1-5 16-20, nbp = 5 npb_cov = 0
NESTED  <<<<<__________>>>>>
        ::::::::::::::::::::
# Number of covarying pairs = 0
