# Supplementary material for: Thirteen dubious ways to detect conserved structural RNAs
Source: IUBMB Life. Author manuscript; Available in PMC 2024 Jul 10. (PMC11234323; doi:10.1002/iub.2694)
Supplement: supplementary_material [file NIHMS1907110-supplement-supplementary_material.gz › supplemental_material/Figure10/Figure10a/yeast_v1_5_12_positive_control_rscape_res.txt]

name total_bp exp_bp obs_bp	class
5_8S_rRNA 38 21.3 21		other
5S_rRNA 70 44.7 55		other
RNase_MRP 179 113.6 62		other
RNase_P_Nuclear 53 25.4 17		other
snR10 47 28.8 20		H/ACA
snR11 9 0.2 1		H/ACA
snR161 36 5.2 4		H/ACA
snR189 44 2.2 9		H/ACA
snR191 66 42.8 39		H/ACA
snR30 119 48.4 49		H/ACA
snR31 39 4.0 9		H/ACA
snR32 40 11.5 20		H/ACA
snR33 74 0.0 2		H/ACA
snR34 55 6.8 9		H/ACA
snR35 65 31.7 20		H/ACA
snR36 34 14.9 11		H/ACA
snR37 74 9.0 13		H/ACA
snR3 137 68.4 32		H/ACA
snR42 13 2.4 3		H/ACA
snR43 36 22.6 18		H/ACA
snR44 27 6.6 9		H/ACA
snR46 23 2.5 4		H/ACA
snR49 24 2.5 1		H/ACA
snR5 26 3.9 2		H/ACA
snR80 29 6.1 9		H/ACA
snR81 179 0.2 1		H/ACA
snR82 45 9.6 21		H/ACA
snR83 31 3.2 1		H/ACA
snR84 351 0.2 0		H/ACA
snR85 119 0.1 0		H/ACA
snR86 7 0.5 1		H/ACA
snR8 51 12.6 23		H/ACA
snR9 40 0.2 0		H/ACA
SRP_RNA 66 11.7 11		other
tA_AGC 34 13.7 25		tRNA
tA_UGC 25 8.3 15		tRNA
tC_GCA 38 7.9 26		tRNA
tD_GUC 50 13.9 37		tRNA
tE_CUC 23 7.8 11		tRNA
Telomerase_RNA 356 0.2 0		other
tE_UUC 53 28.5 40		tRNA
tF_GAA 35 12.9 20		tRNA
tG_CCC 35 16.2 27		tRNA
tG_GCC 22 8.2 17		tRNA
tG_UCC 27 7.0 16		tRNA
tH_GUG 32 11.4 22		tRNA
tI_AAU 78 13.8 61		tRNA
tI_UAU 27 6.6 8		tRNA
tK_CUU 56 28.4 45		tRNA
tK_UUU 21 3.0 8		tRNA
tL_GAG 40 24.2 29		tRNA
tL_UAA 28 8.7 13		tRNA
tL_UAG 37 23.8 27		tRNA
tM_CAU 37 17.6 25		tRNA
tN_GUU 41 9.9 25		tRNA
tP_AGG 25 11.9 18		tRNA
tP_UGG 29 15.3 23		tRNA
tQ_CUG 42 22.1 30		tRNA
tQ_UUG 28 13.0 13		tRNA
tR_ACG 26 6.2 9		tRNA
tR_CCG 23 0.9 10		tRNA
tR_CCU 27 14.3 21		tRNA
tR_UCU 41 14.1 29		tRNA
tS_AGA 36 21.7 28		tRNA
tS_CGA 40 26.6 33		tRNA
tS_GCU 72 47.3 57		tRNA
tS_UGA 33 20.8 25		tRNA
tT_AGU 30 11.0 21		tRNA
tT_CGU 32 17.8 24		tRNA
tT_UGU 33 17.6 23		tRNA
tV_AAC 47 17.7 39		tRNA
tV_CAC 21 9.4 16		tRNA
tV_UAC 21 8.0 16		tRNA
tW_CCA 32 7.2 11		tRNA
U1 195 60.1 95		snRNA
U2 23 9.1 12		snRNA
U2_pombe 127 85.7 107		snRNA
U3_exon_2_only 141 86.9 109		other
U4 38 21.6 26		snRNA
U5L 39 17.9 13		snRNA
U6 37 8.9 24		snRNA
