# Supplementary material for: Thirteen dubious ways to detect conserved structural RNAs
Source: IUBMB Life. Author manuscript; Available in PMC 2024 Jul 10. (PMC11234323; doi:10.1002/iub.2694)
Supplement: supplementary_material [file NIHMS1907110-supplement-supplementary_material.gz › supplemental_material/Figure10/Figure10b/fugu_vertebrate_covariation_exp_obs.txt]

SNORA63                    0.0       4.3       1.7      27.0     15.93     (179)     (76.16)   
SNORA23                    4.0       9.0       2.4      39.0     23.08     (171)     (71.38)   
Arg                        1.0       0.1       0.4      21.0      0.48     (180)     (96.21)   
SNORA13                    0.0       7.7       2.2      39.0     19.74     (121)     (66.71)   
Met                        0.0       0.0       0.1      20.0      0.00     (179)     (98.29)   
Telomerase-vert            0.0      15.8       3.4      90.0     17.56     (66)      (55.34)   
SNORA77                    0.0       1.8       1.2      24.0      7.50     (48)      (68.10)   
7SK                        0.0       3.8       1.7      76.0      5.00     (177)     (88.28)   
iMet                       0.0       0.0       0.0      20.0      0.00     (183)     (99.60)   
Y_RNA                      1.0       1.8       1.2      27.0      6.67     (161)     (80.08)   
HOTAIRM1_2                 0.0       3.2       1.6      26.0     12.31     (145)     (77.13)   
U12                        2.0       5.1       1.9      41.0     12.44     (167)     (80.54)   
5S_rRNA                    0.0       2.5       1.5      36.0      6.94     (183)     (90.48)   
Ile                        0.0       0.0       0.0      18.0      0.00     (181)     (98.86)   
SNORA57                    1.0       6.6       2.1      37.0     17.84     (135)     (72.02)   
SNORA5                     1.0      12.0       2.6      41.0     29.27     (158)     (66.67)   
Asn                        0.0       0.0       0.0      22.0      0.00     (182)     (98.83)   
Val                        0.0       0.0       0.2      17.0      0.00     (170)     (97.09)   
SNORA47                    0.0       2.2       1.4      37.0      5.95     (42)      (70.68)   
SNORA71                    1.0       5.8       2.0      35.0     16.57     (160)     (73.52)   
Glu                        0.0       0.0       0.1      17.0      0.00     (182)     (98.67)   
SNORA15                    0.0       2.4       1.5      42.0      5.71     (34)      (68.50)   
Glu                        0.0       0.0       0.1      17.0      0.00     (182)     (98.67)   
U5                         0.0       0.5       0.7      21.0      2.38     (182)     (85.44)   
His                        0.0       0.0       0.0      16.0      0.00     (180)     (98.28)   
Ala                        0.0       0.0       0.0      20.0      0.00     (182)     (97.29)   
Leu                        0.0       0.0       0.2      25.0      0.00     (182)     (95.61)   
Ser                        0.0       0.2       0.5      23.0      0.87     (183)     (93.84)   
Lys                        0.0       0.0       0.0      22.0      0.00     (183)     (97.92)   
Vault                      0.0       0.5       0.7      28.0      1.79     (18)      (68.24)   
SNORA31                    0.0       7.3       2.1      35.0     20.86     (171)     (70.52)   
SNORA35                    1.0       8.1       2.4      41.0     19.76     (147)     (66.93)   
U1A_PIE                    0.0       0.0       0.0      17.0      0.00     (5)       (86.61)   
SCARNA14                   0.0       4.6       1.8      27.0     17.04     (175)     (71.95)   
SNORA19                    1.0       5.7       1.9      33.0     17.27     (175)     (73.47)   
SNORA8                     0.0       6.8       2.1      36.0     18.89     (166)     (73.08)   
Tyr                        0.0       0.1       0.2      22.0      0.45     (183)     (99.19)   
U6atac                     0.0       0.8       0.8      31.0      2.58     (180)     (90.52)   
RNaseP_nuc                 9.0      24.4       3.6      82.0     29.76     (171)     (58.65)   
SNORA65                    0.0       5.6       1.9      33.0     16.97     (164)     (71.73)   
U2                         1.0       4.0       1.8      56.0      7.14     (182)     (87.24)   
SNORA81                    0.0      12.3       2.8      51.0     24.12     (166)     (72.32)   
U4                         0.0       1.0       0.9      31.0      3.23     (182)     (92.37)   
Leu                        0.0       0.0       0.2      25.0      0.00     (182)     (95.61)   
Pro                        0.0       0.0       0.0      17.0      0.00     (182)     (99.59)   
tRNA-Sec                   0.0       0.3       0.5      26.0      1.15     (172)     (94.20)   
SNORA16                    1.0       6.5       2.1      33.0     19.70     (154)     (67.43)   
U6                         0.0       0.1       0.2      11.0      0.91     (183)     (96.93)   
Asp                        0.0       0.0       0.0      17.0      0.00     (180)     (98.35)   
U1                         0.0       2.2       1.3      42.0      5.24     (183)     (90.45)   
ACA64                      2.0       8.9       2.4      36.0     24.72     (137)     (67.50)   
Cys                        0.0       0.0       0.0      14.0      0.00     (178)     (98.41)   
SCARNA13                   3.0      19.0       3.5      74.0     25.68     (171)     (60.81)   
SNORA44                    0.0       5.6       2.0      37.0     15.14     (130)     (66.55)   
Thr                        0.0       0.1       0.3      19.0      0.53     (181)     (96.36)   
SNORA3                     5.0       6.0       2.0      38.0     15.79     (177)     (72.10)   
SNORA73                    0.0       6.3       2.2      50.0     12.60     (171)     (77.28)   
SNORA70                    3.0       7.1       2.2      36.0     19.72     (133)     (70.95)   
SNORA17                    1.0       3.2       1.6      37.0      8.65     (52)      (66.44)   
SNORA29                    1.0       4.7       1.9      28.0     16.79     (165)     (67.55)   
Phe                        0.0       0.0       0.0      16.0      0.00     (181)     (98.60)   
Arg                        0.0       0.0       0.1      15.0      0.00     (183)     (95.36)   
U4atac                     0.0       3.1       1.5      20.0     15.50     (155)     (71.73)   
Phe                        0.0       0.0       0.0      16.0      0.00     (181)     (98.60)   
snoU109                    0.0       3.2       1.5      22.0     14.55     (169)     (70.83)   
Six3os1_7                  0.0       2.0       1.3      28.0      7.14     (144)     (82.04)   
Gly                        0.0       0.0       0.1      19.0      0.00     (183)     (99.29)   
Gln                        0.0       0.1       0.2      21.0      0.48     (183)     (98.63)   
U11                        6.0       9.1       2.2      40.0     22.75     (159)     (71.30)   
SNORA22                    1.0       3.6       1.7      36.0     10.00     (143)     (76.79)   
let-7                      0.0       0.5       0.6      26.0      1.92     (182)     (93.15)   
SNORA54                    0.0       3.2       1.6      38.0      8.42     (85)      (74.12)   
SNORA14                    0.0       6.1       2.1      29.0     21.03     (126)     (65.64)   
Tyr                        0.0       0.0       0.0      16.0      0.00     (183)     (87.95)   
SNORA53                    4.0       8.3       2.3      44.0     18.86     (174)     (61.66)   
SNORA84                    1.0       7.0       2.2      36.0     19.44     (164)     (67.31)   
SCARNA6                    0.0      30.1       3.7      75.0     40.13     (174)     (57.90)   
RNase_MRP                  6.0      20.0       3.2      66.0     30.30     (154)     (61.72)   
SNORA68                    0.0       5.9       2.0      35.0     16.86     (150)     (72.88)   
SNORA55                    1.0       4.6       1.8      26.0     17.69     (123)     (66.00)   
SNORA26                    0.0       5.0       1.9      27.0     18.52     (163)     (69.84)   
Ser                        0.0       0.0       0.2      23.0      0.00     (183)     (98.74)   
SNORA50                    1.0       7.2       2.2      35.0     20.57     (176)     (73.82)   
SCARNA8                    0.0       6.6       2.1      35.0     18.86     (174)     (77.01)   
K_chan_RES                 1.0       4.8       1.7      31.0     15.48     (182)     (85.89)   
Six3os1_5                  0.0       2.8       1.6      35.0      8.00     (164)     (75.97)   
Trp                        0.0       0.0       0.0      21.0      0.00     (181)     (97.67)   
Trp                        0.0       0.0       0.0      21.0      0.00     (181)     (97.82)   
