# Supplementary material for: Thirteen dubious ways to detect conserved structural RNAs
Source: IUBMB Life. Author manuscript; Available in PMC 2024 Jul 10. (PMC11234323; doi:10.1002/iub.2694)
Supplement: supplementary_material [file NIHMS1907110-supplement-supplementary_material.gz › supplemental_material/Figure10/Figure10c/fugu_inv_fungi_covariation_exp_obs.txt]

SNORA63_min_hit                                          0.0       0.0       0.0      28.0      0.00     (1)       (100.00)  
SNORA23_min_hit                                          0.0       0.0       0.0      54.0      0.00     (2)       (70.07)   
Arg_min2_hit                                             8.0       7.1       1.6      19.0     37.37     (1677)    (81.24)   
SNORA13_min_hit                                          0.0       0.0       0.0      46.0      0.00     (1)       (100.00)  
Met_min1_hit                                             7.0       5.6       1.6      20.0     28.00     (1467)    (83.28)   
Telomerase-vert_min_hit                                  0.0       0.0       0.0      84.0      0.00     (1)       (100.00)  
SNORA77_min_hit                                          0.0       0.0       0.0      35.0      0.00     (1)       (100.00)  
7SK_min_hit                                              0.0       0.0       0.0      79.0      0.00     (7)       (64.13)   
iMet_min1_hit                                            9.0       6.3       1.5      21.0     30.00     (1849)    (84.32)   
Y_RNA_min_hit                                            0.0       0.0       0.0      33.0      0.00     (2)       (75.49)   
HOTAIRM1_2_min_hit                                       0.0       0.0       0.0      49.0      0.00     (1)       (100.00)  
U12_min_hit                                              9.0      15.9       2.1      31.0     51.29     (694)     (62.53)   
5S_rRNA_min_hit                                         25.0      28.0       2.1      38.0     73.68     (1951)    (69.73)   
Ile_min1_hit                                             8.0       7.8       1.8      20.0     39.00     (1775)    (80.54)   
SNORA57_min_hit                                          0.0       0.0       0.0      34.0      0.00     (1)       (100.00)  
SNORA5_min_hit                                           0.0       0.0       0.0      31.0      0.00     (1)       (100.00)  
Asn_min1_hit                                             7.0       4.5       1.7      19.0     23.68     (1469)    (87.06)   
Val_min1_hit                                             1.0       0.0       0.2       7.0      0.00     (39)      (90.38)   
SNORA47_min_hit                                          0.0       0.0       0.0      36.0      0.00     (1)       (100.00)  
SNORA71_min_hit                                          0.0       0.0       0.0      37.0      0.00     (1)       (100.00)  
Glu_min1_hit                                             0.0       1.2       1.0      17.0      7.06     (659)     (91.18)   
SNORA15_min_hit                                          0.0       0.0       0.0      44.0      0.00     (1)       (100.00)  
Glu_min2_hit                                            10.0       6.3       1.6      21.0     30.00     (1165)    (85.14)   
U5_min_hit                                               8.0       5.6       1.5      18.0     31.11     (905)     (75.79)   
His_min1_hit                                             6.0       5.6       1.8      21.0     26.67     (1177)    (85.44)   
Ala_min1_hit                                             6.0       6.6       1.7      20.0     33.00     (1172)    (86.68)   
Leu_min1_hit                                            10.0      10.3       2.0      23.0     44.78     (1422)    (76.00)   
Ser_min1_hit                                             9.0       9.9       1.9      25.0     39.60     (1691)    (81.60)   
Lys_min1_hit                                             6.0       6.4       1.6      18.0     35.56     (1934)    (81.34)   
Vault_min_hit                                            0.0       0.0       0.0      31.0      0.00     (1)       (100.00)  
SNORA31_min_hit                                          0.0       0.0       0.0      33.0      0.00     (1)       (100.00)  
SNORA35_min_hit                                          0.0       0.0       0.0      34.0      0.00     (1)       (100.00)  
U1A_PIE_min_hit                                          0.0       0.0       0.0       9.0      0.00     (1)       (100.00)  
SCARNA14_min_hit                                         0.0       0.0       0.0      36.0      0.00     (3)       (78.18)   
SNORA19_min_hit                                          0.0       0.0       0.0      32.0      0.00     (1)       (100.00)  
SNORA8_min_hit                                           0.0       0.0       0.0      36.0      0.00     (1)       (100.00)  
Tyr_min1_hit                                             3.0       2.7       1.4      21.0     12.86     (927)     (92.75)   
U6atac_min_hit                                           1.0       4.1       1.1      12.0     34.17     (700)     (76.69)   
RNaseP_nuc_min_hit                                       1.0       1.5       1.2      59.0      2.54     (15)      (56.59)   
SNORA65_min_hit                                          0.0       0.0       0.0      36.0      0.00     (2)       (74.19)   
U2_min_hit                                              22.0      28.1       2.3      41.0     68.54     (2202)    (66.74)   
SNORA81_min_hit                                          0.0       0.0       0.0      55.0      0.00     (1)       (100.00)  
U4_min_hit                                               9.0       9.6       2.0      24.0     40.00     (918)     (78.88)   
Leu_min2_hit                                            10.0      10.3       1.9      23.0     44.78     (1425)    (76.02)   
Pro_min1_hit                                            10.0       6.9       1.8      20.0     34.50     (1946)    (84.45)   
tRNA-Sec_min_hit                                        13.0       9.8       2.1      25.0     39.20     (597)     (80.59)   
SNORA16_min_hit                                          0.0       0.0       0.0      35.0      0.00     (1)       (100.00)  
U6_min_hit                                               2.0       4.0       1.6      16.0     25.00     (1670)    (86.72)   
Asp_min1_hit                                             5.0       6.0       1.7      21.0     28.57     (1653)    (83.29)   
U1_min_hit                                              25.0      26.0       2.7      45.0     57.78     (939)     (74.03)   
ACA64_min_hit                                            0.0       0.0       0.0      30.0      0.00     (1)       (100.00)  
Cys_min1_hit                                             7.0       3.6       1.5      19.0     18.95     (984)     (92.59)   
SCARNA13_min_hit                                         0.0       0.0       0.0      78.0      0.00     (1)       (100.00)  
SNORA44_min_hit                                          0.0       0.0       0.0      37.0      0.00     (1)       (100.00)  
Thr_min1_hit                                             7.0       2.5       1.3      18.0     13.89     (836)     (89.35)   
SNORA3_min_hit                                           0.0       0.0       0.0      39.0      0.00     (2)       (73.85)   
SNORA73_min_hit                                         11.0      21.8       2.7      38.0     57.37     (374)     (56.06)   
SNORA70_min_hit                                          0.0       0.0       0.0      33.0      0.00     (1)       (100.00)  
SNORA17_min_hit                                          0.0       0.0       0.0      41.0      0.00     (2)       (81.82)   
SNORA29_min_hit                                          0.0       0.0       0.0      33.0      0.00     (1)       (100.00)  
Phe_min1_hit                                             4.0       5.3       1.7      21.0     25.24     (1379)    (85.03)   
Arg_min1_hit                                             8.0       7.0       1.6      18.0     38.89     (1710)    (81.23)   
U4atac_min_hit                                           0.0       0.0       0.0      27.0      0.00     (1)       (100.00)  
Phe_min2_hit                                             5.0       5.4       1.7      21.0     25.71     (1381)    (85.12)   
snoU109_min_hit                                          0.0       0.0       0.0      44.0      0.00     (1)       (100.00)  
Six3os1_7_min_hit                                        0.0       0.0       0.0      37.0      0.00     (1)       (100.00)  
Gly_min1_hit                                             5.0       3.5       1.5      18.0     19.44     (993)     (93.48)   
Gln_min1_hit                                             9.0       4.2       1.7      21.0     20.00     (989)     (90.60)   
U11_min_hit                                              1.0       0.1       0.3      14.0      0.71     (14)      (72.83)   
SNORA22_min_hit                                          0.0       0.0       0.0      33.0      0.00     (1)       (100.00)  
let-7_min_hit                                            0.0       0.0       0.0      35.0      0.00     (2)       (82.28)   
SNORA54_min_hit                                          0.0       0.0       0.0      38.0      0.00     (1)       (100.00)  
SNORA14_min_hit                                          0.0       0.0       0.0      26.0      0.00     (1)       (100.00)  
Tyr_min2_hit                                            10.0       5.3       1.7      21.0     25.24     (1053)    (80.69)   
SNORA53_min_hit                                          0.0       3.0       1.6      39.0      7.69     (38)      (69.66)   
SNORA84_min_hit                                          0.0       0.0       0.0      40.0      0.00     (1)       (100.00)  
SCARNA2_min_hit                                          0.0       0.0       0.2      22.0      0.00     (11)      (56.08)   
RNase_MRP_min_hit                                        0.0       0.0       0.0      71.0      0.00     (7)       (68.61)   
snoU85_min_hit                                           0.0       0.0       0.0      90.0      0.00     (2)       (65.99)   
SNORA55_min_hit                                          0.0       0.0       0.0      32.0      0.00     (1)       (100.00)  
SNORA26_min_hit                                          0.0       0.0       0.0      27.0      0.00     (1)       (100.00)  
Ser_min2_hit                                             6.0       6.8       2.0      26.0     26.15     (1283)    (84.87)   
SNORA50_min_hit                                          0.0       0.0       0.0      39.0      0.00     (1)       (100.00)  
SCARNA8_min_hit                                          0.0       0.2       0.5      28.0      0.71     (10)      (64.76)   
K_chan_RES_min_hit                                       9.0       6.6       1.5      13.0     50.77     (925)     (68.93)   
Six3os1_5_min_hit                                        0.0       0.0       0.0      46.0      0.00     (1)       (100.00)  
Trp_min2_hit                                             6.0       4.9       1.7      20.0     24.50     (1235)    (88.36)   
Trp_min1_hit                                             6.0       5.0       1.7      20.0     25.00     (1242)    (88.24)   
