# Supplementary material for: Thirteen dubious ways to detect conserved structural RNAs
Source: IUBMB Life. Author manuscript; Available in PMC 2024 Jul 10. (PMC11234323; doi:10.1002/iub.2694)
Supplement: supplementary_material [file NIHMS1907110-supplement-supplementary_material.gz › supplemental_material/Figure4/00README]

MI calculated with script

R-scape/scripts/MI.pl

R-scape/scripts/MI.pl MEG3/E3-Infernal_41sequences.H11.273-298.sto 1 26
CCCCCCCCCCCCCCCCCCCCCCCCCCCCCCCCCCCCCCCCC
GGGGGGGGGGGGGGGGGGGGGGGGGGGGGGGGGGGGGGGGG
MI 0

~/projects/R-scape/scripts/MI.pl MEG3/E3-Infernal_41sequences.H11.273-298.sto 2 25
CCCCCCCCCCCCCCCCCCCCCCCCCCCCCCCCCCCCCCCCC
GGGGGGGGGGGGGGGGGGGGGGGGGGGGGGGGGGGGGGGGG
MI 0

R-scape/scripts/MI.pl MEG3/E3-Infernal_41sequences.H11.273-298.sto 3 24
AAAGAGGAAAAGAAAAAAAAGAAAAAAAAAAAAAAAAAAAA
UUUCUCUUUUUUUUUCUCUUCUUUUUUUUUUUUUCUUCUUU
MI 0.0990819050787823


R-scape/scripts/MI.pl MEG3/E3-Infernal_41sequences.H11.273-298.sto 4 23
AAAGAGGAAAAGAAAAAAAAGAAAAAAAAAAAAAAAAAAAA
UUUCUCUUUUUUUUUCUCUUCUUUUUUUUUUUUUCUUCUUU
MI 0.0990819050787823

R-scape/scripts/MI.pl MEG3/E3-Infernal_41sequences.H11.273-298.sto 5 22
UUUUUUUUUUUUUUUUUUUUUUUGUUUUUUUUUUUUUUUUG
AAAAAAAAAAAAAAAAAAAAAAAAAAAAAAAAAAAAAAGAA
MI 0.00178213095306115

R-scape/scripts/MI.pl MEG3/E3-Infernal_41sequences.H11.273-298.sto 6 21
GGGGGGGGGGGGGGGGGGGGGGGGGGGGGGGGGGGGGGGGG
CCCCCCCCCCCCCCCCCCCCCCCCCCCCCCCCCCCCCCCCC
MI 0

R-scape/scripts/MI.pl MEG3/E3-Infernal_41sequences.H11.273-298.sto 7 20
CCCCCCCCCCCCCCCCCCCCCCCCCCCCCCCCCCCCCCCCC
GGGGGGGGGGGGGGGGGGGGGGGGGGGGGGGGGGGGGGGGG
MI 0

R-scape/scripts/MI.pl MEG3/E3-Infernal_41sequences.H11.273-298.sto 8 19
CCCCCCCCCCCCCCCCCCCCCCCCCCCCCCCCCCCCCCCCC
GGGGGGGGGGGGGGGGGGGGGGGGGGGGGGGGGGGGGGGGG
MI 0

R-scape/scripts/MI.pl MEG3/E3-Infernal_41sequences.H11.273-298.sto 9 19
CCCCCCCCCCCCCCCCCCCCCCCCCCCCCCCCCCCCCCCCC
GGGGGGGGGGGGGGGGGGGGGGGGGGGGGGGGGGGGGGGGG
MI 0
