# Supplementary material for: Thirteen dubious ways to detect conserved structural RNAs
Source: IUBMB Life. Author manuscript; Available in PMC 2024 Jul 10. (PMC11234323; doi:10.1002/iub.2694)
Supplement: supplementary_material [file NIHMS1907110-supplement-supplementary_material.gz › supplemental_material/Figure4/HOTAIR/R-scape/HOTAIR_H11_1.surv]

0.050000	0.2
0.000000	0.6
-0.050000	1
&
2.600000	0.00540541
1.550000	0.0108108
0.600000	0.0162162
0.250000	0.027027
0.150000	0.0378378
0.050000	0.0432432
0.000000	0.475676
-0.050000	0.935135
-0.100000	0.962162
-0.150000	0.972973
-0.200000	0.983784
-0.250000	0.989189
-0.450000	0.994595
-0.700000	1
&
4.585188	2.63158e-05
4.550000	5.26316e-05
4.450000	7.89474e-05
4.400000	0.000105263
4.250000	0.000157895
4.150000	0.000236842
4.100000	0.000315789
4.050000	0.000342105
3.950000	0.000473684
3.900000	0.000552632
3.850000	0.000710526
3.800000	0.000842105
3.750000	0.000947368
3.700000	0.00113158
3.650000	0.00128947
3.550000	0.00134211
3.500000	0.00142105
3.450000	0.00144737
3.400000	0.0015
3.350000	0.00165789
3.300000	0.00173684
3.250000	0.00184211
3.200000	0.00194737
3.100000	0.00197368
3.050000	0.002
3.000000	0.00202632
2.900000	0.00205263
2.850000	0.00213158
2.800000	0.00221053
2.750000	0.00231579
2.700000	0.00244737
2.650000	0.00247368
2.600000	0.00260526
2.550000	0.00276316
2.500000	0.00281579
2.450000	0.00294737
2.400000	0.00302632
2.350000	0.00315789
2.300000	0.00331579
2.250000	0.00342105
2.200000	0.00344737
2.150000	0.0035
2.100000	0.00355263
2.050000	0.00378947
2.000000	0.00392105
1.950000	0.00410526
1.900000	0.00415789
1.850000	0.00452632
1.800000	0.00465789
1.750000	0.00486842
1.700000	0.00510526
1.650000	0.00539474
1.600000	0.00565789
1.550000	0.00592105
1.500000	0.00615789
1.450000	0.00642105
1.400000	0.00655263
1.350000	0.00668421
1.300000	0.00684211
1.250000	0.007
1.200000	0.00718421
1.150000	0.0075
1.100000	0.00776316
1.050000	0.00813158
1.000000	0.00878947
0.950000	0.00926316
0.900000	0.00997368
0.850000	0.0111579
0.800000	0.0127105
0.750000	0.0142105
0.700000	0.0150789
0.650000	0.0157105
0.600000	0.0170263
0.550000	0.018
0.500000	0.0188947
0.450000	0.0198158
0.400000	0.0223947
0.350000	0.0263421
0.300000	0.0309737
0.250000	0.0338947
0.200000	0.0359737
0.150000	0.0381316
0.100000	0.0419737
0.050000	0.0481579
0.000000	0.445526
-0.050000	0.927421
-0.100000	0.950447
-0.150000	0.967184
-0.200000	0.975737
-0.250000	0.980711
-0.300000	0.984105
-0.350000	0.986447
-0.400000	0.988342
-0.450000	0.990211
-0.500000	0.991842
-0.550000	0.993289
-0.600000	0.994789
-0.650000	0.995632
-0.700000	0.996526
-0.750000	0.997289
-0.800000	0.997868
-0.850000	0.998211
-0.900000	0.998474
-0.950000	0.998763
-1.000000	0.998921
-1.050000	0.999132
-1.100000	0.999158
-1.150000	0.999184
-1.200000	0.999316
-1.250000	0.999474
-1.300000	0.999526
-1.350000	0.999711
-1.400000	0.999763
-1.550000	0.999789
-1.600000	0.999816
-1.650000	0.999842
-1.800000	0.999895
-1.850000	0.999921
-2.000000	0.999947
-2.250000	1
&
19.550000	3.54083e-49
19.500000	4.99183e-49
19.450000	7.03738e-49
19.400000	9.92105e-49
19.350000	1.39862e-48
19.300000	1.97168e-48
19.250000	2.77952e-48
19.200000	3.91831e-48
19.150000	5.5236e-48
19.100000	7.78648e-48
19.050000	1.09763e-47
19.000000	1.54727e-47
18.950000	2.18107e-47
18.900000	3.07447e-47
18.850000	4.33377e-47
18.800000	6.10881e-47
18.750000	8.61077e-47
18.700000	1.21373e-46
18.650000	1.7108e-46
18.600000	2.4114e-46
18.550000	3.39888e-46
18.500000	4.79067e-46
18.450000	6.7523e-46
18.400000	9.51705e-46
18.350000	1.34137e-45
18.300000	1.89055e-45
18.250000	2.66455e-45
18.200000	3.75537e-45
18.150000	5.2927e-45
18.100000	7.45928e-45
18.050000	1.05126e-44
18.000000	1.48156e-44
17.950000	2.08796e-44
17.900000	2.94252e-44
17.850000	4.14679e-44
17.800000	5.84384e-44
17.750000	8.2353e-44
17.700000	1.16053e-43
17.650000	1.6354e-43
17.600000	2.30456e-43
17.550000	3.24748e-43
17.500000	4.57614e-43
17.450000	6.4483e-43
17.400000	9.08628e-43
17.350000	1.28033e-42
17.300000	1.80405e-42
17.250000	2.54198e-42
17.200000	3.5817e-42
17.150000	5.04661e-42
17.100000	7.11057e-42
17.050000	1.00185e-41
17.000000	1.41155e-41
16.950000	1.98875e-41
16.900000	2.80195e-41
16.850000	3.9476e-41
16.800000	5.5616e-41
16.750000	7.83538e-41
16.700000	1.10386e-40
16.650000	1.55511e-40
16.600000	2.19079e-40
16.550000	3.08628e-40
16.500000	4.34773e-40
16.450000	6.12467e-40
16.400000	8.62772e-40
16.350000	1.21535e-39
16.300000	1.71199e-39
16.250000	2.41154e-39
16.200000	3.39688e-39
16.150000	4.78475e-39
16.100000	6.73954e-39
16.050000	9.4928e-39
16.000000	1.33706e-38
15.950000	1.88322e-38
15.900000	2.65242e-38
15.850000	3.73575e-38
15.800000	5.26144e-38
15.750000	7.4101e-38
15.700000	1.0436e-37
15.650000	1.46974e-37
15.600000	2.06984e-37
15.550000	2.91491e-37
15.500000	4.10493e-37
15.450000	5.78067e-37
15.400000	8.14034e-37
15.350000	1.1463e-36
15.300000	1.61416e-36
15.250000	2.27294e-36
15.200000	3.20051e-36
15.150000	4.50653e-36
15.100000	6.34537e-36
15.050000	8.93435e-36
15.000000	1.25794e-35
14.950000	1.77113e-35
14.900000	2.49362e-35
14.850000	3.51076e-35
14.800000	4.94269e-35
14.750000	6.95852e-35
14.700000	9.79627e-35
14.650000	1.3791e-34
14.600000	1.94143e-34
14.550000	2.73299e-34
14.500000	3.8472e-34
14.450000	5.41555e-34
14.400000	7.62308e-34
14.350000	1.07302e-33
14.300000	1.51035e-33
14.250000	2.12586e-33
14.200000	2.99215e-33
14.150000	4.21136e-33
14.100000	5.92721e-33
14.050000	8.34197e-33
14.000000	1.17402e-32
13.950000	1.65224e-32
13.900000	2.3252e-32
13.850000	3.27217e-32
13.800000	4.60469e-32
13.750000	6.4797e-32
13.700000	9.11796e-32
13.650000	1.28301e-31
13.600000	1.80531e-31
13.550000	2.54016e-31
13.500000	3.57403e-31
13.450000	5.02857e-31
13.400000	7.07489e-31
13.350000	9.95365e-31
13.300000	1.40034e-30
13.250000	1.97003e-30
13.200000	2.7714e-30
13.150000	3.89865e-30
13.100000	5.48423e-30
13.050000	7.71446e-30
13.000000	1.08513e-29
12.950000	1.52632e-29
12.900000	2.14683e-29
12.850000	3.0195e-29
12.800000	4.24677e-29
12.750000	5.97269e-29
12.700000	8.39978e-29
12.650000	1.18128e-28
12.600000	1.6612e-28
12.550000	2.33602e-28
12.500000	3.28488e-28
12.450000	4.61898e-28
12.400000	6.4947e-28
12.350000	9.13182e-28
12.300000	1.28393e-27
12.250000	1.80513e-27
12.200000	2.53783e-27
12.150000	3.56779e-27
12.100000	5.01559e-27
12.050000	7.05063e-27
12.000000	9.91103e-27
11.950000	1.39313e-26
11.900000	1.95817e-26
11.850000	2.75228e-26
11.800000	3.86827e-26
11.750000	5.43657e-26
11.700000	7.64039e-26
11.650000	1.07371e-25
11.600000	1.50884e-25
11.550000	2.12023e-25
11.500000	2.97922e-25
11.450000	4.18604e-25
11.400000	5.88148e-25
11.350000	8.26325e-25
11.300000	1.1609e-24
11.250000	1.63088e-24
11.200000	2.29102e-24
11.150000	3.21822e-24
11.100000	4.52045e-24
11.050000	6.34934e-24
11.000000	8.91773e-24
10.950000	1.25245e-23
10.900000	1.75891e-23
10.850000	2.47005e-23
10.800000	3.46854e-23
10.750000	4.8704e-23
10.700000	6.83851e-23
10.650000	9.60141e-23
10.600000	1.34799e-22
10.550000	1.8924e-22
10.500000	2.65654e-22
10.450000	3.72903e-22
10.400000	5.2342e-22
10.350000	7.34651e-22
10.300000	1.03106e-21
10.250000	1.44699e-21
10.200000	2.03058e-21
10.150000	2.84936e-21
10.100000	3.99804e-21
10.050000	5.60946e-21
10.000000	7.86986e-21
9.950000	1.10404e-20
9.900000	1.54872e-20
9.850000	2.17237e-20
9.800000	3.04695e-20
9.750000	4.27334e-20
9.700000	5.99291e-20
9.650000	8.40384e-20
9.600000	1.17838e-19
9.550000	1.6522e-19
9.500000	2.31637e-19
9.450000	3.24727e-19
9.400000	4.55193e-19
9.350000	6.38027e-19
9.300000	8.94226e-19
9.250000	1.2532e-18
9.200000	1.75613e-18
9.150000	2.46069e-18
9.100000	3.44762e-18
9.050000	4.82996e-18
9.000000	6.76596e-18
8.950000	9.4771e-18
8.900000	1.32734e-17
8.850000	1.85885e-17
8.800000	2.60296e-17
8.750000	3.64458e-17
8.700000	5.10251e-17
8.650000	7.14291e-17
8.600000	9.99819e-17
8.550000	1.39933e-16
8.500000	1.95828e-16
8.450000	2.74018e-16
8.400000	3.83383e-16
8.350000	5.36337e-16
8.300000	7.50224e-16
8.250000	1.04928e-15
8.200000	1.46737e-15
8.150000	2.05178e-15
8.100000	2.86857e-15
8.050000	4.01e-15
8.000000	5.60485e-15
7.950000	7.8329e-15
7.900000	1.09451e-14
7.850000	1.52917e-14
7.800000	2.13612e-14
7.750000	2.98352e-14
7.700000	4.16643e-14
7.650000	5.81742e-14
7.600000	8.1213e-14
7.550000	1.13357e-13
7.500000	1.58195e-13
7.450000	2.20731e-13
7.400000	3.07931e-13
7.350000	4.29499e-13
7.300000	5.98946e-13
7.250000	8.35079e-13
7.200000	1.16407e-12
7.150000	1.62233e-12
7.100000	2.2605e-12
7.050000	3.14902e-12
7.000000	4.38578e-12
6.950000	6.10683e-12
6.900000	8.50118e-12
6.850000	1.18313e-11
6.800000	1.64617e-11
6.750000	2.28982e-11
6.700000	3.18426e-11
6.650000	4.42682e-11
6.600000	6.15243e-11
6.550000	8.54808e-11
6.500000	1.18728e-10
6.450000	1.64853e-10
6.400000	2.28819e-10
6.350000	3.17494e-10
6.300000	4.40371e-10
6.250000	6.10573e-10
6.200000	8.46224e-10
6.150000	1.17234e-09
6.100000	1.62345e-09
6.050000	2.24713e-09
6.000000	3.10896e-09
5.950000	4.29924e-09
5.900000	5.94222e-09
5.850000	8.2087e-09
5.800000	1.13334e-08
5.750000	1.56383e-08
5.700000	2.15654e-08
5.650000	2.97196e-08
5.600000	4.09295e-08
5.550000	5.63275e-08
5.500000	7.74601e-08
5.450000	1.06437e-07
5.400000	1.4613e-07
5.350000	2.00447e-07
5.300000	2.74695e-07
5.250000	3.76067e-07
5.200000	5.14296e-07
5.150000	7.0253e-07
5.100000	9.58483e-07
5.050000	1.30597e-06
5.000000	1.77692e-06
4.950000	2.41401e-06
4.900000	3.27411e-06
4.850000	4.43271e-06
4.800000	5.9896e-06
4.750000	8.07605e-06
4.700000	1.08638e-05
4.650000	1.45762e-05
4.600000	1.95011e-05
4.550000	2.60068e-05
4.500000	3.45587e-05
4.450000	4.57371e-05
4.400000	6.02525e-05
4.350000	7.89547e-05
4.300000	0.000102827
4.250000	0.000132951
4.200000	0.000170422
4.150000	0.00021618
4.100000	0.000270694
4.050000	0.000333422
4.000000	0.000401914
3.950000	0.000470363
3.900000	0.000527353
&
