# Supplementary material for: Thirteen dubious ways to detect conserved structural RNAs
Source: IUBMB Life. Author manuscript; Available in PMC 2024 Jul 10. (PMC11234323; doi:10.1002/iub.2694)
Supplement: supplementary_material [file NIHMS1907110-supplement-supplementary_material.gz › supplemental_material/Figure4/HOTAIR/R-scape/HOTAIR_H11_1.cacofold.R2R.sto]

# STOCKHOLM 1.0
#=GF ID HOTAIR_H11_1
#=GF R2R SetDrawingParam prefixSsWithPkInDrawings false
#=GF R2R SetDrawingParam prefixSsWithPkInDrawings false
#=GF NUM_COV 0
#=GF WEIGHT_MAP Ailuropoda_melanoleuca_1-517 0.572115 Tupaia_belangeri_1-443 0.190705 Ochotona_princeps_1-280 2.28846 Pteropus_vampyrus_1-524 0.762821 Tursiops_truncatus_1-525 2.28846 Tarsius_syrichta_144-230 2.28846 Canis_lupus_familiaris_1-534 0.572115 Bos_taurus_1-558 0.190705 Cavia_porcellus_1-517 4.25 Pongo_abelii_1-538 0.190705 Pan_troglodytes_1-530 0.762821 Mustela_putorius_furo_1-512 0.572115 Felis_catus_1-290 0.572115 Choloepus_hoffmanni_1-488 0.762821 Dipodomys_ordii_353-442 1.14423 Callithrix_jacchus_1-543 1.14423 Macaca_mulatta_1-538 0.190705 Rattus_norvegicus_2-476 1.14423 Mus_musculus_1-489 2.28846 Myotis_lucifugus_1-470 0.190705 Dasypus_novemcinctus_1-288 0.762821 Loxodonta_africana_1-520 2.28846 Microcebus_murinus_1-521 0.190705 tolemur_garnettii_1-508 0.190705 Sorex_araneus_1-294 1.14423 Echinops_telfairi_1-507 0.190705 Homo_sapiens_1-526 0.762821 Equus_caballus_1-535 2.28846 Gorilla_1-531 0.762821 Ictidomys_tridecemlineatus_1-504 2.28846 Nomascus_leucogenys_1-526 0.190705 Oryctolagus_cuniculus_1-533 0.190705 Procavia_capensis_1-494 0.190705 Erinaceus_europaeus_1-382 0.190705
#=GF USED_GSC TRUE
#=GF DID_FRAGMENTARY FALSE.  globalOuterFirst,Last=0,20
#=GF R2R keep allpairs


Ailuropoda_melanoleuca_1-517     UGUUGCAACCCAAACCAGCA
Tupaia_belangeri_1-443           UGCUGCAACCCAAACCAGCA
Ochotona_princeps_1-280          UGGUGCAACCCAAACCAGCA
Pteropus_vampyrus_1-524          UGCUGCGACCCAAACCAGCA
Tursiops_truncatus_1-525         UGCUGCAACCCGAACCAGCA
Tarsius_syrichta_144-230         UGCUGCAACCCAAACUAGCA
Canis_lupus_familiaris_1-534     UGUUGCAACCCAAACCAGCA
Bos_taurus_1-558                 UGCUGCAACCCAAACCAGCA
Cavia_porcellus_1-517            UGCUACAACCUACACCAGCA
Pongo_abelii_1-538               UGCUGCAACCCAAACCAGCA
Pan_troglodytes_1-530            UGCUGCAACCUAAACCAGCA
Mustela_putorius_furo_1-512      UGUUGCAACCCAAACCAGCA
Felis_catus_1-290                UGUUGCAACCCAAACCAGCA
Choloepus_hoffmanni_1-488        UGCUGCGACCCAAACCAGCA
Dipodomys_ordii_353-442          UGCUACAACCCAAACCAGCA
Callithrix_jacchus_1-543         UACUGCAACCCAAACCAGCA
Macaca_mulatta_1-538             UGCUGCAACCCAAACCAGCA
Rattus_norvegicus_2-476          UGCUACAACCCAAACCAGCA
Mus_musculus_1-489               UGCUACAACUCAAACCAGCA
Myotis_lucifugus_1-470           UGCUGCAACCCAAACCAGCA
Dasypus_novemcinctus_1-288       UGCUGCGACCCAAACCAGCA
Loxodonta_africana_1-520         UUCUACAACCCAAACCAGCA
Microcebus_murinus_1-521         UGCUGCAACCCAAACCAGCA
tolemur_garnettii_1-508          UGCUGCAACCCAAACCAGCA
Sorex_araneus_1-294              UACUGCAACCCAAACCAGCA
Echinops_telfairi_1-507          UGCUGCAACCCAAACCAGCA
Homo_sapiens_1-526               UGCUGCAACCUAAACCAGCA
Equus_caballus_1-535             UGCUGCAGCCCAAACCAGCA
Gorilla_1-531                    UGCUGCAACCUAAACCAGCA
Ictidomys_tridecemlineatus_1-504 UGCUACAACCCGAACCAGCA
Nomascus_leucogenys_1-526        UGCUGCAACCCAAACCAGCA
Oryctolagus_cuniculus_1-533      UGCUGCAACCCAAACCAGCA
Procavia_capensis_1-494          UGCUGCAACCCAAACCAGCA
Erinaceus_europaeus_1-382        UGCUGCAACCCAAACCAGCA
#=GC SS_cons <<<<<..........>>>>>
#=GC cons UGCURCAACCCAAACCAGCA
#=GC conss 13311122123331121111
#=GC col_entropy_0 00000000000000000000
#=GC col_entropy_1 ....................
#=GC col_entropy_2 07709033037550030000
#=GC col_entropy_3 00006055050640050000
#=GC cov_SS_cons ....................
#=GC cov_h_SS_cons ....................
#=GF R2R keep p
//
