# Supplementary material for: Thirteen dubious ways to detect conserved structural RNAs
Source: IUBMB Life. Author manuscript; Available in PMC 2024 Jul 10. (PMC11234323; doi:10.1002/iub.2694)
Supplement: supplementary_material [file NIHMS1907110-supplement-supplementary_material.gz › supplemental_material/Figure4/HOTAIR/R-scape/HOTAIR_D1_1.surv]

16.647593	0.00671141
14.839364	0.0134228
14.078004	0.0201342
10.461545	0.0268456
10.366375	0.033557
9.795355	0.0402685
9.700185	0.0469799
9.509845	0.0604027
8.177465	0.0671141
6.654746	0.0738255
6.369236	0.0805369
6.083726	0.0872483
5.893386	0.0939597
5.798216	0.107383
5.607876	0.114094
5.417536	0.120805
5.132026	0.127517
5.036856	0.134228
4.275496	0.14094
3.989986	0.147651
3.704477	0.154362
3.609307	0.167785
3.418967	0.174497
3.323797	0.181208
3.228627	0.194631
3.133457	0.201342
3.038287	0.208054
2.943117	0.214765
2.752777	0.221477
2.467267	0.234899
2.372097	0.241611
2.276927	0.248322
1.991417	0.255034
1.896247	0.268456
1.801077	0.275168
1.610737	0.281879
1.515567	0.295302
1.420397	0.328859
1.230057	0.33557
1.134887	0.348993
1.039717	0.355705
0.944547	0.395973
0.754207	0.402685
0.563867	0.409396
0.373527	0.422819
0.278357	0.449664
0.183187	0.456376
0.088017	0.469799
-0.007153	0.47651
-0.102323	0.563758
-0.197492	0.577181
-0.292662	0.604027
-0.387832	0.637584
-0.483002	0.657718
-0.578172	0.704698
-0.673342	0.744966
-0.768512	0.758389
-0.863682	0.771812
-0.958852	0.791946
-1.054022	0.825503
-1.149192	0.85906
-1.244362	0.865772
-1.339532	0.872483
-1.434702	0.879195
-1.529872	0.885906
-1.625042	0.899329
-1.720212	0.90604
-1.815382	0.926174
-1.910552	0.946309
-2.005722	0.95302
-2.196062	0.959732
-2.291232	0.966443
-2.481572	0.973154
-3.242932	0.979866
-3.528442	0.986577
-5.336671	0.993289
-5.717351	1
&
28.067990	7.14102e-06
25.403231	1.4282e-05
25.308061	2.14231e-05
25.212891	2.85641e-05
24.641871	3.57051e-05
22.928812	4.28461e-05
21.977112	4.99871e-05
21.881942	6.42692e-05
21.215752	8.56923e-05
21.120582	9.28333e-05
20.930242	9.99743e-05
20.835072	0.000107115
20.073712	0.000114256
19.693032	0.000128538
19.502693	0.00014282
19.407523	0.000157102
19.312353	0.000171385
19.217183	0.000178526
19.122013	0.000199949
18.931673	0.000214231
18.836503	0.000235654
18.741333	0.000249936
18.646163	0.000264218
18.550993	0.0002785
18.455823	0.000292782
18.360653	0.000299923
18.265483	0.000314205
18.170313	0.000321346
18.075143	0.000335628
17.979973	0.000342769
17.884803	0.000364192
17.789633	0.000399897
17.694463	0.000414179
17.599293	0.000428461
17.504123	0.000442743
17.408953	0.000499871
17.313783	0.000528436
17.218613	0.000564141
17.123443	0.000592705
17.028273	0.000614128
16.933103	0.000642692
16.742763	0.000664115
16.647593	0.00069982
16.552423	0.000706961
16.457253	0.000728384
16.362083	0.000742666
16.266913	0.000778371
16.171743	0.000821217
16.076573	0.000864064
15.981403	0.000935474
15.886233	0.000964038
15.791063	0.00102117
15.695893	0.00104259
15.600723	0.00107829
15.505554	0.00108544
15.410384	0.00110686
15.315214	0.00112828
15.220044	0.00117827
15.124874	0.00120683
15.029704	0.00124968
14.934534	0.00132109
14.839364	0.00134965
14.744194	0.0013925
14.649024	0.0014282
14.553854	0.00149247
14.458684	0.0015496
14.363514	0.00161387
14.268344	0.00167814
14.173174	0.00176383
14.078004	0.00182096
13.982834	0.00187095
13.887664	0.00190665
13.792494	0.0019852
13.697324	0.0021066
13.602154	0.00223514
13.506984	0.00231369
13.411814	0.00241367
13.316644	0.00249936
13.221474	0.00264932
13.126304	0.00271359
13.031134	0.00283499
12.935964	0.00292782
12.840794	0.00305636
12.745624	0.00311349
12.650454	0.00315633
12.555284	0.00329915
12.460114	0.00342769
12.364944	0.00357765
12.269774	0.00368477
12.174604	0.00382759
12.079434	0.00403468
11.984264	0.00416322
11.889094	0.00431318
11.793924	0.00443457
11.698754	0.00452741
11.603585	0.00475592
11.508415	0.00491302
11.413245	0.00512011
11.318075	0.00529864
11.222905	0.0054843
11.127735	0.00565569
11.032565	0.00579137
10.937395	0.00596989
10.842225	0.00619127
10.747055	0.00644834
10.651885	0.00670542
10.556715	0.00697678
10.461545	0.00721957
10.366375	0.00745523
10.271205	0.00769802
10.176035	0.00794082
10.080865	0.00811934
9.985695	0.00833357
9.890525	0.00856923
9.795355	0.00886915
9.700185	0.00918335
9.605015	0.00953326
9.509845	0.0098189
9.414675	0.0101188
9.319505	0.0103902
9.224335	0.0108472
9.129165	0.0113399
9.033995	0.011797
8.938825	0.012254
8.843655	0.0127039
8.748485	0.0130609
8.653315	0.0135537
8.558145	0.0141892
8.462975	0.0147605
8.367805	0.0152961
8.272635	0.0158459
8.177465	0.0163387
8.082295	0.0170028
7.987125	0.0175741
7.891955	0.0183667
7.796785	0.0191094
7.701616	0.0198949
7.606446	0.0207447
7.511276	0.021623
7.416106	0.0223942
7.320936	0.0232726
7.225766	0.0241438
7.130596	0.0252007
7.035426	0.0260005
6.940256	0.0270359
6.845086	0.0278714
6.749916	0.028764
6.654746	0.0297138
6.559576	0.0307707
6.464406	0.031849
6.369236	0.0329844
6.274066	0.0341983
6.178896	0.0351981
6.083726	0.0363264
5.988556	0.0374332
5.893386	0.0387543
5.798216	0.0400397
5.703046	0.0412608
5.607876	0.0425748
5.512706	0.0438887
5.417536	0.0451098
5.322366	0.0464666
5.227196	0.0476806
5.132026	0.0492159
5.036856	0.0505584
4.941686	0.0519509
4.846516	0.053272
4.751346	0.0546217
4.656176	0.0563784
4.561006	0.0579994
4.465836	0.0597632
4.370666	0.0614342
4.275496	0.063148
4.180326	0.065476
4.085156	0.0671684
3.989986	0.0688894
3.894816	0.0708389
3.799646	0.0728313
3.704477	0.0749522
3.609307	0.0770945
3.514137	0.0792439
3.418967	0.0816861
3.323797	0.0840712
3.228627	0.0864135
3.133457	0.0888843
3.038287	0.091705
2.943117	0.0943329
2.847947	0.0976392
2.752777	0.10091
2.657607	0.104173
2.562437	0.107065
2.467267	0.110186
2.372097	0.113914
2.276927	0.11732
2.181757	0.120719
2.086587	0.124482
1.991417	0.128546
1.896247	0.13243
1.801077	0.136901
1.705907	0.141428
1.610737	0.147269
1.515567	0.153004
1.420397	0.160266
1.325227	0.166007
1.230057	0.173841
1.134887	0.182689
1.039717	0.190144
0.944547	0.198656
0.849377	0.208096
0.754207	0.217394
0.659037	0.227741
0.563867	0.239731
0.468697	0.253792
0.373527	0.267581
0.278357	0.281492
0.183187	0.29436
0.088017	0.308642
-0.007153	0.323774
-0.102323	0.378096
-0.197492	0.436609
-0.292662	0.496765
-0.387832	0.545295
-0.483002	0.588342
-0.578172	0.624961
-0.673342	0.654824
-0.768512	0.680275
-0.863682	0.701955
-0.958852	0.722386
-1.054022	0.739824
-1.149192	0.756248
-1.244362	0.771216
-1.339532	0.786069
-1.434702	0.800737
-1.529872	0.813284
-1.625042	0.825188
-1.720212	0.836421
-1.815382	0.847468
-1.910552	0.856965
-2.005722	0.866263
-2.100892	0.875275
-2.196062	0.883423
-2.291232	0.890764
-2.386402	0.898005
-2.481572	0.905103
-2.576742	0.911623
-2.671912	0.917578
-2.767082	0.923241
-2.862252	0.928447
-2.957422	0.933439
-3.052592	0.938037
-3.147762	0.942336
-3.242932	0.946399
-3.338102	0.950391
-3.433272	0.953962
-3.528442	0.95724
-3.623612	0.960339
-3.718782	0.963209
-3.813952	0.96603
-3.909122	0.968779
-4.004292	0.971157
-4.099461	0.973157
-4.194631	0.975171
-4.289801	0.977142
-4.384971	0.978848
-4.480141	0.980384
-4.575311	0.981798
-4.670481	0.983169
-4.765651	0.984475
-4.860821	0.985675
-4.955991	0.986861
-5.051161	0.987939
-5.146331	0.988853
-5.241501	0.98966
-5.336671	0.990324
-5.431841	0.991252
-5.527011	0.991852
-5.622181	0.992509
-5.717351	0.993059
-5.812521	0.993587
-5.907691	0.99408
-6.002861	0.994594
-6.098031	0.995023
-6.193201	0.995365
-6.288371	0.995737
-6.383541	0.995965
-6.478711	0.996294
-6.573881	0.996594
-6.669051	0.996908
-6.764221	0.997251
-6.859391	0.997415
-6.954561	0.997636
-7.049731	0.997858
-7.144901	0.997986
-7.240071	0.998186
-7.335241	0.998343
-7.430411	0.998529
-7.525581	0.99865
-7.620751	0.998743
-7.715921	0.998879
-7.811091	0.998993
-7.906261	0.999072
-8.001431	0.999129
-8.096600	0.9992
-8.191770	0.999279
-8.286940	0.999343
-8.382110	0.999386
-8.477280	0.999436
-8.572450	0.999479
-8.667620	0.999557
-8.762790	0.999564
-8.857960	0.999593
-8.953130	0.999607
-9.048300	0.999636
-9.143470	0.999679
-9.238640	0.999714
-9.333810	0.999736
-9.428980	0.999771
-9.524150	0.999807
-9.619320	0.999814
-9.714490	0.999821
-9.904830	0.999829
-10.000000	1
&
41.011107	3.56672e-07
33.873359	7.13343e-07
33.492679	1.07001e-06
32.636149	1.42669e-06
32.350639	1.78336e-06
32.160299	2.14003e-06
32.065129	3.21004e-06
31.494109	3.92339e-06
31.398939	4.28006e-06
31.113430	4.63673e-06
31.018260	5.35007e-06
30.827920	5.70674e-06
30.637580	7.13343e-06
30.542410	7.84677e-06
30.447240	8.56012e-06
30.256900	9.63013e-06
30.161730	1.03435e-05
30.066560	1.10568e-05
29.781050	1.17702e-05
29.685880	1.21268e-05
29.495540	1.24835e-05
29.305200	1.39102e-05
29.019690	1.49802e-05
28.924520	1.53369e-05
28.829350	1.56935e-05
28.734180	1.64069e-05
28.639010	1.74769e-05
28.543840	1.78336e-05
28.448670	1.85469e-05
28.353500	1.92603e-05
28.258330	1.99736e-05
28.163160	2.1757e-05
28.067990	2.31837e-05
27.972820	2.35403e-05
27.877650	2.3897e-05
27.782480	2.53237e-05
27.687310	2.67504e-05
27.592140	2.81771e-05
27.496970	2.85337e-05
27.401800	2.88904e-05
27.306631	2.99604e-05
27.211461	3.06738e-05
27.116291	3.13871e-05
27.021121	3.24571e-05
26.925951	3.31705e-05
26.830781	3.45971e-05
26.735611	3.74505e-05
26.640441	3.81639e-05
26.545271	4.03039e-05
26.450101	4.06606e-05
26.354931	4.10172e-05
26.259761	4.31573e-05
26.164591	4.35139e-05
26.069421	4.42273e-05
25.974251	4.49406e-05
25.879081	4.52973e-05
25.783911	4.74373e-05
25.688741	5.02907e-05
25.593571	5.27874e-05
25.498401	5.45707e-05
25.403231	5.63541e-05
25.308061	5.74241e-05
25.212891	5.95641e-05
25.117721	6.13475e-05
25.022551	6.34875e-05
24.927381	6.59842e-05
24.832211	6.84809e-05
24.737041	7.24043e-05
24.641871	7.4901e-05
24.546701	7.88244e-05
24.451531	8.34611e-05
24.356361	8.73845e-05
24.261191	9.05946e-05
24.166021	9.41613e-05
24.070851	9.7728e-05
23.975681	0.000100581
23.880511	0.000103078
23.785341	0.000108428
23.690171	0.000112708
23.595001	0.000115562
23.499831	0.000122338
23.404662	0.000126262
23.309492	0.000130898
23.214322	0.000134108
23.119152	0.000139102
23.023982	0.000144452
22.928812	0.000150159
22.833642	0.000157649
22.738472	0.000161216
22.643302	0.000165852
22.548132	0.000173699
22.452962	0.000176909
22.357792	0.000181189
22.262622	0.000185469
22.167452	0.000190106
22.072282	0.000197239
21.977112	0.000206156
21.881942	0.000210793
21.786772	0.000220066
21.691602	0.00022827
21.596432	0.00023683
21.501262	0.000244677
21.406092	0.000255377
21.310922	0.000264294
21.215752	0.00027535
21.120582	0.000284267
21.025412	0.000292114
20.930242	0.000304597
20.835072	0.000314584
20.739902	0.000320291
20.644732	0.000329208
20.549562	0.000340621
20.454392	0.000352035
20.359222	0.000364518
20.264052	0.000380925
20.168882	0.000393409
20.073712	0.000406962
19.978542	0.000416949
19.883372	0.000431573
19.788202	0.000448336
19.693032	0.000465456
19.597862	0.00048115
19.502693	0.000495417
19.407523	0.00051111
19.312353	0.000526447
19.217183	0.000549274
19.122013	0.000566038
19.026843	0.000588151
18.931673	0.000610978
18.836503	0.000632379
18.741333	0.000656276
18.646163	0.000675536
18.550993	0.00069765
18.455823	0.000718336
18.360653	0.00074152
18.265483	0.000766487
18.170313	0.000792167
18.075143	0.000823911
17.979973	0.000847452
17.884803	0.000878482
17.789633	0.000907372
17.694463	0.000940186
17.599293	0.000975497
17.504123	0.00100795
17.408953	0.00105111
17.313783	0.0010882
17.218613	0.00112138
17.123443	0.0011656
17.028273	0.00120377
16.933103	0.00125156
16.837933	0.0012965
16.742763	0.00133573
16.647593	0.00139138
16.552423	0.00143239
16.457253	0.00147912
16.362083	0.00153369
16.266913	0.00158291
16.171743	0.0016332
16.076573	0.00168741
15.981403	0.00174555
15.886233	0.00180476
15.791063	0.00186254
15.695893	0.00193423
15.600723	0.00199772
15.505554	0.00205657
15.410384	0.00212612
15.315214	0.00220245
15.220044	0.00227984
15.124874	0.00236259
15.029704	0.00244427
14.934534	0.00252381
14.839364	0.00260192
14.744194	0.00267967
14.649024	0.00275885
14.553854	0.00284553
14.458684	0.0029322
14.363514	0.00301887
14.268344	0.00310233
14.173174	0.00319899
14.078004	0.00329136
13.982834	0.00340158
13.887664	0.00350037
13.792494	0.00361094
13.697324	0.00371366
13.602154	0.00382851
13.506984	0.00394479
13.411814	0.00407426
13.316644	0.0041941
13.221474	0.00432001
13.126304	0.00445197
13.031134	0.00459072
12.935964	0.00472982
12.840794	0.00486464
12.745624	0.00501623
12.650454	0.00517174
12.555284	0.00533652
12.460114	0.00549702
12.364944	0.00568142
12.269774	0.00588294
12.174604	0.00606556
12.079434	0.00625638
11.984264	0.00646182
11.889094	0.0066694
11.793924	0.00687948
11.698754	0.0071106
11.603585	0.0073428
11.508415	0.00758391
11.413245	0.00782858
11.318075	0.0080836
11.222905	0.0083586
11.127735	0.00862396
11.032565	0.00890859
10.937395	0.00918536
10.842225	0.0094839
10.747055	0.00979456
10.651885	0.0101352
10.556715	0.0104933
10.461545	0.0108375
10.366375	0.0112109
10.271205	0.0115868
10.176035	0.0119867
10.080865	0.0123822
9.985695	0.0127674
9.890525	0.0131886
9.795355	0.0136281
9.700185	0.0140735
9.605015	0.0145493
9.509845	0.0150526
9.414675	0.0155388
9.319505	0.0160524
9.224335	0.0166359
9.129165	0.017203
9.033995	0.0177811
8.938825	0.0184153
8.843655	0.0190513
8.748485	0.019694
8.653315	0.0203463
8.558145	0.0210172
8.462975	0.0217484
8.367805	0.0224814
8.272635	0.0232368
8.177465	0.0240365
8.082295	0.0248803
7.987125	0.0257724
7.891955	0.0266348
7.796785	0.0275165
7.701616	0.0284324
7.606446	0.0293623
7.511276	0.0303527
7.416106	0.0313422
7.320936	0.0323972
7.225766	0.0334412
7.130596	0.0345625
7.035426	0.0356811
6.940256	0.036826
6.845086	0.0380023
6.749916	0.0392093
6.654746	0.0404836
6.559576	0.0417666
6.464406	0.0430973
6.369236	0.0444274
6.274066	0.0458023
6.178896	0.0471991
6.083726	0.0485783
5.988556	0.0500424
5.893386	0.051503
5.798216	0.0529939
5.703046	0.0545212
5.607876	0.0561076
5.512706	0.0577444
5.417536	0.0594044
5.322366	0.0610714
5.227196	0.0628066
5.132026	0.0646057
5.036856	0.0664222
4.941686	0.0682077
4.846516	0.070041
4.751346	0.0719877
4.656176	0.073983
4.561006	0.0759564
4.465836	0.0780001
4.370666	0.0801338
4.275496	0.0822631
4.180326	0.0844909
4.085156	0.0868288
3.989986	0.0891586
3.894816	0.0915683
3.799646	0.0940258
3.704477	0.0965142
3.609307	0.0990509
3.514137	0.101771
3.418967	0.10453
3.323797	0.107354
3.228627	0.110221
3.133457	0.113264
3.038287	0.116324
2.943117	0.119476
2.847947	0.12267
2.752777	0.125994
2.657607	0.129389
2.562437	0.13291
2.467267	0.136582
2.372097	0.140412
2.276927	0.144342
2.181757	0.148408
2.086587	0.152623
1.991417	0.157004
1.896247	0.161612
1.801077	0.166236
1.705907	0.171186
1.610737	0.176386
1.515567	0.181876
1.420397	0.187623
1.325227	0.193711
1.230057	0.19999
1.134887	0.206745
1.039717	0.213752
0.944547	0.221084
0.849377	0.228843
0.754207	0.236939
0.659037	0.245671
0.563867	0.254932
0.468697	0.264558
0.373527	0.27542
0.278357	0.287292
0.183187	0.299893
0.088017	0.313333
-0.007153	0.328358
-0.102323	0.353776
-0.197492	0.386214
-0.292662	0.420651
-0.387832	0.454575
-0.483002	0.487606
-0.578172	0.519395
-0.673342	0.549904
-0.768512	0.578799
-0.863682	0.606127
-0.958852	0.631938
-1.054022	0.656257
-1.149192	0.679084
-1.244362	0.700468
-1.339532	0.720601
-1.434702	0.739438
-1.529872	0.757038
-1.625042	0.773643
-1.720212	0.78919
-1.815382	0.803792
-1.910552	0.817519
-2.005722	0.830384
-2.100892	0.842589
-2.196062	0.853852
-2.291232	0.864402
-2.386402	0.874274
-2.481572	0.883443
-2.576742	0.89203
-2.671912	0.900062
-2.767082	0.907497
-2.862252	0.914451
-2.957422	0.920887
-3.052592	0.926912
-3.147762	0.932554
-3.242932	0.937736
-3.338102	0.942564
-3.433272	0.947086
-3.528442	0.95122
-3.623612	0.955111
-3.718782	0.958579
-3.813952	0.961875
-3.909122	0.964918
-4.004292	0.96771
-4.099461	0.970305
-4.194631	0.972713
-4.289801	0.974922
-4.384971	0.976946
-4.480141	0.978841
-4.575311	0.980601
-4.670481	0.982192
-4.765651	0.983675
-4.860821	0.985026
-4.955991	0.986266
-5.051161	0.987424
-5.146331	0.988507
-5.241501	0.98948
-5.336671	0.990351
-5.431841	0.991173
-5.527011	0.991921
-5.622181	0.992613
-5.717351	0.99326
-5.812521	0.993843
-5.907691	0.994356
-6.002861	0.994832
-6.098031	0.995267
-6.193201	0.995686
-6.288371	0.99604
-6.383541	0.996393
-6.478711	0.996693
-6.573881	0.996966
-6.669051	0.997223
-6.764221	0.997464
-6.859391	0.997688
-6.954561	0.997899
-7.049731	0.998088
-7.144901	0.998264
-7.240071	0.998431
-7.335241	0.998567
-7.430411	0.998692
-7.525581	0.998814
-7.620751	0.998927
-7.715921	0.999034
-7.811091	0.999126
-7.906261	0.999211
-8.001431	0.999284
-8.096600	0.999354
-8.191770	0.999411
-8.286940	0.999468
-8.382110	0.999512
-8.477280	0.999555
-8.572450	0.999595
-8.667620	0.99963
-8.762790	0.999665
-8.857960	0.9997
-8.953130	0.999727
-9.048300	0.999752
-9.143470	0.999773
-9.238640	0.999795
-9.333810	0.999813
-9.428980	0.999833
-9.524150	0.999853
-9.619320	0.999867
-9.714490	0.999884
-9.809660	0.999894
-9.904830	0.999904
-10.000000	1
&
92.878744	2.12671e-17
92.783574	2.21515e-17
92.688404	2.30727e-17
92.593234	2.40322e-17
92.498064	2.50315e-17
92.402894	2.60724e-17
92.307724	2.71566e-17
92.212554	2.82859e-17
92.117384	2.94621e-17
92.022214	3.06872e-17
91.927044	3.19632e-17
91.831874	3.32923e-17
91.736704	3.46766e-17
91.641534	3.61185e-17
91.546364	3.76203e-17
91.451194	3.91846e-17
91.356024	4.08138e-17
91.260854	4.25108e-17
91.165684	4.42784e-17
91.070514	4.61194e-17
90.975344	4.80369e-17
90.880174	5.00342e-17
90.785004	5.21145e-17
90.689834	5.42812e-17
90.594664	5.6538e-17
90.499494	5.88886e-17
90.404324	6.13369e-17
90.309155	6.3887e-17
90.213985	6.65431e-17
90.118815	6.93096e-17
90.023645	7.2191e-17
89.928475	7.51922e-17
89.833305	7.83182e-17
89.738135	8.15741e-17
89.642965	8.49653e-17
89.547795	8.84974e-17
89.452625	9.21763e-17
89.357455	9.60082e-17
89.262285	9.99993e-17
89.167115	1.04156e-16
89.071945	1.08486e-16
88.976775	1.12996e-16
88.881605	1.17693e-16
88.786435	1.22585e-16
88.691265	1.2768e-16
88.596095	1.32988e-16
88.500925	1.38516e-16
88.405755	1.44273e-16
88.310585	1.5027e-16
88.215415	1.56516e-16
88.120245	1.63022e-16
88.025075	1.69798e-16
87.929905	1.76855e-16
87.834735	1.84206e-16
87.739565	1.91862e-16
87.644395	1.99837e-16
87.549225	2.08142e-16
87.454055	2.16793e-16
87.358885	2.25803e-16
87.263715	2.35188e-16
87.168545	2.44962e-16
87.073375	2.55143e-16
86.978205	2.65747e-16
86.883035	2.76791e-16
86.787865	2.88294e-16
86.692695	3.00275e-16
86.597525	3.12754e-16
86.502355	3.25751e-16
86.407186	3.39288e-16
86.312016	3.53388e-16
86.216846	3.68073e-16
86.121676	3.83368e-16
86.026506	3.99299e-16
85.931336	4.15892e-16
85.836166	4.33174e-16
85.740996	4.51174e-16
85.645826	4.69922e-16
85.550656	4.89448e-16
85.455486	5.09786e-16
85.360316	5.30968e-16
85.265146	5.53031e-16
85.169976	5.76009e-16
85.074806	5.99943e-16
84.979636	6.2487e-16
84.884466	6.50833e-16
84.789296	6.77874e-16
84.694126	7.06039e-16
84.598956	7.35373e-16
84.503786	7.65926e-16
84.408616	7.97748e-16
84.313446	8.30891e-16
84.218276	8.65411e-16
84.123106	9.01365e-16
84.027936	9.38812e-16
83.932766	9.77814e-16
83.837596	1.01844e-15
83.742426	1.06075e-15
83.647256	1.10481e-15
83.552086	1.15071e-15
83.456916	1.19851e-15
83.361746	1.2483e-15
83.266576	1.30015e-15
83.171406	1.35416e-15
83.076236	1.41041e-15
82.981066	1.469e-15
82.885896	1.53002e-15
82.790726	1.59358e-15
82.695556	1.65977e-15
82.600386	1.72871e-15
82.505216	1.80052e-15
82.410047	1.8753e-15
82.314877	1.95319e-15
82.219707	2.03432e-15
82.124537	2.11882e-15
82.029367	2.20682e-15
81.934197	2.29847e-15
81.839027	2.39394e-15
81.743857	2.49336e-15
81.648687	2.59692e-15
81.553517	2.70477e-15
81.458347	2.8171e-15
81.363177	2.9341e-15
81.268007	3.05595e-15
81.172837	3.18286e-15
81.077667	3.31504e-15
80.982497	3.45271e-15
80.887327	3.59609e-15
80.792157	3.74542e-15
80.696987	3.90096e-15
80.601817	4.06295e-15
80.506647	4.23166e-15
80.411477	4.40738e-15
80.316307	4.59039e-15
80.221137	4.781e-15
80.125967	4.97953e-15
80.030797	5.18629e-15
79.935627	5.40163e-15
79.840457	5.62592e-15
79.745287	5.85951e-15
79.650117	6.1028e-15
79.554947	6.35618e-15
79.459777	6.62009e-15
79.364607	6.89494e-15
79.269437	7.18121e-15
79.174267	7.47935e-15
79.079097	7.78987e-15
78.983927	8.11327e-15
78.888757	8.4501e-15
78.793587	8.80091e-15
78.698417	9.16627e-15
78.603247	9.5468e-15
78.508078	9.94312e-15
78.412908	1.03559e-14
78.317738	1.07858e-14
78.222568	1.12335e-14
78.127398	1.16998e-14
78.032228	1.21855e-14
77.937058	1.26913e-14
77.841888	1.32181e-14
77.746718	1.37668e-14
77.651548	1.43382e-14
77.556378	1.49333e-14
77.461208	1.55532e-14
77.366038	1.61987e-14
77.270868	1.6871e-14
77.175698	1.75713e-14
77.080528	1.83006e-14
76.985358	1.90601e-14
76.890188	1.98511e-14
76.795018	2.0675e-14
76.699848	2.15331e-14
76.604678	2.24267e-14
76.509508	2.33574e-14
76.414338	2.43267e-14
76.319168	2.53363e-14
76.223998	2.63877e-14
76.128828	2.74827e-14
76.033658	2.86232e-14
75.938488	2.98109e-14
75.843318	3.1048e-14
75.748148	3.23363e-14
75.652978	3.36781e-14
75.557808	3.50755e-14
75.462638	3.65309e-14
75.367468	3.80467e-14
75.272298	3.96253e-14
75.177128	4.12694e-14
75.081958	4.29817e-14
74.986788	4.4765e-14
74.891618	4.66223e-14
74.796448	4.85566e-14
74.701278	5.05711e-14
74.606109	5.26692e-14
74.510939	5.48542e-14
74.415769	5.71299e-14
74.320599	5.94999e-14
74.225429	6.19683e-14
74.130259	6.45389e-14
74.035089	6.72162e-14
73.939919	7.00045e-14
73.844749	7.29084e-14
73.749579	7.59328e-14
73.654409	7.90825e-14
73.559239	8.23628e-14
73.464069	8.57791e-14
73.368899	8.93371e-14
73.273729	9.30426e-14
73.178559	9.69017e-14
73.083389	1.00921e-13
72.988219	1.05107e-13
72.893049	1.09466e-13
72.797879	1.14006e-13
72.702709	1.18734e-13
72.607539	1.23658e-13
72.512369	1.28786e-13
72.417199	1.34127e-13
72.322029	1.3969e-13
72.226859	1.45483e-13
72.131689	1.51516e-13
72.036519	1.57799e-13
71.941349	1.64342e-13
71.846179	1.71157e-13
71.751009	1.78254e-13
71.655839	1.85645e-13
71.560669	1.93343e-13
71.465499	2.0136e-13
71.370329	2.09709e-13
71.275159	2.18404e-13
71.179989	2.27459e-13
71.084819	2.3689e-13
70.989649	2.46711e-13
70.894479	2.56939e-13
70.799309	2.67592e-13
70.704139	2.78685e-13
70.608970	2.90239e-13
70.513800	3.02271e-13
70.418630	3.14801e-13
70.323460	3.27851e-13
70.228290	3.41442e-13
70.133120	3.55596e-13
70.037950	3.70336e-13
69.942780	3.85687e-13
69.847610	4.01674e-13
69.752440	4.18323e-13
69.657270	4.35662e-13
69.562100	4.53719e-13
69.466930	4.72524e-13
69.371760	4.92109e-13
69.276590	5.12505e-13
69.181420	5.33745e-13
69.086250	5.55866e-13
68.991080	5.78902e-13
68.895910	6.02893e-13
68.800740	6.27878e-13
68.705570	6.53898e-13
68.610400	6.80995e-13
68.515230	7.09215e-13
68.420060	7.38603e-13
68.324890	7.69209e-13
68.229720	8.01082e-13
68.134550	8.34275e-13
68.039380	8.68843e-13
67.944210	9.04842e-13
67.849040	9.42332e-13
67.753870	9.81375e-13
67.658700	1.02203e-12
67.563530	1.06438e-12
67.468360	1.10847e-12
67.373190	1.1544e-12
67.278020	1.20222e-12
67.182850	1.25202e-12
67.087680	1.30389e-12
66.992510	1.3579e-12
66.897340	1.41415e-12
66.802170	1.47273e-12
66.707001	1.53374e-12
66.611831	1.59727e-12
66.516661	1.66342e-12
66.421491	1.73232e-12
66.326321	1.80407e-12
66.231151	1.87879e-12
66.135981	1.95661e-12
66.040811	2.03764e-12
65.945641	2.12203e-12
65.850471	2.20991e-12
65.755301	2.30143e-12
65.660131	2.39674e-12
65.564961	2.49599e-12
65.469791	2.59935e-12
65.374621	2.70698e-12
65.279451	2.81907e-12
65.184281	2.9358e-12
65.089111	3.05737e-12
64.993941	3.18396e-12
64.898771	3.31579e-12
64.803601	3.45307e-12
64.708431	3.59604e-12
64.613261	3.74492e-12
64.518091	3.89996e-12
64.422921	4.06141e-12
64.327751	4.22955e-12
64.232581	4.40464e-12
64.137411	4.58698e-12
64.042241	4.77685e-12
63.947071	4.97459e-12
63.851901	5.1805e-12
63.756731	5.39494e-12
63.661561	5.61824e-12
63.566391	5.85078e-12
63.471221	6.09294e-12
63.376051	6.34511e-12
63.280881	6.60772e-12
63.185711	6.88118e-12
63.090541	7.16596e-12
62.995371	7.46252e-12
62.900201	7.77134e-12
62.805032	8.09293e-12
62.709862	8.42782e-12
62.614692	8.77656e-12
62.519522	9.13972e-12
62.424352	9.5179e-12
62.329182	9.91171e-12
62.234012	1.03218e-11
62.138842	1.07489e-11
62.043672	1.11936e-11
61.948502	1.16567e-11
61.853332	1.21389e-11
61.758162	1.26411e-11
61.662992	1.31641e-11
61.567822	1.37086e-11
61.472652	1.42757e-11
61.377482	1.48662e-11
61.282312	1.54811e-11
61.187142	1.61215e-11
61.091972	1.67883e-11
60.996802	1.74827e-11
60.901632	1.82057e-11
60.806462	1.89587e-11
60.711292	1.97428e-11
60.616122	2.05593e-11
60.520952	2.14095e-11
60.425782	2.22948e-11
60.330612	2.32168e-11
60.235442	2.41768e-11
60.140272	2.51765e-11
60.045102	2.62176e-11
59.949932	2.73016e-11
59.854762	2.84304e-11
59.759592	2.96059e-11
59.664422	3.08299e-11
59.569252	3.21045e-11
59.474082	3.34317e-11
59.378912	3.48138e-11
59.283742	3.62529e-11
59.188572	3.77515e-11
59.093402	3.93121e-11
58.998232	4.0937e-11
58.903062	4.26291e-11
58.807893	4.43911e-11
58.712723	4.62258e-11
58.617553	4.81363e-11
58.522383	5.01257e-11
58.427213	5.21973e-11
58.332043	5.43544e-11
58.236873	5.66006e-11
58.141703	5.89395e-11
58.046533	6.1375e-11
57.951363	6.3911e-11
57.856193	6.65518e-11
57.761023	6.93016e-11
57.665853	7.21649e-11
57.570683	7.51464e-11
57.475513	7.8251e-11
57.380343	8.14838e-11
57.285173	8.48499e-11
57.190003	8.83551e-11
57.094833	9.20049e-11
56.999663	9.58053e-11
56.904493	9.97626e-11
56.809323	1.03883e-10
56.714153	1.08174e-10
56.618983	1.12642e-10
56.523813	1.17294e-10
56.428643	1.22138e-10
56.333473	1.27182e-10
56.238303	1.32434e-10
56.143133	1.37902e-10
56.047963	1.43597e-10
55.952793	1.49526e-10
55.857623	1.557e-10
55.762453	1.62128e-10
55.667283	1.68822e-10
55.572113	1.75792e-10
55.476943	1.83049e-10
55.381773	1.90606e-10
55.286603	1.98474e-10
55.191433	2.06667e-10
55.096263	2.15198e-10
55.001093	2.2408e-10
54.905924	2.33329e-10
54.810754	2.42959e-10
54.715584	2.52986e-10
54.620414	2.63427e-10
54.525244	2.74298e-10
54.430074	2.85618e-10
54.334904	2.97404e-10
54.239734	3.09675e-10
54.144564	3.22453e-10
54.049394	3.35757e-10
53.954224	3.4961e-10
53.859054	3.64034e-10
53.763884	3.79052e-10
53.668714	3.94689e-10
53.573544	4.10971e-10
53.478374	4.27924e-10
53.383204	4.45575e-10
53.288034	4.63953e-10
53.192864	4.83089e-10
53.097694	5.03013e-10
53.002524	5.23758e-10
52.907354	5.45357e-10
52.812184	5.67847e-10
52.717014	5.91263e-10
52.621844	6.15643e-10
52.526674	6.41028e-10
52.431504	6.67458e-10
52.336334	6.94976e-10
52.241164	7.23628e-10
52.145994	7.5346e-10
52.050824	7.84521e-10
51.955654	8.1686e-10
51.860484	8.50531e-10
51.765314	8.85588e-10
51.670144	9.22089e-10
51.574974	9.60092e-10
51.479804	9.9966e-10
51.384634	1.04086e-09
51.289464	1.08375e-09
51.194294	1.12841e-09
51.099124	1.1749e-09
51.003955	1.22331e-09
50.908785	1.27371e-09
50.813615	1.32619e-09
50.718445	1.38082e-09
50.623275	1.43771e-09
50.528105	1.49693e-09
50.432935	1.55859e-09
50.337765	1.62279e-09
50.242595	1.68962e-09
50.147425	1.75921e-09
50.052255	1.83166e-09
49.957085	1.90709e-09
49.861915	1.98562e-09
49.766745	2.06738e-09
49.671575	2.1525e-09
49.576405	2.24113e-09
49.481235	2.3334e-09
49.386065	2.42946e-09
49.290895	2.52947e-09
49.195725	2.63359e-09
49.100555	2.74199e-09
49.005385	2.85485e-09
48.910215	2.97235e-09
48.815045	3.09468e-09
48.719875	3.22203e-09
48.624705	3.35462e-09
48.529535	3.49266e-09
48.434365	3.63637e-09
48.339195	3.78598e-09
48.244025	3.94174e-09
48.148855	4.1039e-09
48.053685	4.27272e-09
47.958515	4.44848e-09
47.863345	4.63145e-09
47.768175	4.82194e-09
47.673005	5.02026e-09
47.577835	5.22672e-09
47.482665	5.44165e-09
47.387495	5.66541e-09
47.292325	5.89836e-09
47.197155	6.14087e-09
47.101985	6.39334e-09
47.006816	6.65617e-09
46.911646	6.92979e-09
46.816476	7.21464e-09
46.721306	7.51118e-09
46.626136	7.81989e-09
46.530966	8.14127e-09
46.435796	8.47584e-09
46.340626	8.82413e-09
46.245456	9.18671e-09
46.150286	9.56416e-09
46.055116	9.9571e-09
45.959946	1.03662e-08
45.864776	1.0792e-08
45.769606	1.12353e-08
45.674436	1.16968e-08
45.579266	1.21772e-08
45.484096	1.26772e-08
45.388926	1.31978e-08
45.293756	1.37398e-08
45.198586	1.43039e-08
45.103416	1.48912e-08
45.008246	1.55025e-08
44.913076	1.61389e-08
44.817906	1.68014e-08
44.722736	1.7491e-08
44.627566	1.82089e-08
44.532396	1.89562e-08
44.437226	1.97341e-08
44.342056	2.05438e-08
44.246886	2.13867e-08
44.151716	2.22642e-08
44.056546	2.31775e-08
43.961376	2.41283e-08
43.866206	2.5118e-08
43.771036	2.61482e-08
43.675866	2.72206e-08
43.580696	2.83369e-08
43.485526	2.94988e-08
43.390356	3.07084e-08
43.295186	3.19674e-08
43.200016	3.32779e-08
43.104847	3.4642e-08
43.009677	3.6062e-08
42.914507	3.754e-08
42.819337	3.90784e-08
42.724167	4.06798e-08
42.628997	4.23467e-08
42.533827	4.40817e-08
42.438657	4.58877e-08
42.343487	4.77675e-08
42.248317	4.97241e-08
42.153147	5.17607e-08
42.057977	5.38805e-08
41.962807	5.6087e-08
41.867637	5.83836e-08
41.772467	6.0774e-08
41.677297	6.3262e-08
41.582127	6.58517e-08
41.486957	6.85472e-08
41.391787	7.13527e-08
41.296617	7.42728e-08
41.201447	7.73121e-08
41.106277	8.04755e-08
41.011107	8.3768e-08
40.915937	8.71948e-08
40.820767	9.07616e-08
40.725597	9.44738e-08
40.630427	9.83375e-08
40.535257	1.02359e-07
40.440087	1.06544e-07
40.344917	1.109e-07
40.249747	1.15434e-07
40.154577	1.20152e-07
40.059407	1.25063e-07
39.964237	1.30174e-07
39.869067	1.35494e-07
39.773897	1.4103e-07
39.678727	1.46792e-07
39.583557	1.52788e-07
39.488387	1.59029e-07
39.393217	1.65524e-07
39.298047	1.72283e-07
39.202878	1.79318e-07
39.107708	1.86639e-07
39.012538	1.94259e-07
38.917368	2.02188e-07
38.822198	2.1044e-07
38.727028	2.19028e-07
38.631858	2.27965e-07
38.536688	2.37266e-07
38.441518	2.46945e-07
38.346348	2.57018e-07
38.251178	2.675e-07
38.156008	2.78408e-07
38.060838	2.8976e-07
37.965668	3.01574e-07
37.870498	3.13867e-07
37.775328	3.2666e-07
37.680158	3.39972e-07
37.584988	3.53825e-07
37.489818	3.68241e-07
37.394648	3.83242e-07
37.299478	3.98853e-07
37.204308	4.15096e-07
37.109138	4.31999e-07
37.013968	4.49588e-07
36.918798	4.67891e-07
36.823628	4.86936e-07
36.728458	5.06753e-07
36.633288	5.27374e-07
36.538118	5.4883e-07
36.442948	5.71157e-07
36.347778	5.94388e-07
36.252608	6.18561e-07
36.157438	6.43713e-07
36.062268	6.69883e-07
35.967098	6.97113e-07
35.871928	7.25446e-07
35.776758	7.54926e-07
35.681588	7.85598e-07
35.586418	8.17512e-07
35.491248	8.50717e-07
35.396078	8.85264e-07
35.300908	9.21209e-07
35.205739	9.58607e-07
35.110569	9.97517e-07
35.015399	1.038e-06
34.920229	1.08012e-06
34.825059	1.12393e-06
34.729889	1.16952e-06
34.634719	1.21695e-06
34.539549	1.26629e-06
34.444379	1.31763e-06
34.349209	1.37104e-06
34.254039	1.42659e-06
34.158869	1.4844e-06
34.063699	1.54453e-06
33.968529	1.60708e-06
33.873359	1.67216e-06
33.778189	1.73985e-06
33.683019	1.81027e-06
33.587849	1.88353e-06
33.492679	1.95974e-06
33.397509	2.03901e-06
33.302339	2.12148e-06
33.207169	2.20726e-06
33.111999	2.29649e-06
33.016829	2.3893e-06
32.921659	2.48585e-06
32.826489	2.58627e-06
32.731319	2.69073e-06
32.636149	2.79938e-06
32.540979	2.9124e-06
32.445809	3.02994e-06
32.350639	3.1522e-06
32.255469	3.27937e-06
32.160299	3.41163e-06
32.065129	3.54919e-06
31.969959	3.69227e-06
31.874789	3.84107e-06
31.779619	3.99583e-06
31.684449	4.15678e-06
31.589279	4.32417e-06
31.494109	4.49825e-06
31.398939	4.67929e-06
31.303770	4.86757e-06
31.208600	5.06337e-06
31.113430	5.26698e-06
31.018260	5.47872e-06
30.923090	5.69891e-06
30.827920	5.92788e-06
30.732750	6.16598e-06
30.637580	6.41356e-06
30.542410	6.67101e-06
30.447240	6.9387e-06
30.352070	7.21705e-06
30.256900	7.50647e-06
30.161730	7.8074e-06
30.066560	8.12028e-06
29.971390	8.44559e-06
29.876220	8.78382e-06
29.781050	9.13547e-06
29.685880	9.50107e-06
29.590710	9.88116e-06
29.495540	1.02763e-05
29.400370	1.06871e-05
29.305200	1.11142e-05
29.210030	1.15581e-05
29.114860	1.20196e-05
29.019690	1.24993e-05
28.924520	1.2998e-05
28.829350	1.35164e-05
28.734180	1.40552e-05
28.639010	1.46152e-05
28.543840	1.51973e-05
28.448670	1.58023e-05
28.353500	1.64311e-05
28.258330	1.70847e-05
28.163160	1.77639e-05
28.067990	1.84698e-05
27.972820	1.92033e-05
27.877650	1.99656e-05
27.782480	2.07578e-05
27.687310	2.1581e-05
27.592140	2.24364e-05
27.496970	2.33252e-05
27.401800	2.42487e-05
27.306631	2.52083e-05
27.211461	2.62052e-05
27.116291	2.7241e-05
27.021121	2.83171e-05
26.925951	2.9435e-05
26.830781	3.05963e-05
26.735611	3.18026e-05
26.640441	3.30558e-05
26.545271	3.43574e-05
26.450101	3.57094e-05
26.354931	3.71136e-05
26.259761	3.8572e-05
26.164591	4.00866e-05
26.069421	4.16596e-05
25.974251	4.3293e-05
25.879081	4.49891e-05
25.783911	4.67504e-05
25.688741	4.8579e-05
25.593571	5.04776e-05
25.498401	5.24488e-05
25.403231	5.44951e-05
25.308061	5.66193e-05
25.212891	5.88243e-05
25.117721	6.1113e-05
25.022551	6.34885e-05
24.927381	6.59538e-05
24.832211	6.85123e-05
24.737041	7.11671e-05
24.641871	7.39219e-05
24.546701	7.67801e-05
24.451531	7.97454e-05
24.356361	8.28215e-05
24.261191	8.60125e-05
24.166021	8.93221e-05
24.070851	9.27547e-05
23.975681	9.63145e-05
23.880511	0.000100006
23.785341	0.000103833
23.690171	0.000107801
23.595001	0.000111914
23.499831	0.000116177
23.404662	0.000120596
23.309492	0.000125174
23.214322	0.000129918
23.119152	0.000134833
23.023982	0.000139924
22.928812	0.000145197
22.833642	0.000150658
22.738472	0.000156311
22.643302	0.000162164
22.548132	0.000168221
22.452962	0.00017449
22.357792	0.000180975
22.262622	0.000187684
22.167452	0.000194622
22.072282	0.000201795
21.977112	0.000209209
21.881942	0.000216871
21.786772	0.000224786
21.691602	0.00023296
21.596432	0.000241399
21.501262	0.000250108
21.406092	0.000259092
21.310922	0.000268356
21.215752	0.000277904
21.120582	0.00028774
21.025412	0.000297866
20.930242	0.000308285
20.835072	0.000318998
20.739902	0.000330004
20.644732	0.000341301
20.549562	0.000352886
20.454392	0.000364752
20.359222	0.000376891
20.264052	0.000389289
20.168882	0.000401929
20.073712	0.000414788
19.978542	0.000427835
19.883372	0.000441028
19.788202	0.000454312
19.693032	0.000467611
19.597862	0.000480818
19.502693	0.000493774
19.407523	0.000506224
19.312353	0.000517681
&
