# Supplementary material for: Thirteen dubious ways to detect conserved structural RNAs
Source: IUBMB Life. Author manuscript; Available in PMC 2024 Jul 10. (PMC11234323; doi:10.1002/iub.2694)
Supplement: supplementary_material [file NIHMS1907110-supplement-supplementary_material.gz › supplemental_material/Figure4/HOTAIR/R-scape/HOTAIR_D1_1.cacofold.power]

# Power analysis of CaCoFold structure
#
# covary left_pos right_pos substitutions power
#----------------------------------------------------------------
3		663		5		0.11
4		662		3		0.02
5		661		8		0.24
6		660		9		0.28
7		659		3		0.02
8		658		3		0.02
10		656		1		0.00
11		655		7		0.20
12		654		4		0.07
13		653		3		0.02
14		652		6		0.16
15		651		8		0.24
20		85		6		0.16
21		84		6		0.16
22		83		6		0.16
23		82		10		0.32
24		79		8		0.24
25		78		7		0.20
26		76		9		0.28
27		75		15		0.47
28		74		7		0.20
33		67		8		0.24
34		66		5		0.11
35		65		4		0.07
36		64		8		0.24
37		63		3		0.02
38		62		1		0.00
39		61		5		0.11
40		60		7		0.20
44		59		9		0.28
45		56		13		0.42
46		55		7		0.20
47		54		6		0.16
91		386		6		0.16
106		385		4		0.07
107		384		5		0.11
108		383		8		0.24
109		382		4		0.07
110		381		11		0.35
111		380		10		0.32
115		376		7		0.20
116		375		8		0.24
117		374		7		0.20
118		373		8		0.24
119		372		10		0.32
120		371		6		0.16
121		369		10		0.32
123		368		9		0.28
124		367		3		0.02
125		366		8		0.24
128		365		12		0.39
129		363		16		0.50
130		362		10		0.32
131		361		13		0.42
132		360		8		0.24
133		359		10		0.32
134		358		11		0.35
135		357		4		0.07
136		354		10		0.32
137		353		9		0.28
138		352		5		0.11
139		351		6		0.16
140		337		3		0.02
141		336		6		0.16
142		335		10		0.32
143		334		3		0.02
144		333		8		0.24
145		332		4		0.07
146		331		9		0.28
147		330		7		0.20
148		329		4		0.07
150		214		4		0.07
151		213		5		0.11
152		212		9		0.28
153		211		9		0.28
154		210		7		0.20
155		209		1		0.00
156		208		4		0.07
157		207		7		0.20
158		206		7		0.20
165		200		6		0.16
166		199		9		0.28
167		198		10		0.32
168		196		5		0.11
173		195		9		0.28
174		194		8		0.24
175		193		8		0.24
176		192		6		0.16
177		191		6		0.16
178		190		7		0.20
179		189		9		0.28
180		188		9		0.28
218		323		3		0.02
219		322		7		0.20
220		321		9		0.28
221		320		4		0.07
222		312		4		0.07
223		311		4		0.07
224		310		7		0.20
225		309		9		0.28
226		308		5		0.11
227		306		3		0.02
228		305		7		0.20
229		304		5		0.11
408		642		5		0.11
409		641		4		0.07
410		640		4		0.07
411		639		5		0.11
412		638		0		0.00
413		637		2		0.00
414		636		2		0.00
415		635		5		0.11
426		496		2		0.00
427		495		4		0.07
428		494		10		0.32
429		493		9		0.28
430		492		8		0.24
431		491		6		0.16
432		490		4		0.07
433		489		2		0.00
502		628		4		0.07
503		627		3		0.02
504		626		3		0.02
505		625		2		0.00
509		621		2		0.00
510		620		0		0.00
511		619		0		0.00
512		618		0		0.00
519		614		4		0.07
520		613		3		0.02
526		603		4		0.07
527		602		4		0.07
528		601		1		0.00
529		600		4		0.07
530		599		2		0.00
531		598		4		0.07
532		597		5		0.11
533		596		1		0.00
534		595		2		0.00
682		701		0		0.00
683		700		3		0.02
684		699		2		0.00
685		698		0		0.00
686		697		3		0.02
729		792		3		0.02
730		791		4		0.07
731		790		7		0.20
732		789		12		0.39
733		788		8		0.24
734		787		5		0.11
735		786		5		0.11
736		785		4		0.07
737		784		7		0.20
738		783		7		0.20
739		782		3		0.02
744		763		1		0.00
745		762		7		0.20
746		761		5		0.11
747		760		4		0.07
748		759		6		0.16
#
# BPAIRS 160
# avg substitutions per BP 5.8
# BPAIRS expected to covary 24.2 +/- 4.3
# BPAIRS observed to covary 0
#
