# Supplementary material for: Thirteen dubious ways to detect conserved structural RNAs
Source: IUBMB Life. Author manuscript; Available in PMC 2024 Jul 10. (PMC11234323; doi:10.1002/iub.2694)
Supplement: supplementary_material [file NIHMS1907110-supplement-supplementary_material.gz › supplemental_material/Figure4/HOTAIR/R-scape/HOTAIR_H11_1.cacofold.power]

# Power analysis of CaCoFold structure 
#
# covary  left_pos      right_pos    substitutions      power
#----------------------------------------------------------------
          1		20		0		0.00
          2		19		2		0.00
          3		18		2		0.00
          4		17		0		0.00
          5		16		4		0.07
#
# BPAIRS 5
# avg substitutions per BP  1.6
# BPAIRS expected to covary 0.1 +/- 0.2
# BPAIRS observed to covary 0
#
