# Supplementary material for: Thirteen dubious ways to detect conserved structural RNAs
Source: IUBMB Life. Author manuscript; Available in PMC 2024 Jul 10. (PMC11234323; doi:10.1002/iub.2694)
Supplement: supplementary_material [file NIHMS1907110-supplement-supplementary_material.gz › supplemental_material/Figure4/HOTAIR/R-scape/HOTAIR_H11_1.cacofold.sto]

# STOCKHOLM 1.0

Ailuropoda_melanoleuca/1-517     UGUUGCAACCCAAACCAGCA
Tupaia_belangeri/1-443           UGCUGCAACCCAAACCAGCA
Ochotona_princeps/1-280          UGGUGCAACCCAAACCAGCA
Pteropus_vampyrus/1-524          UGCUGCGACCCAAACCAGCA
Tursiops_truncatus/1-525         UGCUGCAACCCGAACCAGCA
Tarsius_syrichta/144-230         UGCUGCAACCCAAACUAGCA
Canis_lupus_familiaris/1-534     UGUUGCAACCCAAACCAGCA
Bos_taurus/1-558                 UGCUGCAACCCAAACCAGCA
Cavia_porcellus/1-517            UGCUACAACCUACACCAGCA
Pongo_abelii/1-538               UGCUGCAACCCAAACCAGCA
Pan_troglodytes/1-530            UGCUGCAACCUAAACCAGCA
Mustela_putorius_furo/1-512      UGUUGCAACCCAAACCAGCA
Felis_catus/1-290                UGUUGCAACCCAAACCAGCA
Choloepus_hoffmanni/1-488        UGCUGCGACCCAAACCAGCA
Dipodomys_ordii/353-442          UGCUACAACCCAAACCAGCA
Callithrix_jacchus/1-543         UACUGCAACCCAAACCAGCA
Macaca_mulatta/1-538             UGCUGCAACCCAAACCAGCA
Rattus_norvegicus/2-476          UGCUACAACCCAAACCAGCA
Mus_musculus/1-489               UGCUACAACUCAAACCAGCA
Myotis_lucifugus/1-470           UGCUGCAACCCAAACCAGCA
Dasypus_novemcinctus/1-288       UGCUGCGACCCAAACCAGCA
Loxodonta_africana/1-520         UUCUACAACCCAAACCAGCA
Microcebus_murinus/1-521         UGCUGCAACCCAAACCAGCA
tolemur_garnettii/1-508          UGCUGCAACCCAAACCAGCA
Sorex_araneus/1-294              UACUGCAACCCAAACCAGCA
Echinops_telfairi/1-507          UGCUGCAACCCAAACCAGCA
Homo_sapiens/1-526               UGCUGCAACCUAAACCAGCA
Equus_caballus/1-535             UGCUGCAGCCCAAACCAGCA
Gorilla/1-531                    UGCUGCAACCUAAACCAGCA
Ictidomys_tridecemlineatus/1-504 UGCUACAACCCGAACCAGCA
Nomascus_leucogenys/1-526        UGCUGCAACCCAAACCAGCA
Oryctolagus_cuniculus/1-533      UGCUGCAACCCAAACCAGCA
Procavia_capensis/1-494          UGCUGCAACCCAAACCAGCA
Erinaceus_europaeus/1-382        UGCUGCAACCCAAACCAGCA
#=GC SS_cons                     <<<<<__________>>>>>
//
