# Supplementary material for: Thirteen dubious ways to detect conserved structural RNAs
Source: IUBMB Life. Author manuscript; Available in PMC 2024 Jul 10. (PMC11234323; doi:10.1002/iub.2694)
Supplement: supplementary_material [file NIHMS1907110-supplement-supplementary_material.gz › supplemental_material/Figure4/HOTAIR/R-scape/HOTAIR_D1_1.cacofold.R2R.sto]

# STOCKHOLM 1.0
#=GF ID HOTAIR_D1_1
#=GF AU Infernal 1.1
#=GF R2R SetDrawingParam prefixSsWithPkInDrawings false
#=GF R2R SetDrawingParam prefixSsWithPkInDrawings false
#=GF NUM_COV 8
#=GF WEIGHT_MAP Ailuropoda_melanoleuca_1-517 0.920753 Tupaia_belangeri_1-443 0.757231 Ochotona_princeps_1-280 1.41437 Pteropus_vampyrus_1-524 1.22361 Tursiops_truncatus_1-525 1.03187 Tarsius_syrichta_144-230 0.503848 Canis_lupus_familiaris_1-534 1.18539 Dipodomys_ordii_198-341 1.46204 Bos_taurus_1-558 1.22361 Cavia_porcellus_1-517 1.128 Pongo_abelii_1-538 0.347713 Pan_troglodytes_1-530 0.175596 Mustela_putorius_furo_1-512 0.936919 Felis_catus_1-290 0.920753 Choloepus_hoffmanni_1-488 1.41743 Dipodomys_ordii_353-442 0.914928 Callithrix_jacchus_1-543 0.819205 Macaca_mulatta_1-538 0.485861 Rattus_norvegicus_2-476 1.54795 Mus_musculus_1-489 1.54795 Myotis_lucifugus_1-470 0.842642 Dasypus_novemcinctus_1-288 1.68437 Loxodonta_africana_1-520 1.03187 Microcebus_murinus_1-521 0.757231 Dipodomys_ordii_35-180 2.40378 Tarsius_syrichta_4-34 0.881945 Otolemur_garnettii_1-508 0.842642 Sorex_araneus_1-294 0.842642 Echinops_telfairi_1-507 1.31925 Homo_sapiens_1-526 0.175596 Equus_caballus_1-535 0.842642 Gorilla_1-531 0.245833 Ictidomys_tridecemlineatus_1-504 0.914928 Nomascus_leucogenys_1-526 0.363855 Oryctolagus_cuniculus_1-533 0.936358 Procavia_capensis_1-494 1.43963 Erinaceus_europaeus_1-382 1.50976
#=GF USED_GSC TRUE
#=GF DID_FRAGMENTARY FALSE.  globalOuterFirst,Last=0,530
#=GF R2R keep allpairs


Ailuropoda_melanoleuca_1-517             GACUCGCCUGUGUGCUGAAGCUUGAUCCGAAAGCUUCCACAGUGUGGACCACCAUGUGGGGGUGGGGGGGCUCUCGGCCCUGAGGCCUGGGUGCGCCACUGACUACCCCUUGUGUUGGGGGGGGC-CCUACCUGAGGGUCAGGUCCUCAGGUCCCUAGUAGCCCUAAGGCAC-CUCAGCCAGGAGGGUCCUGCUCCUUUUCCUGGUGGAACGGAACGGAUUUAGAAGUCUGCAGUAGGGGAGGGGGGUGUGGAGAGACGGAGCCCACAGUUACAGAC--UGGCGAGAGGAAGGAAGGGGGUCUUUAUUUUUUUAAGACCCCAAAGAGUCCAGUGUUUACAAGACUAGAAAUGCUAUGGCCUUGUCCCGGCAGAAAAAAGGCUGAAAUGGAGGACCGACGCCUUCCUUAUAAGUAUGCACAUUGGUGAGA--A--AAGUGUUGCAACCCAAACCAGCAAUUACAUCCAAGCUCACUGCGGCCUGAGCCAGCACCAACCUGGUAGAAAAAGCAACCAUGAAGCCAGA-----
#=GR Ailuropoda_melanoleuca_1-517     PP ********************************************************************************************************************999999888-*******************************************988-9*******************************************************************************************************--89****************************************************************************************************************************************************--*--*******************************************************************************************-----
Tupaia_belangeri_1-443                   GACUGGCCUGGGCUCUGAAGCUUGAUCCAAAAGCUUUCACAGUGUGGGGUUUUGCGUGGGGGGACAGGGAUA-------GUGAGGCUUGGGAACUCCACCGACUGUCUUCACUGCUCCUGGC----------------------------------------------------------------------------------------------------AAUAGCC--CAGAGGUGCUUCA---AUCAGAUAG-GGGAGC-CAGAGUUG--GAAAGUGAGGAGAGGAAGGAGGGGAAUCUUUAUUUUUUUAAGGCCCCAAAGAGCCUGGUGUUUACAAGAGCAGAAAUGCCACGGCCACGUCCUGGCAGAGAAAAGGCUGAAAUGGAGGACCGACGCCUUCCUUAUAAGUAUGCACAUCAGUGAGA--A--AAGUGCUGCAACCCAAACCAGCAAUUACACUCAAGCUCUUUGGGGCCUGAGCCAGCAGCGACCUGGUAGAAAAAGCAACCA-GAAGCCAGAGAGAG
#=GR Tupaia_belangeri_1-443           PP ***********************************************************9998776665555-------445666888899*******9***99999999999999999888----------------------------------------------------------------------------------------------------3334444--4444444443322---222234443-5669*8-9****987--8999*******************************************************************************************************************************************************--*--********************************************************************************7-9*************
Ochotona_princeps_1-280                  CACUGGCCUCUGCUUUCAAGUUUUAUCUAGAAGCUUCCACAGCACAGCCUGCUGCUUGGGGGGCAGGGAGAACUAUGGACAGAAACUUGGAACCU-------------------------------------------------------------------------------------------------------------------------------------------------------------ACUGAUGGAUCUGCCUGCUGCUGCUGGCUCCCACCCU------------------------------------------------------------------------------------------------------------------AGGUAGAAGUAUGCACAUCAACAAGA--A--AAGUGGUGCAACCCAAACCAGCAAUUACACCCAAGCUCACCAGGGCCUGAGGCAGCAGCAAUCUGGUAGAAAAAGUCACUGUGAAGCCACAGAAAG
#=GR Ochotona_princeps_1-280          PP *****************************************975555999999999*****9999***************************997-------------------------------------------------------------------------------------------------------------------------------------------------------------77778*********99999999999898888886655------------------------------------------------------------------------------------------------------------------56778899******************--*--************************************************************************************************
Pteropus_vampyrus_1-524                  GACUCGCCUGUGUUCUCAAGCUUGAUGUGAAAGCUUCCACAGUGUGGACCACCACGUGGGAGUGAGAG-GCUCCGGGCACUGAGGCCUAGGAACUCCACUGACCACCCCUACUGCUCCUGGCUGUCCCAACCUGGGCCACAGGCCCUCAGUUCCCUAAUAGUCCUUAGGCACCCCCAACUAGGUAGGAUCUGCUCCUCUUCGUGGUGGAAAGGAACGGAUUUAGAAGUCGGCAGUAGGGGAGGGAGGGGUGGAGAGAGAGAGCCCAGAGUUACAGACAGUGGAGAGAGGAAGGGGGGGUGUCUUUUUUUUUUUAAGACCCCAAAGAGUUCAGUGUUUAC-AGACCAGAAAUGCCACGGCCACGUCCUGGCAGAAAAAAGACUGAAAUGGAGGACCGACGCCUUCCUUAUAAGUAUGAGCAUUGGUGAAA--A--AAGUGCUGCGACCCAAACCAGCAAUUACAUCCAAGCUCACUGGGUCCUGAGUCAGCACCAGUCUGGUAGAAAAAGCAACCAUGAAGCCAGAGAGAG
#=GR Pteropus_vampyrus_1-524          PP *******************************************************************9-9*****************************************************************************************************************************************************************************************************************************************************************************-9****************************************************************************************--*--************************************************************************************************
Tursiops_truncatus_1-525                 GGCUUGCCUGUGUUCUGAAGCCUGAUACGAAAGCUUCCAUAGUGUGGACUGCCACGUGGGGGUGGCAGGGCUCCAGGCAUACAGGCCUGGGAGCUCC-CUGCCUGCCCCCACCGCUCCUGGCAGCUCCCACCUGGGCCCCAGACCCUCAGGUCCCAGAUAGUUCUUAGGCACCCUCAACCAGGUAGGUCUUGCUCCGCUUCGCGGUGGAAUGGAAUGGAUUUAGAAGUCUGCGUAUGGGAGGGGGGGAGUGGAGAGAUGGAGCCCAGAGUUACAGGCGGUGGCGAGAGGAAGGAGGGGCUUUUUUUUUUUUUUAAGGCCCCAAAGAGUCCAGUGUUUACAAGACCAGAAAUGCCACGGCCACGUCCUGGCAGAAAAAAGGCUGAAAUGGAGGACUGACGCCUUCCUUAUAAGUAUGCACAUUGGUGAGA--A--AAGUGCUGCAACCCGAACCAGCAAUUAUAUCCAAGCUCAUUGGGGCCUGAGUCAGUACCAACCUGGUAGAAAAAGCAACCAUGAAGCCAGAGAGAG
#=GR Tursiops_truncatus_1-525         PP *************************************************************************************************-*********************************************************************************************************************************************99********************************************************************************************************************************************************************************************--*--************************************************************************************************
Tarsius_syrichta_144-230                 --------------------------------------------------------------------------------------------------------------------------------------------------------------------------------------------------------------------------------------------------------------------------------------------------------------------------------------------------------------------------------------------------------------------------------------------A--A--AAGUGCUGCAACCCAAACUAGCAAUUACACCCAAGCUCGUUGGGGCCUGAGCCAGCACCGACCUGGUAGAAAAAGCAGCCGUGAA-----------
#=GR Tarsius_syrichta_144-230         PP --------------------------------------------------------------------------------------------------------------------------------------------------------------------------------------------------------------------------------------------------------------------------------------------------------------------------------------------------------------------------------------------------------------------------------------------*--*--*************************************************************************************-----------
Canis_lupus_familiaris_1-534             GACUCGCCUGCGUGCUGAAGCCCGAUCCGAAAGCUUCCACAGUGUGGACCGCCAUGUGGGGGCGGGAG-GCUCUGGGCACUGAGGUCUGGGAGCGGCACUGACAGCC-CCAGGGCUCCUCGCUGCUCCUACCUGGGUGUCAGGUCUGCAGGUCCCU-AUAGCCCUUAGGCAC-CUUAGCCAGGUAGGUCCUGCUCCUUU-CGUGGUGGAAUGGAACAAAUUUAGAAGUCAGCAGUAGGGGAGGGGGGUGUGGAGAGACAGAUCCCAGAGUUACAGACGGUGGCGAGAGGAAGA-GGGUCUUUAUUUUUUCUAAAAGGCCCCAAAGAGUCCAGUGUUUACGAGACUAGAAAUGCUACGGCCACGUCCUGGCAGAAAAAAGGCUGAAAUGGAGGACCGACGCCUUCCUUAUAAGUAUGCACAUUGGUGAGAAA-UUAAGUGUUGCAACCCAAACCAGCAAUUAUAUCCAGGCUCAUUGGGGCCUGAGCCAGCACCAACCUGGUGGAAAAAGCAACGACGAAGCCAGAG----
#=GR Canis_lupus_familiaris_1-534     PP *************************************************99****************9-*********************************98777-9************************************5578****998-688************-9*************88999****877-899****************************************************************************************96-6665555555555555667888999********************************************************99999*************************************************85-55****************************************************************************************9886----
Dipodomys_ordii_198-341                  -----------------------------------------------------------------------------------------------------------------------------------------------------------------------------------------------------------------------------------------------------------------------------UUACAGAUAGUGCUGAAAGGAGGGAGGGUCUUU--UUUUUUUUUAA-GUCUCACCGAGUCCAGUGUUUACAAGACCAGAAAUGCCACUGCUGCUUCCUUCUAGAGAAAAGGCUGAAAUGGAGGACCGACGCCUUCCUUAUAA-GUUGU-----------------------------------------------------------------------------------------------------------------
#=GR Dipodomys_ordii_198-341          PP -----------------------------------------------------------------------------------------------------------------------------------------------------------------------------------------------------------------------------------------------------------------------------*************************98876544--44555566666-68899****************************************************************************************86-67***-----------------------------------------------------------------------------------------------------------------
Bos_taurus_1-558                         GACUUGCCUGUGUUCUGAAGCCUGGUCCAAAAGCUUCCACACUGUGGACUGCCAUGGGGGGGUGGGAGGGCUCCAGGC--GGAGGCCUGGGAGCUUC-CUGACCACCCUCACUGCUCCUGGCUGCUCCCACCUGGACCCCAGGCCUUCAGGUUCCAGAGAGCCCUUAGGUGCCCUCAACCAGGUAGGUCCCAUUCCGCUUCGUGGUAGCAUGAAAGGGAUUUAGAAGUCUGCAGUAGGGAAGAGG-GAGUGGAGAGACGGAGCCCAGAGUUACAGACGGUGGCGAGAGNNNNNN-----------------------------------------------------------------------------------------------------GACGCCUUCCUUAUAAGUAUCCACAUUGGUGAGAAA-UUAAGUGCUGCAACCCAAACCAGCAAUUACAUCCAAUCUCAUUGGGGCCUGAGCCAGUAUCAACUUGGUAGAAAAAGCAAGCUUGAAGCCAGAGAGCG
#=GR Bos_taurus_1-558                 PP ************************************************989******************995665555--7999************9-***********************************************9999**************************************************************************************9556677766-999**************************************9776655-----------------------------------------------------------------------------------------------------566666778*************************85-55*******************************899**************************************************************
Cavia_porcellus_1-517                    AAUUUGCCAGUGCUGGUAAGCUUGGUGUUAGAACUUCCACACUGUGGACUGCUACACGGGGGUAGGAGGGCACCAGGAACGAAGGCCUGGGAACUCUACCAACUACCCCCCC-------AGCUGCUGCUACCCAGGCCCCAGGCUCUCAGUUUUCUAAUUGUCCUGAAGUGCUCCUAACCAGGUGGGUCCUGCUGCGCUUCGAGGUGAAAUGAAACAGAUUUAGAAGUCUGCAGUAGGGGAGGGGGGAGUGGAGAGAUUGAGCUGAGAGUUAC--CCUGUUGA-AAAGGAAAGAGGAGAGGUUUUGUUUUUUUUAAGUCCCAUACAGUCCAGUGUUUACAAGACCAGAAAUACCACUGCAA-GUCCUUCUGGAGAAAAGGCUGAAACAGAGGACUGUCGCCUUCCUUAUAAGUAUGCACAUCGGCAAGA--A--AAGUGCUACAACCUACACCAGCAAUUACACCCAAGCUCUUUGGAGUCUGUGCCAGCACCGACCUGGUAGAAAAAGCAACCACGAAGCGAGUGAAAG
#=GR Cavia_porcellus_1-517            PP *******************************************************************************************************855555555-------55566665557788889999**********************999999999****************************************************************************************************997--57888775-78999999999998888888888777666666677****************************************65-*******************************************************************--*--************************************************************************************************
Pongo_abelii_1-538                       GACUCGCCUGUGCUCUGAAGCUUGAUCCGAAAGCUUCCACAGUGAGGACUGCUCCGUGGGGGUAAGAGAGCACCAGGCACUGAGGCCUGGGAGCUCCACAGACCAACACCCCUGCUCCUGGCGGCUCCUACCUGGGACUUAGACCCUCAGGUCCCUAAUAUCCCGGAGGUGCUCUCAAUCAGAAAGGUCCUGCUCCGCUUCUCAGUGGAAUGGAACGGAUUUAGAAGCCUGCAGUAGGGGAGUGGGGAGUGGAGAGAAGGAGCCCAGAGUUACAGACAGCGGCGAGAGGAAGGAGGGGCGUCUUUAUUUUUUUAAGGCCCCAAAGAGUCCGAAGUUUACAAGACCAGAAAUGCCACGGCCGCGUCCUGGCAGAGAAAAGGCUGAAAUGGAGGAGCGGCGCCUUCCUUAUAAGUAUGCACAUUGGCGAGAAA-UUAAGUGCUGCAACCCAAACCAGCAAUUACACUCAAGCUCGUUGGGGCCUAAGCCAGUACCGACCUGGUAGAA-AAGCAACCACGAAGCUAGAGAGAG
#=GR Pongo_abelii_1-538               PP ***********************************************************************************************************************************************************************************************************************************************************************************************************************************************************************************9887999***************************************************85-55*********************************************************************86-68**********************
Pan_troglodytes_1-530                    GACUCGCCUGUGCUCUGGAGCUUGAUCCGAAAGCUUCCACAGUGAGGACUGCUCCGUGGGGGUAAGAGAGCACCAGGCACUGAGGCCUGGGAGUUCCACAGACCAACACCCCUGCUCCUGGCGGCUCCCACCCGGGACUUAGACCCUCAGGUCCCUAAUAUCCCGGAGGUGCUCUCAAUCAGAAAGGUCCUGCUCCGCUUCGCAGUGGAAUGGAACGGAUUUAGAAGCCUGCAGUAGGGGAGUGGGGAGUGGAGAGAGGGAGCCCAGAGUUACAGACUGCGGCGAGAGGAUGGAGGGGCGUCUUUAUUUUUUUAAGGCCCCAAAGAGUCUGAUGUUUACAAGACCAGAAAUGCCACGGCCGCGUCCUGGCAGAGAAAAGGCUGAAAUGGAGGACCGGCGCCUUCCUUAUAAGUAUGCACAUUGGCGAGAGA-AUAAGUGCUGCAACCUAAACCAGCAAUUACACCCAAGCUCGUUGGGGCCUAAGCCAGUACCGACCUGGUAGAAAAAGCAACCACGAAGCUAGAGAGAG
#=GR Pan_troglodytes_1-530            PP *********************************************************************************************************************************************************************************************************************************************************************************************************************************************************************************************************************************************55-56************************************************************************************************
Mustela_putorius_furo_1-512              GACUCGCCUGUGUGCUGGAGCUUGAUCUGAAAGCUUCCACAGUGUGGACUGCCAUGUAGAGGUGGGAGGGCUCUAGGCCCCGAGGCCUGGGAGCUCUACUGACCACCCCCAGUGCUCCCGGCUACUUCCACCUGGGUGUCAGGUCCUUGGGUCCCUAGUAGCCCUUAGGCAC-CUUAGCCAGGUAGGUCCUGCUCCUUUUCCUGGUGGAGUGGAACGGAUUUAGAAGUCUGCAGUAGGAGAGGGGAGUGUGGAGAGAAGGAGCCCAG--------ACUGUGAUGAGAGGAAGGAAGGGGGUCUUUAUUUUUUUAAGGCCCCAAAGAAUCCAGUGUUUACAAGACUAGAAAUACUACGGCCUUGUCCUGGCAGAAAAAAGGCUGAAAUGGAGGACCGAAGCCUUCCUUAUAAGUAUGCACAUUGGUGAGA--A--AAGUGUUGCAACCCAAACCAGCAAUUACAUUCAAGCUCACUGGGGCCUGAGCCAGCACCAACCCAGUAGAAAAAGCAACCAUGAAGCCAGA-----
#=GR Mustela_putorius_furo_1-512      PP **************************************************************************************************************************************************************************98-9*******************************************************************************************98--------467*******************************************************************************************************************************************************--*--*******************************************************************************************-----
Felis_catus_1-290                        GACUCGCCUGUGUUCUGAAGCUUGAUCCGAAAGCUUCCACAGUGUGGACCGCCAUGUGGGGGUGGGAGGGCUCUAGACACU-AGGCCUGG-AGCUCCACUGA--------------------------------------------------------------------------------------------------------------------------------------------------GGGGUCCCA---GGCCCUCAGGU---GCCAGUAGCC-------------------------------------------------------------------------------------------------------------------------------GUAUGCACAUUGGUGAGA--A--AAGUGUUGCAACCCAAACCAGCAAUUACAUCCAAACUCACUGGGGCCUGAGCCAGCACCAACCUGGUAGAAAAAGCAACCACGAAGCCAGA-----
#=GR Felis_catus_1-290                PP ******************************************************************************986-78988865-9*****99998--------------------------------------------------------------------------------------------------------------------------------------------------555555444---56666666633---3456666653-------------------------------------------------------------------------------------------------------------------------------778999************--*--*******************************************************************************************-----
Choloepus_hoffmanni_1-488                GACUC-CCUGUGUUUUAGGACUUAA-------G-----------------------------UGGGAGGGCGCCAGGCAUUGAGGCCUGGGAGCUCCACUGUCUGCCUCUGCUUCUCCUGCCUACUUUCUCCCAGGCCCCGAACCCUCAGGUCCCUAACAGCCCUUGAGCACCCUCGGCCAGGUAGGUCCUGUUCUGCUUCGCUGUGGAACGGAACGGAUUUAGAAGUCUGCAGUAGGGGAAGGGGUAGUGGAGAGACCGAGCCCAGAGUUACAGACAGUGGCGAGAGGAAGGAGGGGG-UCUUUAUUUUUUUAAGACCCCAAAGAGUCCGGUGUUUACAAGCCCAGAAAUGCCAUGGCCACGUCCUGGCACAGAAAAGGCUGAAAUGGAGGACCGACGCCUUCCUUAUAAGUAUGCACAUUGGUGAGA--A--AAGUGCUGCGACCCAAACCAGCAAUUACAUCCAAGCUCGUUGGGGACUGAGCCACUGCUGAUCCAAUAGAAAAAGCAACCA-GAAGCCAGAGAGAG
#=GR Choloepus_hoffmanni_1-488        PP *****-889*********9999854-------2-----------------------------5***************************************************************************************************************************************************************************************************************************************88885-9********************************************************************************************************************************--*--********************************************************************************9-**************
Dipodomys_ordii_353-442                  --------------------------------------------------------------------------------------------------------------------------------------------------------------------------------------------------------------------------------------------------------------------------------------------------------------------------------------------------------------------------------------------------------------------------------------------A--A--AAAUGCUACAACCCAAACCAGCAAUUACACCCAAGCUCAUUGGAACCUAAGCCAACACCGACCUGAUAGAAAAAGCAGCCGGGAAGCC--------
#=GR Dipodomys_ordii_353-442          PP --------------------------------------------------------------------------------------------------------------------------------------------------------------------------------------------------------------------------------------------------------------------------------------------------------------------------------------------------------------------------------------------------------------------------------------------*--*--****************************************************************************************--------
Callithrix_jacchus_1-543                 GACUUGCCUGAGCUCUGAAGCUUGCUCCGAAAGCUUCCACAGUGAGGACUGCUGUGUGGGGGUAGGAGAGCACCAAGCACUGAGGCCUGGGAGUUCCACCAACCAAGCCCCCUGCUCCAGUGGGCUCCCACCCGGGACCUAGACCCUCAUGUCCCUAAUAUCCCUGAGGUGCUCUCAACCAGAAAGGUCCUGCUCCGCUUCGCAGUGGAAUGGAACGGAUUUAGAAGCCUGCAGUAGGGGAGGAGGGAGUGGAGAGCGGGAACCCAGAGUUACAGACAGCAGCGAGAGAAAGAAGGGGGGUCUUUAUUUUUUUAAGGCCCCAAAGAGCCCGGUGUUUACAAGACCAGAAAUGCCACCGCCACGUCCUGGCAGAGAAAAGGCUGAAAUGGAGAACGGGCGCCUUCCUUAUAAGUAUGCACAUAGGCAAGAAA-UUAAAUACUGCAACCCAAACCAGCAAUUACACCCAAGCUCAUUGGGGCCUGAGCCAGCGCCGACAUGGUAGAGAAAGCAACCGCGAAGCUAGAGAGGG
#=GR Callithrix_jacchus_1-543         PP *************************************************************************************************************************************************************************************************************************************************99999*********************************************986467778*********************************************************************************************************************************85-55************************************************************************************************
Macaca_mulatta_1-538                     GACUCGCCUGUGCUCUGAAGCUUGAUCCGAAAGCUUCCACAGUGAGGACUGCUGUGUGGGGGUAAGAGAGCACCAGGCACUGAGGCCUUGGAGCUCCACCAACCAAUACCCCUGCUCUUGGCGUCUCCCACCCGGGACUUAGAUCCUCAGGUUCCUAAUAUCCGGGAGGUGCUCUCAAUCAGAAAGGUCCUGCUCCGCUUCGCAGUGGAAUGGAACGGAUUUAGAAGCCUGCAGUAGGGGAGUGGGGAGUGGAGAGAGGCAGCCCAGAGUUACAGACAGCGGCGAGAGGAAGGAGGGGCGUCUUUAUUUUUUUAAGGCCCCAAAGAGUCCGAUGUUUACAAGACCAGAAAUGCCACGGCCGCGUCCUGGCAGAGAAAAGGCUGAAAUGGAGGACCGGCGCCUUCCUUAUAAGUAUGCACAUUGGUGAGAAA-UUAAGUGCUGCAACCCAAACCAGCAAUUACACCCAAGUUCAUUGGGGCCUGAGCCAGCACCGACCUGGUAGAAAAAGCAACCACGAAGCUAGAGAGAG
#=GR Macaca_mulatta_1-538             PP *****************************************************************************************************************************************************************************************************************************************************************************************************************99887889********************************************************************************************************************85-55************************************************************************************************
Rattus_norvegicus_2-476                  AUUUCGCCUGUGCUAGGAAACUCCACGCGAAUCUUU-CACAGUGGG-GCUGCCUUGUGUGGAGAUAGGA-------------------------UCAACUGGCUCUGGCUGCCGCUCCUGGCUGCUUCACC---------AUA-CUUCAGGUAUCUUAUA-------GAUAUUCCCAACCAGGUAGGUCCUUCUCCACUUUGCUGUGGAAUGGAAGGGUUUUACAAGUCUGCAGGGG-AGAU-GGGGAGUAAAGAAAUCGCGCCCAGAGUUAGAGACAAUGGUGAAAGAAAGGA---------------------------AAAAAGUCCUGUAUUUACAAGACCAGAAAUGCCAGCGCUAAGUCCUUCCUGAGAAAAGGCUGAAAUGGAGGACCGACGCCUUCCUUAUAAGUAUGCACAUCAGUGAGAAA-UUAAGUGCUACAACCCAAACCAGCAAUUAGACCCAAGCUCAUUGGAGCACGG-----------------AGA-AAAGCAACUGUAAAGGCAAAGAGAG
#=GR Rattus_norvegicus_2-476          PP *****************************9877666-******999-6999******998887765553-------------------------77799999999999999*****************854---------444-679*********9998-------*****************************9766554449****************************776-5554-7789***********************************************---------------------------******************************************************99****************************************************85-55**********************************************7765-----------------455-566**********************
Mus_musculus_1-489                       GACUCGCCUGUGCUAGGAAACUCCACGCGA-AGCUUCCACAGUGGG-ACUGCCUCGUGGAGAUAGGAGG-------------------------UUAAUUGCCCCUGUCUGCUGAUUCUGGCUGCCUCAGCCCA----------CUUUGGGGAUCUUAUAGAUUGGAGAAAUUCCCAGCCAGGUAGGUCCUUCUCCACUUUGCUGUGGAAUGGAAGGGUUUUACAAGUCUGCAGG-GGAGUCAGG-GAGUAAAGAAAUCGUGCCCAGAUUUAGAGACAAUGGUGAAAGAAAGGA-----GGCUUA-----------AAAAAAAAAAGUCCUGUGUUUACAAGACCAGAAAUGCCAGCGCUAAGUCCUUCCAGAGAAAAGGCUGAAAUGGAGGACCGACGCCUUCCUUAUAAGUAUGCACAUCAGCGAGAAA-UUAAGUGCUACAACUCAAACCAGCAAUUAUACCCAAGCUCAUCGGAGCACGA--------------------AAAAGCAACUGUAAAGGCAGAGAGAG
#=GR Mus_musculus_1-489               PP ****************************97-599*********665-999999769*********9994-------------------------5556666666666666666666666666666666666553----------4677788899999*****************************************986539****************************965-556666666-8899********************************************-----344443-----------34445******************************************************99****************************************************85-55**********************************************9999--------------------6899**********************
Myotis_lucifugus_1-470                   C-CUCCCCUGUUUUCUGAAGUUUGAUUCAAAAGCUUCCACAGUGUGGACCGCCACCUGGGGGUGGGCGGG-----------------------CUCCACUGACCACCCUCACGGCUCCUGGCUUUUCCUACCUGGGCCUUAGGCCCUCGGGCCCCU---------UAGGCGCCCUCAACUAAAUAG-UCCUGCUCCGCUGCGUGGUGGAAUGGAACGGAUUGAGAAGUCUGCAGUAGGGGAGAGGGGGGUGGAGAGACGGAGCCCUGAGUCGCAGACAGAGGCGAGAGGAAGGAGGGGGGUCCC--CUUUCUUAAGACCCCAAAGAAUUCAGUGUUUACAAGAUCU----UG-----------------CAGAAAAAAGACUGAAAUGGAGGACCGUCACCUUCCAUAUAAGUAUGCACAUUGGUGAGA--A--AAGUGCUGCAACCCAAACCAGCAAUUACAUCCAAGCUCCUUGGGUCCUGAGUCAGCACCAACUUGGUAGAAAAAGCAACCGUGAAGCCAGAGAGAG
#=GR Myotis_lucifugus_1-470           PP *-****************************************************************9998-----------------------8***********************************************************887---------*******************96-*******************************************************************************************************************99--8899999*******************************94----65-----------------799*********************************************************--*--************************************************************************************************
Dasypus_novemcinctus_1-288               GGCUCGUCUGUCUUCUGAGGUCCGAGUCGAAAGCUUCCACAGUGUGGAGCGCCCCGAGGUGGUGGGAGGGCACCAGGCAUCGAGGCCUGGGAGGUCCCCUG----------------------------------------------------------------------------------------------------------------------------------------------------GGGCC---CAGGGCCCUCAGGUCCAG---GCGACC-------------------------------------------------------------------------------------------------------------------------------GUAUGCACAUUGGCAAGA--A--AAGUGCUGCGACCCAAACCAGCAAUUACAUUCAAGCUCGUCGGGAACUGAACUCAUGUCGACCUGGUAGAAAAGUC-ACCCAGAAGCUC-AUGGAG
#=GR Dasypus_novemcinctus_1-288       PP *********************************************************************************************99987665----------------------------------------------------------------------------------------------------------------------------------------------------44433---444777777777777765---777774-------------------------------------------------------------------------------------------------------------------------------788999************--*--**********************************************************************999876-56668*****95-7789**
Loxodonta_africana_1-520                 GACUCGCCUGUGUUCUGAAGCUUGAUUCAAAAUCUUCCACAGUGUGAACCGCUUAGUGGGGGUGGGAGGGGACCAGCCAUUGAGGCCUGGGAGCUCAACCGACCACCCCCUCUGCUCCUGGCUGCUCCCACCCUUGAAGCAGGCCCUCAGGUCCCUAGUAGCCCUUAGGUGCCCUCACACAGGUAGGUCCUGCCCCGCUUGGCGGUGAAGUGGAACCGAUUUAGAAGUCUGCAGUGGGAGAGAUGGGG---GAG--ACCGAGCCCAGAGUUAUGGGCGGUGAGGA--GAAAGGAGGGGGGUCUUUAUUUUUUUAAGGCCCCAAAGAGACCGGUGUUUACAAGUCCAGAAAUGCUACGGCCACGUCCUGGCAGAGAAAAGGCUGAAAUGGAGGACCGACGCUUUCCUUAUAAGUAUGAACCUUGGUGAGA--A--AAGUUCUACAACCCAAACCAGCAAUUACACCCAAGCUCGCUGGGGCCAGAGCCAGCGCCAACCUGGUAGAAAAAGCAGCCACCAAGCCCCAGAGCA
#=GR Loxodonta_africana_1-520         PP *************************************************************************************************************************************************************************************************************************************************9955333---455--5889***************9998888844--4455556999999*********************************************************************************************************************************--*--************************************************************************************************
Microcebus_murinus_1-521                 GACUCGCCUGCACCCUGAAGCUUAAUUCAAAAGGUCCCACAGUGUGGACUACUGGGUGGGAGUAGGAGGGCAGCAGGCACUAAGGCCUGGGAGCUCUGCUAGCCAUC-UCCGUACUCUGGGCGGCCCUCACCCAGGCUCUA---UUUCAGGUCCCUAAUACCCU-GAGGUACUCUCGAUCAGGUAGGUCCUGCUCCGCUUCGCACUGGAAUGGAACGGAUUUAGAAGUCUGCAGUAGGGGAGAGGGGAGUGGAGAGAGGGAGCCCAGAGUUACGGACAGUGGGGAGAGGAAGGAGGGGGGUCUUUAUUUUUUUAAGGCCCCAAAGAGUCCGGUGUUUACAAGACCAGAAAUGCCACGGCCACGUCCUGGUGGAGAAAAGGCUGAAAUGGAGGACCGACGCCUUCCUUAUAAGUAUGCACAUCAGUGAGA--G--AAGUGCUGCAACCCAAACCAGCAAUUACACCCAAGCUUGUUGGGGCCUGAGCCAGCACCGAUCUGGUAGAAAAAGCAACCACGAAGCUAGAGAGAG
#=GR Microcebus_murinus_1-521         PP ***********************************************************************************************************-5999*****************************---****************9998-89**********************************************************************************************************************************************************************************************************************************************************************--*--************************************************************************************************
Dipodomys_ordii_35-180                   ----------------------------------------------------------------------------------------------UCUGCUGACCUGU-CUGCUGCUCCAGCUGCCGCUC----AGGCCCCA---CUUCAGAUCUUUAAUAACA--GAGGU-AUCCCAGCCAGGUAG-CUCUGCUCCGCUAGGC-UUGGAUUGGAACGGAUUUACAAGUCUGCAGUAAAGGAGGGGGGAGCAG--------------------------------------------------------------------------------------------------------------------------------------------------------------------------------------------------------------------------------------------------------------------------------------
#=GR Dipodomys_ordii_35-180           PP ----------------------------------------------------------------------------------------------**********765-9999******99886444444----4589999*---****************773--56664-45899*********8-77********887776-589995899****************************99*********--------------------------------------------------------------------------------------------------------------------------------------------------------------------------------------------------------------------------------------------------------------------------------------
Tarsius_syrichta_4-34                    ---------------------------------------------------------------AGGAGGGCAUCAGGCCCUGAGGCCUGGGAGC----------------------------------------------------------------------------------------------------------------------------------------------------------------------------------------------------------------------------------------------------------------------------------------------------------------------------------------------------------------------------------------------------------------------------------------------------
#=GR Tarsius_syrichta_4-34            PP ---------------------------------------------------------------*******************************----------------------------------------------------------------------------------------------------------------------------------------------------------------------------------------------------------------------------------------------------------------------------------------------------------------------------------------------------------------------------------------------------------------------------------------------------
Otolemur_garnettii_1-508                 GACUCGCCUGUACUCUGACGCUUGAUCCAAAAGCUUCCACAAUGUGGACUACUGGGAGAGGGGAGGAGGGCACCAGGCACUGAGGCCUGAGAGCUCCACUAACCACCUCUGCUACUCUUGCCUGCUCCCUA-------------UUUCAGGUCCCUAAUA-CCCUGAGGUGCUCUCAAAUAGGUAGGUCCUCCUCCGCAUCGCAGUGGAAUAGAAGGGAUUUAGAAGUCUGCGGUAGGGGAGAGGGGUGUGGAGA----AAGCCCAGAGUUACAGACAGCGGGGAAAGGAAGGAGGGGGCUCUUUAUUUUUUUAAGGCCCCAAAGAGUCCGGUGUUUACAAGACCAGAAAUGCCACGACCACGUCCUGGCAGAGAGAAGGCUGAAAUGGAGGACCGACGCCUUCCUUAUAAGUAUGCACAUCGGUGAGA--G--AAGUGCUGCAACCCAAACCAGCAAUUACACCCAAGCUAGUUGGGGCCUGAGCCAGCGCAGAUCUGGUAGAAAAAGCAACCAUGAAGUCAGAGAAAG
#=GR Otolemur_garnettii_1-508         PP ********************************************************************************************************************************966-------------7889999********9-99999**************************************************************************************865----7*************************************************************************************************************************************************************************--*--************************************************************************************************
Sorex_araneus_1-294                      GGCCCACCUGUGUCUUGAACCUUGGUCCCGAAGCUUCCACGGUGUGGACUGCCACAGGGUAGUGGAAGGGU-CCAGGCA---AGGCUCGGAGGCU----------------------------------------------------------------------------------------------------------------------------------------------------------------ACCUGUGGGCAUUG------------------------------------------------------------------------------------------------------------------------------------------------AUGCACAUUGGUGAGA--A--AAGUACUGCAACCCAAACCAGCAAUUACACCCAAGCUCCUUGGGGCCUGAGCCAGCACCAGCCUUAUAGAAAAAGCAACCGUGAAGCCAGAGAGAG
#=GR Sorex_araneus_1-294              PP *****************************************************************999766-9999996---5666666666554----------------------------------------------------------------------------------------------------------------------------------------------------------------33333333333333------------------------------------------------------------------------------------------------------------------------------------------------5667************--*--************************************************************************************************
Echinops_telfairi_1-507                  CC-------GUGUUCUGAAGCUUGAC-CCAAAGCUUCCACAGUGCCCGCCGCUCAGUGGGGGUGGGCGGGUGCCAGACAGCAA-GUCUGGGAGCUCCACUGACCACCC---CUUUUCCUGGCUGCUCCCACCUGAGGCUCGCACCUCCAAGGCCCUAGAACCCAGGGGGAGUGGGGGAACAGAUAGGUCCGGCUUUGCUGGGCGAUGGGACGGAGAGGCCUUGGAAGUCUGCCGUGG----GCAGAGAUGGGGGAGACCUAGCCCAGAGUGAC---CGGCAGAGAGGAGAAGGAGGGGUGUCUUUAUUUUUUUAAGGCCCCAAAGAGAUCGAUGUUUACAAGACCAGCAAUGCUACGGCCACGUCUUGGCGGAGAAAAGGCUGAAAUGGAGGACCGACGCUUUCCUUAUAAGCAUGCACAUUGGUGCGA--A--AAGUGCUGCAACCCAAACCAGCAAUUACACCGAAGCUCAUAGGGGCCAGAGCCAGUGCGGACCUGGUAGAAAAACCAAGCAGGAAGCUGCAGAGUG
#=GR Echinops_telfairi_1-507          PP *9-------***************75-56889************99999999**************************98877-******************999776---556789*************98888888876557777888999*******************************************************************************65433----3366677777778888889*********9996---669999999999*********************************************************************************************************************************************--*--************************************************************************************************
Homo_sapiens_1-526                       GACUCGCCUGUGCUCUGGAGCUUGAUCCGAAAGCUUCCACAGUGAGGACUGCUCCGUGGGGGUAAGAGAGCACCAGGCACUGAGGCCUGGGAGUUCCACAGACCAACACCCCUGCUCCUGGCGGCUCCCACCCGGGACUUAGACCCUCAGGUCCCUAAUAUCCCGGAGGUGCUCUCAAUCAGAAAGGUCCUGCUCCGCUUCGCAGUGGAAUGGAACGGAUUUAGAAGCCUGCAGUAGGGGAGUGGGGAGUGGAGAGAGGGAGCCCAGAGUUACAGACGGCGGCGAGAGGAAGGAGGGGCGUCUUUAUUUUUUUAAGGCCCCAAAGAGUCUGAUGUUUACAAGACCAGAAAUGCCACGGCCGCGUCCUGGCAGAGAAAAGGCUGAAAUGGAGGACCGGCGCCUUCCUUAUAAGUAUGCACAUUGGCGAGA--G--AAGUGCUGCAACCUAAACCAGCAAUUACACCCAAGCUCGUUGGGGCCUAAGCCAGUACCGACCUGGUAGAAAAAGCAACCACGAAGCUAGAGAGAG
#=GR Homo_sapiens_1-526               PP *********************************************************************************************************************************************************************************************************************************************************************************************************************************************************************************************************************************************--*--************************************************************************************************
Equus_caballus_1-535                     GACUCGCCUGUGUUCUGAAGCUUGAUCCAAAACCUUCCACAGUGUGACACUGUACAUGGGGCUGGGAGGGCUCCCGGCAAAGAGGCCUGGGAGCUCCACUGACCACCCCUACUGCUCCUGACUGAUCCCCUCUGGGCCCCAGGCGUUCAGGUCCCCGAGAGCCCUUAGGCACCCUCAGCCAGGUAG-CCCUGCUCCGUUUCGUGGUGAAAUAGCAGGGAGUUAGAAGUCUGCUGUAGAGGAGGGGGGAGUGG-----GG-AGCUCAGGGUUACAGGCAGUGGCGAGAGGAAGAGAGGGG-UCUUUUAUUUU-UAAGGCCCCGAAGAGUCCAGUGUUUACAAGACCAGAAAUGCCACGGCCGCGUCCUGGCAGAAAAAAGGCUGAAAUGGAGGACCGACGUCUUCCUUAUAAGUGUGCACAUUGGUGAGAAA-UUAAGUGCUGCAGCCCAAACCAGCAAUUACAUCCAAGCUCAUUGGGGCCUGAGCCAGCACCAACCUGGUAGAAAAAGCAACAGUGAAGCCAGAGGGAG
#=GR Equus_caballus_1-535             PP *******************************************9987667788899****************************************************************************************99999*************************************-78***************************************************************-----76-8********************************777776-56666555554-59999**********************************************************9******************9**********************************85-55************************************************************************************************
Gorilla_1-531                            GACUCGCCUGUGCUCUGAAGCUUGAUCCGAAAGCUUCCACAGUGAGGACUGCUCCGUGGGGGUAAGAGAGCACCAGGCACUGAGGCCUGGGAGUUCCACAGACCAACACCCCUGCUCCUGGCGGCUCCCACCCGGGACUUAGACCCUCAGGUCCCUAAUAUCCCGGAGGUGCUCUCAAUCAGAAAGGUCCUGCUCCGCUUCUCAGUGGAAUGGAACGGAUUUAGAAGCCUGCAGUAGGGGAGUGGGGAGUGGAGAGAGGGAGCCCAGAGUUACAGACGGCGGCGAGAGGAAGGAGGGGCGUCUUUAUUUUUUUAAGGCCCCAAAGAGUCCGAUGUUUACAAGACCAGAAAUGCCGCGGCCGCGUCCUGGCAGAGAAAAGGCUGAAAUGGAGGACCGGCGCCUUCCUUAUAAGUAUGCACAUUGGCGAGAGA-AUAAGUGCUGCAACCUAAACCAGCAAUUACACCCAAGCUCGUUGGGGCCUGAGCCAGUACCGACCUGGUAAAAAAAGCAACCACGAAGCUAGAGAGAG
#=GR Gorilla_1-531                    PP *************************************************************************************************************************************************************************************************************************************************************************************************************************************************************************************99889***************************************************55-56************************************************************************************************
Ictidomys_tridecemlineatus_1-504         GACUCGCCAGGGCUUGAAAGCUAGAUCUGAUAGUUUCCACAGUGUGGACGUCUGCGUGGGGGUAGGAG-GUACCAGGCCCCAAGGCCUGGGAGCCCGGGUGACCAA---CCAUACCCAUUGCUUCUGUCACCCUGGCCCCA---CUUCAGGUCUCU---------GCGGUAUUCCCAACCAGGUAGGUCCUGCUCCGCUGGACGGUGGAAUAGAACGACUUUAGAAGUCUGCAGAGGGGAGAGGGUGAGUGGAGAGAUGGAGCCCAGAGUUA------GCGGUCAUAGGAAGGAGGAGGGUCUUUAUUUUUUUAAUGUCCCAUAGAAUCCAGUGUUUACAAGAUGAGAAAUGCCACUGCCGCGUCCUUCUGGAGAAAAGGCUGAAAUGGAGGACCGACGCCUUCCUUAUAAGUAUGCACAUCGGCGAGA--A--AAAUGCUACAACCCGAACCAGCAAUUACACCCAAGCUCAUUGGACCCUGAGCCAGCACCGACCUGGUAGAAAAAGCAACCUCGAAGCCAGAGAGAG
#=GR Ictidomys_tridecemlineatus_1-504 PP *******************************************************************9-***********************************94---67777888889999999999999999999999---9******99999---------55666777*************************************************************999999888****************************9------*******************************************************************************************************************************************************--*--************************************************************************************************
Nomascus_leucogenys_1-526                GACUCUCCUGUGCUCUGAAGCUUGAUCUGAAAGCUUCCACAGUGAGGACUGCUCCGUGGGGGUAAGAGAGCACCAGGGACUGAGGCCUGGGAGCUCCACAGACCAACGCCCCUGCUCCUGGCGGCUCCCACCGGGGACUUAGACCCUCAGGUCCCUAAUAUCCCGGAGGUGCUCUCAAUCAGAAAGGUCCUGCUCCGCUUCGCAGUGGAAUGGAACGGAUUUAGAAGCCUGCAGUAGGGGAGUGGGGAGUGGAGAGAGGGAGCCCAGAGUUACAGACAGCGGCGAGAGGAAGGAGGGGCGUCUUUAUUUUUUUAAGGCCCCAAAGAGUCCGAUGUUUACAAGACCAGAAAUGCCACGGCCGCGUCCUGGCAGAGAAAAGGCUGAAAUGGAGGACCGGCGCCUUCCUUAUAAGUAUGCACAUUGGCGAGA--A--AAGUGCUGCAACCCAAACCAGCAAUUACACCCAAGCUCGUUGGGGCCUGAGCCAGCACCGACCUGGUAGAAAAAGCAACCACGAAACUAGAAAGAG
#=GR Nomascus_leucogenys_1-526        PP *********************************************************************************************************************************************************************************************************************************************************************************************************************************************************************************************************************************************--*--************************************************************************************************
Oryctolagus_cuniculus_1-533              GACUGGCCAGUGCUCUCAAGCCUGAUCCGGAAGCUUCCACAGUGCGGCCAGCUGCGUGGAGGGAGGAG-GGCCUGGG---AGAGCCCUCGGCCCUGCGG---CCCUGCCCGCUGCUGCAGGCGGCUCCCAU-------CCAGGCCCCAAGCCCCACUACA-------GGUCCCUGC------GUAGGUCCUGCUCUGCUUCGCGGUGGAAUGGAUCGGAUUUGGACGUCUGCGGUGGGGGUGGGGGA-CCGCAGAGACGGAGCCGGGAGUUACAGACAGGCA-GAAAAGAAGGAGGGGGCUCCUUAUUUUUUAAGGCCCCCGAAGAGUCCAGUGUUUACAAGACCAGGAAUGCCACAGCCGCGUCCU-GCAGCGAAAAGGCUGAAAUGGAGGACUGACGCCUUCCUUAUAAGUAUGCACAUCAGCGAGAAA-UUAAGUGCUGCAACCCAAACCAGCAAUUACACUGAAGCUCACUGGGGCCUGAGCCAGCACCCACCUGGUAGAAAAAGCAACCAUGAAGCCAGAGAGAC
#=GR Oryctolagus_cuniculus_1-533      PP **********************************************99989**************998-55555555---479999999*999999999---6655568999*****************98-------899*999877776666665555-------***888765------899****************************85678889999********444444444333334-99***************************85333-46777****************9988875569**************************************************776-8***99999****************************************************85-55************************************************************************************************
Procavia_capensis_1-494                  GACUCGCCUGUGUUUUGAAGCUUGAUCUGAAAGCUUCCACAGUGAGAACCAUCACUUGGUGGUGGGAGGGUGCCAGGCUUGGAGGCCUGGAAGCCCCACUGCCCAUCUCUUCUACUCCUGGCUGCUCCCCACCUUGAAGCAGGCCCUCAGGUCCCUAGCAGCCCUUAGGUGCCCUCACACAGGUAGGUUCUACUCCUCUUGGCGGUGGAAUGGGACAGAUUUCGAAGUCCACAGUGGGAGAGU----UGUGG---------GC--------------AGUGAGGAGAGGAAGCGGGGGU--CUUUAUUUUUUCAAGAUCCCAAAGAGACCAGUGUUUACAAGACUAGAAAUGCCACAGCCACAUCCUGGCAGAGAAAAGGCUGAAAUGGAGGACCCACGCUUUCCUUAUAAGUAUGCGCAUUGAUGAAA--A--AAAUGCUGCAACCCAAACCAGCAAUUACACCCAAGCUUAUUGGAGCCAGAGCUGGUGCCAACCUGCUAGA--AAGCAACCACCAAGCC-GAGAGCA
#=GR Procavia_capensis_1-494          PP *********************************************************************************************************************************************************************************************************************************************999977----89999---------99--------------399**********998888876--********************************************************************************************************************************--*--*****************************************************************9*997--58*************9-9******
Erinaceus_europaeus_1-382                UGUUCGCCUGCAUUCUGAAGCUGAAGCCAGAAGCUCCCACAGUGUGGACCGCUGCAUGGGUGUCAGAGUGCUGGAGGCAUCGAAUCCCGGGAGCCCCACUAGCCAC---CCCUGUUCUGGAUGGCUCUCACCUGGGGCCCAGGUCCAUAGGCCCCUAGUCCCCCUCGGACACUCCCAGCCAGGAG---CCUGCUCAGCUUCCUGGUGGAAGGGGACAGAUUUAGAGGUCUGCAGUGGGGAG--AGGGAGUGAA-----G-AGCCCCAAAUCAUAGCUGGGAG----------------------------------------------------------------------------------------------------------------------------------UAUGCACAUUGGUGGGG--A--AAGUGCUGCAACCCAAACCAGCAAUUACA------CUCUUUGGGGCCUGCGCCAGCGCCAACCUGGUAGAAAAGGCAACUGUGAAGUCAGAAAAAG
#=GR Erinaceus_europaeus_1-382        PP ******************************************************************************************************9886---66778999******************************************99999988889***********9864---5************************99*****************877665543--3335666554-----4-9**********99987765554----------------------------------------------------------------------------------------------------------------------------------8999*************--*--**************************985------9************************************************************
#=GC SS_cons ..<<<<<<.<<<<<<....<<<<<<<<<....<<<<<<<<...<<<<....>>>>>>>>>>>>......>>>>>>>>>.....<<<<<<<...<<<<<<<.<<<<<<<<<<<<<<<<<<<<<<<<.<<<<<<<<<......<<<<<<<<<<<<.......>>>>>>>>>.>>>.....>>>>>>>>>..<<<<<<<<<<<<.....>>>>>>>>>>>>.....>>>>>>>>>>>>>>>>>>>>>>>>>>>>>>>...>>>>>>>.....................<<<<<<<<...<<<<<<<<.........>>>>>>>>.....<<<<...<<<<......<<.....<<<<<<<<<...>>>>>>>>>.......>>...>>>>...>>>>.....>>>>>>>>........>>>>>>.>>>>>>.........<<<<<..........>>>>>............<<<<<<<<<<<....<<<<<.......>>>>>..................>>>>>>>>>>>
#=GC RF_cons GACuCgCCUgugcucuGgAGCuUGAcccgAAAccuuCCacAGUggGGACugCccuguGGgggggGGAGgGcaCcaGGCacugAGGCCugGGAgCuCcacuGACcAcccccccugcuccuGgCggcUcCcAcccggGccucAGgcccUCAggcCCCuaauAgCccggAGgugccCUCAaccAGguAGguCCcgCuCCgccucgugguGGaAcgGAacGGAUUUAGAAGcCUGCagcaggggAgggGgGagugGAGAGAgggaGCcCagagUUACAGaCaGcggcGAgaGGaaGGAGGGGcgUcuuUauUUUUUUaaggCCCCAAAGAGuCCaGuguuuACAaGACcAGAAAuGCcaCGgCCacGuCCugGCaGAaAAAAgGCuGaaaugGAGGaCCGaCGCCuuCCuuAUAAguAugCAcauUGGcGaGA..a..AAGuGcuGCAACCCAAACCagCaAUUACAuCCAgGCuCguuGGGgCCUGAgcCaGcACCaACCuGguAGAAAAAGcAACCacGAaGCcAGAGAGAG
#=GC null_cons GACUCGCCUGUGYUCUGAAGCUUGAUYCRAAAGCUUCCACAGUGYGGACYGCYRYGUGGGGGURGGAGGGCnCCAGGCAYYGAGGCCUGGGAGCUCCACUGACCRYYnCYnCUGCUCCUGGCnGCUCCCRCCYRRGnnYCAnRYCYUCAGGUCCCURAUAnYYYnnAGGYRCYCYCARCCAGGUAGGUCCUGCUCCRCUUYGYRGUGGAAUGGAACGGAUUUAGAAGUCUGCAGURGGGGAGRGGGGAGUGGAGARAYnGAGCCCAGAGUUACAGRCRGUGGYGARAGGAAGGAGGGGnnUYUUUnUUUUUUYAARRYCCCAAAGAGUCCRGUGUUUACAAGACCAGAAAUGCCAYnGCYRYGUCCUnnCAGARAAAAGGCUGAAAUGGAGGACCGACGCCUUCCUUAUAAGUAUGCACAUUGGUGAGAnnAnnAAGUGCUGCAACCCAAACCAGCAAUUACACCCAAGCUCAUUGGGGCCUGAGCCAGCACCRACCUGGUAGAAAAAGCAACCRYGAAGCCAGAGAGAG
#=GC cons nnYUnnCCnGYRYYnnnARRYYYnRnnYnRnAnYUYYCACAnUGnRnnnnnYYnnnnGRnRRnRRRRGnGnnnnnnnnnnnnAnnYYYnRnnnnYYnnYYRnCnnnnnnnnnnnnnnnnnnnnnnnnnnnnnnnnnnnnnnnnnnnnnnnnnnnnnnnnnnnnnnnnnnnnnnnnnnnnnnnnnnnnnnnnnnnnnnnnnnnnnnnnnnnnnnnnnnnnnnnnnnnGYCnnCnnnnRnnnnnnnnnnnnnRRnnnnnnnnnRCYnnnnnnYnnnnnnnRYRRnnnnnnnnnnnnnnnnnnnnnnnnnnnnnnnnnnnnnnnnnnnnnnnnnnnnnnnnnnnnnnnnnnnnnnnnnnnnnnnnnnnnnnnnnnnnnnnnnnnnnnnnnnnnnnnnnnnnnnnnnnnnnnnnnGUAUGCACAUYRGYRAGA--n--AAGUGYURCAACCCAAACCAGCAAUUAYAYYCAAGCUCnYYGGRRCCYGARnYnnYRnnRRYYYRnUAGAAAAAGCAACYRnRAAGYYnnAnnnnn
#=GC conss 33333333333333333333333333333333333333333333334333333333333333333333433444444444443433333343333333333333334444434444444333444444444444444444444444444444444444444444444444444444444444444444444444444444444444444444444444444433333334433334344444444444333344444444333333333333444443333333444444444444444444444444444444444444444444444444444444444444444444444444444444444444444444444444444444444444444444444444444444433333333333333333300400333333333333333333333333333333333333333333333333333333333333333333333333333333333333333333334444
#=GC col_entropy_0 11101100101111111111111111111110110100000100111111111211101111111110101211111111210111111011111111111101121111211110111111111111111011112111111111111111111111111111111111111111111100111001101110111101111110111111111111110011010101101011111111211111111111111221110111111111110111111121011110111110112111111110011111111111111110111111010000010011110100010101110111100111111111010001000000110001001111111001110010001000110001111111000100001001010100000000000000000101100010011110011101010111111111111111000000001000011110001111011111
#=GC col_entropy_1 ..................................................................................................................................................................................................................................................................................................................................................................................................................................................................................................................................................
#=GC col_entropy_2 66185197184442715012126615938219317097798199914527515196581532475145597026413358148241112922422275132875906835234649357374672564784968510793255435542155542364729555484138767174286289332894392619247295746748012461131751418934917174074946144466040327253344351103618316622324538747076512882358104329220624311629911141136613114149253082919999919922509299919495909565399104435104909991999999009990994040003880018808870957006865204100788288550592525075788755655555555254196806508227723193829312344436031023787686590788848925563324831353
#=GC col_entropy_3 45976672075367897089041798177346393443308955465309882909391726034609709392890029781203825567933972475487649816473088249117524612214723442237483305211695349787681354199402044880524159123774381658051563775761181045328300861605178881388597002517276840390013007051140245134070488025570967218469576297491991918257751655205278760351440948841111131199163833193398883595633399866279161119111111991115181973220884492242275345905253920890981081553584515405913455555555555456675515515277135358019431047016307615451587552789994385560991307492
#=GC cov_SS_cons ..................................................................................................................................................................................................................................................................................................................................................................................................................................................................................................................................................
#=GC cov_h_SS_cons ..................................................................................................................................................................................................................................................................................................................................................................................................................................................................................................................................................
#=GF R2R keep p
//
