# Supplementary material for: Thirteen dubious ways to detect conserved structural RNAs
Source: IUBMB Life. Author manuscript; Available in PMC 2024 Jul 10. (PMC11234323; doi:10.1002/iub.2694)
Supplement: supplementary_material [file NIHMS1907110-supplement-supplementary_material.gz › supplemental_material/Figure4/HOTAIR/R-scape/HOTAIR_H11.rscape]

# R-scape :: RNA Structural Covariation Above Phylogenetic Expectation
# R-scape 2.0.0.k elenarivas@fas.harvard.edu (July 2022)
# Copyright (C) 2016-2019 Howard Hughes Medical Institute.
# Freely distributed under the GNU General Public License (GPLv3).
#-------------------------------------------------------------------------------------------------------
# MSA HOTAIR_H11_1 nseq 34 (34) alen 20 (20) avgid 92.68 (92.68) nbpairs 5 (5)
# Two-set statistical test (one test for annotated basepairs, another for all other pairs)
#
#
# Method Target_E-val [cov_min,cov_max] [FP | TP True Found | Sen PPV F] 
# GTp    0.05         [-0.68,2.62]     [0 | 0 5 0 | 0.00 0.00 0.00] 
#
#       left_pos       right_pos        score          E-value       substitutions      power
#-------------------------------------------------------------------------------------------------------
no significant pairs

# The given structure
# SS_cons <<<<<__________>>>>>
#

# Power analysis of given structure 
#
# covary  left_pos      right_pos    substitutions      power
#----------------------------------------------------------------
          1		20		0		0.00
          2		19		2		0.00
          3		18		2		0.00
          4		17		0		0.00
          5		16		4		0.07
#
# BPAIRS 5
# avg substitutions per BP  1.6
# BPAIRS expected to covary 0.1 +/- 0.2
# BPAIRS observed to covary 0
#
# Number of covarying pairs = 0
-----------------------------------
i=1 j=20 d=20 d1=20 d2=0
tracing -33.959106
RBG w=0 rule(1)
-----------------------------------
i=21 j=20 d=0 d1=0 d2=0
tracing -2.496295
RBG w=0 rule(2)
-----------------------------------
i=1 j=20 d=20 d1=0 d2=0
tracing -29.323322
RBG w=1 rule(3)
-----------------------------------
i=2 j=19 d=18 d1=0 d2=0
tracing -27.156876
RBG w=2 rule(6)
-----------------------------------
i=3 j=18 d=16 d1=0 d2=0
tracing -25.306602
RBG w=2 rule(6)
-----------------------------------
i=4 j=17 d=14 d1=0 d2=0
tracing -23.459400
RBG w=2 rule(6)
-----------------------------------
i=5 j=16 d=12 d1=0 d2=0
tracing -21.670393
RBG w=2 rule(7)
-----------------------------------
i=6 j=15 d=10 d1=0 d2=0
tracing -18.422369
RBG w=3 rule(9)

CaCoFold nct = 1
NESTED  <<<<<__________>>>>>
        ::::::::::::::::::::
#
# Method Target_E-val [cov_min,cov_max] [FP | TP True Found | Sen PPV F] 
# GTp    0.05         [-0.68,2.62]     [0 | 0 5 0 | 0.00 0.00 0.00] 
#

# The predicted CaCoFold structure
# SS_cons <<<<<__________>>>>>
#

# Power analysis of CaCoFold structure 
#
# covary  left_pos      right_pos    substitutions      power
#----------------------------------------------------------------
          1		20		0		0.00
          2		19		2		0.00
          3		18		2		0.00
          4		17		0		0.00
          5		16		4		0.07
#
# BPAIRS 5
# avg substitutions per BP  1.6
# BPAIRS expected to covary 0.1 +/- 0.2
# BPAIRS observed to covary 0
#
