# Supplementary material for: Thirteen dubious ways to detect conserved structural RNAs
Source: IUBMB Life. Author manuscript; Available in PMC 2024 Jul 10. (PMC11234323; doi:10.1002/iub.2694)
Supplement: supplementary_material [file NIHMS1907110-supplement-supplementary_material.gz › supplemental_material/Figure4/HOTAIR/R-scape/HOTAIR_H11_1.cov]

#
# Method Target_E-val [cov_min,cov_max] [FP | TP True Found | Sen PPV F] 
# GTp    0.05           [-0.68,2.62]    [0 | 0 5 0 | 0.00 0.00 0.00] 
#
#-------------------------------------------------------------------------------------------------------
no significant pairs
