# Supplementary material for: Thirteen dubious ways to detect conserved structural RNAs
Source: IUBMB Life. Author manuscript; Available in PMC 2024 Jul 10. (PMC11234323; doi:10.1002/iub.2694)
Supplement: supplementary_material [file NIHMS1907110-supplement-supplementary_material.gz › supplemental_material/Figure4/HOTAIR/R-scape/HOTAIR_D1.rscape]

# R-scape :: RNA Structural Covariation Above Phylogenetic Expectation
# R-scape 2.0.0.k elenarivas@fas.harvard.edu (July 2022)
# Copyright (C) 2016-2019 Howard Hughes Medical Institute.
# Freely distributed under the GNU General Public License (GPLv3).
#-------------------------------------------------------------------------------------------------------
# MSA HOTAIR_D1_1 nseq 37 (37) alen 530 (792) avgid 74.06 (70.87) nbpairs 149 (149)
# Two-set statistical test (one test for annotated basepairs, another for all other pairs)
#
#
# Method Target_E-val [cov_min,cov_max] [FP | TP True Found | Sen PPV F] 
# GTp    0.05         [-9.90,28.16]     [0 | 0 149 0 | 0.00 0.00 0.00] 
#
#       left_pos       right_pos        score          E-value       substitutions      power
#-------------------------------------------------------------------------------------------------------
no significant pairs

# The given structure
# SS_cons ::{{{{{{-{{{[[[[[[-[[[---[[[,,,,<<<<<<<<---<<<_______>>>--->
#
# SS_cons >>>>>>>,,,,,,<<--<<--<<<<____________________>>>>>>-->>,((((
#
# SS_cons ---((---((-((((((((---(((<<<-<<---<<<<<<----<<<<________>>>>
#
# SS_cons ------->>>>>>->>->>>,,,,,,,,,,,,,<<--<<<-<<<<<<_____________
#
# SS_cons _________________________________________________________>>-
#
# SS_cons -->>>>-->>>-------->>,,,,,,,,,,)))----------------))))--))))
#
# SS_cons -))-))----)))),,,,,]]]]]]]]]]]],,,,,,,,,(((((--((((((((,,<--
#
# SS_cons ----<<<<--<<<_______________________________________________
#
# SS_cons ________>>>>>>>>,,,,,<<<<--<<<<<-<-<<-<<-----<<<<<-<<<______
#
# SS_cons ______________________________________________________>>>->>
#
# SS_cons >>>--------->>>>>>>>>>-->>>>,,,,,,))))))))----))-))),}}}-}}}
#
# SS_cons }}}::::::::::::::::::<<<<<__________>>>>>:::::::::::::::::::
#
# SS_cons ::::::<<<<<<-<<<-<<----<<<<<__________>>>>>------->>-->>>>>-
#
# SS_cons >>>>::::::::
#

# Power analysis of given structure 
#
# covary  left_pos      right_pos    substitutions      power
#----------------------------------------------------------------
          3		663		5		0.11
          4		662		3		0.02
          5		661		8		0.24
          6		660		9		0.28
          7		659		3		0.02
          8		658		3		0.02
          10		656		1		0.00
          11		655		7		0.20
          12		654		4		0.07
          13		391		3		0.02
          14		390		6		0.16
          15		389		13		0.42
          16		388		7		0.20
          17		387		7		0.20
          18		386		7		0.20
          20		385		4		0.07
          21		384		6		0.16
          22		383		9		0.28
          26		382		7		0.20
          27		381		16		0.50
          28		380		15		0.47
          33		67		8		0.24
          34		66		5		0.11
          35		65		4		0.07
          36		64		8		0.24
          37		63		3		0.02
          38		62		1		0.00
          39		61		5		0.11
          40		60		7		0.20
          44		56		9		0.28
          45		55		10		0.32
          46		54		5		0.11
          74		115		4		0.07
          75		114		11		0.35
          78		111		4		0.07
          79		110		6		0.16
          82		109		6		0.16
          83		108		5		0.11
          84		107		5		0.11
          85		106		6		0.16
          117		374		7		0.20
          118		373		8		0.24
          119		372		10		0.32
          120		371		6		0.16
          124		366		1		0.00
          125		365		12		0.39
          129		363		16		0.50
          130		362		10		0.32
          132		360		8		0.24
          133		359		10		0.32
          134		358		11		0.35
          135		357		4		0.07
          136		354		10		0.32
          137		353		9		0.28
          138		352		5		0.11
          139		351		6		0.16
          143		334		3		0.02
          144		333		8		0.24
          145		332		4		0.07
          146		200		10		0.32
          147		199		10		0.32
          148		198		9		0.28
          150		196		6		0.16
          151		195		7		0.20
          155		193		4		0.07
          156		192		7		0.20
          157		191		9		0.28
          158		190		6		0.16
          159		189		5		0.11
          160		188		11		0.35
          165		180		7		0.20
          166		179		10		0.32
          167		178		7		0.20
          168		177		5		0.11
          214		321		5		0.11
          215		320		5		0.11
          218		311		3		0.02
          219		310		5		0.11
          220		309		9		0.28
          222		306		3		0.02
          223		305		5		0.11
          224		304		5		0.11
          225		303		4		0.07
          226		299		5		0.11
          227		298		4		0.07
          401		652		4		0.07
          402		651		10		0.32
          403		650		7		0.20
          404		648		8		0.24
          405		647		8		0.24
          408		642		5		0.11
          409		641		4		0.07
          410		640		4		0.07
          411		639		5		0.11
          412		638		0		0.00
          413		637		2		0.00
          414		636		2		0.00
          415		635		5		0.11
          418		496		3		0.02
          425		495		2		0.00
          426		494		2		0.00
          427		493		5		0.11
          428		492		15		0.47
          431		491		6		0.16
          432		490		4		0.07
          433		489		2		0.00
          502		628		4		0.07
          503		627		3		0.02
          504		626		3		0.02
          505		625		2		0.00
          508		622		2		0.00
          509		621		2		0.00
          510		620		0		0.00
          511		619		0		0.00
          512		618		0		0.00
          514		617		0		0.00
          516		616		0		0.00
          517		615		0		0.00
          519		614		4		0.07
          520		613		3		0.02
          526		603		4		0.07
          527		602		4		0.07
          528		601		1		0.00
          529		600		4		0.07
          530		599		2		0.00
          532		597		5		0.11
          533		596		1		0.00
          534		595		2		0.00
          682		701		0		0.00
          683		700		3		0.02
          684		699		2		0.00
          685		698		0		0.00
          686		697		3		0.02
          727		784		6		0.16
          728		783		5		0.11
          729		782		2		0.00
          730		781		0		0.00
          731		779		5		0.11
          732		778		19		0.57
          734		777		14		0.45
          735		776		6		0.16
          736		775		3		0.02
          738		772		5		0.11
          739		771		4		0.07
          744		763		1		0.00
          745		762		7		0.20
          746		761		5		0.11
          747		760		4		0.07
          748		759		6		0.16
#
# BPAIRS 149
# avg substitutions per BP  5.5
# BPAIRS expected to covary 20.7 +/- 3.9
# BPAIRS observed to covary 0
#
# Number of covarying pairs = 0
-----------------------------------
i=1 j=530 d=530 d1=0 d2=0
tracing -790.360107
RBG w=0 rule(0)
-----------------------------------
i=2 j=530 d=529 d1=0 d2=0
tracing -788.671997
RBG w=0 rule(0)
-----------------------------------
i=3 j=530 d=528 d1=426 d2=0
tracing -787.329468
RBG w=0 rule(1)
-----------------------------------
i=429 j=530 d=102 d1=0 d2=0
tracing -156.794388
RBG w=0 rule(0)
-----------------------------------
i=430 j=530 d=101 d1=0 d2=0
tracing -155.536057
RBG w=0 rule(0)
-----------------------------------
i=431 j=530 d=100 d1=0 d2=0
tracing -154.277084
RBG w=0 rule(0)
-----------------------------------
i=432 j=530 d=99 d1=0 d2=0
tracing -153.036484
RBG w=0 rule(0)
-----------------------------------
i=433 j=530 d=98 d1=0 d2=0
tracing -151.754959
RBG w=0 rule(0)
-----------------------------------
i=434 j=530 d=97 d1=0 d2=0
tracing -150.120529
RBG w=0 rule(0)
-----------------------------------
i=435 j=530 d=96 d1=0 d2=0
tracing -148.461716
RBG w=0 rule(0)
-----------------------------------
i=436 j=530 d=95 d1=0 d2=0
tracing -147.221710
RBG w=0 rule(0)
-----------------------------------
i=437 j=530 d=94 d1=0 d2=0
tracing -145.981705
RBG w=0 rule(0)
-----------------------------------
i=438 j=530 d=93 d1=20 d2=0
tracing -144.318893
RBG w=0 rule(1)
-----------------------------------
i=458 j=530 d=73 d1=0 d2=0
tracing -113.235725
RBG w=0 rule(0)
-----------------------------------
i=459 j=530 d=72 d1=0 d2=0
tracing -111.995728
RBG w=0 rule(0)
-----------------------------------
i=460 j=530 d=71 d1=0 d2=0
tracing -110.336830
RBG w=0 rule(0)
-----------------------------------
i=461 j=530 d=70 d1=0 d2=0
tracing -108.677933
RBG w=0 rule(0)
-----------------------------------
i=462 j=530 d=69 d1=0 d2=0
tracing -107.437935
RBG w=0 rule(0)
-----------------------------------
i=463 j=530 d=68 d1=0 d2=0
tracing -105.533386
RBG w=0 rule(0)
-----------------------------------
i=464 j=530 d=67 d1=0 d2=0
tracing -104.293388
RBG w=0 rule(0)
-----------------------------------
i=465 j=530 d=66 d1=0 d2=0
tracing -102.458763
RBG w=0 rule(0)
-----------------------------------
i=466 j=530 d=65 d1=0 d2=0
tracing -100.557396
RBG w=0 rule(0)
-----------------------------------
i=467 j=530 d=64 d1=0 d2=0
tracing -98.635399
RBG w=0 rule(0)
-----------------------------------
i=468 j=530 d=63 d1=0 d2=0
tracing -97.395401
RBG w=0 rule(0)
-----------------------------------
i=469 j=530 d=62 d1=0 d2=0
tracing -96.141243
RBG w=0 rule(0)
-----------------------------------
i=470 j=530 d=61 d1=61 d2=0
tracing -94.426605
RBG w=0 rule(1)
-----------------------------------
i=531 j=530 d=0 d1=0 d2=0
tracing -2.496295
RBG w=0 rule(2)
-----------------------------------
i=470 j=530 d=61 d1=0 d2=0
tracing -89.790825
RBG w=1 rule(3)
-----------------------------------
i=471 j=529 d=59 d1=0 d2=0
tracing -88.137260
RBG w=2 rule(6)
-----------------------------------
i=472 j=528 d=57 d1=0 d2=0
tracing -86.141037
RBG w=2 rule(6)
-----------------------------------
i=473 j=527 d=55 d1=0 d2=0
tracing -83.989655
RBG w=2 rule(6)
-----------------------------------
i=474 j=526 d=53 d1=0 d2=0
tracing -80.259514
RBG w=2 rule(6)
-----------------------------------
i=475 j=525 d=51 d1=0 d2=0
tracing -77.582993
RBG w=2 rule(6)
-----------------------------------
i=476 j=524 d=49 d1=0 d2=0
tracing -75.382736
RBG w=2 rule(6)
-----------------------------------
i=477 j=523 d=47 d1=0 d2=0
tracing -71.336304
RBG w=2 rule(6)
-----------------------------------
i=478 j=522 d=45 d1=0 d2=0
tracing -67.654747
RBG w=2 rule(6)
-----------------------------------
i=479 j=521 d=43 d1=0 d2=0
tracing -65.744499
RBG w=2 rule(6)
-----------------------------------
i=480 j=520 d=41 d1=0 d2=0
tracing -63.934200
RBG w=2 rule(7)
-----------------------------------
i=481 j=519 d=39 d1=4 d2=18
tracing -61.318237
RBG w=3 rule(15)
-----------------------------------
i=485 j=501 d=17 d1=0 d2=0
tracing -24.076275
RBG w=1 rule(3)
-----------------------------------
i=486 j=500 d=15 d1=0 d2=0
tracing -21.596369
RBG w=2 rule(6)
-----------------------------------
i=487 j=499 d=13 d1=0 d2=0
tracing -19.676207
RBG w=2 rule(6)
-----------------------------------
i=488 j=498 d=11 d1=0 d2=0
tracing -17.818878
RBG w=2 rule(6)
-----------------------------------
i=489 j=497 d=9 d1=0 d2=0
tracing -15.566217
RBG w=2 rule(7)
-----------------------------------
i=490 j=496 d=7 d1=0 d2=0
tracing -13.069072
RBG w=3 rule(9)
-----------------------------------
i=438 j=457 d=20 d1=0 d2=0
tracing -28.943668
RBG w=1 rule(3)
-----------------------------------
i=439 j=456 d=18 d1=0 d2=0
tracing -26.777222
RBG w=2 rule(6)
-----------------------------------
i=440 j=455 d=16 d1=0 d2=0
tracing -24.971907
RBG w=2 rule(6)
-----------------------------------
i=441 j=454 d=14 d1=0 d2=0
tracing -23.081228
RBG w=2 rule(6)
-----------------------------------
i=442 j=453 d=12 d1=0 d2=0
tracing -21.289471
RBG w=2 rule(7)
-----------------------------------
i=443 j=452 d=10 d1=0 d2=0
tracing -18.437889
RBG w=3 rule(9)
-----------------------------------
i=3 j=428 d=426 d1=0 d2=0
tracing -628.395630
RBG w=1 rule(3)
-----------------------------------
i=4 j=427 d=424 d1=0 d2=0
tracing -626.681641
RBG w=2 rule(6)
-----------------------------------
i=5 j=426 d=422 d1=0 d2=0
tracing -624.785278
RBG w=2 rule(6)
-----------------------------------
i=6 j=425 d=420 d1=0 d2=0
tracing -622.660339
RBG w=2 rule(6)
-----------------------------------
i=7 j=424 d=418 d1=0 d2=0
tracing -620.082764
RBG w=2 rule(6)
-----------------------------------
i=8 j=423 d=416 d1=0 d2=0
tracing -618.232300
RBG w=2 rule(7)
-----------------------------------
i=9 j=422 d=414 d1=1 d2=1
tracing -615.866821
RBG w=3 rule(15)
-----------------------------------
i=10 j=421 d=412 d1=0 d2=0
tracing -610.430054
RBG w=1 rule(3)
-----------------------------------
i=11 j=420 d=410 d1=0 d2=0
tracing -607.850098
RBG w=2 rule(6)
-----------------------------------
i=12 j=419 d=408 d1=0 d2=0
tracing -605.275269
RBG w=2 rule(6)
-----------------------------------
i=13 j=418 d=406 d1=0 d2=0
tracing -603.355774
RBG w=2 rule(6)
-----------------------------------
i=14 j=417 d=404 d1=0 d2=0
tracing -600.453247
RBG w=2 rule(6)
-----------------------------------
i=15 j=416 d=402 d1=0 d2=0
tracing -596.774353
RBG w=2 rule(7)
-----------------------------------
i=16 j=415 d=400 d1=63 d2=0
tracing -593.972290
RBG w=3 rule(17)
-----------------------------------
i=79 j=415 d=337 d1=186 d2=0
tracing -498.683044
RBG w=4 rule(18)
-----------------------------------
i=265 j=415 d=151 d1=0 d2=0
tracing -226.777390
RBG w=4 rule(19)
-----------------------------------
i=265 j=415 d=151 d1=0 d2=0
tracing -226.239014
RBG w=5 rule(20)
-----------------------------------
i=265 j=414 d=150 d1=0 d2=0
tracing -224.565079
RBG w=5 rule(20)
-----------------------------------
i=265 j=413 d=149 d1=0 d2=0
tracing -223.288589
RBG w=5 rule(20)
-----------------------------------
i=265 j=412 d=148 d1=0 d2=0
tracing -221.598434
RBG w=5 rule(20)
-----------------------------------
i=265 j=411 d=147 d1=0 d2=0
tracing -219.859192
RBG w=5 rule(20)
-----------------------------------
i=265 j=410 d=146 d1=0 d2=0
tracing -218.604156
RBG w=5 rule(20)
-----------------------------------
i=265 j=409 d=145 d1=0 d2=0
tracing -217.349121
RBG w=5 rule(20)
-----------------------------------
i=265 j=408 d=144 d1=0 d2=0
tracing -215.672485
RBG w=5 rule(20)
-----------------------------------
i=265 j=407 d=143 d1=0 d2=0
tracing -214.417450
RBG w=5 rule(21)
-----------------------------------
i=265 j=407 d=143 d1=0 d2=0
tracing -212.866486
RBG w=6 rule(22)
-----------------------------------
i=266 j=407 d=142 d1=0 d2=0
tracing -210.975906
RBG w=6 rule(22)
-----------------------------------
i=267 j=407 d=141 d1=0 d2=0
tracing -209.661194
RBG w=6 rule(22)
-----------------------------------
i=268 j=407 d=140 d1=0 d2=0
tracing -207.970642
RBG w=6 rule(22)
-----------------------------------
i=269 j=407 d=139 d1=0 d2=0
tracing -206.716110
RBG w=6 rule(22)
-----------------------------------
i=270 j=407 d=138 d1=0 d2=0
tracing -205.049622
RBG w=6 rule(22)
-----------------------------------
i=271 j=407 d=137 d1=0 d2=0
tracing -203.401123
RBG w=6 rule(22)
-----------------------------------
i=272 j=407 d=136 d1=0 d2=0
tracing -201.738373
RBG w=6 rule(22)
-----------------------------------
i=273 j=407 d=135 d1=0 d2=0
tracing -200.466599
RBG w=6 rule(22)
-----------------------------------
i=274 j=407 d=134 d1=0 d2=0
tracing -198.596085
RBG w=6 rule(22)
-----------------------------------
i=275 j=407 d=133 d1=0 d2=0
tracing -197.323151
RBG w=6 rule(22)
-----------------------------------
i=276 j=407 d=132 d1=0 d2=0
tracing -195.622147
RBG w=6 rule(22)
-----------------------------------
i=277 j=407 d=131 d1=0 d2=0
tracing -194.245758
RBG w=6 rule(22)
-----------------------------------
i=278 j=407 d=130 d1=0 d2=0
tracing -192.377151
RBG w=6 rule(22)
-----------------------------------
i=279 j=407 d=129 d1=0 d2=0
tracing -190.983337
RBG w=6 rule(22)
-----------------------------------
i=280 j=407 d=128 d1=0 d2=0
tracing -189.334793
RBG w=6 rule(22)
-----------------------------------
i=281 j=407 d=127 d1=0 d2=0
tracing -187.638229
RBG w=6 rule(22)
-----------------------------------
i=282 j=407 d=126 d1=0 d2=0
tracing -186.019562
RBG w=6 rule(22)
-----------------------------------
i=283 j=407 d=125 d1=0 d2=0
tracing -184.438263
RBG w=6 rule(22)
-----------------------------------
i=284 j=407 d=124 d1=0 d2=0
tracing -182.760178
RBG w=6 rule(22)
-----------------------------------
i=285 j=407 d=123 d1=0 d2=0
tracing -181.034592
RBG w=6 rule(22)
-----------------------------------
i=286 j=407 d=122 d1=0 d2=0
tracing -179.817795
RBG w=6 rule(23)
-----------------------------------
i=286 j=407 d=122 d1=0 d2=0
tracing -178.110352
RBG w=1 rule(3)
-----------------------------------
i=287 j=406 d=120 d1=0 d2=0
tracing -175.648148
RBG w=2 rule(6)
-----------------------------------
i=288 j=405 d=118 d1=0 d2=0
tracing -173.521912
RBG w=2 rule(6)
-----------------------------------
i=289 j=404 d=116 d1=0 d2=0
tracing -171.673050
RBG w=2 rule(6)
-----------------------------------
i=290 j=403 d=114 d1=0 d2=0
tracing -169.978348
RBG w=2 rule(6)
-----------------------------------
i=291 j=402 d=112 d1=0 d2=0
tracing -167.574219
RBG w=2 rule(6)
-----------------------------------
i=292 j=401 d=110 d1=0 d2=0
tracing -165.674957
RBG w=2 rule(6)
-----------------------------------
i=293 j=400 d=108 d1=0 d2=0
tracing -163.782288
RBG w=2 rule(7)
-----------------------------------
i=294 j=399 d=106 d1=28 d2=0
tracing -161.328491
RBG w=3 rule(17)
-----------------------------------
i=322 j=399 d=78 d1=0 d2=0
tracing -120.141235
RBG w=4 rule(19)
-----------------------------------
i=322 j=399 d=78 d1=0 d2=0
tracing -119.602859
RBG w=5 rule(20)
-----------------------------------
i=322 j=398 d=77 d1=0 d2=0
tracing -117.887505
RBG w=5 rule(20)
-----------------------------------
i=322 j=397 d=76 d1=0 d2=0
tracing -115.956596
RBG w=5 rule(20)
-----------------------------------
i=322 j=396 d=75 d1=0 d2=0
tracing -114.624390
RBG w=5 rule(20)
-----------------------------------
i=322 j=395 d=74 d1=0 d2=0
tracing -112.875534
RBG w=5 rule(20)
-----------------------------------
i=322 j=394 d=73 d1=0 d2=0
tracing -110.974434
RBG w=5 rule(21)
-----------------------------------
i=322 j=394 d=73 d1=0 d2=0
tracing -109.423477
RBG w=6 rule(22)
-----------------------------------
i=323 j=394 d=72 d1=0 d2=0
tracing -108.160568
RBG w=6 rule(22)
-----------------------------------
i=324 j=394 d=71 d1=0 d2=0
tracing -106.899139
RBG w=6 rule(22)
-----------------------------------
i=325 j=394 d=70 d1=0 d2=0
tracing -105.672821
RBG w=6 rule(22)
-----------------------------------
i=326 j=394 d=69 d1=0 d2=0
tracing -104.019249
RBG w=6 rule(22)
-----------------------------------
i=327 j=394 d=68 d1=0 d2=0
tracing -102.802452
RBG w=6 rule(23)
-----------------------------------
i=327 j=394 d=68 d1=0 d2=0
tracing -101.095001
RBG w=1 rule(3)
-----------------------------------
i=328 j=393 d=66 d1=0 d2=0
tracing -99.680298
RBG w=2 rule(6)
-----------------------------------
i=329 j=392 d=64 d1=0 d2=0
tracing -97.139214
RBG w=2 rule(6)
-----------------------------------
i=330 j=391 d=62 d1=0 d2=0
tracing -95.154793
RBG w=2 rule(7)
-----------------------------------
i=331 j=390 d=60 d1=3 d2=3
tracing -93.050713
RBG w=3 rule(15)
-----------------------------------
i=334 j=387 d=54 d1=0 d2=0
tracing -81.459587
RBG w=1 rule(3)
-----------------------------------
i=335 j=386 d=52 d1=0 d2=0
tracing -79.109146
RBG w=2 rule(6)
-----------------------------------
i=336 j=385 d=50 d1=0 d2=0
tracing -76.815361
RBG w=2 rule(6)
-----------------------------------
i=337 j=384 d=48 d1=0 d2=0
tracing -74.944397
RBG w=2 rule(7)
-----------------------------------
i=338 j=383 d=46 d1=6 d2=3
tracing -71.921967
RBG w=3 rule(15)
-----------------------------------
i=344 j=380 d=37 d1=0 d2=0
tracing -53.698444
RBG w=1 rule(3)
-----------------------------------
i=345 j=379 d=35 d1=0 d2=0
tracing -52.081142
RBG w=2 rule(7)
-----------------------------------
i=346 j=378 d=33 d1=5 d2=7
tracing -49.846893
RBG w=3 rule(15)
-----------------------------------
i=351 j=371 d=21 d1=0 d2=0
tracing -30.835905
RBG w=1 rule(3)
-----------------------------------
i=352 j=370 d=19 d1=0 d2=0
tracing -28.465780
RBG w=2 rule(6)
-----------------------------------
i=353 j=369 d=17 d1=0 d2=0
tracing -26.572243
RBG w=2 rule(6)
-----------------------------------
i=354 j=368 d=15 d1=0 d2=0
tracing -24.510344
RBG w=2 rule(6)
-----------------------------------
i=355 j=367 d=13 d1=0 d2=0
tracing -22.186083
RBG w=2 rule(6)
-----------------------------------
i=356 j=366 d=11 d1=0 d2=0
tracing -20.044874
RBG w=2 rule(6)
-----------------------------------
i=357 j=365 d=9 d1=0 d2=0
tracing -16.159473
RBG w=2 rule(6)
-----------------------------------
i=358 j=364 d=7 d1=0 d2=0
tracing -14.164951
RBG w=2 rule(6)
-----------------------------------
i=359 j=363 d=5 d1=0 d2=0
tracing -11.062555
RBG w=2 rule(7)
-----------------------------------
i=360 j=362 d=3 d1=0 d2=0
tracing -8.356750
RBG w=3 rule(9)
-----------------------------------
i=294 j=321 d=28 d1=0 d2=0
tracing -39.100224
RBG w=6 rule(22)
-----------------------------------
i=295 j=321 d=27 d1=0 d2=0
tracing -37.825089
RBG w=6 rule(22)
-----------------------------------
i=296 j=321 d=26 d1=0 d2=0
tracing -36.203701
RBG w=6 rule(22)
-----------------------------------
i=297 j=321 d=25 d1=0 d2=0
tracing -34.502701
RBG w=6 rule(23)
-----------------------------------
i=297 j=321 d=25 d1=0 d2=0
tracing -32.795250
RBG w=1 rule(3)
-----------------------------------
i=298 j=320 d=23 d1=0 d2=0
tracing -31.400755
RBG w=2 rule(6)
-----------------------------------
i=299 j=319 d=21 d1=0 d2=0
tracing -29.849234
RBG w=2 rule(6)
-----------------------------------
i=300 j=318 d=19 d1=0 d2=0
tracing -27.717491
RBG w=2 rule(6)
-----------------------------------
i=301 j=317 d=17 d1=0 d2=0
tracing -25.600813
RBG w=2 rule(6)
-----------------------------------
i=302 j=316 d=15 d1=0 d2=0
tracing -22.584902
RBG w=2 rule(6)
-----------------------------------
i=303 j=315 d=13 d1=0 d2=0
tracing -20.714485
RBG w=2 rule(6)
-----------------------------------
i=304 j=314 d=11 d1=0 d2=0
tracing -18.832853
RBG w=2 rule(7)
-----------------------------------
i=305 j=313 d=9 d1=0 d2=0
tracing -15.653916
RBG w=3 rule(9)
-----------------------------------
i=79 j=264 d=186 d1=0 d2=0
tracing -271.029297
RBG w=6 rule(22)
-----------------------------------
i=80 j=264 d=185 d1=0 d2=0
tracing -269.730591
RBG w=6 rule(22)
-----------------------------------
i=81 j=264 d=184 d1=0 d2=0
tracing -267.969971
RBG w=6 rule(22)
-----------------------------------
i=82 j=264 d=183 d1=0 d2=0
tracing -266.371063
RBG w=6 rule(22)
-----------------------------------
i=83 j=264 d=182 d1=0 d2=0
tracing -264.781616
RBG w=6 rule(22)
-----------------------------------
i=84 j=264 d=181 d1=0 d2=0
tracing -263.564819
RBG w=6 rule(23)
-----------------------------------
i=84 j=264 d=181 d1=0 d2=0
tracing -261.857361
RBG w=1 rule(3)
-----------------------------------
i=85 j=263 d=179 d1=0 d2=0
tracing -260.277649
RBG w=2 rule(6)
-----------------------------------
i=86 j=262 d=177 d1=0 d2=0
tracing -258.539276
RBG w=2 rule(6)
-----------------------------------
i=87 j=261 d=175 d1=0 d2=0
tracing -256.601318
RBG w=2 rule(6)
-----------------------------------
i=88 j=260 d=173 d1=0 d2=0
tracing -253.289917
RBG w=2 rule(6)
-----------------------------------
i=89 j=259 d=171 d1=0 d2=0
tracing -250.273209
RBG w=2 rule(6)
-----------------------------------
i=90 j=258 d=169 d1=0 d2=0
tracing -247.129547
RBG w=2 rule(7)
-----------------------------------
i=91 j=257 d=167 d1=3 d2=3
tracing -244.008728
RBG w=3 rule(15)
-----------------------------------
i=94 j=254 d=161 d1=0 d2=0
tracing -233.123291
RBG w=1 rule(3)
-----------------------------------
i=95 j=253 d=159 d1=0 d2=0
tracing -231.428680
RBG w=2 rule(6)
-----------------------------------
i=96 j=252 d=157 d1=0 d2=0
tracing -229.258896
RBG w=2 rule(6)
-----------------------------------
i=97 j=251 d=155 d1=0 d2=0
tracing -227.270142
RBG w=2 rule(6)
-----------------------------------
i=98 j=250 d=153 d1=0 d2=0
tracing -225.341370
RBG w=2 rule(6)
-----------------------------------
i=99 j=249 d=151 d1=0 d2=0
tracing -223.167526
RBG w=2 rule(6)
-----------------------------------
i=100 j=248 d=149 d1=0 d2=0
tracing -221.206360
RBG w=2 rule(7)
-----------------------------------
i=101 j=247 d=147 d1=1 d2=0
tracing -217.643585
RBG w=3 rule(11)
-----------------------------------
i=102 j=247 d=146 d1=0 d2=0
tracing -213.290161
RBG w=1 rule(3)
-----------------------------------
i=103 j=246 d=144 d1=0 d2=0
tracing -209.496216
RBG w=2 rule(6)
-----------------------------------
i=104 j=245 d=142 d1=0 d2=0
tracing -207.686722
RBG w=2 rule(6)
-----------------------------------
i=105 j=244 d=140 d1=0 d2=0
tracing -205.759933
RBG w=2 rule(6)
-----------------------------------
i=106 j=243 d=138 d1=0 d2=0
tracing -202.517761
RBG w=2 rule(6)
-----------------------------------
i=107 j=242 d=136 d1=0 d2=0
tracing -200.036957
RBG w=2 rule(6)
-----------------------------------
i=108 j=241 d=134 d1=0 d2=0
tracing -197.968826
RBG w=2 rule(6)
-----------------------------------
i=109 j=240 d=132 d1=0 d2=0
tracing -194.631851
RBG w=2 rule(6)
-----------------------------------
i=110 j=239 d=130 d1=0 d2=0
tracing -192.718918
RBG w=2 rule(6)
-----------------------------------
i=111 j=238 d=128 d1=0 d2=0
tracing -190.675461
RBG w=2 rule(6)
-----------------------------------
i=112 j=237 d=126 d1=0 d2=0
tracing -187.890366
RBG w=2 rule(6)
-----------------------------------
i=113 j=236 d=124 d1=0 d2=0
tracing -185.940430
RBG w=2 rule(6)
-----------------------------------
i=114 j=235 d=122 d1=0 d2=0
tracing -183.690781
RBG w=2 rule(6)
-----------------------------------
i=115 j=234 d=120 d1=0 d2=0
tracing -180.346771
RBG w=2 rule(6)
-----------------------------------
i=116 j=233 d=118 d1=0 d2=0
tracing -178.497147
RBG w=2 rule(6)
-----------------------------------
i=117 j=232 d=116 d1=0 d2=0
tracing -176.445023
RBG w=2 rule(6)
-----------------------------------
i=118 j=231 d=114 d1=0 d2=0
tracing -172.324982
RBG w=2 rule(6)
-----------------------------------
i=119 j=230 d=112 d1=0 d2=0
tracing -170.335464
RBG w=2 rule(6)
-----------------------------------
i=120 j=229 d=110 d1=0 d2=0
tracing -166.999435
RBG w=2 rule(6)
-----------------------------------
i=121 j=228 d=108 d1=0 d2=0
tracing -165.227951
RBG w=2 rule(6)
-----------------------------------
i=122 j=227 d=106 d1=0 d2=0
tracing -162.334503
RBG w=2 rule(6)
-----------------------------------
i=123 j=226 d=104 d1=0 d2=0
tracing -160.489182
RBG w=2 rule(6)
-----------------------------------
i=124 j=225 d=102 d1=0 d2=0
tracing -158.260956
RBG w=2 rule(6)
-----------------------------------
i=125 j=224 d=100 d1=0 d2=0
tracing -153.871063
RBG w=2 rule(7)
-----------------------------------
i=126 j=223 d=98 d1=62 d2=0
tracing -151.155701
RBG w=3 rule(17)
-----------------------------------
i=188 j=223 d=36 d1=0 d2=0
tracing -56.889652
RBG w=4 rule(19)
-----------------------------------
i=188 j=223 d=36 d1=0 d2=0
tracing -56.351273
RBG w=5 rule(20)
-----------------------------------
i=188 j=222 d=35 d1=0 d2=0
tracing -55.022873
RBG w=5 rule(20)
-----------------------------------
i=188 j=221 d=34 d1=0 d2=0
tracing -53.346592
RBG w=5 rule(20)
-----------------------------------
i=188 j=220 d=33 d1=0 d2=0
tracing -51.672649
RBG w=5 rule(20)
-----------------------------------
i=188 j=219 d=32 d1=0 d2=0
tracing -49.979362
RBG w=5 rule(20)
-----------------------------------
i=188 j=218 d=31 d1=0 d2=0
tracing -48.640148
RBG w=5 rule(21)
-----------------------------------
i=188 j=218 d=31 d1=0 d2=0
tracing -47.089191
RBG w=6 rule(22)
-----------------------------------
i=189 j=218 d=30 d1=0 d2=0
tracing -45.456638
RBG w=6 rule(22)
-----------------------------------
i=190 j=218 d=29 d1=0 d2=0
tracing -43.565769
RBG w=6 rule(23)
-----------------------------------
i=190 j=218 d=29 d1=0 d2=0
tracing -41.858318
RBG w=1 rule(3)
-----------------------------------
i=191 j=217 d=27 d1=0 d2=0
tracing -40.270878
RBG w=2 rule(6)
-----------------------------------
i=192 j=216 d=25 d1=0 d2=0
tracing -37.527584
RBG w=2 rule(6)
-----------------------------------
i=193 j=215 d=23 d1=0 d2=0
tracing -35.383144
RBG w=2 rule(6)
-----------------------------------
i=194 j=214 d=21 d1=0 d2=0
tracing -31.372028
RBG w=2 rule(6)
-----------------------------------
i=195 j=213 d=19 d1=0 d2=0
tracing -29.386614
RBG w=2 rule(6)
-----------------------------------
i=196 j=212 d=17 d1=0 d2=0
tracing -27.423901
RBG w=2 rule(6)
-----------------------------------
i=197 j=211 d=15 d1=0 d2=0
tracing -25.432314
RBG w=2 rule(6)
-----------------------------------
i=198 j=210 d=13 d1=0 d2=0
tracing -22.389011
RBG w=2 rule(6)
-----------------------------------
i=199 j=209 d=11 d1=0 d2=0
tracing -18.454710
RBG w=2 rule(6)
-----------------------------------
i=200 j=208 d=9 d1=0 d2=0
tracing -16.500534
RBG w=2 rule(6)
-----------------------------------
i=201 j=207 d=7 d1=0 d2=0
tracing -13.386880
RBG w=2 rule(7)
-----------------------------------
i=202 j=206 d=5 d1=0 d2=0
tracing -10.478439
RBG w=3 rule(9)
-----------------------------------
i=126 j=187 d=62 d1=0 d2=0
tracing -92.179016
RBG w=6 rule(22)
-----------------------------------
i=127 j=187 d=61 d1=0 d2=0
tracing -90.508553
RBG w=6 rule(23)
-----------------------------------
i=127 j=187 d=61 d1=0 d2=0
tracing -88.801102
RBG w=1 rule(3)
-----------------------------------
i=128 j=186 d=59 d1=0 d2=0
tracing -86.963943
RBG w=2 rule(6)
-----------------------------------
i=129 j=185 d=57 d1=0 d2=0
tracing -85.121452
RBG w=2 rule(6)
-----------------------------------
i=130 j=184 d=55 d1=0 d2=0
tracing -81.609039
RBG w=2 rule(6)
-----------------------------------
i=131 j=183 d=53 d1=0 d2=0
tracing -78.917091
RBG w=2 rule(6)
-----------------------------------
i=132 j=182 d=51 d1=0 d2=0
tracing -76.570595
RBG w=2 rule(6)
-----------------------------------
i=133 j=181 d=49 d1=0 d2=0
tracing -74.871918
RBG w=2 rule(6)
-----------------------------------
i=134 j=180 d=47 d1=0 d2=0
tracing -72.465324
RBG w=2 rule(6)
-----------------------------------
i=135 j=179 d=45 d1=0 d2=0
tracing -70.031143
RBG w=2 rule(7)
-----------------------------------
i=136 j=178 d=43 d1=6 d2=5
tracing -67.430878
RBG w=3 rule(15)
-----------------------------------
i=142 j=173 d=32 d1=0 d2=0
tracing -45.708282
RBG w=1 rule(3)
-----------------------------------
i=143 j=172 d=30 d1=0 d2=0
tracing -43.975174
RBG w=2 rule(6)
-----------------------------------
i=144 j=171 d=28 d1=0 d2=0
tracing -42.146240
RBG w=2 rule(7)
-----------------------------------
i=145 j=170 d=26 d1=0 d2=1
tracing -39.113319
RBG w=3 rule(13)
-----------------------------------
i=145 j=169 d=25 d1=0 d2=0
tracing -34.649967
RBG w=1 rule(3)
-----------------------------------
i=146 j=168 d=23 d1=0 d2=0
tracing -32.813782
RBG w=2 rule(6)
-----------------------------------
i=147 j=167 d=21 d1=0 d2=0
tracing -30.557230
RBG w=2 rule(6)
-----------------------------------
i=148 j=166 d=19 d1=0 d2=0
tracing -28.545977
RBG w=2 rule(6)
-----------------------------------
i=149 j=165 d=17 d1=0 d2=0
tracing -25.939957
RBG w=2 rule(6)
-----------------------------------
i=150 j=164 d=15 d1=0 d2=0
tracing -23.536024
RBG w=2 rule(6)
-----------------------------------
i=151 j=163 d=13 d1=0 d2=0
tracing -21.599863
RBG w=2 rule(6)
-----------------------------------
i=152 j=162 d=11 d1=0 d2=0
tracing -19.791830
RBG w=2 rule(6)
-----------------------------------
i=153 j=161 d=9 d1=0 d2=0
tracing -15.703120
RBG w=2 rule(7)
-----------------------------------
i=154 j=160 d=7 d1=0 d2=0
tracing -12.407941
RBG w=3 rule(9)
-----------------------------------
i=16 j=78 d=63 d1=0 d2=0
tracing -93.202179
RBG w=6 rule(22)
-----------------------------------
i=17 j=78 d=62 d1=0 d2=0
tracing -91.555725
RBG w=6 rule(22)
-----------------------------------
i=18 j=78 d=61 d1=0 d2=0
tracing -89.875031
RBG w=6 rule(22)
-----------------------------------
i=19 j=78 d=60 d1=0 d2=0
tracing -88.624985
RBG w=6 rule(22)
-----------------------------------
i=20 j=78 d=59 d1=0 d2=0
tracing -87.365372
RBG w=6 rule(23)
-----------------------------------
i=20 j=78 d=59 d1=0 d2=0
tracing -85.657921
RBG w=1 rule(3)
-----------------------------------
i=21 j=77 d=57 d1=0 d2=0
tracing -84.077751
RBG w=2 rule(6)
-----------------------------------
i=22 j=76 d=55 d1=0 d2=0
tracing -82.074417
RBG w=2 rule(6)
-----------------------------------
i=23 j=75 d=53 d1=0 d2=0
tracing -79.455666
RBG w=2 rule(6)
-----------------------------------
i=24 j=74 d=51 d1=0 d2=0
tracing -77.225761
RBG w=2 rule(6)
-----------------------------------
i=25 j=73 d=49 d1=0 d2=0
tracing -75.036392
RBG w=2 rule(6)
-----------------------------------
i=26 j=72 d=47 d1=0 d2=0
tracing -71.657265
RBG w=2 rule(6)
-----------------------------------
i=27 j=71 d=45 d1=0 d2=0
tracing -68.790718
RBG w=2 rule(6)
-----------------------------------
i=28 j=70 d=43 d1=0 d2=0
tracing -65.291969
RBG w=2 rule(7)
-----------------------------------
i=29 j=69 d=41 d1=4 d2=6
tracing -62.729904
RBG w=3 rule(15)
-----------------------------------
i=33 j=63 d=31 d1=0 d2=0
tracing -44.825188
RBG w=1 rule(3)
-----------------------------------
i=34 j=62 d=29 d1=0 d2=0
tracing -42.244545
RBG w=2 rule(6)
-----------------------------------
i=35 j=61 d=27 d1=0 d2=0
tracing -40.498871
RBG w=2 rule(6)
-----------------------------------
i=36 j=60 d=25 d1=0 d2=0
tracing -37.489082
RBG w=2 rule(6)
-----------------------------------
i=37 j=59 d=23 d1=0 d2=0
tracing -34.716064
RBG w=2 rule(6)
-----------------------------------
i=38 j=58 d=21 d1=0 d2=0
tracing -32.975445
RBG w=2 rule(6)
-----------------------------------
i=39 j=57 d=19 d1=0 d2=0
tracing -31.298231
RBG w=2 rule(6)
-----------------------------------
i=40 j=56 d=17 d1=0 d2=0
tracing -28.974010
RBG w=2 rule(7)
-----------------------------------
i=41 j=55 d=15 d1=3 d2=0
tracing -25.960859
RBG w=3 rule(11)
-----------------------------------
i=44 j=55 d=12 d1=0 d2=0
tracing -17.218592
RBG w=1 rule(3)
-----------------------------------
i=45 j=54 d=10 d1=0 d2=0
tracing -15.470984
RBG w=2 rule(6)
-----------------------------------
i=46 j=53 d=8 d1=0 d2=0
tracing -12.827780
RBG w=2 rule(6)
-----------------------------------
i=47 j=52 d=6 d1=0 d2=0
tracing -10.543450
RBG w=2 rule(7)
-----------------------------------
i=48 j=51 d=4 d1=0 d2=0
tracing -8.021490
RBG w=3 rule(9)

CaCoFold nct = 1
NESTED  ::[[[[[[-[[[[[[,,,,<<<<<<<<<----<<<<<<<<---<<<<____>>>>>>>>>>>>------>>>>>>>>>,,,,,(((((((---(((((((-((((((((((((((((((((((((,<<<<<<<<<------<<<<<<<<<<<<_______>>>>>>>>>->>>----->>>>>>>>>,,<<<<<<<<<<<<_____>>>>>>>>>>>>,,,,,)))))))))))))))))))))))))))))))---))))))),,,,,,,,,,,,,,,,,,,,,((((((((,,,<<<<<<<<_________>>>>>>>>,,,,,<<<<---<<<<------<<-----<<<<<<<<<___>>>>>>>>>------->>--->>>>--->>>>,,,,,)))))))),,,,,,,,]]]]]]-]]]]]]:::::::::<<<<<__________>>>>>::::::::::::<<<<<<<<<<<----<<<<<_______>>>>>------------------>>>>>>>>>>>
        ::::::::::::::::::::::::::::::::::::::::::::::::::::::::::::::::::::::::::::::::::::::::::::::::::::::::::::::::::::::::::::::::::::::::::::::::::::::::::::::::::::::::::::::::::::::::::::::::::::::::::::::::::::::::::::::::::::::::::::::::::::::::::::::::::::::::::::::::::::::::::::::::::::::::::::::::::::::::::::::::::::::::::::::::::::::::::::::::::::::::::::::::::::::::::::::::::::::::::::::::::::::::::::::::::::::::::::::::::::::::::::::::::::::::::::::::::::::::::::::::::::::::::::::::::::::::::::::::::::::::::::::::::
#
# Method Target_E-val [cov_min,cov_max] [FP | TP True Found | Sen PPV F] 
# GTp    0.05         [-9.90,28.16]     [0 | 0 160 0 | 0.00 0.00 0.00] 
#

# The predicted CaCoFold structure
# SS_cons ::[[[[[[-[[[[[[,,,,<<<<<<<<<----<<<<<<<<---<<<<______>>>-->>
#
# SS_cons >>>>>>>------>>>->>-->>>>,,,,,(--------------((((((---((((((
#
# SS_cons (-(((--(((((((((((((((((((((,<<<<<<<<<------<<<<----<<<<<<<<
#
# SS_cons _______>>>>>>>>>->>>----->>>>>>>>>,,,<<<<<<<<<<<<___________
#
# SS_cons ____________________________________________________________
#
# SS_cons ___>>>->>>>>------->>>>,,,,,)))))))))-------------))))--))))
#
# SS_cons )))-)))))-))))))---))))))),,,,,,,,,,,,,,,,,,,,,((((((((,,,,,
#
# SS_cons ,,,,,<<<<<<<<_______________________________________________
#
# SS_cons ________>>>>>>>>,,,,,<<<<---<<<<------<<-----<<<<<<<<<______
#
# SS_cons ______________________________________________________>>>>>>
#
# SS_cons >>>--------->>--->>>>--->>>>,,,,,,)))))))),,,,,,,,]]]]]]-]]]
#
# SS_cons ]]]::::::::::::::::::<<<<<__________>>>>>:::::::::::::::::::
#
# SS_cons ::::::::<<<<<<<<<<<----<<<<<__________>>>>>-----------------
#
# SS_cons ->>>>>>>>>>>
#

# Power analysis of CaCoFold structure 
#
# covary  left_pos      right_pos    substitutions      power
#----------------------------------------------------------------
          3		663		5		0.11
          4		662		3		0.02
          5		661		8		0.24
          6		660		9		0.28
          7		659		3		0.02
          8		658		3		0.02
          10		656		1		0.00
          11		655		7		0.20
          12		654		4		0.07
          13		653		3		0.02
          14		652		6		0.16
          15		651		8		0.24
          20		85		6		0.16
          21		84		6		0.16
          22		83		6		0.16
          23		82		10		0.32
          24		79		8		0.24
          25		78		7		0.20
          26		76		9		0.28
          27		75		15		0.47
          28		74		7		0.20
          33		67		8		0.24
          34		66		5		0.11
          35		65		4		0.07
          36		64		8		0.24
          37		63		3		0.02
          38		62		1		0.00
          39		61		5		0.11
          40		60		7		0.20
          44		59		9		0.28
          45		56		13		0.42
          46		55		7		0.20
          47		54		6		0.16
          91		386		6		0.16
          106		385		4		0.07
          107		384		5		0.11
          108		383		8		0.24
          109		382		4		0.07
          110		381		11		0.35
          111		380		10		0.32
          115		376		7		0.20
          116		375		8		0.24
          117		374		7		0.20
          118		373		8		0.24
          119		372		10		0.32
          120		371		6		0.16
          121		369		10		0.32
          123		368		9		0.28
          124		367		3		0.02
          125		366		8		0.24
          128		365		12		0.39
          129		363		16		0.50
          130		362		10		0.32
          131		361		13		0.42
          132		360		8		0.24
          133		359		10		0.32
          134		358		11		0.35
          135		357		4		0.07
          136		354		10		0.32
          137		353		9		0.28
          138		352		5		0.11
          139		351		6		0.16
          140		337		3		0.02
          141		336		6		0.16
          142		335		10		0.32
          143		334		3		0.02
          144		333		8		0.24
          145		332		4		0.07
          146		331		9		0.28
          147		330		7		0.20
          148		329		4		0.07
          150		214		4		0.07
          151		213		5		0.11
          152		212		9		0.28
          153		211		9		0.28
          154		210		7		0.20
          155		209		1		0.00
          156		208		4		0.07
          157		207		7		0.20
          158		206		7		0.20
          165		200		6		0.16
          166		199		9		0.28
          167		198		10		0.32
          168		196		5		0.11
          173		195		9		0.28
          174		194		8		0.24
          175		193		8		0.24
          176		192		6		0.16
          177		191		6		0.16
          178		190		7		0.20
          179		189		9		0.28
          180		188		9		0.28
          218		323		3		0.02
          219		322		7		0.20
          220		321		9		0.28
          221		320		4		0.07
          222		312		4		0.07
          223		311		4		0.07
          224		310		7		0.20
          225		309		9		0.28
          226		308		5		0.11
          227		306		3		0.02
          228		305		7		0.20
          229		304		5		0.11
          408		642		5		0.11
          409		641		4		0.07
          410		640		4		0.07
          411		639		5		0.11
          412		638		0		0.00
          413		637		2		0.00
          414		636		2		0.00
          415		635		5		0.11
          426		496		2		0.00
          427		495		4		0.07
          428		494		10		0.32
          429		493		9		0.28
          430		492		8		0.24
          431		491		6		0.16
          432		490		4		0.07
          433		489		2		0.00
          502		628		4		0.07
          503		627		3		0.02
          504		626		3		0.02
          505		625		2		0.00
          509		621		2		0.00
          510		620		0		0.00
          511		619		0		0.00
          512		618		0		0.00
          519		614		4		0.07
          520		613		3		0.02
          526		603		4		0.07
          527		602		4		0.07
          528		601		1		0.00
          529		600		4		0.07
          530		599		2		0.00
          531		598		4		0.07
          532		597		5		0.11
          533		596		1		0.00
          534		595		2		0.00
          682		701		0		0.00
          683		700		3		0.02
          684		699		2		0.00
          685		698		0		0.00
          686		697		3		0.02
          729		792		3		0.02
          730		791		4		0.07
          731		790		7		0.20
          732		789		12		0.39
          733		788		8		0.24
          734		787		5		0.11
          735		786		5		0.11
          736		785		4		0.07
          737		784		7		0.20
          738		783		7		0.20
          739		782		3		0.02
          744		763		1		0.00
          745		762		7		0.20
          746		761		5		0.11
          747		760		4		0.07
          748		759		6		0.16
#
# BPAIRS 160
# avg substitutions per BP  5.8
# BPAIRS expected to covary 24.2 +/- 4.3
# BPAIRS observed to covary 0
#
