# Supplementary material for: Thirteen dubious ways to detect conserved structural RNAs
Source: IUBMB Life. Author manuscript; Available in PMC 2024 Jul 10. (PMC11234323; doi:10.1002/iub.2694)
Supplement: supplementary_material [file NIHMS1907110-supplement-supplementary_material.gz › supplemental_material/Figure4/MEG3/E3-Infernal_41sequences.H11.273-298.sto]

# STOCKHOLM 1.0

Human           CCAAUGCCCUAGUGAGGGGGCAUUGG
Macaque         CCAAUGCCCUAGUGAGGGGGCAUUGG
Chimpanzee      CCAAUGCCCUAGUGAGGGGGCAUUGG
Mouse           CCAGUGCCCUAGUGAGGGGGCACUGG
Squirrel        CCAAUGCCCUAGUGAGGGGGCAUUGG
Horse           CCAGUGCCCUAGUGAGGGGGCACUGG
Rhino           CCGGUGCCCUAGUGAGGGGGCAUUGG
Dog             CCGAUGCCCUAGUGAGGGGGCAUUGG
Cat             CCAAUGCCCUAGUGAGGGGGCAUUGG
Ferret          CCAAUGCCCUAGUGAGGGGGCAUUGG
Panda           CCAAUGCCCUAGUGAGGGGGCAUUGG
Pig             CCUGUGCCCUAGUGAGGGGGCAUUGG
Dolphin         CCAAUGCCCUAGUGAGGGGGCAUUGG
Megabat         CCAAUGCCCUAGUGAGGGGGCAUUGG
Microbat        CCAAUGCCCUAGUGAGGGGGCAUUGG
Elephant        CCAAUGCCCUAGUGAGGGGGCACUGG
Kangaroo-rat    CCAAUGCCCUAGUGAGGGGGCAUUGG
Pangolin        CCCAUGCCCUAGUGAGGGGGCACUGG
Alpaca          CCAAUGCCCUAGUGAGGGGGCAUUGG
Baboon          CCAAUGCCCUAGUGAGGGGGCAUUGG
Bison           CCAGUGCCCUAGUGAGGGGGCACUGG
Bonobo          CCAAUGCCCUAGUGAGGGGGCAUUGG
Bushbaby        CCAAUGCCCUAGUGAGGGGGCAUUGG
ChineseHamster  CCAAGGCCCUAGUGAGGGGGCAUUGG
Gibbon          CCAAUGCCCUAGUGAGGGGGCAUUGG
GoldenMonkey    CCAAUGCCCUAGUGAGGGGGCAUUGG
Gorilla         CCAAUGCCCUAGUGAGGGGGCAUUGG
GreenMonkey     CCAAUGCCCUAGUGAGGGGGCAUUGG
Hedgehog        CCAAUGCCCUAGUGAGGGGGCAUCGG
MalayanLemur    CCAAUGCCCUAGUGAGGGGGCAUUGG
Manatee         CCAAUGCCCUAGUGAGGGGGCAUUGG
Marmoset        CCGAUGCCCUAGUGAGGGGGCAUUGG
MinkeWhale      CCAAUGCCCUAGUGAGGGGGCAUUGG
MouseLemur      CCAAUGCCCUAGUGAGGGGGCAUUGG
NakedMoleRat    CCAAUGCCCUAGUGAGGGGGCACUGG
Orangutan       CCAAUGCCCUAGUGAGGGGGCAUUGG
ProboscisMonkey CCAAUGCCCUAGUGAGGGGGCAUUGG
Rat             UCAAUGCCCUAGUGAGGGGGCACUGG
SquirrelMonkey  CCAAUGCCCUAGUGAGGGGGCGUUGG
Tenrec          CCAAUGCCCUAGUGAGGGGGCAUUGG
Shrew           CCAAGGCCCUAGUGAGGGGGCAUUGG
#=GC SS_cons    <<<<<<<<<________>>>>>>>>>
#=GC RF         CCaaUGCCCUAGUGAGGGGGCAuuGG
//
