# Supplementary material for: Thirteen dubious ways to detect conserved structural RNAs
Source: IUBMB Life. Author manuscript; Available in PMC 2024 Jul 10. (PMC11234323; doi:10.1002/iub.2694)
Supplement: supplementary_material [file NIHMS1907110-supplement-supplementary_material.gz › supplemental_material/Figure4/MEG3/E3-Infernal_41sequences.sto]

# STOCKHOLM 1.0

Human                   ..CUAGGAGCAC.GGUUUCCUGGAUCCCACCAA.CAUACAAAGC.AGCCACU-.-CACUGA.CCCCCA......................................................................GGACCAG..GAU.......GGCAAAGGA.U.......GAAGAGGACC.GGAACUGACCAG....................CCAG.....................CU.GUCCCUCUU.ACCUAAAGACUU.AAACCAAUGCCCUAGUGAGGGGGCAUUGGGCAUUAAG...................................................................................................................................................CCCUGACCUUUGCUAU.GCUCAUACUUUGACUCUAUGAGUACUUUCCUAUAAGUCUUUGCUUGUGUU.CACCU....GCUAGCAAACUGGAGUGUUUCCC..UCCCCAAGGGGGUGUC.AGUCUUUGUCGACUG.AC....UCUGUCAUCACCCUUAUGAUGUCCUGAAU.GGAAGGAUCCC.UUUGGGAAAUUCUCAGGAGGGGGACCUGGGCC...AAGGGC........UUG......GCCAGCAUCCUGCUGGCAACUCC.AAGGCCCUGGGUGGGCUUCUGG.............AAUGAGCAUGCUACUGAAUCA.............................CCAAAGGCA.CGCCC...............gACCUCUCUGAAGAUC.UUCCUAUCCUUUUCU......................................GGG....GGAAUGGGGUCGAUGAG...AGCAACCUCCUAGGGUUGUUGUGAGAAUUAAAUGAGAUAAA.aGAGGCCUCAGGCAGGAUCUGGCAUAGAGGA..GGUGAUCAGCA.AAUGUUUGUUGAAAAGG...UUUGACAG.GUCA..................................................................................................................................................GUCCCUUCCCACCCCUCU.UGCU..UGUCUUACUUGUCU.UAUUUAUUCUCCAACA..........G.CACU.C.CAG
Macaque                 ..CUAGGAGCAC.GGAUUCCUGGAUCCCACCAG.CAUACAAAGC.AGCCACUG.--ACUGA.CCCUCA......................................................................GGACCAG..GAU.......GGCAAAGGA.U.......GAAGAGGACC.GGAACUGACCAG....................CCAG.....................CU.GUCCCUCUU.GCCUAAAGACUU.AAACCAAUGCCCUAGUGAGGGGGCAUUGGGCAUUAAG...................................................................................................................................................CCUUGACCUUUGCUAU.GCUCAUGCUGUGACUCUAUGAGUACUUUCCUAUAAGUCU----UUGUGUU.CACCU....GCUAGCAAACUGGAGUGUUUCCC..UCCCCAAGGGGGUGUC.AGUCUUUGUUGACUG.AC....UCUGUCAUCACCCUUACGAUGUCUUGAAU.GGAAGGAUCCC.UUUGGGAACUUCUCAGGAGGGGGACCUGGGCC...AAGGGC........UUG......ACCAGCAUCCUGCUGGCAACUCC.AAGGCCCUGGGUGGGCUUCUGG.............AAUGAGCAUGCUACUGAAUCA.............................CCAAAGGCA.UGUCC...............cACCUCUCUGGAGAUC.UUUCUGUCCUUUUCU......................................GG-....GGAAUGGGGUCGAUGGG...AGCAACCUCCUAGGGUUGUUGUGAGAAUUAAAUGAGAUAAA.aGAGGCCUCAGGCAGGAUCUGGCAUAGAGGA..GGUGAUCAGCA.AAUGUUUGUUGAAAAGG...UUUGGCAG.GUCA..................................................................................................................................................GUCCCUUCCCACCCCUCU.UGCU..UGUCUUACUCGUCU.UAUUUAUUCUCCAACA..........G.CACU.C.CAG
Chimpanzee              ..CUAGGAGCAC.GGAUUCCUGGAUCCCACCAA.CAUACAAAGC.AGCCACU-.-CACUGA.CCCCCA......................................................................GGACCAG..GAU.......GGCAAAGGA.U.......GAAGAGGACC.GGAACUGACCAG....................CCAG.....................CU.GUCCCUCUU.ACCUAAAGACUU.AAACCAAUGCCCUAGUGAGGGGGCAUUGGGCAUUAAG...................................................................................................................................................CCCUGACCUUUGCUAU.GCUCAUACUUUGACUCUAUGAGUACUUUCCUAUAAGUCUUUGCUUGUGUU.CACCU....GCUAGCAAACUGGAGUGUUUCCC..UCCCCAAGGGGGUGUC.AGUCUUUGUCGACUG.AC....UCUGUCAUCACCCUUAUGAUGUCCUGAAU.GGAAGGAUCCC.UUUGGGAAAUUCUCAGGAGGGGGACCUGGGCC...AAGGGC........UUG......GCCAGCAUCCUGCUGGCAACUCC.AAGGCCCUGGGUGGGCUUCUGG.............AAUGAGCAUGCUACUGAAUCA.............................CCAAAGGCA.CGCCC...............cACCUCUCUGAAGAUC.UUCCUAUCCUUUUCU......................................-GG....GGAAUGGGGUCGAUGAG...AGCAACCUCCUAGGGUUGUUGUGAGAAUUAAAUGAGAUAAA.aGAGGCCUCAGGCAGGAUCUGGCAUAGAGGA..GGUGAUCAGCA.AAUGUUUGUUGAAAAGG...UUUGACAG.GUCA..................................................................................................................................................GUCCCUUCCCACCCCUCU.UGCU..UGUCUUACUUGUCU.UAUUUAUUCUCCAACA..........G.CACU.C.CAG
Mouse                   ..CAAGGAGCAC.GGAUUCCAGGAACCCACUAC.CAUACAGAGC.AACUCCU-.-UGUGGA.CCCCCC...................................................u.................gGGAUCAG..GAC.......AGCGAGGGA.C.......AAGCGACAAA.GAGGAUCAUCAGu.................ggCCAG.....................CU.AGUUUCUCU.GGUUCAAACCUU.GAACCAGUGCCCUAGUGAGGGGGCACUGGCCA-UGGC...................................................................................................................................................CCUUGACCUUUGCUCU.GCUUGUGUCUUGAGUC--UGAGCCCUUUCCUGUACAUCUGUGCUCGUGUU.CAUCU....GCUAGUGAACUGGAGUGCUGCCC..UCCCCGAGGAGGGGUC.GUCCCUUGU-GACUG.AU....GAUCAUGCUGUCCUAACAAUGUCCUGAGC.AAAAGGGUCCC.UUUGGGAACCUCUCAGGAGGGGGACCCGGGUC...AGGGGC........--G......ACCAGCAUCUUGCUGGCAACUCC.GUGGGUG-GGGUGGGGUGG-GGugcuuccuucuggAAUGAGCACGUGGCUGACCCC.............................CCAAGGCAU.GUCCC................ACCUUCUCGGAGAUG.UCCC------UU-UU......................................GGG....GUAGUGGGGACAUUAGG...AGCAACCUCCUAGGGUUGUUGUGAGAAUUAAAUGAACUGCA..GCAGCCUGAGGCAGGGCUG------GGCAG..AGACCUCAGCA.CAUGUUUGUUGAAAGGU...UUG--CAG.GU--..................................................................................................................................................--GGAUCUAGUCCUCCCG.UUCA..UGGCUCAUGUGUCU.CAACCAUUCUCUCGCA..........G.-ACU.C.CUG
Squirrel                ..CCCUGAGUGU.GGACUCCUGGAUCCCACCAG.CAUACCAAGC.AGCCUCCA.G--GAG-.CCACCA......................................................................AGACCAG..GAC.......GACGUGGGA.U.......GAAGAGGACC.AGAGCCCACCC-....................UCUG.....................CU.GACCCUUCC.GGCUAAAGACUU.AAACCAAUGCCCUAGUGAGGGGGCAUUGGCGGGUAGC...................................................................................................................................................CCCUG-CCUGUGCUUGaGCUC-------GUGUGUGUGUGUGCUUUCCU-GGGCCUUCUGCUUGUGUU.CACCU....GCCAGCCACCUGGAGUGCUUCCC..UCCCCAAGGGGUGGUC.AGUAAAUGUUUGUUG.AA....UGUGUCAUU--------GAUGUCCUGUGU.GGAAGGAUCCC.UUUGGGAACUUCUCAGGAGGGGGACCUGGGCC...AAGAGC........UUG......ACGUGC--CUCAUGGGCAA-CUC.GGGGCCCCUGGUGGGCUUGUGG.............AAUGAGCAUGCGCCUGACCCA.............................CCGAAGGCA.UGCCC...............cGCCUGUUUCGAGGUC.UUCCUGUCCUUUUCU......................................AG-....GGAAUGGGGAUGAUAGG...AGCAACCUCCUAGGGCUGUUGUGAGAAUUAAAUGACCCAGA..GAAGCCUGGGGCCGGACCGGGUGUGGAGGA..GGUGGUCAGUA.AAUGUUUGUUGAAAGAG...UUUGGCAG.GUCA..................................................................................................................................................GCCUCUUCCAGUGCCACU.CAUU..UGCCUCACUCGUGU.UAUUUAUUCUCCCACA..........G.ACUC.C.CGG
Horse                   ..CUAGGAGCAC.CGAUUCCUGGAUCCCCCCAG.CAUACAAAGC.AGCCGCUG.GCAGAGA.CCCCCA......................................................................GGACCAG..GAC.......GACGAGGGA.U.......GAAGAGGACC.AGGACUGACAAG....................CCAG.....................CU.GUCCCUCUU.GGCUAAAGGCUU.GAACCAGUGCCCUAGUGAGGGGGCACUGGCUGCUAAC...................................................................................................................................................CCCUGAUCUUUGCUAC.GCUUGUGCUUGGUCUCUGUGAAUACUUUCCCAUAAGUCUCUGCU-GUGUU.AAUGU....GCCGGCGACCUGGAGCGCU---U..CCCUCAGGGUGGCGUC.AGUCUUUCUCCACUG.AC....CCUGCUGUUGCCCUUAUGAUGUCCUGAAC.GGAAAGAUCCC.UUUGGGAACUCCUCAGGAGGGGGACCUAGGCC...AGAGGC........UCC......UCUAGCAUCUCACUGGCGAUUCC.AAGGCCCAGGGUGGGCUUGUGG.............AAUGAGCAUGAGCCCUCAUGU.............................CAUGCUACU.GAACU................--CUCUUUCGAGAUC.CCCC-GUC--CUUUC......................................UGG....GCAAUGGGGAUGAGAAG...UGCAACCUCCUAGGGUUGUUGUGAGUAUUAAAUGAGAGAAG..GCAGCCUUGGGCAGGGCUGGGCAUAGAGGA..UGCGGUCAGCA.AAUGUUUGUUGAAAAAA...UUUGGCAG.GUCA..................................................................................................................................................AUCCAUUCCUACCUCUCU.CACU..UGUCGU--------.-ACUUGUUCUCCCACA..........G.CACU.C.CGG
Rhino                   ..CUAGGAGCAC.CGAUUCGUGGAUCCCACCAG.CAUACACAGC.AGCCACGG.GCAGAGA.CCCCCA......................................................................GGACCAG..GAU.......GACAAAGGA.U.......GAAGAGGACC.AGAACUGACAAG....................CCAG.....................CU.GUCCCUCUU.GGCUAAAGGCUU.AAACCGGUGCCCUAGUGAGGGGGCAUUGGCCGCUACCccugaccuuuguuagugagggggcauuggccgcuaccccugaccuuuguuagugagggggcauuggccgcuaccccugaccuuuguuagugagggggcauuggccgcuaccccugaccuuuguuagugagggggcauuggccgcuacCCCUGACCUUUGCUAU.GCUUGUGCUUGGUCUCUGUAAAUACUUUCCCAUAAGUCCUUGCU-GCGUU.AAUGU....GCCAGCGACCUGGAGUGCU---U..CCCUCAGGAAGGUGUC.AGUCUUUCUGAACUG.AC....CCUGCUGUUGCCCUUAUGACGUCCUGAAU.GGAAGGAUCCC.UUUGGGAACUUUUCAGGAGGGGGACCUGGGCC...AGAGGC........UCU......AGCAGCAUCUCACUGGCAAUUCC.AAGGCCCAGGGUGGGCUUCUGG.............AAUGAGCAUGAGCCCUGAUGU.............................CAUGCUACU.GAACU................ACGUCUUUUGAGAUC.UCCCCGUC--CUUUC......................................UGG....GAAAUGGGGAUGAGACG...AGCGACCUCCCAGGGCUGUUGUGAGUCUUGAAUGAGAGAAG..GCAGCCUCGAGCAGGGCUGGGCAUAGAGGA..GGUGGUUGGCA.AAUGUUUGUUGAAGAAG...UUUGGCAG.GUGA..................................................................................................................................................GUCCAUUCCCACCCCUCU.CACU..UGUCUG--------.-ACUUAUUCUCCUACA..........G.CACU.C.UGG
Dog                     ..GUAGGAGCUC.UGACCCCUGGAUGGCACCGG.CAUACCAAGC.AGCCACUG.GCAGAGA.CCCCCC...................................................cccc..........ccccgGGAUGAG..GAU.......GACGAAGGA.U.......GAAGAGGACC.AGAACCGACCAG....................CCAG.....................CU.CUCCCUCUU.GGCUGAAUGCUU.AAACCGAUGCCCUAGUGAGGGGGCAUUGGUCAUUAAC...................................................................................................................................................CCUUGACCUUUGCUAU.GCUUAUGCCUUGAUGCUAUGAAUACUUUCCUAUAAGUCUCUGCUUGUGUU.UAUGU....GCCAGCAACCUGGAGUGUUUCCC..UCCCCAACCAGUUGUC.AGUCGUUCUCCCAUG.ACa.acCCUGUGGUUGCCUGUAUGAUGGCCUGAAC.GGAAGGAUCCC.UUUGGGAACUUCUCAGGAGGGGGACCUGGGCC...AAGGGC........UUG......ACCAGCAUCUCACUGGCAAUUCC.AAGGCUCAGGGUGGGCUUCUGG.............AAUGAGCAUGAGCCCCGAUGC.............................CAUGCUACC.GAACU...............uACCUCUUCUGAGAUC.UCCCUGUC--CUUUC......................................UGG....GGAAUGGGGACAAGAAG...AGCAGCCUCCCAGGGUUGUUGUGAGUAUUGAAUGAGAUAAA..ACUGCCUCAGGCAGGGCUGGGCAUAGAGGA..GGUGGUCAGCA.AAUGUCUGUUGAAAGAG...UUGCGUAG.GUCA..................................................................................................................................................GUCCCUUCCCACCCCUGU.CACCcuCGUCUCAUGCUUCU.CGUUUAUUCUCCCACA..........G.CGCU.C.CAG
Cat                     ..CUAGGAGU-U.CGACCCCUGGAUGGCACCAG.CGUCCAAAGC.AGCCCCUG.GCAGAGA.CCCCUU...................................................ccccc........cccuguGGACCAG..GAU.......GACGAAGGA.C.......GAAGAGGCGGgAGAAGCCCCC--ggaggagcgccacccugcacCCAG.....................--.-CCUUCCUU.GGCUAAAUGCUCaAAACCAAUGCCCUAGUGAGGGGGCAUUGGUCGUUAAC...................................................................................................................................................CUCUGACCUUUGCUAU.-CUU---------UUCUUUGAACACUUUCCUAUAAGUCUCCGCUUGCGUU.AACGU....GCCAGCGACCUGGAGUGUUUCCC..UCCCCAAAAAGUUGUG.GGUCUUUCUCCGACA.ACa.aaCCCAUUGUUGCCGUUGCGACGUCCUGAAC.GGAAGGAUCCC.UUCGGGAACUUCUCAGGAGGGGGACCUGGGCC...AGGGGC........UCG......ACCAGCAUCUCACUGGCAAUUCC.AAGGCCCAUGGUGGGCUUCUGG.............AAUGAGCAUGAGCCCCGACGC.............................CAUGCUUCU.CAACU...............cACCUCUUCUGAGAUC.CCCCUGGGCUUU-CU......................................GGG....GGAAUGGGGCCAAGAAG...GGUAACCUCUCAGGGUUGUUGUGAGUAUUAAAUGAGGUGAA..ACAGCCUCAGGCAAGGCCGGGCAUAGAGGA..GGUGACUGGCA.AAUGUUUGUUGAAACGG...UUUGGUAGgGUCC..................................................................................................................................................GUCCUUUCCCGCCUC-GU.CACG..UGUCUCACUCUUCU.CGUUUAUUCUCCCGCA..........G.CGCU.C.CAG
Ferret                  ..CUAGGAGCUC.GGACCCCUGGAUGGCACCAG.CGUACAAAGC.AGCCACUG.GCAGAGA.CCACCC...................................................ccccaugcccacaccaccaGGACGAG..GAU.......GACUGAGGA.U.......GAAGAGGACC.AGAACCGACCAG....................CCAG.....................UUcUUCCCUCUU.GGCCGAAUGUUU.AAACCAAUGCCCUAGUGAGGGGGCAUUGGUCAUUAAC...................................................................................................................................................CCCUGACCUUUGCUAU.GCUUAUGCCUUGAUGCUAUGAAUACUUUUCUAUAAGUCUUUACUUGUGUU.CACUU....GCCAGCGACCUGGAGUGUUUCCC..UCCCCAAGGAGUUGUC.AGUCUUUCUCCGAUG.ACa.acCCCCUUGUUGCCUGUAUGAUGUCCUGAAU.GGAAGGAUCCC.UUUGGGAACUUCUCAGGAGGGGGACCUGGGCC...AAGGGC........UUG......ACCAGCAUCUCACUGGCAAUUCC.AAGGCCCAGGGUGGGCUUCUGG.............AAUGAGCAUGUGCCCUGACGC.............................CUGGCUACC.GAACUcgccu.....cuccccACCUCUUCUCAGAUC.UCCCUGUU--CUUUC......................................UGG....GGAGUGGGGACAAGAAG...AGCAGCCUCCCAGGGUUGUUGUGAGUAUUGAAUGAUACAAA..ACCACCGCAGGCAGGGCUGGGCAUAGAGGA..GGCGGUCAGCA.AAUGUCUGUUGAAGA-G...UUGGGUAG.GUCG..................................................................................................................................................GUCCCUUCCCAGCCCUGU.CACUcuCGCCUCAUGCUUCU.CGUUUAUUCUCCCGCA..........G.CGCU.C.CAG
Panda                   ..CUAGGAGCUC.CGACCCCUGGAUGACACCAG.UAUACAAAGC.AGCCACUG.GCAGAGA.CCCCCC......................................................................GGACGAG..GAU.......GACAGAAGA.U.......GAAGAGGACC.AGAACUGACCAG....................CCAU.....................CU.CUCCCUCUU.GGCUGAAUGUUG.AAACCAAUGCCCUAGUGAGGGGGCAUUGGUCAUUAAC...................................................................................................................................................CCCUGACCUUUGCUAU.GCUUAUGCCUUGAUGCUAUGAAUACUUUCCUAUAAGUCUCUGCUUGUGUU.CAUGU....GCCAGCGACCUGGAGUGUUUCCC..UCCCCAGGGAGUUGUC.AGUCUUUCUCCGACG.ACa.acCCUGUUGUUGCCUGUAUGAUGUCCUGAAU.GAAAGGAUCCC.UUUGGGAACUUCUCUGGAGGGGGACCUGGGCC...AAGGGC........UUG......ACCAGCAUCUCACUGGCAAUUCC.AAGGCCCAACAUGGGCUUCUGG.............AAUGAGCAUGAGCCCUGACGC.............................CAUGCUACG.GAACU...............cACCUCUUCUCAGAUC.UCCCUGUU--CUUUC......................................UGG....GGAACGGGGCCAAGAAG...AGCAGCCUCCCAGGGUUGUUGUGAGUAUUGAAUGAGAUCAA..ACCACCUCAGGCAGGGCUGGGCAUAGAGGA..GGCGGUCAGCA.AAUGUCUGUUGAA-ACG...UUUGGUAG.GUCA..................................................................................................................................................GCCCCUUCCCACCCCUGU.CACCcuCGUCUCAUGCUUCU.UGUUUAUUCUCCCACA..........G.CGCU.C.CAG
Pig                     ..CUGGGAACAC.GGAUUCCUGGAUCCCACCAG.CCUACGAAGAaAGCCACGG.GCGGCGU.ACCCCU.....................................................................gGGGCCAG..GAC.......GACCAAGGA.G.......GAGGACGACC.AGAACUGACCAG....................CCAG.....................--.--CCCCCUU.GGCUAAAGGCUU.AGACCUGUGCCCUAGUGAGGGGGCAUUGGUUGCCAAC...................................................................................................................................................CCCUGACCUUUGCUAU.GCUUCUGCCUUGUUGCUCUG-AUACUUGCCUCUAUGUCUCUGCCUGUGUU.AACCU....GCCAGCGCCCUGGAGGGUUGCCA..UCCCCAGGGAGGUGUC.AGUCUUUCUCGCUCC.AC....-UUGUUAUCGCCGA-AUGCCGUCCUGAAC.GGAAGGGUCCU.-UUGGGAACGUCUCGGGAGGCCGACCUGGGCC...AAGGGC........ACA......ACCAGCAUCUCACUGGCAAUUCC.AAGGCCCUGGGUGGGCUUCUGG.............AAUGAGCAUGAGCCCCGACGU.............................CAUGCCACG.GAACU................CCCUCCUUUGAGCUC.UCCCUGUCCCUC-CU......................................GGG....GGGACAGGGACGAGAAG...AGCAGUCUCCCAGGG-GGUUGUGAGUAUUGAAUGAGAUGAA..GUCGCCUCGGGCAGGGCCGGGCAUAGAGGA..GGCAGUCGGCA.AAUGUUUGUUGAUAAAG...UUUGGCCG.AUCA..............................................................................................................................................gucaGUCCAGCCCCGGCCCGCU.CCCG..UGUCUCA-CCGUCU.CAUUUAUUCUCCCACA..........G.CACU.C.CGG
Dolphin                 ..CUAGGAGCAC.GGAUUCCUGGAUGCCACCAG.CAUACAAAGC.AGCCACUG.GCAGUGA.CACCCG......................................................................GGACCAG..GAC.......GACGAAGGA.U.......GAAGAGGACC.AGAACUGACCAG....................----.....................CU.GUCCCUCUU.GGCUAACGGCUU.AAACCAAUGCCCUAGUGAGGGGGCAUUGGUCAUUAAU...................................................................................................................................................GCCGGACCUUUGCUAU.GCUUCUGCCUUGAUGCUAUGACUGCUUUUCUGUGUGUCUCUGCUUGUGUU.AACAU....GUCAGCGACCUGGAGGGUUUCCA..ACCCCAGGGAGGUGUC.AGUCUUUCUCAGUCC.AC....CCCGUUGUUACCCCCGUGAUGUUCUGAAU.GGAAGAGUCCC.UGUGGGAACUUCUCAGGAGGGGGACCUGGGCC...AAGGGC........UUG......ACCAGCAUCUCACUGGCGAUUCC.AAGGCCCAGGGUGGGCUUCUGG.............AAUGAGCAUGUGUCCCAACGC.............................UGUGCUACU.GAACU...............cACCACCUCUGAGAUC.ACCCUGUC--CUUUC......................................UGG....GGAACGGGGUUGAGAAG...AGCAACCUCCCAGGG-UGUUGUGAGUAUUGAAUGAAUCCAA..GCAGCCUUGGGUAGGGCCAGGCAUAGAGGA..GGCGGUCAACA.GAUGUUUGUUGAAACAG...UUUGGUUG.GCCA..................................................................................................................................................GUCCGUCCCUACCCCUCU.CACC..UGUCUUACACCUCU.UAUUUAUUCUCCCGCA..........G.CGCU.C.CGG
Megabat                 ..GUAGGAGCGC.CGAUUCCUGGACCCCACCAG.CAUACGAAGC.AGCCACUG.GUGGAGA.CCCCCG......................................................................GCACCAG..GAC.......CACGGAGGA.C.......GAAGAGGACC.AGAAGUGACCAG....................CCAG.....................CC.GUUCCUCUU.CUUUAAAGGCUU.AAACCAAUGCCCUAGUGAGGGGGCAUUGGUCGUUAAC...................................................................................................................................................CCCUGACCUUCGCUAU.GCUCGUGCCU-GUUGCUAUGACUACUUUCCUUUAAGUCUCUGCUUGUGUU.CAUGU....GCCAGCGACCUGGAGUGUUUCCC..UUCCCACGAAGGUGUC.AGCCUUUCU-CGCUG.AC....CCCGUUGUUGCCCGUACGAUGUCCUGAAU.GGAAAGAUCCC.UUUGGGAACUUCUCAGGAGGGGGACCUGGGCC...AAGGGC........UCC......ACCAGCAUCUCACUGGCAAUUCC.AAGGCCCA-GGUGGGCUUCUGG.............AACGAGCAUGAGCUCUGACGC.............................CAUGCUGCU.GAACU...............aACCUCUUU--AGAUC.UCCCCACC--CUCUC......................................UGA....GGAAUGGGGAGUAGAAG...AGCAACCUCCUAGGGCUGUUGUGAGUAUUAAAUGAGAUAAA..GCAGCCUCGGGCAGGGCCGGGCAUAGAGGA..GGAGGUCCGCA.AAUGUUUGUUGAAAAAAaagUGUGGUAG.GUGA..................................................................................................................................................GUCUAUUGCCACC-GUGU.CACU..UUUCUCACGCCUCU.CAUUUGUUCUCCUACA..........G.CACU.C.GGA
Microbat                ..UCAGGAGCGC.CCAUUUUUGGAUCCCACCCG.CAUACCAAGC.AGCCACUG.GCAGAGA.CCCCCC.....................................................................aGGACCAG..GAC.......CACAGAGGC.U.......GAAGAGGACC.AGAACUGACCAA....................CCAG.....................CU.GUUCCUCUU.GGCUAAAGACUU.AAUCCAAUGCCCUAGUGAGGGGGCAUUGGACAUUAAC...................................................................................................................................................CCCUGACCUUUGCUAU.GCUUGUGCCU-AUUGCUAUGAAUACUUUCCUGUAAGUCUCUGCUUGUGUU.AAUAU....GCCAGCGACCUGGAGUGUUUCCC..UCCCCAAGAAGGUGUC.AGUUUUUCUCAGCUG.AC....CCUAUUGUUGCCCGGAUGAUGUCCUGAAU.AGAAGGAUCCC.UUUGGGAACUUCUCAGGAGGGGGACCUGGGCC...AAGGGC........UCC......GCCAGCAUCUCACUGGCAAUUCC.AAAGCCGU-GGUGGGCUUCUGG.............AAUAAGCAUGUGCCCUGACGU.............................CAUGGGCAU.CCCCG................UCCUUUCCGGGGA--.---------------.....................................a---....----UGGUGAUGAGAAG...AGCAACCUCCUAGGGUUGUUGUGAGUAUUAAAUGAGCCAAA..UUAGCCUGGGGCAGGGCUGGGCACAGAGGA..GGUGUUCCGCA.AACAUUUGUUGA--AAG...UUUGAUCG.GUCA..................................................................................................................................................GUCCAUCCCCAUCCGAGU.CACU..UGUCUGAUGCCUCU.UGUUUAUUUUCCCACA..........G.CUCU.C.CGA
Elephant                ..CUCGGAGCAC.GGAUCCCAGGAUCCCAUCAG.CCCACAGAGC.AGCCACGG.GCG--GA.CCCCCA......................................................................GGACCAA..GAC.......AGUGAAGGA.U.......GAUCAGGACC.AGAGCUCACCCA....................CCUG.....................CU.GCCCCUCUU.GGCUAAAUGCUU.AAACCAAUGCCCUAGUGAGGGGGCACUGGUCGUUAAC...................................................................................................................................................CCCUGACCUUUGCUGU.GCCU---------UGAUGCUUGGAUGUUUUCCUGUGUCUUUGCUUGCUUU.AACGU....GCCAGCGAACUGGAGUGUUUCCC..UGCCCAAGGGGGUGUC.AAUCUUUGCCAACUG.AC....CCUGUUGUUACCCUUAGAAUGCCCUAGAG.GGAAGGACCCC.UUUGGGAACUUCUCAAGAGUGGGACCUGGGCC...AAUAGC........UUG......ACCAGCAUCUUGCUGGCAAUUCC.AGGGCCCC-GCUGGGCUUCUGG.............AAUGAGCAUGAGUCCUGACGC.............................CGUGCUGCU.GAACC...............uACCUCUCC--AAGUC.CUCCUAUCCUUA---......................................---....UCUG-GGGGGUGAUAGG...AGUGACCUCCCGGGGUUGUUGUGAGAAUUAAAUGAUGCAAA..ACAGCCUCAGGCAGGGCAGGCAGAGAAGAAaaAGCCAGCAGCA.AAUGCUUGUUAAAAAGG...UUUGGCAG.CUCA..................................................................................................................................................GCGGUU-----------C.CUGC..CCGCUCACUUGUCU.UAUUUAUUCUCCAGCA..........G.CAUU.C.CAG
Kangaroo-rat            ..CUGAGGACACcUGGAUCCCCGCUCCCAU---.CAAGCAGAAC.AGCCACC-.-CGAAGA.CCCCCA......................................................................GGACUGG..GAA.......GACCACAGA.U.......GAAGAGCACC.GG----------....................----c...................c--.---ACUCUU.CACUAAAGACCU.AAACCAAUGCCCUAGUGAGGGGGCAUUGGUCCUGA-C...................................................................................................................................................CCCUGACCUCUGCUGC.GCUUGUGCCUUGUCUUUGUGUGU---------U----CUUUCCUUGUGCU.CCCCU....GCUAGCAAACUAGAGUGCUUCCU..UCCCCAAGGGGGGGUC.GGUCCUUCUUGACUG.AC....CAGGCU---GUCCUUACAACGUCCUGAGU.GGAAGGAUCCC.UUUGGGAGCCCCUCAGGAGGGGGACCUGGGCC...AA----........--G......GGCAGG---UUGCUGGCAA----.-----CCUGGGUGGGCUUCUGG.............AAUGAGCAUGCUGGCUGU---.............................CCUCCUCCC.CACCCc.............ccACAUCCUUGGAGACA.UCCCUGUCCUCUUCU......................................GG-....GGAAUGGGGACAUUAGG...UGCAACCUGCUAGGGUCGUUGUGAGAAUUAAAUGAGUUAGA..GCAGCCUGGGGCCAGGCUGGGCAGAGAGGA..GGCUGUCAGCA.AAUGUUUGUUGAAAAAG...CUU-GCAG.GCCA..................................................................................................................................................AUUGGUCCCCACCCCAUU.CCUU..UAUCUUACCUGUCU.UAUUUAUUCCCCAACA..........G.ACCC.G.UGG
Pangolin                ..CUAGGAGCAC.CAAUCCCUGGAUGCCACCAG.CAUACAAAGC.AGCCACUG.GCAGAGAgCCCCCA......................................................................GGACCAG..G-U.......GGUGAAGGA.U.......GAAGAGGACC.AGAACUGACCAG....................GUGG.....................CU.GUUCCUCUU.-GCUAAUGGCUU.AAACCCAUGCCCUAGUGAGGGGGCACUGGUCAUUAAC...................................................................................................................................................CCCUGACUUUUGCUAU.GCUUAUGCCUUGUUGCUGUGAAUACUUUCCUGUGAGUCUCUGCUUGUGUU.AAUGU....GCCAGUGACCUGGAACAUUUCCC..UCCCCAAGGGGGUGUC.AGUCUUUCUCAGCUG.AC....ACUUUUAUUGCCUGUGUGAUGUCCUGAAU.GGAAGGCUCCC.CUUGGGAACUUUGCAGGAGGGGGACCUGGGCC...AAGGGC........UCA......ACCAGCAUCUCACUGGCAAUCCC.AAGGCCCAUAGCGGGCUUCUGG.............AAUAAGCGUGAGCCCUAGCAC.............................CGUGCUACU.GACCU................AUCUCUUUGGAGAUC.UCCCUGG--UCUUUC......................................UGG....GGAAUUGGGACAGGAAG...AGCAAACCUCCCAGGUUGUUGUGAGUAUUAAAUGAGAUAAU.gGCAGACUUGGGCAGGGCCAGGCAUAGAGAA..GGCAGUCAGUA.AAUGUCUGUUGAAAAAG...UUUGCUAG.GUCA..................................................................................................................................................CCCCAUUCCCAGGACUCU.AACU..UGUCUCACACCUCU.UAUUUAUUCUCCAACA..........G.CACC.C.UGG
Alpaca                  ugCUAAGAGGAC.GGAUUCCUGGAUUCCACCAA.CAUACAAAGC.AGCCACGG.GCAGUGA.CCCUCA......................................................................GGACCAG..GAC.......AACAAAGAA.U.......GAAGAGGACC.AGGACUGACCAC....................CCAG.....................CU.GUCCCUCUU.GGCUAAAGGCUU.AAACCAAUGCCCUAGUGAGGGGGCAUUGGGCAUUAAC...................................................................................................................................................CCCUGACCUUUGCUAU.GCUUCUGCCUUGAUGCUCUGAAUACUUUCCUAUGAGUCUCUGCUUGUGUU.AACCU....GCCAGCGACCUGGAGGGUUUCCA..UCCCCAGGGAGAUGUC.AGUC-CUCUCAGUCC.AC....CCUGUUGUUACCCAUAUGAUGUCCUGAAU.GGAAGGGUCCC.UUUGGGAACUUCUCAGGAGGGGGACCUGGGCC...AAGGGC........UCA......ACCAGCAUCUCACUGGCAAUUCC.AAGGCCC-GGGUGGGCUUCUGG.............AAGGAGCAUGAGCCCC-----cgacgccaug........cuacugaacugCCAAGGGCA.UCCCC................ACCUCCUUUGAGAUC.UCCCUGUC--CUUUC......................................UGG....GGGACGGGGACCAGAAG...AGCAACCUCCCAGGG-UGUUGUGAGUAUUAAAUGAGAGAAA..GCAGCUUCGGGCAGGGCCGGGCAUAGAGGA..GGCUGUCAGCA.AAUGUUUGUUGAAAAAG...UUUGGUCG.GUCC..................................................................................................................................................AUCCAUCCCGCACCCCAC.CACU..UGUCUUACACCUCU.UGUCUAUUCUCCCACA..........G.CACC.C.UGG
Baboon                  ..CUAGGAGCAC.GGAUUCCUGGAUCCCACCAG.CAUACAAAGC.AGCCACUG.--ACUGA.CCCCCA......................................................................GGACCAG..GAU.......GGCAAAGGA.U.......GAAGAGGACC.GGAACUGACCAG....................CCAG.....................CU.GUCCCUCUU.GCCUAAAGACUU.AAACCAAUGCCCUAGUGAGGGGGCAUUGGGCAUUAAG...................................................................................................................................................CCUUGACCUUUGCUAU.GCUCAUGCUGUGACUCUAUGAGUACUUUCCUAUAAGUCU----UUGUGUU.CACCU....GCUAGCAAACUGGAGUGUUUCCC..UCCCCAAGGGGGUGUC.AGUCUUUGUUGACUG.AC....UCUGUCAUCACCCUUACGAUGUCUUGAAU.GGAAGGAUCCC.UUUGGGAACUUCUCAGGAGGGGGACCUGGGCC...AAGGGC........UUG......ACCAGCAUCCUGCUGGCAACUCC.AAGGCCCUGGGUGGGCUUCUGG.............AAUGAGCAUGCUACUGAAUCA.............................CCAAAGGCA.UGUCC...............cACCUCUCUGGAGAUC.UUUCUGUCCUUUUCU......................................GG-....GGAAUGGGGUCGAUGGG...AGCAACCUCCUAGGGUUGUUGUGAGAAUUAAAUGAGAUAAA.aGAGGCCUCAGGCAGGAUCUGGCAUAGAGGA..GGUGAUCAGCA.AAUGUUUGUUGAAAAGG...UUUGGCAG.GUCA..................................................................................................................................................GUCCCUUCCCACCCCUCU.UGCU..UGUCUUACUCGUCU.UAUUUAUUCUCCAACA..........G.CACU.C.CAG
Bison                   ..CCAGGAGCAG.GGGUUCCUGGAUCCCACCAG.CAAACAAAGC.AACCACUGgGCAGUGA.ACGCCC......................................................................-CCCCAG..GCC.......G-CGGAAGAuU.......GAAGAGGACC.CGAACUGACCAA....................CCAG.....................CU.GUCCCUCUU.GGCUAAGUGUUG.AAACCAGUGCCCUAGUGAGGGGGCACUGG---CUAAC...................................................................................................................................................CUCGGACUUUCGAUGU.GCUUUUUGCCUUGAUG---CUUUGCUUUUCUAUGUGCGUCUGCUUCUGUU.AACCU....UCCAUCAACCUGGAGGUUUCACC..AUCCCAGGGAGGUGUC.AGUCUUUCUCAGUCC.AC....CCCGUCAUUAUCCCCAGGAUGGUCUGAAA.GGAAGGGUCCC.UUUGGGAACUUCUCAGGAGGGAGACCUGGGCC...AAGGGC........UCG......GCCAGCAUCUCCCUUGCAAUUCC.AAGGCCCAGGGUGGGCUUCUGG.............AAGGAGCAUGAUUCCCGAGGC.............................CAUGCUGCU.GAACUgccaggg.guauccccACCUCUUCC-AGAUC.UCCUCGUCCUUU-CU......................................GGG....GAACUGGGAUCGAGAAA...AGCAACCUCCCA-----------------------------..------------------------------..-----------.-----------------...--------.----..................................................................................................................................................------------------.----..--------------.----------------..........-.----.-.---
Bonobo                  ..CUAGGAGCAC.GGAUUCCUGGAUCCCACCAA.CAUACAAAGC.AGCCACU-.-CACUGA.CCCCCA......................................................................GGACCAG..GAU.......GGCAAAGGA.U.......GAAGAGGACC.GGAACUGACCAG....................CCAG.....................CU.GUCCCUCUU.ACCUAAAGACUU.AAACCAAUGCCCUAGUGAGGGGGCAUUGGGCAUUAAG...................................................................................................................................................CCCUGACCUUUGCUAU.GCUCAUACUUUGACUCUAUGAGUACUUUCCUAUAAGUCUUUGCUUGUGUU.CACCU....GCUAGCAAACUGGAGUGUUUCCC..UCCCCAAGG-GGUGUC.AGUCUUUGUCGACUG.AC....UCUGUCAUCACCCUUAUGAUGUCCUGAAU.GGAAGGAUCCC.UUUGGGAAAUUCUCAGGAGGGGGACCUGGGCC...AAGGGC........UUG......GCCAGCAUCCUGCUGGCAACUCC.AAGGCCCUGGGUGGGCUUCUGG.............AAUGAGCAUGCUACUGAAUCA.............................CCAAAGGCA.CGCCC...............cACCUCUCUGAAGAUC.UUCCUAUCCUUUUCU......................................-GG....GGAAUGGGGUCGAUGAG...AGCAACCUCCUAGGGUUGUUGUGAGAAUUAAAUGAGAUAAA.aGAGGCCUCAGGCAGGAUCUGGCAUAGAGGA..GGUGAUCAGCA.AAUGUUUGUUGAAAAGG...UUUGACAG.GUCA..................................................................................................................................................GUCCCUUCCCACCCCUCU.UGCU..UGUCUUACUUGUCU.UAUUUAUUCUCCAACA..........G.CACU.C.CAG
Bushbaby                ..CUAGAUGCAC.GGAUUCCUGGAUCCCGUCAGgAAUACAAAGC.AGCCACAA.GCA--AA.UCCCCA......................................................................GAACCAG..GAC.......AGCAAAGGA.U.......GAAGGGGACC.AGAACUGACCAG....................CCAG.....................CU.GUCCCACUC.AGCUAAAGACAUaAAACCAAUGCCCUAGUGAGGGGGCAUUGGUCGUUAAA...................................................................................................................................................ACCUGAC------UAU.GCCUAUACCUUGAUUCUCUGUCUACUUUCCUGUACAUCUCUGCCUGUGUU.AACCUguuuGCUAGCUAACUGGAGUGUUUCCC..UCCCCAAGGGGGUGUC.AGUCUUUCUCGACUG.AC....UCUGUU---GCCUUUAUGAUGUCCAAAAU.GGAAGGAUCUG.UUUGAGAACUUCUCAGGAGGGGGACCUGGGCC...AAGGGC........UUG......ACAAACAUCUCACUGGCAAUUCC.AAGGCCCUGGGUGGGCUUCUGG.............AAUGAGCAUGUUACUAAACCA.............................CCAAAGGCA.UGACC...............aACCUCUUUUGAGGUC.UCCCUGUCCUUUUCU......................................AG-....GGAAUGGGGAUCAUAGA...AGCAACCUCCUAGGGUUGUUGUGAGAAUUAAAUGAGAUCAA..GCAGCCUCAGGCAGGGUUG--GU-------..------CAGGA.AAUGUUUGUUGAAAGAU...U--GGCAG.GUCA..................................................................................................................................................GUGGUCCCCACCAUUCCC.ACCU..CCUCUCACUUGUCU.UAUUUAUUUUCCAGCA..........G.UAUU.C.CAG
ChineseHamster          ..CAAGGAGCAU.GGAUUCCUGGAAGCCACCAG.CAUACAGAGC.AGCCCCU-.-UGUCGA.CCCCCA......................................................................GCAACAG..GACaucgaggGACAAGGGG.C.......AAAGAGGAUC.AGCAGUGUCCUG....................CUAG.....................C-.CUCCCUCUG.GGUUCAAACCUU.GAACCAAGGCCCUAGUGAGGGGGCAUUGGUCAU-GAC...................................................................................................................................................CUUCCACCUUUACUCU.GCUUGUGCCUUGAGUC--UGAC-CCUUCCCUGUAUGUCUUUGCUUGUGUU.CAUCU....GCCAGUGAACUGGUGUGCUUCCC..UCCUCAAAGGGG-GUC.GUCCCUUGU-GACUG.AC....CACGUC---GUCCUAACAAUGUCCUGAGC.AGAAGGAUCCC.UUUGGGAGCCUCUCAGGAGGGGGACUUGGGCC...AGGGGC........--C......ACCAGCAUCGUUCUGGUAACUGGgUGGGGGCAGGGU--GCUUCUGG.............AAUGAGCAUGUGGCUGA----cccccaaaggcaugccauguccccccccaC---CCCUUcCACCC................ACCUUCUUGGAGAUG.UCCCUUCCUCUU---......................................GGGuuaaUGGACGGGGACAUUAGG...AGCAACCUCCUAGGGUUGUUGUGAGAAUUAAAUGAGC----..UAGGC--UGGGCAGACCCC-----------..---CCUCAGGA.CAUGUUUGUUGAAAGGU...UUGCAGGU.GGAU..................................................................................................................................................CUGUUCCCUCCCACUCAC.UGUC..UGUCUC----------AUCUGUUCuCCUGCGGACCCCUGCAgccccuGUGCAC
Gibbon                  ..CUAGGAGCAC.GGAUUCCUGGAUCCCACCAA.CAUACAAAGC.AGCCAUU-.-CACUGA.CCCCCA......................................................................GGACCAG..GAU.......GGCAAAGGA.U.......GAAGCGGACC.GGAACUGACCAG....................CCGG.....................CU.GUCCCUCUU.ACCUAAAGACUU.AAACCAAUGCCCUAGUGAGGGGGCAUUGGGCAUUAAG...................................................................................................................................................CCCUGACCUUUGCUAU.GCUCAUGCUUUGACUCUAUGAGUACUUUCCUAUAAGUCUUUGCUUGUGUU.CACCU....GCUAGCAAACUGGAGUGUUUCCC..UCCCCAAGGGGGUGUC.AGUCUUUGUCGACUG.AC....UCUGUCAUCACCCUUACGAUGUCCUGAAU.GGAAGGAUCCC.UUUGGGAAAUUCUCAGGAGGGGGACCUGGGCC...AAGGGC........UUG......ACCAGCAUCCUGCUGGCAACUCC.AAGGCCCUGGGUGGGCUUCUGG.............AAUGAGCAUGCUACUGAAUCA.............................CCAAAGGCA.UGCCC...............cACCUCUCUGGAGAUC.UUCCUAUCCUUUUCU......................................-GG....GGAAUGGGGUCGAUGGG...AGCAACCUCCUAGGGUUGUUGUGAGAAUUAAAUGAGAUAAA.aGAGGCCUCAGGCAGGAUCUGGCAUAGAGGA..GGUGAUCAGCA.AAUGUUUGUUGAAAAGG...UUCGACAG.GUCA..................................................................................................................................................GUCCCUUCCCACCCCUCU.UGCU..UGUCUUACUCAUCU.UAUUUAUUCUCCAGCA..........G.CACU.C.CAG
GoldenMonkey            ..CUAGGAGCAC.GGAUUCCUGCAUCCCACCAG.CAUACAAAGC.AGCCACCG.--ACUGA.CCCCCA......................................................................GGACCAG..GAU.......GGCAAAGGA.U.......GAAGAGGACC.GGAACUGACCAG....................CCAG.....................CU.GUCCCUCUU.GCCUAAAGACUU.AAACCAAUGCCCUAGUGAGGGGGCAUUGGGCAUUAAG...................................................................................................................................................CCUUGACCUUUGCUAU.GCUCAUGCUGUGACUC--UGAGUACUUUCCUAUAAGUCUUUGCUUGUGUU.UACCU....GCUAGCAAACUGGAGUGUUUCCC..UCCCCAAGGGGGUGUC.AGUCUUUGUUGACUG.AC....UCUGUCAUCACCCUUACGAUGUCUUGAAU.GGAAGGAUCCC.UUUGGGAACUUCUCAGGAGGGGGACCUGGGCC...AAGGGC........UUG......ACCAGCAUCCUGCUGGCAACUCC.AAGGCCCUGGGUGGGCUUCCGG.............AAUGAGCAUGUUACUGAAUCA.............................CCAAAAGCA.UGCCC...............cACCUGUCUGGAGAUC.UUUCUGUCCUUUUCU......................................GG-....GGAAUGGGGUCGAUGGG...AGCAACCUCCUAGGGUUGUUGUGAGAAUUAAAUGAGCUAAA.aGAGACCUCAGGCAGGAUCUGGCAUAGAGGA..GGUGAUCAGCA.AAUGUUUGUUGAAAAGG...UUUGGCAG.GUCA..................................................................................................................................................GUCCCUUCCCACCCCUCU.UGCU..UGUCUUACUCAUCU.UAUUUAUUCUCCAACA..........G.CACU.C.CAG
Gorilla                 ..CUAGGAGCAC.GGAUUCCUGGAUCCCACCAA.CAUACAAAGC.AGCCACU-.-CACUGA.CCCCCA......................................................................GGACCAG..GAU.......GGCAAAGGA.U.......GAAGAGGACC.GGAACUGACCAG....................CCAG.....................CU.GUCCCUCUU.ACCUAAAGACUU.AAACCAAUGCCCUAGUGAGGGGGCAUUGGGCAUUAAG...................................................................................................................................................CCCUGACCUUUGCUAU.GCUUAUACAUUGACUCUAUGAGUACUUUCCUAUAAGUCUUUGCUUGUGUU.CACCU....GCUAGCAAACUGGAGUGUUUCCC..UCCCCAAGGGGGUGUC.AGUCUUUGUCGACUG.AC....UCUAUCAUCACCCUUAUGAUGUCCUGAAU.GGAAGGAUCCC.UUUGGGAAAUUCUCAGGAGGGGGACCUGGGCC...AAGGGC........UUG......GCCAGCAUCCUGCUGGCAACUCC.AAGGCCCUGGGUGGGCUUCUGG.............AAUGAGCAUGCUACUGAAUCA.............................CCAAAGGCA.UGCCC...............cACCUCUCUGAAGAUC.UUCCUAUCCUUUUCU......................................-GG....GGAAUGGGGUUGAUGAG...AGCAACCUCCUAGGGUUGUUGUGAGAAUUAAAUGAGAUAAA.aGAGGCCUCAGGCAGGAUCUGGCAUAGAGGA..GGUGAUCAGCA.AAUGUUUGUUGAAAAGG...UUUGACAG.GUCA..................................................................................................................................................GUCCUUUCCCACCCCUCU.UGCU..UGUCUUACUUGUCU.UAUUUAUUCUCCAACA..........G.CACU.C.CAG
GreenMonkey             ..CUAGGAGCAC.GGAUUCCUGGAUCCCACCAG.CAUACAAAGC.AGCCACUG.A--CUGA.CGCCCA......................................................................GGACCAG..GAU.......GGCAAAGGA.U.......GAAGAGGACC.GGAACUGACCAG....................CCAG.....................CU.GUCCCUCUU.GCCUAAAGACUU.AAACCAAUGCCCUAGUGAGGGGGCAUUGGGCAUUAAG...................................................................................................................................................CCUUGACCUUUGCUAU.GCUCGUGCUGUGACUCUAUGAGUACUUUCCUAUAAGUCU----UUGUGUU.CACCU....GCUAGCAAACUGGAGUGUUUCCC..UCCCCAAGGGGGUGUC.AGUCUUUGUUGACUG.AC....UCUGUCAUCACCCUUACAAUGUCUUGAAU.GGAAGGAUCCC.UUUGGGAACUUCUCAGGAGGGGGACCUGGGCC...AAGGGC........UUG......ACCAGCAUCCUGCUGGCAACUCC.AAGGCCCUGGGUGGGCUUCUGG.............AAUGAGCAUGCUACUGAAUCA.............................CCAAAGGCA.UGUCC...............cACCUCUCUGGAGAUC.UUUCUGUCCUUUUCU......................................GG-....GGAAUGGGGUCGAUGGG...AGCAACCUCCUAGGGUUGUUGUGAGAAUUAAAUGAGAUAAA.aGAGGCCUCAGGCAGGAUCUGGCAUAGAGGA..GGUGAUCAGCA.AAUGUUUGUUGAAAAGG...UUUGGCAG.GUCA..................................................................................................................................................GUCCCUUCCCACCCCUCU.UGUU..UGUCUUACUCGUCU.UAUUUAUUCUCCAACA..........G.CACU.C.CAG
Hedgehog                ..----------.---------GAGAGCGCCUG.GAUCCCCGGU.GACAUUC-.---GAGA.CCCUC-caggaccg...................................gacccacccg...............acCCCCCAG..ACCc.....aCAUGAUGGA.A.......G-GCGGAGGC.AGCCCCAGUCGAag...............gacACAC.....................CC.ACCUCUGUU.GACCAAGGACAU.UAGCCAAUGCCCUAGUGAGGGGGCAUCGGCCAUGCCCcc...............................................................................................................................................ccCCCCCCCCCUUGCUGU.GCUUAUGCCUUGCCGCUCUGAUUCCUUUUCUGGAAGUC--UGCUUGUCCCaCCUUU....GCCAGCGAACUGGAGUGUUCCCU..CCCCC-AGCAA-UGGC.AGUCUUCCCCGACUG.CC....CCU-UAAUACCCAU---UCUGUUCUGAACcAGAAGGAUCCC.U-UGGGAGUC-CUCAGGAGGGGGGCCUGGGCU...AAGGGCcggggggcUCC......ACCAGCAACUCACUGGCGGUUCU.GAGGCGCAGGGCGGGUUUCUGG.............AAUGAGCAUGAGCCCUGAUG-ccaccgug.............uugaacugCCAAGGGCA.UGCAA...............cCCCUCUUUUGUACUC.UUUCUGUC--UUUUC......................................UGG....GGUCUGGGGGGAAUCAGaugUGCC-CCUCCUAGGGGUGUUAUGAGGAUCAAAUGACAGUAG.gUUGCCAACGGCUGGGGCCGGGGCGUGGGAG..GGCGAUUCCCAgAAUGUUUGUUGAAA-AG...UCUGCCAG.GCCA..................................................................................................................................................ACCCCCUGCCACCUGCCU.CACC..UGUCUCACUCAUGU.CCCCCCACCCCCUGCA..........G.CACA.C.CAG
MalayanLemur            ..CUAGGAGUGC.AGAUUCCUGGACCCCACCAG.CAGACAAAGC.AGCCACC-.-CGCAGA.CC-CCA......................................................................GGACCAA..GAC.......GACAA-GGA.U.......GAAGAGGAUC.AGAACUGACCCA....................UCAG.....................CU.GUUCAUCUU.GGCUAAACACUU.AAACCAAUGCCCUAGUGAGGGGGCAUUGGUCGUUAAC...................................................................................................................................................CCCUGACCUUUGCUAU.GCUUAUGCCUUGACUCUGUGAAUACUCUCCUAUACUUCUCGGCUUGUGUU.CACCU....GCUAGCGAACUGGAGUGUUUCCC..UCCCC-AGGGGGUGUC.AGUCUUUCUUGACUGgACugauUCUGUUGCUGCCCUUAUGAUGCCCUGAAU.GGAAGGUUCCU.UUUGGGAAAUUCUCAGGAGGGGGACCUGGGCC...AAGGGC........UCA......ACCAGCUUCUCACUGGCACUUCG.AAGGCCCUGGGUGGGCUUCUGG.............AAUGAGCAUGUUUCUGAAUCU.............................CUAAAAGCA.UGCCC...............cACCUCUUUUC---CU.UUUC-----------......................................GGG....GGAAUGGGGACAAUAGG...AGCAGCCUCCUAGGGUUGUUGUGAGAAUUAAAUGAGCUAAA..GCAGCCUCCGGCAGGGCCGGGCAUAGACAA..GGCGGUCAGCA.AAUGUUUGUUGAAAAGG...UUCGGCAG.GUCC..................................................................................................................................................GUCCAUUCCCACCCCUCU.UGCU..UGUCUUACUCAUCU.UAUUUAUUCUCCAGCA..........G.CACU.G.AAG
Manatee                 ..CUAGGAGCAC.AGAUCCCAGGAUCCCACCAA.CACACAGAGA.GGCCACGG.GCG--GA.CCCCCG......................................................................GGACCAG..GAC.......AGCGAAGGA.U.......GAUGAGGACC.AGAACUCACCCA....................CCUG.....................CU.GUCCCUCUU.GGCUAAAGGCUU.AAACCAAUGCCCUAGUGAGGGGGCAUUGGUCGCUAAU...................................................................................................................................................CCCUGACCUUUGCUGU.GCCU---------UGAUGCUUGGAUGUUUUCCUAUGUCUUUGCUUGCUUU.AAUGU....GCCAGCGAACUGGAGUGUU-CCC..UGCCCAAGGGGGUGUC.AGUCUUUGCCACCUG.AC....CCUAUUGUUGCCCUGACGGUGUCCUGGAU.GGAAGGACCCC.UUUGGGAACUUCUCAGGAGGGGGACCUGGGCC...AAUAGC........UUG......ACCAGCAUCUUGCUGGCGAUUCC.AGGGCCCC-GGUGGGCUUCUGG.............AAUGAGCAUGAGUCCUGACGC.............................CAUGGUGCU.GAACCuccaagggcgagcccuACCUCUUCCGAGUCC.U-CCUCUCCUUAU-C......................................UGG....GGGUUGGGGGUGAUAGG...AGCGACCUCCCGGGGUUGUUGUGAGAAUUAAAUGACACAAA..ACAGCCUCAGGCAGGGCAG-GCAGAGAAGA..GGCCAGCAGCA.AAUGCUUGUUAAAAAGG...UUUGGCAG.GUCA..................................................................................................................................................GCCUUUCCUG-CC-----.CGC-..----UCACUUGUCU.UAUUUAUUCUCCAGCA..........G.CAUU.C.CAG
Marmoset                ..CUAGGAGCAC.AGAUUCCUGGAUCCCACCAG.CAUACAAGGC.AGCCACUG.A--CAGA.CCCCCA......................................................................GGACCAG..GAU.......GGCAAAGGA.U.......GAAGAGGACC.AGAACUGACCAG....................CCUG.....................CU.GUCCCUCUU.GCCCAAAGACUU.AAACCGAUGCCCUAGUGAGGGGGCAUUGGGUGUUAAG...................................................................................................................................................CCCUGACCUUUGCUGU.GUUCAUGCUUUGACUCUAUGAGUACUUUCCUAUACAUCUUUGCUUGUGUU.CACCU....GCUAGCAAACUGGAGUGCUUCCC..UCCCCAAGGGGGUGUC.AGUCUUUCUCGACUG.UC....UCUGUCAUCACCCUUACGAUGUCCUAAAU.GGAAGGAUCCC.UUUGGGAAUUUCUCAGGAGGGGGACCUGGGCC...GAGGGC........UUG......ACCAGCAUCUUGCUGGCAACUCC.AAGGCCCUGGGUGGGCUUCUGG.............AAUGAGCAUGCUACUGAAUCA.............................CCAAAGGCA.UGCCC...............uGCCUCUCUGGAGAUC.UUUCUGUCCUUUUCU......................................GG-....GGAAUGGGGUCGAUGGG...AGCAACCUCCUAGGGUUGUUGUGAGAAUUAAAUGAGGUUAA.aGAAGCCUCAGGCAGGAUCUGGCAUAGAGGA..GGUGAGCAGCA.AAUGUUUGUUGAAAAGG...UUUGUCAG.GUCA..................................................................................................................................................GUCCCUUCCCACCCCUUU.UGCU..UGUCUUACUCAUCC.UGUUUAUUGUCCAGCA..........G.CACU.C.CAG
MinkeWhale              ..CUAGGAGCAU.GGAUUCCUGGAUGCCACCAG.CAUACAAAGC.AGCCACUG.GCAGUGA.CCCCCA......................................................................GGACCAG..GAC.......GACGAAGAA.U.......GAAGAGGACC.AGAACUGACCAG....................----.....................CU.GUCCCUCUU.GGCUAACGGCUU.AAACCAAUGCCCUAGUGAGGGGGCAUUGGUCAUUAAC...................................................................................................................................................GCCGGACCUUUGCUAU.GCUUCUGCCUUGAUGCUAUGACUGCUUUUCUAUGUGUCUCUGCUUGUGUU.AACAU....GUCAGCGACCUGGAGGGUUUCCA..ACCUCAGGGAGGUGUC.AGUCUUUCUCAGUCC.AC....CCCGUUGUUACCCCCGUGAUGUUCUGAAU.GGAAGGGUCCC.UUUGGGAACUUCUCAGGAGGGGGACCUGGGCC...AAGGGC........UUA......ACCAGCAUCUCACUGGCAAUUCC.AAGGCCCGGGGUGGGCUUCUGG.............AAUGAGCAUGUGCCCC-----acgccaugc..........uacugaacugCCAAGGGCA.UCCCC................ACCACCUUUGAGAUC.ACCCUGUC--CUUUC......................................UGG....GGAACGGGGUUGAGAAG...AGCAACCUCCCAGGG-UGUUGUGAGUAUUGAAUGAGUCCAA..GCAGCCUCGGGUAGGGCCAGGCAUAGAGGA..GGCAGUCAACA.AAUGUUUGUUGAAACAG...UUUGGUUG.GCCA..................................................................................................................................................GUCCAUCCCUACCCCUCU.CACC..UGUCUUACACCUCU.UAUUUAUUCUCUCACA..........G.CGCU.C.CGG
MouseLemur              ..CUAGGAGCAC.AGAUUCCUGGAUUCCAUCAG.CAUACAAAGC.AGCCACCA.GC--AGA.CCCCCA......................................................................GGACCAG..GAC.......AGCGGAGGA.U.......GAAGAGGACC.AGAACUGACCAG....................CCUG.....................CU.GUCCCUCUU.GGCUAAAGACUU.AAACCAAUGCCCUAGUGAGGGGGCAUUGGUCGUUAAC...................................................................................................................................................CCCUGACCUUUGCUAU.GCUUAUGCCUUGA----CUCUCUACUUUCCUGUACCUGUCUGCUUUUGUU.AACCU....GCUAGCCAACUGGAGUGUUUCCC..UCCCCAAGGGGGUGUC.AGUCUUUCUCGACUG.GC....UCU--UGUUGCCCUCACAACGUCCUGAAU.UGAAGGAUCCU.UUUGGAAUUUUCUCAGGAGGGGGACCUGGGCC...AAGGGC........UUG......ACCCGCUUCUCCCUGGCAGUUCC.AAGCCCCUGGGUGGGUGUCUGC.............AGUCAGCAUGUUACUAAACCA.............................CCAAAGGCA.UGCUC...............cACCCCUUCUGAGAUC.UCCCUGUCCUUUUCU......................................-GG....GGAAUGGGGGCCACAGG...AGCAACCUCCUAGGGUUGUUGUGAGAAUUAAAUGAGAUCGA..ACAGCCUCAGGCAGGGCCUGG---------..-----UCAGGA.AAUGUUUGUUGAAAGGU...U--GGCAG.GUCA..................................................................................................................................................GUGAUUCCCACCGCUCCCaCCCC..UCUCUCACGCGUCU.UAUUUAUUUUCCAACAg.......caG.CACU.C.---
NakedMoleRat            ..CCAAGAGCAU.GGUUUCCUGGACCCCUUCAC.CCCACCCAGC.AGCCACCA.GC--AGA.CCCCCA......................................................................GGACCAGccG--cu..gcaAGGACAGGA.C.......GAAGACGCCC.GGAACUGGCCAG....................-CAG.....................CU.GUCCCUCGG.GGCUGAAGACUU.AAACCAAUGCCCUAGUGAGGGGGCACUGGGCCUUUCC...................................................................................................................................................CUCUGACCUUCACCCU.GCCUGUGGCUUGACUC---UUG---UCUCUUGUGUGUCAUUGCU-GUGUC.CACCU....GCAAGGCAACUG--GUGCUUCCU..UCCC--CCGGGGUGUC.AGUCUUCCUCAACUG.AC....UGCGUCGUCAC----ACACCUUCCCGAGU.GGAGUGGUCCC.UUUGGGAAUUUCUCAGGAGGGGGACCUGGGCC...AAGAGC........AA-......-------------------CUCC.AGGGCCCUGGGCAGGCUUCUGG.............AAUGAGCAUGUGACUGACUG-.............................CCAAUGGCA.GGCCC................ACCUCUCCCAGGACC.UCCCUGUC--CUUUC......................................UGG....GGAGCAGGGAUGCUGAG...--CAACCUCCUA-GGUGGUUGUGAGAAUUAAAUGAGCUAAA..GUAGCCCAGGUCUAGGCGG-GCAUAGAGGA..GGCGGUCAGCA.AAUGCUUGUUGA-ACAG...UCUGCCAG.CUGU..................................................................................................................................................GUUCUGUCCCACCCAGCU.UG--..-GUCUUAUUUGUCU.UAUUUAUUCUCCCACA..........GaCUCC.GaC--
Orangutan               ..CUAGGAGCAC.GGAUUCCUGGAUCCCACCAA.CAUACAAAGC.AGCCACU-.-CACAGA.CCCCCA......................................................................GGACCAG..GAU.......GGCAAAGGA.U.......GAAGAGGACC.GGAACUGACCUG....................CCAG.....................CU.GUCCCUCUU.ACCUAAAGACUU.AAACCAAUGCCCUAGUGAGGGGGCAUUGGACAUUAAG...................................................................................................................................................CCCUGACUUUUGCUAU.GCUCAUGCUUUGACUCUAUGAGUACUUUCCUAUAAGUCUUCGCUUGUGUU.CACCU....GCUAGCAAACUGGAGUGUUUCCC..UCCCCAAGGGGGUGUC.AGUCUUUGUCGACUG.AC....UCUGUCAUCACCCUUAUGAUGUCCUGAAU.GGAAGGAUCCC.UUUGGGAAAUUCUCAGGAGGGGGACCUGGGCC...AAGGGC........UUG......ACCAGCAUCCUGCUGGCAACUCC.AAGGCCCUGGGUGGGCUUCUGG.............AAUGAGCAUGCUACUGAAUCA.............................CCAAAGGCA.UGCCC...............cACCUCUCUGGAGAUC.UUCCUAUCCUUUUCU......................................-GG....GGAAUGGGGUCAAUGGG...CGCAACCUCCUAGGGUUGUUGUGAGAAUUAAAUGAGAUAAA.aGAGGCCUCAGGCAGGAUCUGGCAUAGAGGA..GGUGAUCAGCA.AAUGUUUGUUGAAAAGG...UUUGACAG.GUCA..................................................................................................................................................GUCCCUUCCCACCCCUCU.UGCU..UGUCUUACUCGUCU.UAUUUAUUCUCCAACA..........G.CACU.C.CAG
ProboscisMonkey         ..CUAGGAGCAC.GGAUUCCUGGAUCCCACCAG.CAUACAAAGC.AGCCACUG.--ACUGA.CCCCCA......................................................................GGACCAG..GAU.......GGCAAAGGA.U.......GAAGAGGACC.GGAACUGACCAG....................CCAG.....................CU.GUCCCUCUU.GCCUAAAGACUU.AAACCAAUGCCCUAGUGAGGGGGCAUUGGGCAUUAAG...................................................................................................................................................CCUUGACCUUUGCUAU.GCUCAUGCUGUGACUC--UGAGUACUUUCCUAUAAGUCUUUGCUUGUGUU.UACCU....GCUAGCAAACUGGAGUGUU-CCC..UCCCCAAGGGGGUGUCuAGUCUUUGUUGACUG.AC....UCUGUCAUCACCCUUACGAUGUCUUGAAU.GGAAGGAUCCC.UUUGGGAACUUCUCAGGAGGGGGACCUGGGCC...AAGGGC........UUG......ACCAGCAUCCUGCUGGCAACUCC.AAGGCCCUGGGUGGGCUUCCGG.............AAUGAGCAUGUUACUGAAUCA.............................CCAAAAGCA.UGCCC...............cACCUGUCUGGAGAUC.UUUCUGUCCUUUUCU......................................GGG....GGAAUGGGGUCGAUGGG...AGCAACCUCCUAGGGUUGUUGUGAGAAUUAAAUGAGCUAAA.aGAGGCCUCAGGCAGGAUCUGGCAUAGAGGA..GGUGAUCAGCA.AAUGUUUGUUGAAAAGG...UUUGGCAG.GUCA..................................................................................................................................................GUCCCUUCCCACCCCUCU.UGCU..UGUCUUACUCAUCU.UAUUUAUUCUCCAACA..........G.CACU.C.CAG
Rat                     ..CAAGGAGCAU.GGAUUCCAGGAACCCACUAG.CAUACAGAAC.AACUUCU-.-UGUGGA.CCCCCC...................................................u.................gGGAUCAG..GAC.......AUCGAGGGA.CaagcaacAAAGAGGAUC.AUCAGUGUCCAG....................CUAG.....................U-.CUCUCUCUGgGGUUCAAACCUU.GAAUCAAUGCCCUAGUGAGGGGGCACUGGCCAUGACC...................................................................................................................................................CCUCAACCUUUGCUCU.GCUUGUAUCUUGAGUC--UGAGUCCUUCCCUGUACAUCUGUGCUCGUGUU.CAUCA....GCUAGUGAACUGAAGUGCUUCCC..UCCCCGAGGGGG-GUC.GUCCCUUGU-GACUG.AC....CAUGUU---GUCCUAACAAUGUCCUGAGC.AGAAGGGUCCCcAAUGGGAACCUCUCAGGAGGGGGGUUUGGGGCggcGGGGGG........GGG......ACCAGCAUCUUGCUGGCAACUGU.GGG--U-GGGGUGGGGUG----cuucc..uucuggAAUGAGCAUGUGGCUGA----cccccaaag...........gcaugccccCUCCCCCCC.CACCC................ACCUUCUUGGAGAUG.UCCCUUCCUUU---U......................................GGG....GUAGUGGGGACAUUAGG...AGCAACCUCCUAGGGUUGUUGUGAGAAUUAAAUGAACUGUA..GCAGCCUGAGGCAGGGCUGGGCAGAA----..--ACCUCAGCA.CAUGUUUGUUGAAAGGU...UUGCAGGU.GGAU..................................................................................................................................................CAAGUCACC----CAACU.CAC-..AGUCUCAUGUGUCU.CGUCUAUUCUCCUGCA..........G.-ACU.C.CUG
SquirrelMonkey          ..CUAAGAGCAC.AGAUUCCUGGAUCCCACCAG.CAUACGCAGC.AGCCACUG.A--CAGA.CCCCCA......................................................................GGACCAG..GAU.......GGCAAAGGA.U.......GAAGAGGACC.AGAACUGACCAG....................CCUG.....................CU.GUCCCUCUU.GCCUAAAGACUU.AAACCAAUGCCCUAGUGAGGGGGCGUUGGGUGUGAAG...................................................................................................................................................CCCUGACCUUUGCUGU.GUUCAUGCUUUGUCUC--UGAGUACUUUCCUAUACAUCUUUGCUUGUGUU.CACCU....GCUAGCAAACUGGAGUGUUUCCC..UCCCCAAGGGGGUGUC.AGUCUUUCUCGACUG.--....UCUGUCAUCACCCUUAUGAUGUCCUAAAU.GGAAGGAUCCC.UUUGGGAACUUCUCAGGAGGGGGACCUGGGCC...GAGGGC........UUG......ACCAGCGUCCUGCUGGCAACUCC.CAGGCCCUGGGUGGGCUUCUGG.............AAUGAGCAUGCUACUGAAUCC.............................CCUAAGGCA.UGCCC...............cACCUCUCUGGGGAUC.UUUCUGUCCUUUUCU......................................GG-....GGAAUGGGGUCGAUGGG...AGCAACCUCCUAGGGUUGUUGUGAGAAUUAAAUGAGAUUAA.aGAGGCCUCAGGCAGAAUCCGGCAUAGAGGA..GGUGAUCAGCA.AAUGUUUGUUGAGAAGG...UUUGUCAG.CUCA..................................................................................................................................................GUCCCUUCCCACCCCGUU.UGCU..UGUCUUGUUCAUCC.UGUUAAUUCUCCCACA..........G.CCCU.C.CAG
Tenrec                  ..CUAGGAGCGC.AGACCCCAGGAGACCACCAA.CCCUGAGAGC.AGUUGCCA.G--AGGA.CCUC--accccgcaccc............................cacccaggacca..................aGUC---G..GGC.......GGCACAGGA.G.......GAUGAGGACC.CAG-------AG....................CCUG.....................UU.---CCUCUU.GGCGACAGACUU.AAACCAAUGCCCUAGUGAGGGGGCAUUGGUCCUUAAC...................................................................................................................................................CCCUGACCUCUGCUGU.GUCU---------CAAUGCUUGGAUGUUUCCACGUGUCUUUGCUUGCUUU.AACAU....GCCAGCAAACUGG--AGUUUCCC..UGCCCAAGGUGGUAUC.GGUCUCUGUCACCCG.GU....UCUG-----------AUGAUGUCCUCAUU.GGAAGGAUCCC.UCUGGGAAUUUCUCAGGAGGGGGACCUGGGCC...CAGAGC........AUG......GCCAGCCUUUUGCUGGCGAC--C.CAGGCCCACUGUGGGUGUCUGG.............UAGGAGCAUGUAUCUUAACGC.............................CGUGCUACU.GA---................ACCUC---UGAGGUUgAGCCCACCUC-----uuuccuguccauagugagggggggguggggggugggacGGA....GGAU----------AGG...AGCGACCCCCCGGGGUGGUUGUGAGCUUGAAAUGACAGAGCagCCUCAGGCAGCGUGGCCACACCA-CGCCGA..GGCCAGCCACA.AAUGUGUGUCCCAAA-G...GGUGGAAG.GUCA..................................................................................................................................................AUCCGUUCUUGCUCG---.----..---CUCACUUUUCU.CGUUCAUUCUCCAGCA..........G.CAUUgC.CG-
Shrew                   ..--------AU.UAAUUACAG-AGACCUUGAG.CAGCCC----.--------.-------.------cagcuccuggaacccaccacccugcacagagguggucugcagaccccccag...................----CAG..GAC.......ACAGAAGGA.U.......GAAGAGGAUC.G------A----....................----gggaccccucccucucugcca--.-UCCCUCUC.GGCUCAAGGCUU.AUGCCAAGGCCCUAGUGAGGGGGCAUUGGCCGUU-AG...................................................................................................................................................CGCUCACCUUUGCUAU.GCGUUUGCCUUGAUGCUCUGAGCUCCUUCCUGUAAGUCUCUGCUUGCCUU.AACAU....GCCCGAGCACUGGAGUGUCCCCCccCCCCCAUGGGCGG--C.AGUCUUCCUCAGUUC.UG....CCGGCCCUCACCCC-ACCAGGUCCUGAAC.UGGAAGGACCC.UUUG-GAAAGUCUCAGGAGGGGGACCUGGGCU...GAGGGC........CAGggguucACCAGCUAUGCGUUGGCGGUUCA.G--ACUCAGGGUGCGAGAGUGG.............GACGGGCGUGAGCCCGGCGGC.............................CAGG-----.CAUGU................GCCCCUCCUAGGGUC.UCCCUGUC--CUUCC......................................CGG....GUACGGGGGGUGAGACA...AGCACC-CUCAAGGGACAACGUGAGUAUUGAAUGAGACCAG..GCGGCCUGGGGCUGG--CGGCCAUGGCGGA..GGACU-CCCGG.AAUGUUUGGUGAAA---...--------.----gaccccugcccccgcccccacuccccugcuccccgcagcagacggcccugcacagguagagacccuggggccgaggucaaguccaugcucaagugagggagcccugacagcagguauaugggggaggaccccggcgccccca....------CCCAGCCCCGCC.UGGG..GGUCCCACACACU-.----------------..........-.----.-.---
#=GC SS_cons            ..::::[[[[,,.,,,,<<<<<<-<<<______.__________.________._______.______~~~~~~~~~~~~~~~~~~~~~~~~~~~~~~~~~~~~~~~~~~~~~~~~~~~...................>>>>>>>..>>,.......((((((((,.,.......,<<<<<<---.------<<<-<<....................____~~~~~~~~~~~~~~~~~~~~~>>.>>>>>>>>>.,,,,,,,,,<<<.<<-<<<<<<<<<________>>>>>>>>>--->>>>>...................................................................................................................................................,,,,,,)))))))),,.]]]],,,,,,,,,<<<___>>>,<<<<______>>>>,,,,<<<-<<___._____....>>->>>---{{{{{{{{{,,,,,..,,{{{-{{{{{{{<<<.<<<<______>>>>>.>>....,[[-[[[[[[[[[[,,,,,,,<<<<____.___>>>>,<<<.___>>>,,,,(((--(((((((,,,,,<<<<<...--<<<-........--<......-<<<<<_____>>>>>>--->>>.-->>>>>,<<<<<-<<<<-<<<............._____________________~~~~~~~~~~~~~~~~~~~~~~~~~~~~~>>>->>>>-.>>>>>................,)))))))--))),,.<<<<--<<<______~~~~~~~~~~~~~~~~~~~~~~~~~~~~~~~~~~~~~~>>>....>>>>,]]]]]-]]]]]-...]],,}}}}}}}-}}},,[[[[-[[[[,,,,,,,<<<_____.._____>>>(((((((----((((-(((((-..((((,,<<<<<.______>>>>>,,,<<<...---<<<__.____~~~~~~~~~~~~~~~~~~~~~~~~~~~~~~~~~~~~~~~~~~~~~~~~~~~~~~~~~~~~~~~~~~~~~~~~~~~~~~~~~~~~~~~~~~~~~~~~~~~~~~~~~~~~~~~~~~~~~~~~~~~~~~~~~~~~~~~~~~~~~~....>>>>>>,,,))))))))).))))..-------))))))).,,,,,,,]]]]]]]],..........}.}}}}.}.}}}
#=GC RF                 ..CUAGgaGCaC.cGAUuCcugGAucCCACCAG.CAUACaaAGC.AGCCaCuG.GcagaGA.CCCCCa~~~~~~~~~~~~~~~~~~~~~~~~~~~~~~~~~~~~~~~~~~~~~~~~~~~...................GgaCcag..Gau.......ggCaaaGGA.u.......GAaGaGGACC.AGaAcUgacCaG....................CCAG~~~~~~~~~~~~~~~~~~~~~Cu.gucCCuCuU.GGCUAAAggcuu.aaACCaaUGCCCUAGUGAGGGGGCAuuGGuCguuaag...................................................................................................................................................CCCUGACCuuuGcuaU.GCuuaUGCuUugucucUaUgagUacuuUCCuaUaaguCUuUgCuUgugUU.aAugU....gcCaGcgAcCuGGaGuGcUUCCc..UCCCCAgGgaGguGUC.agucUUUcUcgacuG.AC....cCuguuauugCCccUAuGAuGuCCUGAAu.GGAAGGaUCCC.UUUGGGAACUucuCAggaggggGACCUGGGCC...AagGgC........Uug......ACCAGcAUCUcgCUGGcAAUuCc.AAGGCCCagGgugGGccuCcgG.............AAUGAGCAUGaGcCCugacgu~~~~~~~~~~~~~~~~~~~~~~~~~~~~~CcggaggCu.cacCc................AccucuucugagaUc.uccCuguccuuUUuu~~~~~~~~~~~~~~~~~~~~~~~~~~~~~~~~~~~~~~ggg....GggaUggGGcuaauaaG...aGCAacCucCcAGGGUUGuuGUGaGaAUUaAAUgagauaAA..gaagCcucgGgcaggGcuggGcgUagaggA..gguggUcaGCA.AAUGUUUGUugAAAagg...UUUggcAG.GUcA~~~~~~~~~~~~~~~~~~~~~~~~~~~~~~~~~~~~~~~~~~~~~~~~~~~~~~~~~~~~~~~~~~~~~~~~~~~~~~~~~~~~~~~~~~~~~~~~~~~~~~~~~~~~~~~~~~~~~~~~~~~~~~~~~~~~~~~~~~~~~~....gccccuUCCcaccccucu.cgCc..UguCUuAccuguCc.uaUUUAUuCuCCaaCA..........g.CaCu.C.CaG
//
