# Supplementary material for: Thirteen dubious ways to detect conserved structural RNAs
Source: IUBMB Life. Author manuscript; Available in PMC 2024 Jul 10. (PMC11234323; doi:10.1002/iub.2694)
Supplement: supplementary_material [file NIHMS1907110-supplement-supplementary_material.gz › supplemental_material/Figure4/MEG3/R-scape/E3-Infernal_41sequences_1.surv]

17.963462	0.00531915
17.828373	0.0106383
17.693284	0.0159574
15.802035	0.0212766
15.396768	0.0265957
14.451143	0.0319149
13.910787	0.037234
13.505519	0.0425532
12.694984	0.0478723
12.289716	0.0531915
11.749360	0.0585106
11.344092	0.0638298
10.938824	0.0691489
10.803735	0.0744681
10.668646	0.0797872
10.398468	0.0851064
10.263379	0.0904255
10.128289	0.0957447
9.858111	0.101064
9.317754	0.106383
9.182665	0.111702
8.777397	0.117021
8.507219	0.12234
8.101951	0.12766
7.831773	0.132979
7.696684	0.138298
7.426506	0.143617
7.291416	0.148936
7.156327	0.159574
6.886149	0.164894
6.615970	0.170213
6.345792	0.175532
6.075614	0.180851
5.670346	0.191489
5.535257	0.207447
5.265078	0.218085
4.724722	0.234043
4.454543	0.244681
4.049276	0.25
3.914187	0.255319
3.508919	0.265957
3.373830	0.271277
3.238741	0.281915
3.103651	0.287234
2.968562	0.297872
2.833473	0.303191
2.563295	0.31383
2.428205	0.335106
2.022938	0.361702
1.617670	0.367021
1.482581	0.37234
1.347492	0.382979
1.212403	0.388298
1.077314	0.404255
0.942224	0.414894
0.807135	0.420213
0.672046	0.430851
0.536957	0.43617
0.401868	0.441489
0.266778	0.462766
0.131689	0.473404
-0.003400	0.526596
-0.138489	0.643617
-0.273578	0.664894
-0.408668	0.680851
-0.543757	0.696809
-0.678846	0.718085
-0.813935	0.760638
-0.949024	0.797872
-1.084113	0.803191
-1.219203	0.819149
-1.354292	0.829787
-1.489381	0.845745
-1.624470	0.856383
-1.759559	0.861702
-1.894649	0.867021
-2.029738	0.87234
-2.299916	0.87766
-2.435005	0.882979
-2.705184	0.893617
-3.110451	0.909574
-3.245540	0.914894
-3.380630	0.920213
-3.785897	0.925532
-3.920986	0.930851
-4.191165	0.941489
-4.596432	0.952128
-4.731522	0.957447
-5.001700	0.968085
-5.136789	0.973404
-5.406968	0.978723
-5.542057	0.989362
-6.757859	0.994681
-7.433305	1
&
41.063714	4.34796e-06
39.712822	8.69592e-06
39.577733	1.30439e-05
38.902287	1.73918e-05
37.146127	2.17398e-05
36.335592	2.60878e-05
35.389968	3.04357e-05
34.984700	3.47837e-05
34.849611	3.91316e-05
34.579433	4.34796e-05
33.498719	4.78275e-05
32.958362	5.21755e-05
32.553095	5.65235e-05
32.147827	6.08714e-05
31.877649	6.52194e-05
30.932025	6.95673e-05
30.661846	7.39153e-05
30.391668	7.82633e-05
30.121489	8.69592e-05
29.851311	9.13071e-05
29.716222	0.000100003
29.310954	0.000108699
29.040776	0.000113047
28.770598	0.000121743
28.635508	0.000126091
28.365330	0.000130439
28.095152	0.000139135
27.960062	0.000143483
27.824973	0.000152179
27.554795	0.000160874
27.419706	0.000165222
27.284616	0.000182614
27.149527	0.000186962
27.014438	0.00019131
26.879349	0.000195658
26.744260	0.000200006
26.609171	0.000208702
26.474081	0.00021305
26.203903	0.000217398
25.933725	0.000230442
25.798635	0.00023479
25.663546	0.000239138
25.528457	0.00025653
25.393368	0.000273921
25.258279	0.000282617
24.988100	0.000291313
24.853011	0.000304357
24.717922	0.000321749
24.582833	0.000330445
24.447743	0.000334793
24.312654	0.000339141
24.177565	0.000352185
24.042476	0.000356533
23.907387	0.000365229
23.772298	0.000373924
23.637208	0.000391316
23.502119	0.000408708
23.367030	0.0004261
23.231941	0.000452188
23.096852	0.000465232
22.826673	0.000504363
22.691584	0.000526103
22.556495	0.000560887
22.421406	0.000573931
22.286316	0.000600018
22.151227	0.000634802
22.016138	0.000669586
21.881049	0.000704369
21.745960	0.000726109
21.610870	0.000747849
21.475781	0.000769589
21.340692	0.000804372
21.205603	0.000839156
21.070514	0.000878288
20.935425	0.000921767
20.800335	0.000969595
20.665246	0.00102612
20.530157	0.00108699
20.395068	0.00113917
20.259979	0.00118699
20.124889	0.00122612
19.989800	0.00130439
19.854711	0.00136091
19.719622	0.00139569
19.584533	0.00147396
19.449443	0.00153918
19.314354	0.00163048
19.179265	0.0016957
19.044176	0.00176092
18.909087	0.00186962
18.773997	0.00193049
18.638908	0.00201745
18.503819	0.00208267
18.368730	0.00218268
18.233641	0.00226094
18.098552	0.00237833
17.963462	0.00246094
17.828373	0.00258269
17.693284	0.00269139
17.558195	0.00278269
17.423106	0.00289139
17.288016	0.00301748
17.152927	0.00313053
17.017838	0.00322619
16.882749	0.00331749
16.747660	0.00343924
16.612570	0.00353924
16.477481	0.00364794
16.342392	0.00376098
16.207303	0.00390012
16.072214	0.00406099
15.937124	0.00425665
15.802035	0.00444361
15.666946	0.00459579
15.531857	0.00475232
15.396768	0.00495232
15.261679	0.00515233
15.126589	0.0053219
14.991500	0.00560017
14.856411	0.00580452
14.721322	0.00605236
14.586233	0.00630454
14.451143	0.0066089
14.316054	0.00694804
14.180965	0.00724805
14.045876	0.00758719
13.910787	0.00788285
13.775697	0.00823503
13.640608	0.00859157
13.505519	0.00897853
13.370430	0.00933941
13.235341	0.00977856
13.100251	0.010196
12.965162	0.0106264
12.830073	0.011109
12.694984	0.0115569
12.559895	0.0120525
12.424806	0.0125569
12.289716	0.0130874
12.154627	0.0137135
12.019538	0.0143004
11.884449	0.0148135
11.749360	0.0154135
11.614270	0.0160744
11.479181	0.0168092
11.344092	0.0175266
11.209003	0.0182006
11.073914	0.018918
10.938824	0.0198223
10.803735	0.0207876
10.668646	0.0216267
10.533557	0.0224963
10.398468	0.0235138
10.263379	0.0244355
10.128289	0.0254573
9.993200	0.0264878
9.858111	0.02744
9.723022	0.0287574
9.587933	0.0298053
9.452843	0.0308705
9.317754	0.0321097
9.182665	0.0333662
9.047576	0.0345489
8.912487	0.0358315
8.777397	0.0371794
8.642308	0.0386577
8.507219	0.040049
8.372130	0.0415056
8.237041	0.0430535
8.101951	0.0445709
7.966862	0.0460927
7.831773	0.0476232
7.696684	0.0492189
7.561595	0.0509581
7.426506	0.0525451
7.291416	0.0543364
7.156327	0.0561061
7.021238	0.0580409
6.886149	0.0599975
6.751060	0.0619367
6.615970	0.0639585
6.480881	0.0662325
6.345792	0.0683543
6.210703	0.0706978
6.075614	0.0728544
5.940524	0.0753066
5.805435	0.0777719
5.670346	0.0804938
5.535257	0.0831199
5.400168	0.0856765
5.265078	0.0882375
5.129989	0.0910332
4.994900	0.0939637
4.859811	0.0969464
4.724722	0.0998248
4.589633	0.102755
4.454543	0.105916
4.319454	0.109342
4.184365	0.112799
4.049276	0.116364
3.914187	0.119843
3.779097	0.123473
3.644008	0.127221
3.508919	0.131174
3.373830	0.135448
3.238741	0.139504
3.103651	0.144113
2.968562	0.148705
2.833473	0.153366
2.698384	0.158135
2.563295	0.163805
2.428205	0.169436
2.293116	0.174823
2.158027	0.180336
2.022938	0.185875
1.887849	0.191532
1.752760	0.197663
1.617670	0.203724
1.482581	0.209976
1.347492	0.216715
1.212403	0.223442
1.077314	0.230633
0.942224	0.237829
0.807135	0.245699
0.672046	0.253777
0.536957	0.262356
0.401868	0.271426
0.266778	0.280869
0.131689	0.291222
-0.003400	0.351954
-0.138489	0.460814
-0.273578	0.500167
-0.408668	0.525259
-0.543757	0.548917
-0.678846	0.571961
-0.813935	0.594353
-0.949024	0.616301
-1.084113	0.636567
-1.219203	0.655481
-1.354292	0.674277
-1.489381	0.692608
-1.624470	0.710552
-1.759559	0.727135
-1.894649	0.742862
-2.029738	0.757688
-2.164827	0.772067
-2.299916	0.785646
-2.435005	0.799216
-2.570095	0.811873
-2.705184	0.823742
-2.840273	0.835017
-2.975362	0.8457
-3.110451	0.855583
-3.245540	0.8652
-3.380630	0.874079
-3.515719	0.882709
-3.650808	0.890679
-3.785897	0.898462
-3.920986	0.905641
-4.056076	0.912271
-4.191165	0.918815
-4.326254	0.924789
-4.461343	0.930289
-4.596432	0.935576
-4.731522	0.940503
-4.866611	0.944964
-5.001700	0.949133
-5.136789	0.952938
-5.271878	0.95659
-5.406968	0.959821
-5.542057	0.962934
-5.677146	0.965942
-5.812235	0.968608
-5.947324	0.971069
-6.082413	0.97349
-6.217503	0.975664
-6.352592	0.977704
-6.487681	0.979478
-6.622770	0.981095
-6.757859	0.982721
-6.892949	0.984286
-7.028038	0.9856
-7.163127	0.986756
-7.298216	0.987882
-7.433305	0.988974
-7.568395	0.989834
-7.703484	0.990708
-7.838573	0.991482
-7.973662	0.992295
-8.108751	0.992926
-8.243841	0.99353
-8.378930	0.994104
-8.514019	0.994609
-8.649108	0.995104
-8.784197	0.995574
-8.919286	0.995982
-9.054376	0.996348
-9.189465	0.996635
-9.324554	0.996917
-9.459643	0.997191
-9.594732	0.997487
-9.729822	0.9977
-9.864911	0.997922
-10.000000	1
&
51.060314	2.1722e-07
47.412906	4.34441e-07
46.737460	6.51661e-07
46.467281	8.68881e-07
45.656746	1.0861e-06
44.981300	1.30332e-06
44.846211	1.52054e-06
44.576033	1.73776e-06
44.440944	2.1722e-06
44.170765	2.82386e-06
44.035676	3.04109e-06
43.900587	3.47553e-06
43.765498	3.69275e-06
43.360230	4.12719e-06
43.090052	4.34441e-06
42.954963	4.99607e-06
42.819873	5.43051e-06
42.684784	6.29939e-06
42.549695	6.51661e-06
42.414606	7.38549e-06
42.279517	7.81993e-06
42.144427	8.25437e-06
42.009338	8.68881e-06
41.874249	9.34048e-06
41.739160	9.99214e-06
41.468981	1.06438e-05
41.333892	1.10782e-05
41.198803	1.17299e-05
41.063714	1.23816e-05
40.928625	1.2816e-05
40.793535	1.34677e-05
40.658446	1.43365e-05
40.388268	1.56399e-05
40.253179	1.62915e-05
40.118090	1.80293e-05
39.983000	1.8681e-05
39.847911	1.91154e-05
39.712822	1.97671e-05
39.577733	2.04187e-05
39.442644	2.10704e-05
39.307554	2.25909e-05
39.172465	2.38942e-05
39.037376	2.62837e-05
38.902287	2.73698e-05
38.767198	2.86731e-05
38.632108	2.9542e-05
38.497019	3.1497e-05
38.361930	3.34519e-05
38.226841	3.51897e-05
38.091752	3.77963e-05
37.956662	4.10546e-05
37.821573	4.21408e-05
37.686484	4.4313e-05
37.551395	4.60507e-05
37.416306	4.90918e-05
37.281217	5.10468e-05
37.146127	5.38706e-05
37.011038	5.56084e-05
36.875949	5.75634e-05
36.740860	6.14734e-05
36.605771	6.34283e-05
36.470681	6.69039e-05
36.335592	6.97277e-05
36.200503	7.32033e-05
36.065414	7.53755e-05
35.930325	7.79821e-05
35.795235	7.99371e-05
35.660146	8.38471e-05
35.525057	8.7757e-05
35.389968	9.14498e-05
35.254879	9.40564e-05
35.119789	9.79664e-05
34.984700	0.000102311
34.849611	0.000107524
34.714522	0.000111868
34.579433	0.000116647
34.444344	0.000119471
34.309254	0.000124033
34.174165	0.000131201
34.039076	0.000136632
33.903987	0.000140324
33.768898	0.000144669
33.633808	0.000151185
33.498719	0.000158136
33.363630	0.000163784
33.228541	0.000167477
33.093452	0.000172256
32.958362	0.000176817
32.823273	0.000180727
32.688184	0.000187027
32.553095	0.000194412
32.418006	0.000202449
32.282916	0.000209183
32.147827	0.000215483
32.012738	0.000222434
31.877649	0.000230471
31.742560	0.000238725
31.607471	0.000246545
31.472381	0.000254365
31.337292	0.000262402
31.202203	0.000269788
31.067114	0.000280649
30.932025	0.000288903
30.796935	0.000296289
30.661846	0.000306063
30.526757	0.00031649
30.391668	0.000326265
30.256579	0.000337778
30.121489	0.000349725
29.986400	0.0003595
29.851311	0.000370361
29.716222	0.000379267
29.581133	0.000388607
29.446043	0.000399468
29.310954	0.000408809
29.175865	0.00042119
29.040776	0.000433572
28.905687	0.000447474
28.770598	0.000462679
28.635508	0.000478102
28.500419	0.000494394
28.365330	0.000505037
28.230241	0.00052046
28.095152	0.000535014
27.960062	0.000550654
27.824973	0.000570203
27.689884	0.000589102
27.554795	0.000607565
27.419706	0.000621033
27.284616	0.000642103
27.149527	0.000663174
27.014438	0.000682289
26.879349	0.000702708
26.744260	0.000727254
26.609171	0.000757447
26.474081	0.000783731
26.338992	0.000804801
26.203903	0.000830433
26.068814	0.000854545
25.933725	0.000879308
25.798635	0.00090494
25.663546	0.000936871
25.528457	0.000968368
25.393368	0.00100008
25.258279	0.00103049
25.123189	0.00106568
24.988100	0.00110174
24.853011	0.00113845
24.717922	0.00117603
24.582833	0.00121057
24.447743	0.00124815
24.312654	0.00128985
24.177565	0.0013283
24.042476	0.00136849
23.907387	0.00140759
23.772298	0.00144951
23.637208	0.00150316
23.502119	0.00155486
23.367030	0.00159918
23.231941	0.00165305
23.096852	0.00170887
22.961762	0.00176644
22.826673	0.00182509
22.691584	0.00188526
22.556495	0.00194369
22.421406	0.00200646
22.286316	0.00207489
22.151227	0.00213875
22.016138	0.00221065
21.881049	0.0022869
21.745960	0.00236662
21.610870	0.00244351
21.475781	0.0025304
21.340692	0.00261859
21.205603	0.00270374
21.070514	0.00279345
20.935425	0.0028823
20.800335	0.00298374
20.665246	0.00309061
20.530157	0.00319314
20.395068	0.00330045
20.259979	0.00340819
20.124889	0.00352483
19.989800	0.00364735
19.854711	0.00376769
19.719622	0.0038915
19.584533	0.00402466
19.449443	0.00416042
19.314354	0.00429445
19.179265	0.00444346
19.044176	0.00459465
18.909087	0.00474931
18.773997	0.00490332
18.638908	0.00505863
18.503819	0.0052298
18.368730	0.00540357
18.233641	0.00558104
18.098552	0.00577046
17.963462	0.00595618
17.828373	0.00616363
17.693284	0.00636586
17.558195	0.00658895
17.423106	0.0067953
17.288016	0.00701405
17.152927	0.00723235
17.017838	0.00744631
16.882749	0.00767917
16.747660	0.0079318
16.612570	0.00816814
16.477481	0.00842815
16.342392	0.0086849
16.207303	0.00896012
16.072214	0.00924034
15.937124	0.00953011
15.802035	0.00982336
15.666946	0.0101355
15.531857	0.0104561
15.396768	0.0107846
15.261679	0.0111306
15.126589	0.0114853
14.991500	0.0118457
14.856411	0.0122228
14.721322	0.0126327
14.586233	0.0130549
14.451143	0.0134948
14.316054	0.0139462
14.180965	0.0144008
14.045876	0.0148939
13.910787	0.0153927
13.775697	0.0159236
13.640608	0.0164866
13.505519	0.0170713
13.370430	0.0176604
13.235341	0.0182743
13.100251	0.0189175
12.965162	0.0195842
12.830073	0.0202736
12.694984	0.0210063
12.559895	0.0217388
12.424806	0.0225327
12.289716	0.0233169
12.154627	0.024146
12.019538	0.0250066
11.884449	0.0258829
11.749360	0.0268056
11.614270	0.0277508
11.479181	0.0287165
11.344092	0.0297107
11.209003	0.0307558
11.073914	0.0318128
10.938824	0.0329208
10.803735	0.0340769
10.668646	0.0352577
10.533557	0.0364483
10.398468	0.0376966
10.263379	0.0389698
10.128289	0.0402733
9.993200	0.0416042
9.858111	0.0429851
9.723022	0.0443909
9.587933	0.0458589
9.452843	0.0473708
9.317754	0.0488863
9.182665	0.0504147
9.047576	0.0520017
8.912487	0.0536128
8.777397	0.0552945
8.642308	0.057021
8.507219	0.0587796
8.372130	0.0605717
8.237041	0.0624409
8.101951	0.06432
7.966862	0.0662637
7.831773	0.068258
7.696684	0.0702845
7.561595	0.0723778
7.426506	0.0744975
7.291416	0.0766829
7.156327	0.0789344
7.021238	0.0812111
6.886149	0.0835477
6.751060	0.0859226
6.615970	0.0883581
6.480881	0.0908628
6.345792	0.0934714
6.210703	0.0961487
6.075614	0.0988802
5.940524	0.101719
5.805435	0.104584
5.670346	0.10755
5.535257	0.110596
5.400168	0.113731
5.265078	0.116945
5.129989	0.120217
4.994900	0.12357
4.859811	0.126986
4.724722	0.130472
4.589633	0.134105
4.454543	0.137855
4.319454	0.14162
4.184365	0.145484
4.049276	0.149427
3.914187	0.153526
3.779097	0.157738
3.644008	0.162095
3.508919	0.166608
3.373830	0.171209
3.238741	0.17594
3.103651	0.180758
2.968562	0.185801
2.833473	0.190875
2.698384	0.19611
2.563295	0.201627
2.428205	0.20717
2.293116	0.212858
2.158027	0.218766
2.022938	0.224872
1.887849	0.231107
1.752760	0.237471
1.617670	0.244102
1.482581	0.25087
1.347492	0.257823
1.212403	0.265026
1.077314	0.272435
0.942224	0.280013
0.807135	0.287919
0.672046	0.296109
0.536957	0.304677
0.401868	0.313605
0.266778	0.323038
0.131689	0.333006
-0.003400	0.353802
-0.138489	0.385306
-0.273578	0.407944
-0.408668	0.430171
-0.543757	0.453368
-0.678846	0.476808
-0.813935	0.500112
-0.949024	0.52302
-1.084113	0.545295
-1.219203	0.56708
-1.354292	0.588027
-1.489381	0.608148
-1.624470	0.627725
-1.759559	0.64672
-1.894649	0.664982
-2.029738	0.682457
-2.164827	0.699303
-2.299916	0.715654
-2.435005	0.731327
-2.570095	0.746277
-2.705184	0.760557
-2.840273	0.774279
-2.975362	0.787308
-3.110451	0.79975
-3.245540	0.81164
-3.380630	0.822924
-3.515719	0.833693
-3.650808	0.843875
-3.785897	0.853669
-3.920986	0.862894
-4.056076	0.871672
-4.191165	0.879941
-4.326254	0.887757
-4.461343	0.895216
-4.596432	0.902221
-4.731522	0.908832
-4.866611	0.91501
-5.001700	0.920906
-5.136789	0.926449
-5.271878	0.931593
-5.406968	0.936489
-5.542057	0.940986
-5.677146	0.945285
-5.812235	0.949261
-5.947324	0.953038
-6.082413	0.956553
-6.217503	0.959774
-6.352592	0.962824
-6.487681	0.965626
-6.622770	0.96827
-6.757859	0.970716
-6.892949	0.972978
-7.028038	0.975106
-7.163127	0.977104
-7.298216	0.978932
-7.433305	0.9806
-7.568395	0.982145
-7.703484	0.983637
-7.838573	0.984999
-7.973662	0.986244
-8.108751	0.987383
-8.243841	0.988454
-8.378930	0.989428
-8.514019	0.99032
-8.649108	0.991134
-8.784197	0.991914
-8.919286	0.992628
-9.054376	0.993271
-9.189465	0.993852
-9.324554	0.994394
-9.459643	0.994892
-9.594732	0.995349
-9.729822	0.995786
-9.864911	0.996185
-10.000000	1
&
113.336431	2.37091e-15
113.201341	2.47457e-15
113.066252	2.58276e-15
112.931163	2.69567e-15
112.796074	2.81352e-15
112.660985	2.93652e-15
112.525895	3.0649e-15
112.390806	3.19888e-15
112.255717	3.33872e-15
112.120628	3.48467e-15
111.985539	3.63699e-15
111.850449	3.79597e-15
111.715360	3.9619e-15
111.580271	4.13508e-15
111.445182	4.31582e-15
111.310093	4.50446e-15
111.175003	4.70134e-15
111.039914	4.90683e-15
110.904825	5.12129e-15
110.769736	5.34512e-15
110.634647	5.57872e-15
110.499558	5.82254e-15
110.364468	6.077e-15
110.229379	6.34258e-15
110.094290	6.61976e-15
109.959201	6.90905e-15
109.824112	7.21097e-15
109.689022	7.52608e-15
109.553933	7.85496e-15
109.418844	8.1982e-15
109.283755	8.55643e-15
109.148666	8.93031e-15
109.013576	9.32051e-15
108.878487	9.72776e-15
108.743398	1.01528e-14
108.608309	1.05964e-14
108.473220	1.10594e-14
108.338130	1.15425e-14
108.203041	1.20468e-14
108.067952	1.25731e-14
107.932863	1.31224e-14
107.797774	1.36957e-14
107.662685	1.4294e-14
107.527595	1.49185e-14
107.392506	1.55701e-14
107.257417	1.62503e-14
107.122328	1.69601e-14
106.987239	1.7701e-14
106.852149	1.84742e-14
106.717060	1.92811e-14
106.581971	2.01233e-14
106.446882	2.10022e-14
106.311793	2.19195e-14
106.176703	2.28769e-14
106.041614	2.3876e-14
105.906525	2.49188e-14
105.771436	2.60071e-14
105.636347	2.71428e-14
105.501257	2.83282e-14
105.366168	2.95653e-14
105.231079	3.08564e-14
105.095990	3.22038e-14
104.960901	3.36101e-14
104.825812	3.50777e-14
104.690722	3.66094e-14
104.555633	3.82079e-14
104.420544	3.98762e-14
104.285455	4.16173e-14
104.150366	4.34344e-14
104.015276	4.53307e-14
103.880187	4.73098e-14
103.745098	4.93753e-14
103.610009	5.15309e-14
103.474920	5.37806e-14
103.339830	5.61284e-14
103.204741	5.85786e-14
103.069652	6.11358e-14
102.934563	6.38045e-14
102.799474	6.65897e-14
102.664385	6.94963e-14
102.529295	7.25298e-14
102.394206	7.56956e-14
102.259117	7.89995e-14
102.124028	8.24476e-14
101.988939	8.6046e-14
101.853849	8.98014e-14
101.718760	9.37207e-14
101.583671	9.78108e-14
101.448582	1.02079e-13
101.313493	1.06534e-13
101.178403	1.11183e-13
101.043314	1.16035e-13
100.908225	1.21098e-13
100.773136	1.26383e-13
100.638047	1.31897e-13
100.502957	1.37652e-13
100.367868	1.43659e-13
100.232779	1.49927e-13
100.097690	1.56468e-13
99.962601	1.63295e-13
99.827512	1.70419e-13
99.692422	1.77854e-13
99.557333	1.85613e-13
99.422244	1.9371e-13
99.287155	2.02161e-13
99.152066	2.10979e-13
99.016976	2.20183e-13
98.881887	2.29787e-13
98.746798	2.3981e-13
98.611709	2.5027e-13
98.476620	2.61186e-13
98.341530	2.72578e-13
98.206441	2.84467e-13
98.071352	2.96873e-13
97.936263	3.09821e-13
97.801174	3.23332e-13
97.666084	3.37433e-13
97.530995	3.52148e-13
97.395906	3.67504e-13
97.260817	3.8353e-13
97.125728	4.00254e-13
96.990639	4.17707e-13
96.855549	4.3592e-13
96.720460	4.54927e-13
96.585371	4.74762e-13
96.450282	4.95462e-13
96.315193	5.17063e-13
96.180103	5.39605e-13
96.045014	5.6313e-13
95.909925	5.8768e-13
95.774836	6.13298e-13
95.639747	6.40034e-13
95.504657	6.67933e-13
95.369568	6.97048e-13
95.234479	7.27432e-13
95.099390	7.59138e-13
94.964301	7.92226e-13
94.829211	8.26755e-13
94.694122	8.62788e-13
94.559033	9.0039e-13
94.423944	9.3963e-13
94.288855	9.80579e-13
94.153766	1.02331e-12
94.018676	1.0679e-12
93.883587	1.11444e-12
93.748498	1.163e-12
93.613409	1.21367e-12
93.478320	1.26656e-12
93.343230	1.32174e-12
93.208141	1.37933e-12
93.073052	1.43942e-12
92.937963	1.50213e-12
92.802874	1.56758e-12
92.667784	1.63586e-12
92.532695	1.70713e-12
92.397606	1.78149e-12
92.262517	1.85909e-12
92.127428	1.94007e-12
91.992338	2.02458e-12
91.857249	2.11276e-12
91.722160	2.20478e-12
91.587071	2.3008e-12
91.451982	2.40101e-12
91.316893	2.50557e-12
91.181803	2.61469e-12
91.046714	2.72855e-12
90.911625	2.84737e-12
90.776536	2.97135e-12
90.641447	3.10074e-12
90.506357	3.23575e-12
90.371268	3.37663e-12
90.236179	3.52365e-12
90.101090	3.67706e-12
89.966001	3.83714e-12
89.830911	4.00419e-12
89.695822	4.17851e-12
89.560733	4.3604e-12
89.425644	4.55021e-12
89.290555	4.74828e-12
89.155466	4.95495e-12
89.020376	5.17062e-12
88.885287	5.39567e-12
88.750198	5.6305e-12
88.615109	5.87555e-12
88.480020	6.13125e-12
88.344930	6.39807e-12
88.209841	6.67649e-12
88.074752	6.96702e-12
87.939663	7.27018e-12
87.804574	7.58651e-12
87.669484	7.91661e-12
87.534395	8.26105e-12
87.399306	8.62046e-12
87.264217	8.9955e-12
87.129128	9.38684e-12
86.994038	9.79519e-12
86.858949	1.02213e-11
86.723860	1.06659e-11
86.588771	1.11298e-11
86.453682	1.16139e-11
86.318593	1.21191e-11
86.183503	1.26462e-11
86.048414	1.31962e-11
85.913325	1.37701e-11
85.778236	1.43689e-11
85.643147	1.49937e-11
85.508057	1.56457e-11
85.372968	1.63261e-11
85.237879	1.70359e-11
85.102790	1.77766e-11
84.967701	1.85495e-11
84.832611	1.9356e-11
84.697522	2.01975e-11
84.562433	2.10755e-11
84.427344	2.19917e-11
84.292255	2.29476e-11
84.157165	2.39451e-11
84.022076	2.49859e-11
83.886987	2.60718e-11
83.751898	2.7205e-11
83.616809	2.83873e-11
83.481720	2.9621e-11
83.346630	3.09082e-11
83.211541	3.22513e-11
83.076452	3.36527e-11
82.941363	3.51149e-11
82.806274	3.66406e-11
82.671184	3.82326e-11
82.536095	3.98936e-11
82.401006	4.16267e-11
82.265917	4.34351e-11
82.130828	4.53219e-11
81.995738	4.72906e-11
81.860649	4.93447e-11
81.725560	5.14879e-11
81.590471	5.37242e-11
81.455382	5.60574e-11
81.320292	5.84919e-11
81.185203	6.1032e-11
81.050114	6.36823e-11
80.915025	6.64475e-11
80.779936	6.93327e-11
80.644847	7.2343e-11
80.509757	7.54839e-11
80.374668	7.8761e-11
80.239579	8.21802e-11
80.104490	8.57477e-11
79.969401	8.94699e-11
79.834311	9.33534e-11
79.699222	9.74054e-11
79.564133	1.01633e-10
79.429044	1.06044e-10
79.293955	1.10646e-10
79.158865	1.15448e-10
79.023776	1.20457e-10
78.888687	1.25684e-10
78.753598	1.31138e-10
78.618509	1.36827e-10
78.483419	1.42764e-10
78.348330	1.48957e-10
78.213241	1.55419e-10
78.078152	1.62161e-10
77.943063	1.69195e-10
77.807974	1.76534e-10
77.672884	1.8419e-10
77.537795	1.92179e-10
77.402706	2.00513e-10
77.267617	2.09208e-10
77.132528	2.1828e-10
76.997438	2.27745e-10
76.862349	2.3762e-10
76.727260	2.47922e-10
76.592171	2.58671e-10
76.457082	2.69885e-10
76.321992	2.81584e-10
76.186903	2.9379e-10
76.051814	3.06524e-10
75.916725	3.1981e-10
75.781636	3.3367e-10
75.646546	3.48131e-10
75.511457	3.63217e-10
75.376368	3.78956e-10
75.241279	3.95377e-10
75.106190	4.12507e-10
74.971101	4.3038e-10
74.836011	4.49025e-10
74.700922	4.68477e-10
74.565833	4.8877e-10
74.430744	5.09942e-10
74.295655	5.32029e-10
74.160565	5.55071e-10
74.025476	5.7911e-10
73.890387	6.04188e-10
73.755298	6.30351e-10
73.620209	6.57646e-10
73.485119	6.8612e-10
73.350030	7.15825e-10
73.214941	7.46815e-10
73.079852	7.79144e-10
72.944763	8.12871e-10
72.809674	8.48055e-10
72.674584	8.84761e-10
72.539495	9.23052e-10
72.404406	9.62998e-10
72.269317	1.00467e-09
72.134228	1.04814e-09
71.999138	1.09349e-09
71.864049	1.1408e-09
71.728960	1.19016e-09
71.593871	1.24164e-09
71.458782	1.29535e-09
71.323692	1.35138e-09
71.188603	1.40983e-09
71.053514	1.4708e-09
70.918425	1.5344e-09
70.783336	1.60075e-09
70.648246	1.66997e-09
70.513157	1.74217e-09
70.378068	1.81749e-09
70.242979	1.89606e-09
70.107890	1.97802e-09
69.972801	2.06352e-09
69.837711	2.1527e-09
69.702622	2.24574e-09
69.567533	2.34279e-09
69.432444	2.44402e-09
69.297355	2.54963e-09
69.162265	2.65978e-09
69.027176	2.77469e-09
68.892087	2.89455e-09
68.756998	3.01959e-09
68.621909	3.15001e-09
68.486819	3.28605e-09
68.351730	3.42797e-09
68.216641	3.57599e-09
68.081552	3.7304e-09
67.946463	3.89147e-09
67.811373	4.05947e-09
67.676284	4.23471e-09
67.541195	4.41751e-09
67.406106	4.60818e-09
67.271017	4.80706e-09
67.135928	5.01451e-09
67.000838	5.2309e-09
66.865749	5.4566e-09
66.730660	5.69202e-09
66.595571	5.93759e-09
66.460482	6.19372e-09
66.325392	6.46088e-09
66.190303	6.73954e-09
66.055214	7.03019e-09
65.920125	7.33336e-09
65.785036	7.64957e-09
65.649946	7.97938e-09
65.514857	8.32339e-09
65.379768	8.68219e-09
65.244679	9.05643e-09
65.109590	9.44677e-09
64.974500	9.85389e-09
64.839411	1.02785e-08
64.704322	1.07214e-08
64.569233	1.11833e-08
64.434144	1.16651e-08
64.299055	1.21676e-08
64.163965	1.26917e-08
64.028876	1.32383e-08
63.893787	1.38084e-08
63.758698	1.4403e-08
63.623609	1.50232e-08
63.488519	1.567e-08
63.353430	1.63445e-08
63.218341	1.70481e-08
63.083252	1.77818e-08
62.948163	1.8547e-08
62.813073	1.93451e-08
62.677984	2.01775e-08
62.542895	2.10456e-08
62.407806	2.19509e-08
62.272717	2.28951e-08
62.137627	2.38798e-08
62.002538	2.49067e-08
61.867449	2.59777e-08
61.732360	2.70946e-08
61.597271	2.82595e-08
61.462182	2.94742e-08
61.327092	3.07411e-08
61.192003	3.20622e-08
61.056914	3.344e-08
60.921825	3.48768e-08
60.786736	3.63752e-08
60.651646	3.79378e-08
60.516557	3.95673e-08
60.381468	4.12666e-08
60.246379	4.30387e-08
60.111290	4.48867e-08
59.976200	4.68138e-08
59.841111	4.88234e-08
59.706022	5.0919e-08
59.570933	5.31043e-08
59.435844	5.53831e-08
59.300754	5.77594e-08
59.165665	6.02373e-08
59.030576	6.28212e-08
58.895487	6.55157e-08
58.760398	6.83253e-08
58.625309	7.12551e-08
58.490219	7.43101e-08
58.355130	7.74957e-08
58.220041	8.08173e-08
58.084952	8.4281e-08
57.949863	8.78925e-08
57.814773	9.16584e-08
57.679684	9.5585e-08
57.544595	9.96793e-08
57.409506	1.03948e-07
57.274417	1.084e-07
57.139327	1.13041e-07
57.004238	1.1788e-07
56.869149	1.22926e-07
56.734060	1.28187e-07
56.598971	1.33672e-07
56.463882	1.39392e-07
56.328792	1.45355e-07
56.193703	1.51572e-07
56.058614	1.58054e-07
55.923525	1.64812e-07
55.788436	1.71859e-07
55.653346	1.79205e-07
55.518257	1.86864e-07
55.383168	1.9485e-07
55.248079	2.03175e-07
55.112990	2.11855e-07
54.977900	2.20903e-07
54.842811	2.30337e-07
54.707722	2.40172e-07
54.572633	2.50426e-07
54.437544	2.61115e-07
54.302454	2.72259e-07
54.167365	2.83876e-07
54.032276	2.95987e-07
53.897187	3.08612e-07
53.762098	3.21774e-07
53.627009	3.35494e-07
53.491919	3.49797e-07
53.356830	3.64707e-07
53.221741	3.8025e-07
53.086652	3.96452e-07
52.951563	4.13341e-07
52.816473	4.30946e-07
52.681384	4.49298e-07
52.546295	4.68427e-07
52.411206	4.88368e-07
52.276117	5.09152e-07
52.141027	5.30818e-07
52.005938	5.534e-07
51.870849	5.76938e-07
51.735760	6.01473e-07
51.600671	6.27046e-07
51.465581	6.537e-07
51.330492	6.81481e-07
51.195403	7.10437e-07
51.060314	7.40617e-07
50.925225	7.72072e-07
50.790136	8.04855e-07
50.655046	8.39023e-07
50.519957	8.74634e-07
50.384868	9.11747e-07
50.249779	9.50426e-07
50.114690	9.90737e-07
49.979600	1.03275e-06
49.844511	1.07653e-06
49.709422	1.12215e-06
49.574333	1.1697e-06
49.439244	1.21925e-06
49.304154	1.27089e-06
49.169065	1.3247e-06
49.033976	1.38078e-06
48.898887	1.43921e-06
48.763798	1.5001e-06
48.628708	1.56355e-06
48.493619	1.62966e-06
48.358530	1.69855e-06
48.223441	1.77034e-06
48.088352	1.84514e-06
47.953263	1.92307e-06
47.818173	2.00427e-06
47.683084	2.08888e-06
47.547995	2.17704e-06
47.412906	2.26888e-06
47.277817	2.36458e-06
47.142727	2.46428e-06
47.007638	2.56815e-06
46.872549	2.67636e-06
46.737460	2.7891e-06
46.602371	2.90655e-06
46.467281	3.02891e-06
46.332192	3.15638e-06
46.197103	3.28916e-06
46.062014	3.42749e-06
45.926925	3.57158e-06
45.791835	3.72168e-06
45.656746	3.87803e-06
45.521657	4.04089e-06
45.386568	4.21053e-06
45.251479	4.38722e-06
45.116390	4.57127e-06
44.981300	4.76296e-06
44.846211	4.96261e-06
44.711122	5.17055e-06
44.576033	5.38712e-06
44.440944	5.61267e-06
44.305854	5.84756e-06
44.170765	6.09219e-06
44.035676	6.34694e-06
43.900587	6.61223e-06
43.765498	6.88849e-06
43.630408	7.17617e-06
43.495319	7.47573e-06
43.360230	7.78765e-06
43.225141	8.11243e-06
43.090052	8.4506e-06
42.954963	8.80271e-06
42.819873	9.1693e-06
42.684784	9.55098e-06
42.549695	9.94834e-06
42.414606	1.0362e-05
42.279517	1.07927e-05
42.144427	1.1241e-05
42.009338	1.17077e-05
41.874249	1.21936e-05
41.739160	1.26993e-05
41.604071	1.32256e-05
41.468981	1.37735e-05
41.333892	1.43437e-05
41.198803	1.49372e-05
41.063714	1.55549e-05
40.928625	1.61978e-05
40.793535	1.68667e-05
40.658446	1.75629e-05
40.523357	1.82873e-05
40.388268	1.90411e-05
40.253179	1.98255e-05
40.118090	2.06415e-05
39.983000	2.14906e-05
39.847911	2.2374e-05
39.712822	2.3293e-05
39.577733	2.42491e-05
39.442644	2.52436e-05
39.307554	2.62781e-05
39.172465	2.73542e-05
39.037376	2.84734e-05
38.902287	2.96374e-05
38.767198	3.0848e-05
38.632108	3.21069e-05
38.497019	3.34161e-05
38.361930	3.47774e-05
38.226841	3.61929e-05
38.091752	3.76645e-05
37.956662	3.91946e-05
37.821573	4.07851e-05
37.686484	4.24386e-05
37.551395	4.41573e-05
37.416306	4.59437e-05
37.281217	4.78003e-05
37.146127	4.97298e-05
37.011038	5.17348e-05
36.875949	5.38183e-05
36.740860	5.5983e-05
36.605771	5.82319e-05
36.470681	6.05682e-05
36.335592	6.29951e-05
36.200503	6.55158e-05
36.065414	6.81336e-05
35.930325	7.08522e-05
35.795235	7.36751e-05
35.660146	7.66061e-05
35.525057	7.96488e-05
35.389968	8.28073e-05
35.254879	8.60856e-05
35.119789	8.94879e-05
34.984700	9.30183e-05
34.849611	9.66813e-05
34.714522	0.000100481
34.579433	0.000104423
34.444344	0.000108511
34.309254	0.00011275
34.174165	0.000117145
34.039076	0.000121702
33.903987	0.000126424
33.768898	0.000131318
33.633808	0.000136388
33.498719	0.00014164
33.363630	0.00014708
33.228541	0.000152713
33.093452	0.000158543
32.958362	0.000164578
32.823273	0.000170822
32.688184	0.000177281
32.553095	0.00018396
32.418006	0.000190865
32.282916	0.000198002
32.147827	0.000205374
32.012738	0.000212988
31.877649	0.000220848
31.742560	0.000228959
31.607471	0.000237324
31.472381	0.000245948
31.337292	0.000254834
31.202203	0.000263984
31.067114	0.000273401
30.932025	0.000283084
30.796935	0.000293035
30.661846	0.000303252
30.526757	0.000313732
30.391668	0.000324471
30.256579	0.000335462
30.121489	0.000346696
29.986400	0.00035816
29.851311	0.00036984
29.716222	0.000381713
29.581133	0.000393755
29.446043	0.000405931
29.310954	0.0004182
29.175865	0.000430505
29.040776	0.000442777
28.905687	0.000454922
28.770598	0.00046681
28.635508	0.000478257
28.500419	0.000488978
28.365330	0.000498451
&
