# Supplementary material for: Thirteen dubious ways to detect conserved structural RNAs
Source: IUBMB Life. Author manuscript; Available in PMC 2024 Jul 10. (PMC11234323; doi:10.1002/iub.2694)
Supplement: supplementary_material [file NIHMS1907110-supplement-supplementary_material.gz › supplemental_material/Figure4/MEG3/R-scape/E3-Infernal_41sequences.H11.273-298_1.cacofold.power]

# Power analysis of CaCoFold structure 
#
# covary  left_pos      right_pos    substitutions      power
#----------------------------------------------------------------
          1		26		1		0.00
          2		25		0		0.00
          3		24		4		0.07
          4		23		3		0.02
          5		22		2		0.00
          6		21		0		0.00
          7		20		0		0.00
          8		19		0		0.00
          9		18		0		0.00
          10		17		0		0.00
#
# BPAIRS 10
# avg substitutions per BP  1.0
# BPAIRS expected to covary 0.1 +/- 0.3
# BPAIRS observed to covary 0
#
