# Supplementary material for: Thirteen dubious ways to detect conserved structural RNAs
Source: IUBMB Life. Author manuscript; Available in PMC 2024 Jul 10. (PMC11234323; doi:10.1002/iub.2694)
Supplement: supplementary_material [file NIHMS1907110-supplement-supplementary_material.gz › supplemental_material/Figure4/MEG3/R-scape/E3-Infernal_41sequences_1.cacofold.sto]

# STOCKHOLM 1.0

Human           --CUAGGAGCAC-GGUUUCCUGGAUCCCACCAA-CAUACAAAGC-AGCCACU---CACUGA-CCCCCA----------------------------------------------------------------------GGACCAG--GAU-------GGCAAAGGA-U-------GAAGAGGACC-GGAACUGACCAG--
Macaque         --CUAGGAGCAC-GGAUUCCUGGAUCCCACCAG-CAUACAAAGC-AGCCACUG---ACUGA-CCCUCA----------------------------------------------------------------------GGACCAG--GAU-------GGCAAAGGA-U-------GAAGAGGACC-GGAACUGACCAG--
Chimpanzee      --CUAGGAGCAC-GGAUUCCUGGAUCCCACCAA-CAUACAAAGC-AGCCACU---CACUGA-CCCCCA----------------------------------------------------------------------GGACCAG--GAU-------GGCAAAGGA-U-------GAAGAGGACC-GGAACUGACCAG--
Mouse           --CAAGGAGCAC-GGAUUCCAGGAACCCACUAC-CAUACAGAGC-AACUCCU---UGUGGA-CCCCCC---------------------------------------------------U-----------------GGGAUCAG--GAC-------AGCGAGGGA-C-------AAGCGACAAA-GAGGAUCAUCAGU-
Squirrel        --CCCUGAGUGU-GGACUCCUGGAUCCCACCAG-CAUACCAAGC-AGCCUCCA-G--GAG--CCACCA----------------------------------------------------------------------AGACCAG--GAC-------GACGUGGGA-U-------GAAGAGGACC-AGAGCCCACCC---
Horse           --CUAGGAGCAC-CGAUUCCUGGAUCCCCCCAG-CAUACAAAGC-AGCCGCUG-GCAGAGA-CCCCCA----------------------------------------------------------------------GGACCAG--GAC-------GACGAGGGA-U-------GAAGAGGACC-AGGACUGACAAG--
Rhino           --CUAGGAGCAC-CGAUUCGUGGAUCCCACCAG-CAUACACAGC-AGCCACGG-GCAGAGA-CCCCCA----------------------------------------------------------------------GGACCAG--GAU-------GACAAAGGA-U-------GAAGAGGACC-AGAACUGACAAG--
Dog             --GUAGGAGCUC-UGACCCCUGGAUGGCACCGG-CAUACCAAGC-AGCCACUG-GCAGAGA-CCCCCC---------------------------------------------------CCCC----------CCCCGGGAUGAG--GAU-------GACGAAGGA-U-------GAAGAGGACC-AGAACCGACCAG--
Cat             --CUAGGAGU-U-CGACCCCUGGAUGGCACCAG-CGUCCAAAGC-AGCCCCUG-GCAGAGA-CCCCUU---------------------------------------------------CCCCC--------CCCUGUGGACCAG--GAU-------GACGAAGGA-C-------GAAGAGGCGGGAGAAGCCCCC--GG
Ferret          --CUAGGAGCUC-GGACCCCUGGAUGGCACCAG-CGUACAAAGC-AGCCACUG-GCAGAGA-CCACCC---------------------------------------------------CCCCAUGCCCACACCACCAGGACGAG--GAU-------GACUGAGGA-U-------GAAGAGGACC-AGAACCGACCAG--
Panda           --CUAGGAGCUC-CGACCCCUGGAUGACACCAG-UAUACAAAGC-AGCCACUG-GCAGAGA-CCCCCC----------------------------------------------------------------------GGACGAG--GAU-------GACAGAAGA-U-------GAAGAGGACC-AGAACUGACCAG--
Pig             --CUGGGAACAC-GGAUUCCUGGAUCCCACCAG-CCUACGAAGAAAGCCACGG-GCGGCGU-ACCCCU---------------------------------------------------------------------GGGGCCAG--GAC-------GACCAAGGA-G-------GAGGACGACC-AGAACUGACCAG--
Dolphin         --CUAGGAGCAC-GGAUUCCUGGAUGCCACCAG-CAUACAAAGC-AGCCACUG-GCAGUGA-CACCCG----------------------------------------------------------------------GGACCAG--GAC-------GACGAAGGA-U-------GAAGAGGACC-AGAACUGACCAG--
Megabat         --GUAGGAGCGC-CGAUUCCUGGACCCCACCAG-CAUACGAAGC-AGCCACUG-GUGGAGA-CCCCCG----------------------------------------------------------------------GCACCAG--GAC-------CACGGAGGA-C-------GAAGAGGACC-AGAAGUGACCAG--
Microbat        --UCAGGAGCGC-CCAUUUUUGGAUCCCACCCG-CAUACCAAGC-AGCCACUG-GCAGAGA-CCCCCC---------------------------------------------------------------------AGGACCAG--GAC-------CACAGAGGC-U-------GAAGAGGACC-AGAACUGACCAA--
Elephant        --CUCGGAGCAC-GGAUCCCAGGAUCCCAUCAG-CCCACAGAGC-AGCCACGG-GCG--GA-CCCCCA----------------------------------------------------------------------GGACCAA--GAC-------AGUGAAGGA-U-------GAUCAGGACC-AGAGCUCACCCA--
Kangaroo-rat    --CUGAGGACACCUGGAUCCCCGCUCCCAU----CAAGCAGAAC-AGCCACC---CGAAGA-CCCCCA----------------------------------------------------------------------GGACUGG--GAA-------GACCACAGA-U-------GAAGAGCACC-GG------------
Pangolin        --CUAGGAGCAC-CAAUCCCUGGAUGCCACCAG-CAUACAAAGC-AGCCACUG-GCAGAGAGCCCCCA----------------------------------------------------------------------GGACCAG--G-U-------GGUGAAGGA-U-------GAAGAGGACC-AGAACUGACCAG--
Alpaca          UGCUAAGAGGAC-GGAUUCCUGGAUUCCACCAA-CAUACAAAGC-AGCCACGG-GCAGUGA-CCCUCA----------------------------------------------------------------------GGACCAG--GAC-------AACAAAGAA-U-------GAAGAGGACC-AGGACUGACCAC--
Baboon          --CUAGGAGCAC-GGAUUCCUGGAUCCCACCAG-CAUACAAAGC-AGCCACUG---ACUGA-CCCCCA----------------------------------------------------------------------GGACCAG--GAU-------GGCAAAGGA-U-------GAAGAGGACC-GGAACUGACCAG--
Bison           --CCAGGAGCAG-GGGUUCCUGGAUCCCACCAG-CAAACAAAGC-AACCACUGGGCAGUGA-ACGCCC-----------------------------------------------------------------------CCCCAG--GCC-------G-CGGAAGAUU-------GAAGAGGACC-CGAACUGACCAA--
Bonobo          --CUAGGAGCAC-GGAUUCCUGGAUCCCACCAA-CAUACAAAGC-AGCCACU---CACUGA-CCCCCA----------------------------------------------------------------------GGACCAG--GAU-------GGCAAAGGA-U-------GAAGAGGACC-GGAACUGACCAG--
Bushbaby        --CUAGAUGCAC-GGAUUCCUGGAUCCCGUCAGGAAUACAAAGC-AGCCACAA-GCA--AA-UCCCCA----------------------------------------------------------------------GAACCAG--GAC-------AGCAAAGGA-U-------GAAGGGGACC-AGAACUGACCAG--
ChineseHamster  --CAAGGAGCAU-GGAUUCCUGGAAGCCACCAG-CAUACAGAGC-AGCCCCU---UGUCGA-CCCCCA----------------------------------------------------------------------GCAACAG--GACAUCGAGGGACAAGGGG-C-------AAAGAGGAUC-AGCAGUGUCCUG--
Gibbon          --CUAGGAGCAC-GGAUUCCUGGAUCCCACCAA-CAUACAAAGC-AGCCAUU---CACUGA-CCCCCA----------------------------------------------------------------------GGACCAG--GAU-------GGCAAAGGA-U-------GAAGCGGACC-GGAACUGACCAG--
GoldenMonkey    --CUAGGAGCAC-GGAUUCCUGCAUCCCACCAG-CAUACAAAGC-AGCCACCG---ACUGA-CCCCCA----------------------------------------------------------------------GGACCAG--GAU-------GGCAAAGGA-U-------GAAGAGGACC-GGAACUGACCAG--
Gorilla         --CUAGGAGCAC-GGAUUCCUGGAUCCCACCAA-CAUACAAAGC-AGCCACU---CACUGA-CCCCCA----------------------------------------------------------------------GGACCAG--GAU-------GGCAAAGGA-U-------GAAGAGGACC-GGAACUGACCAG--
GreenMonkey     --CUAGGAGCAC-GGAUUCCUGGAUCCCACCAG-CAUACAAAGC-AGCCACUG-A--CUGA-CGCCCA----------------------------------------------------------------------GGACCAG--GAU-------GGCAAAGGA-U-------GAAGAGGACC-GGAACUGACCAG--
Hedgehog        ----------------------GAGAGCGCCUG-GAUCCCCGGU-GACAUUC-----GAGA-CCCUC-CAGGACCG-----------------------------------GACCCACCCG---------------ACCCCCCAG--ACCC-----ACAUGAUGGA-A-------G-GCGGAGGC-AGCCCCAGUCGAAG
MalayanLemur    --CUAGGAGUGC-AGAUUCCUGGACCCCACCAG-CAGACAAAGC-AGCCACC---CGCAGA-CC-CCA----------------------------------------------------------------------GGACCAA--GAC-------GACAA-GGA-U-------GAAGAGGAUC-AGAACUGACCCA--
Manatee         --CUAGGAGCAC-AGAUCCCAGGAUCCCACCAA-CACACAGAGA-GGCCACGG-GCG--GA-CCCCCG----------------------------------------------------------------------GGACCAG--GAC-------AGCGAAGGA-U-------GAUGAGGACC-AGAACUCACCCA--
Marmoset        --CUAGGAGCAC-AGAUUCCUGGAUCCCACCAG-CAUACAAGGC-AGCCACUG-A--CAGA-CCCCCA----------------------------------------------------------------------GGACCAG--GAU-------GGCAAAGGA-U-------GAAGAGGACC-AGAACUGACCAG--
MinkeWhale      --CUAGGAGCAU-GGAUUCCUGGAUGCCACCAG-CAUACAAAGC-AGCCACUG-GCAGUGA-CCCCCA----------------------------------------------------------------------GGACCAG--GAC-------GACGAAGAA-U-------GAAGAGGACC-AGAACUGACCAG--
MouseLemur      --CUAGGAGCAC-AGAUUCCUGGAUUCCAUCAG-CAUACAAAGC-AGCCACCA-GC--AGA-CCCCCA----------------------------------------------------------------------GGACCAG--GAC-------AGCGGAGGA-U-------GAAGAGGACC-AGAACUGACCAG--
NakedMoleRat    --CCAAGAGCAU-GGUUUCCUGGACCCCUUCAC-CCCACCCAGC-AGCCACCA-GC--AGA-CCCCCA----------------------------------------------------------------------GGACCAGCCG--CU--GCAAGGACAGGA-C-------GAAGACGCCC-GGAACUGGCCAG--
Orangutan       --CUAGGAGCAC-GGAUUCCUGGAUCCCACCAA-CAUACAAAGC-AGCCACU---CACAGA-CCCCCA----------------------------------------------------------------------GGACCAG--GAU-------GGCAAAGGA-U-------GAAGAGGACC-GGAACUGACCUG--
ProboscisMonkey --CUAGGAGCAC-GGAUUCCUGGAUCCCACCAG-CAUACAAAGC-AGCCACUG---ACUGA-CCCCCA----------------------------------------------------------------------GGACCAG--GAU-------GGCAAAGGA-U-------GAAGAGGACC-GGAACUGACCAG--
Rat             --CAAGGAGCAU-GGAUUCCAGGAACCCACUAG-CAUACAGAAC-AACUUCU---UGUGGA-CCCCCC---------------------------------------------------U-----------------GGGAUCAG--GAC-------AUCGAGGGA-CAAGCAACAAAGAGGAUC-AUCAGUGUCCAG--
SquirrelMonkey  --CUAAGAGCAC-AGAUUCCUGGAUCCCACCAG-CAUACGCAGC-AGCCACUG-A--CAGA-CCCCCA----------------------------------------------------------------------GGACCAG--GAU-------GGCAAAGGA-U-------GAAGAGGACC-AGAACUGACCAG--
Tenrec          --CUAGGAGCGC-AGACCCCAGGAGACCACCAA-CCCUGAGAGC-AGUUGCCA-G--AGGA-CCUC--ACCCCGCACCC----------------------------CACCCAGGACCA------------------AGUC---G--GGC-------GGCACAGGA-G-------GAUGAGGACC-CAG-------AG--
Shrew           ----------AU-UAAUUACAG-AGACCUUGAG-CAGCCC----------------------------CAGCUCCUGGAACCCACCACCCUGCACAGAGGUGGUCUGCAGACCCCCCAG-----------------------CAG--GAC-------ACAGAAGGA-U-------GAAGAGGAUC-G------A------
#=GC SS_cons    ::<<<<<<<<_____>>>>>>>>::::((((((-(-------------(((((-(((((((-((((((----------------------------------------------------------------------((---((---((-------((((((((,,,,,,,,,,,<<<<<<<<<-<<--<<<_______
#=GC RF         ..CUAGgaGCaC.cGAUuCcugGAucCCACCAG.CAUACaaAGC.AGCCaCuG.GcagaGA.CCCCCa~~~~~~~~~~~~~~~~~~~~~~~~~~~~~~~~~~~~~~~~~~~~~~~~~~~...................GgaCcag..Gau.......ggCaaaGGA.u.......GAaGaGGACC.AGaAcUgacCaG..

Human           ------------------CCAG---------------------CU-GUCCCUCUU-ACCUAAAGACUU-AAACCAAUGCCCUAGUGAGGGGGCAUUGGGCAUUAAG----------------------------------------------------------------------------------------------
Macaque         ------------------CCAG---------------------CU-GUCCCUCUU-GCCUAAAGACUU-AAACCAAUGCCCUAGUGAGGGGGCAUUGGGCAUUAAG----------------------------------------------------------------------------------------------
Chimpanzee      ------------------CCAG---------------------CU-GUCCCUCUU-ACCUAAAGACUU-AAACCAAUGCCCUAGUGAGGGGGCAUUGGGCAUUAAG----------------------------------------------------------------------------------------------
Mouse           ----------------GGCCAG---------------------CU-AGUUUCUCU-GGUUCAAACCUU-GAACCAGUGCCCUAGUGAGGGGGCACUGGCCA-UGGC----------------------------------------------------------------------------------------------
Squirrel        ------------------UCUG---------------------CU-GACCCUUCC-GGCUAAAGACUU-AAACCAAUGCCCUAGUGAGGGGGCAUUGGCGGGUAGC----------------------------------------------------------------------------------------------
Horse           ------------------CCAG---------------------CU-GUCCCUCUU-GGCUAAAGGCUU-GAACCAGUGCCCUAGUGAGGGGGCACUGGCUGCUAAC----------------------------------------------------------------------------------------------
Rhino           ------------------CCAG---------------------CU-GUCCCUCUU-GGCUAAAGGCUU-AAACCGGUGCCCUAGUGAGGGGGCAUUGGCCGCUACCCCUGACCUUUGUUAGUGAGGGGGCAUUGGCCGCUACCCCUGACCUUUGUUAGUGAGGGGGCAUUGGCCGCUACCCCUGACCUUUGUUAGUGAGG
Dog             ------------------CCAG---------------------CU-CUCCCUCUU-GGCUGAAUGCUU-AAACCGAUGCCCUAGUGAGGGGGCAUUGGUCAUUAAC----------------------------------------------------------------------------------------------
Cat             AGGAGCGCCACCCUGCACCCAG-------------------------CCUUCCUU-GGCUAAAUGCUCAAAACCAAUGCCCUAGUGAGGGGGCAUUGGUCGUUAAC----------------------------------------------------------------------------------------------
Ferret          ------------------CCAG---------------------UUCUUCCCUCUU-GGCCGAAUGUUU-AAACCAAUGCCCUAGUGAGGGGGCAUUGGUCAUUAAC----------------------------------------------------------------------------------------------
Panda           ------------------CCAU---------------------CU-CUCCCUCUU-GGCUGAAUGUUG-AAACCAAUGCCCUAGUGAGGGGGCAUUGGUCAUUAAC----------------------------------------------------------------------------------------------
Pig             ------------------CCAG--------------------------CCCCCUU-GGCUAAAGGCUU-AGACCUGUGCCCUAGUGAGGGGGCAUUGGUUGCCAAC----------------------------------------------------------------------------------------------
Dolphin         -------------------------------------------CU-GUCCCUCUU-GGCUAACGGCUU-AAACCAAUGCCCUAGUGAGGGGGCAUUGGUCAUUAAU----------------------------------------------------------------------------------------------
Megabat         ------------------CCAG---------------------CC-GUUCCUCUU-CUUUAAAGGCUU-AAACCAAUGCCCUAGUGAGGGGGCAUUGGUCGUUAAC----------------------------------------------------------------------------------------------
Microbat        ------------------CCAG---------------------CU-GUUCCUCUU-GGCUAAAGACUU-AAUCCAAUGCCCUAGUGAGGGGGCAUUGGACAUUAAC----------------------------------------------------------------------------------------------
Elephant        ------------------CCUG---------------------CU-GCCCCUCUU-GGCUAAAUGCUU-AAACCAAUGCCCUAGUGAGGGGGCACUGGUCGUUAAC----------------------------------------------------------------------------------------------
Kangaroo-rat    ----------------------C-------------------C------ACUCUU-CACUAAAGACCU-AAACCAAUGCCCUAGUGAGGGGGCAUUGGUCCUGA-C----------------------------------------------------------------------------------------------
Pangolin        ------------------GUGG---------------------CU-GUUCCUCUU--GCUAAUGGCUU-AAACCCAUGCCCUAGUGAGGGGGCACUGGUCAUUAAC----------------------------------------------------------------------------------------------
Alpaca          ------------------CCAG---------------------CU-GUCCCUCUU-GGCUAAAGGCUU-AAACCAAUGCCCUAGUGAGGGGGCAUUGGGCAUUAAC----------------------------------------------------------------------------------------------
Baboon          ------------------CCAG---------------------CU-GUCCCUCUU-GCCUAAAGACUU-AAACCAAUGCCCUAGUGAGGGGGCAUUGGGCAUUAAG----------------------------------------------------------------------------------------------
Bison           ------------------CCAG---------------------CU-GUCCCUCUU-GGCUAAGUGUUG-AAACCAGUGCCCUAGUGAGGGGGCACUGG---CUAAC----------------------------------------------------------------------------------------------
Bonobo          ------------------CCAG---------------------CU-GUCCCUCUU-ACCUAAAGACUU-AAACCAAUGCCCUAGUGAGGGGGCAUUGGGCAUUAAG----------------------------------------------------------------------------------------------
Bushbaby        ------------------CCAG---------------------CU-GUCCCACUC-AGCUAAAGACAUAAAACCAAUGCCCUAGUGAGGGGGCAUUGGUCGUUAAA----------------------------------------------------------------------------------------------
ChineseHamster  ------------------CUAG---------------------C--CUCCCUCUG-GGUUCAAACCUU-GAACCAAGGCCCUAGUGAGGGGGCAUUGGUCAU-GAC----------------------------------------------------------------------------------------------
Gibbon          ------------------CCGG---------------------CU-GUCCCUCUU-ACCUAAAGACUU-AAACCAAUGCCCUAGUGAGGGGGCAUUGGGCAUUAAG----------------------------------------------------------------------------------------------
GoldenMonkey    ------------------CCAG---------------------CU-GUCCCUCUU-GCCUAAAGACUU-AAACCAAUGCCCUAGUGAGGGGGCAUUGGGCAUUAAG----------------------------------------------------------------------------------------------
Gorilla         ------------------CCAG---------------------CU-GUCCCUCUU-ACCUAAAGACUU-AAACCAAUGCCCUAGUGAGGGGGCAUUGGGCAUUAAG----------------------------------------------------------------------------------------------
GreenMonkey     ------------------CCAG---------------------CU-GUCCCUCUU-GCCUAAAGACUU-AAACCAAUGCCCUAGUGAGGGGGCAUUGGGCAUUAAG----------------------------------------------------------------------------------------------
Hedgehog        ---------------GACACAC---------------------CC-ACCUCUGUU-GACCAAGGACAU-UAGCCAAUGCCCUAGUGAGGGGGCAUCGGCCAUGCCCCC--------------------------------------------------------------------------------------------
MalayanLemur    ------------------UCAG---------------------CU-GUUCAUCUU-GGCUAAACACUU-AAACCAAUGCCCUAGUGAGGGGGCAUUGGUCGUUAAC----------------------------------------------------------------------------------------------
Manatee         ------------------CCUG---------------------CU-GUCCCUCUU-GGCUAAAGGCUU-AAACCAAUGCCCUAGUGAGGGGGCAUUGGUCGCUAAU----------------------------------------------------------------------------------------------
Marmoset        ------------------CCUG---------------------CU-GUCCCUCUU-GCCCAAAGACUU-AAACCGAUGCCCUAGUGAGGGGGCAUUGGGUGUUAAG----------------------------------------------------------------------------------------------
MinkeWhale      -------------------------------------------CU-GUCCCUCUU-GGCUAACGGCUU-AAACCAAUGCCCUAGUGAGGGGGCAUUGGUCAUUAAC----------------------------------------------------------------------------------------------
MouseLemur      ------------------CCUG---------------------CU-GUCCCUCUU-GGCUAAAGACUU-AAACCAAUGCCCUAGUGAGGGGGCAUUGGUCGUUAAC----------------------------------------------------------------------------------------------
NakedMoleRat    -------------------CAG---------------------CU-GUCCCUCGG-GGCUGAAGACUU-AAACCAAUGCCCUAGUGAGGGGGCACUGGGCCUUUCC----------------------------------------------------------------------------------------------
Orangutan       ------------------CCAG---------------------CU-GUCCCUCUU-ACCUAAAGACUU-AAACCAAUGCCCUAGUGAGGGGGCAUUGGACAUUAAG----------------------------------------------------------------------------------------------
ProboscisMonkey ------------------CCAG---------------------CU-GUCCCUCUU-GCCUAAAGACUU-AAACCAAUGCCCUAGUGAGGGGGCAUUGGGCAUUAAG----------------------------------------------------------------------------------------------
Rat             ------------------CUAG---------------------U--CUCUCUCUGGGGUUCAAACCUU-GAAUCAAUGCCCUAGUGAGGGGGCACUGGCCAUGACC----------------------------------------------------------------------------------------------
SquirrelMonkey  ------------------CCUG---------------------CU-GUCCCUCUU-GCCUAAAGACUU-AAACCAAUGCCCUAGUGAGGGGGCGUUGGGUGUGAAG----------------------------------------------------------------------------------------------
Tenrec          ------------------CCUG---------------------UU----CCUCUU-GGCGACAGACUU-AAACCAAUGCCCUAGUGAGGGGGCAUUGGUCCUUAAC----------------------------------------------------------------------------------------------
Shrew           ----------------------GGGACCCCUCCCUCUCUGCCA----UCCCUCUC-GGCUCAAGGCUU-AUGCCAAGGCCCUAGUGAGGGGGCAUUGGCCGUU-AG----------------------------------------------------------------------------------------------
#=GC SS_cons    ___________________>>>--------------------->>->>>>>>>>>,,,,,,<<<<<<<-<<<<<<<<<<<<<______>>>>>>>>>>>-->>>>>----------------------------------------------------------------------------------------------
#=GC RF         ..................CCAG~~~~~~~~~~~~~~~~~~~~~Cu.gucCCuCuU.GGCUAAAggcuu.aaACCaaUGCCCUAGUGAGGGGGCAuuGGuCguuaag..............................................................................................

Human           -----------------------------------------------------CCCUGACCUUUGCUAU-GCUCAUACUUUGACUCUAUGAGUACUUUCCUAUAAGUCUUUGCUUGUGUU-CACCU----GCUAGCAAACUGGAGUGUUUCCC--UCCCCAAGGGGGUGUC-AGUCUUUGUCGACUG-AC----UCUGUC
Macaque         -----------------------------------------------------CCUUGACCUUUGCUAU-GCUCAUGCUGUGACUCUAUGAGUACUUUCCUAUAAGUCU----UUGUGUU-CACCU----GCUAGCAAACUGGAGUGUUUCCC--UCCCCAAGGGGGUGUC-AGUCUUUGUUGACUG-AC----UCUGUC
Chimpanzee      -----------------------------------------------------CCCUGACCUUUGCUAU-GCUCAUACUUUGACUCUAUGAGUACUUUCCUAUAAGUCUUUGCUUGUGUU-CACCU----GCUAGCAAACUGGAGUGUUUCCC--UCCCCAAGGGGGUGUC-AGUCUUUGUCGACUG-AC----UCUGUC
Mouse           -----------------------------------------------------CCUUGACCUUUGCUCU-GCUUGUGUCUUGAGUC--UGAGCCCUUUCCUGUACAUCUGUGCUCGUGUU-CAUCU----GCUAGUGAACUGGAGUGCUGCCC--UCCCCGAGGAGGGGUC-GUCCCUUGU-GACUG-AU----GAUCAU
Squirrel        -----------------------------------------------------CCCUG-CCUGUGCUUGAGCUC-------GUGUGUGUGUGUGCUUUCCU-GGGCCUUCUGCUUGUGUU-CACCU----GCCAGCCACCUGGAGUGCUUCCC--UCCCCAAGGGGUGGUC-AGUAAAUGUUUGUUG-AA----UGUGUC
Horse           -----------------------------------------------------CCCUGAUCUUUGCUAC-GCUUGUGCUUGGUCUCUGUGAAUACUUUCCCAUAAGUCUCUGCU-GUGUU-AAUGU----GCCGGCGACCUGGAGCGCU---U--CCCUCAGGGUGGCGUC-AGUCUUUCUCCACUG-AC----CCUGCU
Rhino           GGGCAUUGGCCGCUACCCCUGACCUUUGUUAGUGAGGGGGCAUUGGCCGCUACCCCUGACCUUUGCUAU-GCUUGUGCUUGGUCUCUGUAAAUACUUUCCCAUAAGUCCUUGCU-GCGUU-AAUGU----GCCAGCGACCUGGAGUGCU---U--CCCUCAGGAAGGUGUC-AGUCUUUCUGAACUG-AC----CCUGCU
Dog             -----------------------------------------------------CCUUGACCUUUGCUAU-GCUUAUGCCUUGAUGCUAUGAAUACUUUCCUAUAAGUCUCUGCUUGUGUU-UAUGU----GCCAGCAACCUGGAGUGUUUCCC--UCCCCAACCAGUUGUC-AGUCGUUCUCCCAUG-ACA-ACCCUGUG
Cat             -----------------------------------------------------CUCUGACCUUUGCUAU--CUU---------UUCUUUGAACACUUUCCUAUAAGUCUCCGCUUGCGUU-AACGU----GCCAGCGACCUGGAGUGUUUCCC--UCCCCAAAAAGUUGUG-GGUCUUUCUCCGACA-ACA-AACCCAUU
Ferret          -----------------------------------------------------CCCUGACCUUUGCUAU-GCUUAUGCCUUGAUGCUAUGAAUACUUUUCUAUAAGUCUUUACUUGUGUU-CACUU----GCCAGCGACCUGGAGUGUUUCCC--UCCCCAAGGAGUUGUC-AGUCUUUCUCCGAUG-ACA-ACCCCCUU
Panda           -----------------------------------------------------CCCUGACCUUUGCUAU-GCUUAUGCCUUGAUGCUAUGAAUACUUUCCUAUAAGUCUCUGCUUGUGUU-CAUGU----GCCAGCGACCUGGAGUGUUUCCC--UCCCCAGGGAGUUGUC-AGUCUUUCUCCGACG-ACA-ACCCUGUU
Pig             -----------------------------------------------------CCCUGACCUUUGCUAU-GCUUCUGCCUUGUUGCUCUG-AUACUUGCCUCUAUGUCUCUGCCUGUGUU-AACCU----GCCAGCGCCCUGGAGGGUUGCCA--UCCCCAGGGAGGUGUC-AGUCUUUCUCGCUCC-AC-----UUGUU
Dolphin         -----------------------------------------------------GCCGGACCUUUGCUAU-GCUUCUGCCUUGAUGCUAUGACUGCUUUUCUGUGUGUCUCUGCUUGUGUU-AACAU----GUCAGCGACCUGGAGGGUUUCCA--ACCCCAGGGAGGUGUC-AGUCUUUCUCAGUCC-AC----CCCGUU
Megabat         -----------------------------------------------------CCCUGACCUUCGCUAU-GCUCGUGCCU-GUUGCUAUGACUACUUUCCUUUAAGUCUCUGCUUGUGUU-CAUGU----GCCAGCGACCUGGAGUGUUUCCC--UUCCCACGAAGGUGUC-AGCCUUUCU-CGCUG-AC----CCCGUU
Microbat        -----------------------------------------------------CCCUGACCUUUGCUAU-GCUUGUGCCU-AUUGCUAUGAAUACUUUCCUGUAAGUCUCUGCUUGUGUU-AAUAU----GCCAGCGACCUGGAGUGUUUCCC--UCCCCAAGAAGGUGUC-AGUUUUUCUCAGCUG-AC----CCUAUU
Elephant        -----------------------------------------------------CCCUGACCUUUGCUGU-GCCU---------UGAUGCUUGGAUGUUUUCCUGUGUCUUUGCUUGCUUU-AACGU----GCCAGCGAACUGGAGUGUUUCCC--UGCCCAAGGGGGUGUC-AAUCUUUGCCAACUG-AC----CCUGUU
Kangaroo-rat    -----------------------------------------------------CCCUGACCUCUGCUGC-GCUUGUGCCUUGUCUUUGUGUGU---------U----CUUUCCUUGUGCU-CCCCU----GCUAGCAAACUAGAGUGCUUCCU--UCCCCAAGGGGGGGUC-GGUCCUUCUUGACUG-AC----CAGGCU
Pangolin        -----------------------------------------------------CCCUGACUUUUGCUAU-GCUUAUGCCUUGUUGCUGUGAAUACUUUCCUGUGAGUCUCUGCUUGUGUU-AAUGU----GCCAGUGACCUGGAACAUUUCCC--UCCCCAAGGGGGUGUC-AGUCUUUCUCAGCUG-AC----ACUUUU
Alpaca          -----------------------------------------------------CCCUGACCUUUGCUAU-GCUUCUGCCUUGAUGCUCUGAAUACUUUCCUAUGAGUCUCUGCUUGUGUU-AACCU----GCCAGCGACCUGGAGGGUUUCCA--UCCCCAGGGAGAUGUC-AGUC-CUCUCAGUCC-AC----CCUGUU
Baboon          -----------------------------------------------------CCUUGACCUUUGCUAU-GCUCAUGCUGUGACUCUAUGAGUACUUUCCUAUAAGUCU----UUGUGUU-CACCU----GCUAGCAAACUGGAGUGUUUCCC--UCCCCAAGGGGGUGUC-AGUCUUUGUUGACUG-AC----UCUGUC
Bison           -----------------------------------------------------CUCGGACUUUCGAUGU-GCUUUUUGCCUUGAUG---CUUUGCUUUUCUAUGUGCGUCUGCUUCUGUU-AACCU----UCCAUCAACCUGGAGGUUUCACC--AUCCCAGGGAGGUGUC-AGUCUUUCUCAGUCC-AC----CCCGUC
Bonobo          -----------------------------------------------------CCCUGACCUUUGCUAU-GCUCAUACUUUGACUCUAUGAGUACUUUCCUAUAAGUCUUUGCUUGUGUU-CACCU----GCUAGCAAACUGGAGUGUUUCCC--UCCCCAAGG-GGUGUC-AGUCUUUGUCGACUG-AC----UCUGUC
Bushbaby        -----------------------------------------------------ACCUGAC------UAU-GCCUAUACCUUGAUUCUCUGUCUACUUUCCUGUACAUCUCUGCCUGUGUU-AACCUGUUUGCUAGCUAACUGGAGUGUUUCCC--UCCCCAAGGGGGUGUC-AGUCUUUCUCGACUG-AC----UCUGUU
ChineseHamster  -----------------------------------------------------CUUCCACCUUUACUCU-GCUUGUGCCUUGAGUC--UGAC-CCUUCCCUGUAUGUCUUUGCUUGUGUU-CAUCU----GCCAGUGAACUGGUGUGCUUCCC--UCCUCAAAGGGG-GUC-GUCCCUUGU-GACUG-AC----CACGUC
Gibbon          -----------------------------------------------------CCCUGACCUUUGCUAU-GCUCAUGCUUUGACUCUAUGAGUACUUUCCUAUAAGUCUUUGCUUGUGUU-CACCU----GCUAGCAAACUGGAGUGUUUCCC--UCCCCAAGGGGGUGUC-AGUCUUUGUCGACUG-AC----UCUGUC
GoldenMonkey    -----------------------------------------------------CCUUGACCUUUGCUAU-GCUCAUGCUGUGACUC--UGAGUACUUUCCUAUAAGUCUUUGCUUGUGUU-UACCU----GCUAGCAAACUGGAGUGUUUCCC--UCCCCAAGGGGGUGUC-AGUCUUUGUUGACUG-AC----UCUGUC
Gorilla         -----------------------------------------------------CCCUGACCUUUGCUAU-GCUUAUACAUUGACUCUAUGAGUACUUUCCUAUAAGUCUUUGCUUGUGUU-CACCU----GCUAGCAAACUGGAGUGUUUCCC--UCCCCAAGGGGGUGUC-AGUCUUUGUCGACUG-AC----UCUAUC
GreenMonkey     -----------------------------------------------------CCUUGACCUUUGCUAU-GCUCGUGCUGUGACUCUAUGAGUACUUUCCUAUAAGUCU----UUGUGUU-CACCU----GCUAGCAAACUGGAGUGUUUCCC--UCCCCAAGGGGGUGUC-AGUCUUUGUUGACUG-AC----UCUGUC
Hedgehog        ---------------------------------------------------CCCCCCCCCCCUUGCUGU-GCUUAUGCCUUGCCGCUCUGAUUCCUUUUCUGGAAGUC--UGCUUGUCCCACCUUU----GCCAGCGAACUGGAGUGUUCCCU--CCCCC-AGCAA-UGGC-AGUCUUCCCCGACUG-CC----CCU-UA
MalayanLemur    -----------------------------------------------------CCCUGACCUUUGCUAU-GCUUAUGCCUUGACUCUGUGAAUACUCUCCUAUACUUCUCGGCUUGUGUU-CACCU----GCUAGCGAACUGGAGUGUUUCCC--UCCCC-AGGGGGUGUC-AGUCUUUCUUGACUGGACUGAUUCUGUU
Manatee         -----------------------------------------------------CCCUGACCUUUGCUGU-GCCU---------UGAUGCUUGGAUGUUUUCCUAUGUCUUUGCUUGCUUU-AAUGU----GCCAGCGAACUGGAGUGUU-CCC--UGCCCAAGGGGGUGUC-AGUCUUUGCCACCUG-AC----CCUAUU
Marmoset        -----------------------------------------------------CCCUGACCUUUGCUGU-GUUCAUGCUUUGACUCUAUGAGUACUUUCCUAUACAUCUUUGCUUGUGUU-CACCU----GCUAGCAAACUGGAGUGCUUCCC--UCCCCAAGGGGGUGUC-AGUCUUUCUCGACUG-UC----UCUGUC
MinkeWhale      -----------------------------------------------------GCCGGACCUUUGCUAU-GCUUCUGCCUUGAUGCUAUGACUGCUUUUCUAUGUGUCUCUGCUUGUGUU-AACAU----GUCAGCGACCUGGAGGGUUUCCA--ACCUCAGGGAGGUGUC-AGUCUUUCUCAGUCC-AC----CCCGUU
MouseLemur      -----------------------------------------------------CCCUGACCUUUGCUAU-GCUUAUGCCUUGA----CUCUCUACUUUCCUGUACCUGUCUGCUUUUGUU-AACCU----GCUAGCCAACUGGAGUGUUUCCC--UCCCCAAGGGGGUGUC-AGUCUUUCUCGACUG-GC----UCU--U
NakedMoleRat    -----------------------------------------------------CUCUGACCUUCACCCU-GCCUGUGGCUUGACUC---UUG---UCUCUUGUGUGUCAUUGCU-GUGUC-CACCU----GCAAGGCAACUG--GUGCUUCCU--UCCC--CCGGGGUGUC-AGUCUUCCUCAACUG-AC----UGCGUC
Orangutan       -----------------------------------------------------CCCUGACUUUUGCUAU-GCUCAUGCUUUGACUCUAUGAGUACUUUCCUAUAAGUCUUCGCUUGUGUU-CACCU----GCUAGCAAACUGGAGUGUUUCCC--UCCCCAAGGGGGUGUC-AGUCUUUGUCGACUG-AC----UCUGUC
ProboscisMonkey -----------------------------------------------------CCUUGACCUUUGCUAU-GCUCAUGCUGUGACUC--UGAGUACUUUCCUAUAAGUCUUUGCUUGUGUU-UACCU----GCUAGCAAACUGGAGUGUU-CCC--UCCCCAAGGGGGUGUCUAGUCUUUGUUGACUG-AC----UCUGUC
Rat             -----------------------------------------------------CCUCAACCUUUGCUCU-GCUUGUAUCUUGAGUC--UGAGUCCUUCCCUGUACAUCUGUGCUCGUGUU-CAUCA----GCUAGUGAACUGAAGUGCUUCCC--UCCCCGAGGGGG-GUC-GUCCCUUGU-GACUG-AC----CAUGUU
SquirrelMonkey  -----------------------------------------------------CCCUGACCUUUGCUGU-GUUCAUGCUUUGUCUC--UGAGUACUUUCCUAUACAUCUUUGCUUGUGUU-CACCU----GCUAGCAAACUGGAGUGUUUCCC--UCCCCAAGGGGGUGUC-AGUCUUUCUCGACUG-------UCUGUC
Tenrec          -----------------------------------------------------CCCUGACCUCUGCUGU-GUCU---------CAAUGCUUGGAUGUUUCCACGUGUCUUUGCUUGCUUU-AACAU----GCCAGCAAACUGG--AGUUUCCC--UGCCCAAGGUGGUAUC-GGUCUCUGUCACCCG-GU----UCUG--
Shrew           -----------------------------------------------------CGCUCACCUUUGCUAU-GCGUUUGCCUUGAUGCUCUGAGCUCCUUCCUGUAAGUCUCUGCUUGCCUU-AACAU----GCCCGAGCACUGGAGUGUCCCCCCCCCCCCAUGGGCGG--C-AGUCUUCCUCAGUUC-UG----CCGGCC
#=GC SS_cons    ----------------------------------------------------->>>>,,))))))))))--))-------------------------))))))))))))))))))))------------)))))))::{{{{{{{{{{,,,,,,,,{{{-{{{{{{{<<<-<<<<______>>>>>->>,,,,,[[[[[
#=GC RF         .....................................................CCCUGACCuuuGcuaU.GCuuaUGCuUugucucUaUgagUacuuUCCuaUaaguCUuUgCuUgugUU.aAugU....gcCaGcgAcCuGGaGuGcUUCCc..UCCCCAgGgaGguGUC.agucUUUcUcgacuG.AC....cCuguu

Human           AUCACCCUUAUGAUGUCCUGAAU-GGAAGGAUCCC-UUUGGGAAAUUCUCAGGAGGGGGACCUGGGCC---AAGGGC--------UUG------GCCAGCAUCCUGCUGGCAACUCC-AAGGCCCUGGGUGGGCUUCUGG-------------AAUGAGCAUGCUACUGAAUCA--------------------------
Macaque         AUCACCCUUACGAUGUCUUGAAU-GGAAGGAUCCC-UUUGGGAACUUCUCAGGAGGGGGACCUGGGCC---AAGGGC--------UUG------ACCAGCAUCCUGCUGGCAACUCC-AAGGCCCUGGGUGGGCUUCUGG-------------AAUGAGCAUGCUACUGAAUCA--------------------------
Chimpanzee      AUCACCCUUAUGAUGUCCUGAAU-GGAAGGAUCCC-UUUGGGAAAUUCUCAGGAGGGGGACCUGGGCC---AAGGGC--------UUG------GCCAGCAUCCUGCUGGCAACUCC-AAGGCCCUGGGUGGGCUUCUGG-------------AAUGAGCAUGCUACUGAAUCA--------------------------
Mouse           GCUGUCCUAACAAUGUCCUGAGC-AAAAGGGUCCC-UUUGGGAACCUCUCAGGAGGGGGACCCGGGUC---AGGGGC----------G------ACCAGCAUCUUGCUGGCAACUCC-GUGGGUG-GGGUGGGGUGG-GGUGCUUCCUUCUGGAAUGAGCACGUGGCUGACCCC--------------------------
Squirrel        AUU--------GAUGUCCUGUGU-GGAAGGAUCCC-UUUGGGAACUUCUCAGGAGGGGGACCUGGGCC---AAGAGC--------UUG------ACGUGC--CUCAUGGGCAA-CUC-GGGGCCCCUGGUGGGCUUGUGG-------------AAUGAGCAUGCGCCUGACCCA--------------------------
Horse           GUUGCCCUUAUGAUGUCCUGAAC-GGAAAGAUCCC-UUUGGGAACUCCUCAGGAGGGGGACCUAGGCC---AGAGGC--------UCC------UCUAGCAUCUCACUGGCGAUUCC-AAGGCCCAGGGUGGGCUUGUGG-------------AAUGAGCAUGAGCCCUCAUGU--------------------------
Rhino           GUUGCCCUUAUGACGUCCUGAAU-GGAAGGAUCCC-UUUGGGAACUUUUCAGGAGGGGGACCUGGGCC---AGAGGC--------UCU------AGCAGCAUCUCACUGGCAAUUCC-AAGGCCCAGGGUGGGCUUCUGG-------------AAUGAGCAUGAGCCCUGAUGU--------------------------
Dog             GUUGCCUGUAUGAUGGCCUGAAC-GGAAGGAUCCC-UUUGGGAACUUCUCAGGAGGGGGACCUGGGCC---AAGGGC--------UUG------ACCAGCAUCUCACUGGCAAUUCC-AAGGCUCAGGGUGGGCUUCUGG-------------AAUGAGCAUGAGCCCCGAUGC--------------------------
Cat             GUUGCCGUUGCGACGUCCUGAAC-GGAAGGAUCCC-UUCGGGAACUUCUCAGGAGGGGGACCUGGGCC---AGGGGC--------UCG------ACCAGCAUCUCACUGGCAAUUCC-AAGGCCCAUGGUGGGCUUCUGG-------------AAUGAGCAUGAGCCCCGACGC--------------------------
Ferret          GUUGCCUGUAUGAUGUCCUGAAU-GGAAGGAUCCC-UUUGGGAACUUCUCAGGAGGGGGACCUGGGCC---AAGGGC--------UUG------ACCAGCAUCUCACUGGCAAUUCC-AAGGCCCAGGGUGGGCUUCUGG-------------AAUGAGCAUGUGCCCUGACGC--------------------------
Panda           GUUGCCUGUAUGAUGUCCUGAAU-GAAAGGAUCCC-UUUGGGAACUUCUCUGGAGGGGGACCUGGGCC---AAGGGC--------UUG------ACCAGCAUCUCACUGGCAAUUCC-AAGGCCCAACAUGGGCUUCUGG-------------AAUGAGCAUGAGCCCUGACGC--------------------------
Pig             AUCGCCGA-AUGCCGUCCUGAAC-GGAAGGGUCCU--UUGGGAACGUCUCGGGAGGCCGACCUGGGCC---AAGGGC--------ACA------ACCAGCAUCUCACUGGCAAUUCC-AAGGCCCUGGGUGGGCUUCUGG-------------AAUGAGCAUGAGCCCCGACGU--------------------------
Dolphin         GUUACCCCCGUGAUGUUCUGAAU-GGAAGAGUCCC-UGUGGGAACUUCUCAGGAGGGGGACCUGGGCC---AAGGGC--------UUG------ACCAGCAUCUCACUGGCGAUUCC-AAGGCCCAGGGUGGGCUUCUGG-------------AAUGAGCAUGUGUCCCAACGC--------------------------
Megabat         GUUGCCCGUACGAUGUCCUGAAU-GGAAAGAUCCC-UUUGGGAACUUCUCAGGAGGGGGACCUGGGCC---AAGGGC--------UCC------ACCAGCAUCUCACUGGCAAUUCC-AAGGCCCA-GGUGGGCUUCUGG-------------AACGAGCAUGAGCUCUGACGC--------------------------
Microbat        GUUGCCCGGAUGAUGUCCUGAAU-AGAAGGAUCCC-UUUGGGAACUUCUCAGGAGGGGGACCUGGGCC---AAGGGC--------UCC------GCCAGCAUCUCACUGGCAAUUCC-AAAGCCGU-GGUGGGCUUCUGG-------------AAUAAGCAUGUGCCCUGACGU--------------------------
Elephant        GUUACCCUUAGAAUGCCCUAGAG-GGAAGGACCCC-UUUGGGAACUUCUCAAGAGUGGGACCUGGGCC---AAUAGC--------UUG------ACCAGCAUCUUGCUGGCAAUUCC-AGGGCCCC-GCUGGGCUUCUGG-------------AAUGAGCAUGAGUCCUGACGC--------------------------
Kangaroo-rat    ---GUCCUUACAACGUCCUGAGU-GGAAGGAUCCC-UUUGGGAGCCCCUCAGGAGGGGGACCUGGGCC---AA--------------G------GGCAGG---UUGCUGGCAA----------CCUGGGUGGGCUUCUGG-------------AAUGAGCAUGCUGGCUGU-----------------------------
Pangolin        AUUGCCUGUGUGAUGUCCUGAAU-GGAAGGCUCCC-CUUGGGAACUUUGCAGGAGGGGGACCUGGGCC---AAGGGC--------UCA------ACCAGCAUCUCACUGGCAAUCCC-AAGGCCCAUAGCGGGCUUCUGG-------------AAUAAGCGUGAGCCCUAGCAC--------------------------
Alpaca          GUUACCCAUAUGAUGUCCUGAAU-GGAAGGGUCCC-UUUGGGAACUUCUCAGGAGGGGGACCUGGGCC---AAGGGC--------UCA------ACCAGCAUCUCACUGGCAAUUCC-AAGGCCC-GGGUGGGCUUCUGG-------------AAGGAGCAUGAGCCCC-----CGACGCCAUG--------CUACUGAA
Baboon          AUCACCCUUACGAUGUCUUGAAU-GGAAGGAUCCC-UUUGGGAACUUCUCAGGAGGGGGACCUGGGCC---AAGGGC--------UUG------ACCAGCAUCCUGCUGGCAACUCC-AAGGCCCUGGGUGGGCUUCUGG-------------AAUGAGCAUGCUACUGAAUCA--------------------------
Bison           AUUAUCCCCAGGAUGGUCUGAAA-GGAAGGGUCCC-UUUGGGAACUUCUCAGGAGGGAGACCUGGGCC---AAGGGC--------UCG------GCCAGCAUCUCCCUUGCAAUUCC-AAGGCCCAGGGUGGGCUUCUGG-------------AAGGAGCAUGAUUCCCGAGGC--------------------------
Bonobo          AUCACCCUUAUGAUGUCCUGAAU-GGAAGGAUCCC-UUUGGGAAAUUCUCAGGAGGGGGACCUGGGCC---AAGGGC--------UUG------GCCAGCAUCCUGCUGGCAACUCC-AAGGCCCUGGGUGGGCUUCUGG-------------AAUGAGCAUGCUACUGAAUCA--------------------------
Bushbaby        ---GCCUUUAUGAUGUCCAAAAU-GGAAGGAUCUG-UUUGAGAACUUCUCAGGAGGGGGACCUGGGCC---AAGGGC--------UUG------ACAAACAUCUCACUGGCAAUUCC-AAGGCCCUGGGUGGGCUUCUGG-------------AAUGAGCAUGUUACUAAACCA--------------------------
ChineseHamster  ---GUCCUAACAAUGUCCUGAGC-AGAAGGAUCCC-UUUGGGAGCCUCUCAGGAGGGGGACUUGGGCC---AGGGGC----------C------ACCAGCAUCGUUCUGGUAACUGGGUGGGGGCAGGGU--GCUUCUGG-------------AAUGAGCAUGUGGCUGA----CCCCCAAAGGCAUGCCAUGUCCCCCC
Gibbon          AUCACCCUUACGAUGUCCUGAAU-GGAAGGAUCCC-UUUGGGAAAUUCUCAGGAGGGGGACCUGGGCC---AAGGGC--------UUG------ACCAGCAUCCUGCUGGCAACUCC-AAGGCCCUGGGUGGGCUUCUGG-------------AAUGAGCAUGCUACUGAAUCA--------------------------
GoldenMonkey    AUCACCCUUACGAUGUCUUGAAU-GGAAGGAUCCC-UUUGGGAACUUCUCAGGAGGGGGACCUGGGCC---AAGGGC--------UUG------ACCAGCAUCCUGCUGGCAACUCC-AAGGCCCUGGGUGGGCUUCCGG-------------AAUGAGCAUGUUACUGAAUCA--------------------------
Gorilla         AUCACCCUUAUGAUGUCCUGAAU-GGAAGGAUCCC-UUUGGGAAAUUCUCAGGAGGGGGACCUGGGCC---AAGGGC--------UUG------GCCAGCAUCCUGCUGGCAACUCC-AAGGCCCUGGGUGGGCUUCUGG-------------AAUGAGCAUGCUACUGAAUCA--------------------------
GreenMonkey     AUCACCCUUACAAUGUCUUGAAU-GGAAGGAUCCC-UUUGGGAACUUCUCAGGAGGGGGACCUGGGCC---AAGGGC--------UUG------ACCAGCAUCCUGCUGGCAACUCC-AAGGCCCUGGGUGGGCUUCUGG-------------AAUGAGCAUGCUACUGAAUCA--------------------------
Hedgehog        AUACCCAU---UCUGUUCUGAACCAGAAGGAUCCC-U-UGGGAGUC-CUCAGGAGGGGGGCCUGGGCU---AAGGGCCGGGGGGCUCC------ACCAGCAACUCACUGGCGGUUCU-GAGGCGCAGGGCGGGUUUCUGG-------------AAUGAGCAUGAGCCCUGAUG-CCACCGUG-------------UUGAA
MalayanLemur    GCUGCCCUUAUGAUGCCCUGAAU-GGAAGGUUCCU-UUUGGGAAAUUCUCAGGAGGGGGACCUGGGCC---AAGGGC--------UCA------ACCAGCUUCUCACUGGCACUUCG-AAGGCCCUGGGUGGGCUUCUGG-------------AAUGAGCAUGUUUCUGAAUCU--------------------------
Manatee         GUUGCCCUGACGGUGUCCUGGAU-GGAAGGACCCC-UUUGGGAACUUCUCAGGAGGGGGACCUGGGCC---AAUAGC--------UUG------ACCAGCAUCUUGCUGGCGAUUCC-AGGGCCCC-GGUGGGCUUCUGG-------------AAUGAGCAUGAGUCCUGACGC--------------------------
Marmoset        AUCACCCUUACGAUGUCCUAAAU-GGAAGGAUCCC-UUUGGGAAUUUCUCAGGAGGGGGACCUGGGCC---GAGGGC--------UUG------ACCAGCAUCUUGCUGGCAACUCC-AAGGCCCUGGGUGGGCUUCUGG-------------AAUGAGCAUGCUACUGAAUCA--------------------------
MinkeWhale      GUUACCCCCGUGAUGUUCUGAAU-GGAAGGGUCCC-UUUGGGAACUUCUCAGGAGGGGGACCUGGGCC---AAGGGC--------UUA------ACCAGCAUCUCACUGGCAAUUCC-AAGGCCCGGGGUGGGCUUCUGG-------------AAUGAGCAUGUGCCCC-----ACGCCAUGC----------UACUGAA
MouseLemur      GUUGCCCUCACAACGUCCUGAAU-UGAAGGAUCCU-UUUGGAAUUUUCUCAGGAGGGGGACCUGGGCC---AAGGGC--------UUG------ACCCGCUUCUCCCUGGCAGUUCC-AAGCCCCUGGGUGGGUGUCUGC-------------AGUCAGCAUGUUACUAAACCA--------------------------
NakedMoleRat    GUCAC----ACACCUUCCCGAGU-GGAGUGGUCCC-UUUGGGAAUUUCUCAGGAGGGGGACCUGGGCC---AAGAGC--------AA--------------------------CUCC-AGGGCCCUGGGCAGGCUUCUGG-------------AAUGAGCAUGUGACUGACUG---------------------------
Orangutan       AUCACCCUUAUGAUGUCCUGAAU-GGAAGGAUCCC-UUUGGGAAAUUCUCAGGAGGGGGACCUGGGCC---AAGGGC--------UUG------ACCAGCAUCCUGCUGGCAACUCC-AAGGCCCUGGGUGGGCUUCUGG-------------AAUGAGCAUGCUACUGAAUCA--------------------------
ProboscisMonkey AUCACCCUUACGAUGUCUUGAAU-GGAAGGAUCCC-UUUGGGAACUUCUCAGGAGGGGGACCUGGGCC---AAGGGC--------UUG------ACCAGCAUCCUGCUGGCAACUCC-AAGGCCCUGGGUGGGCUUCCGG-------------AAUGAGCAUGUUACUGAAUCA--------------------------
Rat             ---GUCCUAACAAUGUCCUGAGC-AGAAGGGUCCCCAAUGGGAACCUCUCAGGAGGGGGGUUUGGGGCGGCGGGGGG--------GGG------ACCAGCAUCUUGCUGGCAACUGU-GGG--U-GGGGUGGGGUG----CUUCC--UUCUGGAAUGAGCAUGUGGCUGA----CCCCCAAAG-----------GCAUGC
SquirrelMonkey  AUCACCCUUAUGAUGUCCUAAAU-GGAAGGAUCCC-UUUGGGAACUUCUCAGGAGGGGGACCUGGGCC---GAGGGC--------UUG------ACCAGCGUCCUGCUGGCAACUCC-CAGGCCCUGGGUGGGCUUCUGG-------------AAUGAGCAUGCUACUGAAUCC--------------------------
Tenrec          ---------AUGAUGUCCUCAUU-GGAAGGAUCCC-UCUGGGAAUUUCUCAGGAGGGGGACCUGGGCC---CAGAGC--------AUG------GCCAGCCUUUUGCUGGCGAC--C-CAGGCCCACUGUGGGUGUCUGG-------------UAGGAGCAUGUAUCUUAACGC--------------------------
Shrew           CUCACCCC-ACCAGGUCCUGAAC-UGGAAGGACCC-UUUG-GAAAGUCUCAGGAGGGGGACCUGGGCU---GAGGGC--------CAGGGGUUCACCAGCUAUGCGUUGGCGGUUCA-G--ACUCAGGGUGCGAGAGUGG-------------GACGGGCGUGAGCCCGGCGGC--------------------------
#=GC SS_cons    [[[[[[[[[[[,,,,<<<<<<<<-<<<____>>>>->>>>>>>,,((((((((((((((((<<<<<<<-----<<<<--------<<<-------<<<<_______>>>>>>>>>>>--->>>>>>><<<<<<<<<<<<<----------------<<<<____>>>>--------------------------------
#=GC RF         auugCCccUAuGAuGuCCUGAAu.GGAAGGaUCCC.UUUGGGAACUucuCAggaggggGACCUGGGCC...AagGgC........Uug......ACCAGcAUCUcgCUGGcAAUuCc.AAGGCCCagGgugGGccuCcgG.............AAUGAGCAUGaGcCCugacgu~~~~~~~~~~~~~~~~~~~~~~~~~~

Human           ---CCAAAGGCA-CGCCC---------------GACCUCUCUGAAGAUC-UUCCUAUCCUUUUCU--------------------------------------GGG----GGAAUGGGGUCGAUGAG---AGCAACCUCCUAGGGUUGUUGUGAGAAUUAAAUGAGAUAAA-AGAGGCCUCAGGCAGGAUCUGGCAUAGA
Macaque         ---CCAAAGGCA-UGUCC---------------CACCUCUCUGGAGAUC-UUUCUGUCCUUUUCU--------------------------------------GG-----GGAAUGGGGUCGAUGGG---AGCAACCUCCUAGGGUUGUUGUGAGAAUUAAAUGAGAUAAA-AGAGGCCUCAGGCAGGAUCUGGCAUAGA
Chimpanzee      ---CCAAAGGCA-CGCCC---------------CACCUCUCUGAAGAUC-UUCCUAUCCUUUUCU---------------------------------------GG----GGAAUGGGGUCGAUGAG---AGCAACCUCCUAGGGUUGUUGUGAGAAUUAAAUGAGAUAAA-AGAGGCCUCAGGCAGGAUCUGGCAUAGA
Mouse           ---CCAAGGCAU-GUCCC----------------ACCUUCUCGGAGAUG-UCCC------UU-UU--------------------------------------GGG----GUAGUGGGGACAUUAGG---AGCAACCUCCUAGGGUUGUUGUGAGAAUUAAAUGAACUGCA--GCAGCCUGAGGCAGGGCUG------GG
Squirrel        ---CCGAAGGCA-UGCCC---------------CGCCUGUUUCGAGGUC-UUCCUGUCCUUUUCU--------------------------------------AG-----GGAAUGGGGAUGAUAGG---AGCAACCUCCUAGGGCUGUUGUGAGAAUUAAAUGACCCAGA--GAAGCCUGGGGCCGGACCGGGUGUGGA
Horse           ---CAUGCUACU-GAACU------------------CUCUUUCGAGAUC-CCCC-GUC--CUUUC--------------------------------------UGG----GCAAUGGGGAUGAGAAG---UGCAACCUCCUAGGGUUGUUGUGAGUAUUAAAUGAGAGAAG--GCAGCCUUGGGCAGGGCUGGGCAUAGA
Rhino           ---CAUGCUACU-GAACU----------------ACGUCUUUUGAGAUC-UCCCCGUC--CUUUC--------------------------------------UGG----GAAAUGGGGAUGAGACG---AGCGACCUCCCAGGGCUGUUGUGAGUCUUGAAUGAGAGAAG--GCAGCCUCGAGCAGGGCUGGGCAUAGA
Dog             ---CAUGCUACC-GAACU---------------UACCUCUUCUGAGAUC-UCCCUGUC--CUUUC--------------------------------------UGG----GGAAUGGGGACAAGAAG---AGCAGCCUCCCAGGGUUGUUGUGAGUAUUGAAUGAGAUAAA--ACUGCCUCAGGCAGGGCUGGGCAUAGA
Cat             ---CAUGCUUCU-CAACU---------------CACCUCUUCUGAGAUC-CCCCUGGGCUUU-CU--------------------------------------GGG----GGAAUGGGGCCAAGAAG---GGUAACCUCUCAGGGUUGUUGUGAGUAUUAAAUGAGGUGAA--ACAGCCUCAGGCAAGGCCGGGCAUAGA
Ferret          ---CUGGCUACC-GAACUCGCCU-----CUCCCCACCUCUUCUCAGAUC-UCCCUGUU--CUUUC--------------------------------------UGG----GGAGUGGGGACAAGAAG---AGCAGCCUCCCAGGGUUGUUGUGAGUAUUGAAUGAUACAAA--ACCACCGCAGGCAGGGCUGGGCAUAGA
Panda           ---CAUGCUACG-GAACU---------------CACCUCUUCUCAGAUC-UCCCUGUU--CUUUC--------------------------------------UGG----GGAACGGGGCCAAGAAG---AGCAGCCUCCCAGGGUUGUUGUGAGUAUUGAAUGAGAUCAA--ACCACCUCAGGCAGGGCUGGGCAUAGA
Pig             ---CAUGCCACG-GAACU----------------CCCUCCUUUGAGCUC-UCCCUGUCCCUC-CU--------------------------------------GGG----GGGACAGGGACGAGAAG---AGCAGUCUCCCAGGG-GGUUGUGAGUAUUGAAUGAGAUGAA--GUCGCCUCGGGCAGGGCCGGGCAUAGA
Dolphin         ---UGUGCUACU-GAACU---------------CACCACCUCUGAGAUC-ACCCUGUC--CUUUC--------------------------------------UGG----GGAACGGGGUUGAGAAG---AGCAACCUCCCAGGG-UGUUGUGAGUAUUGAAUGAAUCCAA--GCAGCCUUGGGUAGGGCCAGGCAUAGA
Megabat         ---CAUGCUGCU-GAACU---------------AACCUCUUU--AGAUC-UCCCCACC--CUCUC--------------------------------------UGA----GGAAUGGGGAGUAGAAG---AGCAACCUCCUAGGGCUGUUGUGAGUAUUAAAUGAGAUAAA--GCAGCCUCGGGCAGGGCCGGGCAUAGA
Microbat        ---CAUGGGCAU-CCCCG----------------UCCUUUCCGGGGA-------------------------------------------------------A-----------UGGUGAUGAGAAG---AGCAACCUCCUAGGGUUGUUGUGAGUAUUAAAUGAGCCAAA--UUAGCCUGGGGCAGGGCUGGGCACAGA
Elephant        ---CGUGCUGCU-GAACC---------------UACCUCUCC--AAGUC-CUCCUAUCCUUA------------------------------------------------UCUG-GGGGGUGAUAGG---AGUGACCUCCCGGGGUUGUUGUGAGAAUUAAAUGAUGCAAA--ACAGCCUCAGGCAGGGCAGGCAGAGAA
Kangaroo-rat    ---CCUCCUCCC-CACCCC-------------CCACAUCCUUGGAGACA-UCCCUGUCCUCUUCU--------------------------------------GG-----GGAAUGGGGACAUUAGG---UGCAACCUGCUAGGGUCGUUGUGAGAAUUAAAUGAGUUAGA--GCAGCCUGGGGCCAGGCUGGGCAGAGA
Pangolin        ---CGUGCUACU-GACCU----------------AUCUCUUUGGAGAUC-UCCCUGG--UCUUUC--------------------------------------UGG----GGAAUUGGGACAGGAAG---AGCAAACCUCCCAGGUUGUUGUGAGUAUUAAAUGAGAUAAU-GGCAGACUUGGGCAGGGCCAGGCAUAGA
Alpaca          CUGCCAAGGGCA-UCCCC----------------ACCUCCUUUGAGAUC-UCCCUGUC--CUUUC--------------------------------------UGG----GGGACGGGGACCAGAAG---AGCAACCUCCCAGGG-UGUUGUGAGUAUUAAAUGAGAGAAA--GCAGCUUCGGGCAGGGCCGGGCAUAGA
Baboon          ---CCAAAGGCA-UGUCC---------------CACCUCUCUGGAGAUC-UUUCUGUCCUUUUCU--------------------------------------GG-----GGAAUGGGGUCGAUGGG---AGCAACCUCCUAGGGUUGUUGUGAGAAUUAAAUGAGAUAAA-AGAGGCCUCAGGCAGGAUCUGGCAUAGA
Bison           ---CAUGCUGCU-GAACUGCCAGGG-GUAUCCCCACCUCUUCC-AGAUC-UCCUCGUCCUUU-CU--------------------------------------GGG----GAACUGGGAUCGAGAAA---AGCAACCUCCCA----------------------------------------------------------
Bonobo          ---CCAAAGGCA-CGCCC---------------CACCUCUCUGAAGAUC-UUCCUAUCCUUUUCU---------------------------------------GG----GGAAUGGGGUCGAUGAG---AGCAACCUCCUAGGGUUGUUGUGAGAAUUAAAUGAGAUAAA-AGAGGCCUCAGGCAGGAUCUGGCAUAGA
Bushbaby        ---CCAAAGGCA-UGACC---------------AACCUCUUUUGAGGUC-UCCCUGUCCUUUUCU--------------------------------------AG-----GGAAUGGGGAUCAUAGA---AGCAACCUCCUAGGGUUGUUGUGAGAAUUAAAUGAGAUCAA--GCAGCCUCAGGCAGGGUUG--GU----
ChineseHamster  CCAC---CCCUUCCACCC----------------ACCUUCUUGGAGAUG-UCCCUUCCUCUU-----------------------------------------GGGUUAAUGGACGGGGACAUUAGG---AGCAACCUCCUAGGGUUGUUGUGAGAAUUAAAUGAGC------UAGGC--UGGGCAGACCCC--------
Gibbon          ---CCAAAGGCA-UGCCC---------------CACCUCUCUGGAGAUC-UUCCUAUCCUUUUCU---------------------------------------GG----GGAAUGGGGUCGAUGGG---AGCAACCUCCUAGGGUUGUUGUGAGAAUUAAAUGAGAUAAA-AGAGGCCUCAGGCAGGAUCUGGCAUAGA
GoldenMonkey    ---CCAAAAGCA-UGCCC---------------CACCUGUCUGGAGAUC-UUUCUGUCCUUUUCU--------------------------------------GG-----GGAAUGGGGUCGAUGGG---AGCAACCUCCUAGGGUUGUUGUGAGAAUUAAAUGAGCUAAA-AGAGACCUCAGGCAGGAUCUGGCAUAGA
Gorilla         ---CCAAAGGCA-UGCCC---------------CACCUCUCUGAAGAUC-UUCCUAUCCUUUUCU---------------------------------------GG----GGAAUGGGGUUGAUGAG---AGCAACCUCCUAGGGUUGUUGUGAGAAUUAAAUGAGAUAAA-AGAGGCCUCAGGCAGGAUCUGGCAUAGA
GreenMonkey     ---CCAAAGGCA-UGUCC---------------CACCUCUCUGGAGAUC-UUUCUGUCCUUUUCU--------------------------------------GG-----GGAAUGGGGUCGAUGGG---AGCAACCUCCUAGGGUUGUUGUGAGAAUUAAAUGAGAUAAA-AGAGGCCUCAGGCAGGAUCUGGCAUAGA
Hedgehog        CUGCCAAGGGCA-UGCAA---------------CCCCUCUUUUGUACUC-UUUCUGUC--UUUUC--------------------------------------UGG----GGUCUGGGGGGAAUCAGAUGUGCC-CCUCCUAGGGGUGUUAUGAGGAUCAAAUGACAGUAG-GUUGCCAACGGCUGGGGCCGGGGCGUGG
MalayanLemur    ---CUAAAAGCA-UGCCC---------------CACCUCUUUUC---CU-UUUC-------------------------------------------------GGG----GGAAUGGGGACAAUAGG---AGCAGCCUCCUAGGGUUGUUGUGAGAAUUAAAUGAGCUAAA--GCAGCCUCCGGCAGGGCCGGGCAUAGA
Manatee         ---CAUGGUGCU-GAACCUCCAAGGGCGAGCCCUACCUCUUCCGAGUCC-U-CCUCUCCUUAU-C--------------------------------------UGG----GGGUUGGGGGUGAUAGG---AGCGACCUCCCGGGGUUGUUGUGAGAAUUAAAUGACACAAA--ACAGCCUCAGGCAGGGCAG-GCAGAGA
Marmoset        ---CCAAAGGCA-UGCCC---------------UGCCUCUCUGGAGAUC-UUUCUGUCCUUUUCU--------------------------------------GG-----GGAAUGGGGUCGAUGGG---AGCAACCUCCUAGGGUUGUUGUGAGAAUUAAAUGAGGUUAA-AGAAGCCUCAGGCAGGAUCUGGCAUAGA
MinkeWhale      CUGCCAAGGGCA-UCCCC----------------ACCACCUUUGAGAUC-ACCCUGUC--CUUUC--------------------------------------UGG----GGAACGGGGUUGAGAAG---AGCAACCUCCCAGGG-UGUUGUGAGUAUUGAAUGAGUCCAA--GCAGCCUCGGGUAGGGCCAGGCAUAGA
MouseLemur      ---CCAAAGGCA-UGCUC---------------CACCCCUUCUGAGAUC-UCCCUGUCCUUUUCU---------------------------------------GG----GGAAUGGGGGCCACAGG---AGCAACCUCCUAGGGUUGUUGUGAGAAUUAAAUGAGAUCGA--ACAGCCUCAGGCAGGGCCUGG------
NakedMoleRat    ---CCAAUGGCA-GGCCC----------------ACCUCUCCCAGGACC-UCCCUGUC--CUUUC--------------------------------------UGG----GGAGCAGGGAUGCUGAG-----CAACCUCCUA-GGUGGUUGUGAGAAUUAAAUGAGCUAAA--GUAGCCCAGGUCUAGGCGG-GCAUAGA
Orangutan       ---CCAAAGGCA-UGCCC---------------CACCUCUCUGGAGAUC-UUCCUAUCCUUUUCU---------------------------------------GG----GGAAUGGGGUCAAUGGG---CGCAACCUCCUAGGGUUGUUGUGAGAAUUAAAUGAGAUAAA-AGAGGCCUCAGGCAGGAUCUGGCAUAGA
ProboscisMonkey ---CCAAAAGCA-UGCCC---------------CACCUGUCUGGAGAUC-UUUCUGUCCUUUUCU--------------------------------------GGG----GGAAUGGGGUCGAUGGG---AGCAACCUCCUAGGGUUGUUGUGAGAAUUAAAUGAGCUAAA-AGAGGCCUCAGGCAGGAUCUGGCAUAGA
Rat             CCCCUCCCCCCC-CACCC----------------ACCUUCUUGGAGAUG-UCCCUUCCUUU---U--------------------------------------GGG----GUAGUGGGGACAUUAGG---AGCAACCUCCUAGGGUUGUUGUGAGAAUUAAAUGAACUGUA--GCAGCCUGAGGCAGGGCUGGGCAGAA-
SquirrelMonkey  ---CCUAAGGCA-UGCCC---------------CACCUCUCUGGGGAUC-UUUCUGUCCUUUUCU--------------------------------------GG-----GGAAUGGGGUCGAUGGG---AGCAACCUCCUAGGGUUGUUGUGAGAAUUAAAUGAGAUUAA-AGAGGCCUCAGGCAGAAUCCGGCAUAGA
Tenrec          ---CGUGCUACU-GA-------------------ACCUC---UGAGGUUGAGCCCACCUC-----UUUCCUGUCCAUAGUGAGGGGGGGGUGGGGGGUGGGACGGA----GGAU----------AGG---AGCGACCCCCCGGGGUGGUUGUGAGCUUGAAAUGACAGAGCAGCCUCAGGCAGCGUGGCCACACCA-CGC
Shrew           ---CAGG------CAUGU----------------GCCCCUCCUAGGGUC-UCCCUGUC--CUUCC--------------------------------------CGG----GUACGGGGGGUGAGACA---AGCACC-CUCAAGGGACAACGUGAGUAUUGAAUGAGACCAG--GCGGCCUGGGGCUGG--CGGCCAUGGC
#=GC SS_cons    --->>>>>>>>>->>>>,,,,,,,,,,,,,,,,,<<<<<____>>>>>,,,,,,,))))))))))--------------------------------------)))----)))]]]]]]]]]]]]]]---]],,}}}}}}}-}}},,<<<<-<<<<<<-<<<<<<<<<<<<--<<<<<<<<<<<<<<<<<<<<<<<<<<<
#=GC RF         ~~~CcggaggCu.cacCc................AccucuucugagaUc.uccCuguccuuUUuu~~~~~~~~~~~~~~~~~~~~~~~~~~~~~~~~~~~~~~ggg....GggaUggGGcuaauaaG...aGCAacCucCcAGGGUUGuuGUGaGaAUUaAAUgagauaAA..gaagCcucgGgcaggGcuggGcgUaga

Human           GGA--GGUGAUCAGCA-AAUGUUUGUUGAAAAGG---UUUGACAG-GUCA--------------------------------------------------------------------------------------------------------------------------------------------------GUCC
Macaque         GGA--GGUGAUCAGCA-AAUGUUUGUUGAAAAGG---UUUGGCAG-GUCA--------------------------------------------------------------------------------------------------------------------------------------------------GUCC
Chimpanzee      GGA--GGUGAUCAGCA-AAUGUUUGUUGAAAAGG---UUUGACAG-GUCA--------------------------------------------------------------------------------------------------------------------------------------------------GUCC
Mouse           CAG--AGACCUCAGCA-CAUGUUUGUUGAAAGGU---UUG--CAG-GU------------------------------------------------------------------------------------------------------------------------------------------------------GG
Squirrel        GGA--GGUGGUCAGUA-AAUGUUUGUUGAAAGAG---UUUGGCAG-GUCA--------------------------------------------------------------------------------------------------------------------------------------------------GCCU
Horse           GGA--UGCGGUCAGCA-AAUGUUUGUUGAAAAAA---UUUGGCAG-GUCA--------------------------------------------------------------------------------------------------------------------------------------------------AUCC
Rhino           GGA--GGUGGUUGGCA-AAUGUUUGUUGAAGAAG---UUUGGCAG-GUGA--------------------------------------------------------------------------------------------------------------------------------------------------GUCC
Dog             GGA--GGUGGUCAGCA-AAUGUCUGUUGAAAGAG---UUGCGUAG-GUCA--------------------------------------------------------------------------------------------------------------------------------------------------GUCC
Cat             GGA--GGUGACUGGCA-AAUGUUUGUUGAAACGG---UUUGGUAGGGUCC--------------------------------------------------------------------------------------------------------------------------------------------------GUCC
Ferret          GGA--GGCGGUCAGCA-AAUGUCUGUUGAAGA-G---UUGGGUAG-GUCG--------------------------------------------------------------------------------------------------------------------------------------------------GUCC
Panda           GGA--GGCGGUCAGCA-AAUGUCUGUUGAA-ACG---UUUGGUAG-GUCA--------------------------------------------------------------------------------------------------------------------------------------------------GCCC
Pig             GGA--GGCAGUCGGCA-AAUGUUUGUUGAUAAAG---UUUGGCCG-AUCA----------------------------------------------------------------------------------------------------------------------------------------------GUCAGUCC
Dolphin         GGA--GGCGGUCAACA-GAUGUUUGUUGAAACAG---UUUGGUUG-GCCA--------------------------------------------------------------------------------------------------------------------------------------------------GUCC
Megabat         GGA--GGAGGUCCGCA-AAUGUUUGUUGAAAAAAAAGUGUGGUAG-GUGA--------------------------------------------------------------------------------------------------------------------------------------------------GUCU
Microbat        GGA--GGUGUUCCGCA-AACAUUUGUUGA--AAG---UUUGAUCG-GUCA--------------------------------------------------------------------------------------------------------------------------------------------------GUCC
Elephant        GAAAAAGCCAGCAGCA-AAUGCUUGUUAAAAAGG---UUUGGCAG-CUCA--------------------------------------------------------------------------------------------------------------------------------------------------GCGG
Kangaroo-rat    GGA--GGCUGUCAGCA-AAUGUUUGUUGAAAAAG---CUU-GCAG-GCCA--------------------------------------------------------------------------------------------------------------------------------------------------AUUG
Pangolin        GAA--GGCAGUCAGUA-AAUGUCUGUUGAAAAAG---UUUGCUAG-GUCA--------------------------------------------------------------------------------------------------------------------------------------------------CCCC
Alpaca          GGA--GGCUGUCAGCA-AAUGUUUGUUGAAAAAG---UUUGGUCG-GUCC--------------------------------------------------------------------------------------------------------------------------------------------------AUCC
Baboon          GGA--GGUGAUCAGCA-AAUGUUUGUUGAAAAGG---UUUGGCAG-GUCA--------------------------------------------------------------------------------------------------------------------------------------------------GUCC
Bison           --------------------------------------------------------------------------------------------------------------------------------------------------------------------------------------------------------
Bonobo          GGA--GGUGAUCAGCA-AAUGUUUGUUGAAAAGG---UUUGACAG-GUCA--------------------------------------------------------------------------------------------------------------------------------------------------GUCC
Bushbaby        -----------CAGGA-AAUGUUUGUUGAAAGAU---U--GGCAG-GUCA--------------------------------------------------------------------------------------------------------------------------------------------------GUGG
ChineseHamster  --------CCUCAGGA-CAUGUUUGUUGAAAGGU---UUGCAGGU-GGAU--------------------------------------------------------------------------------------------------------------------------------------------------CUGU
Gibbon          GGA--GGUGAUCAGCA-AAUGUUUGUUGAAAAGG---UUCGACAG-GUCA--------------------------------------------------------------------------------------------------------------------------------------------------GUCC
GoldenMonkey    GGA--GGUGAUCAGCA-AAUGUUUGUUGAAAAGG---UUUGGCAG-GUCA--------------------------------------------------------------------------------------------------------------------------------------------------GUCC
Gorilla         GGA--GGUGAUCAGCA-AAUGUUUGUUGAAAAGG---UUUGACAG-GUCA--------------------------------------------------------------------------------------------------------------------------------------------------GUCC
GreenMonkey     GGA--GGUGAUCAGCA-AAUGUUUGUUGAAAAGG---UUUGGCAG-GUCA--------------------------------------------------------------------------------------------------------------------------------------------------GUCC
Hedgehog        GAG--GGCGAUUCCCAGAAUGUUUGUUGAAA-AG---UCUGCCAG-GCCA--------------------------------------------------------------------------------------------------------------------------------------------------ACCC
MalayanLemur    CAA--GGCGGUCAGCA-AAUGUUUGUUGAAAAGG---UUCGGCAG-GUCC--------------------------------------------------------------------------------------------------------------------------------------------------GUCC
Manatee         AGA--GGCCAGCAGCA-AAUGCUUGUUAAAAAGG---UUUGGCAG-GUCA--------------------------------------------------------------------------------------------------------------------------------------------------GCCU
Marmoset        GGA--GGUGAGCAGCA-AAUGUUUGUUGAAAAGG---UUUGUCAG-GUCA--------------------------------------------------------------------------------------------------------------------------------------------------GUCC
MinkeWhale      GGA--GGCAGUCAACA-AAUGUUUGUUGAAACAG---UUUGGUUG-GCCA--------------------------------------------------------------------------------------------------------------------------------------------------GUCC
MouseLemur      ----------UCAGGA-AAUGUUUGUUGAAAGGU---U--GGCAG-GUCA--------------------------------------------------------------------------------------------------------------------------------------------------GUGA
NakedMoleRat    GGA--GGCGGUCAGCA-AAUGCUUGUUGA-ACAG---UCUGCCAG-CUGU--------------------------------------------------------------------------------------------------------------------------------------------------GUUC
Orangutan       GGA--GGUGAUCAGCA-AAUGUUUGUUGAAAAGG---UUUGACAG-GUCA--------------------------------------------------------------------------------------------------------------------------------------------------GUCC
ProboscisMonkey GGA--GGUGAUCAGCA-AAUGUUUGUUGAAAAGG---UUUGGCAG-GUCA--------------------------------------------------------------------------------------------------------------------------------------------------GUCC
Rat             -------ACCUCAGCA-CAUGUUUGUUGAAAGGU---UUGCAGGU-GGAU--------------------------------------------------------------------------------------------------------------------------------------------------CAAG
SquirrelMonkey  GGA--GGUGAUCAGCA-AAUGUUUGUUGAGAAGG---UUUGUCAG-CUCA--------------------------------------------------------------------------------------------------------------------------------------------------GUCC
Tenrec          CGA--GGCCAGCCACA-AAUGUGUGUCCCAAA-G---GGUGGAAG-GUCA--------------------------------------------------------------------------------------------------------------------------------------------------AUCC
Shrew           GGA--GGACU-CCCGG-AAUGUUUGGUGAAA-------------------GACCCCUGCCCCCGCCCCCACUCCCCUGCUCCCCGCAGCAGACGGCCCUGCACAGGUAGAGACCCUGGGGCCGAGGUCAAGUCCAUGCUCAAGUGAGGGAGCCCUGACAGCAGGUAUAUGGGGGAGGACCCCGGCGCCCCCA--------
#=GC SS_cons    <<<--<<<<<<<____________________________>>>>>->>>>-------------------------------------------------------------------------------------------------------------------------------------------------->>>>
#=GC RF         ggA..gguggUcaGCA.AAUGUUUGUugAAAagg...UUUggcAG.GUcA~~~~~~~~~~~~~~~~~~~~~~~~~~~~~~~~~~~~~~~~~~~~~~~~~~~~~~~~~~~~~~~~~~~~~~~~~~~~~~~~~~~~~~~~~~~~~~~~~~~~~~~~~~~~~~~~~~~~~~~~~~~~~~~~~~~~~~~~~~~~~~....gccc

Human           CUUCCCACCCCUCU-UGCU--UGUCUUACUUGUCU-UAUUUAUUCUCCAACA----------G-CACU-C-CAG
Macaque         CUUCCCACCCCUCU-UGCU--UGUCUUACUCGUCU-UAUUUAUUCUCCAACA----------G-CACU-C-CAG
Chimpanzee      CUUCCCACCCCUCU-UGCU--UGUCUUACUUGUCU-UAUUUAUUCUCCAACA----------G-CACU-C-CAG
Mouse           AUCUAGUCCUCCCG-UUCA--UGGCUCAUGUGUCU-CAACCAUUCUCUCGCA----------G--ACU-C-CUG
Squirrel        CUUCCAGUGCCACU-CAUU--UGCCUCACUCGUGU-UAUUUAUUCUCCCACA----------G-ACUC-C-CGG
Horse           AUUCCUACCUCUCU-CACU--UGUCGU----------ACUUGUUCUCCCACA----------G-CACU-C-CGG
Rhino           AUUCCCACCCCUCU-CACU--UGUCUG----------ACUUAUUCUCCUACA----------G-CACU-C-UGG
Dog             CUUCCCACCCCUGU-CACCCUCGUCUCAUGCUUCU-CGUUUAUUCUCCCACA----------G-CGCU-C-CAG
Cat             UUUCCCGCCUC-GU-CACG--UGUCUCACUCUUCU-CGUUUAUUCUCCCGCA----------G-CGCU-C-CAG
Ferret          CUUCCCAGCCCUGU-CACUCUCGCCUCAUGCUUCU-CGUUUAUUCUCCCGCA----------G-CGCU-C-CAG
Panda           CUUCCCACCCCUGU-CACCCUCGUCUCAUGCUUCU-UGUUUAUUCUCCCACA----------G-CGCU-C-CAG
Pig             AGCCCCGGCCCGCU-CCCG--UGUCUCA-CCGUCU-CAUUUAUUCUCCCACA----------G-CACU-C-CGG
Dolphin         GUCCCUACCCCUCU-CACC--UGUCUUACACCUCU-UAUUUAUUCUCCCGCA----------G-CGCU-C-CGG
Megabat         AUUGCCACC-GUGU-CACU--UUUCUCACGCCUCU-CAUUUGUUCUCCUACA----------G-CACU-C-GGA
Microbat        AUCCCCAUCCGAGU-CACU--UGUCUGAUGCCUCU-UGUUUAUUUUCCCACA----------G-CUCU-C-CGA
Elephant        UU-----------C-CUGC--CCGCUCACUUGUCU-UAUUUAUUCUCCAGCA----------G-CAUU-C-CAG
Kangaroo-rat    GUCCCCACCCCAUU-CCUU--UAUCUUACCUGUCU-UAUUUAUUCCCCAACA----------G-ACCC-G-UGG
Pangolin        AUUCCCAGGACUCU-AACU--UGUCUCACACCUCU-UAUUUAUUCUCCAACA----------G-CACC-C-UGG
Alpaca          AUCCCGCACCCCAC-CACU--UGUCUUACACCUCU-UGUCUAUUCUCCCACA----------G-CACC-C-UGG
Baboon          CUUCCCACCCCUCU-UGCU--UGUCUUACUCGUCU-UAUUUAUUCUCCAACA----------G-CACU-C-CAG
Bison           --------------------------------------------------------------------------
Bonobo          CUUCCCACCCCUCU-UGCU--UGUCUUACUUGUCU-UAUUUAUUCUCCAACA----------G-CACU-C-CAG
Bushbaby        UCCCCACCAUUCCC-ACCU--CCUCUCACUUGUCU-UAUUUAUUUUCCAGCA----------G-UAUU-C-CAG
ChineseHamster  UCCCUCCCACUCAC-UGUC--UGUCUC----------AUCUGUUCUCCUGCGGACCCCUGCAGCCCCUGUGCAC
Gibbon          CUUCCCACCCCUCU-UGCU--UGUCUUACUCAUCU-UAUUUAUUCUCCAGCA----------G-CACU-C-CAG
GoldenMonkey    CUUCCCACCCCUCU-UGCU--UGUCUUACUCAUCU-UAUUUAUUCUCCAACA----------G-CACU-C-CAG
Gorilla         UUUCCCACCCCUCU-UGCU--UGUCUUACUUGUCU-UAUUUAUUCUCCAACA----------G-CACU-C-CAG
GreenMonkey     CUUCCCACCCCUCU-UGUU--UGUCUUACUCGUCU-UAUUUAUUCUCCAACA----------G-CACU-C-CAG
Hedgehog        CCUGCCACCUGCCU-CACC--UGUCUCACUCAUGU-CCCCCCACCCCCUGCA----------G-CACA-C-CAG
MalayanLemur    AUUCCCACCCCUCU-UGCU--UGUCUUACUCAUCU-UAUUUAUUCUCCAGCA----------G-CACU-G-AAG
Manatee         UUCCUG-CC------CGC-------UCACUUGUCU-UAUUUAUUCUCCAGCA----------G-CAUU-C-CAG
Marmoset        CUUCCCACCCCUUU-UGCU--UGUCUUACUCAUCC-UGUUUAUUGUCCAGCA----------G-CACU-C-CAG
MinkeWhale      AUCCCUACCCCUCU-CACC--UGUCUUACACCUCU-UAUUUAUUCUCUCACA----------G-CGCU-C-CGG
MouseLemur      UUCCCACCGCUCCCACCCC--UCUCUCACGCGUCU-UAUUUAUUUUCCAACAG-------CAG-CACU-C----
NakedMoleRat    UGUCCCACCCAGCU-UG-----GUCUUAUUUGUCU-UAUUUAUUCUCCCACA----------GACUCC-GAC--
Orangutan       CUUCCCACCCCUCU-UGCU--UGUCUUACUCGUCU-UAUUUAUUCUCCAACA----------G-CACU-C-CAG
ProboscisMonkey CUUCCCACCCCUCU-UGCU--UGUCUUACUCAUCU-UAUUUAUUCUCCAACA----------G-CACU-C-CAG
Rat             UCACC----CAACU-CAC---AGUCUCAUGUGUCU-CGUCUAUUCUCCUGCA----------G--ACU-C-CUG
SquirrelMonkey  CUUCCCACCCCGUU-UGCU--UGUCUUGUUCAUCC-UGUUAAUUCUCCCACA----------G-CCCU-C-CAG
Tenrec          GUUCUUGCUCG-------------CUCACUUUUCU-CGUUCAUUCUCCAGCA----------G-CAUUGC-CG-
Shrew           --CCCAGCCCCGCC-UGGG--GGUCCCACACACU----------------------------------------
#=GC SS_cons    >>>>>>>>>>>>>>->>>>-->>>>>>->>>>>>>->>>>>>>>>>>>>>>}----------}-}}}}-}-}}}
#=GC RF         cuUCCcaccccucu.cgCc..UguCUuAccuguCc.uaUUUAUuCuCCaaCA..........g.CaCu.C.CaG
//
