# Supplementary material for: Thirteen dubious ways to detect conserved structural RNAs
Source: IUBMB Life. Author manuscript; Available in PMC 2024 Jul 10. (PMC11234323; doi:10.1002/iub.2694)
Supplement: supplementary_material [file NIHMS1907110-supplement-supplementary_material.gz › supplemental_material/Figure4/MEG3/R-scape/E3-Infernal_41sequences_1.cacofold.power]

# Power analysis of CaCoFold structure
#
# covary left_pos right_pos substitutions power
#----------------------------------------------------------------
3		23		4		0.07
4		22		5		0.11
5		21		8		0.24
6		20		7		0.20
7		19		3		0.02
8		18		4		0.07
9		17		6		0.16
10		16		8		0.24
28		537		8		0.24
29		536		9		0.28
30		535		6		0.16
31		534		4		0.07
32		533		7		0.20
33		532		7		0.20
35		531		4		0.07
49		518		5		0.11
50		517		11		0.35
51		516		4		0.07
52		515		10		0.32
53		514		4		0.07
55		513		1		0.00
56		512		4		0.07
57		511		8		0.24
58		510		11		0.35
59		509		9		0.28
60		508		4		0.07
61		507		3		0.02
63		506		9		0.28
64		505		10		0.32
65		504		10		0.32
66		503		6		0.16
67		502		9		0.28
68		501		11		0.35
139		500		4		0.07
140		499		11		0.35
144		473		5		0.11
145		472		4		0.07
149		469		6		0.16
150		468		11		0.35
158		467		9		0.28
159		466		9		0.28
160		465		7		0.20
161		464		15		0.47
162		463		10		0.32
163		462		6		0.16
164		461		6		0.16
165		460		3		0.02
177		255		6		0.16
178		254		7		0.20
179		253		6		0.16
180		252		8		0.24
181		251		6		0.16
182		250		7		0.20
183		249		7		0.20
184		248		11		0.35
185		247		7		0.20
187		245		9		0.28
188		244		6		0.16
191		222		6		0.16
192		221		10		0.32
193		220		8		0.24
262		457		6		0.16
263		456		7		0.20
264		455		10		0.32
265		454		7		0.20
266		306		7		0.20
267		305		9		0.28
268		304		7		0.20
270		303		8		0.24
271		302		7		0.20
272		299		11		0.35
273		298		1		0.00
274		297		0		0.00
275		296		6		0.16
276		295		10		0.32
277		294		3		0.02
278		293		0		0.00
279		292		0		0.00
280		291		0		0.00
281		290		0		0.00
282		289		0		0.00
540		1274		2		0.00
541		1273		6		0.16
542		1272		7		0.20
543		1270		5		0.11
544		1268		6		0.16
545		1267		4		0.07
546		1266		11		0.35
547		1265		5		0.11
548		1263		3		0.02
549		1252		2		0.00
558		945		0		0.00
559		944		3		0.02
560		943		1		0.00
562		941		11		0.35
563		940		5		0.11
564		939		8		0.24
565		938		9		0.28
566		937		2		0.00
567		936		5		0.11
568		935		8		0.24
569		590		5		0.11
570		589		6		0.16
571		587		4		0.07
573		586		7		0.20
574		585		6		0.16
575		584		10		0.32
576		583		10		0.32
596		932		3		0.02
597		931		14		0.45
598		927		10		0.32
599		926		9		0.28
600		925		10		0.32
601		924		10		0.32
602		923		5		0.11
603		922		13		0.42
604		921		16		0.50
605		920		10		0.32
606		919		1		0.00
607		918		6		0.16
608		917		7		0.20
609		916		9		0.28
610		915		8		0.24
611		914		17		0.52
616		643		4		0.07
617		642		4		0.07
618		641		2		0.00
619		640		2		0.00
620		639		5		0.11
621		638		5		0.11
622		637		4		0.07
623		635		12		0.39
625		634		6		0.16
626		633		2		0.00
627		632		3		0.02
646		913		10		0.32
647		912		8		0.24
648		911		4		0.07
649		906		3		0.02
650		905		0		0.00
651		904		11		0.35
652		865		6		0.16
653		864		6		0.16
654		863		1		0.00
655		862		2		0.00
656		861		7		0.20
657		860		4		0.07
658		859		4		0.07
659		858		2		0.00
660		857		7		0.20
661		856		6		0.16
662		727		7		0.20
663		726		9		0.28
664		725		3		0.02
665		724		5		0.11
666		723		1		0.00
667		722		4		0.07
668		721		2		0.00
674		717		7		0.20
675		716		5		0.11
676		715		2		0.00
677		714		4		0.07
686		713		8		0.24
687		712		12		0.39
688		711		9		0.28
696		710		2		0.00
697		709		4		0.07
698		708		3		0.02
699		707		3		0.02
728		817		6		0.16
729		816		11		0.35
730		815		10		0.32
731		814		12		0.39
732		812		11		0.35
733		811		3		0.02
734		810		13		0.42
735		809		14		0.45
736		808		11		0.35
737		807		10		0.32
738		806		11		0.35
739		805		10		0.32
740		804		2		0.00
757		768		6		0.16
758		767		3		0.02
759		766		7		0.20
760		765		5		0.11
835		848		10		0.32
836		847		8		0.24
837		846		4		0.07
838		845		8		0.24
839		844		9		0.28
948		1251		1		0.00
949		1250		11		0.35
950		1249		10		0.32
951		1248		3		0.02
953		1247		0		0.00
954		1246		2		0.00
955		1245		3		0.02
956		1244		4		0.07
957		1243		3		0.02
958		1242		4		0.07
960		1241		9		0.28
961		1240		3		0.02
962		1239		3		0.02
963		1238		7		0.20
964		1237		7		0.20
965		1235		1		0.00
966		1234		10		0.32
967		1233		10		0.32
968		1232		18		0.55
969		1231		14		0.45
970		1230		15		0.47
971		1229		9		0.28
974		1227		14		0.45
975		1226		9		0.28
976		1225		8		0.24
977		1224		8		0.24
978		1223		6		0.16
979		1222		8		0.24
980		1219		15		0.47
981		1218		13		0.42
982		1217		14		0.45
983		1216		8		0.24
984		1214		9		0.28
985		1213		9		0.28
986		1212		17		0.52
987		1211		10		0.32
988		1210		8		0.24
989		1209		10		0.32
990		1208		8		0.24
991		1207		17		0.52
992		1206		16		0.50
993		1205		4		0.07
994		1204		6		0.16
995		1203		11		0.35
996		1202		10		0.32
997		1201		17		0.52
998		1200		13		0.42
999		1199		8		0.24
1000		1198		10		0.32
1001		1197		11		0.35
1002		1050		11		0.35
1003		1049		6		0.16
1006		1048		8		0.24
1007		1047		4		0.07
1008		1045		11		0.35
1009		1044		13		0.42
1010		1043		13		0.42
1011		1042		10		0.32
1012		1041		5		0.11
#
# BPAIRS 250
# avg substitutions per BP 7.0
# BPAIRS expected to covary 49.4 +/- 5.9
# BPAIRS observed to covary 0
#
