# Supplementary material for: Thirteen dubious ways to detect conserved structural RNAs
Source: IUBMB Life. Author manuscript; Available in PMC 2024 Jul 10. (PMC11234323; doi:10.1002/iub.2694)
Supplement: supplementary_material [file NIHMS1907110-supplement-supplementary_material.gz › supplemental_material/Figure4/MEG3/R-scape/E3-Infernal_41sequences.H11.rscape]

# R-scape :: RNA Structural Covariation Above Phylogenetic Expectation
# R-scape 2.0.0.k elenarivas@fas.harvard.edu (July 2022)
# Copyright (C) 2016-2019 Howard Hughes Medical Institute.
# Freely distributed under the GNU General Public License (GPLv3).
#-------------------------------------------------------------------------------------------------------
# MSA E3-Infernal_41sequences.H11.273-298_1 nseq 41 (41) alen 26 (26) avgid 96.23 (96.23) nbpairs 9 (9)
# Two-set statistical test (one test for annotated basepairs, another for all other pairs)
#
#
# Method Target_E-val [cov_min,cov_max] [FP | TP True Found | Sen PPV F] 
# GTp    0.05         [-0.08,0.27]     [0 | 0 9 0 | 0.00 0.00 0.00] 
#
#       left_pos       right_pos        score          E-value       substitutions      power
#-------------------------------------------------------------------------------------------------------
no significant pairs

# The given structure
# SS_cons <<<<<<<<<________>>>>>>>>>
#

# Power analysis of given structure 
#
# covary  left_pos      right_pos    substitutions      power
#----------------------------------------------------------------
          1		26		1		0.00
          2		25		0		0.00
          3		24		4		0.07
          4		23		3		0.02
          5		22		2		0.00
          6		21		0		0.00
          7		20		0		0.00
          8		19		0		0.00
          9		18		0		0.00
#
# BPAIRS 9
# avg substitutions per BP  1.1
# BPAIRS expected to covary 0.1 +/- 0.3
# BPAIRS observed to covary 0
#
# Number of covarying pairs = 0
-----------------------------------
i=1 j=26 d=26 d1=26 d2=0
tracing -36.823467
RBG w=0 rule(1)
-----------------------------------
i=27 j=26 d=0 d1=0 d2=0
tracing -2.496295
RBG w=0 rule(2)
-----------------------------------
i=1 j=26 d=26 d1=0 d2=0
tracing -32.187683
RBG w=1 rule(3)
-----------------------------------
i=2 j=25 d=24 d1=0 d2=0
tracing -30.619476
RBG w=2 rule(6)
-----------------------------------
i=3 j=24 d=22 d1=0 d2=0
tracing -28.970535
RBG w=2 rule(6)
-----------------------------------
i=4 j=23 d=20 d1=0 d2=0
tracing -26.291773
RBG w=2 rule(6)
-----------------------------------
i=5 j=22 d=18 d1=0 d2=0
tracing -23.843184
RBG w=2 rule(6)
-----------------------------------
i=6 j=21 d=16 d1=0 d2=0
tracing -21.578856
RBG w=2 rule(6)
-----------------------------------
i=7 j=20 d=14 d1=0 d2=0
tracing -19.871153
RBG w=2 rule(6)
-----------------------------------
i=8 j=19 d=12 d1=0 d2=0
tracing -18.127560
RBG w=2 rule(6)
-----------------------------------
i=9 j=18 d=10 d1=0 d2=0
tracing -16.478575
RBG w=2 rule(6)
-----------------------------------
i=10 j=17 d=8 d1=0 d2=0
tracing -14.829588
RBG w=2 rule(7)
-----------------------------------
i=11 j=16 d=6 d1=0 d2=0
tracing -11.170488
RBG w=3 rule(9)

CaCoFold nct = 1
NESTED  <<<<<<<<<<______>>>>>>>>>>
        ::::::::::::::::::::::::::
#
# Method Target_E-val [cov_min,cov_max] [FP | TP True Found | Sen PPV F] 
# GTp    0.05         [-0.08,0.27]     [0 | 0 10 0 | 0.00 0.00 0.00] 
#

# The predicted CaCoFold structure
# SS_cons <<<<<<<<<<______>>>>>>>>>>
#

# Power analysis of CaCoFold structure 
#
# covary  left_pos      right_pos    substitutions      power
#----------------------------------------------------------------
          1		26		1		0.00
          2		25		0		0.00
          3		24		4		0.07
          4		23		3		0.02
          5		22		2		0.00
          6		21		0		0.00
          7		20		0		0.00
          8		19		0		0.00
          9		18		0		0.00
          10		17		0		0.00
#
# BPAIRS 10
# avg substitutions per BP  1.0
# BPAIRS expected to covary 0.1 +/- 0.3
# BPAIRS observed to covary 0
#
