# Supplementary material for: Thirteen dubious ways to detect conserved structural RNAs
Source: IUBMB Life. Author manuscript; Available in PMC 2024 Jul 10. (PMC11234323; doi:10.1002/iub.2694)
Supplement: supplementary_material [file NIHMS1907110-supplement-supplementary_material.gz › supplemental_material/Figure4/MEG3/R-scape/E3-Infernal_41sequences.H11.273-298_1.surv]

0.000061	0.111111
0.000000	0.555556
-0.050000	1
&
0.250000	0.00316456
0.150000	0.00632911
0.100000	0.0158228
0.050000	0.0189873
0.000000	0.553797
-0.050000	0.987342
-0.100000	1
&
2.750000	0.000153846
2.100000	0.000461538
2.000000	0.000769231
1.950000	0.000923077
1.650000	0.00107692
1.600000	0.00138462
1.500000	0.00153846
1.450000	0.00169231
1.350000	0.00184615
1.300000	0.00246154
1.250000	0.00276923
1.200000	0.00323077
1.150000	0.00338462
1.100000	0.00353846
1.050000	0.00369231
1.000000	0.00415385
0.950000	0.00538462
0.900000	0.006
0.850000	0.00661538
0.800000	0.00676923
0.750000	0.00723077
0.700000	0.00769231
0.650000	0.00784615
0.600000	0.00846154
0.550000	0.00876923
0.500000	0.00923077
0.450000	0.0104615
0.400000	0.0112308
0.350000	0.0118462
0.300000	0.0124615
0.200000	0.014
0.150000	0.0141538
0.100000	0.0158462
0.050000	0.0235385
0.000000	0.579538
-0.050000	0.979231
-0.100000	0.986923
-0.150000	0.989538
-0.200000	0.990769
-0.250000	0.992308
-0.300000	0.993538
-0.350000	0.993846
-0.400000	0.994462
-0.450000	0.994923
-0.500000	0.995692
-0.550000	0.996308
-0.600000	0.996769
-0.650000	0.997231
-0.700000	0.997385
-0.750000	0.997692
-0.800000	0.998462
-0.900000	0.998769
-1.000000	0.999385
-1.050000	0.999692
-1.300000	0.999846
-1.400000	1
&
15.950000	5.06174e-28
15.900000	6.2054e-28
15.850000	7.60742e-28
15.800000	9.32616e-28
15.750000	1.14332e-27
15.700000	1.40161e-27
15.650000	1.71825e-27
15.600000	2.10641e-27
15.550000	2.58224e-27
15.500000	3.16555e-27
15.450000	3.8806e-27
15.400000	4.75715e-27
15.350000	5.83165e-27
15.300000	7.14882e-27
15.250000	8.76345e-27
15.200000	1.07427e-26
15.150000	1.31689e-26
15.100000	1.61429e-26
15.050000	1.97885e-26
15.000000	2.42572e-26
14.950000	2.97349e-26
14.900000	3.64494e-26
14.850000	4.46798e-26
14.800000	5.47684e-26
14.750000	6.71345e-26
14.700000	8.22923e-26
14.650000	1.00872e-25
14.600000	1.23645e-25
14.550000	1.5156e-25
14.500000	1.85774e-25
14.450000	2.27712e-25
14.400000	2.79115e-25
14.350000	3.4212e-25
14.300000	4.19344e-25
14.250000	5.13996e-25
14.200000	6.30008e-25
14.150000	7.722e-25
14.100000	9.46479e-25
14.050000	1.16008e-24
14.000000	1.42188e-24
13.950000	1.74275e-24
13.900000	2.13602e-24
13.850000	2.61801e-24
13.800000	3.20875e-24
13.750000	3.93275e-24
13.700000	4.82007e-24
13.650000	5.90756e-24
13.600000	7.24035e-24
13.550000	8.87376e-24
13.500000	1.08756e-23
13.450000	1.33289e-23
13.400000	1.63356e-23
13.350000	2.00203e-23
13.300000	2.45359e-23
13.250000	3.00699e-23
13.200000	3.68517e-23
13.150000	4.51627e-23
13.100000	5.53477e-23
13.050000	6.7829e-23
13.000000	8.31243e-23
12.950000	1.01868e-22
12.900000	1.24837e-22
12.850000	1.52984e-22
12.800000	1.87475e-22
12.750000	2.29741e-22
12.700000	2.81534e-22
12.650000	3.44999e-22
12.600000	4.22769e-22
12.550000	5.18064e-22
12.500000	6.34834e-22
12.450000	7.77917e-22
12.400000	9.53241e-22
12.350000	1.16807e-21
12.300000	1.4313e-21
12.250000	1.75383e-21
12.200000	2.14903e-21
12.150000	2.63325e-21
12.100000	3.22655e-21
12.050000	3.95348e-21
12.000000	4.84415e-21
11.950000	5.93542e-21
11.900000	7.27245e-21
11.850000	8.91059e-21
11.800000	1.09176e-20
11.750000	1.33766e-20
11.700000	1.63892e-20
11.650000	2.00801e-20
11.600000	2.46019e-20
11.550000	3.01417e-20
11.500000	3.69286e-20
11.450000	4.52431e-20
11.400000	5.54292e-20
11.350000	6.79078e-20
11.300000	8.31947e-20
11.250000	1.01922e-19
11.200000	1.24863e-19
11.150000	1.52966e-19
11.100000	1.87393e-19
11.050000	2.29565e-19
11.000000	2.81224e-19
10.950000	3.44504e-19
10.900000	4.22018e-19
10.850000	5.16966e-19
10.800000	6.3327e-19
10.750000	7.75729e-19
10.700000	9.50224e-19
10.650000	1.16396e-18
10.600000	1.42574e-18
10.550000	1.74639e-18
10.500000	2.13912e-18
10.450000	2.62013e-18
10.400000	3.20926e-18
10.350000	3.93081e-18
10.300000	4.81452e-18
10.250000	5.89682e-18
10.200000	7.22233e-18
10.150000	8.84566e-18
10.100000	1.08337e-17
10.050000	1.32684e-17
10.000000	1.62499e-17
9.950000	1.99012e-17
9.900000	2.43726e-17
9.850000	2.98481e-17
9.800000	3.65532e-17
9.750000	4.47638e-17
9.700000	5.48179e-17
9.650000	6.7129e-17
9.600000	8.22038e-17
9.550000	1.00662e-16
9.500000	1.23263e-16
9.450000	1.50936e-16
9.400000	1.84819e-16
9.350000	2.26304e-16
9.300000	2.77095e-16
9.250000	3.39281e-16
9.200000	4.15415e-16
9.150000	5.08624e-16
9.100000	6.22736e-16
9.050000	7.62435e-16
9.000000	9.33456e-16
8.950000	1.14282e-15
8.900000	1.39911e-15
8.850000	1.71284e-15
8.800000	2.09688e-15
8.750000	2.56698e-15
8.700000	3.14241e-15
8.650000	3.84675e-15
8.600000	4.70885e-15
8.550000	5.76405e-15
8.500000	7.05556e-15
8.450000	8.63625e-15
8.400000	1.05708e-14
8.350000	1.29385e-14
8.300000	1.58361e-14
8.250000	1.93822e-14
8.200000	2.37218e-14
8.150000	2.90323e-14
8.100000	3.55308e-14
8.050000	4.34828e-14
8.000000	5.32132e-14
7.950000	6.51193e-14
7.900000	7.96874e-14
7.850000	9.75119e-14
7.800000	1.1932e-13
7.750000	1.46002e-13
7.700000	1.78645e-13
7.650000	2.18581e-13
7.600000	2.67437e-13
7.550000	3.27203e-13
7.500000	4.00313e-13
7.450000	4.89745e-13
7.400000	5.99137e-13
7.350000	7.32942e-13
7.300000	8.966e-13
7.250000	1.09677e-12
7.200000	1.34158e-12
7.150000	1.64098e-12
7.100000	2.00712e-12
7.050000	2.45488e-12
7.000000	3.00243e-12
6.950000	3.67196e-12
6.900000	4.49064e-12
6.850000	5.49164e-12
6.800000	6.71552e-12
6.750000	8.21183e-12
6.700000	1.00411e-11
6.650000	1.22775e-11
6.600000	1.50112e-11
6.550000	1.83529e-11
6.500000	2.24376e-11
6.450000	2.74301e-11
6.400000	3.35321e-11
6.350000	4.09895e-11
6.300000	5.01031e-11
6.250000	6.12401e-11
6.200000	7.4849e-11
6.150000	9.14775e-11
6.100000	1.11795e-10
6.050000	1.36617e-10
6.000000	1.66941e-10
5.950000	2.03986e-10
5.900000	2.49237e-10
5.850000	3.04509e-10
5.800000	3.72016e-10
5.750000	4.54461e-10
5.700000	5.55144e-10
5.650000	6.78089e-10
5.600000	8.28208e-10
5.550000	1.01149e-09
5.500000	1.23526e-09
5.450000	1.50842e-09
5.400000	1.84185e-09
5.350000	2.24882e-09
5.300000	2.7455e-09
5.250000	3.35161e-09
5.200000	4.09121e-09
5.150000	4.9936e-09
5.100000	6.09451e-09
5.050000	7.43748e-09
5.000000	9.07556e-09
4.950000	1.10734e-08
4.900000	1.35097e-08
4.850000	1.64804e-08
4.800000	2.01023e-08
4.750000	2.45175e-08
4.700000	2.98992e-08
4.650000	3.64582e-08
4.600000	4.44507e-08
4.550000	5.41888e-08
4.500000	6.6052e-08
4.450000	8.05019e-08
4.400000	9.80997e-08
4.350000	1.19528e-07
4.300000	1.45615e-07
4.250000	1.77369e-07
4.200000	2.16013e-07
4.150000	2.63034e-07
4.100000	3.20236e-07
4.050000	3.89808e-07
4.000000	4.74406e-07
3.950000	5.77252e-07
3.900000	7.02252e-07
3.850000	8.54137e-07
3.800000	1.03864e-06
3.750000	1.26271e-06
3.700000	1.53473e-06
3.650000	1.86488e-06
3.600000	2.26542e-06
3.550000	2.75121e-06
3.500000	3.34016e-06
3.450000	4.05388e-06
3.400000	4.91843e-06
3.350000	5.96522e-06
3.300000	7.23201e-06
3.250000	8.76423e-06
3.200000	1.06164e-05
3.150000	1.28541e-05
3.100000	1.55555e-05
3.050000	1.88146e-05
3.000000	2.27432e-05
2.950000	2.74747e-05
2.900000	3.31679e-05
2.850000	4.00108e-05
2.800000	4.82261e-05
2.750000	5.8076e-05
2.700000	6.98682e-05
2.650000	8.39619e-05
2.600000	0.000100774
2.550000	0.000120785
2.500000	0.000144541
2.450000	0.000172657
2.400000	0.000205812
2.350000	0.000244732
2.300000	0.000290164
2.250000	0.000342814
2.200000	0.000403239
2.150000	0.000471645
2.100000	0.000547505
2.050000	0.000628733
2.000000	0.000709563
&
