# Supplementary material for: Thirteen dubious ways to detect conserved structural RNAs
Source: IUBMB Life. Author manuscript; Available in PMC 2024 Jul 10. (PMC11234323; doi:10.1002/iub.2694)
Supplement: supplementary_material [file NIHMS1907110-supplement-supplementary_material.gz › supplemental_material/Figure4/MEG3/R-scape/E3-Infernal_41sequences.H11.273-298_1.cacofold.R2R.sto]

# STOCKHOLM 1.0
#=GF ID E3-Infernal_41sequences.H11.273-298_1
#=GF R2R SetDrawingParam prefixSsWithPkInDrawings false
#=GF R2R SetDrawingParam prefixSsWithPkInDrawings false
#=GF NUM_COV 0
#=GF WEIGHT_MAP Human 0.143357 Macaque 0.143357 Chimpanzee 0.143357 Mouse 1.24242 Squirrel 0.143357 Horse 1.24242 Rhino 3.72727 Dog 1.86364 Cat 0.143357 Ferret 0.143357 Panda 0.143357 Pig 3.72727 Dolphin 0.143357 Megabat 0.143357 Microbat 0.143357 Elephant 1.86364 Kangaroo-rat 0.143357 Pangolin 3.72727 Alpaca 0.143357 Baboon 0.143357 Bison 1.24242 Bonobo 0.143357 Bushbaby 0.143357 ChineseHamster 1.86364 Gibbon 0.143357 GoldenMonkey 0.143357 Gorilla 0.143357 GreenMonkey 0.143357 Hedgehog 3.72727 MalayanLemur 0.143357 Manatee 0.143357 Marmoset 1.86364 MinkeWhale 0.143357 MouseLemur 0.143357 NakedMoleRat 1.86364 Orangutan 0.143357 ProboscisMonkey 0.143357 Rat 3.72727 SquirrelMonkey 3.72727 Tenrec 0.143357 Shrew 1.86364
#=GF USED_GSC TRUE
#=GF DID_FRAGMENTARY FALSE.  globalOuterFirst,Last=0,26
#=GF R2R keep allpairs


Human              CCAAUGCCCUAGUGAGGGGGCAUUGG
Macaque            CCAAUGCCCUAGUGAGGGGGCAUUGG
Chimpanzee         CCAAUGCCCUAGUGAGGGGGCAUUGG
Mouse              CCAGUGCCCUAGUGAGGGGGCACUGG
Squirrel           CCAAUGCCCUAGUGAGGGGGCAUUGG
Horse              CCAGUGCCCUAGUGAGGGGGCACUGG
Rhino              CCGGUGCCCUAGUGAGGGGGCAUUGG
Dog                CCGAUGCCCUAGUGAGGGGGCAUUGG
Cat                CCAAUGCCCUAGUGAGGGGGCAUUGG
Ferret             CCAAUGCCCUAGUGAGGGGGCAUUGG
Panda              CCAAUGCCCUAGUGAGGGGGCAUUGG
Pig                CCUGUGCCCUAGUGAGGGGGCAUUGG
Dolphin            CCAAUGCCCUAGUGAGGGGGCAUUGG
Megabat            CCAAUGCCCUAGUGAGGGGGCAUUGG
Microbat           CCAAUGCCCUAGUGAGGGGGCAUUGG
Elephant           CCAAUGCCCUAGUGAGGGGGCACUGG
Kangaroo-rat       CCAAUGCCCUAGUGAGGGGGCAUUGG
Pangolin           CCCAUGCCCUAGUGAGGGGGCACUGG
Alpaca             CCAAUGCCCUAGUGAGGGGGCAUUGG
Baboon             CCAAUGCCCUAGUGAGGGGGCAUUGG
Bison              CCAGUGCCCUAGUGAGGGGGCACUGG
Bonobo             CCAAUGCCCUAGUGAGGGGGCAUUGG
Bushbaby           CCAAUGCCCUAGUGAGGGGGCAUUGG
ChineseHamster     CCAAGGCCCUAGUGAGGGGGCAUUGG
Gibbon             CCAAUGCCCUAGUGAGGGGGCAUUGG
GoldenMonkey       CCAAUGCCCUAGUGAGGGGGCAUUGG
Gorilla            CCAAUGCCCUAGUGAGGGGGCAUUGG
GreenMonkey        CCAAUGCCCUAGUGAGGGGGCAUUGG
Hedgehog           CCAAUGCCCUAGUGAGGGGGCAUCGG
MalayanLemur       CCAAUGCCCUAGUGAGGGGGCAUUGG
Manatee            CCAAUGCCCUAGUGAGGGGGCAUUGG
Marmoset           CCGAUGCCCUAGUGAGGGGGCAUUGG
MinkeWhale         CCAAUGCCCUAGUGAGGGGGCAUUGG
MouseLemur         CCAAUGCCCUAGUGAGGGGGCAUUGG
NakedMoleRat       CCAAUGCCCUAGUGAGGGGGCACUGG
Orangutan          CCAAUGCCCUAGUGAGGGGGCAUUGG
ProboscisMonkey    CCAAUGCCCUAGUGAGGGGGCAUUGG
Rat                UCAAUGCCCUAGUGAGGGGGCACUGG
SquirrelMonkey     CCAAUGCCCUAGUGAGGGGGCGUUGG
Tenrec             CCAAUGCCCUAGUGAGGGGGCAUUGG
Shrew              CCAAGGCCCUAGUGAGGGGGCAUUGG
#=GC SS_cons <<<<<<<<<<......>>>>>>>>>>
#=GC RF CCaaUGCCCUAGUGAGGGGGCAuuGG
#=GC cons CCRRUGCCCUAGUGAGGGGGCAYUGG
#=GC conss 21312111111111111111121211
#=GC col_entropy_0 00100000000000000000000000
#=GC col_entropy_1 ..........................
#=GC col_entropy_2 40484000000000000000049400
#=GC col_entropy_3 30943000000000000000034300
#=GC cov_SS_cons ..........................
#=GC cov_h_SS_cons ..........................
#=GF R2R keep p
//
