# Supplementary material for: Thirteen dubious ways to detect conserved structural RNAs
Source: IUBMB Life. Author manuscript; Available in PMC 2024 Jul 10. (PMC11234323; doi:10.1002/iub.2694)
Supplement: supplementary_material [file NIHMS1907110-supplement-supplementary_material.gz › supplemental_material/Figure4/MEG3/R-scape/E3-Infernal_41sequences.rscape]

# R-scape :: RNA Structural Covariation Above Phylogenetic Expectation
# R-scape 2.0.0.k elenarivas@fas.harvard.edu (July 2022)
# Copyright (C) 2016-2019 Howard Hughes Medical Institute.
# Freely distributed under the GNU General Public License (GPLv3).
#-------------------------------------------------------------------------------------------------------
# MSA E3-Infernal_41sequences_1 nseq 41 (41) alen 679 (1274) avgid 75.81 (74.01) nbpairs 188 (188)
# Two-set statistical test (one test for annotated basepairs, another for all other pairs)
#
#
# Method Target_E-val [cov_min,cov_max] [FP | TP True Found | Sen PPV F] 
# GTp    0.05         [-9.86,41.18]     [0 | 0 188 0 | 0.00 0.00 0.00] 
#
#       left_pos       right_pos        score          E-value       substitutions      power
#-------------------------------------------------------------------------------------------------------
no significant pairs

# The given structure
# SS_cons ::::::[[[[,,,,,,,<<<<<<-<<<_________________________________
#
# SS_cons ____________________________________________________________
#
# SS_cons __________________>>>>>>>-->>,,,,,,,,((((((((,,,,,,,,,,,<<<<
#
# SS_cons <<----------<<<-<<__________________________________________
#
# SS_cons ___>>->>>>>>>>>,,,,,,,,,,<<<-<<-<<<<<<<<<________>>>>>>>>>--
#
# SS_cons ->>>>>,,,,,,,,,,,,,,,,,,,,,,,,,,,,,,,,,,,,,,,,,,,,,,,,,,,,,,
#
# SS_cons ,,,,,,,,,,,,,,,,,,,,,,,,,,,,,,,,,,,,,,,,,,,,,,,,,,,,,,,,,,,,
#
# SS_cons ,,,,,,,,,,,,,,,,,,,,,,,,,,,,,,,,,,,,,,,)))))))),,,]]]]::::::
#
# SS_cons :::<<<___>>>:<<<<______>>>>::::<<<-<<_____________>>->>>:::{
#
# SS_cons {{{{{{{{,,,,,,,,,{{{-{{{{{{{<<<-<<<<______>>>>>->>,,,,,[[-[[
#
# SS_cons [[[[[[[[,,,,,,,<<<<________>>>>,<<<____>>>,,,,(((--(((((((,,
#
# SS_cons ,,,<<<<<-----<<<-----------<-------<<<<<_____>>>>>>--->>>---
#
# SS_cons >>>>>,<<<<<-<<<<-<<<________________________________________
#
# SS_cons _______________________>>>->>>>-->>>>>,,,,,,,,,,,,,,,,,)))))
#
# SS_cons ))--))),,,<<<<--<<<_________________________________________
#
# SS_cons ___>>>---->>>>,]]]]]-]]]]]----]],,}}}}}}}-}}},,[[[[-[[[[,,,,
#
# SS_cons ,,,<<<____________>>>(((((((----((((-(((((---((((,,<<<<<____
#
# SS_cons ___>>>>>,,,<<<------<<<_____________________________________
#
# SS_cons ____________________________________________________________
#
# SS_cons ________________________________________________________>>>>
#
# SS_cons >>,,,)))))))))-))))---------))))))),,,,,,,,]]]]]]]],,,,,,,,,
#
# SS_cons ,,}-}}}}-}-}}}
#

# Power analysis of given structure 
#
# covary  left_pos      right_pos    substitutions      power
#----------------------------------------------------------------
          7		474		5		0.11
          8		473		6		0.16
          9		472		4		0.07
          10		471		4		0.07
          18		149		5		0.11
          19		148		3		0.02
          20		145		4		0.07
          21		144		5		0.11
          22		143		3		0.02
          23		142		4		0.07
          25		141		10		0.32
          26		140		13		0.42
          27		139		5		0.11
          158		467		9		0.28
          159		466		9		0.28
          160		465		7		0.20
          161		464		15		0.47
          162		463		10		0.32
          163		462		6		0.16
          164		461		6		0.16
          165		460		3		0.02
          177		255		6		0.16
          178		254		7		0.20
          179		253		6		0.16
          180		252		8		0.24
          181		251		6		0.16
          182		250		7		0.20
          193		249		9		0.28
          194		248		10		0.32
          195		247		7		0.20
          197		245		8		0.24
          198		244		9		0.28
          266		306		7		0.20
          267		305		9		0.28
          268		304		7		0.20
          270		303		8		0.24
          271		302		7		0.20
          273		298		1		0.00
          274		297		0		0.00
          275		296		6		0.16
          276		295		10		0.32
          277		294		3		0.02
          278		293		0		0.00
          279		292		0		0.00
          280		291		0		0.00
          281		290		0		0.00
          484		492		16		0.50
          485		491		9		0.28
          486		490		9		0.28
          494		507		8		0.24
          495		506		7		0.20
          496		505		10		0.32
          497		504		8		0.24
          512		536		6		0.16
          513		535		1		0.00
          514		534		4		0.07
          516		532		3		0.02
          517		531		5		0.11
          540		1274		2		0.00
          541		1273		6		0.16
          542		1272		7		0.20
          543		1270		5		0.11
          544		1268		6		0.16
          545		1267		4		0.07
          546		1266		11		0.35
          547		1265		5		0.11
          548		1263		3		0.02
          558		945		0		0.00
          559		944		3		0.02
          560		943		1		0.00
          562		941		11		0.35
          563		940		5		0.11
          564		939		8		0.24
          565		938		9		0.28
          566		937		2		0.00
          567		936		5		0.11
          568		935		8		0.24
          569		590		5		0.11
          570		589		6		0.16
          571		587		4		0.07
          573		586		7		0.20
          574		585		6		0.16
          575		584		10		0.32
          576		583		10		0.32
          596		932		3		0.02
          597		931		14		0.45
          599		926		9		0.28
          600		925		10		0.32
          601		924		10		0.32
          602		923		5		0.11
          603		922		13		0.42
          604		920		15		0.47
          605		919		3		0.02
          606		918		1		0.00
          607		917		5		0.11
          608		916		10		0.32
          616		631		10		0.32
          617		630		4		0.07
          618		629		5		0.11
          619		628		3		0.02
          633		642		1		0.00
          634		641		2		0.00
          635		640		4		0.07
          647		847		9		0.28
          648		846		4		0.07
          649		845		6		0.16
          652		842		10		0.32
          653		841		5		0.11
          654		840		2		0.00
          655		839		4		0.07
          656		838		4		0.07
          657		837		3		0.02
          658		836		3		0.02
          664		725		3		0.02
          665		724		5		0.11
          666		723		1		0.00
          667		722		4		0.07
          668		721		2		0.00
          674		717		7		0.20
          675		716		5		0.11
          676		715		2		0.00
          688		711		9		0.28
          696		710		2		0.00
          697		709		4		0.07
          698		708		3		0.02
          699		707		3		0.02
          700		706		8		0.24
          727		818		10		0.32
          728		817		6		0.16
          729		816		11		0.35
          730		815		10		0.32
          731		814		12		0.39
          733		811		3		0.02
          734		810		13		0.42
          735		809		14		0.45
          736		808		11		0.35
          738		806		11		0.35
          739		805		10		0.32
          740		804		2		0.00
          851		914		12		0.39
          852		913		11		0.35
          853		912		9		0.28
          854		911		3		0.02
          857		906		7		0.20
          858		905		2		0.00
          859		904		11		0.35
          948		1251		1		0.00
          949		1250		11		0.35
          950		1249		10		0.32
          951		1248		3		0.02
          953		1247		0		0.00
          954		1246		2		0.00
          955		1245		3		0.02
          956		1244		4		0.07
          964		981		8		0.24
          965		980		4		0.07
          966		979		10		0.32
          982		1235		6		0.16
          983		1234		4		0.07
          984		1233		4		0.07
          985		1232		11		0.35
          986		1231		11		0.35
          987		1230		12		0.39
          988		1229		7		0.20
          993		1219		12		0.39
          994		1218		8		0.24
          995		1217		13		0.42
          996		1216		11		0.35
          998		1214		11		0.35
          999		1213		8		0.24
          1000		1212		15		0.47
          1001		1211		11		0.35
          1002		1210		11		0.35
          1006		1209		9		0.28
          1007		1208		6		0.16
          1008		1207		18		0.55
          1009		1206		17		0.52
          1012		1028		5		0.11
          1013		1027		7		0.20
          1014		1026		4		0.07
          1015		1025		5		0.11
          1016		1024		1		0.00
          1032		1202		12		0.39
          1033		1201		18		0.55
          1034		1200		12		0.39
          1041		1199		8		0.24
          1042		1198		13		0.42
          1043		1197		13		0.42
#
# BPAIRS 188
# avg substitutions per BP  6.8
# BPAIRS expected to covary 35.2 +/- 5.0
# BPAIRS observed to covary 0
#
# Number of covarying pairs = 0
-----------------------------------
i=1 j=679 d=679 d1=20 d2=0
tracing -1014.992126
RBG w=0 rule(1)
-----------------------------------
i=21 j=679 d=659 d1=0 d2=0
tracing -984.796875
RBG w=0 rule(0)
-----------------------------------
i=22 j=679 d=658 d1=0 d2=0
tracing -983.534241
RBG w=0 rule(0)
-----------------------------------
i=23 j=679 d=657 d1=0 d2=0
tracing -981.899109
RBG w=0 rule(0)
-----------------------------------
i=24 j=679 d=656 d1=0 d2=0
tracing -980.161072
RBG w=0 rule(0)
-----------------------------------
i=25 j=679 d=655 d1=221 d2=0
tracing -978.259705
RBG w=0 rule(1)
-----------------------------------
i=246 j=679 d=434 d1=0 d2=0
tracing -643.743469
RBG w=0 rule(0)
-----------------------------------
i=247 j=679 d=433 d1=0 d2=0
tracing -642.457703
RBG w=0 rule(0)
-----------------------------------
i=248 j=679 d=432 d1=432 d2=0
tracing -640.983154
RBG w=0 rule(1)
-----------------------------------
i=680 j=679 d=0 d1=0 d2=0
tracing -2.496295
RBG w=0 rule(2)
-----------------------------------
i=248 j=679 d=432 d1=0 d2=0
tracing -636.347412
RBG w=1 rule(3)
-----------------------------------
i=249 j=678 d=430 d1=0 d2=0
tracing -634.718018
RBG w=2 rule(6)
-----------------------------------
i=250 j=677 d=428 d1=0 d2=0
tracing -632.339722
RBG w=2 rule(6)
-----------------------------------
i=251 j=676 d=426 d1=0 d2=0
tracing -630.417908
RBG w=2 rule(6)
-----------------------------------
i=252 j=675 d=424 d1=0 d2=0
tracing -628.795471
RBG w=2 rule(6)
-----------------------------------
i=253 j=674 d=422 d1=0 d2=0
tracing -625.999023
RBG w=2 rule(6)
-----------------------------------
i=254 j=673 d=420 d1=0 d2=0
tracing -624.130310
RBG w=2 rule(6)
-----------------------------------
i=255 j=672 d=418 d1=0 d2=0
tracing -621.102234
RBG w=2 rule(6)
-----------------------------------
i=256 j=671 d=416 d1=0 d2=0
tracing -619.193481
RBG w=2 rule(6)
-----------------------------------
i=257 j=670 d=414 d1=0 d2=0
tracing -616.836914
RBG w=2 rule(7)
-----------------------------------
i=258 j=669 d=412 d1=264 d2=0
tracing -613.614624
RBG w=3 rule(17)
-----------------------------------
i=522 j=669 d=148 d1=0 d2=0
tracing -223.002533
RBG w=4 rule(19)
-----------------------------------
i=522 j=669 d=148 d1=0 d2=0
tracing -222.464157
RBG w=5 rule(21)
-----------------------------------
i=522 j=669 d=148 d1=0 d2=0
tracing -220.913193
RBG w=6 rule(22)
-----------------------------------
i=523 j=669 d=147 d1=0 d2=0
tracing -219.274124
RBG w=6 rule(22)
-----------------------------------
i=524 j=669 d=146 d1=0 d2=0
tracing -217.604218
RBG w=6 rule(23)
-----------------------------------
i=524 j=669 d=146 d1=0 d2=0
tracing -215.896774
RBG w=1 rule(3)
-----------------------------------
i=525 j=668 d=144 d1=0 d2=0
tracing -214.611664
RBG w=2 rule(6)
-----------------------------------
i=526 j=667 d=142 d1=0 d2=0
tracing -212.051163
RBG w=2 rule(6)
-----------------------------------
i=527 j=666 d=140 d1=0 d2=0
tracing -209.136154
RBG w=2 rule(7)
-----------------------------------
i=528 j=665 d=138 d1=1 d2=0
tracing -206.401596
RBG w=3 rule(11)
-----------------------------------
i=529 j=665 d=137 d1=0 d2=0
tracing -201.980652
RBG w=1 rule(3)
-----------------------------------
i=530 j=664 d=135 d1=0 d2=0
tracing -200.695541
RBG w=2 rule(6)
-----------------------------------
i=531 j=663 d=133 d1=0 d2=0
tracing -198.141907
RBG w=2 rule(6)
-----------------------------------
i=532 j=662 d=131 d1=0 d2=0
tracing -196.354416
RBG w=2 rule(6)
-----------------------------------
i=533 j=661 d=129 d1=0 d2=0
tracing -193.575821
RBG w=2 rule(6)
-----------------------------------
i=534 j=660 d=127 d1=0 d2=0
tracing -191.456924
RBG w=2 rule(7)
-----------------------------------
i=535 j=659 d=125 d1=1 d2=0
tracing -187.998444
RBG w=3 rule(11)
-----------------------------------
i=536 j=659 d=124 d1=0 d2=0
tracing -183.543106
RBG w=1 rule(3)
-----------------------------------
i=537 j=658 d=122 d1=0 d2=0
tracing -181.176727
RBG w=2 rule(6)
-----------------------------------
i=538 j=657 d=120 d1=0 d2=0
tracing -179.020142
RBG w=2 rule(6)
-----------------------------------
i=539 j=656 d=118 d1=0 d2=0
tracing -176.999664
RBG w=2 rule(6)
-----------------------------------
i=540 j=655 d=116 d1=0 d2=0
tracing -174.703842
RBG w=2 rule(6)
-----------------------------------
i=541 j=654 d=114 d1=0 d2=0
tracing -172.301361
RBG w=2 rule(6)
-----------------------------------
i=542 j=653 d=112 d1=0 d2=0
tracing -169.861450
RBG w=2 rule(6)
-----------------------------------
i=543 j=652 d=110 d1=0 d2=0
tracing -167.754807
RBG w=2 rule(6)
-----------------------------------
i=544 j=651 d=108 d1=0 d2=0
tracing -164.750824
RBG w=2 rule(6)
-----------------------------------
i=545 j=650 d=106 d1=0 d2=0
tracing -161.716995
RBG w=2 rule(6)
-----------------------------------
i=546 j=649 d=104 d1=0 d2=0
tracing -158.620529
RBG w=2 rule(6)
-----------------------------------
i=547 j=648 d=102 d1=0 d2=0
tracing -155.976440
RBG w=2 rule(7)
-----------------------------------
i=548 j=647 d=100 d1=1 d2=1
tracing -152.292725
RBG w=3 rule(15)
-----------------------------------
i=549 j=646 d=98 d1=0 d2=0
tracing -147.584442
RBG w=1 rule(3)
-----------------------------------
i=550 j=645 d=96 d1=0 d2=0
tracing -145.396927
RBG w=2 rule(6)
-----------------------------------
i=551 j=644 d=94 d1=0 d2=0
tracing -141.458466
RBG w=2 rule(6)
-----------------------------------
i=552 j=643 d=92 d1=0 d2=0
tracing -138.295715
RBG w=2 rule(6)
-----------------------------------
i=553 j=642 d=90 d1=0 d2=0
tracing -135.228485
RBG w=2 rule(6)
-----------------------------------
i=554 j=641 d=88 d1=0 d2=0
tracing -133.406326
RBG w=2 rule(6)
-----------------------------------
i=555 j=640 d=86 d1=0 d2=0
tracing -129.718399
RBG w=2 rule(6)
-----------------------------------
i=556 j=639 d=84 d1=0 d2=0
tracing -125.585548
RBG w=2 rule(6)
-----------------------------------
i=557 j=638 d=82 d1=0 d2=0
tracing -122.208672
RBG w=2 rule(6)
-----------------------------------
i=558 j=637 d=80 d1=0 d2=0
tracing -118.796417
RBG w=2 rule(6)
-----------------------------------
i=559 j=636 d=78 d1=0 d2=0
tracing -116.808746
RBG w=2 rule(6)
-----------------------------------
i=560 j=635 d=76 d1=0 d2=0
tracing -114.330132
RBG w=2 rule(6)
-----------------------------------
i=561 j=634 d=74 d1=0 d2=0
tracing -110.900948
RBG w=2 rule(6)
-----------------------------------
i=562 j=633 d=72 d1=0 d2=0
tracing -108.076073
RBG w=2 rule(6)
-----------------------------------
i=563 j=632 d=70 d1=0 d2=0
tracing -105.848473
RBG w=2 rule(6)
-----------------------------------
i=564 j=631 d=68 d1=0 d2=0
tracing -104.100204
RBG w=2 rule(6)
-----------------------------------
i=565 j=630 d=66 d1=0 d2=0
tracing -102.216782
RBG w=2 rule(6)
-----------------------------------
i=566 j=629 d=64 d1=0 d2=0
tracing -98.200478
RBG w=2 rule(6)
-----------------------------------
i=567 j=628 d=62 d1=0 d2=0
tracing -95.559906
RBG w=2 rule(6)
-----------------------------------
i=568 j=627 d=60 d1=0 d2=0
tracing -93.036407
RBG w=2 rule(6)
-----------------------------------
i=569 j=626 d=58 d1=0 d2=0
tracing -91.543152
RBG w=2 rule(6)
-----------------------------------
i=570 j=625 d=56 d1=0 d2=0
tracing -89.821518
RBG w=2 rule(6)
-----------------------------------
i=571 j=624 d=54 d1=0 d2=0
tracing -85.350586
RBG w=2 rule(6)
-----------------------------------
i=572 j=623 d=52 d1=0 d2=0
tracing -82.571625
RBG w=2 rule(6)
-----------------------------------
i=573 j=622 d=50 d1=0 d2=0
tracing -79.885277
RBG w=2 rule(6)
-----------------------------------
i=574 j=621 d=48 d1=0 d2=0
tracing -75.418213
RBG w=2 rule(6)
-----------------------------------
i=575 j=620 d=46 d1=0 d2=0
tracing -73.530807
RBG w=2 rule(6)
-----------------------------------
i=576 j=619 d=44 d1=0 d2=0
tracing -70.953148
RBG w=2 rule(6)
-----------------------------------
i=577 j=618 d=42 d1=0 d2=0
tracing -66.737778
RBG w=2 rule(6)
-----------------------------------
i=578 j=617 d=40 d1=0 d2=0
tracing -62.799023
RBG w=2 rule(6)
-----------------------------------
i=579 j=616 d=38 d1=0 d2=0
tracing -58.909126
RBG w=2 rule(6)
-----------------------------------
i=580 j=615 d=36 d1=0 d2=0
tracing -56.416481
RBG w=2 rule(6)
-----------------------------------
i=581 j=614 d=34 d1=0 d2=0
tracing -52.781269
RBG w=2 rule(6)
-----------------------------------
i=582 j=613 d=32 d1=0 d2=0
tracing -50.667679
RBG w=2 rule(6)
-----------------------------------
i=583 j=612 d=30 d1=0 d2=0
tracing -47.333473
RBG w=2 rule(6)
-----------------------------------
i=584 j=611 d=28 d1=0 d2=0
tracing -44.803623
RBG w=2 rule(6)
-----------------------------------
i=585 j=610 d=26 d1=0 d2=0
tracing -41.720993
RBG w=2 rule(7)
-----------------------------------
i=586 j=609 d=24 d1=0 d2=0
tracing -39.098473
RBG w=3 rule(9)
-----------------------------------
i=258 j=521 d=264 d1=0 d2=0
tracing -388.525085
RBG w=6 rule(22)
-----------------------------------
i=259 j=521 d=263 d1=0 d2=0
tracing -386.842316
RBG w=6 rule(22)
-----------------------------------
i=260 j=521 d=262 d1=0 d2=0
tracing -384.949554
RBG w=6 rule(22)
-----------------------------------
i=261 j=521 d=261 d1=0 d2=0
tracing -383.019745
RBG w=6 rule(22)
-----------------------------------
i=262 j=521 d=260 d1=0 d2=0
tracing -381.248901
RBG w=6 rule(22)
-----------------------------------
i=263 j=521 d=259 d1=0 d2=0
tracing -379.608765
RBG w=6 rule(22)
-----------------------------------
i=264 j=521 d=258 d1=0 d2=0
tracing -377.728729
RBG w=6 rule(23)
-----------------------------------
i=264 j=521 d=258 d1=0 d2=0
tracing -376.021271
RBG w=1 rule(3)
-----------------------------------
i=265 j=520 d=256 d1=0 d2=0
tracing -374.529266
RBG w=2 rule(6)
-----------------------------------
i=266 j=519 d=254 d1=0 d2=0
tracing -372.785767
RBG w=2 rule(7)
-----------------------------------
i=267 j=518 d=252 d1=1 d2=1
tracing -370.683929
RBG w=3 rule(15)
-----------------------------------
i=268 j=517 d=250 d1=0 d2=0
tracing -366.198883
RBG w=1 rule(3)
-----------------------------------
i=269 j=516 d=248 d1=0 d2=0
tracing -364.034485
RBG w=2 rule(6)
-----------------------------------
i=270 j=515 d=246 d1=0 d2=0
tracing -362.345428
RBG w=2 rule(6)
-----------------------------------
i=271 j=514 d=244 d1=0 d2=0
tracing -360.541779
RBG w=2 rule(6)
-----------------------------------
i=272 j=513 d=242 d1=0 d2=0
tracing -357.967163
RBG w=2 rule(6)
-----------------------------------
i=273 j=512 d=240 d1=0 d2=0
tracing -356.321014
RBG w=2 rule(6)
-----------------------------------
i=274 j=511 d=238 d1=0 d2=0
tracing -354.638031
RBG w=2 rule(7)
-----------------------------------
i=275 j=510 d=236 d1=20 d2=0
tracing -351.313995
RBG w=3 rule(17)
-----------------------------------
i=295 j=510 d=216 d1=0 d2=0
tracing -319.534088
RBG w=4 rule(19)
-----------------------------------
i=295 j=510 d=216 d1=0 d2=0
tracing -318.995697
RBG w=5 rule(20)
-----------------------------------
i=295 j=509 d=215 d1=0 d2=0
tracing -317.653046
RBG w=5 rule(20)
-----------------------------------
i=295 j=508 d=214 d1=0 d2=0
tracing -315.705109
RBG w=5 rule(21)
-----------------------------------
i=295 j=508 d=214 d1=0 d2=0
tracing -314.154144
RBG w=6 rule(22)
-----------------------------------
i=296 j=508 d=213 d1=0 d2=0
tracing -312.367859
RBG w=6 rule(23)
-----------------------------------
i=296 j=508 d=213 d1=0 d2=0
tracing -310.660400
RBG w=1 rule(3)
-----------------------------------
i=297 j=507 d=211 d1=0 d2=0
tracing -308.889069
RBG w=2 rule(6)
-----------------------------------
i=298 j=506 d=209 d1=0 d2=0
tracing -306.641144
RBG w=2 rule(6)
-----------------------------------
i=299 j=505 d=207 d1=0 d2=0
tracing -302.236542
RBG w=2 rule(6)
-----------------------------------
i=300 j=504 d=205 d1=0 d2=0
tracing -299.903290
RBG w=2 rule(6)
-----------------------------------
i=301 j=503 d=203 d1=0 d2=0
tracing -297.698822
RBG w=2 rule(6)
-----------------------------------
i=302 j=502 d=201 d1=0 d2=0
tracing -294.777954
RBG w=2 rule(6)
-----------------------------------
i=303 j=501 d=199 d1=0 d2=0
tracing -292.558197
RBG w=2 rule(6)
-----------------------------------
i=304 j=500 d=197 d1=0 d2=0
tracing -290.134552
RBG w=2 rule(6)
-----------------------------------
i=305 j=499 d=195 d1=0 d2=0
tracing -287.888123
RBG w=2 rule(6)
-----------------------------------
i=306 j=498 d=193 d1=0 d2=0
tracing -285.083221
RBG w=2 rule(6)
-----------------------------------
i=307 j=497 d=191 d1=0 d2=0
tracing -283.328644
RBG w=2 rule(6)
-----------------------------------
i=308 j=496 d=189 d1=0 d2=0
tracing -281.342194
RBG w=2 rule(6)
-----------------------------------
i=309 j=495 d=187 d1=0 d2=0
tracing -278.417969
RBG w=2 rule(6)
-----------------------------------
i=310 j=494 d=185 d1=0 d2=0
tracing -275.481506
RBG w=2 rule(6)
-----------------------------------
i=311 j=493 d=183 d1=0 d2=0
tracing -272.970703
RBG w=2 rule(7)
-----------------------------------
i=312 j=492 d=181 d1=30 d2=0
tracing -269.431183
RBG w=3 rule(17)
-----------------------------------
i=342 j=492 d=151 d1=0 d2=0
tracing -223.435364
RBG w=4 rule(19)
-----------------------------------
i=342 j=492 d=151 d1=0 d2=0
tracing -222.896988
RBG w=5 rule(21)
-----------------------------------
i=342 j=492 d=151 d1=0 d2=0
tracing -221.346024
RBG w=6 rule(22)
-----------------------------------
i=343 j=492 d=150 d1=0 d2=0
tracing -220.061584
RBG w=6 rule(22)
-----------------------------------
i=344 j=492 d=149 d1=0 d2=0
tracing -218.295090
RBG w=6 rule(23)
-----------------------------------
i=344 j=492 d=149 d1=0 d2=0
tracing -216.587646
RBG w=1 rule(3)
-----------------------------------
i=345 j=491 d=147 d1=0 d2=0
tracing -214.051163
RBG w=2 rule(6)
-----------------------------------
i=346 j=490 d=145 d1=0 d2=0
tracing -210.949921
RBG w=2 rule(6)
-----------------------------------
i=347 j=489 d=143 d1=0 d2=0
tracing -209.142776
RBG w=2 rule(6)
-----------------------------------
i=348 j=488 d=141 d1=0 d2=0
tracing -206.147675
RBG w=2 rule(6)
-----------------------------------
i=349 j=487 d=139 d1=0 d2=0
tracing -204.450912
RBG w=2 rule(6)
-----------------------------------
i=350 j=486 d=137 d1=0 d2=0
tracing -201.411758
RBG w=2 rule(6)
-----------------------------------
i=351 j=485 d=135 d1=0 d2=0
tracing -199.221436
RBG w=2 rule(6)
-----------------------------------
i=352 j=484 d=133 d1=0 d2=0
tracing -197.269318
RBG w=2 rule(6)
-----------------------------------
i=353 j=483 d=131 d1=0 d2=0
tracing -194.811066
RBG w=2 rule(6)
-----------------------------------
i=354 j=482 d=129 d1=0 d2=0
tracing -191.553146
RBG w=2 rule(6)
-----------------------------------
i=355 j=481 d=127 d1=0 d2=0
tracing -189.443115
RBG w=2 rule(6)
-----------------------------------
i=356 j=480 d=125 d1=0 d2=0
tracing -186.872375
RBG w=2 rule(6)
-----------------------------------
i=357 j=479 d=123 d1=0 d2=0
tracing -184.944489
RBG w=2 rule(6)
-----------------------------------
i=358 j=478 d=121 d1=0 d2=0
tracing -183.435699
RBG w=2 rule(6)
-----------------------------------
i=359 j=477 d=119 d1=0 d2=0
tracing -180.827484
RBG w=2 rule(7)
-----------------------------------
i=360 j=476 d=117 d1=48 d2=0
tracing -177.944199
RBG w=3 rule(17)
-----------------------------------
i=408 j=476 d=69 d1=47 d2=0
tracing -109.322983
RBG w=4 rule(18)
-----------------------------------
i=455 j=476 d=22 d1=0 d2=0
tracing -38.598244
RBG w=4 rule(19)
-----------------------------------
i=455 j=476 d=22 d1=0 d2=0
tracing -38.059864
RBG w=5 rule(20)
-----------------------------------
i=455 j=475 d=21 d1=0 d2=0
tracing -36.343849
RBG w=5 rule(20)
-----------------------------------
i=455 j=474 d=20 d1=0 d2=0
tracing -34.387878
RBG w=5 rule(20)
-----------------------------------
i=455 j=473 d=19 d1=0 d2=0
tracing -32.467667
RBG w=5 rule(20)
-----------------------------------
i=455 j=472 d=18 d1=0 d2=0
tracing -30.596041
RBG w=5 rule(20)
-----------------------------------
i=455 j=471 d=17 d1=0 d2=0
tracing -28.947023
RBG w=5 rule(20)
-----------------------------------
i=455 j=470 d=16 d1=0 d2=0
tracing -27.079367
RBG w=5 rule(21)
-----------------------------------
i=455 j=470 d=16 d1=0 d2=0
tracing -25.528408
RBG w=6 rule(22)
-----------------------------------
i=456 j=470 d=15 d1=0 d2=0
tracing -23.779840
RBG w=6 rule(22)
-----------------------------------
i=457 j=470 d=14 d1=0 d2=0
tracing -22.011469
RBG w=6 rule(23)
-----------------------------------
i=457 j=470 d=14 d1=0 d2=0
tracing -20.304018
RBG w=1 rule(3)
-----------------------------------
i=458 j=469 d=12 d1=0 d2=0
tracing -17.862469
RBG w=2 rule(6)
-----------------------------------
i=459 j=468 d=10 d1=0 d2=0
tracing -14.627333
RBG w=2 rule(6)
-----------------------------------
i=460 j=467 d=8 d1=0 d2=0
tracing -12.777986
RBG w=2 rule(6)
-----------------------------------
i=461 j=466 d=6 d1=0 d2=0
tracing -10.783361
RBG w=2 rule(7)
-----------------------------------
i=462 j=465 d=4 d1=0 d2=0
tracing -7.976552
RBG w=3 rule(9)
-----------------------------------
i=408 j=454 d=47 d1=0 d2=0
tracing -69.848404
RBG w=6 rule(23)
-----------------------------------
i=408 j=454 d=47 d1=0 d2=0
tracing -68.140953
RBG w=1 rule(3)
-----------------------------------
i=409 j=453 d=45 d1=0 d2=0
tracing -66.633331
RBG w=2 rule(6)
-----------------------------------
i=410 j=452 d=43 d1=0 d2=0
tracing -64.653397
RBG w=2 rule(6)
-----------------------------------
i=411 j=451 d=41 d1=0 d2=0
tracing -62.183083
RBG w=2 rule(6)
-----------------------------------
i=412 j=450 d=39 d1=0 d2=0
tracing -59.113556
RBG w=2 rule(6)
-----------------------------------
i=413 j=449 d=37 d1=0 d2=0
tracing -56.146187
RBG w=2 rule(6)
-----------------------------------
i=414 j=448 d=35 d1=0 d2=0
tracing -54.548504
RBG w=2 rule(6)
-----------------------------------
i=415 j=447 d=33 d1=0 d2=0
tracing -52.271748
RBG w=2 rule(6)
-----------------------------------
i=416 j=446 d=31 d1=0 d2=0
tracing -48.498508
RBG w=2 rule(6)
-----------------------------------
i=417 j=445 d=29 d1=0 d2=0
tracing -45.262760
RBG w=2 rule(6)
-----------------------------------
i=418 j=444 d=27 d1=0 d2=0
tracing -42.673306
RBG w=2 rule(6)
-----------------------------------
i=419 j=443 d=25 d1=0 d2=0
tracing -39.841351
RBG w=2 rule(6)
-----------------------------------
i=420 j=442 d=23 d1=0 d2=0
tracing -37.322109
RBG w=2 rule(7)
-----------------------------------
i=421 j=441 d=21 d1=3 d2=6
tracing -34.977413
RBG w=3 rule(15)
-----------------------------------
i=424 j=435 d=12 d1=0 d2=0
tracing -18.357040
RBG w=1 rule(3)
-----------------------------------
i=425 j=434 d=10 d1=0 d2=0
tracing -16.623249
RBG w=2 rule(6)
-----------------------------------
i=426 j=433 d=8 d1=0 d2=0
tracing -12.534945
RBG w=2 rule(6)
-----------------------------------
i=427 j=432 d=6 d1=0 d2=0
tracing -10.372239
RBG w=2 rule(7)
-----------------------------------
i=428 j=431 d=4 d1=0 d2=0
tracing -7.530681
RBG w=3 rule(9)
-----------------------------------
i=360 j=407 d=48 d1=0 d2=0
tracing -66.534180
RBG w=6 rule(23)
-----------------------------------
i=360 j=407 d=48 d1=0 d2=0
tracing -64.826729
RBG w=1 rule(3)
-----------------------------------
i=361 j=406 d=46 d1=0 d2=0
tracing -63.015152
RBG w=2 rule(6)
-----------------------------------
i=362 j=405 d=44 d1=0 d2=0
tracing -60.560890
RBG w=2 rule(6)
-----------------------------------
i=363 j=404 d=42 d1=0 d2=0
tracing -58.757008
RBG w=2 rule(6)
-----------------------------------
i=364 j=403 d=40 d1=0 d2=0
tracing -57.070690
RBG w=2 rule(6)
-----------------------------------
i=365 j=402 d=38 d1=0 d2=0
tracing -55.546059
RBG w=2 rule(6)
-----------------------------------
i=366 j=401 d=36 d1=0 d2=0
tracing -53.670132
RBG w=2 rule(7)
-----------------------------------
i=367 j=400 d=34 d1=2 d2=2
tracing -51.519615
RBG w=3 rule(15)
-----------------------------------
i=369 j=398 d=30 d1=0 d2=0
tracing -43.882774
RBG w=1 rule(3)
-----------------------------------
i=370 j=397 d=28 d1=0 d2=0
tracing -42.216553
RBG w=2 rule(6)
-----------------------------------
i=371 j=396 d=26 d1=0 d2=0
tracing -40.516956
RBG w=2 rule(6)
-----------------------------------
i=372 j=395 d=24 d1=0 d2=0
tracing -37.692337
RBG w=2 rule(6)
-----------------------------------
i=373 j=394 d=22 d1=0 d2=0
tracing -33.002895
RBG w=2 rule(6)
-----------------------------------
i=374 j=393 d=20 d1=0 d2=0
tracing -30.472729
RBG w=2 rule(6)
-----------------------------------
i=375 j=392 d=18 d1=0 d2=0
tracing -27.857000
RBG w=2 rule(7)
-----------------------------------
i=376 j=391 d=16 d1=1 d2=0
tracing -24.724808
RBG w=3 rule(11)
-----------------------------------
i=377 j=391 d=15 d1=0 d2=0
tracing -20.822598
RBG w=1 rule(3)
-----------------------------------
i=378 j=390 d=13 d1=0 d2=0
tracing -19.254797
RBG w=2 rule(6)
-----------------------------------
i=379 j=389 d=11 d1=0 d2=0
tracing -17.455109
RBG w=2 rule(6)
-----------------------------------
i=380 j=388 d=9 d1=0 d2=0
tracing -15.304607
RBG w=2 rule(7)
-----------------------------------
i=381 j=387 d=7 d1=0 d2=0
tracing -12.892342
RBG w=3 rule(9)
-----------------------------------
i=312 j=341 d=30 d1=0 d2=0
tracing -43.908787
RBG w=6 rule(22)
-----------------------------------
i=313 j=341 d=29 d1=0 d2=0
tracing -42.356815
RBG w=6 rule(22)
-----------------------------------
i=314 j=341 d=28 d1=0 d2=0
tracing -41.051952
RBG w=6 rule(22)
-----------------------------------
i=315 j=341 d=27 d1=0 d2=0
tracing -39.358284
RBG w=6 rule(22)
-----------------------------------
i=316 j=341 d=26 d1=0 d2=0
tracing -37.660248
RBG w=6 rule(23)
-----------------------------------
i=316 j=341 d=26 d1=0 d2=0
tracing -35.952797
RBG w=1 rule(3)
-----------------------------------
i=317 j=340 d=24 d1=0 d2=0
tracing -33.662266
RBG w=2 rule(6)
-----------------------------------
i=318 j=339 d=22 d1=0 d2=0
tracing -31.686438
RBG w=2 rule(6)
-----------------------------------
i=319 j=338 d=20 d1=0 d2=0
tracing -29.989803
RBG w=2 rule(6)
-----------------------------------
i=320 j=337 d=18 d1=0 d2=0
tracing -26.856068
RBG w=2 rule(6)
-----------------------------------
i=321 j=336 d=16 d1=0 d2=0
tracing -24.302855
RBG w=2 rule(6)
-----------------------------------
i=322 j=335 d=14 d1=0 d2=0
tracing -21.806086
RBG w=2 rule(6)
-----------------------------------
i=323 j=334 d=12 d1=0 d2=0
tracing -19.589575
RBG w=2 rule(6)
-----------------------------------
i=324 j=333 d=10 d1=0 d2=0
tracing -14.598326
RBG w=2 rule(6)
-----------------------------------
i=325 j=332 d=8 d1=0 d2=0
tracing -12.723094
RBG w=2 rule(6)
-----------------------------------
i=326 j=331 d=6 d1=0 d2=0
tracing -11.236458
RBG w=2 rule(7)
-----------------------------------
i=327 j=330 d=4 d1=0 d2=0
tracing -7.628898
RBG w=3 rule(9)
-----------------------------------
i=275 j=294 d=20 d1=0 d2=0
tracing -29.692879
RBG w=6 rule(23)
-----------------------------------
i=275 j=294 d=20 d1=0 d2=0
tracing -27.985428
RBG w=1 rule(3)
-----------------------------------
i=276 j=293 d=18 d1=0 d2=0
tracing -26.586876
RBG w=2 rule(6)
-----------------------------------
i=277 j=292 d=16 d1=0 d2=0
tracing -24.328768
RBG w=2 rule(6)
-----------------------------------
i=278 j=291 d=14 d1=0 d2=0
tracing -22.262119
RBG w=2 rule(6)
-----------------------------------
i=279 j=290 d=12 d1=0 d2=0
tracing -19.860598
RBG w=2 rule(6)
-----------------------------------
i=280 j=289 d=10 d1=0 d2=0
tracing -17.700048
RBG w=2 rule(6)
-----------------------------------
i=281 j=288 d=8 d1=0 d2=0
tracing -14.882353
RBG w=2 rule(7)
-----------------------------------
i=282 j=287 d=6 d1=0 d2=0
tracing -11.718060
RBG w=3 rule(9)
-----------------------------------
i=25 j=245 d=221 d1=0 d2=0
tracing -332.376740
RBG w=1 rule(3)
-----------------------------------
i=26 j=244 d=219 d1=0 d2=0
tracing -330.410217
RBG w=2 rule(6)
-----------------------------------
i=27 j=243 d=217 d1=0 d2=0
tracing -327.278442
RBG w=2 rule(6)
-----------------------------------
i=28 j=242 d=215 d1=0 d2=0
tracing -325.215790
RBG w=2 rule(6)
-----------------------------------
i=29 j=241 d=213 d1=0 d2=0
tracing -321.644623
RBG w=2 rule(6)
-----------------------------------
i=30 j=240 d=211 d1=0 d2=0
tracing -318.151978
RBG w=2 rule(6)
-----------------------------------
i=31 j=239 d=209 d1=0 d2=0
tracing -316.213898
RBG w=2 rule(7)
-----------------------------------
i=32 j=238 d=207 d1=12 d2=7
tracing -313.580200
RBG w=3 rule(15)
-----------------------------------
i=44 j=231 d=188 d1=0 d2=0
tracing -279.206848
RBG w=1 rule(3)
-----------------------------------
i=45 j=230 d=186 d1=0 d2=0
tracing -277.424042
RBG w=2 rule(6)
-----------------------------------
i=46 j=229 d=184 d1=0 d2=0
tracing -274.890076
RBG w=2 rule(6)
-----------------------------------
i=47 j=228 d=182 d1=0 d2=0
tracing -272.867859
RBG w=2 rule(6)
-----------------------------------
i=48 j=227 d=180 d1=0 d2=0
tracing -268.078369
RBG w=2 rule(6)
-----------------------------------
i=49 j=226 d=178 d1=0 d2=0
tracing -265.424408
RBG w=2 rule(6)
-----------------------------------
i=50 j=225 d=176 d1=0 d2=0
tracing -263.809662
RBG w=2 rule(6)
-----------------------------------
i=51 j=224 d=174 d1=0 d2=0
tracing -261.809998
RBG w=2 rule(6)
-----------------------------------
i=52 j=223 d=172 d1=0 d2=0
tracing -259.162262
RBG w=2 rule(6)
-----------------------------------
i=53 j=222 d=170 d1=0 d2=0
tracing -257.076538
RBG w=2 rule(6)
-----------------------------------
i=54 j=221 d=168 d1=0 d2=0
tracing -254.135956
RBG w=2 rule(6)
-----------------------------------
i=55 j=220 d=166 d1=0 d2=0
tracing -252.321259
RBG w=2 rule(6)
-----------------------------------
i=56 j=219 d=164 d1=0 d2=0
tracing -249.797943
RBG w=2 rule(6)
-----------------------------------
i=57 j=218 d=162 d1=0 d2=0
tracing -247.492371
RBG w=2 rule(6)
-----------------------------------
i=58 j=217 d=160 d1=0 d2=0
tracing -243.106705
RBG w=2 rule(6)
-----------------------------------
i=59 j=216 d=158 d1=0 d2=0
tracing -239.843246
RBG w=2 rule(6)
-----------------------------------
i=60 j=215 d=156 d1=0 d2=0
tracing -235.471970
RBG w=2 rule(6)
-----------------------------------
i=61 j=214 d=154 d1=0 d2=0
tracing -233.071289
RBG w=2 rule(6)
-----------------------------------
i=62 j=213 d=152 d1=0 d2=0
tracing -230.334702
RBG w=2 rule(6)
-----------------------------------
i=63 j=212 d=150 d1=0 d2=0
tracing -228.446884
RBG w=2 rule(7)
-----------------------------------
i=64 j=211 d=148 d1=3 d2=25
tracing -225.637680
RBG w=3 rule(15)
-----------------------------------
i=67 j=186 d=120 d1=0 d2=0
tracing -173.957230
RBG w=1 rule(3)
-----------------------------------
i=68 j=185 d=118 d1=0 d2=0
tracing -171.623398
RBG w=2 rule(7)
-----------------------------------
i=69 j=184 d=116 d1=1 d2=1
tracing -169.208054
RBG w=3 rule(15)
-----------------------------------
i=70 j=183 d=114 d1=0 d2=0
tracing -163.768326
RBG w=1 rule(3)
-----------------------------------
i=71 j=182 d=112 d1=0 d2=0
tracing -161.386200
RBG w=2 rule(6)
-----------------------------------
i=72 j=181 d=110 d1=0 d2=0
tracing -158.602142
RBG w=2 rule(6)
-----------------------------------
i=73 j=180 d=108 d1=0 d2=0
tracing -155.592270
RBG w=2 rule(6)
-----------------------------------
i=74 j=179 d=106 d1=0 d2=0
tracing -152.955429
RBG w=2 rule(6)
-----------------------------------
i=75 j=178 d=104 d1=0 d2=0
tracing -150.937439
RBG w=2 rule(6)
-----------------------------------
i=76 j=177 d=102 d1=0 d2=0
tracing -148.136673
RBG w=2 rule(6)
-----------------------------------
i=77 j=176 d=100 d1=0 d2=0
tracing -145.661163
RBG w=2 rule(6)
-----------------------------------
i=78 j=175 d=98 d1=0 d2=0
tracing -143.458237
RBG w=2 rule(6)
-----------------------------------
i=79 j=174 d=96 d1=0 d2=0
tracing -141.678085
RBG w=2 rule(7)
-----------------------------------
i=80 j=173 d=94 d1=39 d2=0
tracing -139.318604
RBG w=3 rule(17)
-----------------------------------
i=119 j=173 d=55 d1=0 d2=0
tracing -79.441612
RBG w=4 rule(19)
-----------------------------------
i=119 j=173 d=55 d1=0 d2=0
tracing -78.903236
RBG w=5 rule(20)
-----------------------------------
i=119 j=172 d=54 d1=0 d2=0
tracing -77.615005
RBG w=5 rule(20)
-----------------------------------
i=119 j=171 d=53 d1=0 d2=0
tracing -75.868248
RBG w=5 rule(21)
-----------------------------------
i=119 j=171 d=53 d1=0 d2=0
tracing -74.317291
RBG w=6 rule(22)
-----------------------------------
i=120 j=171 d=52 d1=0 d2=0
tracing -72.635918
RBG w=6 rule(22)
-----------------------------------
i=121 j=171 d=51 d1=0 d2=0
tracing -70.985268
RBG w=6 rule(22)
-----------------------------------
i=122 j=171 d=50 d1=0 d2=0
tracing -69.104301
RBG w=6 rule(22)
-----------------------------------
i=123 j=171 d=49 d1=0 d2=0
tracing -67.440742
RBG w=6 rule(22)
-----------------------------------
i=124 j=171 d=48 d1=0 d2=0
tracing -66.091324
RBG w=6 rule(23)
-----------------------------------
i=124 j=171 d=48 d1=0 d2=0
tracing -64.383873
RBG w=1 rule(3)
-----------------------------------
i=125 j=170 d=46 d1=0 d2=0
tracing -61.979500
RBG w=2 rule(6)
-----------------------------------
i=126 j=169 d=44 d1=0 d2=0
tracing -58.857410
RBG w=2 rule(6)
-----------------------------------
i=127 j=168 d=42 d1=0 d2=0
tracing -56.868614
RBG w=2 rule(6)
-----------------------------------
i=128 j=167 d=40 d1=0 d2=0
tracing -54.552341
RBG w=2 rule(6)
-----------------------------------
i=129 j=166 d=38 d1=0 d2=0
tracing -50.784492
RBG w=2 rule(6)
-----------------------------------
i=130 j=165 d=36 d1=0 d2=0
tracing -48.667282
RBG w=2 rule(6)
-----------------------------------
i=131 j=164 d=34 d1=0 d2=0
tracing -46.470303
RBG w=2 rule(6)
-----------------------------------
i=132 j=163 d=32 d1=0 d2=0
tracing -44.203331
RBG w=2 rule(7)
-----------------------------------
i=133 j=162 d=30 d1=0 d2=2
tracing -40.917038
RBG w=3 rule(13)
-----------------------------------
i=133 j=160 d=28 d1=0 d2=0
tracing -33.873619
RBG w=1 rule(3)
-----------------------------------
i=134 j=159 d=26 d1=0 d2=0
tracing -31.601475
RBG w=2 rule(6)
-----------------------------------
i=135 j=158 d=24 d1=0 d2=0
tracing -29.713396
RBG w=2 rule(6)
-----------------------------------
i=136 j=157 d=22 d1=0 d2=0
tracing -28.064423
RBG w=2 rule(6)
-----------------------------------
i=137 j=156 d=20 d1=0 d2=0
tracing -25.786034
RBG w=2 rule(6)
-----------------------------------
i=138 j=155 d=18 d1=0 d2=0
tracing -23.740679
RBG w=2 rule(6)
-----------------------------------
i=139 j=154 d=16 d1=0 d2=0
tracing -21.572845
RBG w=2 rule(6)
-----------------------------------
i=140 j=153 d=14 d1=0 d2=0
tracing -19.871151
RBG w=2 rule(6)
-----------------------------------
i=141 j=152 d=12 d1=0 d2=0
tracing -18.127558
RBG w=2 rule(6)
-----------------------------------
i=142 j=151 d=10 d1=0 d2=0
tracing -16.478573
RBG w=2 rule(6)
-----------------------------------
i=143 j=150 d=8 d1=0 d2=0
tracing -14.829586
RBG w=2 rule(7)
-----------------------------------
i=144 j=149 d=6 d1=0 d2=0
tracing -11.170487
RBG w=3 rule(9)
-----------------------------------
i=80 j=118 d=39 d1=0 d2=0
tracing -57.789951
RBG w=6 rule(22)
-----------------------------------
i=81 j=118 d=38 d1=0 d2=0
tracing -56.542332
RBG w=6 rule(22)
-----------------------------------
i=82 j=118 d=37 d1=0 d2=0
tracing -54.876244
RBG w=6 rule(22)
-----------------------------------
i=83 j=118 d=36 d1=0 d2=0
tracing -53.244865
RBG w=6 rule(23)
-----------------------------------
i=83 j=118 d=36 d1=0 d2=0
tracing -51.537415
RBG w=1 rule(3)
-----------------------------------
i=84 j=117 d=34 d1=0 d2=0
tracing -49.138214
RBG w=2 rule(6)
-----------------------------------
i=85 j=116 d=32 d1=0 d2=0
tracing -46.979641
RBG w=2 rule(6)
-----------------------------------
i=86 j=115 d=30 d1=0 d2=0
tracing -45.210266
RBG w=2 rule(6)
-----------------------------------
i=87 j=114 d=28 d1=0 d2=0
tracing -42.733368
RBG w=2 rule(6)
-----------------------------------
i=88 j=113 d=26 d1=0 d2=0
tracing -40.927364
RBG w=2 rule(6)
-----------------------------------
i=89 j=112 d=24 d1=0 d2=0
tracing -39.300205
RBG w=2 rule(6)
-----------------------------------
i=90 j=111 d=22 d1=0 d2=0
tracing -35.852341
RBG w=2 rule(6)
-----------------------------------
i=91 j=110 d=20 d1=0 d2=0
tracing -32.051971
RBG w=2 rule(6)
-----------------------------------
i=92 j=109 d=18 d1=0 d2=0
tracing -29.944389
RBG w=2 rule(6)
-----------------------------------
i=93 j=108 d=16 d1=0 d2=0
tracing -27.367739
RBG w=2 rule(7)
-----------------------------------
i=94 j=107 d=14 d1=2 d2=0
tracing -24.917835
RBG w=3 rule(11)
-----------------------------------
i=96 j=107 d=12 d1=0 d2=0
tracing -19.002766
RBG w=1 rule(3)
-----------------------------------
i=97 j=106 d=10 d1=0 d2=0
tracing -17.136801
RBG w=2 rule(6)
-----------------------------------
i=98 j=105 d=8 d1=0 d2=0
tracing -14.859879
RBG w=2 rule(7)
-----------------------------------
i=99 j=104 d=6 d1=0 d2=0
tracing -11.742840
RBG w=3 rule(9)
-----------------------------------
i=1 j=20 d=20 d1=0 d2=0
tracing -28.055803
RBG w=1 rule(3)
-----------------------------------
i=2 j=19 d=18 d1=0 d2=0
tracing -26.472414
RBG w=2 rule(6)
-----------------------------------
i=3 j=18 d=16 d1=0 d2=0
tracing -23.641991
RBG w=2 rule(6)
-----------------------------------
i=4 j=17 d=14 d1=0 d2=0
tracing -21.181324
RBG w=2 rule(6)
-----------------------------------
i=5 j=16 d=12 d1=0 d2=0
tracing -19.248110
RBG w=2 rule(6)
-----------------------------------
i=6 j=15 d=10 d1=0 d2=0
tracing -17.757910
RBG w=2 rule(6)
-----------------------------------
i=7 j=14 d=8 d1=0 d2=0
tracing -14.949275
RBG w=2 rule(6)
-----------------------------------
i=8 j=13 d=6 d1=0 d2=0
tracing -12.282002
RBG w=2 rule(7)
-----------------------------------
i=9 j=12 d=4 d1=0 d2=0
tracing -7.968790
RBG w=3 rule(9)

CaCoFold nct = 1
NESTED  <<<<<<<<____>>>>>>>>::::(((((((------------((((((((((((((((((((---((-((((((((((,,,<<<<<<<<<<<--<<<______>>>>>>>>>>>>>>,,,,,<<<<<<<<<<<<<<<<<<<<______>>>>>>>>>>>-->>>>>>>>>,,))))))))))-))-------------------------))))))))))))))))))))-------)))))))::{{{{{{{{{{,,,,,,{{{-{{{{{{{<<<<<<<______>>>>>>>,[[[[[[[[[[[[[[[[,,,,<<<<<<<<<<<____>>>>>>>>>>>,,((((((((((((((((<<<<<<<--<<<<<<<-<<<<_______>>>>>>>>>>>-->>>>>>><<<<<<<<<<<<<---<<<<____>>>>------>>>>>>>>>>>>>,,<<<<<____>>>>>,,,,,,))))))))))))))))]]]]]]]]]]]]]]]],,}}}}}}}-}}},,<<<<-<<<<<<-<<<<<<<<<<<<-<<<<<<<<<<<<<<<<<<<<<<<<<<<<<<<<<<<<<________________________>>>>>>>>>>>>>>>>>>>>>>>>>>>>>>>>>>>>>->>>>>>>>>>>>>>>>>>>>>>}}}}}}}}}}
        :::::::::::::::::::::::::::::::::::::::::::::::::::::::::::::::::::::::::::::::::::::::::::::::::::::::::::::::::::::::::::::::::::::::::::::::::::::::::::::::::::::::::::::::::::::::::::::::::::::::::::::::::::::::::::::::::::::::::::::::::::::::::::::::::::::::::::::::::::::::::::::::::::::::::::::::::::::::::::::::::::::::::::::::::::::::::::::::::::::::::::::::::::::::::::::::::::::::::::::::::::::::::::::::::::::::::::::::::::::::::::::::::::::::::::::::::::::::::::::::::::::::::::::::::::::::::::::::::::::::::::::::::::::::::::::::::::::::::::::::::::::::::::::::::::::::::::::::::::::::::::::::::::::::::::::::::::::::::::::::::::::::::::::::::::::::::::::::::::::::
#
# Method Target_E-val [cov_min,cov_max] [FP | TP True Found | Sen PPV F] 
# GTp    0.05         [-9.86,41.18]     [0 | 0 250 0 | 0.00 0.00 0.00] 
#

# The predicted CaCoFold structure
# SS_cons ::<<<<<<<<_____>>>>>>>>::::((((((-(-------------(((((-((((((
#
# SS_cons (-((((((----------------------------------------------------
#
# SS_cons ------------------((---((---((-------((((((((,,,,,,,,,,,<<<<
#
# SS_cons <<<<<-<<--<<<__________________________>>>------------------
#
# SS_cons --->>->>>>>>>>>,,,,,,<<<<<<<-<<<<<<<<<<<<<______>>>>>>>>>>>-
#
# SS_cons ->>>>>------------------------------------------------------
#
# SS_cons ------------------------------------------------------------
#
# SS_cons --------------------------------->>>>,,))))))))))--))-------
#
# SS_cons ------------------))))))))))))))))))))------------)))))))::{
#
# SS_cons {{{{{{{{{,,,,,,,,{{{-{{{{{{{<<<-<<<<______>>>>>->>,,,,,[[[[[
#
# SS_cons [[[[[[[[[[[,,,,<<<<<<<<-<<<____>>>>->>>>>>>,,(((((((((((((((
#
# SS_cons (<<<<<<<-----<<<<--------<<<-------<<<<_______>>>>>>>>>>>---
#
# SS_cons >>>>>>><<<<<<<<<<<<<----------------<<<<____>>>>------------
#
# SS_cons ----------------------->>>>>>>>>->>>>,,,,,,,,,,,,,,,,,<<<<<_
#
# SS_cons ___>>>>>,,,,,,,))))))))))-----------------------------------
#
# SS_cons ---)))----)))]]]]]]]]]]]]]]---]],,}}}}}}}-}}},,<<<<-<<<<<<-<
#
# SS_cons <<<<<<<<<<<--<<<<<<<<<<<<<<<<<<<<<<<<<<<<<<--<<<<<<<________
#
# SS_cons ____________________>>>>>->>>>------------------------------
#
# SS_cons ------------------------------------------------------------
#
# SS_cons -------------------------------------------------------->>>>
#
# SS_cons >>>>>>>>>>>>>>->>>>-->>>>>>->>>>>>>->>>>>>>>>>>>>>>}--------
#
# SS_cons --}-}}}}-}-}}}
#

# Power analysis of CaCoFold structure 
#
# covary  left_pos      right_pos    substitutions      power
#----------------------------------------------------------------
          3		23		4		0.07
          4		22		5		0.11
          5		21		8		0.24
          6		20		7		0.20
          7		19		3		0.02
          8		18		4		0.07
          9		17		6		0.16
          10		16		8		0.24
          28		537		8		0.24
          29		536		9		0.28
          30		535		6		0.16
          31		534		4		0.07
          32		533		7		0.20
          33		532		7		0.20
          35		531		4		0.07
          49		518		5		0.11
          50		517		11		0.35
          51		516		4		0.07
          52		515		10		0.32
          53		514		4		0.07
          55		513		1		0.00
          56		512		4		0.07
          57		511		8		0.24
          58		510		11		0.35
          59		509		9		0.28
          60		508		4		0.07
          61		507		3		0.02
          63		506		9		0.28
          64		505		10		0.32
          65		504		10		0.32
          66		503		6		0.16
          67		502		9		0.28
          68		501		11		0.35
          139		500		4		0.07
          140		499		11		0.35
          144		473		5		0.11
          145		472		4		0.07
          149		469		6		0.16
          150		468		11		0.35
          158		467		9		0.28
          159		466		9		0.28
          160		465		7		0.20
          161		464		15		0.47
          162		463		10		0.32
          163		462		6		0.16
          164		461		6		0.16
          165		460		3		0.02
          177		255		6		0.16
          178		254		7		0.20
          179		253		6		0.16
          180		252		8		0.24
          181		251		6		0.16
          182		250		7		0.20
          183		249		7		0.20
          184		248		11		0.35
          185		247		7		0.20
          187		245		9		0.28
          188		244		6		0.16
          191		222		6		0.16
          192		221		10		0.32
          193		220		8		0.24
          262		457		6		0.16
          263		456		7		0.20
          264		455		10		0.32
          265		454		7		0.20
          266		306		7		0.20
          267		305		9		0.28
          268		304		7		0.20
          270		303		8		0.24
          271		302		7		0.20
          272		299		11		0.35
          273		298		1		0.00
          274		297		0		0.00
          275		296		6		0.16
          276		295		10		0.32
          277		294		3		0.02
          278		293		0		0.00
          279		292		0		0.00
          280		291		0		0.00
          281		290		0		0.00
          282		289		0		0.00
          540		1274		2		0.00
          541		1273		6		0.16
          542		1272		7		0.20
          543		1270		5		0.11
          544		1268		6		0.16
          545		1267		4		0.07
          546		1266		11		0.35
          547		1265		5		0.11
          548		1263		3		0.02
          549		1252		2		0.00
          558		945		0		0.00
          559		944		3		0.02
          560		943		1		0.00
          562		941		11		0.35
          563		940		5		0.11
          564		939		8		0.24
          565		938		9		0.28
          566		937		2		0.00
          567		936		5		0.11
          568		935		8		0.24
          569		590		5		0.11
          570		589		6		0.16
          571		587		4		0.07
          573		586		7		0.20
          574		585		6		0.16
          575		584		10		0.32
          576		583		10		0.32
          596		932		3		0.02
          597		931		14		0.45
          598		927		10		0.32
          599		926		9		0.28
          600		925		10		0.32
          601		924		10		0.32
          602		923		5		0.11
          603		922		13		0.42
          604		921		16		0.50
          605		920		10		0.32
          606		919		1		0.00
          607		918		6		0.16
          608		917		7		0.20
          609		916		9		0.28
          610		915		8		0.24
          611		914		17		0.52
          616		643		4		0.07
          617		642		4		0.07
          618		641		2		0.00
          619		640		2		0.00
          620		639		5		0.11
          621		638		5		0.11
          622		637		4		0.07
          623		635		12		0.39
          625		634		6		0.16
          626		633		2		0.00
          627		632		3		0.02
          646		913		10		0.32
          647		912		8		0.24
          648		911		4		0.07
          649		906		3		0.02
          650		905		0		0.00
          651		904		11		0.35
          652		865		6		0.16
          653		864		6		0.16
          654		863		1		0.00
          655		862		2		0.00
          656		861		7		0.20
          657		860		4		0.07
          658		859		4		0.07
          659		858		2		0.00
          660		857		7		0.20
          661		856		6		0.16
          662		727		7		0.20
          663		726		9		0.28
          664		725		3		0.02
          665		724		5		0.11
          666		723		1		0.00
          667		722		4		0.07
          668		721		2		0.00
          674		717		7		0.20
          675		716		5		0.11
          676		715		2		0.00
          677		714		4		0.07
          686		713		8		0.24
          687		712		12		0.39
          688		711		9		0.28
          696		710		2		0.00
          697		709		4		0.07
          698		708		3		0.02
          699		707		3		0.02
          728		817		6		0.16
          729		816		11		0.35
          730		815		10		0.32
          731		814		12		0.39
          732		812		11		0.35
          733		811		3		0.02
          734		810		13		0.42
          735		809		14		0.45
          736		808		11		0.35
          737		807		10		0.32
          738		806		11		0.35
          739		805		10		0.32
          740		804		2		0.00
          757		768		6		0.16
          758		767		3		0.02
          759		766		7		0.20
          760		765		5		0.11
          835		848		10		0.32
          836		847		8		0.24
          837		846		4		0.07
          838		845		8		0.24
          839		844		9		0.28
          948		1251		1		0.00
          949		1250		11		0.35
          950		1249		10		0.32
          951		1248		3		0.02
          953		1247		0		0.00
          954		1246		2		0.00
          955		1245		3		0.02
          956		1244		4		0.07
          957		1243		3		0.02
          958		1242		4		0.07
          960		1241		9		0.28
          961		1240		3		0.02
          962		1239		3		0.02
          963		1238		7		0.20
          964		1237		7		0.20
          965		1235		1		0.00
          966		1234		10		0.32
          967		1233		10		0.32
          968		1232		18		0.55
          969		1231		14		0.45
          970		1230		15		0.47
          971		1229		9		0.28
          974		1227		14		0.45
          975		1226		9		0.28
          976		1225		8		0.24
          977		1224		8		0.24
          978		1223		6		0.16
          979		1222		8		0.24
          980		1219		15		0.47
          981		1218		13		0.42
          982		1217		14		0.45
          983		1216		8		0.24
          984		1214		9		0.28
          985		1213		9		0.28
          986		1212		17		0.52
          987		1211		10		0.32
          988		1210		8		0.24
          989		1209		10		0.32
          990		1208		8		0.24
          991		1207		17		0.52
          992		1206		16		0.50
          993		1205		4		0.07
          994		1204		6		0.16
          995		1203		11		0.35
          996		1202		10		0.32
          997		1201		17		0.52
          998		1200		13		0.42
          999		1199		8		0.24
          1000		1198		10		0.32
          1001		1197		11		0.35
          1002		1050		11		0.35
          1003		1049		6		0.16
          1006		1048		8		0.24
          1007		1047		4		0.07
          1008		1045		11		0.35
          1009		1044		13		0.42
          1010		1043		13		0.42
          1011		1042		10		0.32
          1012		1041		5		0.11
#
# BPAIRS 250
# avg substitutions per BP  7.0
# BPAIRS expected to covary 49.4 +/- 5.9
# BPAIRS observed to covary 0
#
