# Supplementary material for: Thirteen dubious ways to detect conserved structural RNAs
Source: IUBMB Life. Author manuscript; Available in PMC 2024 Jul 10. (PMC11234323; doi:10.1002/iub.2694)
Supplement: supplementary_material [file NIHMS1907110-supplement-supplementary_material.gz › supplemental_material/Figure4/MEG3/R-scape/E3-Infernal_41sequences_1.R2R.sto]

# STOCKHOLM 1.0
#=GF ID E3-Infernal_41sequences_1
#=GF R2R SetDrawingParam prefixSsWithPkInDrawings false
#=GF NUM_COV 12
#=GF WEIGHT_MAP Human 0.130822 Macaque 0.112492 Chimpanzee 0.0654109 Mouse 1.60805 Squirrel 1.70101 Horse 1.0441 Rhino 1.0441 Dog 0.818753 Cat 1.2392 Ferret 0.786645 Panda 0.786645 Pig 1.42294 Dolphin 0.733155 Megabat 1.26165 Microbat 1.26522 Elephant 1.24274 Kangaroo-rat 1.80198 Pangolin 1.367 Alpaca 0.991915 Baboon 0.112492 Bison 1.54914 Bonobo 0.0654109 Bushbaby 1.23376 ChineseHamster 1.61171 Gibbon 0.283447 GoldenMonkey 0.181828 Gorilla 0.196232 GreenMonkey 0.187486 Hedgehog 2.56607 MalayanLemur 1.13471 Manatee 1.24274 Marmoset 0.590788 MinkeWhale 0.733155 MouseLemur 1.23376 NakedMoleRat 1.68311 Orangutan 0.283447 ProboscisMonkey 0.181828 Rat 1.60805 SquirrelMonkey 0.590788 Tenrec 1.95078 Shrew 2.35545
#=GF USED_GSC TRUE
#=GF DID_FRAGMENTARY FALSE.  globalOuterFirst,Last=0,679
#=GF R2R keep allpairs


Human              CUAGGAGCACGGUUUCCUGGAUCCCACCAACAUACAAAGCAGCCACU--CACUGACCCCCAGGACCAGGAUGGCAAAGGAUGAAGAGGACCGGAACUGACCAGCCAGCUGUCCCUCUUACCUAAAGACUUAAACCAAUGCCCUAGUGAGGGGGCAUUGGGCAUUAAGCCCUGACCUUUGCUAUGCUCAUACUUUGACUCUAUGAGUACUUUCCUAUAAGUCUUUGCUUGUGUUCACCUGCUAGCAAACUGGAGUGUUUCCCUCCCCAAGGGGGUGUCAGUCUUUGUCGACUGACUCUGUCAUCACCCUUAUGAUGUCCUGAAUGGAAGGAUCCCUUUGGGAAAUUCUCAGGAGGGGGACCUGGGCCAAGGGCUUGGCCAGCAUCCUGCUGGCAACUCCAAGGCCCUGGGUGGGCUUCUGGAAUGAGCAUGCUACUGAAUCACCAAAGGCACGCCCGACCUCUCUGAAGAUCUUCCUAUCCUUUUCUGGGGGAAUGGGGUCGAUGAGAGCAACCUCCUAGGGUUGUUGUGAGAAUUAAAUGAGAUAAAAGAGGCCUCAGGCAGGAUCUGGCAUAGAGGAGGUGAUCAGCAAAUGUUUGUUGAAAAGGUUUGACAGGUCAGUCCCUUCCCACCCCUCUUGCUUGUCUUACUUGUCUUAUUUAUUCUCCAACAGCACUCCAG
Macaque            CUAGGAGCACGGAUUCCUGGAUCCCACCAGCAUACAAAGCAGCCACUG--ACUGACCCUCAGGACCAGGAUGGCAAAGGAUGAAGAGGACCGGAACUGACCAGCCAGCUGUCCCUCUUGCCUAAAGACUUAAACCAAUGCCCUAGUGAGGGGGCAUUGGGCAUUAAGCCUUGACCUUUGCUAUGCUCAUGCUGUGACUCUAUGAGUACUUUCCUAUAAGUCU----UUGUGUUCACCUGCUAGCAAACUGGAGUGUUUCCCUCCCCAAGGGGGUGUCAGUCUUUGUUGACUGACUCUGUCAUCACCCUUACGAUGUCUUGAAUGGAAGGAUCCCUUUGGGAACUUCUCAGGAGGGGGACCUGGGCCAAGGGCUUGACCAGCAUCCUGCUGGCAACUCCAAGGCCCUGGGUGGGCUUCUGGAAUGAGCAUGCUACUGAAUCACCAAAGGCAUGUCCCACCUCUCUGGAGAUCUUUCUGUCCUUUUCUGG-GGAAUGGGGUCGAUGGGAGCAACCUCCUAGGGUUGUUGUGAGAAUUAAAUGAGAUAAAAGAGGCCUCAGGCAGGAUCUGGCAUAGAGGAGGUGAUCAGCAAAUGUUUGUUGAAAAGGUUUGGCAGGUCAGUCCCUUCCCACCCCUCUUGCUUGUCUUACUCGUCUUAUUUAUUCUCCAACAGCACUCCAG
Chimpanzee         CUAGGAGCACGGAUUCCUGGAUCCCACCAACAUACAAAGCAGCCACU--CACUGACCCCCAGGACCAGGAUGGCAAAGGAUGAAGAGGACCGGAACUGACCAGCCAGCUGUCCCUCUUACCUAAAGACUUAAACCAAUGCCCUAGUGAGGGGGCAUUGGGCAUUAAGCCCUGACCUUUGCUAUGCUCAUACUUUGACUCUAUGAGUACUUUCCUAUAAGUCUUUGCUUGUGUUCACCUGCUAGCAAACUGGAGUGUUUCCCUCCCCAAGGGGGUGUCAGUCUUUGUCGACUGACUCUGUCAUCACCCUUAUGAUGUCCUGAAUGGAAGGAUCCCUUUGGGAAAUUCUCAGGAGGGGGACCUGGGCCAAGGGCUUGGCCAGCAUCCUGCUGGCAACUCCAAGGCCCUGGGUGGGCUUCUGGAAUGAGCAUGCUACUGAAUCACCAAAGGCACGCCCCACCUCUCUGAAGAUCUUCCUAUCCUUUUCU-GGGGAAUGGGGUCGAUGAGAGCAACCUCCUAGGGUUGUUGUGAGAAUUAAAUGAGAUAAAAGAGGCCUCAGGCAGGAUCUGGCAUAGAGGAGGUGAUCAGCAAAUGUUUGUUGAAAAGGUUUGACAGGUCAGUCCCUUCCCACCCCUCUUGCUUGUCUUACUUGUCUUAUUUAUUCUCCAACAGCACUCCAG
Mouse              CAAGGAGCACGGAUUCCAGGAACCCACUACCAUACAGAGCAACUCCU--UGUGGACCCCCCGGAUCAGGACAGCGAGGGACAAGCGACAAAGAGGAUCAUCAGCCAGCUAGUUUCUCUGGUUCAAACCUUGAACCAGUGCCCUAGUGAGGGGGCACUGGCCA-UGGCCCUUGACCUUUGCUCUGCUUGUGUCUUGAGUC--UGAGCCCUUUCCUGUACAUCUGUGCUCGUGUUCAUCUGCUAGUGAACUGGAGUGCUGCCCUCCCCGAGGAGGGGUCGUCCCUUGU-GACUGAUGAUCAUGCUGUCCUAACAAUGUCCUGAGCAAAAGGGUCCCUUUGGGAACCUCUCAGGAGGGGGACCCGGGUCAGGGGC--GACCAGCAUCUUGCUGGCAACUCCGUGGGUG-GGGUGGGGUGG-GGAAUGAGCACGUGGCUGACCCCCCAAGGCAUGUCCC-ACCUUCUCGGAGAUGUCCC------UU-UUGGGGUAGUGGGGACAUUAGGAGCAACCUCCUAGGGUUGUUGUGAGAAUUAAAUGAACUGCA-GCAGCCUGAGGCAGGGCUG------GGCAGAGACCUCAGCACAUGUUUGUUGAAAGGUUUG--CAGGU----GGAUCUAGUCCUCCCGUUCAUGGCUCAUGUGUCUCAACCAUUCUCUCGCAG-ACUCCUG
Squirrel           CCCUGAGUGUGGACUCCUGGAUCCCACCAGCAUACCAAGCAGCCUCCAG--GAG-CCACCAAGACCAGGACGACGUGGGAUGAAGAGGACCAGAGCCCACCC-UCUGCUGACCCUUCCGGCUAAAGACUUAAACCAAUGCCCUAGUGAGGGGGCAUUGGCGGGUAGCCCCUG-CCUGUGCUUGGCUC-------GUGUGUGUGUGUGCUUUCCU-GGGCCUUCUGCUUGUGUUCACCUGCCAGCCACCUGGAGUGCUUCCCUCCCCAAGGGGUGGUCAGUAAAUGUUUGUUGAAUGUGUCAUU--------GAUGUCCUGUGUGGAAGGAUCCCUUUGGGAACUUCUCAGGAGGGGGACCUGGGCCAAGAGCUUGACGUGC--CUCAUGGGCAA-CUCGGGGCCCCUGGUGGGCUUGUGGAAUGAGCAUGCGCCUGACCCACCGAAGGCAUGCCCCGCCUGUUUCGAGGUCUUCCUGUCCUUUUCUAG-GGAAUGGGGAUGAUAGGAGCAACCUCCUAGGGCUGUUGUGAGAAUUAAAUGACCCAGA-GAAGCCUGGGGCCGGACCGGGUGUGGAGGAGGUGGUCAGUAAAUGUUUGUUGAAAGAGUUUGGCAGGUCAGCCUCUUCCAGUGCCACUCAUUUGCCUCACUCGUGUUAUUUAUUCUCCCACAGACUCCCGG
Horse              CUAGGAGCACCGAUUCCUGGAUCCCCCCAGCAUACAAAGCAGCCGCUGGCAGAGACCCCCAGGACCAGGACGACGAGGGAUGAAGAGGACCAGGACUGACAAGCCAGCUGUCCCUCUUGGCUAAAGGCUUGAACCAGUGCCCUAGUGAGGGGGCACUGGCUGCUAACCCCUGAUCUUUGCUACGCUUGUGCUUGGUCUCUGUGAAUACUUUCCCAUAAGUCUCUGCU-GUGUUAAUGUGCCGGCGACCUGGAGCGCU---UCCCUCAGGGUGGCGUCAGUCUUUCUCCACUGACCCUGCUGUUGCCCUUAUGAUGUCCUGAACGGAAAGAUCCCUUUGGGAACUCCUCAGGAGGGGGACCUAGGCCAGAGGCUCCUCUAGCAUCUCACUGGCGAUUCCAAGGCCCAGGGUGGGCUUGUGGAAUGAGCAUGAGCCCUCAUGUCAUGCUACUGAACU---CUCUUUCGAGAUCCCCC-GUC--CUUUCUGGGCAAUGGGGAUGAGAAGUGCAACCUCCUAGGGUUGUUGUGAGUAUUAAAUGAGAGAAG-GCAGCCUUGGGCAGGGCUGGGCAUAGAGGAUGCGGUCAGCAAAUGUUUGUUGAAAAAAUUUGGCAGGUCAAUCCAUUCCUACCUCUCUCACUUGUCGU---------ACUUGUUCUCCCACAGCACUCCGG
Rhino              CUAGGAGCACCGAUUCGUGGAUCCCACCAGCAUACACAGCAGCCACGGGCAGAGACCCCCAGGACCAGGAUGACAAAGGAUGAAGAGGACCAGAACUGACAAGCCAGCUGUCCCUCUUGGCUAAAGGCUUAAACCGGUGCCCUAGUGAGGGGGCAUUGGCCGCUACCCCCUGACCUUUGCUAUGCUUGUGCUUGGUCUCUGUAAAUACUUUCCCAUAAGUCCUUGCU-GCGUUAAUGUGCCAGCGACCUGGAGUGCU---UCCCUCAGGAAGGUGUCAGUCUUUCUGAACUGACCCUGCUGUUGCCCUUAUGACGUCCUGAAUGGAAGGAUCCCUUUGGGAACUUUUCAGGAGGGGGACCUGGGCCAGAGGCUCUAGCAGCAUCUCACUGGCAAUUCCAAGGCCCAGGGUGGGCUUCUGGAAUGAGCAUGAGCCCUGAUGUCAUGCUACUGAACU-ACGUCUUUUGAGAUCUCCCCGUC--CUUUCUGGGAAAUGGGGAUGAGACGAGCGACCUCCCAGGGCUGUUGUGAGUCUUGAAUGAGAGAAG-GCAGCCUCGAGCAGGGCUGGGCAUAGAGGAGGUGGUUGGCAAAUGUUUGUUGAAGAAGUUUGGCAGGUGAGUCCAUUCCCACCCCUCUCACUUGUCUG---------ACUUAUUCUCCUACAGCACUCUGG
Dog                GUAGGAGCUCUGACCCCUGGAUGGCACCGGCAUACCAAGCAGCCACUGGCAGAGACCCCCCGGAUGAGGAUGACGAAGGAUGAAGAGGACCAGAACCGACCAGCCAGCUCUCCCUCUUGGCUGAAUGCUUAAACCGAUGCCCUAGUGAGGGGGCAUUGGUCAUUAACCCUUGACCUUUGCUAUGCUUAUGCCUUGAUGCUAUGAAUACUUUCCUAUAAGUCUCUGCUUGUGUUUAUGUGCCAGCAACCUGGAGUGUUUCCCUCCCCAACCAGUUGUCAGUCGUUCUCCCAUGACCCUGUGGUUGCCUGUAUGAUGGCCUGAACGGAAGGAUCCCUUUGGGAACUUCUCAGGAGGGGGACCUGGGCCAAGGGCUUGACCAGCAUCUCACUGGCAAUUCCAAGGCUCAGGGUGGGCUUCUGGAAUGAGCAUGAGCCCCGAUGCCAUGCUACCGAACUUACCUCUUCUGAGAUCUCCCUGUC--CUUUCUGGGGAAUGGGGACAAGAAGAGCAGCCUCCCAGGGUUGUUGUGAGUAUUGAAUGAGAUAAA-ACUGCCUCAGGCAGGGCUGGGCAUAGAGGAGGUGGUCAGCAAAUGUCUGUUGAAAGAGUUGCGUAGGUCAGUCCCUUCCCACCCCUGUCACCCGUCUCAUGCUUCUCGUUUAUUCUCCCACAGCGCUCCAG
Cat                CUAGGAGU-UCGACCCCUGGAUGGCACCAGCGUCCAAAGCAGCCCCUGGCAGAGACCCCUUGGACCAGGAUGACGAAGGACGAAGAGGCGGAGAAGCCCCC--CCAG---CCUUCCUUGGCUAAAUGCUCAAACCAAUGCCCUAGUGAGGGGGCAUUGGUCGUUAACCUCUGACCUUUGCUAU-CUU---------UUCUUUGAACACUUUCCUAUAAGUCUCCGCUUGCGUUAACGUGCCAGCGACCUGGAGUGUUUCCCUCCCCAAAAAGUUGUGGGUCUUUCUCCGACAACCCCAUUGUUGCCGUUGCGACGUCCUGAACGGAAGGAUCCCUUCGGGAACUUCUCAGGAGGGGGACCUGGGCCAGGGGCUCGACCAGCAUCUCACUGGCAAUUCCAAGGCCCAUGGUGGGCUUCUGGAAUGAGCAUGAGCCCCGACGCCAUGCUUCUCAACUCACCUCUUCUGAGAUCCCCCUGGGCUUU-CUGGGGGAAUGGGGCCAAGAAGGGUAACCUCUCAGGGUUGUUGUGAGUAUUAAAUGAGGUGAA-ACAGCCUCAGGCAAGGCCGGGCAUAGAGGAGGUGACUGGCAAAUGUUUGUUGAAACGGUUUGGUAGGUCCGUCCUUUCCCGCCUC-GUCACGUGUCUCACUCUUCUCGUUUAUUCUCCCGCAGCGCUCCAG
Ferret             CUAGGAGCUCGGACCCCUGGAUGGCACCAGCGUACAAAGCAGCCACUGGCAGAGACCACCCGGACGAGGAUGACUGAGGAUGAAGAGGACCAGAACCGACCAGCCAGUUUUCCCUCUUGGCCGAAUGUUUAAACCAAUGCCCUAGUGAGGGGGCAUUGGUCAUUAACCCCUGACCUUUGCUAUGCUUAUGCCUUGAUGCUAUGAAUACUUUUCUAUAAGUCUUUACUUGUGUUCACUUGCCAGCGACCUGGAGUGUUUCCCUCCCCAAGGAGUUGUCAGUCUUUCUCCGAUGACCCCCUUGUUGCCUGUAUGAUGUCCUGAAUGGAAGGAUCCCUUUGGGAACUUCUCAGGAGGGGGACCUGGGCCAAGGGCUUGACCAGCAUCUCACUGGCAAUUCCAAGGCCCAGGGUGGGCUUCUGGAAUGAGCAUGUGCCCUGACGCCUGGCUACCGAACUCACCUCUUCUCAGAUCUCCCUGUU--CUUUCUGGGGAGUGGGGACAAGAAGAGCAGCCUCCCAGGGUUGUUGUGAGUAUUGAAUGAUACAAA-ACCACCGCAGGCAGGGCUGGGCAUAGAGGAGGCGGUCAGCAAAUGUCUGUUGAAGA-GUUGGGUAGGUCGGUCCCUUCCCAGCCCUGUCACUCGCCUCAUGCUUCUCGUUUAUUCUCCCGCAGCGCUCCAG
Panda              CUAGGAGCUCCGACCCCUGGAUGACACCAGUAUACAAAGCAGCCACUGGCAGAGACCCCCCGGACGAGGAUGACAGAAGAUGAAGAGGACCAGAACUGACCAGCCAUCUCUCCCUCUUGGCUGAAUGUUGAAACCAAUGCCCUAGUGAGGGGGCAUUGGUCAUUAACCCCUGACCUUUGCUAUGCUUAUGCCUUGAUGCUAUGAAUACUUUCCUAUAAGUCUCUGCUUGUGUUCAUGUGCCAGCGACCUGGAGUGUUUCCCUCCCCAGGGAGUUGUCAGUCUUUCUCCGACGACCCUGUUGUUGCCUGUAUGAUGUCCUGAAUGAAAGGAUCCCUUUGGGAACUUCUCUGGAGGGGGACCUGGGCCAAGGGCUUGACCAGCAUCUCACUGGCAAUUCCAAGGCCCAACAUGGGCUUCUGGAAUGAGCAUGAGCCCUGACGCCAUGCUACGGAACUCACCUCUUCUCAGAUCUCCCUGUU--CUUUCUGGGGAACGGGGCCAAGAAGAGCAGCCUCCCAGGGUUGUUGUGAGUAUUGAAUGAGAUCAA-ACCACCUCAGGCAGGGCUGGGCAUAGAGGAGGCGGUCAGCAAAUGUCUGUUGAA-ACGUUUGGUAGGUCAGCCCCUUCCCACCCCUGUCACCCGUCUCAUGCUUCUUGUUUAUUCUCCCACAGCGCUCCAG
Pig                CUGGGAACACGGAUUCCUGGAUCCCACCAGCCUACGAAGAAGCCACGGGCGGCGUACCCCUGGGCCAGGACGACCAAGGAGGAGGACGACCAGAACUGACCAGCCAG----CCCCCUUGGCUAAAGGCUUAGACCUGUGCCCUAGUGAGGGGGCAUUGGUUGCCAACCCCUGACCUUUGCUAUGCUUCUGCCUUGUUGCUCUG-AUACUUGCCUCUAUGUCUCUGCCUGUGUUAACCUGCCAGCGCCCUGGAGGGUUGCCAUCCCCAGGGAGGUGUCAGUCUUUCUCGCUCCAC-UUGUUAUCGCCGA-AUGCCGUCCUGAACGGAAGGGUCCU-UUGGGAACGUCUCGGGAGGCCGACCUGGGCCAAGGGCACAACCAGCAUCUCACUGGCAAUUCCAAGGCCCUGGGUGGGCUUCUGGAAUGAGCAUGAGCCCCGACGUCAUGCCACGGAACU-CCCUCCUUUGAGCUCUCCCUGUCCCUC-CUGGGGGGACAGGGACGAGAAGAGCAGUCUCCCAGGG-GGUUGUGAGUAUUGAAUGAGAUGAA-GUCGCCUCGGGCAGGGCCGGGCAUAGAGGAGGCAGUCGGCAAAUGUUUGUUGAUAAAGUUUGGCCGAUCAGUCCAGCCCCGGCCCGCUCCCGUGUCUCA-CCGUCUCAUUUAUUCUCCCACAGCACUCCGG
Dolphin            CUAGGAGCACGGAUUCCUGGAUGCCACCAGCAUACAAAGCAGCCACUGGCAGUGACACCCGGGACCAGGACGACGAAGGAUGAAGAGGACCAGAACUGACCAG----CUGUCCCUCUUGGCUAACGGCUUAAACCAAUGCCCUAGUGAGGGGGCAUUGGUCAUUAAUGCCGGACCUUUGCUAUGCUUCUGCCUUGAUGCUAUGACUGCUUUUCUGUGUGUCUCUGCUUGUGUUAACAUGUCAGCGACCUGGAGGGUUUCCAACCCCAGGGAGGUGUCAGUCUUUCUCAGUCCACCCCGUUGUUACCCCCGUGAUGUUCUGAAUGGAAGAGUCCCUGUGGGAACUUCUCAGGAGGGGGACCUGGGCCAAGGGCUUGACCAGCAUCUCACUGGCGAUUCCAAGGCCCAGGGUGGGCUUCUGGAAUGAGCAUGUGUCCCAACGCUGUGCUACUGAACUCACCACCUCUGAGAUCACCCUGUC--CUUUCUGGGGAACGGGGUUGAGAAGAGCAACCUCCCAGGG-UGUUGUGAGUAUUGAAUGAAUCCAA-GCAGCCUUGGGUAGGGCCAGGCAUAGAGGAGGCGGUCAACAGAUGUUUGUUGAAACAGUUUGGUUGGCCAGUCCGUCCCUACCCCUCUCACCUGUCUUACACCUCUUAUUUAUUCUCCCGCAGCGCUCCGG
Megabat            GUAGGAGCGCCGAUUCCUGGACCCCACCAGCAUACGAAGCAGCCACUGGUGGAGACCCCCGGCACCAGGACCACGGAGGACGAAGAGGACCAGAAGUGACCAGCCAGCCGUUCCUCUUCUUUAAAGGCUUAAACCAAUGCCCUAGUGAGGGGGCAUUGGUCGUUAACCCCUGACCUUCGCUAUGCUCGUGCCU-GUUGCUAUGACUACUUUCCUUUAAGUCUCUGCUUGUGUUCAUGUGCCAGCGACCUGGAGUGUUUCCCUUCCCACGAAGGUGUCAGCCUUUCU-CGCUGACCCCGUUGUUGCCCGUACGAUGUCCUGAAUGGAAAGAUCCCUUUGGGAACUUCUCAGGAGGGGGACCUGGGCCAAGGGCUCCACCAGCAUCUCACUGGCAAUUCCAAGGCCCA-GGUGGGCUUCUGGAACGAGCAUGAGCUCUGACGCCAUGCUGCUGAACUAACCUCUUU--AGAUCUCCCCACC--CUCUCUGAGGAAUGGGGAGUAGAAGAGCAACCUCCUAGGGCUGUUGUGAGUAUUAAAUGAGAUAAA-GCAGCCUCGGGCAGGGCCGGGCAUAGAGGAGGAGGUCCGCAAAUGUUUGUUGAAAAAAUGUGGUAGGUGAGUCUAUUGCCACC-GUGUCACUUUUCUCACGCCUCUCAUUUGUUCUCCUACAGCACUCGGA
Microbat           UCAGGAGCGCCCAUUUUUGGAUCCCACCCGCAUACCAAGCAGCCACUGGCAGAGACCCCCCGGACCAGGACCACAGAGGCUGAAGAGGACCAGAACUGACCAACCAGCUGUUCCUCUUGGCUAAAGACUUAAUCCAAUGCCCUAGUGAGGGGGCAUUGGACAUUAACCCCUGACCUUUGCUAUGCUUGUGCCU-AUUGCUAUGAAUACUUUCCUGUAAGUCUCUGCUUGUGUUAAUAUGCCAGCGACCUGGAGUGUUUCCCUCCCCAAGAAGGUGUCAGUUUUUCUCAGCUGACCCUAUUGUUGCCCGGAUGAUGUCCUGAAUAGAAGGAUCCCUUUGGGAACUUCUCAGGAGGGGGACCUGGGCCAAGGGCUCCGCCAGCAUCUCACUGGCAAUUCCAAAGCCGU-GGUGGGCUUCUGGAAUAAGCAUGUGCCCUGACGUCAUGGGCAUCCCCG-UCCUUUCCGGGGA------------------------UGGUGAUGAGAAGAGCAACCUCCUAGGGUUGUUGUGAGUAUUAAAUGAGCCAAA-UUAGCCUGGGGCAGGGCUGGGCACAGAGGAGGUGUUCCGCAAACAUUUGUUGA--AAGUUUGAUCGGUCAGUCCAUCCCCAUCCGAGUCACUUGUCUGAUGCCUCUUGUUUAUUUUCCCACAGCUCUCCGA
Elephant           CUCGGAGCACGGAUCCCAGGAUCCCAUCAGCCCACAGAGCAGCCACGGGCG--GACCCCCAGGACCAAGACAGUGAAGGAUGAUCAGGACCAGAGCUCACCCACCUGCUGCCCCUCUUGGCUAAAUGCUUAAACCAAUGCCCUAGUGAGGGGGCACUGGUCGUUAACCCCUGACCUUUGCUGUGCCU---------UGAUGCUUGGAUGUUUUCCUGUGUCUUUGCUUGCUUUAACGUGCCAGCGAACUGGAGUGUUUCCCUGCCCAAGGGGGUGUCAAUCUUUGCCAACUGACCCUGUUGUUACCCUUAGAAUGCCCUAGAGGGAAGGACCCCUUUGGGAACUUCUCAAGAGUGGGACCUGGGCCAAUAGCUUGACCAGCAUCUUGCUGGCAAUUCCAGGGCCCC-GCUGGGCUUCUGGAAUGAGCAUGAGUCCUGACGCCGUGCUGCUGAACCUACCUCUCC--AAGUCCUCCUAUCCUUA------UCUG-GGGGGUGAUAGGAGUGACCUCCCGGGGUUGUUGUGAGAAUUAAAUGAUGCAAA-ACAGCCUCAGGCAGGGCAGGCAGAGAAGAAAGCCAGCAGCAAAUGCUUGUUAAAAAGGUUUGGCAGCUCAGCGGUU-----------CCUGCCCGCUCACUUGUCUUAUUUAUUCUCCAGCAGCAUUCCAG
Kangaroo-rat       CUGAGGACACUGGAUCCCCGCUCCCAU---CAAGCAGAACAGCCACC--CGAAGACCCCCAGGACUGGGAAGACCACAGAUGAAGAGCACCGG-------------------ACUCUUCACUAAAGACCUAAACCAAUGCCCUAGUGAGGGGGCAUUGGUCCUGA-CCCCUGACCUCUGCUGCGCUUGUGCCUUGUCUUUGUGUGU---------U----CUUUCCUUGUGCUCCCCUGCUAGCAAACUAGAGUGCUUCCUUCCCCAAGGGGGGGUCGGUCCUUCUUGACUGACCAGGCU---GUCCUUACAACGUCCUGAGUGGAAGGAUCCCUUUGGGAGCCCCUCAGGAGGGGGACCUGGGCCAA------GGGCAGG---UUGCUGGCAA---------CCUGGGUGGGCUUCUGGAAUGAGCAUGCUGGCUGU---CCUCCUCCCCACCCCACAUCCUUGGAGACAUCCCUGUCCUCUUCUGG-GGAAUGGGGACAUUAGGUGCAACCUGCUAGGGUCGUUGUGAGAAUUAAAUGAGUUAGA-GCAGCCUGGGGCCAGGCUGGGCAGAGAGGAGGCUGUCAGCAAAUGUUUGUUGAAAAAGCUU-GCAGGCCAAUUGGUCCCCACCCCAUUCCUUUAUCUUACCUGUCUUAUUUAUUCCCCAACAGACCCGUGG
Pangolin           CUAGGAGCACCAAUCCCUGGAUGCCACCAGCAUACAAAGCAGCCACUGGCAGAGACCCCCAGGACCAGG-UGGUGAAGGAUGAAGAGGACCAGAACUGACCAGGUGGCUGUUCCUCUU-GCUAAUGGCUUAAACCCAUGCCCUAGUGAGGGGGCACUGGUCAUUAACCCCUGACUUUUGCUAUGCUUAUGCCUUGUUGCUGUGAAUACUUUCCUGUGAGUCUCUGCUUGUGUUAAUGUGCCAGUGACCUGGAACAUUUCCCUCCCCAAGGGGGUGUCAGUCUUUCUCAGCUGACACUUUUAUUGCCUGUGUGAUGUCCUGAAUGGAAGGCUCCCCUUGGGAACUUUGCAGGAGGGGGACCUGGGCCAAGGGCUCAACCAGCAUCUCACUGGCAAUCCCAAGGCCCAUAGCGGGCUUCUGGAAUAAGCGUGAGCCCUAGCACCGUGCUACUGACCU-AUCUCUUUGGAGAUCUCCCUGG--UCUUUCUGGGGAAUUGGGACAGGAAGAGCAAACCUCCCAGGUUGUUGUGAGUAUUAAAUGAGAUAAUGGCAGACUUGGGCAGGGCCAGGCAUAGAGAAGGCAGUCAGUAAAUGUCUGUUGAAAAAGUUUGCUAGGUCACCCCAUUCCCAGGACUCUAACUUGUCUCACACCUCUUAUUUAUUCUCCAACAGCACCCUGG
Alpaca             CUAAGAGGACGGAUUCCUGGAUUCCACCAACAUACAAAGCAGCCACGGGCAGUGACCCUCAGGACCAGGACAACAAAGAAUGAAGAGGACCAGGACUGACCACCCAGCUGUCCCUCUUGGCUAAAGGCUUAAACCAAUGCCCUAGUGAGGGGGCAUUGGGCAUUAACCCCUGACCUUUGCUAUGCUUCUGCCUUGAUGCUCUGAAUACUUUCCUAUGAGUCUCUGCUUGUGUUAACCUGCCAGCGACCUGGAGGGUUUCCAUCCCCAGGGAGAUGUCAGUC-CUCUCAGUCCACCCUGUUGUUACCCAUAUGAUGUCCUGAAUGGAAGGGUCCCUUUGGGAACUUCUCAGGAGGGGGACCUGGGCCAAGGGCUCAACCAGCAUCUCACUGGCAAUUCCAAGGCCC-GGGUGGGCUUCUGGAAGGAGCAUGAGCCCC-----CCAAGGGCAUCCCC-ACCUCCUUUGAGAUCUCCCUGUC--CUUUCUGGGGGACGGGGACCAGAAGAGCAACCUCCCAGGG-UGUUGUGAGUAUUAAAUGAGAGAAA-GCAGCUUCGGGCAGGGCCGGGCAUAGAGGAGGCUGUCAGCAAAUGUUUGUUGAAAAAGUUUGGUCGGUCCAUCCAUCCCGCACCCCACCACUUGUCUUACACCUCUUGUCUAUUCUCCCACAGCACCCUGG
Baboon             CUAGGAGCACGGAUUCCUGGAUCCCACCAGCAUACAAAGCAGCCACUG--ACUGACCCCCAGGACCAGGAUGGCAAAGGAUGAAGAGGACCGGAACUGACCAGCCAGCUGUCCCUCUUGCCUAAAGACUUAAACCAAUGCCCUAGUGAGGGGGCAUUGGGCAUUAAGCCUUGACCUUUGCUAUGCUCAUGCUGUGACUCUAUGAGUACUUUCCUAUAAGUCU----UUGUGUUCACCUGCUAGCAAACUGGAGUGUUUCCCUCCCCAAGGGGGUGUCAGUCUUUGUUGACUGACUCUGUCAUCACCCUUACGAUGUCUUGAAUGGAAGGAUCCCUUUGGGAACUUCUCAGGAGGGGGACCUGGGCCAAGGGCUUGACCAGCAUCCUGCUGGCAACUCCAAGGCCCUGGGUGGGCUUCUGGAAUGAGCAUGCUACUGAAUCACCAAAGGCAUGUCCCACCUCUCUGGAGAUCUUUCUGUCCUUUUCUGG-GGAAUGGGGUCGAUGGGAGCAACCUCCUAGGGUUGUUGUGAGAAUUAAAUGAGAUAAAAGAGGCCUCAGGCAGGAUCUGGCAUAGAGGAGGUGAUCAGCAAAUGUUUGUUGAAAAGGUUUGGCAGGUCAGUCCCUUCCCACCCCUCUUGCUUGUCUUACUCGUCUUAUUUAUUCUCCAACAGCACUCCAG
Bison              CCAGGAGCAGGGGUUCCUGGAUCCCACCAGCAAACAAAGCAACCACUGGCAGUGAACGCCC-CCCCAGGCCG-CGGAAGAUGAAGAGGACCCGAACUGACCAACCAGCUGUCCCUCUUGGCUAAGUGUUGAAACCAGUGCCCUAGUGAGGGGGCACUGG---CUAACCUCGGACUUUCGAUGUGCUUUUUGCCUUGAUG---CUUUGCUUUUCUAUGUGCGUCUGCUUCUGUUAACCUUCCAUCAACCUGGAGGUUUCACCAUCCCAGGGAGGUGUCAGUCUUUCUCAGUCCACCCCGUCAUUAUCCCCAGGAUGGUCUGAAAGGAAGGGUCCCUUUGGGAACUUCUCAGGAGGGAGACCUGGGCCAAGGGCUCGGCCAGCAUCUCCCUUGCAAUUCCAAGGCCCAGGGUGGGCUUCUGGAAGGAGCAUGAUUCCCGAGGCCAUGCUGCUGAACUCACCUCUUCC-AGAUCUCCUCGUCCUUU-CUGGGGAACUGGGAUCGAGAAAAGCAACCUCCCA-----------------------------------------------------------------------------------------------------------------------------------------------------------------
Bonobo             CUAGGAGCACGGAUUCCUGGAUCCCACCAACAUACAAAGCAGCCACU--CACUGACCCCCAGGACCAGGAUGGCAAAGGAUGAAGAGGACCGGAACUGACCAGCCAGCUGUCCCUCUUACCUAAAGACUUAAACCAAUGCCCUAGUGAGGGGGCAUUGGGCAUUAAGCCCUGACCUUUGCUAUGCUCAUACUUUGACUCUAUGAGUACUUUCCUAUAAGUCUUUGCUUGUGUUCACCUGCUAGCAAACUGGAGUGUUUCCCUCCCCAAGG-GGUGUCAGUCUUUGUCGACUGACUCUGUCAUCACCCUUAUGAUGUCCUGAAUGGAAGGAUCCCUUUGGGAAAUUCUCAGGAGGGGGACCUGGGCCAAGGGCUUGGCCAGCAUCCUGCUGGCAACUCCAAGGCCCUGGGUGGGCUUCUGGAAUGAGCAUGCUACUGAAUCACCAAAGGCACGCCCCACCUCUCUGAAGAUCUUCCUAUCCUUUUCU-GGGGAAUGGGGUCGAUGAGAGCAACCUCCUAGGGUUGUUGUGAGAAUUAAAUGAGAUAAAAGAGGCCUCAGGCAGGAUCUGGCAUAGAGGAGGUGAUCAGCAAAUGUUUGUUGAAAAGGUUUGACAGGUCAGUCCCUUCCCACCCCUCUUGCUUGUCUUACUUGUCUUAUUUAUUCUCCAACAGCACUCCAG
Bushbaby           CUAGAUGCACGGAUUCCUGGAUCCCGUCAGAAUACAAAGCAGCCACAAGCA--AAUCCCCAGAACCAGGACAGCAAAGGAUGAAGGGGACCAGAACUGACCAGCCAGCUGUCCCACUCAGCUAAAGACAUAAACCAAUGCCCUAGUGAGGGGGCAUUGGUCGUUAAAACCUGAC------UAUGCCUAUACCUUGAUUCUCUGUCUACUUUCCUGUACAUCUCUGCCUGUGUUAACCUGCUAGCUAACUGGAGUGUUUCCCUCCCCAAGGGGGUGUCAGUCUUUCUCGACUGACUCUGUU---GCCUUUAUGAUGUCCAAAAUGGAAGGAUCUGUUUGAGAACUUCUCAGGAGGGGGACCUGGGCCAAGGGCUUGACAAACAUCUCACUGGCAAUUCCAAGGCCCUGGGUGGGCUUCUGGAAUGAGCAUGUUACUAAACCACCAAAGGCAUGACCAACCUCUUUUGAGGUCUCCCUGUCCUUUUCUAG-GGAAUGGGGAUCAUAGAAGCAACCUCCUAGGGUUGUUGUGAGAAUUAAAUGAGAUCAA-GCAGCCUCAGGCAGGGUUG--GU-------------CAGGAAAUGUUUGUUGAAAGAUU--GGCAGGUCAGUGGUCCCCACCAUUCCCACCUCCUCUCACUUGUCUUAUUUAUUUUCCAGCAGUAUUCCAG
ChineseHamster     CAAGGAGCAUGGAUUCCUGGAAGCCACCAGCAUACAGAGCAGCCCCU--UGUCGACCCCCAGCAACAGGACGACAAGGGGCAAAGAGGAUCAGCAGUGUCCUGCUAGC-CUCCCUCUGGGUUCAAACCUUGAACCAAGGCCCUAGUGAGGGGGCAUUGGUCAU-GACCUUCCACCUUUACUCUGCUUGUGCCUUGAGUC--UGAC-CCUUCCCUGUAUGUCUUUGCUUGUGUUCAUCUGCCAGUGAACUGGUGUGCUUCCCUCCUCAAAGGGG-GUCGUCCCUUGU-GACUGACCACGUC---GUCCUAACAAUGUCCUGAGCAGAAGGAUCCCUUUGGGAGCCUCUCAGGAGGGGGACUUGGGCCAGGGGC--CACCAGCAUCGUUCUGGUAACUGGUGGGGGCAGGGU--GCUUCUGGAAUGAGCAUGUGGCUGA----C---CCCUUCACCC-ACCUUCUUGGAGAUGUCCCUUCCUCUU---GGGUGGACGGGGACAUUAGGAGCAACCUCCUAGGGUUGUUGUGAGAAUUAAAUGAGC-----UAGGC--UGGGCAGACCCC--------------CCUCAGGACAUGUUUGUUGAAAGGUUUGCAGGUGGAUCUGUUCCCUCCCACUCACUGUCUGUCUC---------AUCUGUUCUCCUGCGGCCCUUCAC
Gibbon             CUAGGAGCACGGAUUCCUGGAUCCCACCAACAUACAAAGCAGCCAUU--CACUGACCCCCAGGACCAGGAUGGCAAAGGAUGAAGCGGACCGGAACUGACCAGCCGGCUGUCCCUCUUACCUAAAGACUUAAACCAAUGCCCUAGUGAGGGGGCAUUGGGCAUUAAGCCCUGACCUUUGCUAUGCUCAUGCUUUGACUCUAUGAGUACUUUCCUAUAAGUCUUUGCUUGUGUUCACCUGCUAGCAAACUGGAGUGUUUCCCUCCCCAAGGGGGUGUCAGUCUUUGUCGACUGACUCUGUCAUCACCCUUACGAUGUCCUGAAUGGAAGGAUCCCUUUGGGAAAUUCUCAGGAGGGGGACCUGGGCCAAGGGCUUGACCAGCAUCCUGCUGGCAACUCCAAGGCCCUGGGUGGGCUUCUGGAAUGAGCAUGCUACUGAAUCACCAAAGGCAUGCCCCACCUCUCUGGAGAUCUUCCUAUCCUUUUCU-GGGGAAUGGGGUCGAUGGGAGCAACCUCCUAGGGUUGUUGUGAGAAUUAAAUGAGAUAAAAGAGGCCUCAGGCAGGAUCUGGCAUAGAGGAGGUGAUCAGCAAAUGUUUGUUGAAAAGGUUCGACAGGUCAGUCCCUUCCCACCCCUCUUGCUUGUCUUACUCAUCUUAUUUAUUCUCCAGCAGCACUCCAG
GoldenMonkey       CUAGGAGCACGGAUUCCUGCAUCCCACCAGCAUACAAAGCAGCCACCG--ACUGACCCCCAGGACCAGGAUGGCAAAGGAUGAAGAGGACCGGAACUGACCAGCCAGCUGUCCCUCUUGCCUAAAGACUUAAACCAAUGCCCUAGUGAGGGGGCAUUGGGCAUUAAGCCUUGACCUUUGCUAUGCUCAUGCUGUGACUC--UGAGUACUUUCCUAUAAGUCUUUGCUUGUGUUUACCUGCUAGCAAACUGGAGUGUUUCCCUCCCCAAGGGGGUGUCAGUCUUUGUUGACUGACUCUGUCAUCACCCUUACGAUGUCUUGAAUGGAAGGAUCCCUUUGGGAACUUCUCAGGAGGGGGACCUGGGCCAAGGGCUUGACCAGCAUCCUGCUGGCAACUCCAAGGCCCUGGGUGGGCUUCCGGAAUGAGCAUGUUACUGAAUCACCAAAAGCAUGCCCCACCUGUCUGGAGAUCUUUCUGUCCUUUUCUGG-GGAAUGGGGUCGAUGGGAGCAACCUCCUAGGGUUGUUGUGAGAAUUAAAUGAGCUAAAAGAGACCUCAGGCAGGAUCUGGCAUAGAGGAGGUGAUCAGCAAAUGUUUGUUGAAAAGGUUUGGCAGGUCAGUCCCUUCCCACCCCUCUUGCUUGUCUUACUCAUCUUAUUUAUUCUCCAACAGCACUCCAG
Gorilla            CUAGGAGCACGGAUUCCUGGAUCCCACCAACAUACAAAGCAGCCACU--CACUGACCCCCAGGACCAGGAUGGCAAAGGAUGAAGAGGACCGGAACUGACCAGCCAGCUGUCCCUCUUACCUAAAGACUUAAACCAAUGCCCUAGUGAGGGGGCAUUGGGCAUUAAGCCCUGACCUUUGCUAUGCUUAUACAUUGACUCUAUGAGUACUUUCCUAUAAGUCUUUGCUUGUGUUCACCUGCUAGCAAACUGGAGUGUUUCCCUCCCCAAGGGGGUGUCAGUCUUUGUCGACUGACUCUAUCAUCACCCUUAUGAUGUCCUGAAUGGAAGGAUCCCUUUGGGAAAUUCUCAGGAGGGGGACCUGGGCCAAGGGCUUGGCCAGCAUCCUGCUGGCAACUCCAAGGCCCUGGGUGGGCUUCUGGAAUGAGCAUGCUACUGAAUCACCAAAGGCAUGCCCCACCUCUCUGAAGAUCUUCCUAUCCUUUUCU-GGGGAAUGGGGUUGAUGAGAGCAACCUCCUAGGGUUGUUGUGAGAAUUAAAUGAGAUAAAAGAGGCCUCAGGCAGGAUCUGGCAUAGAGGAGGUGAUCAGCAAAUGUUUGUUGAAAAGGUUUGACAGGUCAGUCCUUUCCCACCCCUCUUGCUUGUCUUACUUGUCUUAUUUAUUCUCCAACAGCACUCCAG
GreenMonkey        CUAGGAGCACGGAUUCCUGGAUCCCACCAGCAUACAAAGCAGCCACUGA--CUGACGCCCAGGACCAGGAUGGCAAAGGAUGAAGAGGACCGGAACUGACCAGCCAGCUGUCCCUCUUGCCUAAAGACUUAAACCAAUGCCCUAGUGAGGGGGCAUUGGGCAUUAAGCCUUGACCUUUGCUAUGCUCGUGCUGUGACUCUAUGAGUACUUUCCUAUAAGUCU----UUGUGUUCACCUGCUAGCAAACUGGAGUGUUUCCCUCCCCAAGGGGGUGUCAGUCUUUGUUGACUGACUCUGUCAUCACCCUUACAAUGUCUUGAAUGGAAGGAUCCCUUUGGGAACUUCUCAGGAGGGGGACCUGGGCCAAGGGCUUGACCAGCAUCCUGCUGGCAACUCCAAGGCCCUGGGUGGGCUUCUGGAAUGAGCAUGCUACUGAAUCACCAAAGGCAUGUCCCACCUCUCUGGAGAUCUUUCUGUCCUUUUCUGG-GGAAUGGGGUCGAUGGGAGCAACCUCCUAGGGUUGUUGUGAGAAUUAAAUGAGAUAAAAGAGGCCUCAGGCAGGAUCUGGCAUAGAGGAGGUGAUCAGCAAAUGUUUGUUGAAAAGGUUUGGCAGGUCAGUCCCUUCCCACCCCUCUUGUUUGUCUUACUCGUCUUAUUUAUUCUCCAACAGCACUCCAG
Hedgehog           -------------------GAGAGCGCCUGGAUCCCCGGUGACAUUC----GAGACCCUC-CCCCCAGACCCAUGAUGGAAG-GCGGAGGCAGCCCCAGUCGAACACCCACCUCUGUUGACCAAGGACAUUAGCCAAUGCCCUAGUGAGGGGGCAUCGGCCAUGCCCCCCCCCCCCUUGCUGUGCUUAUGCCUUGCCGCUCUGAUUCCUUUUCUGGAAGUC--UGCUUGUCCCCCUUUGCCAGCGAACUGGAGUGUUCCCUCCCCC-AGCAA-UGGCAGUCUUCCCCGACUGCCCCU-UAAUACCCAU---UCUGUUCUGAACAGAAGGAUCCCU-UGGGAGUC-CUCAGGAGGGGGGCCUGGGCUAAGGGCUCCACCAGCAACUCACUGGCGGUUCUGAGGCGCAGGGCGGGUUUCUGGAAUGAGCAUGAGCCCUGAUG-CCAAGGGCAUGCAACCCCUCUUUUGUACUCUUUCUGUC--UUUUCUGGGGUCUGGGGGGAAUCAGUGCC-CCUCCUAGGGGUGUUAUGAGGAUCAAAUGACAGUAGGUUGCCAACGGCUGGGGCCGGGGCGUGGGAGGGCGAUUCCCAAAUGUUUGUUGAAA-AGUCUGCCAGGCCAACCCCCUGCCACCUGCCUCACCUGUCUCACUCAUGUCCCCCCACCCCCUGCAGCACACCAG
MalayanLemur       CUAGGAGUGCAGAUUCCUGGACCCCACCAGCAGACAAAGCAGCCACC--CGCAGACC-CCAGGACCAAGACGACAA-GGAUGAAGAGGAUCAGAACUGACCCAUCAGCUGUUCAUCUUGGCUAAACACUUAAACCAAUGCCCUAGUGAGGGGGCAUUGGUCGUUAACCCCUGACCUUUGCUAUGCUUAUGCCUUGACUCUGUGAAUACUCUCCUAUACUUCUCGGCUUGUGUUCACCUGCUAGCGAACUGGAGUGUUUCCCUCCCC-AGGGGGUGUCAGUCUUUCUUGACUGACUCUGUUGCUGCCCUUAUGAUGCCCUGAAUGGAAGGUUCCUUUUGGGAAAUUCUCAGGAGGGGGACCUGGGCCAAGGGCUCAACCAGCUUCUCACUGGCACUUCGAAGGCCCUGGGUGGGCUUCUGGAAUGAGCAUGUUUCUGAAUCUCUAAAAGCAUGCCCCACCUCUUUUC---CUUUUC-----------GGGGGAAUGGGGACAAUAGGAGCAGCCUCCUAGGGUUGUUGUGAGAAUUAAAUGAGCUAAA-GCAGCCUCCGGCAGGGCCGGGCAUAGACAAGGCGGUCAGCAAAUGUUUGUUGAAAAGGUUCGGCAGGUCCGUCCAUUCCCACCCCUCUUGCUUGUCUUACUCAUCUUAUUUAUUCUCCAGCAGCACUGAAG
Manatee            CUAGGAGCACAGAUCCCAGGAUCCCACCAACACACAGAGAGGCCACGGGCG--GACCCCCGGGACCAGGACAGCGAAGGAUGAUGAGGACCAGAACUCACCCACCUGCUGUCCCUCUUGGCUAAAGGCUUAAACCAAUGCCCUAGUGAGGGGGCAUUGGUCGCUAAUCCCUGACCUUUGCUGUGCCU---------UGAUGCUUGGAUGUUUUCCUAUGUCUUUGCUUGCUUUAAUGUGCCAGCGAACUGGAGUGUU-CCCUGCCCAAGGGGGUGUCAGUCUUUGCCACCUGACCCUAUUGUUGCCCUGACGGUGUCCUGGAUGGAAGGACCCCUUUGGGAACUUCUCAGGAGGGGGACCUGGGCCAAUAGCUUGACCAGCAUCUUGCUGGCGAUUCCAGGGCCCC-GGUGGGCUUCUGGAAUGAGCAUGAGUCCUGACGCCAUGGUGCUGAACCUACCUCUUCCGAGUCCU-CCUCUCCUUAU-CUGGGGGUUGGGGGUGAUAGGAGCGACCUCCCGGGGUUGUUGUGAGAAUUAAAUGACACAAA-ACAGCCUCAGGCAGGGCAG-GCAGAGAAGAGGCCAGCAGCAAAUGCUUGUUAAAAAGGUUUGGCAGGUCAGCCUUUCCUG-CC-----CGC-----UCACUUGUCUUAUUUAUUCUCCAGCAGCAUUCCAG
Marmoset           CUAGGAGCACAGAUUCCUGGAUCCCACCAGCAUACAAGGCAGCCACUGA--CAGACCCCCAGGACCAGGAUGGCAAAGGAUGAAGAGGACCAGAACUGACCAGCCUGCUGUCCCUCUUGCCCAAAGACUUAAACCGAUGCCCUAGUGAGGGGGCAUUGGGUGUUAAGCCCUGACCUUUGCUGUGUUCAUGCUUUGACUCUAUGAGUACUUUCCUAUACAUCUUUGCUUGUGUUCACCUGCUAGCAAACUGGAGUGCUUCCCUCCCCAAGGGGGUGUCAGUCUUUCUCGACUGUCUCUGUCAUCACCCUUACGAUGUCCUAAAUGGAAGGAUCCCUUUGGGAAUUUCUCAGGAGGGGGACCUGGGCCGAGGGCUUGACCAGCAUCUUGCUGGCAACUCCAAGGCCCUGGGUGGGCUUCUGGAAUGAGCAUGCUACUGAAUCACCAAAGGCAUGCCCUGCCUCUCUGGAGAUCUUUCUGUCCUUUUCUGG-GGAAUGGGGUCGAUGGGAGCAACCUCCUAGGGUUGUUGUGAGAAUUAAAUGAGGUUAAAGAAGCCUCAGGCAGGAUCUGGCAUAGAGGAGGUGAGCAGCAAAUGUUUGUUGAAAAGGUUUGUCAGGUCAGUCCCUUCCCACCCCUUUUGCUUGUCUUACUCAUCCUGUUUAUUGUCCAGCAGCACUCCAG
MinkeWhale         CUAGGAGCAUGGAUUCCUGGAUGCCACCAGCAUACAAAGCAGCCACUGGCAGUGACCCCCAGGACCAGGACGACGAAGAAUGAAGAGGACCAGAACUGACCAG----CUGUCCCUCUUGGCUAACGGCUUAAACCAAUGCCCUAGUGAGGGGGCAUUGGUCAUUAACGCCGGACCUUUGCUAUGCUUCUGCCUUGAUGCUAUGACUGCUUUUCUAUGUGUCUCUGCUUGUGUUAACAUGUCAGCGACCUGGAGGGUUUCCAACCUCAGGGAGGUGUCAGUCUUUCUCAGUCCACCCCGUUGUUACCCCCGUGAUGUUCUGAAUGGAAGGGUCCCUUUGGGAACUUCUCAGGAGGGGGACCUGGGCCAAGGGCUUAACCAGCAUCUCACUGGCAAUUCCAAGGCCCGGGGUGGGCUUCUGGAAUGAGCAUGUGCCCC-----CCAAGGGCAUCCCC-ACCACCUUUGAGAUCACCCUGUC--CUUUCUGGGGAACGGGGUUGAGAAGAGCAACCUCCCAGGG-UGUUGUGAGUAUUGAAUGAGUCCAA-GCAGCCUCGGGUAGGGCCAGGCAUAGAGGAGGCAGUCAACAAAUGUUUGUUGAAACAGUUUGGUUGGCCAGUCCAUCCCUACCCCUCUCACCUGUCUUACACCUCUUAUUUAUUCUCUCACAGCGCUCCGG
MouseLemur         CUAGGAGCACAGAUUCCUGGAUUCCAUCAGCAUACAAAGCAGCCACCAGC--AGACCCCCAGGACCAGGACAGCGGAGGAUGAAGAGGACCAGAACUGACCAGCCUGCUGUCCCUCUUGGCUAAAGACUUAAACCAAUGCCCUAGUGAGGGGGCAUUGGUCGUUAACCCCUGACCUUUGCUAUGCUUAUGCCUUGA----CUCUCUACUUUCCUGUACCUGUCUGCUUUUGUUAACCUGCUAGCCAACUGGAGUGUUUCCCUCCCCAAGGGGGUGUCAGUCUUUCUCGACUGGCUCU--UGUUGCCCUCACAACGUCCUGAAUUGAAGGAUCCUUUUGGAAUUUUCUCAGGAGGGGGACCUGGGCCAAGGGCUUGACCCGCUUCUCCCUGGCAGUUCCAAGCCCCUGGGUGGGUGUCUGCAGUCAGCAUGUUACUAAACCACCAAAGGCAUGCUCCACCCCUUCUGAGAUCUCCCUGUCCUUUUCU-GGGGAAUGGGGGCCACAGGAGCAACCUCCUAGGGUUGUUGUGAGAAUUAAAUGAGAUCGA-ACAGCCUCAGGCAGGGCCUGG--------------UCAGGAAAUGUUUGUUGAAAGGUU--GGCAGGUCAGUGAUUCCCACCGCUCCCCCCCUCUCUCACGCGUCUUAUUUAUUUUCCAACAGCACUC---
NakedMoleRat       CCAAGAGCAUGGUUUCCUGGACCCCUUCACCCCACCCAGCAGCCACCAGC--AGACCCCCAGGACCAGG--AGGACAGGACGAAGACGCCCGGAACUGGCCAG-CAGCUGUCCCUCGGGGCUGAAGACUUAAACCAAUGCCCUAGUGAGGGGGCACUGGGCCUUUCCCUCUGACCUUCACCCUGCCUGUGGCUUGACUC---UUG---UCUCUUGUGUGUCAUUGCU-GUGUCCACCUGCAAGGCAACUG--GUGCUUCCUUCCC--CCGGGGUGUCAGUCUUCCUCAACUGACUGCGUCGUCAC----ACACCUUCCCGAGUGGAGUGGUCCCUUUGGGAAUUUCUCAGGAGGGGGACCUGGGCCAAGAGCAA--------------------CUCCAGGGCCCUGGGCAGGCUUCUGGAAUGAGCAUGUGACUGACUG-CCAAUGGCAGGCCC-ACCUCUCCCAGGACCUCCCUGUC--CUUUCUGGGGAGCAGGGAUGCUGAG--CAACCUCCUA-GGUGGUUGUGAGAAUUAAAUGAGCUAAA-GUAGCCCAGGUCUAGGCGG-GCAUAGAGGAGGCGGUCAGCAAAUGCUUGUUGA-ACAGUCUGCCAGCUGUGUUCUGUCCCACCCAGCUUG---GUCUUAUUUGUCUUAUUUAUUCUCCCACAGCUCCGC--
Orangutan          CUAGGAGCACGGAUUCCUGGAUCCCACCAACAUACAAAGCAGCCACU--CACAGACCCCCAGGACCAGGAUGGCAAAGGAUGAAGAGGACCGGAACUGACCUGCCAGCUGUCCCUCUUACCUAAAGACUUAAACCAAUGCCCUAGUGAGGGGGCAUUGGACAUUAAGCCCUGACUUUUGCUAUGCUCAUGCUUUGACUCUAUGAGUACUUUCCUAUAAGUCUUCGCUUGUGUUCACCUGCUAGCAAACUGGAGUGUUUCCCUCCCCAAGGGGGUGUCAGUCUUUGUCGACUGACUCUGUCAUCACCCUUAUGAUGUCCUGAAUGGAAGGAUCCCUUUGGGAAAUUCUCAGGAGGGGGACCUGGGCCAAGGGCUUGACCAGCAUCCUGCUGGCAACUCCAAGGCCCUGGGUGGGCUUCUGGAAUGAGCAUGCUACUGAAUCACCAAAGGCAUGCCCCACCUCUCUGGAGAUCUUCCUAUCCUUUUCU-GGGGAAUGGGGUCAAUGGGCGCAACCUCCUAGGGUUGUUGUGAGAAUUAAAUGAGAUAAAAGAGGCCUCAGGCAGGAUCUGGCAUAGAGGAGGUGAUCAGCAAAUGUUUGUUGAAAAGGUUUGACAGGUCAGUCCCUUCCCACCCCUCUUGCUUGUCUUACUCGUCUUAUUUAUUCUCCAACAGCACUCCAG
ProboscisMonkey    CUAGGAGCACGGAUUCCUGGAUCCCACCAGCAUACAAAGCAGCCACUG--ACUGACCCCCAGGACCAGGAUGGCAAAGGAUGAAGAGGACCGGAACUGACCAGCCAGCUGUCCCUCUUGCCUAAAGACUUAAACCAAUGCCCUAGUGAGGGGGCAUUGGGCAUUAAGCCUUGACCUUUGCUAUGCUCAUGCUGUGACUC--UGAGUACUUUCCUAUAAGUCUUUGCUUGUGUUUACCUGCUAGCAAACUGGAGUGUU-CCCUCCCCAAGGGGGUGUCAGUCUUUGUUGACUGACUCUGUCAUCACCCUUACGAUGUCUUGAAUGGAAGGAUCCCUUUGGGAACUUCUCAGGAGGGGGACCUGGGCCAAGGGCUUGACCAGCAUCCUGCUGGCAACUCCAAGGCCCUGGGUGGGCUUCCGGAAUGAGCAUGUUACUGAAUCACCAAAAGCAUGCCCCACCUGUCUGGAGAUCUUUCUGUCCUUUUCUGGGGGAAUGGGGUCGAUGGGAGCAACCUCCUAGGGUUGUUGUGAGAAUUAAAUGAGCUAAAAGAGGCCUCAGGCAGGAUCUGGCAUAGAGGAGGUGAUCAGCAAAUGUUUGUUGAAAAGGUUUGGCAGGUCAGUCCCUUCCCACCCCUCUUGCUUGUCUUACUCAUCUUAUUUAUUCUCCAACAGCACUCCAG
Rat                CAAGGAGCAUGGAUUCCAGGAACCCACUAGCAUACAGAACAACUUCU--UGUGGACCCCCCGGAUCAGGACAUCGAGGGACAAAGAGGAUCAUCAGUGUCCAGCUAGU-CUCUCUCUGGGUUCAAACCUUGAAUCAAUGCCCUAGUGAGGGGGCACUGGCCAUGACCCCUCAACCUUUGCUCUGCUUGUAUCUUGAGUC--UGAGUCCUUCCCUGUACAUCUGUGCUCGUGUUCAUCAGCUAGUGAACUGAAGUGCUUCCCUCCCCGAGGGGG-GUCGUCCCUUGU-GACUGACCAUGUU---GUCCUAACAAUGUCCUGAGCAGAAGGGUCCCAAUGGGAACCUCUCAGGAGGGGGGUUUGGGGCGGGGGGGGGACCAGCAUCUUGCUGGCAACUGUGGG--U-GGGGUGGGGUG----AAUGAGCAUGUGGCUGA----CUCCCCCCCCACCC-ACCUUCUUGGAGAUGUCCCUUCCUUU---UGGGGUAGUGGGGACAUUAGGAGCAACCUCCUAGGGUUGUUGUGAGAAUUAAAUGAACUGUA-GCAGCCUGAGGCAGGGCUGGGCAGAA------ACCUCAGCACAUGUUUGUUGAAAGGUUUGCAGGUGGAUCAAGUCACC----CAACUCAC-AGUCUCAUGUGUCUCGUCUAUUCUCCUGCAG-ACUCCUG
SquirrelMonkey     CUAAGAGCACAGAUUCCUGGAUCCCACCAGCAUACGCAGCAGCCACUGA--CAGACCCCCAGGACCAGGAUGGCAAAGGAUGAAGAGGACCAGAACUGACCAGCCUGCUGUCCCUCUUGCCUAAAGACUUAAACCAAUGCCCUAGUGAGGGGGCGUUGGGUGUGAAGCCCUGACCUUUGCUGUGUUCAUGCUUUGUCUC--UGAGUACUUUCCUAUACAUCUUUGCUUGUGUUCACCUGCUAGCAAACUGGAGUGUUUCCCUCCCCAAGGGGGUGUCAGUCUUUCUCGACUG--UCUGUCAUCACCCUUAUGAUGUCCUAAAUGGAAGGAUCCCUUUGGGAACUUCUCAGGAGGGGGACCUGGGCCGAGGGCUUGACCAGCGUCCUGCUGGCAACUCCCAGGCCCUGGGUGGGCUUCUGGAAUGAGCAUGCUACUGAAUCCCCUAAGGCAUGCCCCACCUCUCUGGGGAUCUUUCUGUCCUUUUCUGG-GGAAUGGGGUCGAUGGGAGCAACCUCCUAGGGUUGUUGUGAGAAUUAAAUGAGAUUAAAGAGGCCUCAGGCAGAAUCCGGCAUAGAGGAGGUGAUCAGCAAAUGUUUGUUGAGAAGGUUUGUCAGCUCAGUCCCUUCCCACCCCGUUUGCUUGUCUUGUUCAUCCUGUUAAUUCUCCCACAGCCCUCCAG
Tenrec             CUAGGAGCGCAGACCCCAGGAGACCACCAACCCUGAGAGCAGUUGCCAG--AGGACCUC--GUC---GGGCGGCACAGGAGGAUGAGGACCCAG-------AGCCUGUU---CCUCUUGGCGACAGACUUAAACCAAUGCCCUAGUGAGGGGGCAUUGGUCCUUAACCCCUGACCUCUGCUGUGUCU---------CAAUGCUUGGAUGUUUCCACGUGUCUUUGCUUGCUUUAACAUGCCAGCAAACUGG--AGUUUCCCUGCCCAAGGUGGUAUCGGUCUCUGUCACCCGGUUCUG-----------AUGAUGUCCUCAUUGGAAGGAUCCCUCUGGGAAUUUCUCAGGAGGGGGACCUGGGCCCAGAGCAUGGCCAGCCUUUUGCUGGCGAC--CCAGGCCCACUGUGGGUGUCUGGUAGGAGCAUGUAUCUUAACGCCGUGCUACUGA----ACCUC---UGAGGUUAGCCCACCUC-----GGAGGAU----------AGGAGCGACCCCCCGGGGUGGUUGUGAGCUUGAAAUGACAGAGCGCCUCAGGCAGCGUGGCCACACCA-CGCCGAGGCCAGCCACAAAUGUGUGUCCCAAA-GGGUGGAAGGUCAAUCCGUUCUUGCUCG----------CUCACUUUUCUCGUUCAUUCUCCAGCAGCAUUCCG-
Shrew              --------AUUAAUUACAG-AGACCUUGAGCAGCCC-----------------------------CAGGACACAGAAGGAUGAAGAGGAUCG------A-----------UCCCUCUCGGCUCAAGGCUUAUGCCAAGGCCCUAGUGAGGGGGCAUUGGCCGUU-AGCGCUCACCUUUGCUAUGCGUUUGCCUUGAUGCUCUGAGCUCCUUCCUGUAAGUCUCUGCUUGCCUUAACAUGCCCGAGCACUGGAGUGUCCCCCCCCCCAUGGGCGG--CAGUCUUCCUCAGUUCUGCCGGCCCUCACCCC-ACCAGGUCCUGAACUGGAAGGACCCUUUG-GAAAGUCUCAGGAGGGGGACCUGGGCUGAGGGCCAGACCAGCUAUGCGUUGGCGGUUCAG--ACUCAGGGUGCGAGAGUGGGACGGGCGUGAGCCCGGCGGCCAGG-----CAUGU-GCCCCUCCUAGGGUCUCCCUGUC--CUUCCCGGGUACGGGGGGUGAGACAAGCACC-CUCAAGGGACAACGUGAGUAUUGAAUGAGACCAG-GCGGCCUGGGGCUGG--CGGCCAUGGCGGAGGACU-CCCGGAAUGUUUGGUGAAA---------------------CCCAGCCCCGCCUGGGGGUCCCACACACU--------------------------
#=GC SS_cons ....<<<<......<<<<<<.<<<.....................................>>>>>>>>>.<<<<<<<<...<<<<<<.........<<<.<<....>>>>>>>>>>>.........<<<<<.<<<<<<<<<........>>>>>>>>>...>>>>>......>>>>>>>>..>>>>.........<<<...>>>.<<<<......>>>>....<<<.<<........>>.>>>...<<<<<<<<<.......<<<.<<<<<<<<<<<<<<......>>>>>>>.<<.<<<<<<<<<<.......<<<<.......>>>>.<<<...>>>....<<<..<<<<<<<.....<<<<<..<<<...<.<<<<<.....>>>>>>...>>>..>>>>>.<<<<<.<<<<.<<<.....................>>>.>>>>.>>>>>..>>>>>>>..>>>..<<<<..<<<......>>>>>>>.>>>>>.>>>>>.>>..>>>>>>>.>>>..<<<<.<<<<.......<<<...........>>><<<<<<<....<<<<.<<<<<.<<<<..<<<<<......>>>>>...<<<...<<<......>>>>>>...>>>>>>>>>>>>>.......>>>>>>>.......>>>>>>>>.>>>>>>>>>
#=GC RF CUAGgaGCaCcGAUuCcugGAucCCACCAGCAUACaaAGCAGCCaCuGGcagaGACCCCCaGgaCcagGauggCaaaGGAuGAaGaGGACCAGaAcUgacCaGCCAGCugucCCuCuUGGCUAAAggcuuaaACCaaUGCCCUAGUGAGGGGGCAuuGGuCguuaagCCCUGACCuuuGcuaUGCuuaUGCuUugucucUaUgagUacuuUCCuaUaaguCUuUgCuUgugUUaAugUgcCaGcgAcCuGGaGuGcUUCCcUCCCCAgGgaGguGUCagucUUUcUcgacuGACcCuguuauugCCccUAuGAuGuCCUGAAuGGAAGGaUCCCUUUGGGAACUucuCAggaggggGACCUGGGCCAagGgCUugACCAGcAUCUcgCUGGcAAUuCcAAGGCCCagGgugGGccuCcgGAAUGAGCAUGaGcCCugacguCcggaggCucacCc.AccucuucugagaUcuccCuguccuuUUuugggGggaUggGGcuaauaaGaGCAacCucCcAGGGUUGuuGUGaGaAUUaAAUgagauaAA.gaagCcucgGgcaggGcuggGcgUagaggAgguggUcaGCAAAUGUUUGUugAAAaggUUUggcAGGUcAgccccuUCCcaccccucucgCcUguCUuAccuguCcuaUUUAUuCuCCaaCAgCaCuCCaG
#=GC cons CYRRGAGCRYnGAYYCCnGGAnnCCACCARCAYACnRAGCAGCCnCYnnnnnnGACCCCCnGnACCAGGAYRRCRRRGGAYGAAGAGGAYCRGRRnYnRYCnRnCnGYYnYYCCUCUUGGCURAARRCUUAAACCAAUGCCCUAGUGAGGGGGCAUUGGYCRUUARCCCCUGACCUUUGCURUGCUUnURnYUnGnYnYUnUGnnYnCUUUYCURURnRUCUYUGCUUGUGUUnAYnUGCYAGCRAnCUGGAGUGYUYCCYUCCCCARGGRGGnGUCAGUCUUUnUYRRYUGACYYYRYYnYnRYCnnnAYRAYGUCCUGARYRGAAGGRUCCCUUUGGGAAYYUCUCAGGAGGGGGACCUGGGCCAAGGGCnnnACCAGCnUCUYRCUGGCRAYUCYRRGGCYCnnGGUGGGYUUCUGGAAUGAGCAUGnRnCYnRnnnnCnnRnnnCnnRnCYnRCCUCYYYnRAGRUYUYCCYRYCnnYUnYYnGRGRRnYGGGGRYRnnARGAGCAACCUCCYAGGGnYGUUGUGAGnAUUAAAUGAnnnnRR-RYRGCCUnRGGCnGGRCYRRnnRnnGnnRRRGnnnYCnGYAAAUGUUUGUUGAAAnRnUYnnnYRGGYnnRYnnnYYCCnnYnYnnnYYnYnnRUCUYAYnYnUYUYRUYYRUUCUCCnRCAGnnYYCYRn
#=GC conss 3333333333233323323221131333333333213333333323344443323323333323332223233323332233233333332233333333333333333332323333333332333232323213321111111111111111132113333333323333313233322332233333333333323333321323333233332233333221232333313112222223321112232321232223313233332332332333233313333233333333333333233343333223312332222223123123332122133232212211122213222111233333223323333223333233222223233333333332332322133332223232211221131211233341223222321323343223322223333333332333344334333233332332223332232332233223322332233222322222323322222222233033333332223323233333333333333333322332332322233222232333323333333333333322233333333323333233333232333333333332333333232223232233333
#=GC col_entropy_0 0111000111200110010001100100010011011000000110111112100001001111100001111111100010010000010101111111011111111111000001010010011000000000000000000000000000000001011111100000000000000100000201111101111020111110100100101110001000000010010010001001100000000100010011000001001011000000010000111100111111111111101110110100000001110000010000000000001100000000000000000000000000001111000001101110000011101111000101100000010000000000000000111001111110111111011111111000011111101011100111011111111010111100001111101010001000001000011000000001000000000111111011100111100010010111111110111110112101110000000000000001110111111011111111211111111112111112111001012120101111110000001100011111111
#=GC col_entropy_1 .......................................................................................................................................................................................................................................................................................................................................................................................................................................................................................................................................................................................................................................................................................................
#=GC col_entropy_2 9522799133099208735325560079916831216779795166841350956842769031185331236042442445305667724195332540865504012750956760806712824365957207640000000000000000183007960022049698515586542661395162420098833818118388068078871836675440384704414972220421449002464148335210804293693602561776416685264178104223257065156999647026514750313327126016691051071163203100012404232100458789245960686453080167442400280354697068363545025784245195300420408497357581975888985441663346800272065730374053944311549315317382457573383502381435612662262555522226628922222577944964696127349957539740144779533116890273125824479225585867539441774803356467144009945482845940631373630318384511127799478346428141472
#=GC col_entropy_3 9767161385258394049565790585286982783028578797292580407782475291543130372809175342346224083565972255840258301605047345840207980890132304450000000000000000003005018667110246878278924109878477112694081117110919516728350945048978422608858623328834047006868349171931409446811431849910461393941778877318143565258083526343734075142145254093669009087792105900091407393700721164696405058409590470974822316651619706813785057076338913100330553575597552261625093380440824873127920821472957711611592325766667707513832444295217993903300444633338733633333833357553373490306524341241335132431177123348404732203334020186787301895378768879937292204067032963267513549775078375418882564558542016278
#=GC cov_SS_cons .......................................................................................................................................................................................................................................................................................................................................................................................................................................................................................................................................................................................................................................................................................................
#=GC cov_h_SS_cons .......................................................................................................................................................................................................................................................................................................................................................................................................................................................................................................................................................................................................................................................................................................
#=GF R2R keep p
//
