# Supplementary material for: Thirteen dubious ways to detect conserved structural RNAs
Source: IUBMB Life. Author manuscript; Available in PMC 2024 Jul 10. (PMC11234323; doi:10.1002/iub.2694)
Supplement: supplementary_material [file NIHMS1907110-supplement-supplementary_material.gz › supplemental_material/Figure4/MEG3/R-scape/E3-Infernal_41sequences_1.sorted.cacofold.cov]

# The predicted CaCoFold structure
# BPAIRS observed to covary 0
#
#
# Method Target_E-val [cov_min,cov_max] [FP | TP True Found | Sen PPV F] 
# GTp    0.05         [-9.86,41.18]     [0 | 0 250 0 | 0.00 0.00 0.00] 
#
