# Supplementary material for: Thirteen dubious ways to detect conserved structural RNAs
Source: IUBMB Life. Author manuscript; Available in PMC 2024 Jul 10. (PMC11234323; doi:10.1002/iub.2694)
Supplement: supplementary_material [file NIHMS1907110-supplement-supplementary_material.gz › supplemental_material/Figure3/Figure3a/Fig1_toy_caco_1.null.sto]

# STOCKHOLM 1.0

seq1 UCGAAGCUUGCACGC
seq2 UGAAUUUAAGCUCAC
seq3 CUUCUGAAACCUGGA
seq4 UCCAUGUAGGAUCAC
seq5 AUUCGGCGAGCUCGC
//
# STOCKHOLM 1.0

seq1 UGCCCGCUUAAGCAG
seq2 AAGACGCAUAUUUUC
seq3 AGGCGCACUCUUUAA
seq4 AGGCCGCACAUUUUA
seq5 CGCCGGCCUAGUUAG
//
# STOCKHOLM 1.0

seq1 GGUACCGCACAGUCU
seq2 GACUGCUCUUAAAAU
seq3 UAAUGCUAGCCAGUC
seq4 GAACUCGCUUAAGCU
seq5 GCAUCGUCGCAGGUC
//
# STOCKHOLM 1.0

seq1 CCUUAUGGCAGCACG
seq2 UGAAAUGUAUUCCCA
seq3 UGUAUGGCAUCAACC
seq4 CGAAAUGUCUUCGCA
seq5 UCGGUGGCCUGCAAC
//
# STOCKHOLM 1.0

seq1 AGCGGAGUCCUCCAU
seq2 UAAUGACAUUGCCUA
seq3 UACGUGUCGAUACAC
seq4 UGCGGACAUUUACCA
seq5 UACGCUGCGCUGCAG
//
# STOCKHOLM 1.0

seq1 CUCGUGAGACCUCAG
seq2 AAGCAUAGUUCUCUA
seq3 GACUGCAUAACUGUC
seq4 CAUAAGAGUCCUCUG
seq5 CCCUGCAGGACUUGG
//
# STOCKHOLM 1.0

seq1 CUCCGGACUUCGAGA
seq2 UUACAAUCACGUUGA
seq3 UGACGCUCGAUAUCA
seq4 UUCCAGUCAAUGCGA
seq5 UUCCCAGCGGUCGGA
//
# STOCKHOLM 1.0

seq1 AGUCACCCGGUAUCG
seq2 UGAUACACACAGUUU
seq3 UCAAUAUCUGCACGG
seq4 UGGCACACACAUUUG
seq5 UCGCUCGCGGAAGUC
//
# STOCKHOLM 1.0

seq1 CAAGGCCAUUGUCGC
seq2 AUUGAUUAGAUACCC
seq3 AGAGUGAUUCCCAUC
seq4 CUUGACUAUGGACAC
seq5 AUACGGCUUGGCCGC
//
# STOCKHOLM 1.0

seq1 GACCUGCAGCUAGCU
seq2 AACCUCGUGUAUUAA
seq3 UAACUGCGGACUACU
seq4 GACCUCUUGCAUGAA
seq5 UAGCGGCUGGAUCCC
//
# STOCKHOLM 1.0

seq1 CAUGGUCAGGCUCAC
seq2 CAAAGUCUAUUAGUC
seq3 CGCAUUGAUGACCUA
seq4 CAGAGUCUAGUAUCC
seq5 CGGCGUGAUGACCUC
//
# STOCKHOLM 1.0

seq1 UCCCUACGCGGAGAU
seq2 ACAUAUUGCAGCUAU
seq3 CCCAGUUCAUGAUAG
seq4 ACCUAUUGCAGGCAU
seq5 GCCCUGUCGGGAUAC
//
# STOCKHOLM 1.0

seq1 UGCGUACCUCGAAGC
seq2 AGUUAACAUUAUGCC
seq3 AGCAUCAGUCAGUCU
seq4 GGUGAAACCUAUUCC
seq5 AGCGUCCGUCAUGCG
//
# STOCKHOLM 1.0

seq1 CGCGAUUACCAUGCG
seq2 GUCAUUAAACUUGAC
seq3 ACCGUAGACUGUUCA
seq4 GUCACUAAGCUUGCA
seq5 CGCGUAUACGCUGGC
//
# STOCKHOLM 1.0

seq1 CGGUAUCAGCCUACG
seq2 CUGUAUAUAGCAAUC
seq3 AGCGUUCUUAAGACC
seq4 CGGCAUCUGUCAAUA
seq5 CGCCUUCGGGCUAGA
//
# STOCKHOLM 1.0

seq1 UGCGACUCUGACCGA
seq2 AGUAACUUUCUACGA
seq3 AAUACCUAUGUCGGC
seq4 AGUAACUUUGCCCGA
seq5 GCUAAGGCUCGCUGC
//
# STOCKHOLM 1.0

seq1 CCCGCUGUCAAAUGG
seq2 UCCCUUGAAUAUAAG
seq3 CAGUGCACCAAUUUG
seq4 UCCAGUUACCAUAGG
seq5 CGGGCCACCGAUUGU
//
# STOCKHOLM 1.0

seq1 AUCGGCCCUUGAAGC
seq2 UACCGUACUAAAUUG
seq3 AUUCCGGAUCGAUAC
seq4 UACAGUCCCAGAUUG
seq5 CUGACUGCUCGAGGC
//
# STOCKHOLM 1.0

seq1 GCGACCCAUACGGUU
seq2 UCGUCUAAAUUAAGC
seq3 GCUUGCUACGAACUA
seq4 GCGUCUCAAUUAACG
seq5 GCGGCCUCAUCGGUA
//
# STOCKHOLM 1.0

seq1 UCGAAAGCUCGCGCU
seq2 ACGUUAACAGCAUUU
seq3 UAUGUCUCAGAAGCC
seq4 ACGUUAACGGACUCU
seq5 GGGUUAUCCGACCCG
//
# STOCKHOLM 1.0

seq1 CAGCCGCUAAUCUGG
seq2 AAGUCGUAUUUCCAA
seq3 GCAAAUCAGCUGCUU
seq4 CGUUCGGACUUCAAA
seq5 GCCGGUCAUCUCAGG
//
# STOCKHOLM 1.0

seq1 UGCCAGCGCCGAAUU
seq2 UAGUUUCCACGUAAA
seq3 UUAUGGAACCGUCAC
seq4 UAUUCGCCACGUAAG
seq5 UGCGUGCGCGCUAAC
//
# STOCKHOLM 1.0

seq1 GCCUUCGAGCAAGUC
seq2 CUCAAGGAUAUUAUC
seq3 ACUUCCUAGCAUAGG
seq4 AUCGAGGAUCUUACC
seq5 GCGGACUCCGCUAUG
//
# STOCKHOLM 1.0

seq1 GUACGUCUCCAACGG
seq2 UAUACUUAGCUACGA
seq3 GCAAUUAACGUGUCC
seq4 GAUCCUCGGAUACUA
seq5 GCACGUGACCUUGCG
//
# STOCKHOLM 1.0

seq1 GGUAGACCUCUCGAC
seq2 AGAAGUCUACUCAUU
seq3 UAAGUACCCCUAGUG
seq4 AGAAUCCGGAUCCUU
seq5 UACCGCCGGCUAGUG
//
# STOCKHOLM 1.0

seq1 CAAGCGGCCUAGCUU
seq2 CUCAAGUUCAGAUUA
seq3 CAGCAUACGCGUUUA
seq4 CUAACGGUCAUGUCA
seq5 CAGGCUAGCCUGUGC
//
# STOCKHOLM 1.0

seq1 CGACCGGUUUGCAAC
seq2 CGUGCUAUAAAUUAC
seq3 UCAACGAUAGUUGCC
seq4 CGUCCGAUAGCUUAA
seq5 GCGCCGAUGCGUUAC
//
# STOCKHOLM 1.0

seq1 GAAGCGAUUCCCUCG
seq2 GUCUCAUUAAGCAUA
seq3 CUCAUAGUGCCAAUG
seq4 GUAGCACUACUCAUG
seq5 CGAGUCGUGCCCAGU
//
# STOCKHOLM 1.0

seq1 GGUAAUCCGGUCCAC
seq2 GAUUACCUAGAUCUA
seq3 GUGUCCCCAGUAUAA
seq4 UAUUGACGAGACCUC
seq5 GGUUCACGACGCUGC
//
# STOCKHOLM 1.0

seq1 ACCGAGUACCGUGCU
seq2 UAUUUCAACGAUGCA
seq3 AUCCCUGAGAUUACG
seq4 UCUUUAGACGACGCA
seq5 AUCGCGGACCUGCGU
//
# STOCKHOLM 1.0

seq1 ACCGGGUCGCAUACU
seq2 UAUUGAUCACUACGA
seq3 UCCUGGUUACAAGCA
seq4 UCUGGACCGCUAAUA
seq5 UCCGGCGUGCCAUAG
//
# STOCKHOLM 1.0

seq1 AAGCCCUACGGGUCU
seq2 UUAGACUACAUGUAC
seq3 UUCAGCCCAUGUAGA
seq4 UUGGACUACAGUCCA
seq5 GUCCUCGACCGUGGA
//
# STOCKHOLM 1.0

seq1 AUUCACAUCGGGCCG
seq2 CAUAUUGACUGACUA
seq3 AGUCCAUAUUCGACG
seq4 AGUCUCUACGGACUA
seq5 AGGGCCUCUGGUACC
//
# STOCKHOLM 1.0

seq1 GGUGUGCCCAACACU
seq2 AGCUUUCAGAAUUCA
seq3 UCACUGCCAGUAUGA
seq4 AGGUCGCCUAAUUCA
seq5 GGACUGCCCUGCUGA
//
# STOCKHOLM 1.0

seq1 GCCAAACGCUCUGUG
seq2 AGUUAUCCCAAAUUG
seq3 GAAUUUCGAAUCCCG
seq4 AUCUAUACCGCAGUG
seq5 UGCUGGCGGAUACCC
//
# STOCKHOLM 1.0

seq1 AAUCGCGUCACCUGG
seq2 UUACGCUAGACUUAA
seq3 UACAUCGCGGCAUUA
seq4 UCGCUCGAGACUUAA
seq5 UCCAGGGGCUCCUGA
//
# STOCKHOLM 1.0

seq1 GUACGCUACCAUGGC
seq2 GAAUCAUUCGAUUAC
seq3 CCGUGAUUGCACUAA
seq4 GAACACUUCGAUUGC
seq5 GCGUUAUGCCCGGAC
//
# STOCKHOLM 1.0

seq1 ACUGGCAAUGGCUCC
seq2 UAAAGCCGUUACUUA
seq3 AGAUCCCUAGUAUGC
seq4 UAAAGCAUUGGCCUC
seq5 CGAUCCAUCGGCUGG
//
# STOCKHOLM 1.0

seq1 AGCGCUCCUAACGUG
seq2 AGUCCUCAUAAGAUU
seq3 CCAACUCGGUAUAGU
seq4 GGUACUCCUAAUACG
seq5 AGCCCUCUGUAGCGG
//
# STOCKHOLM 1.0

seq1 CCUGGUGACCAGCUA
seq2 UUUCGAUACAUACAG
seq3 ACUGCUGAAAUCGCU
seq4 UUCCGAGAACUACGU
seq5 CGUCCGGACAGCUGU
//
# STOCKHOLM 1.0

seq1 ACUCGAGUACUCCGG
seq2 ACAUUGGCUCUAUAA
seq3 UCAAGUUCUGACCGA
seq4 ACAUGCGGUCUCUAA
seq5 GGAAGUGGUUCCCCC
//
# STOCKHOLM 1.0

seq1 CAGGAUUCUGGCCCA
seq2 CUAAAAUUAGGCUCU
seq3 AACACAGCUUUGGCU
seq4 CCAAGAUUAGGCUCU
seq5 CCCGGAUAUGGGCCU
//
# STOCKHOLM 1.0

seq1 AGGCAGGAUUCCCCU
seq2 CAGCUUAUUACAUGA
seq3 CGUCCGUUAAACUAG
seq4 GAGCUGACUACCUUA
seq5 AUGCGGGUGACCUCC
//
# STOCKHOLM 1.0

seq1 CUCGGCAGUAUGCCA
seq2 UACAGGUUUCAAACU
seq3 UCAGGCUUAUAGCAC
seq4 UACAGGUUUAGACCC
seq5 UGCUGCUGAGACCCG
//
# STOCKHOLM 1.0

seq1 GCGAUCCCGUAGCAU
seq2 UCCUACGAAUAGUUA
seq3 UAUUAUCGGGCACCA
seq4 UCAUGCGCAUAGCUA
seq5 GCUUAGCCGUAGCCG
//
# STOCKHOLM 1.0

seq1 GGCACCUUACAUGGC
seq2 CACUCGAAUAAUUGU
seq3 GUUAAUCAUCCGGAC
seq4 AACUCUAGUCAUGGC
seq5 UGGGCUGAUCACGCC
//
# STOCKHOLM 1.0

seq1 AGUGCCACUGUCACG
seq2 AUUAUAUCACUGACG
seq3 GUAUCGUACAGCCAU
seq4 AGUACCUCGAUUACG
seq5 GGAUCGUGCAUCCCG
//
# STOCKHOLM 1.0

seq1 AGGUCCAGACUUCCG
seq2 AGAAUGUUACUUCCA
seq3 GGUACAUCUCAGUAC
seq4 AGCAUUUGGCCUACA
seq5 UGGACGUCUCAGCCG
//
# STOCKHOLM 1.0

seq1 UCGCAGGAGCUCUAC
seq2 AUACAUCAGUGCUUA
seq3 UCAACGUUAAGUGCC
seq4 ACAAAGCGGUUCUUC
seq5 UCACGGGUACUGCCG
//
# STOCKHOLM 1.0

seq1 GCCUGACUCCAGAUG
seq2 AGCUGUUACAUCAAU
seq3 CCAUGGUAGCUAAUC
seq4 AGCUUCUACCUGAAG
seq5 GCAGGUUCCCGACUG
//
# STOCKHOLM 1.0

seq1 GGUCCCAGUUACACG
seq2 ACGCCUUUUAAAAUG
seq3 CCAGCCUGUGUUAAA
seq4 ACUCCUCGUGAAAUG
seq5 AGCCCCGGUUUGAGC
//
# STOCKHOLM 1.0

seq1 CAGCUAUGCGGCUCA
seq2 CUACAACAUGUGUAU
seq3 GUGCAAUGUCUACAC
seq4 CUACAGAAUGUGUCC
seq5 GUGCAACUUCGCGCG
//
# STOCKHOLM 1.0

seq1 CGCAAGACUCUGGCU
seq2 CCUAUAUGUAAUGCA
seq3 AAUCAGUCCCUGGUA
seq4 CCUACGUGUCAUGAA
seq5 CAGGAUCCGCUGGUC
//
# STOCKHOLM 1.0

seq1 ACUCUAGUCGGACCG
seq2 CUUCAGAAAAGUUCU
seq3 AUAUUUGACCGGCCA
seq4 AUUCAUGACAGCUCG
seq5 AUGGUCGCCAGUCCG
//
# STOCKHOLM 1.0

seq1 UUGGAGGCCCCCAAU
seq2 CAUAUGAGUCCAUAU
seq3 CAUCGGUUAACGCAU
seq4 GAGAUGAUUCCCUAC
seq5 GAGGGGUUACCCCCU
//
# STOCKHOLM 1.0

seq1 GCUGCCUCCAGUGAA
seq2 UUUAAUACCACGGAU
seq3 UGCCAUACAGUUACG
seq4 GCUGCUACCAAUGAU
seq5 GCCGAGACCGUUGCU
//
# STOCKHOLM 1.0

seq1 GUAGUCUCGCACGAC
seq2 CUUGGUACACAAUAU
seq3 UUCUGACAGUGCAAC
seq4 CUUGCUAAACACGGU
seq5 UUCCGCGGGGUCAAC
//
# STOCKHOLM 1.0

seq1 UGACGAAUGCCGCUC
seq2 CGACGAUAUUUAAUC
seq3 GACGAAUGUCUUCCA
seq4 AGGCUAUAGCUACUC
seq5 UCGGGAUCGCUGCAC
//
# STOCKHOLM 1.0

seq1 AGCCUGCCAACGGUU
seq2 CGUCUAACAUGUAUA
seq3 GUUGUACAACCAGUC
seq4 GGUCCACCAUGUAUA
seq5 UGGGUACCGCCCGUA
//
# STOCKHOLM 1.0

seq1 CCUUUAGCCCGGGAA
seq2 CAAUACGCUGUAAUU
seq3 UCCUACUGCAUAGGA
seq4 CCAUAAUCUGGAGCU
seq5 UCAGACUCGCGCGUG
//
# STOCKHOLM 1.0

seq1 CCACGUACUAUGGGC
seq2 UCAUGUACAAUUGAC
seq3 CACUCUUCAGGAGUA
seq4 UCAUUUACGACGGAC
seq5 CGCGAUUCAUGCGGC
//
# STOCKHOLM 1.0

seq1 GGGUCUCUAGCCACA
seq2 UAGCUUCAAUAGUCA
seq3 UCCAUACUGAGGUAC
seq4 GAUAUUCAGCCGUCA
seq5 GGCCUACGUGGCUCA
//
# STOCKHOLM 1.0

seq1 UCCAGGCUUGCCAAG
seq2 AACAGUGUAUCUUAC
seq3 UGAAUGCUAGACUCC
seq4 GCAAUUGCAGCUUAC
seq5 UGCCGGCUAGCCUGA
//
# STOCKHOLM 1.0

seq1 ACCACCGUUGACGGU
seq2 UACUUUAAGUACGAC
seq3 ACCUCGUAUGAUGCA
seq4 UCCUUUAACGACGGA
seq5 GCCUCCGAUGGGUAC
//
# STOCKHOLM 1.0

seq1 AGCACCGUGGCUCAU
seq2 AUUAUAAUGGCACUC
seq3 GCUAUCACCUAAGUG
seq4 GGUAUCAUUGCACCA
seq5 UGGGUCAACGCCCUG
//
# STOCKHOLM 1.0

seq1 CAUAUGCCAGGCCUG
seq2 UUAAGCUAUUGCCAA
seq3 UACCUGUCGGAACAU
seq4 UUGAUACCUGGCCAA
seq5 UGCCGGUCCUAGCAG
//
# STOCKHOLM 1.0

seq1 GCCCCGAUGAAUUGC
seq2 AUACCGGAUAACUUU
seq3 GCCUGUGACACUAUA
seq4 AUCCCGUAUGAAUGC
seq5 GCCGCUUCAGGUCGA
//
# STOCKHOLM 1.0

seq1 UGAUUCGCACGGACC
seq2 UAAAACAGUUUGUCC
seq3 UCGAUCACAUGGUCA
seq4 UAAAGCCUCUGGUCA
seq5 UCGAGCGCCGUGUAC
//
# STOCKHOLM 1.0

seq1 GUCGGCAACUCCAUG
seq2 GUCAUUUAUACAGAC
seq3 UGGCGCUAAUCAACU
seq4 GUCAGUUACACCUAG
seq5 GUCAGCUAGUCCCGG
//
# STOCKHOLM 1.0

seq1 CUGCCCAGAGUGACU
seq2 CUUGAUAAACUGUCA
seq3 CUGCAAGCCUUGUAA
seq4 CUUGCUAAAGUGCCA
seq5 GGGCCGUCAGUCUCA
//
# STOCKHOLM 1.0

seq1 GUGCUCGGAUCCCAA
seq2 CAUUAAGAUUCGCAU
seq3 AGCACACCUUGUUAG
seq4 AGGUACGAUCCUCAU
seq5 GUCCACGCUUCGGAG
//
# STOCKHOLM 1.0

seq1 GGCAGGAUCUCAUCC
seq2 AUCUAGAAACUGUUC
seq3 GUCUACAUAACGGUC
seq4 AGCUAGGACAUUCUC
seq5 GGCGCAAUCGCUCUG
//
# STOCKHOLM 1.0

seq1 CCUCAGUGACCUAGG
seq2 GCUAUGUCACUAAAU
seq3 ACUUGAUCUACGCAG
seq4 UAUCUGUCACCGAAG
seq5 CCGCGGUCUGCUAAG
//
# STOCKHOLM 1.0

seq1 CAGUGGCAUCCACGU
seq2 CAGUUCCUAAGUUAA
seq3 CCGUAAACGGCUUUA
seq4 CAUUGCCUAAGCUAG
seq5 GCUUGACCCGCUGGA
//
# STOCKHOLM 1.0

seq1 ACCGUGGUUCAGCAC
seq2 UUUAAGUAGCACCUA
seq3 ACCUCGAGUAAUCUG
seq4 CUUGAGGAUCACCUA
seq5 AGCGAGCUUGCGCUC
//
# STOCKHOLM 1.0

seq1 GGCGACUUCACCGUA
seq2 UGUCUCAUAAGCAAU
seq3 GAUUGGUCAACACCU
seq4 GGUCUAAUCACCAGU
seq5 GCUUGGGGCACCCAU
//
# STOCKHOLM 1.0

seq1 CCUAGUCAGGAGCUC
seq2 CCAGGAUUAUACUUA
seq3 ACGUUAGCAGAUCUC
seq4 CCAUGGUUAGAACUC
seq5 CCUUGGGACGACCUG
//
# STOCKHOLM 1.0

seq1 CCUCUCCGGAGAAUG
seq2 CCAAUUUAGCGUAUA
seq3 UAAACCGUCGUACUG
seq4 CCACUUUAGGGCAUA
seq5 GGAGCCCUCUGCAUG
//
# STOCKHOLM 1.0

seq1 AUCGUCGCACGCGUA
seq2 CUCAAAACUUGGUAU
seq3 AUCCAGACUGUAUGC
seq4 GUCAACACUCUGGAU
seq5 GUCACCACUGGCGUG
//
# STOCKHOLM 1.0

seq1 UGAGCCACUCGAGCU
seq2 AUUAUCUGUCGCAAA
seq3 CGUCAGUUACGAACU
seq4 AGUAUCUCUCGAACG
seq5 AGGGCUGUGCCACCU
//
# STOCKHOLM 1.0

seq1 ACUUAGGCGCUACCG
seq2 UGUAACUAGUUACCA
seq3 UGUACGAUUCCACAG
seq4 CUUAACGCGUUGCAA
seq5 UCGCGGAUGCGACCU
//
# STOCKHOLM 1.0

seq1 UUCAGGCGGUCAACC
seq2 AAGACACUGUAUUUC
seq3 ACCUGAAAUGUCUGC
seq4 AGUAAACGGUCUCUC
seq5 ACGUGGCAGUGCUCC
//
# STOCKHOLM 1.0

seq1 AACUACUCCGGGGUC
seq2 CGUUUAACUAGAUAC
seq3 CUUUUACGCAAGCAG
seq4 AUUUCCACUGGAGAC
seq5 CUGUUCACCGCGGAG
//
# STOCKHOLM 1.0

seq1 UGGGAGCCCCAUAUC
seq2 AAGAAUUCGCAUUUC
seq3 CGGAAUACUUCUGAC
seq4 AAGCAGCCUAGUUUC
seq5 CCGGCUGCGGAUUAC
//
# STOCKHOLM 1.0

seq1 GUCCACGAGCCGAUU
seq2 UCCUGCAUGAUAAAU
seq3 GCAGUACAUCGCUAU
seq4 GACUUCAUGCCAGAU
seq5 GACGUGCAGCCCUGU
//
# STOCKHOLM 1.0

seq1 CGCCGAUCCAGUUAG
seq2 CAGCGCUUAAUUAUA
seq3 CAUAGUUCCAUGCAG
seq4 CAGCUAUUCAGCGUA
seq5 GCUAGUUCCCGGAGC
//
# STOCKHOLM 1.0

seq1 GCAAGCGUCCACUUG
seq2 GAUACCGUUAUCUAA
seq3 GCGCCUAACUUAGAU
seq4 GCUACAGUUGCCUAA
seq5 CCUAGGGACUGCGCU
//
# STOCKHOLM 1.0

seq1 UACCUUGGCAGCGCA
seq2 ACCUAUUGGUACAAU
seq3 ACGCGUAUAUUCGAC
seq4 AACUAUGGUUACGCC
seq5 AAUCCUCGGUGCGCG
//
# STOCKHOLM 1.0

seq1 GCCUUCCCGAGAGAU
seq2 UUCAUACGCAAUGUA
seq3 GGAUUCGCCCAUAUA
seq4 GUCAUCCGAAGUUCA
seq5 GCGUUCGCGACGCUA
//
# STOCKHOLM 1.0

seq1 GGCCCUACUAUACGG
seq2 GAUCGACCUUUAAAU
seq3 CUAAGAUAUUCCCGG
seq4 GAUCGAACUCUACGU
seq5 CGCGGGUACUCACGU
//
# STOCKHOLM 1.0

seq1 GAAGCACUCCCGUUG
seq2 AAUGUACUGCCUAUA
seq3 GUAUUGCGCUAACAC
seq4 CAUGCGAUUCCGAUA
seq5 GUACUUCGCGCGAGC
//
# STOCKHOLM 1.0

seq1 GUCUCGGAAGCCAUC
seq2 AAUACGUUGACCAUU
seq3 AAUGAUGAUCCCGUC
seq4 CGCACGGUUAACAUU
seq5 CGGGAGCGUACCUUC
//
# STOCKHOLM 1.0

seq1 CUCUCAGGCAAGUGC
seq2 ACCAUUAGCAUAUUG
seq3 CACGAGUGCAUCUUA
seq4 CACAUUAGCGUACGU
seq5 CGAUCGGCCAUGUGC
//
# STOCKHOLM 1.0

seq1 GCCAAUGUGCUCCAG
seq2 UCGAAUGUACUCUAA
seq3 UCCAAACGUCUGAGU
seq4 GCUAAUGUACUCCAG
seq5 GGAGACCGGCUCCUU
//
# STOCKHOLM 1.0

seq1 ACCGGACACUUGGCU
seq2 AUCAGUUAAAUCUCG
seq3 CUCAAUGUACUAGCG
seq4 AUCAGUCACGUCGAU
seq5 CUCAGGUGCCUAGCG
//
# STOCKHOLM 1.0

seq1 CCCCCUAGAUGAUGG
seq2 CAUUCAUGAGUUACA
seq3 CACUCCUAGGGAAUU
seq4 CCUUCAUGACGUGAA
seq5 CCGUCAUGGGCCAGU
//
# STOCKHOLM 1.0

seq1 GUCCGUAUGAACGCC
seq2 UAGCAAUUGUCAAUC
seq3 AAACACUGGCGCUUU
seq4 GAUCAGUUGCACAUC
seq5 AAGCGCUGGCGCCUU
//
# STOCKHOLM 1.0

seq1 UAGCUGCUCCAGGAC
seq2 AUGUACCUAGAAUUC
seq3 CUAAAUCUCGAUGCG
seq4 AUGUGACUCUAAGCC
seq5 AUCGAGCUGUCGGCC
//
# STOCKHOLM 1.0

seq1 CCCAGCUGAUGAGCU
seq2 CAUUCGAUAUGUACA
seq3 GAGUUCAGCACUAUC
seq4 CCUUAUAGACGUACG
seq5 CCGUGGAUCCCUGGA
//
# STOCKHOLM 1.0

seq1 CAUGGACCUGAGUCC
seq2 CUUCGUCGAAAUAAU
seq3 CUAUGACGCUAAUGC
seq4 CUCCGUCUAAGGAAU
seq5 CUCGGACCGGCAUUG
//
# STOCKHOLM 1.0

seq1 AACCGCCUAUUGGGC
seq2 UACCGCUAGAUAUAU
seq3 GAGAUCCCUCUGUAA
seq4 UACCGCUAUGCAGAU
seq5 GGCCUCGAUCUGGAC
//
# STOCKHOLM 1.0

seq1 CUCCACUCGGAUGGA
seq2 CAUAAUUCGUGACUA
seq3 CUCGCAUAAUUAGCG
seq4 AAUCACUCGGUGCUA
seq5 GUCGCGUCAGUAGCC
//
# STOCKHOLM 1.0

seq1 CCUCAAGUUAGGGCC
seq2 CUACAUCAUUGAGAU
seq3 CUAAGACAUGUUCCG
seq4 CGAAGCCAUUUAGCU
seq5 CUACGGACGCGUGCU
//
# STOCKHOLM 1.0

seq1 GUCAGUCCGAUCGCA
seq2 AUCUGAUUGAUCACA
seq3 GUCGACAAUCAUUGC
seq4 GUACGAUUGAUCCCA
seq5 GUCUACCGUGAGGCC
//
# STOCKHOLM 1.0

seq1 CUAACGGCUUACGCG
seq2 AUGACGAUACUUUCA
seq3 GUUCCGACCAAAUUG
seq4 CCUGCGAUAAUUGCA
seq5 CUUACGCGCAGCGGU
//
# STOCKHOLM 1.0

seq1 UGACUUCAGCAGCCG
seq2 GUUUUACAGCAAAUC
seq3 GCAUUUGAGCAACCU
seq4 UGUUCACAGAGACUC
seq5 CACUGUUAGCCGCGG
//
# STOCKHOLM 1.0

seq1 ACCCCUAGGUGUCGA
seq2 ACCUGUUGAAAACUU
seq3 CCCUAGGAUAGUCUA
seq4 GCCUGCUGAACAAUU
seq5 ACGGCGUCUGGUCCA
//
# STOCKHOLM 1.0

seq1 CAGAGUCUCUGCGAC
seq2 UCGUAAAUUAACUGC
seq3 GACAGAUCUGUCUAC
seq4 UGGUAACCUAACGUC
seq5 CACCGGUAUUGCGCG
//
# STOCKHOLM 1.0

seq1 AGAUGGCCGCUCUCA
seq2 UUUAAGCUAGUCCAA
seq3 GGUUUAACCCGUACA
seq4 UGUAGUCCAGUCACA
seq5 UGGGUGCAGCCUACC
//
# STOCKHOLM 1.0

seq1 UCAGCGGACACUCUG
seq2 UUAACAUUGACUACG
seq3 GAGAUUUACAGUCCC
seq4 UUAGCAGCUACUCAG
seq5 GCUAUGUCCGGGCAC
//
# STOCKHOLM 1.0

seq1 UGCGGUAUACGCCAC
seq2 UUCGAAAUAGACCUU
seq3 AUCCUGGUAAUCCAG
seq4 UUAGGAAUAGCCCCU
seq5 CGCAGUGUACUCCGG
//
# STOCKHOLM 1.0

seq1 UCCGAAGCUUCAGCG
seq2 GCUUUAGCUAUCAAA
seq3 UUCUAAAACCUGGCG
seq4 UCUGUGGCUACAACA
seq5 UGCGAACCGGUUGCC
//
# STOCKHOLM 1.0

seq1 UACUGGGCCCUGAAC
seq2 AUUUAGUCCGACAUA
seq3 GUCUAUGGCCUACAA
seq4 AUUUAGGCAUACGCC
seq5 UUCGGGGCCGUCAAC
//
# STOCKHOLM 1.0

seq1 GGAAUCGGUCCACUC
seq2 AUAGAAGCACCUUUU
seq3 UGAAUCUGCACUCGA
seq4 GGAUACGAACCUCUU
seq5 GUACUCGGAGCUCCG
//
# STOCKHOLM 1.0

seq1 AAUCUUCGCCCGGAG
seq2 AUAAAUUGUCCCUGA
seq3 CGUAAUCCAGAUGUC
seq4 AUAAACUGUCCCGUG
seq5 AUUAGGGCCCCGGUC
//
# STOCKHOLM 1.0

seq1 GUAGCACCAGUUCCG
seq2 GUAUUUCAAUAAGCC
seq3 CUUACGCACGUAAUG
seq4 UUAGUCCCAUGAGCA
seq5 GUGCCGCCAUGACUG
//
# STOCKHOLM 1.0

seq1 CGUGGCAUUACACGC
seq2 CAUGUAUAAUGACCU
seq3 CUCAUGUAAUGACCG
seq4 CAUGGAUAAUUGCCC
seq5 GUCGGUGACUCCCAG
//
# STOCKHOLM 1.0

seq1 CCCGAGUGUCUGAAC
seq2 UAUAUUGGUCACAAC
seq3 GCAUCGUCGUAAUAC
seq4 UCUGCGUGUCAAAAC
seq5 CACUCGUGUGGCGAC
//
# STOCKHOLM 1.0

seq1 AGUGUCCCAUAGCCG
seq2 UAAGAUCACUUAUCG
seq3 AGCAGCACAGUUUCU
seq4 UGAGAGCCACUAUCU
seq5 AGACGGCCGGUUUCC
//
# STOCKHOLM 1.0

seq1 CCCUUGACUAGGCGA
seq2 CCCAUUUGUAAAAGU
seq3 CACAUGCCAAGUUUG
seq4 CACAUGCUUGACAGU
seq5 CCGAGCACCGGGUUU
//
# STOCKHOLM 1.0

seq1 CGAGUCCGAAUCUCG
seq2 CUAGACGUAUAAUUC
seq3 CGCAUCAUCGAUGAU
seq4 AGAGACUUAUGCUCC
seq5 GGCCUCCGAUAUCGG
//
# STOCKHOLM 1.0

seq1 GCGGAACUGUCCUAC
seq2 GCAAAUGAUCCUUUA
seq3 UAGAAGCGUCUCAUC
seq4 GCAGAUUAGACUCUC
seq5 CCGGAUGGUAGCCUC
//
# STOCKHOLM 1.0

seq1 UGGGCUCUACCAACG
seq2 AAUCCUGAAACUUUG
seq3 AAGGACGCCUCUUAU
seq4 AAGCCUUAGACCUUG
seq5 GAGCCGUACUCUGCG
//
# STOCKHOLM 1.0

seq1 AGUCCGGUCCGUAAC
seq2 UAAGUUGUCAAACUC
seq3 CGUCUCCUAGGAAUA
seq4 UAAUUGGUCCGAACC
seq5 CGGCGGAUGCUACUC
//
# STOCKHOLM 1.0

seq1 GAGCCCUACGAGUUC
seq2 AUUCCCUAGAAGUAU
seq3 AUGCCAUAGAGUCCU
seq4 CCGCACUAGAAUUGU
seq5 AGUGCCUCGGCGCAU
//
# STOCKHOLM 1.0

seq1 UCAACAUGGGCUCCG
seq2 UUUUUAAGGACACCA
seq3 GGUUACACGACUUCA
seq4 UUCUGAAUGGCACCA
seq5 UGUCCACGGACUGCG
//
# STOCKHOLM 1.0

seq1 UGACAUCGGAGCCCU
seq2 UUAUUAACAGGCCUA
seq3 AUACGCCUGUGUACA
seq4 UGACUGACAUGCCUA
seq5 GGACUCCGGUGUCCA
//
# STOCKHOLM 1.0

seq1 GCACCAUCUGGGCAU
seq2 UUACAAAGUCAGCUU
seq3 UAGGGCCCUCUUAAA
seq4 GUAACGAUUCAGCUC
seq5 GCUCGAGCUCGUGAC
//
# STOCKHOLM 1.0

seq1 GCGAACAUUCCCUGG
seq2 AAGAUUCAUCCUUAG
seq3 CCACGCAGUUGAUAU
seq4 ACGGCGAAUCCUUAU
seq5 AGGCUCAGGUCCUCG
//
# STOCKHOLM 1.0

seq1 ACGUGGCACGACUCU
seq2 UUUACAAACGGCAUU
seq3 GAGUCUCAUCUACAG
seq4 UUGACACGAGUCAUC
seq5 UCGUGCCGGCUCAAG
//
# STOCKHOLM 1.0

seq1 ACUUCGAGGCCUGCA
seq2 CCAAGUUAGCUUAAU
seq3 GGGAAAACUCUUCCU
seq4 ACAAGUCAGCUUGCU
seq5 UGGACCGAGCGUCCU
//
# STOCKHOLM 1.0

seq1 GCACGCGUACAUUCG
seq2 AAUCGUACUCAAUGU
seq3 AGACGAUUCCACUUG
seq4 ACUCGUAGCCAAUGU
seq5 AGGCUCGUGCCAUGC
//
# STOCKHOLM 1.0

seq1 AUGGCACGGCAUCCU
seq2 AAAGUUCAGUAUCCU
seq3 AACCAUGUUCGUCAG
seq4 AGAGUCACUGAUCCU
seq5 CAGACUCUGCGUCGG
//
# STOCKHOLM 1.0

seq1 UAGCAUGCCGUCACG
seq2 AUACUUAUCUAGACG
seq3 AUUGCGCAAGUCACU
seq4 ACCAUUGUCUAGACG
seq5 GUGCCUACCGUCAGG
//
# STOCKHOLM 1.0

seq1 UCAGUCGGACAUCGC
seq2 AUCGAUAAUCUUCGA
seq3 UCCUAAAUCGCGUGA
seq4 ACAUAGAGUCUUCGC
seq5 UCCUACAGCCGGUGG
//
# STOCKHOLM 1.0

seq1 AGGCCCGAGCUUUCA
seq2 UCAUAGUAGCAUUCA
seq3 AACACCUUGACUUGG
seq4 UAAUCUGAGCAUCCG
seq5 AAGCCCGUCCGUUGG
//
# STOCKHOLM 1.0

seq1 ACUCCGUGAGGUACC
seq2 ACCUGAAUUAGUUCA
seq3 AAAUCUGUUGACGCC
seq4 ACAUUAAGUGGUCCC
seq5 ACGGACGUUGGCUCC
//
# STOCKHOLM 1.0

seq1 CCUCCUACAGUAGGG
seq2 UAUCCUAAGUCUAAG
seq3 AUGCCUAUAGCGACU
seq4 UAUCCUACCGGUAAG
seq5 CUCCCUAUGGGGCAG
//
# STOCKHOLM 1.0

seq1 CGGUCUCCCAAGUGA
seq2 CUCAUUAUCAUGGAA
seq3 CCUGCAUCGUUAGAA
seq4 CGAAUCCUCAUGUGA
seq5 CGGGACGCCUUCUAG
//
# STOCKHOLM 1.0

seq1 GAACUCCAGUGCGCU
seq2 AUAUUAAGUUCCGCA
seq3 CUACGAGUUUGCCAA
seq4 GUAUUCACGUACGCA
seq5 AUACCCUGGUGGCGC
//
# STOCKHOLM 1.0

seq1 GUCCUAACAUCCGGG
seq2 AUUUAUACAUACGGC
seq3 CUCGAUUAACCAGUG
seq4 AUCGGUACAUCCGUA
seq5 CUGCAUGGACCCUGG
//
# STOCKHOLM 1.0

seq1 CAGGCUAGCUAGUCC
seq2 AAGUUAUCCUGAACU
seq3 CAGUAUCGCUCAAGU
seq4 CGGGUAUACUCAACU
seq5 CAGGCUAGGUCCGCU
//
# STOCKHOLM 1.0

seq1 GCUUCCCAGACUGAG
seq2 UCCAUCAUAAUUGGA
seq3 UCUCGACCUAAGUAG
seq4 GCAGUCCUAACUGUA
seq5 GGUACCCCUCAUGGG
//
# STOCKHOLM 1.0

seq1 UAACCGGGGUUCACC
seq2 UGCCUUAGAAAUUCA
seq3 UGAAUUUAGACCCCG
seq4 UUACUGAGAAGCUCC
seq5 UUGGUGGAGACCCCC
//
# STOCKHOLM 1.0

seq1 UGACAUUGACGCCGC
seq2 CAUUUUAAACGAUGC
seq3 CUGCUCAAAGACGUU
seq4 AGCGUUAAACGCUUC
seq5 AGUCUGCCACGCGUG
//
# STOCKHOLM 1.0

seq1 UCGGAUCGCCAUCGA
seq2 AGAGAUCCAUUUCUA
seq3 ACUGCUCAUGGACUA
seq4 AUAGAUCACUUCCGG
seq5 CCGCAUGGGGUCCUA
//
# STOCKHOLM 1.0

seq1 CCACCGCUAGUGUGA
seq2 AGUCCAUUCAUGAUA
seq3 ACUAAUGCCUUCGGA
seq4 CGUCCGUUAACGAUA
seq5 GCUCGGCCAUGCUGA
//
# STOCKHOLM 1.0

seq1 CGAUUCUCGACAGCG
seq2 ACUGUCAUGACAAUU
seq3 UUGCUCUGCAAAACG
seq4 CAUUUCACGGCAAUG
seq5 GGUGUCUCCCCAGAG
//
# STOCKHOLM 1.0

seq1 CGGGCUCCUAUGAAC
seq2 CCGACUUAUUAGUAA
seq3 AUAAGGCUUACCGUC
seq4 CCUACUGAUUAGCAG
seq5 CGGACUCGUCACGUG
//
# STOCKHOLM 1.0

seq1 GUAGACUGCACUCGC
seq2 GAUACUAUCACGAUU
seq3 UUCAAUCGCCGUAGA
seq4 GAUAAUAGCGCUCCU
seq5 GUCACUAGCGCGCUG
//
# STOCKHOLM 1.0

seq1 UAACCUGAGCCGUCG
seq2 AAUACAUUGUUAGCC
seq3 ACUUAAAUGGCUGCC
seq4 AAUCCGGUGUUACCA
seq5 CAUGCAGUGCCGUCG
//
# STOCKHOLM 1.0

seq1 CGGACUACGGUCACU
seq2 CACACUUUUGGAAUA
seq3 CGGAACUUCUUAACG
seq4 AACGCUCUGGUCAUA
seq5 CGGCAGGUGCUCACU
//
# STOCKHOLM 1.0

seq1 CGCAGCUCAGAUGCU
seq2 CUUUGCCAAAAGAUU
seq3 CUGCACAUAGUUCAG
seq4 CGUUGCACGAAUACU
seq5 CGGAGCAGCGUUCCU
//
# STOCKHOLM 1.0

seq1 UCACGACCGCGUGAU
seq2 UUAGUACACCAAGUU
seq3 UGCGUAGCUCAAACU
seq4 UUACGACCACAGGUU
seq5 UUGCGCGCGCCAGAU
//
# STOCKHOLM 1.0

seq1 UGACCGGCUGAUCCA
seq2 AGUCAAUUACUUGCA
seq3 AUAGCUAUACGGCCU
seq4 AGUCCGUCAAUUGCA
seq5 CUCGCCGUAAGUGCG
//
# STOCKHOLM 1.0

seq1 GGCCAGUACUCUAGC
seq2 AGCCAUUUAAUGCAU
seq3 UGUCCACGCAGUAUA
seq4 AGCCAGUUCAUCAGU
seq5 UGGCGACUCACUCGG
//
# STOCKHOLM 1.0

seq1 UAACGCGUCCUGAGC
seq2 UGUCCAUAUCAAAGU
seq3 UGCACCUGUACUAGA
seq4 UUCCCAGAUCAGAGU
seq5 UCGCCCGUGCAUAGG
//
# STOCKHOLM 1.0

seq1 AGCGUGUCAACCUGC
seq2 AUCAAGAGUUCAUCU
seq3 AUGACGACUCUAUGC
seq4 AGAAAGGUCUCCUCU
seq5 AGCGAUCCUGGCUGC
//
# STOCKHOLM 1.0

seq1 AGCUCUGGGUACACC
seq2 GUCUUAAGAACAUCU
seq3 AAAGCCUCUACUUGG
seq4 UGCUCAGGAAACUCU
seq5 AGCUCCUGGCAGUGC
//
# STOCKHOLM 1.0

seq1 AGGUCUGUCCCACAG
seq2 AGGUCCAUUCUAAUA
seq3 AACGCGUACACUGUU
seq4 AGGUCAGUUCCACUA
seq5 GCGUCGUAACCGCUG
//
# STOCKHOLM 1.0

seq1 CUGGAGCCUCGUAAC
seq2 CUGAUAUAUUGACAC
seq3 CUAGGGUCACUUACA
seq4 CUGAUAUCCGUAAGC
seq5 CUAGUGUGGCCGACC
//
# STOCKHOLM 1.0

seq1 CCAGGUAUAGCGCCU
seq2 UUUAGAGAAACUCCU
seq3 CCUGUACAAGCUAUG
seq4 UUUCGAUAGACGACC
seq5 GGUGGACACCCUCGU
//
# STOCKHOLM 1.0

seq1 UCGCCGGACACUUAG
seq2 UCUAGAACUUCAAUG
seq3 ACACGUAUAGUUCCG
seq4 UCUCGAAAUUCAGCG
seq5 CCACGGCUGUGUACG
//
# STOCKHOLM 1.0

seq1 GUAGCACCCCGUGAU
seq2 GAAACCUCAUAUGUU
seq3 UGAAAUGACUCCCGU
seq4 GAAACAUCCGGUUCU
seq5 GGAGCUGCCUCACUG
//
# STOCKHOLM 1.0

seq1 CCUACGCGCGUUAAG
seq2 ACAGCAAGUUUUUAC
seq3 CUAGAUGCCAGAUCU
seq4 CCGUCAAGUGUUCAA
seq5 CUAUCUGGCCCGGAG
//
# STOCKHOLM 1.0

seq1 CUACGCCAUUGGGCA
seq2 UAUCACUAAUAGGCU
seq3 CCUAAAAGUUCGCUG
seq4 UAUAACCAGUCGGCU
seq5 CAGCGCAGGUCCGUU
//
# STOCKHOLM 1.0

seq1 CGCUGCGUUGAACCA
seq2 UUCACUAGAGUACAU
seq3 UUCAACCGUGGACAU
seq4 UGCAACGUAGUACCU
seq5 GGGCCCAGUCUGCAU
//
# STOCKHOLM 1.0

seq1 AUCAGGUCGCUCCGA
seq2 CUCAAGAUACUAGUU
seq3 AACUUCAUAGGCCUG
seq4 AUCAGGACACUCUGU
seq5 CCCGUGAUGCGACGU
//
# STOCKHOLM 1.0

seq1 AACCGCGUUGCGUCA
seq2 UACAUGAAUCCGAUU
seq3 GCCCAAGAUUUUACG
seq4 UACCGUAGCACGAUU
seq5 GCCGAGCAUUGGCCU
//
# STOCKHOLM 1.0

seq1 CCGCAGUACAUGGUC
seq2 AUCCUUUACAAAGUG
seq3 GGGCUAUCUCCAUAA
seq4 CCCAUUUACGAAGUG
seq5 CUGCGCUGGCAGUAC
//
# STOCKHOLM 1.0

seq1 CUAAUGCGAUGCGCC
seq2 GUCAAUAGUUACACU
seq3 CUCCCGGAAAUGUAU
seq4 GCGAAGCUUUACACU
seq5 CGGCCGCCAAGUUGU
//
# STOCKHOLM 1.0

seq1 CCACCAGCUAUGGUG
seq2 UUACCUGCAUAGAUA
seq3 GGCCAUGUUAAUCCA
seq4 GUACCUUCGUAGACA
seq5 CUACCUGGUCAGCGG
//
# STOCKHOLM 1.0

seq1 AGGAAUCGCUCGCCU
seq2 ACUAUUGGUAAACCU
seq3 AUUCCGAAGAUGCCU
seq4 ACGGUUCGUACACAU
seq5 AUGGCCGCUAUGCCG
//
# STOCKHOLM 1.0

seq1 CACGCGCUCAAUGUG
seq2 AUCACUGAUUAUACG
seq3 GACCUUCAGUAUGCA
seq4 CUCACGUAUUACAGG
seq5 CGCGUUCCUGAGGAC
//
# STOCKHOLM 1.0

seq1 AAGACUCGCUCGUCG
seq2 UACUCUCGUAGAAAU
seq3 AUCUCUCGUGCAAAG
seq4 CACUCUAGUGUAACG
seq5 GCCUCUGGGUCAACG
//
# STOCKHOLM 1.0

seq1 CCGGUUAUCACCGGA
seq2 UAUGUAAACCGCUAU
seq3 GCCAGUAUCGAACUU
seq4 UCUGUAAACAGCUGC
seq5 UCCGCGAUGGCCAGU
//
# STOCKHOLM 1.0

seq1 AACUGAGCUUCGCCG
seq2 AUUUCUACAAGUACG
seq3 ACGUCUUAAGCGCAU
seq4 AUUUCUACAGCGCAG
seq5 GGUUCUGCACAGCCG
//
# STOCKHOLM 1.0

seq1 GUUCCCAGGCAUGAC
seq2 UUACUAGAAUACGUC
seq3 UGCCAUAUGACCAUG
seq4 GCACUCUAGUAAGUC
seq5 UGCGGUAGGCCACUC
//
# STOCKHOLM 1.0

seq1 CCCCUGUCAAGGGAU
seq2 ACUUAGUCUGACUAA
seq3 CCUACGUCUGAUGAA
seq4 CAUCAGUCUUACGAG
seq5 GCUCACGCUGGUGCA
//
# STOCKHOLM 1.0

seq1 CGGCUGAGCAUCCAU
seq2 CUGACAUAGUACUAU
seq3 CGACAACUCUGGAUU
seq4 CGGCAAUAUUGCUAC
seq5 CCCCAGGGAUUGCGU
//
# STOCKHOLM 1.0

seq1 GUCCUCCGUGAAGAC
seq2 GUCAAGUUCAAAUUC
seq3 CGUGACAUAUCCGUA
seq4 GUCCAUUGAAGAUCC
seq5 GUGCCCCGGUCAGUA
//
# STOCKHOLM 1.0

seq1 CAUGCCCGCGUUAAG
seq2 CAAUUCGAAGAUUUC
seq3 AAUGCCACUAUGCGU
seq4 AAAGUCGACUGUCUC
seq5 CAUGCGGCGAUUCGC
//
# STOCKHOLM 1.0

seq1 AUCCUGGCGACCUGA
seq2 GUUUAUCCGAACAAU
seq3 UUCGCUACGACAAGU
seq4 UUCUGGCCGAACAAU
seq5 UGCUAUGGGCCCACG
//
# STOCKHOLM 1.0

seq1 GACGUUCUCCGGACA
seq2 AUCGAAGUUCAUUAC
seq3 GGUCACCCGAUUUAA
seq4 AUCUAGGUCCAGUCA
seq5 GUGGACCGCCUGUCA
//
# STOCKHOLM 1.0

seq1 GUCAGGCCUCUCGAA
seq2 AAUUUGACUUACCGA
seq3 UCCGUAGAUCACUGA
seq4 AACUGGCAUUACCUG
seq5 UACCGCGGUGCCGUA
//
# STOCKHOLM 1.0

seq1 AUAGCUCCUCGGCAG
seq2 AAUACUCUAGUGCAU
seq3 GCGCCUGUCAAUAAU
seq4 GAUCAUCCAGUUCAG
seq5 UACCGUGUCCGGCAG
//
# STOCKHOLM 1.0

seq1 UGCUGCCUCAGCGAA
seq2 UGUAUGCUACACAUA
seq3 GACCGGAUAUCCUAU
seq4 UGUAUGCCCAACGUA
seq5 UACAGCGGCGGCUCU
//
# STOCKHOLM 1.0

seq1 AGUCUUGCAAGCCCG
seq2 UCACAUUGUAAUACG
seq3 ACCCGUAGAAGUCUU
seq4 UCACAUGCUAGUCAG
seq5 CACCUUGCCAGGGUG
//
# STOCKHOLM 1.0

seq1 GCUUCAGCAUCAGCG
seq2 CCUAUAGGUUAAACU
seq3 GCUAACAGCCUUUGA
seq4 CCUACGGUUUAAACG
seq5 GCGACACUCGUUGCG
//
# STOCKHOLM 1.0

seq1 AAUGCAUCUCGGCCG
seq2 CAUACUUUAGUGCAA
seq3 UUGGCUAUCAACCAG
seq4 AGUACCUUAUGGCCA
seq5 UGUCCUAGAGCGCCG
//
# STOCKHOLM 1.0

seq1 UCCAGGGCCUGAUAC
seq2 UCUAAAGUCAGUAUC
seq3 CCAAUAGGCCUUGUA
seq4 UCCGACUGAAGUAUC
seq5 CCCAGAGCGGGUUUC
//
# STOCKHOLM 1.0

seq1 UUAGGCCCUCGAGCA
seq2 CAUAUAGCUCGUAUA
seq3 UCUCUGACGAGCAUA
seq4 AAUAGCUCUCGUGCA
seq5 UGUGUCCCGAGCCGA
//
# STOCKHOLM 1.0

seq1 GUCGGAUAACCCCUG
seq2 AUCGUCUAUGUCAAA
seq3 UUGUAACCUACAGGC
seq4 GUCGUAUAUGCCCAA
seq5 UUCGGACAGCGCGUC
//
# STOCKHOLM 1.0

seq1 CUCCCAGGGAGCUUA
seq2 CAAUGUACUUGCUAA
seq3 CUAGAACAGUCUGUC
seq4 CACUGUAGGCUCUAA
seq5 CGCCGAACGUGGUUC
//
# STOCKHOLM 1.0

seq1 GGAUCUCGUCCAGCA
seq2 UCAACAGGUUAUACU
seq3 UGAACUCGGACUACU
seq4 GCAGAACGUUCUACU
seq5 GUCACGCGCCGUAGU
//
# STOCKHOLM 1.0

seq1 UUCGAACCCCGUGAG
seq2 AUCGUAUUACAUGAC
seq3 CCGCAGUACAUGUAU
seq4 AUAGUGCGCCAUUAC
seq5 ACCGCGUCCAGUGGU
//
# STOCKHOLM 1.0

seq1 GCUUGCCCGAAAUCG
seq2 UGUAGAUCAUUAACC
seq3 GCCUACUAUUCAAGG
seq4 UGUAGCUCAUCAGCA
seq5 GGAGGCUCGUCACCU
//
# STOCKHOLM 1.0

seq1 CCUCAUCCGGAUAGG
seq2 CAAGUUCUGUUAAAC
seq3 CAACUGGCGUUAAUC
seq4 CCAGUCAUUGUAAGC
seq5 CCCCUUGGCGGAGUA
//
# STOCKHOLM 1.0

seq1 ACGAAUCGGUCUGCC
seq2 UAGUAUCAUAGCACU
seq3 UCGACUUGCAGAUCA
seq4 UCGCAUCAGAUGACU
seq5 GGGAAUUUCCCGGCC
//
# STOCKHOLM 1.0

seq1 UUGGAGUCGCACCCA
seq2 CUGAUAUCGCAUUAA
seq3 GGAUUCAAGUCCCUA
seq4 AUGGCAUCGCAUUCA
seq5 UCAGUGCCGUACCGG
//
