# Supplementary material for: Thirteen dubious ways to detect conserved structural RNAs
Source: IUBMB Life. Author manuscript; Available in PMC 2024 Jul 10. (PMC11234323; doi:10.1002/iub.2694)
Supplement: supplementary_material [file NIHMS1907110-supplement-supplementary_material.gz › supplemental_material/Figure3/Figure3a/Fig1_toy_caco.sto]

# STOCKHOLM 1.0

seq1            CUAGCUCGCGCAGUA 
seq2  		CAUAAAGUUCCUGUA
seq3  		CGGUUCAAAUCCGUA
seq4  		CACACGUGUACUGUA
seq5            CCUUGACCGGCGGUA
//
