# Supplementary material for: Thirteen dubious ways to detect conserved structural RNAs
Source: IUBMB Life. Author manuscript; Available in PMC 2024 Jul 10. (PMC11234323; doi:10.1002/iub.2694)
Supplement: supplementary_material [file NIHMS1907110-supplement-supplementary_material.gz › supplemental_material/Figure3/Figure3b/R-scape_v2.0.0.i/HMGCS1_NM_001364188.2_5UTR.null.sto]

# STOCKHOLM 1.0

NC_045437.1_42424729-42424571      CAGGACCAGCATAAAGAGGTTACGCTGCCTGGGGAAGAGGTGGGGCTTCCATGTTGCCCGTGCGAGGGGGTTTAAGATGCCACGCCGATAACCGGACGTAGAGTAAAAGATACGTTGTGCAGAGCGCCTTGAACAGACGGGCTAGAGGGTTCTAGTCGG-----------------------------------------
NW_012117188.1_2046740-2046582     CAGGACCAGCATAAAGAGGTTACGCTGCCTGGGGAAGAGGTGGGTCTTCCATGTTGCCCGTGCGAGGGGGTTTAAGATGCCACGCCGATAACCGGACGTAGAGTAAAAGATACGTTGTGCAGAGCGCCTTGAACAGACGGGCTAGAGGGTTCTAGTCGG-----------------------------------------
NW_012100209.1_6011185-6011027     CAGGACCAGCATAAAGAGGTTACGCTGCCTGGGGAAGAGGTGGGGCTTCCATGTTGCCCGTGCGAGGAGGTTTAAGATGCCACGCCGATAACCGGACGTAGAGTGAAAGATACGTTGTGCAGAGCGCCTCGAACAGACGGGCTAGAGGGTTCTAGTCGG-----------------------------------------
NW_022681465.1_77913026-77912868   CAGGACCAGCATAAAGAGGTTACGCTGCCTGGGGAAGAGGTGGGGCTTCCATGTTGCCCGTGCGAGGGGGTTTAAGATGCCACGCCGATAACCGGACGTAGAGTAAAAGATACGTTGTGCAGAGCGCCTCGAACAGACGGGCTAGAGGGTTCTAGTCGG-----------------------------------------
NW_012010989.1_3014855-3014697     CAGGACCAGCATAAAGAGGTTACGCTGCCTGGGGAAGAGGTGGGGCTTCCATGTTGCCCGTGCGAGGAGGTTTAAGATGCCACGCCGATAACCGGACGTAGAGTGAAAGATACGTTGTGCAGAGCGCTTCGAACAGACGGGCTAGAGGGTTCTAGTCGG-----------------------------------------
NC_023645.1_42107109-42106951      CAGGACCAGCATAAAGAGGTTACGCTGCCTGGGGAAGAGGTGGGGCTTCCATGTTGCCCATGCGAGGAGGTTTAAGATGCCACGCCGATAACCGGACGTAGAGTGAAAGATACGTTGTGCAGAGCGCCTCGAACAGACGGGCTAGAGGGTTCTAGTCGG-----------------------------------------
NC_044980.1_42059298-42059456      CAGGACCAGCATAGAGAGGTTACGCTGCCTGGGGAAGAGGTGGGGCTTCCATGTTGCCCGTGCGAGGAGGTTTAAGATGCCACGCCGATAACCGGACGTAGAGTGAAAGATACGTTGTGCAGAGCGCCTCGAACAGACGGGCTAGAGGGTTCTAGTCGG-----------------------------------------
NC_022277.1_43931177-43931019      CAGGACCAGCATAGAGAGGTTACGCTGCCTGGGGAAGAGGTGGGGCTTCCATGTTGCCCGTGCGAGGAGGTTTAAGATGCCACGCCGATAACCGGACGTAGAGTGAAAGATACGTTGTGCAGAGCGCTTCGAACAGACGGGCTAGAGGGTTCTAGTCGG-----------------------------------------
NW_012007811.1_8699046-8698888     CAGGACCAGCATAAAGAGGTTACGCTGCCTGGGGAAGAGGTGGGGCTTCCATGTTGCCCGTGCGAGGAGGTTTAAGATGCCACGCCGATAACCAGACGTAGAGTTAAAGATACGTTGTGCAGAGCGCCTCGAACAGACGGGCTAGAGGGTTCTAGTCGG-----------------------------------------
NC_044619.1_47812146-47812303      -AGGACCAGTATAAAGAGGTTACGCTGCCTGGGGAAGAGGTGGGGCTTCCATGTTACCGGTGCGAGGAGGTTTAATATGCCACGCCGATAACTGGACGTAGAGTGGAAGATACGTTGTGCAGAGCGCCTCGAACAGACGGGCTAGAGGGTTCTAGTCGG-----------------------------------------
NC_044551.1_125152204-125152046    CAGGACCAGCATAAAGAGGTTACGCTGCCTGGGGAAGACGTGGGGCTTCCATGTTGCCCGTGCGAGGGGGTTTAAGATGCCACGCCGATAACCGGACGTAGAGTAAAAGATACGTTGTGCAGAGTGCCTCGAACAGACGGGCTAGAGGGTTCTAGTCGG-----------------------------------------
NC_041759.1_43321178-43321020      CAGGACCAGCATAAAGAGGTTACGCTGCCTGGGGAAGAGGTGGGGCTTCCATATTGCCCGTGCGAGGAGGTTTAAGATGCCACGCCGATAACCGGACGTAGAGTGAAAGATACGTTGTGCAGAGCGCTTCGAACAGACGGGCTAGAGGGTTCTAGTCGG-----------------------------------------
NW_016812359.1_402279-402437       CAGGACCAGCATAAAGAGGTTACGCTGCCTGGGGAAGACGTGGGGCTTCCATGTTGCCCGTGCGAGGGGGTTTAAGATGCCACGCCGATAACCGGACGTAGAGTAAAAGATACGTTGTGCAGAATGCCTCGAACAGACGGGCTAGAGGGTTCTAGTCGG-----------------------------------------
NC_027873.1_72116637-72116794      -AGGACCAGCATAAAGAGGTTACGCTGCCTGGGGAAGAGGTGGGGCTTCCATGTTACCGGTGCGAGGAGGTTTAATATGCCACGCCGATAACTGGACGTAGAGTGGAAGATACGTTGTGCAGAGCGCCTCGAACAGACGGGCTAGAGGGTTCTAGTCGG-----------------------------------------
NC_036884.1_49441104-49441261      -AGGACCAGCATAAAGAGGTTACGCTGCCTGGGGAAGAGGTGGGGCTTCCATGTTACCGGTGCGAGGAGGTTTAATATGCCACGCCGATAACTGGACGTAGAGTGGAAGATACGTTGTGCAGAGCGCCTCGAACAGACGGGCTAGAGGGTTCTAGTCGG-----------------------------------------
NC_044386.1_40347999-40347841      CAGGACCAGCATAAAGAGGTTACGCTGCCTGGGGAAGAGGTGGGGCTTCCATGTTACCGGTACGAGGAGGTTTAAGATGCCACGCCGATAACTGGACGTAGAGTGGAAGATACGTTGTGCAGAGCGCCTCGAACAGACGGGCTAGAGGGTTTTAGTCGG-----------------------------------------
NW_022611659.1_39522003-39521845   CAGGACCAGCATAAAGAGGTTACGCTGCCTGGGGAAGAGGTGGGGCTTCCATGTTACCGGTGCGAGGAGGTTTAAGATGCCACGCCGATAACTGGACGTAGAGTGAAAGATACGTTGTGCAGAGCGCCTCGAACAGACGGGCTAGAGGGTTCTAGTCGG-----------------------------------------
NC_000005.10_43313179-43313022     -AGGACCAGCATAAAGAGGTTACGCTGCCTGGGAAAGAGGTGGGGCTTCCATGTTACCGGTGCGAGGAGGTTTAATATGCCACGCCGATAACTGGACGTAGAGTGGAAGATACGTTGTGCAGAGCGCCTCGAACAGACGGGCGAGAGGGTTCTAGTCGG-----------------------------------------
NW_016107395.1_2799944-2799786     CAGGACCAGCATTAAGAGGTTACGCTGCCGGGGGAGGATCTGGGGCTACCATGTTGCCCGTGAGAGGGGGTTTAAGATGCCACGCCAGTAACCGGACGGAGAGTGAAAGATATGTTGTGCAGAGCGCCTCGAACAGACGGGCTAGAGGGTTCTAGTCGG-----------------------------------------
NC_036908.1_43869231-43869076      CAGGACCAGCATAAAGAGGTTACGCTGCCTAGGGAAGAGGTGGAGCTTCCATGTTACCGGTGCGAGGAAGTTTAAGATGCCACGCCGATAACTGGACGTAGAGTGGAAGATACGTTGTGCAGAGCGCCTCGAACAGACGGGCTTGAGGGTTCTAGT--------------------------------------------
NC_013897.1_160044174-160044332    CAGGACCAGCATAAAGAGGTTACGCTGCCGGAAGAGGAGCTGGGGCTACCATGTTGCCCGTGAGAGGGGGTTTAAGATGCCACGCCAGTAACCGGACGGAGAGTGAAAGATACGTTGTGCAGAGCGCCTCGAACAGACGGGTTAGAGGGTTCTAGTCGA-----------------------------------------
NW_018493017.1_6343180-6343338     CAGGACCAGCATAAAGAGGTTACGCTGCCTGGGGAGGAGCTGGGGCTACCATGTTACCCGTGAGAGGGGGTTTAAGATGTCCCCCTAGTAACCGGACGGAGAGTGAAAGATACGTTGTGCAGAGCGCCTCGAACAGACGGGCTAGAGGGTTCTAGTCGG-----------------------------------------
NW_022134918.1_5100516-5100683     -AGGACCAGCGTGAAGAGGTTACGATGCCTGGGGGGGAGGTGCGGTTATCGTGTTGCCCGTGCGAGGATGTCTGGAATATCACGCCGGTGACTGGACGGAGGAT-AAGGGTACGTTGGCCAGAACGCCTCCAACAGACGGGCCGGGGGACTTTAGCTGG-----------------------------------------
NC_045765.1_137773675-137773842    -AGGACCAGCGTGAAGAGGTTACGATGCCTGGGGGGGAGGTGCGGTTATCGTGTTGCCCGTGCGAGGATGTCTGGAATATCACGCCGGTGACTGGACGGAGGAT-AAGGGTACGTTGGCCAGAACGCCTCCAACAGACGGGCCGGGGGACTTTAGCTGG-----------------------------------------
NW_020172731.1_1845933-1845766     -AGGACCAGCGTGAAGAGGTTACGATGCCTGGGGGGGAGGTGCGGTTATCGTGTTGCCCGTGCGAGGATGTCTGGAATATCACGCCGGTGACTGGACGGAGGAT-AAGGGTACGTTGGCCAGAACGCCTCCAACAGACGGGCCGGGGGACTTTAGCTGG-----------------------------------------
NW_017842794.1_85956437-85956604   -AGGACCAGCGTGAAGAGGTTACGATGCCTGGGGGGGAGGTGCGGTTATCGTGTTGCCCGTGCGAGGATGTCTGGAATATCACGCCGGTGACTGGACGGAGGAT-AAGGGTACGTTGGCCAGAACGCCTCCAACAGACGGGCCGGGGGACTTTAGCTGG-----------------------------------------
NW_006733234.1_4032122-4031954     CAGCACCAGCGTGAAGAGGTTACGATGCCTGGGGGGGAGGTGCGGTTATCGTGTTGCCCGTGCGAGGATGTCTGGAATATCACGCCGGTGACTGGATGGAGGAT-AAGGGTACGTTGGCCAGAACGCCTCCAACAGACGGGCCGGGGGACTTTAGCTGG-----------------------------------------
NW_020837948.1_81461019-81461186   -AGGACCAGCGTGAAGAGGTTACGATGCCTGGGGAGGAGGTGCGGTTATCGTGTTGCCCGTGCGAGGATGTCTGGAATATCACGCCGGTGACTGGACGGAGGAT-AAGGGTACGTTGGCCAGAACGCCTCCAACAGACGGGCCGGGGGACTTTAGCTGG-----------------------------------------
NW_022098063.1_63002690-63002857   -AGGACCAGCGTGAAGAGGTTACGATGCCTGGGGGAGAGGTGCGGTTATCGTGTTGCCCGTGCGAGGATGTCTGGAATATCACGCCGGTGACTGGACGGAGGAT-AAGGGTACGTTGGACAGAACGCCTCCAACAGACGGGCCGGGGGGCTTTAGCTGG-----------------------------------------
NW_021703768.1_36390259-36390092   -AGGACCAGCGTGAAGAGGTTACGATGCCTGGGGGAGAGGTGCGGTTATCGTGTTGCCCGTGCGAGGATGTCTGGAATATCACGCCGGTGACTGGACGGAGGAT-AAGGGTACGTTGGACAGAACGCCTCCAATAGACTGGCCGGGGGGCTTTAGCTGG-----------------------------------------
NW_022436941.1_90281136-90281290   CAGGGCCAGCATTAAGAGGTTACGCTGCCGGGGGAGGAGCTGGGGCTACCATGTTGCCCGTGAGAGGGGGTTTAAGATGCCACGCCAG----CGGACGGAGAGTGAAAGATATGTTGTGCAAAGCGCCTCGAACAGACGGGCTAGAGGGTTCTAGTAGG-----------------------------------------
NC_041221.1_52439837-52439670      CAGGACCAGCGTGAAGAGGTTACGATGCCTGGGGGGGAGGTGCGGTTACCGTGTTGCCCGTGCGAGGATGTTTGGAATATCACGCCGGTGACTGGACGGAGGAT--AGGGTACGTTGGCCAGAACGCCCCCAACAGACGGGCCGGGGGACTTTAGCTGG-----------------------------------------
NW_003943619.1_24595427-24595583   CAGGACCAACATAAAGAGGTTACGCTGCCGGGGGAGGAGCTGGGGCTACCATGT--CCCGTGAGAGGGGGTTTAAGATGCCACGCCAGTAACCGGACGGAGAGTGAAAGATACGTTGTGCAGAGCGCCCCGAGCAGACGGGCTAGAGGGTTCTAGTCAG-----------------------------------------
NW_004438430.1_4610241-4610405     -AGGACCAGCGTGAAGAGGTTACGATGCCTGGGGGGGAGGTGCGGTTATCGTGTTGCCCGTGCGAGGATGTCTGGAA---CACGCCGGTGACTGGACGGAGGAT-AAGGGTACGTTGGCCAGAACGCCTCCAACAGACGGGCCGGGGGACTTTAGCTGG-----------------------------------------
NW_004454164.1_22915666-22915491   CATGATCAGGATGAAGAGGTTACGCTGCCTGGGGGGGAGGTGAGGTTACGGTGTTGGCCGTGCGAGGGGGCTAGAGATGTCGCGCTGATAACTGGACGGAGCA--AAGGATACGTTATGCAGAGCGCCTCGAACAGACGGGCCAGGGCACTCTAGCTGG-----------------------------------------
NC_033671.1_101793093-101793258    CAGAACCAGCATAAAGAG-TTACGCTGCCTGGGGAGGAGGTGGGGTTACCATGTTGCCCGTGCGA--GTGTTTAAGATGTCACGCCGATAACCGGACGGAGGATGAAAGATACGTTGCGCAGAGCGCTTCGAACAAACGGGCTAGGGGGTTCTAGTTG------------------------------------------
NW_012155396.1_1126422-1126256     CAGAACCAGCATGAAGAGG-TACGCTGCCTGGGAAGGAGGTGGGGTTACCATGTTGCCCGTGCGA--GTGTTTAAGATGTCACGCCGATAAAAGGACGGAGGATGAAAGGTACGTTGTACAGAGCGCCTCGAACAGACGGGCTAGTGGGTTCTAGTTGG-----------------------------------------
NW_006788723.1_848765-848929       -AGGACCAGCGTGAAGAGGTTACGATGCCTGGGGGGGAGGTGCGGTTATCATGTTGCCCGTGCGAGGATGTCTGGAA---CACGCTGGTGACTGGACGGAGGAT-AAGGGTACGTTGGCCAGAACGCCTCCAACAGACGGGCCGGGGGACTTTAGCTGG-----------------------------------------
NC_009164.3_23994089-23994264      CATGATCAGCATGAAGAGGTTACGCTGCCTGGGGGGGAGGTGAGGGAACGGTGTCGCCCGTGCGAGGGGGTTTTAGATGTCGCGCTAGTAACTGGACGGGGCA-GAAGGATACGTTATGCAGAGCGCCTCGAACAAACGGGCCAGGGCACACTAGCTGG-----------------------------------------
NW_007675507.1_185726-185551       CATGATCAGCATGAAGAGGTTACGCTGCCTGGGGGGGAGGTGAGGGAACGGTGTCGCCCGTGCGAGGGGGTTTTAGATGTCGCGCTAGTAACTGGACGGGGCA-GAAGGATACGTTATGCAGAGCGCCTCGAACAAACGGGCCAGGGCACACTAGCTGG-----------------------------------------
NW_014636980.1_1680043-1680218     CATGATCAGCATGAAGAGGTTACGCTGCCTGGGGGGGAGGTGAGGGAACGGTGTCGCCCGTGCGAGGGGGTTTTAGATGTCGCGCTAGTAACTGGACGGGGCA-GAAGGATACGTTATGCAGAGCGCCTCGAACAAACGGGCCAGGGCACACTAGCTGG-----------------------------------------
NW_007727769.1_195054-195227       CAGAACCAGCATGAAGAGGTTACGCTGCCTGGGGAGAAGGTGGGGTTACCATTTTGCCCGCGCGAGGCGGTTTAGGATGTCACGCCGGTAACCGGACGAAGGATGAAAGATACGTTGTGTAGAGCGTCTCGAACAGACAGGCTAGGGGGTTCTACTTGG-----------------------------------------
NW_007727769.1_194589-194762       CAGAACCAGCATGAAGAGGTTACGCTGCCTGGGGAGAAGGTGGGGTTACCATTTTGCCCGCGCGAGGCGGTTTAGGATGTCACGCCGGTAACCGAACGAAGGATGAAAGATACGTTGTGTAGAGCGTCTCGAACAGACAGGCTAGGGGGTTCTACTTGG-----------------------------------------
NC_037673.1_43212247-43212100      CAGGACCAGCATAAAGAGGTTACGCTGCCTGGGGAAGAGGTGGGGCTTCCATATTGCCCATGCGAGGAGGTTTAAGATGCCA-----------GGACGTAGAGTGAAAGATACGTTGTGCAGAGCGCCTCGTACAGACGGGCTAGAGGGTTCTAGTCGG-----------------------------------------
NC_044513.1_31095311-31095137      CAAGACCAGCGT-AAGAGATTACGCTGCCTGGGGGGGAGCTCCGGTTACCGTGTTGCCCGTGCGAGGAGGTTTGAAATATCGCGCCGTTAACTGGACGAAGGA-GAAGGGTACGTTGGCCAGAACCCCTATGACGGACGGGCCGGGGGACTCTAGCTGG-----------------------------------------
NC_045698.1_30193962-30193788      CAAGACCAGCGT-AAGAGATTACGCTGCCTGGGGGGGAGCTCCGGTTACCGTGTTGCCCGTGCGAGGAGGTTTGAAATATCGCGCCGTTAACTGGACGAAGGA-GAAGGGTACGTTGGCCAGAACCCCTATGACGGACGGGCCGGGGGACTCTAGCTGG-----------------------------------------
NW_006383214.1_148977-148820       TGGGACGAGCATGAAGAGGTTTCGCTGCGTGGGGGGGAGGTGCGGTT---------CCCCTGCCAGGATGTTTGGGAAGTCGCGTCGGTGACTGGACGGAGGA-GAAGGATACGTTGGGCCGAGTGCCTCTAACAGACGGGCCAGCGGACTCTAGCTTG-----------------------------------------
NC_032669.1_33427725-33427890      -AGGACCAGCGTGAAGAGGTTGCGATGCCTGGGGGGGAGGTGCGGTT--CGTGTTAGCCGTGTGAGGATGTCTGTGATATGACGCCGGTGGCTGGACGGAGGAT-AAGGGTACGTTGGCGAGAACGCCTCCAACAAACGGGCCGGGGGACTCTAGCTAG-----------------------------------------
NC_037347.1_31431460-31431625      -AGGACCAGCGTGAAGAGGTTGCGATGCCTGGGGGGGAGGTGCGGTT--CGTGTTAGCCGTGTGAGGATGTCTGTGATATGACGCCGGTGGCTGGACGGAGGAT-AAGGGTACGTTGGCGAGAACGCCTCCAACAAACGGGCCGGGGGACTCTAGCTAG-----------------------------------------
NW_005393620.1_1813400-1813565     -AGGACCAGCGTGAAGAGGTTGCGATGCCTGGGGGGGAGGTGCGGTT--CGTGTTAGCCGTGTGAGGATGTCTGTGATATGACGCCGGTGGCTGGACGGAGGAT-AAGGGTACGTTGGCGAGAACGCCTCCAACAAACGGGCCGGGGGACTCTAGCTAG-----------------------------------------
NW_018734256.1_16727772-16727615   TGGGACGAGCATGAAGAGGTTTCGCTGCGTGGGGTGGAGGTGCGGTT---------CCCCTGCCAGGATGTTTGGGAAGTCGCGTCGGTGACTGGACGGAGGA-GAAGGATACGTTGGGCCGAGTGCCTCTAACAGACGGGCCAGCGGACTCTAGCTTG-----------------------------------------
NW_011516528.1_11779082-11779256   CAAGACCAGCGT-AAGAGATTACGCTGCCTGGGGGGGAGCTCCGGTTACCGTGTTGCCCGTGGGAGGAGGTTTGAAATATCGCGCCGTTAACTGGACGAAGGA-GAAGGGTACGTTGGCCAGAACCCCTATGACGGACGGGCCGGGGGACTCTAGCTGG-----------------------------------------
NW_022589720.1_33704932-33704775   TGGGACGAGCATGAAGAGGTTTCGCTGCGTGGGGGGGAGGTGCGGTT---------CCCCTGCCAGGATGTTTGGGAAGTCGCGTCGGTGACTGGACGGAGGA-GAAGGATACGTTGGGCCGAGTGCCTCTAACAGACGGGCCAGGGGACTCTAGCTCG-----------------------------------------
NC_037563.1_31163342-31163509      -AGGACCAGCGTGAGGAGGTTACGATGCCTGGGGGGGAGGTGCGGT--TCGTGTTAGCCGTGTGAGGATGTCTGTGATATGACGCCGGTGGCTGGACG-AGGAT-AAAGGTACGTTGGCGAGAACGCCTCCAACAAACGGGCCGGGGGACTCTAGCTAG-----------------------------------------
NW_011492847.1_710838-711003       -AGGACCAGCGTGAAGAGGTTGCGATACCTGGGGGGGAGGTGCGGTTA--GTGTTAGCCATGTGAGGATGCCTGTGATATGACGCCGGTGGCTGGACGAAGGAT-AAGGGTACGTTGGCGAGAACGCCTCCAACAAACGGGTCGGGGGACTCTAGCTAG-----------------------------------------
NW_021964160.1_34875730-34875905   CAAGACCAGCGT-AAGAGATTACGCTGCCCGGGGGGGAGCTCCGGTTACCGTGTTGCCCGTGCGAGGAGGTTTGAAATATCGCGCCGGTAACTGGACGGAGGA-GAAGGGTACGTTGGCCAGAACGCCTATGACGGACGGGCGGGGGGACTCTAGCTGG-----------------------------------------
NW_018336647.1_51403-51235         -AGGACCAGCGTGAAGAGGTTACGATGCCGGGGGGGGAGGTGCGGT--TCGTGTTAGCCGTGTGAGGATGTCTGTAATATGACGCCGGTTGCTGGACGGAGGAT-AAGGGTACGTTGGCGAGAACGTCTCCAACAAACGGGCCGGGGGACTCTAGCTAG-----------------------------------------
NW_022630999.1_8549365-8549212     TAGGACGAGCACGAAGAGGTTTCGCTGCCTGGCGGGGAGGAGCGGTT---------CCCGTGCCAGGAGGTTCGGGATGTCGCGTCGGTCACTGGACAGAGGA-GAAGGATACGTTGGGCTGAGTGCCTCTAACAGGCGGGCCAGGGGACTCTAGCTGA-----------------------------------------
NW_017731701.1_1734112-1734283     CAGGACTAGCATAAAGAGGTTTCGCTGCCTGGGGGAGAGGTGCGATTACCGTAATGCCCGTGAGAGGAGGTCTGGAATGTCGCCCCG-CAACTGGACGGAGGT-AAAGGATACGTTGGGCAGAACGCCTCTAACAGACGGGCAGGGGAACTCTAA---------------------------------------------
NW_004451472.1_331281-331438       TGGGACGAGCATGAAGAGGTTTCGCTGCGTGGGGGGGAGGTGCGGTTACCGT---------GCCAGGATGTTTGGGATGTCGCGTCGGTGACTGGACGGAGGA-GAAGGATACGTTGGGCCGAGTGCCTCTAGCAGACGGGCCAGGGGACTCTAGCTGG-----------------------------------------
NW_019154089.1_44707839-44707992   TAGGACGAGCACGAAGAGGTTTCGCTGCCTGGCGGGGAGGAGCGGTT---------CCCGTGCCAGGAGGTTCGGGATCTCGCGTCGGTCACTGGACAGAGGA-GAAGGATACGTTGGGCTGAGTGCCTCTAACAGGCGGGCCAGGGGACTCTAGCTGA-----------------------------------------
NW_020998616.1_23169512-23169355   TGGGACGAGCATGAAGAGGTTTCGCTGCGTGGGGGGGAGGTGCGGTTACCGT---------GCCAGGATGTTTGGGATGTCGCGTCGGTGACTAGACGGAGGA-GAAGGATACGTTGGGCCGAGTGCCTCTAGCAGACGGGCCAGGGGACTCTACCTGG-----------------------------------------
NW_020874474.1_33959458-33959301   TGGGACGAGCATGAAGAGGTTTCGCTGCGTGGGGGGGAGGTGCGGTTACCGT---------GCCAGGATGTTTGGGATGTCGCGTCGGTGACTGGACGGAGGA-GAAGGATACGTTGGGCCGAGTGCCTCTAGCAGACGGGCCAGGGGACTCTACCTGG-----------------------------------------
NW_007907126.1_30063131-30063288   TAGGACGAGCATGAAGAGGTTTCGCTGCCTGGGGGGGAGGTGCGGTT---------CCCCTGTCAGGATGTTTGGGATGTCGCATCGATGACTGGACGGAGGA-GTAGAATACGTTGGGCCGAATGCTTCTAACAGACGGGGCTGGGGACTCTAGCTGG-----------------------------------------
NW_020656141.1_32854435-32854278   TAGGACGAGCATGAAGAGGTTTCGCTGCCTGGGGGGGAGGTGCGGTT---------CCCCTGTCAGGATGTTTGGGATGTCGCATCGATGACTGGACGGAGGA-GTAGAATACGTTGGGCCGAATGCTTCTAACAGACGGGGCTGGGGACTCTAGCTGG-----------------------------------------
NC_030827.1_31413974-31414140      -AGGACCAGCGTGAAGAGGTTGCGATATCTGGGGGGGAGGTGCGGT--TCGTGTTAGCCGTGTGAGGATGTCTGTGATATG--GCCGGTGGCTGGACGGAGGAT-AAGGGTACGTTGGCGAGAACGCCTCCAACAAACGGGCCGGGGGACTCTAGCTAG-----------------------------------------
NW_020312816.1_59172132-59172289   TGGGACGAGCATGAAGAGGTTTCGCTGCGTGCGGGGGAGGTGCGGTTACCGT---------GCCAGGATGTTTGGGATGTCGCGTCGGTGACTGGACGGAGGA-GAAGGATACGTTGGGCCGAGTGCCTCTAGCAGACGGGCCAGGGGACTCTACCTGG-----------------------------------------
NC_040267.1_33125591-33125757      -AGGACCAGCGTGAAGAGGTTGCGATATATGGGGGGGAGGTGCGGT--TCGTGTTAGCCGTGTGAGGATGTCTGTGATATG--GCCGGTGGCTGGACGGAGGAT-AAGGGTACGTTGGCGAGAACGCCTCCAACAAACGGGCCGGGGGACTCTAGCTAG-----------------------------------------
NW_003217800.1_829701-829544       TAGGACGAGCATGAAGAGGTTTCGCTGCCTGGGGGGGAGGTGCGGTT---------CCCCTGTCAGGATGTTTGGGATGTCGCATCGATGACTGGACGGAGGA-GTAGGATACGTCGGGCCGAATGCTTCTAACAGACGGGGCTGGGGACTCTAGCTGG-----------------------------------------
NW_006204238.1_2067389-2067473     ----------------------------------------------------------------------------------------------------------------------------------------------------------GTTGGGTATTCCCTTGCAATCGAGGGGGCGATCCGGCACCAAT--G
NW_008345884.1_8397660-8397576     ---------------------------------------------------------------------------------------------------------------------------------------A------------------GTTGGGTATTCCCTTGAAGCCGAGGGGGTGATCCGGCACCAAT--G
NC_036908.1_43863884-43863802      ------------------------------------------------------------------------------------------------------------------------------------------------------------TGGGTATTCCCTTGCAATCGAGGGGGCGATCCGGCACCAAT--G
NW_003943619.1_24601884-24601967   -----------------------------------------------------------------------------------------------------------------------------------------------------------TTGGGTATTCCCTTGCAATCGAGGGGGCGATCCGGCACCGAT--G
NW_018493017.1_6348937-6349020     -----------------------------------------------------------------------------------------------------------------------------------------------------------TTGGGTATTCCCTTGCAATCGAGGGGGCGATCCGGCACCGAT--G
NC_044386.1_40342352-40342270      ------------------------------------------------------------------------------------------------------------------------------------------------------------TGGGTATTCCCTTGCAATCGGGGGGGCGATCCGGCTTCAAT--G
NW_022611659.1_39516348-39516266   ------------------------------------------------------------------------------------------------------------------------------------------------------------TGGGTATTCCCTTGCAATCGGGGGGGCGATCCGGCTTCAAT--G
NW_003852458.1_10208053-10207886   TAGAACCAGCATGAAAAAGTTACGCTGCCCGGGGAGAAGCTGGAGTTACCGTGTTGACCGTGCGA-GAGGTTTAAGATGTCGCGCGGGTAGCCAGACGGAGGATGAAGATTACGTTGTGCAGAGCTCTTCGA-CATACGGCCTAGGGAGCTCTGGCTGG-----------------------------------------
NW_004485155.1_203172-203083       -------------------------------------------------------------------------------------------------------------------------------------------------------CCAGTAAGGCTATTCCTTGAGACTGAAACGCAAATCTGGCAGTAGTCTG
NW_007370720.1_112842-112759       -----------------------------------------------------------------------------------------------------------------------------------------------------------TTGGACATTTCCTTGAAACTGAGGGGGCGATCCGGCACCAGT--G
NW_004504387.1_12689891-12689974   -----------------------------------------------------------------------------------------------------------------------------------------------------------TTGGGTATTCCCTTGAAGCCGAGGGGGTGATCCGGCACCAAT--G
NW_017731701.1_1738805-1738888     -----------------------------------------------------------------------------------------------------------------------------------------------------------TTGGACTTTTCCTTGAAACTGAGGCGGCGATCCGGCACCAGT--G
NC_023645.1_42101850-42101768      ------------------------------------------------------------------------------------------------------------------------------------------------------------TGGGTATTCCCTTGCAATCGGGGGGGCGATCCGGCTTCAAT--G
NC_037673.1_43207000-43206918      ------------------------------------------------------------------------------------------------------------------------------------------------------------TGGGTATTCCCTTGCAATCGGGGGGGCGATCCGGCTTCAAT--G
NC_044551.1_125146928-125146846    ------------------------------------------------------------------------------------------------------------------------------------------------------------TGGGTATTCCCTTGCAATCGGGGGGGCGATCCGGCTTCAAT--G
NC_044980.1_42064541-42064623      ------------------------------------------------------------------------------------------------------------------------------------------------------------TGGGTATTCCCTTGCAATCGGGGGGGCGATCCGGCTTCAAT--G
NC_045437.1_42418885-42418803      ------------------------------------------------------------------------------------------------------------------------------------------------------------TGGGTATTCCCTTGCAATCGGGGGGGCGATCCGGCTTCAAT--G
NW_012007811.1_8693790-8693708     ------------------------------------------------------------------------------------------------------------------------------------------------------------TGGGTATTCCCTTGCAATCGGGGGGGCGATCCGGCTTCAAT--G
NW_012010989.1_3009596-3009514     ------------------------------------------------------------------------------------------------------------------------------------------------------------TGGGTATTCCCTTGCAATCGGGGGGGCGATCCGGCTTCAAT--G
NW_012100209.1_6005925-6005843     ------------------------------------------------------------------------------------------------------------------------------------------------------------TGGGTATTCCCTTGCAATCGGGGGGGCGATCCGGCTTCAAT--G
NW_012117188.1_2041500-2041418     ------------------------------------------------------------------------------------------------------------------------------------------------------------TGGGTATTCCCTTGCAATCGGGGGGGCGATCCGGCTTCAAT--G
NW_016812359.1_407549-407631       ------------------------------------------------------------------------------------------------------------------------------------------------------------TGGGTATTCCCTTGCAATCGGGGGGGCGATCCGGCTTCAAT--G
NW_022681465.1_77907757-77907675   ------------------------------------------------------------------------------------------------------------------------------------------------------------TGGGTATTCCCTTGCAATCGGGGGGGCGATCCGGCTTCAAT--G
NC_045616.1_130438544-130438629    -----------------------------------------------------------------------------------------------------------------------------------------------------------TAACGCTATTCCTTGAGACTGAGACGCAAATCTGGCAGTAGTCTG
NC_000005.10_43307847-43307765     ------------------------------------------------------------------------------------------------------------------------------------------------------------TGGGTATTCCCTTGCAATCGGGGGGGCGATCCGGCTTCAAT--G
NC_027873.1_72121972-72122054      ------------------------------------------------------------------------------------------------------------------------------------------------------------TGGGTATTCCCTTGCAATCGGGGGGGCGATCCGGCTTCAAT--G
NC_036884.1_49446449-49446531      ------------------------------------------------------------------------------------------------------------------------------------------------------------TGGGTATTCCCTTGCAATCGGGGGGGCGATCCGGCTTCAAT--G
NC_044619.1_47817482-47817564      ------------------------------------------------------------------------------------------------------------------------------------------------------------TGGGTATTCCCTTGCAATCGGGGGGGCGATCCGGCTTCAAT--G
NC_013897.1_160049958-160050041    -----------------------------------------------------------------------------------------------------------------------------------------------------------TTGGGTATTCCCTTGCAATCGAGGGGGCGATCCGGCACCGAT--G
NC_046290.1_28730184-28730028      CAGGACTAGCAAAAAGAGGTTTCGCTGCCTGGGGGAGAGGTGCGGTTACCGTTTTGCTCGTGAGAGGAGGTCTCGAATGTTGCCTCGGCAACTGGACGGAGGT-AAAGGATACGTTGGGCACAGCGCCTCTAACAGACG-------------------------------------------------------------
NC_033671.1_101796536-101796621    -----------------------------------------------------------------------------------------------------------------------------------------------------------TTGGGTATTCCCTTGCAATCGAGGGGGCGATCCGGCACCAATTGG
NC_013679.1_64098838-64098754      ----------------------------------------------------------------------------------------------------------------------------------------------------------GTTGGGTATTCCCTTGCAATCGAGGGGGCGATCCGGCACCAAT--G
NW_016107395.1_2794170-2794089     -------------------------------------------------------------------------------------------------------------------------------------------------------------GGATATTCCCTTGCAATCGAGGGGGCGATCCGGCACCGAT--G
NW_022436941.1_90286881-90286962   -------------------------------------------------------------------------------------------------------------------------------------------------------------GGATATTCCCTTGCAATCGAGGGGGCGATCCGGCACCGAT--G
NW_017619889.1_5287116-5286966     CAGGACCAGCATGAAGAGGTTACGCTACCTAGAGGGGAGGTGAGTTGACCGTA---------CGAGGCGGTTTGAGGTGTCGCGCCGGTAACCGGACGGAAGCTAAAGGATACGTTGGGAAGGGTGTCTCCAACAGTCGGGCCAGGGGACTCTA----------------------------------------------
NW_004444148.1_2735307-2735224     -----------------------------------------------------------------------------------------------------------------------------------------------------------TAAGGCCATTCCTTGAGACTGAGACGCAAATCTGACAGTAGT--G
NC_022277.1_43925544-43925462      ------------------------------------------------------------------------------------------------------------------------------------------------------------TGGGTATTCCCTTGCAATCGGGGGGGCGATCCGGCTTCAAT--G
NC_041759.1_43315906-43315824      ------------------------------------------------------------------------------------------------------------------------------------------------------------TGGGTATTCCCTTGCAATCGGGGGGGCGATCCGGCTTCAAT--G
NW_012155396.1_1121034-1120949     -----------------------------------------------------------------------------------------------------------------------------------------------------------TTGGGTATTCCCTTGCAATCGAGGGGGCGATCCGGCACGAATTGG
NW_004569142.1_36043286-36043371   -----------------------------------------------------------------------------------------------------------------------------------------------------------TAACGCTATTCCTTGAGATTGAGACGCAAATCTGGCAGTAGTCTG
NW_019154089.1_44713274-44713359   -----------------------------------------------------------------------------------------------------------------------------------------------------------TAACGCTATTCCTTGAGATTGAGACGCAAATCTGGCAGTAGTCTG
NW_022630999.1_8543719-8543634     -----------------------------------------------------------------------------------------------------------------------------------------------------------TAACGCTATTCCTTGAGATTGAGACGCAAATCTGGCAGTAGTCTG
NW_006922012.1_2300227-2300312     -----------------------------------------------------------------------------------------------------------------------------------------------------------TAAGGCTATTCCTTAAGACTGAGACGCAAGTCTGGCAGTAGTCTG
NW_006389933.1_18322-18237         -----------------------------------------------------------------------------------------------------------------------------------------------------------TAAGGCTATTCCTTGAGACTGAGACGCAAATCTGGCAGTAGTCTG
NW_018734256.1_16722298-16722213   -----------------------------------------------------------------------------------------------------------------------------------------------------------TAAGGCTATTCCTTGAGACTGAGACGCAAATCTGGCAGTAGTCTG
NW_020312816.1_59177537-59177622   -----------------------------------------------------------------------------------------------------------------------------------------------------------TAAGGCTATTCCTTGAGACTGAGACGCAAATCTGGCAGTAGTCTG
NW_020874474.1_33954044-33953959   -----------------------------------------------------------------------------------------------------------------------------------------------------------TAAGGCTATTCCTTGAGACTGAGACGCAAATCTGGCAGTAGTCTG
NW_020998616.1_23164106-23164021   -----------------------------------------------------------------------------------------------------------------------------------------------------------TAAGGCTATTCCTTGAGACTGAGACGCAAATCTGGCAGTAGTCTG
NW_022589720.1_33699463-33699378   -----------------------------------------------------------------------------------------------------------------------------------------------------------TAAGGCTATTCCTTGAGACTGAGACGCAAATCTGGCAGTAGTCTG
NW_012267257.1_7189159-7189242     -----------------------------------------------------------------------------------------------------------------------------------------------------------TTGGGTATTCCCTTGCGATCGAGGGGGCGATCCGGCACCAAT--G
NW_006294876.1_8803081-8803164     -----------------------------------------------------------------------------------------------------------------------------------------------------------TTGGACATTTCCTTGAAACTGAGGGGGCGATCCGGCACTAGT--G
NW_006408600.1_13272033-13272116   -----------------------------------------------------------------------------------------------------------------------------------------------------------TAAGGCTATTCCTTGAGACTGAGCCGCAGATCTGGCAGTAGT--G
NW_017872774.1_89247-89086         -AGTACTAACATGAAGAGGTTACGCTGCCTGGGGGGAAGATGGAGTTACCATGTTGCCCGCCCGAGGGGGTCTAGAATCTCACGCCGGTTACCGGACGGAGGATGAAAGCTATGTCGTGCAGAGCGCCTAGAACAGACGGGTTAGGGGGTTCTA----C----------A------------------A-----------
NW_022196914.1_79971478-79971561   -----------------------------------------------------------------------------------------------------------------------------------------------------------TCGGATATTCCCTTGAAGCCGAGGGGGTGATCCGGCACCAAT--G
NW_007907126.1_30068388-30068473   -----------------------------------------------------------------------------------------------------------------------------------------------------------TAAGGCTATTCCTTGAGACTGAGACGCAAATCTGGTAGTAGTCTG
NW_020656141.1_32849173-32849088   -----------------------------------------------------------------------------------------------------------------------------------------------------------TAAGGCTATTCCTTGAGACTGAGACGCAAATCTGGTAGTAGTCTG
NW_017739037.1_156979-156823       CAGGACTAGCAAAAAGAGGTTTCGCTGCCTGGGGGAGAGGTGCGGTTACCGTTTTGCTCGTGAGAGGAGGTCTAGAAGGTTGCCCCGGCAACTGGACGGAGGT-AAAGGATACGTTGGGCACAGCGCCTCTAACAGACG--------------T----------------------------------------------
NW_003852458.1_10201930-10201845   -----------------------------------------------------------------------------------------------------------------------------------------------------------TTGGGTATTCCCTTGCAATCGAGGGGGCGATCCGGCACCGATTGG
NW_015494733.1_1234014-1234106     --------------------------------------------------------------------------------------------------------------------------------------------------GGGCTCTAGTGGGACTTTTCCTTTAAACTGAGGCGGCGATCCGGCACCAGT--G
NW_021604578.1_138514-138431       -----------------------------------------------------------------------------------------------------------------------------------------------------------TCGGATATTCCCTTGAAGCCGAGGGGGTGATCCGGCACCAAT--G
NW_020339444.1_35589814-35589657   CAGGACCAGCATGAAGAGGTTACGCTACCTAGGGGGGAGGTGAGTTGACCGTA---------CGAGGCGGTTTGAGGTGTCGCGCCAGTAACCGGACGGAAGCTAAAGGATACGTTGGGAAGGGTGTCTCCAACAGTCGGGCCAGGGGACTCTAGCTGG-----------------------------------------
NW_018336647.1_46623-46541         --------------------------------------------------------------------------------------------------------------------------------------------------------------GGCTATTCCTTGAGACTGAGACGCAAATCTGGCAGTAGTCTG
NC_037563.1_31169479-31169561      --------------------------------------------------------------------------------------------------------------------------------------------------------------GGCTATTCCTTGAGACTGAGACGCAAATCTGGCAGTAGTCTG
NW_020172731.1_1841184-1841102     --------------------------------------------------------------------------------------------------------------------------------------------------------------GGCTACTCCTTGAGACTGAGACGCAAATCTGGCAGTAGTCTG
NC_045765.1_137778422-137778504    --------------------------------------------------------------------------------------------------------------------------------------------------------------GGCTACTCCTTGAGACTGAGACGCAAATCTGGCAGTAGTCTG
NC_041221.1_52435067-52434985      --------------------------------------------------------------------------------------------------------------------------------------------------------------GGCTACTCCTTGAGACTGAGACGCAAATCTGGCAGTAGTCTG
NW_006733234.1_4027376-4027294     --------------------------------------------------------------------------------------------------------------------------------------------------------------GGCTACTCCTTGAGACTGAGACGCAAATCTGGCAGTAGTCTG
NW_003217800.1_824456-824371       -----------------------------------------------------------------------------------------------------------------------------------------------------------TAAGGCTATTCCTTGAGACTGAGACGCAAGTCTGGTAGTAGTCTG
NC_044303.1_205063823-205063980    CAGGACCAGCATGAAGAGGTTACGCTACCTAGGGGGGAGGTGAGTTGACCGTA---------CGAGGCGGTTTGAGGTGTTGCGCCGGTAACCGGACGGAAGCT-AAGGATACGTTGGGTAGGGCGTCTCCAACAGTCGGGCCAGGGGACTCTAGCTGG-----------------------------------------
NW_007256233.1_220299-220448       TGGGACCAGCATGTAGAGTTTACGCTGCTTCGGGAGGAGGTGGGGTTACCGTGTTTCCCGTGC--A---GTTTAAGGTGTCGCGTCGGTAACAGGACGGTGGATGAAGGCTACA----GCAGAGTGCCTGGAACAGACAGGCTAAGGGGCTCTCGCTGG-----------------------------------------
NW_022098063.1_63007434-63007516   --------------------------------------------------------------------------------------------------------------------------------------------------------------GGCTACTCCTTGAGACTGAGACGCAAATCTGGCAGTAGTCTG
NW_021703768.1_36385504-36385422   --------------------------------------------------------------------------------------------------------------------------------------------------------------GGCTACTCCTTGAGACTGAGACGCAAATCTGGCAGTAGTCTG
NW_011044985.1_2078476-2078643     -GGTGGCAGTAACAAGAAGATTCGCTGCCTGGTGAGGAGGAGGAGGTACCGTGTTGTCCGTATGAGGTCGTGTAGGGTGTTGCGTTGGTAACCGAACGA-GGATGGAAGATACGTCATGTAGATCGCCTCGTACAGACTGATTGGGAAGATCTAGTCGG-----------------------------------------
NW_004936480.1_18862606-18862767   -AGGACCAGTACCTAGAGGTCACACTGCCTTGGGAGGAGGACGAGTTATCATGTTGCCCGTATGAGGAGATTTAAAA---TGCGTCGGTCACCGGACGGAGGATGAAAGATACGCTAT---GAGCGCCGTGAACAGACGGGCTAGGGGGTTCTA----------------------------------------------
NW_006400249.1_182823-182906       -----------------------------------------------------------------------------------------------------------------------------------------------------------TAAGGCCATTCCTTGTGACTGAGACGCAACTCTGGCAGGAGC--G
NW_004451472.1_336879-336964       -----------------------------------------------------------------------------------------------------------------------------------------------------------TAAGGCTATTCCTTGAGACTGAGACGCAAATCTGGCAGTAGTCTG
NC_045616.1_130433328-130433473    TAGGACGAGCACGAAGAGGTTTCGCTGCCTGGCGGGGAGGAGCGGTTACCG-----------------GGTTCGGGATGTCGCGTCGGTCACTGGACGGAGGA-GAAGGAAACGTTGGGCCGAGTGCCTCTAACAGGCGGGTCAGGGGACCCTAGCTGA-----------------------------------------
NW_021630402.1_2768604-2768687     -----------------------------------------------------------------------------------------------------------------------------------------------------------TTGGGTATTTCCTTGAAGCCGAGGGGGTGATCCGGCACCAAT--G
NW_006501464.1_210889-210806       -----------------------------------------------------------------------------------------------------------------------------------------------------------TTGGGTATTTCCTTGAAGCCGAGGGGGTGATCCGGCACCAAT--G
NW_005393620.1_1819535-1819619     ------------------------------------------------------------------------------------------------------------------------------------------------------------AGGGCTATTCCTTGAGACTGAGACGCAAATCTGGCAGTAGTCTG
NW_011492847.1_716913-716997       ------------------------------------------------------------------------------------------------------------------------------------------------------------AGGGCTATTCCTTGAGACTGAGACGCAAATCTGGCAGTAGTCTG
NW_006712293.1_1717426-1717511     -----------------------------------------------------------------------------------------------------------------------------------------------------------TGCCACTACTCCTAGAGACTGAGGCGGAAATCAGGCACTAGTCTG
NW_017619889.1_5280032-5279947     -----------------------------------------------------------------------------------------------------------------------------------------------------------TGCCACTACTCCTAGAGACTGAGGCGGAAATCAGGCACTAGTCTG
NW_020837948.1_81466479-81466561   --------------------------------------------------------------------------------------------------------------------------------------------------------------GGCTACTCCTTGAGACTGAGACGCAAATCTGGCAGTAGTCTG
NW_004438430.1_4615661-4615743     --------------------------------------------------------------------------------------------------------------------------------------------------------------GGCTACTCCTTGAGACTGAGACGCAAATCTGGCAGTAGTCTG
NW_017842794.1_85961891-85961973   --------------------------------------------------------------------------------------------------------------------------------------------------------------GGCTACTCCTTGAGACTGAGACGCAAATCTGGCAGTAGTCTG
NW_022134918.1_5105978-5106060     --------------------------------------------------------------------------------------------------------------------------------------------------------------GGCTACTCCTTGAGACTGAGACGCAAATCTGGCAGTAGTCTG
NC_030827.1_31418741-31418823      --------------------------------------------------------------------------------------------------------------------------------------------------------------GGCTATTCCTTGAGACTGAGACGCAAATCTGGCAGTAGTCTG
NC_044513.1_31090655-31090573      --------------------------------------------------------------------------------------------------------------------------------------------------------------GGCCATTCCTTGTGACTGAGACGCAAATCTGGCAGTAGTCTG
NC_045698.1_30189306-30189224      --------------------------------------------------------------------------------------------------------------------------------------------------------------GGCCATTCCTTGTGACTGAGACGCAAATCTGGCAGTAGTCTG
NW_011516528.1_11783740-11783822   --------------------------------------------------------------------------------------------------------------------------------------------------------------GGCCATTCCTTGTGACTGAGACGCAAATCTGGCAGTAGTCTG
NW_021964160.1_34880369-34880451   --------------------------------------------------------------------------------------------------------------------------------------------------------------GGCCATTCCTTGTGACTGAGACGCAAATCTGGCAGTAGTCTG
NW_004545888.1_306372-306286       ----------------------------------------------------------------------------------------------------------------------------------------------------------CTAAGGCTATTCCTTGAGACTGAGACGCAAATCTGGCAGTAGTCTG
NW_005871201.1_78011-77934         -----------------------------------------------------------------------------------------------------------------------------------------------------------------ATTTCCTTGAAACTGAGGGGGCGATCCGGCACTAGT--G
NW_005362626.1_96334-96257         -----------------------------------------------------------------------------------------------------------------------------------------------------------------ATTTCCTTGAAACTGAGGGGGCGATCCGGCACTAGT--G
NW_003573427.1_48286004-48285843   CAGGACCAGCATCAAGAGGTTACGTTGCCTGGGGGGGAAGAGTGGTTTTTGTGTTGCTTGTACGAGGAGGTTTAAGACGTCGCGCCGGTGACCGAAGGGAGGATAAGCGATATGTTGTGCA--------GGAACGTACGGGCCAGAGGGCTCCAGATGG-----------------------------------------
NW_020834736.1_34345400-34345243   CAGGACCAGCATGAAGAGGTTACGCTACCTAGGGGGGAGGTGAGTTGACCGTA---------CGAGGCGGTTTGAGGTGTCGCGCCAGTAACCGGACGGAAGCTAAAGGATACGTTGGGAAGGGTGCCTCCAACAGTCGGGCCAGGGGACTCTAGCTGG-----------------------------------------
NC_013679.1_64103955-64103783      CAGGCACGGCATGAGGGAATGACGATGGACGGGGAGGAGGTGGGCTCACCGTTTCGCCTATTCGAGGGGGTTCAAGGGGTCGCGTCGGTAGCCGGGGGGAGGACGGAGATTACGTTGTGCAGAGCGCTTCGGACATACGGGTTAGGGGGCTCCAGTAAG-----------------------------------------
NW_020269199.1_201166-201081       -----------------------------------------------------------------------------------------------------------------------------------------------------------TAAGGCTATTCCTTGAGACTGAGACGCAAGTCTGGCAGTAGTCTG
NW_020356566.1_180240-180155       -----------------------------------------------------------------------------------------------------------------------------------------------------------TAAGGCTATTCCTTGAGACTGAGACGCAAGTCTGGCAGTAGTCTG
NW_006788723.1_853725-853807       --------------------------------------------------------------------------------------------------------------------------------------------------------------GGCTACTCCTTGAGACTGAGACGCAAATCTGGCAGTAGTCTG
NC_018723.3_206997235-206997392    CAGGACCAGCATGAAGAGGTTACGTTACCTAGGGGGGAGGTGAGTTGACCGT---------GCGAGGCGGTTTGAGGTGTTGCGCCGGTAACCGGACGGAAGAT-AAGCATACGTTGGGTAGGGCGTCTCCAACAGTCGGGCCAGGGGACTCTAGCTTG-----------------------------------------
NW_020093476.1_6807022-6807114     --------------------------------------------------------------------------------------------------------------------------------------------------GGGCTCCAGTTGGACATTTTCTTGAAACTGAGCGGGCGATCCGGCACTAGT--G
NW_006803999.1_3406729-3406647     ------------------------------------------------------------------------------------------------------------------------------------------------------------AAGGCTACTCCTTGCGACTGAGACGCAGATCTGGCAGTAGT--G
NW_004454164.1_22910358-22910273   -----------------------------------------------------------------------------------------------------------------------------------------------------------TAAGGCTATCCCTTGAGACTGAGACGCAAATCTGGCAGTAGTCTG
NC_040267.1_33130359-33130440      ---------------------------------------------------------------------------------------------------------------------------------------------------------------GCTATTCCTTGAGACTGAGACGCAAATCTGGCAGTAGTCTG
NC_018723.3_207003002-207003087    -----------------------------------------------------------------------------------------------------------------------------------------------------------TGCCACTACTCCTAGAGACTGAGGCGGAAATCAGGCACTAGTCTG
NC_044303.1_205069376-205069461    -----------------------------------------------------------------------------------------------------------------------------------------------------------TGCCACTACTCCTAGAGACTGAGGCGGAAATCAGGCACTAGTCTG
NW_020834736.1_34339902-34339817   -----------------------------------------------------------------------------------------------------------------------------------------------------------TGCCACTACTCCTAGAGACTGAGGCGGAAATCAGGCACTAGTCTG
NW_007256233.1_225495-225580       -----------------------------------------------------------------------------------------------------------------------------------------------------------TTGTGTGTTCCCTTGCAATTGAGGGGGCGGTCCGGCACCGATTGG
NC_010458.4_27951384-27951301      -------------------------------------------------------------------------------------------------------------------------------------------------------------AGGCTATTCCTTGAGACTGAGACGCAAATCTGGCAGTAGTCTG
NC_043705.1_114874603-114874759    CAGAACCAGTATGAAAAGGTTACGCTGCCTAAGGGGGAGGTCAGGTGACC-----------GCGAGACGCTTTGAGATGTTGCGTCGATAATCGGACGGAGGA-GAAGGATATGTTTGATAGAGTGCCCCGAACAGTCGGGCCAGGGGACTCTAGTTCG-----------------------------------------
NC_043705.1_114880243-114880331    --------------------------------------------------------------------------------------------------------------------------------------------------------TAGGGCCACTACTCCTAGAGACTGAGGCGGAAATCAGGCACTAGTCTG
NC_010458.4_27956961-27956798      -C--ACCAGCATGAAGAGGTTACGATACCTGGGGGGGAGGTGCGGTTACCGTGTTGCCCGTGCGAGTATGCGGGGAA----T---CGGTAACTGGTCGAAGCA-GAAGGGTACATTGGCCAGAACGCCTCCAACAAAGGGGCCGGGGGACTCTAGCTGG-----------------------------------------
NW_020963318.1_4603947-4604107     -AGGACCCGTACTTAGAGGTCACAATGCCTGGGGAGGAGGACGAGTTATCATGTTGCCCGTATGAGGAGATTTAAAA---CGCGTCGGTCACCGGACGGAGGATGAAAAATACGCT----AGAGCGCCGTGAACAGACGGGCTAGGGGGTTCTA----------------------------------------------
NC_009164.3_23999411-23999496      -----------------------------------------------------------------------------------------------------------------------------------------------------------TAAGGCTATTCCTTGAGAGTGAGACGCAAATCCGGCAGTAGTCTG
NW_007675507.1_180326-180241       -----------------------------------------------------------------------------------------------------------------------------------------------------------TAAGGCTATTCCTTGAGAGTGAGACGCAAATCCGGCAGTAGTCTG
NW_014636980.1_1685376-1685461     -----------------------------------------------------------------------------------------------------------------------------------------------------------TAAGGCTATTCCTTGAGAGTGAGACGCAAATCCGGCAGTAGTCTG
NC_032669.1_33433884-33433966      --------------------------------------------------------------------------------------------------------------------------------------------------------------GGCTATTCCTTGAGACTGAGACGCAAATCTGGCAGTAGTCTG
NC_032669.1_33467761-33467843      --------------------------------------------------------------------------------------------------------------------------------------------------------------GGCTATTCCTTGAGACTGAGACGCAAATCTGGCAGTAGTCTG
NC_037347.1_31437619-31437701      --------------------------------------------------------------------------------------------------------------------------------------------------------------GGCTATTCCTTGAGACTGAGACGCAAATCTGGCAGTAGTCTG
NW_020540010.1_3540250-3540089     CAGGACCAGTACCTAGAGGTCACACTGCCTTGGGAGGAGGACGAGTTATCATGTTGGCCGTATGAGGAGATTTAAAA---TGCGTCGGTCACCGGACGGAGGATGAAAGATACGCTAT---GAGCGCCGTGAACAGACGGGCTAGGGTGTTCT-----------------------------------------------
NW_004955446.1_18983106-18983189   -----------------------------------------------------------------------------------------------------------------------------------------------------------TTGGGTATTCCCTTGCAATCAAGGGGACGATCCGGCACCAAC--G
NW_004569142.1_36038094-36038239   TAGGACGAGCACGAAGAGGTTTCGCTGCCTGGCGGGGAGGAGCGGTTACCG-----------------GGTTCGGGATGTCGCGTCGGTCACTGGACGGAGGA-GAAGGAAACGTTGGGCCGAGTGCCTCTAACAGGCGGGCCAGGGGACCCTAGCCGA-----------------------------------------
AC_000070.1_47308535-47308615      --------------------------------------------------------------------------------------------------------------------------------------------------------------GATATTCCCTTGAAGCCGAGGGGGTGATCCGGCACCAAT--G
NC_046156.1_177221153-177221073    --------------------------------------------------------------------------------------------------------------------------------------------------------------GATATTCCCTTGAAGCCGAGGGGGTGATCCGGCACCAAT--G
NW_020822461.1_11680655-11680572   -----------------------------------------------------------------------------------------------------------------------------------------------------------TTGGGTGTTCCCTTGAAGCCGAGGGGGTGATCGGGCACCAAT--G
NC_040903.1_6184040-6184123        -----------------------------------------------------------------------------------------------------------------------------------------------------------TTGGACATTTTCTTGAAACTGAGCGGGCGATCCGGGACTAGT--G
NW_018658532.1_151817-151732       ---------------------------------------------------------------------------------------------------------------------------------------------------------AATTGGGCATTCCCTCGACGCCGAGGGGGTGCTCCGGCACTAAT--G
NW_007727769.1_199927-200012       -----------------------------------------------------------------------------------------------------------------------------------------------------------TTGGGTGTTTCCTTGCAATCGAGGGGGCGATCCGGCACCGATTGG
NW_004624759.1_11831488-11831571   -----------------------------------------------------------------------------------------------------------------------------------------------------------TTGGGTATTCCCTTGCAATCGAGGGGGCGATCCGGCGCCAAC--G
NW_016535325.1_28734-28819         -----------------------------------------------------------------------------------------------------------------------------------------------------------TAAGGCTATTCCCTAAGACTGAGACGCAAATCTGGCAGTAGTCTG
NW_004801740.1_5584837-5584921     ----------------------------------------------------------------------------------------------------------------------------------------------------------GTTGGGTGTTCCCTTGAAGCCGAGGGGGTGATGGGGCACCAAT--G
NW_011889015.1_123387-123305       ------------------------------------------------------------------------------------------------------------------------------------------------------------GGGACTTTTCCTTTAAACTGAGGCGGCGATCCGGCACCAGT--G
NW_006436284.1_153624-153542       ------------------------------------------------------------------------------------------------------------------------------------------------------------GGGACTTTTCCTTTAAACTGAGGCGGCGATCCGGCACCAGT--G
NC_034600.1_49424308-49424391      -----------------------------------------------------------------------------------------------------------------------------------------------------------TCGGACATTCCCTTGAAGCCGAGGGGGTAATCCGGCACCAAC--G
NW_015504266.1_2928751-2928835     -----------------------------------------------------------------------------------------------------------------------------------------------------------TTGGACATTTCCTTGAAAC-GAGGGGGCGATCCGGCACCAATTTG
NW_015351256.1_13811479-13811562   -----------------------------------------------------------------------------------------------------------------------------------------------------------TTGAGTGTTCCCTTGCAATCGGGGGGGCGGTCCAGCACCGAT--G
NW_020963318.1_4608754-4608837     -----------------------------------------------------------------------------------------------------------------------------------------------------------TTGAGTGTTCCCTTGCAATCGGGGGGGCGGTCCAGCACCGAT--G
NW_015351256.1_13805116-13805276   -AGTACCCGTACTTAGAGGTCACAATGCCTGGGGAGGAGGACGAGTTATCATGTTGCCCGTATGAGGAGATTTAAAA---CGCGTCGGTCACCGGACGGAGGATTAAAAATACGCT----AGAGCGCCGTGAACAGACGGGCTAGGGGGTTCTA----------------------------------------------
NW_004936480.1_18867517-18867600   -----------------------------------------------------------------------------------------------------------------------------------------------------------TTGAGTGTTCCCTTGCAATCGGGGGGGCGGTCCGGCACCGAT--G
NW_020540010.1_3535389-3535306     -----------------------------------------------------------------------------------------------------------------------------------------------------------TTGAGTGTTCCCTTGCAATCGGGGGGGCGGTCCGGCACCGAT--G
NW_004444148.1_2748828-2748668     CAGGACCAGCATCAAGAGGCTATGC-TCCTGGGGGGGAAGAGTGGTCATTGTGTTGCTCGTACGAGGAGGTTTAAGACGTCACGCCGGTAACCGGAGGGAGGATGAGCAATATGTTGTGCA--------GGAACGGACGGGCTAGAGGGCTCTAGATGG-----------------------------------------
NC_034582.1_112600773-112600856    -----------------------------------------------------------------------------------------------------------------------------------------------------------TCGGACATTCCCTTGAAGCCGAGGGGGTGATCCGGCACCAAT--G
NW_020339444.1_35583766-35583681   -----------------A-----------------------------------------------------------------------------------------------------------------------------------------TGCCACTACTCCTAGAGACTGAGGCGGAAATCAGGCACTAGTCTG
NW_017739037.1_152310-152229       ------------------------------------------------------------------------------------------------------------------------------------------------------------TGGACATTTCTTTGAAAC-GAGGAGGCGATCCGGCACCAGT--G
NW_006204238.1_2062051-2062214     -AGTCACAGCATGAGGGGACGAAGCTGG--GGGGAGGCGGTGGGCTTACCGTTTCGCCCATTCGAGGGCATCTAAGA-GTCGCATCGGTCGCAGGACGGAAGATGAAGATTACGCTAAGCAGAGCCCATCGAACATACGTGATAGGGGGCTCT-----------------------------------------------
NC_000079.6_119694965-119695048    -----------------------------------------------------------------------------------------------------------------------------------------------------------TCGGACATTCCCTTGAAGCCGAGGGGGTGATCCGGCACCAAT--G
NC_046290.1_28725639-28725558      ------------------------------------------------------------------------------------------------------------------------------------------------------------TGGACATTTCTTTGAA-CTGAGGAGGCGATCCGGCACCAGT--G
NW_004624759.1_11827144-11827302   ---------CTTGGAGTGGTTACGCAGACTGGTGAGAAGGTGGAGTTATTATATTTCCCGCGCGAGGGGGTTTGGAATGTCACGCCGGTTACCGGAA-GAGGATGCAAGCTACTTTGTGCA-AGTGCTTAGAACAGACGGGGTAGGCGGTGCTATATTG-----------------------------------------
NW_022111373.1_107151373-107151457 ----------------------------------------------------------------------------------------------------------------------------------------------------------GTAAGGCCCATCCTTGTGCTTGAGACGCAACTCTGGCAGGAGG--G
NW_015494733.1_1229128-1229301     --GGGCCAGCATGAAGAGGTTACGCACCCTGGACGGGAGGTGTGATTACCGTGTTGCCCGTGCGAGGAAGTTTAGGATGTCC-TCCGGTAACTGACCGAAGG-CGAACGATACGTTGTACAAAGCGCCTCAAACGAAAGGGCCAGGGGAGTTTGACTAG-----------------------------------------
NW_017872774.1_84388-84308         --------------------------------------------------------------------------------------------------------------------------------------------------------------GGTATTCCCTTGCAATCGGGGGGGCGATCCGGCTTCAAT--G
NC_022021.1_64827843-64827926      -----------------------------------------------------------------------------------------------------------------------------------------------------------TCGGGTATTTCCTTGAAGGCGAGGGGGTGATCCGGCCGCAAT--G
NW_004535452.1_19552836-19552752   ----------------------------------------------------------------------------------------------------------------------------------------------------------GTTGGGTATTCCCTTGCAGTCGCGGGGGCGGTCCGGCCCCAAT--G
NT_176390.1_13734298-13734380      ------------------------------------------------------------------------------------------------------------------------------------------------------------TGAGTGTTCCCTTGCGATCAAGGGGGCGATCCGGCACCAAC--G
NW_011044985.1_2082410-2082492     -----------------------------------------------------------------------------------------------------------------------------------------------------------TTGGGTATTCCCTTGCAAT-TAGGGGGCGATCCGGCACCAAC--A
NT_176390.1_13730030-13730195      -AATGGCAGTAGCCCTAAGATACGCTGCCTGAGGAGGAGGAGGAGGTACCGTGTTGTCCGTACGAGAAGTCTTGGGATGTGGCGTTAGTAACCTGACGAC-GGTGGGAGGTACGTTATGTGGATCGCCTCGCACAGACTGGGTGGGAAGATATAGT--------------------------------------------
NW_006922012.1_2293474-2293635     CAGGACCAGCATCAAGAGGTTACGATGCCTGGGGGGGAAGGGGGGTTTTTGTATTGCTGGTACGAGGAGGTTTAAGACGTCGCGCCGGTAATCGCAGCAAGGATGAG-----TGTTGTGCA--------CGAACGGACGGGCCAGGGGGCCATAGA--------------------------------------------
NW_003573427.1_48280506-48280431   ------------------------------------------------------------------------------------------------------------------------------------------------------------AAGGCCACTCCTTG-GACTGAGACGCAAATCTGGCAGTAG----
NW_004485155.1_208004-207857       TAGGGCCAACACGTAGAGGTTACGC-GCTTGGGGAGGATGTAGGGTTG-----ATGC-----CGAGGAGGTATAAGGTTTCGCGTCGGTAACAGAACGGTGGATGAAGTATACGGTGTGCCGAGTGCCTCGAACTGACTGGGTAGGGTGCTCTAG---------------------------------------------
NW_004567108.1_54165108-54165275   CAGGACCAGCATGAAGAGGTTACGCTGCTCGCGCACGAGGTGAGGTAACCGTGTTGGCAATGCGAGGAGGTTCAAGAGGTC-CGCCAGTAGTCGGACGGAGG-AGAAGGTTACGTCGTGCAAAGCGTTTAGA-CATGCGGGCTACGGGG---------------------------------------------------
NW_004567108.1_54171176-54171343   CAGGACCAGCATGAAGAGGTTACGCTGCTCGCGCACGAGGTGAGGTAACCGTGTTGGCAATGCGAGGAGGTTCAAGAGGTC-CGCCAGTAGTCGGACGGAGG-AGAAGGTTACGTCGTGCAAAGCGTTTAGA-CATGCGGGCTACGGGG---------------------------------------------------
NW_004535452.1_19556217-19556046   ---GACCCATACGTAGAAGATACGCTCCCTGGGGAGGAGGACGAGTTACCGTGTTGCCAGTGTAAGGAGGCTCGAGATGTCGCGTCGGTAACCGGACGGCGGATGAAACATACGTTATGCGAAGCGCCTCGCACAGATGGGCTAGGGATTTCTAGT---------G---T------G-A---T-----------------
NW_016535325.1_23833-23980         CAGGATCAGAAGGAAGAAGTTACGCTGCTTGGGGGCTAGGTG------T-------CCCGTGTAAAGAGATTTGAGATATCGCGCTGGTCACTGGACGAAGCAT-AAGGACACGTGCTGCAGAGCGCGTCTGACAGCCGGGACAGGGCATTCTACC--------------------------------------------
NW_020954550.1_30886882-30886957   -------------------------------------------------------------------------------------------------------------------------------------------------------------------TTTCTAGAAACTGAGGCGGCGATCCGGCACCAGT--A
NW_021630221.1_757522-757463       ----------------------------------------------------------------------------------------------------------------------------------------------------------------------------------GGGGTGATCCGGCACCAAT--G
NW_018343955.1_20479259-20479181   ----------------------------------------------------------------------------------------------------------------------------------------------------------------CTTTT--TAGAAACTGAGGCGGCGATCCGGCACCAGTTTA
NW_008345884.1_8404281-8404146     -------------------------------GGGAGCAGGTGGGCTTACCGTTTCGTCCATGCGAGGGGGTTTAAGAGGTCGCG-CGGTAACCGGACCGAAGATGATGATTACGCTGTGCAGAGCGCTTCGCACATGCGGGATAGGGTGCTCTA----------------------------------------------
NW_004471592.1_3055385-3055445     --------------------------------------------------------------------------------------------------------------------------------------------------------------------------------G-ACGCAAATCTGGCAGTAGTCTG
NW_004524875.1_1433069-1433152     -----------------------------------------------------------------------------------------------------------------------------------------------------------TTGGGCCTTCCCCTGCAATCAAGGGGGGGCGCCGGCACCAGC--G
NW_020093476.1_6801918-6802048     ------------------------------------------CGGTTCCCATGATGCCCAGGCGAGGAGGGCTCGAATGGCGCCCCGGTAACTGGACGAAGGA-AAAGGATTCGTTAGGCCGAGCGCCTCTAACAGACGAGCAGGGGGCCCCTAGC--------------------------------------------
NC_041730.1_103527460-103527380    ----------------------------------------------------------------------------------------------------------------------------------------------------------------CTTTTCCTAGAAACTGAGGCGGCGATCCGGCACCAGT--C
NW_006408600.1_13265236-13265380   --GGACCAGTATGTAG-GGTCACGCTGCCTGGGG-GGAGGTCGAGATATCGTGTTGCCCGTGTGAGGAAATTAAAGATGTCGCGTAGGTAACCGGGCGGAGGATGAAAGATAGGCTATGCAGAGCGCCTCG-----------TAGG-GG---------------------------------------------------
NW_020963077.1_51506775-51506711   --------------------------------------------------------------------------------------------------------------------------------------------------------------------CCCTT---------GGGGCGGTCCGGCACCGAT--G
NC_008803.1_231265978-231266056    ----------------------------------------------------------------------------------------------------------------------------------------------------------------CTTTT-ATAGAAACTGAGGCGGCGATCCGGCACCAGTTTT
NC_045426.1_134939033-134938955    ----------------------------------------------------------------------------------------------------------------------------------------------------------------CTTTTTGTAGAAACTGAGGCGGCGATCCAGCACCAGTTTA
NW_021604578.1_142851-142714       -----------------------------AGGGGAGGAGGTGGGTTTATCGTTTCGCTCATGCGAGGGGGA---AGAGGTCG-GTAGGTAGCTGGACGGAATATGATGATTACGCTATGCAGAGCGCTTCGAACCTTCAGGAGAGGGGGCTCTAGT--------------------------------------------
NC_046156.1_177224979-177224844    -------------------------------GGGAGGAGGTGGGCTTACCGTTTCGTCCATGCGAGGGGGAT---GAGGTCG-GTGGGTAGCTAGACGGAACATTATGATTACGCTATGCAGAGCGCTTCGAACCTACAGGAGAAGGGGCTCTAGT--------------------------------------------
AC_000070.1_47304753-47304888      -------------------------------GGGAGGAGGTGGGCTTACCGTTTCGTCCATGCGAGGGGGAT---GAGGTCG-GTGGGTAGCTAGACGGAACATTATGATTACGCTATGCAGAGCGCTTCGAACCTACAGGAGAAGGGGCTCTAGT--------------------------------------------
NW_007728486.1_330214-330132       --------------------------------------------------------------------------------------------------------------------------------------------------GGGTTCTAGTTGAGTATTTCGAT---------GGGGCGATCCGGCACCGAT--C
NW_007726692.1_24226-24289         --------------------------------------------------------------------------------------------------------------------------------------------------A-----------------------------AGGGGGCGATTCGGCACCGATTGC
NW_005353967.1_998255-998198       --------------------------------------------------------------------------------------------------------------------------------------------------------------------------------AGGGGGCGATCCGGCATCAAT--G
NW_004504335.1_10307022-10307081   -------------------------------------------------------------------------------------------------------------------------------------------------------------------------T--------GGGGTGATCCGGCACGAAT--G
NW_015504211.1_1029993-1029932     --------------------------------------------------------------------------------------------------------------------C-----------------------------------------------------------AGGGGGCGATCCGGCGCCAAT--G
NW_022196914.1_79966866-79966986   --------------------------------------------CTTACCGTTTCGCCCATGCGAGGGGGA---AGAGGTCG-GTAGCTAGCTGGACGGAACATGATGATTACGCTATGCAGAGCGCTTCGAACCTACAGGAGAGGGGGCTCTAG---------------------------------------------
NW_004624732.1_21322546-21322614   -------------------------------------------------------------------------------------------------------------------------------------------------------------------------GCGTTCGAGGGGGCGATCCGGCGCCAAC--G
NW_006408952.1_761373-761434       ----------------------------------------------------------------------------------------------------------------------------------------------------------------------------------ACGCAAATCTCGTAGTAGTCTG
NW_022109768.1_1533963-1534026     ------------------------------------------------------------------------------------------------------------------------------------------------------------------G-------------AGACGCAACCCTGGCAGGAGGCTG
NW_020356566.1_186101-185987       --------------------------------------------------------CCCGTGCCAGGGGGTT-GGGACGTCGCGCCGGTGACTGGACGGAGGC-GAGGGAGACGTTGGGCCGAGTGCCTCTAACAG-CGGGCCAGGGGACTCTAGCCGA-----------------------------------------
NC_034582.1_112596632-112596745    ----------------------------------------------------TTCGCCCATGCGAGGGGGA---AGAGGTCG-GTGGGTAGCTGGACGGAACATGATGATTACGCTATGCAGAGCGCTTCGAACCTACAGGAGAGGGGGCTCTAGT--------------------------------------------
NC_000079.6_119690707-119690827    ---------------------------------------------TTACCGTTTCGCCCATGCGAGGGGGA---AGCGGTCA-GTGGGTAGCTGGACGGAACATGATGATTACGCTGCGCAGAGCGCTTCGAACCTACAGGAGAGGGGGTTCTAGT--------------------------------------------
NW_011889015.1_127933-127828       ---GACCAGCATGAAGAGGTTACGCTCCCTGGACGGGAGGTGTGGTTACCGTGTTGCCCGTCCGAGGAAGTTTAGGATGTCC-TCCGGTAACTGACCGA-----------------------------------------------------------------------------------------------------
NW_007741761.1_23013-23076         --------------------------------------------------------------------------------------------------------------------------------------------------------------------------------GGGGGGCGATCCGGCACCGAATGC
NW_020822461.1_11685799-11685658   ---------------------------CCCGGGGAGGATGTGAGCATACCGTTTTGCTCATGCGAGGGGGTT-G-CAGGTCG-GTCGGTAGCCGGACGGAGGATGAGGATTACGCGGAGCAGTGCGCTTCGAACATATGGGATAGGGGGCTCTAAT--------------------------------------------
NW_007370656.1_6770667-6770611     ---------------------------------------------------------------------------------------------------------------------------------------------------------------------------------GGGGGCGATCCGGCATCAAT--G
NW_006501464.1_215820-215682       ----------------------------CCGGGGAGGATGTGGGCTTACCATTTCGCCCATGCGAGGGGGTTTGAGAGGTCG-CACGGTAGCCGGACGGAGGATGAAGATTACGTGGTGCAGACCGCTTCAAACATACGGGCTAGGGGGGTGTAGT--------------------------------------------
NW_004524875.1_1427807-1427904     --------------G-------T------------------A----C---GG--CCCCCGCGCGCGAGGGGTTAGGATGTCACGCTGGTTCCCGGATGGAGGATGAAAGCTACGTTCTGCAGAGTGCTTAGAACAGACGGGGTAGGGGGTGCTAT---------------------------------------------
NW_020269199.1_206673-206559       --------------------------------------------------------CCCGTGCCAGGGGGTT-GGGACGTCGCGCCGGTGACTGGACGGAGGC-GAGGGAGACGTTGAGCCGAGTGCCT-T-ACAGGCGGGCCGGGGGACTCTACCCGA-----------------------------------------
NW_007370720.1_117779-117668       ---------------------------------------------TTTCCGTGATGCCGAGGCGAGGAGGGCGCGAGTGTGGCCCCGGTAACTGGACGGAGGATAAAGGATACGTTGGGCAGAGCGCCTCTAACAGACG-------------------------------------------------------------
NC_040903.1_6178793-6178904        ------------------------------------------CGGTTCCCGTGATGCCCAGGCGAGGAGGTCTCCAATGCCGCCTCGGTAACTGGACGGAGGA-AAAGGATTCGTTAGGCCGAGCGCCTCTAACTGA---------------------------------------------------------------

NC_045437.1_42424729-42424571      -----------------------------------------
NW_012117188.1_2046740-2046582     -----------------------------------------
NW_012100209.1_6011185-6011027     -----------------------------------------
NW_022681465.1_77913026-77912868   -----------------------------------------
NW_012010989.1_3014855-3014697     -----------------------------------------
NC_023645.1_42107109-42106951      -----------------------------------------
NC_044980.1_42059298-42059456      -----------------------------------------
NC_022277.1_43931177-43931019      -----------------------------------------
NW_012007811.1_8699046-8698888     -----------------------------------------
NC_044619.1_47812146-47812303      -----------------------------------------
NC_044551.1_125152204-125152046    -----------------------------------------
NC_041759.1_43321178-43321020      -----------------------------------------
NW_016812359.1_402279-402437       -----------------------------------------
NC_027873.1_72116637-72116794      -----------------------------------------
NC_036884.1_49441104-49441261      -----------------------------------------
NC_044386.1_40347999-40347841      -----------------------------------------
NW_022611659.1_39522003-39521845   -----------------------------------------
NC_000005.10_43313179-43313022     -----------------------------------------
NW_016107395.1_2799944-2799786     -----------------------------------------
NC_036908.1_43869231-43869076      -----------------------------------------
NC_013897.1_160044174-160044332    -----------------------------------------
NW_018493017.1_6343180-6343338     -----------------------------------------
NW_022134918.1_5100516-5100683     -----------------------------------------
NC_045765.1_137773675-137773842    -----------------------------------------
NW_020172731.1_1845933-1845766     -----------------------------------------
NW_017842794.1_85956437-85956604   -----------------------------------------
NW_006733234.1_4032122-4031954     -----------------------------------------
NW_020837948.1_81461019-81461186   -----------------------------------------
NW_022098063.1_63002690-63002857   -----------------------------------------
NW_021703768.1_36390259-36390092   -----------------------------------------
NW_022436941.1_90281136-90281290   -----------------------------------------
NC_041221.1_52439837-52439670      -----------------------------------------
NW_003943619.1_24595427-24595583   -----------------------------------------
NW_004438430.1_4610241-4610405     -----------------------------------------
NW_004454164.1_22915666-22915491   -----------------------------------------
NC_033671.1_101793093-101793258    -----------------------------------------
NW_012155396.1_1126422-1126256     -----------------------------------------
NW_006788723.1_848765-848929       -----------------------------------------
NC_009164.3_23994089-23994264      -----------------------------------------
NW_007675507.1_185726-185551       -----------------------------------------
NW_014636980.1_1680043-1680218     -----------------------------------------
NW_007727769.1_195054-195227       -----------------------------------------
NW_007727769.1_194589-194762       -----------------------------------------
NC_037673.1_43212247-43212100      -----------------------------------------
NC_044513.1_31095311-31095137      -----------------------------------------
NC_045698.1_30193962-30193788      -----------------------------------------
NW_006383214.1_148977-148820       -----------------------------------------
NC_032669.1_33427725-33427890      -----------------------------------------
NC_037347.1_31431460-31431625      -----------------------------------------
NW_005393620.1_1813400-1813565     -----------------------------------------
NW_018734256.1_16727772-16727615   -----------------------------------------
NW_011516528.1_11779082-11779256   -----------------------------------------
NW_022589720.1_33704932-33704775   -----------------------------------------
NC_037563.1_31163342-31163509      -----------------------------------------
NW_011492847.1_710838-711003       -----------------------------------------
NW_021964160.1_34875730-34875905   -----------------------------------------
NW_018336647.1_51403-51235         -----------------------------------------
NW_022630999.1_8549365-8549212     -----------------------------------------
NW_017731701.1_1734112-1734283     -----------------------------------------
NW_004451472.1_331281-331438       -----------------------------------------
NW_019154089.1_44707839-44707992   -----------------------------------------
NW_020998616.1_23169512-23169355   -----------------------------------------
NW_020874474.1_33959458-33959301   -----------------------------------------
NW_007907126.1_30063131-30063288   -----------------------------------------
NW_020656141.1_32854435-32854278   -----------------------------------------
NC_030827.1_31413974-31414140      -----------------------------------------
NW_020312816.1_59172132-59172289   -----------------------------------------
NC_040267.1_33125591-33125757      -----------------------------------------
NW_003217800.1_829701-829544       -----------------------------------------
NW_006204238.1_2067389-2067473     TGCCCTGACTGGGAGTTGAGTAATGTAAAGCTGGGGGGCCA
NW_008345884.1_8397660-8397576     TGCCCCGACTGCGAGTGGAGTAATGTAAAGCTGGAGGGCCA
NC_036908.1_43863884-43863802      TGCCCTGACTGGGAGTTGAGTAATGTAAAGCTGGGGGGCCA
NW_003943619.1_24601884-24601967   TGCCCTGACTGGGAGTTGAGTAATGTAAAACTGGGGGGCCA
NW_018493017.1_6348937-6349020     TGCCCTGACTGGGAGTTGAGTAATGTAAAACTGGGGGGCCA
NC_044386.1_40342352-40342270      TGCCCTGACTAGGAGTTGAGTAATGTAAAGGTGGGGGGCCA
NW_022611659.1_39516348-39516266   TGCCCTGACTAGGAGTTGAGTAATGTAAAGGTGGGGGGCCA
NW_003852458.1_10208053-10207886   -------------------------------------T---
NW_004485155.1_203172-203083       TTCCCTGACTGGGAGTGGGGTACCTTAAAGACGGGGAACCA
NW_007370720.1_112842-112759       TGCCCCGACTGGGAGTGGAGTAATGTAAAGACGGAGGGCCA
NW_004504387.1_12689891-12689974   TGCCCCGACTGCGAGTGGAGTAATGTAAAGCTGGAGGGCCA
NW_017731701.1_1738805-1738888     TGCCCCGACTAGGAGTGGAGTAATATAAAGACGGTGGGCCA
NC_023645.1_42101850-42101768      TGCCCTGACTAGGAGTTGAGTAATGTAAAGGTGGGGGGCCA
NC_037673.1_43207000-43206918      TGCCCTGACTAGGAGTTGAGTAATGTAAAGGTGGGGGGCCA
NC_044551.1_125146928-125146846    TGCCCTGACTAGGAGTTGAGTAATGTAAAGGTGGGGGGCCA
NC_044980.1_42064541-42064623      TGCCCTGACTAGGAGTTGAGTAATGTAAAGGTGGGGGGCCA
NC_045437.1_42418885-42418803      TGCCCTGACTAGGAGTTGAGTAATGTAAAGGTGGGGGGCCA
NW_012007811.1_8693790-8693708     TGCCCTGACTAGGAGTTGAGTAATGTAAAGGTGGGGGGCCA
NW_012010989.1_3009596-3009514     TGCCCTGACTAGGAGTTGAGTAATGTAAAGGTGGGGGGCCA
NW_012100209.1_6005925-6005843     TGCCCTGACTAGGAGTTGAGTAATGTAAAGGTGGGGGGCCA
NW_012117188.1_2041500-2041418     TGCCCTGACTAGGAGTTGAGTAATGTAAAGGTGGGGGGCCA
NW_016812359.1_407549-407631       TGCCCTGACTAGGAGTTGAGTAATGTAAAGGTGGGGGGCCA
NW_022681465.1_77907757-77907675   TGCCCTGACTAGGAGTTGAGTAATGTAAAGGTGGGGGGCCA
NC_045616.1_130438544-130438629    TTCCCTGACTGGGAGTGGGGTACCTTAAAGACGGGGAACCA
NC_000005.10_43307847-43307765     TGCCCTGACTAGGAGTTGAGTAATGTAGAGGTGGGGGGCCA
NC_027873.1_72121972-72122054      TGCCCTGACTAGGAGTTGAGTAATGTAGAGGTGGGGGGCCA
NC_036884.1_49446449-49446531      TGCCCTGACTAGGAGTTGAGTAATGTAGAGGTGGGGGGCCA
NC_044619.1_47817482-47817564      TGCCCTGACTAGGAGTTGAGTAATGTAGAGGTGGGGGGCCA
NC_013897.1_160049958-160050041    TGCCCTGACTGGGAGTTCAGTAATGTAAAACTGGGGGGCCA
NC_046290.1_28730184-28730028      -----------------------------------------
NC_033671.1_101796536-101796621    TGCCCTGACTGGGAGTTGAGTAATGTAAAGCTGGGGGGCCA
NC_013679.1_64098838-64098754      TGCCCTGACTGGGAGTTGAGTCGCGTAAAGCTGGGGGGCCA
NW_016107395.1_2794170-2794089     TGCCCTGACTGGGAGTTGAGGAATGTAAAGCTGGGGGGCCA
NW_022436941.1_90286881-90286962   TGCCCTGACTGGGAGTTGAGGAATGTAAAGCTGGGGGGCCA
NW_017619889.1_5287116-5286966     -----------------------------------------
NW_004444148.1_2735307-2735224     TTCCCTGACTGGGAGTGGGGTACCTTACAGACGGGGAACCA
NC_022277.1_43925544-43925462      TGCCCTGACTAGGAGTTGAGTAATGTAAAGGTGGGGGGCCA
NC_041759.1_43315906-43315824      TGCCCTGACTAGGAGTTGAGTAATGTAAAGGTGGGGGGCCA
NW_012155396.1_1121034-1120949     TGCCCTGACTGGGAGTTGAGTAATGTAAAGCTGGGGGGCCA
NW_004569142.1_36043286-36043371   TTCCCTGACTGGGAGTGGGGTACCTTAAAGACGGGGAACCA
NW_019154089.1_44713274-44713359   TTCCCTGACTGGGAGTGGGGTACCTTAAAGACGGGGAACCA
NW_022630999.1_8543719-8543634     TTCCCTGACTGGGAGTGGGGTACCTTAAAGACGGGGAACCA
NW_006922012.1_2300227-2300312     TTCCCTGACTGGGAGTGGGGTACCTTAAAGACGGGGAACCA
NW_006389933.1_18322-18237         TTCCTTGACTGGGAGTGGGGTACCTTAAAGACGGGGAACCA
NW_018734256.1_16722298-16722213   TTCCTTGACTGGGAGTGGGGTACCTTAAAGACGGGGAACCA
NW_020312816.1_59177537-59177622   TTCCTTGACTGGGAGTGGGGTACCTTAAAGACGGGGAACCA
NW_020874474.1_33954044-33953959   TTCCTTGACTGGGAGTGGGGTACCTTAAAGACGGGGAACCA
NW_020998616.1_23164106-23164021   TTCCTTGACTGGGAGTGGGGTACCTTAAAGACGGGGAACCA
NW_022589720.1_33699463-33699378   TTCCTTGACTGGGAGTGGGGTACCTTAAAGACGGGGAACCA
NW_012267257.1_7189159-7189242     TGCCCAGACTGGGAGTTGAGTAGTGTAAAGCTGGGGGGCCA
NW_006294876.1_8803081-8803164     TGGCCCGACTGGGAGTGGAGTAATATAAAGACGGAGGGCCA
NW_006408600.1_13272033-13272116   TTCCCTGACTGGGAGTGGGGTACCTTGACGACGGGGAACCA
NW_017872774.1_89247-89086         A----------------T--------G-----A------T-
NW_022196914.1_79971478-79971561   CGCCCTGACCCCGAGTTGAGTAATGTAAGGCTGGAGGGCCA
NW_007907126.1_30068388-30068473   TTCCTTGACTGGGAGTGGGGTACCTTAAAGACGGGGAACCA
NW_020656141.1_32849173-32849088   TTCCTTGACTGGGAGTGGGGTACCTTAAAGACGGGGAACCA
NW_017739037.1_156979-156823       -----------------------------------------
NW_003852458.1_10201930-10201845   TGCCCTGACTGGGAGTTGAGTAATGTAAAGCTGGGGGTCCA
NW_015494733.1_1234014-1234106     TGCCTCGACTAGGAGTGGAGTAATATAAAGAAGGTGGGCTA
NW_021604578.1_138514-138431       CGCTCTGACCACGAGTTGAGTAATGTAAGGCTGGAGGGCCA
NW_020339444.1_35589814-35589657   -----------------------------------------
NW_018336647.1_46623-46541         TTCCCTGACTGGGAGTGGGGTACCTTGAAGACGGGGAACCA
NC_037563.1_31169479-31169561      TTCCCTGACTGGGAGTGGGGTACCTTGAAGACGGGGAACCA
NW_020172731.1_1841184-1841102     TTCCCTGACTGGGAGTGGGGTACCTTAAAGACGGGGAACCA
NC_045765.1_137778422-137778504    TTCCCTGACTGGGAGTGGGGTACCTTAAAGACGGGGAACCA
NC_041221.1_52435067-52434985      TTCCCTGACTGGGAGTGGGGTACCTTAAAGACGGGGAACCA
NW_006733234.1_4027376-4027294     TTCCCTGACTGGGAGTGGGGTACCTTAAAGACGGGGAACCA
NW_003217800.1_824456-824371       TTCCTTGACTGGGAGTGGGATACCTTAAAGACGGGGAACCA
NC_044303.1_205063823-205063980    -----------------------------------------
NW_007256233.1_220299-220448       -----------------------------------------
NW_022098063.1_63007434-63007516   TTCCCTGACTGGGAGTGGGGTACCTTAAAGACGGGGAACCA
NW_021703768.1_36385504-36385422   TTCCCTGACTGGGAGTGGGGTACCTTAAAGACGGGGAACCA
NW_011044985.1_2078476-2078643     -----------------------------------------
NW_004936480.1_18862606-18862767   -----------------------------------------
NW_006400249.1_182823-182906       TTCCCTGACTGGGAGTGGGGTACCGTAAAGACGGGGAACCA
NW_004451472.1_336879-336964       TTCCTTGACTGGGAGTGGGGTACCTTAAAGACGGAGAACCA
NC_045616.1_130433328-130433473    -----------------------------------------
NW_021630402.1_2768604-2768687     CGCCCCGACTGCGAGTGAAGTAATGTAAAGCTGGAGGGCCA
NW_006501464.1_210889-210806       CGCCCCGACTGCGAGTGAAGTAATGTAAAGCTGGAGGGCCA
NW_005393620.1_1819535-1819619     TTCCCTGACTGGGAGTGGGGCACCTTGAAGACGGGGAACCA
NW_011492847.1_716913-716997       TTCCCTGACTGGGAGTGGGGCACCTTGAAGACGGGGAACCA
NW_006712293.1_1717426-1717511     TGCCCCGACTAGGAGTGGGGGACCTTAAAGACGCGCAACCA
NW_017619889.1_5280032-5279947     TGCCCCGACTAGGAGTGGGGGACCTTAAAGACGCGCAACCA
NW_020837948.1_81466479-81466561   TTCCCTGACTGGGAGTGGGGTACCTTAAAGACGGGGAACCA
NW_004438430.1_4615661-4615743     TTCCCTGACTGGGAGTGGGGTACCTTAAAGACGGGGAACCA
NW_017842794.1_85961891-85961973   TTCCCTGACTGGGAGTGGGGTACCTTAAAGACGGGGAACCA
NW_022134918.1_5105978-5106060     TTCCCTGACTGGGAGTGGGGTACCTTAAAGACGGGGAACCA
NC_030827.1_31418741-31418823      TTCCCTGACTGGGAGTGGGGCACCTTGAAGACGGGGAACCA
NC_044513.1_31090655-31090573      TTCCCTGACTGGGAGTGGGGTACCTTAAAGACGGGGAACCA
NC_045698.1_30189306-30189224      TTCCCTGACTGGGAGTGGGGTACCTTAAAGACGGGGAACCA
NW_011516528.1_11783740-11783822   TTCCCTGACTGGGAGTGGGGTACCTTAAAGACGGGGAACCA
NW_021964160.1_34880369-34880451   TTCCCTGACTGGGAGTGGGGTACCTTAAAGACGGGGAACCA
NW_004545888.1_306372-306286       TTCCCTAACTGGGAGTGGGGTACCCTAAAGACGGGGAACCG
NW_005871201.1_78011-77934         TGCCCCGACTGGGAGTGGAGTAATCTAAAGACGGAGGGCCA
NW_005362626.1_96334-96257         TGCCCCGACTGGGAGTGGAGTAATCTAAAGACGGAGGGCCA
NW_003573427.1_48286004-48285843   -----------------------------------------
NW_020834736.1_34345400-34345243   -----------------------------------------
NC_013679.1_64103955-64103783      -----------------------------------------
NW_020269199.1_201166-201081       TTCCTTGACTGGGAGTGGGGTACCGTAAAGACGGGGAACCA
NW_020356566.1_180240-180155       TTCCTTGACTGGGAGTGGGGTACCGTAAAGACGGGGAACCA
NW_006788723.1_853725-853807       TTCCCTGACTGGGAGTGGGGAACCTTAAAGACGGGGAACCA
NC_018723.3_206997235-206997392    -----------------------------------------
NW_020093476.1_6807022-6807114     TGCCCCGACTGGGAGAGGAGTAATCTAAAGACGGAGGGCCA
NW_006803999.1_3406729-3406647     CTCCCTGACTGGGCGTGGGGTACCTTGGAGACGGGGAACCA
NW_004454164.1_22910358-22910273   TTCCCTGACTGGGAGTGGAGTACCTTAAAGACGGGGAGCCA
NC_040267.1_33130359-33130440      TTCCCTGACTGGGAGTGGGGCACCTTGAAGACGGGGAACCA
NC_018723.3_207003002-207003087    TGCCCCGACTAGAAGTGGGGGACCTTAAAGACGCGCAACCA
NC_044303.1_205069376-205069461    TGCCCCGACTAGAAGTGGGGGACCTTAAAGACGCGCAACCA
NW_020834736.1_34339902-34339817   TGCCCCGACTAGAAGTGGGGGACCTTAAAGACGCGCAACCA
NW_007256233.1_225495-225580       TGCCCTGACTGGGAGTTGAGTAATGTAAAGCTGGGGGGCCA
NC_010458.4_27951384-27951301      TTCCCTGACTGGGAGTGGGGTACCTTGTAGACGGGGAACCG
NC_043705.1_114874603-114874759    -----------------------------------------
NC_043705.1_114880243-114880331    TGCCCCGACTAGAAGTGGGGGACCTTAAAGACGCGCAACCA
NC_010458.4_27956961-27956798      -----------------------------------------
NW_020963318.1_4603947-4604107     -----------------------------------------
NC_009164.3_23999411-23999496      TTCCCTGACTGGGAGTGGGGTACCTTAAAGACGGGGAACCA
NW_007675507.1_180326-180241       TTCCCTGACTGGGAGTGGGGTACCTTAAAGACGGGGAACCA
NW_014636980.1_1685376-1685461     TTCCCTGACTGGGAGTGGGGTACCTTAAAGACGGGGAACCA
NC_032669.1_33433884-33433966      TTCCCTGACTGGGAGTGGGGCACCTTGGAGACGGGGAACCA
NC_032669.1_33467761-33467843      TTCCCTGACTGGGAGTGGGGCACCTTGGAGACGGGGAACCA
NC_037347.1_31437619-31437701      TTCCCTGACTGGGAGTGGGGCACCTTGGAGACGGGGAACCA
NW_020540010.1_3540250-3540089     -----------------------------------------
NW_004955446.1_18983106-18983189   TGCCCTGACTGGGATTTGAGTAATGTCAAGCTGGGGGGCGC
NW_004569142.1_36038094-36038239   -----------------------------------------
AC_000070.1_47308535-47308615      CGCCCTGACCACGAGTTGAGTACTGTAAGGCTGGAGGGTCG
NC_046156.1_177221153-177221073    CGCCCTGACCACGAGTTGAGTACTGTAAGGCTGGAGGGTCG
NW_020822461.1_11680655-11680572   CGCCCCGACTGCGAGTCGAGTAATGTAAAGCTGGAGGGCCA
NC_040903.1_6184040-6184123        TGCCCCGACTGGGAGAGGAGTAATCTAACGACGGAGGGCCA
NW_018658532.1_151817-151732       CGCCCCGACTGCGCATGGGGTAATGTAAAGCTGGAGGGCCA
NW_007727769.1_199927-200012       TGCCCTGACTGGGAATTGAGTAATGTAAAACTGGGGGGCCA
NW_004624759.1_11831488-11831571   TGCTCTGACTGGGATTTGAGTAATGTCAAGCTGGGGGGCGC
NW_016535325.1_28734-28819         TTCCCTGATTGGGGGTGGGGTACCTTAAAGACGGGGAACCA
NW_004801740.1_5584837-5584921     CGCCCCGACTGCGAGTGGAGTAACGTATAGCTGGAGGGCCA
NW_011889015.1_123387-123305       TGCCTCGACTAGGAGTGGAGTAATATAAAGAAGGTGGGCTA
NW_006436284.1_153624-153542       TGCCTCGACTAGGAGTGGAGTAATATAAAGAAGGTGGGCTA
NC_034600.1_49424308-49424391      CGCCCTGACCACGAGTTGAGTACTGAAAGGCTGGAGGGTGG
NW_015504266.1_2928751-2928835     TGCCCCGACTGGGAGTGGAGTAATGTAAAGATGGAGGGCCA
NW_015351256.1_13811479-13811562   TGCCCTGACTGGGACTCGAGTAATGTAAAGCTGAGGGGCCA
NW_020963318.1_4608754-4608837     TGCCCTGACTGGGACTCGAGTAATGTAAAGCTGAGGGGCCA
NW_015351256.1_13805116-13805276   -----------------------------------------
NW_004936480.1_18867517-18867600   TGCCCTGACTGGGACTCGAGTAATGTAAAGCTGAGGGGCCA
NW_020540010.1_3535389-3535306     TGCCCTGACTGGGACTCGAGTAATGTAAAGCTGAGGGGCCA
NW_004444148.1_2748828-2748668     -----------------------------------------
NC_034582.1_112600773-112600856    CGCCCTGACCACGAGTTGAGTACTGTAAGGCTGGAGGGTGG
NW_020339444.1_35583766-35583681   TGCCCCGACTAGAAGTGGGGGACCTTAAAGACGCGCAACCA
NW_017739037.1_152310-152229       TGCCCCGATTAGGAGTAGAGTAATATAAAGACGGAGTACCA
NW_006204238.1_2062051-2062214     -----------------------------------------
NC_000079.6_119694965-119695048    CGCCCTGACCACGAGTTGAGTCCTGTAAGGCTGGAGGGTGG
NC_046290.1_28725639-28725558      TGCCCCGATTAGGAGTAGGGTAATATAAAGACGGAGTACCA
NW_004624759.1_11827144-11827302   -----------------------------------------
NW_022111373.1_107151373-107151457 TTCCCTGCCTGGGAGTGGGGTACCTTAAAGACGGGGAATCA
NW_015494733.1_1229128-1229301     -----------------------------------------
NW_017872774.1_84388-84308         TGCCCTGAGTAGGAGTTGAATATTGTAACGGTGGGGGGCCA
NC_022021.1_64827843-64827926      CGCCCCGACTGCGAGTGGAGTACTGTGAAGCTGGAGGGCCA
NW_004535452.1_19552836-19552752   TGCCCTGACTGGGAGTTGAGCAGTGTAAACCTGGGGGGCCC
NT_176390.1_13734298-13734380      TGCCCTGGCTGGGATTTGAGTAATGTCAAGCTGGGGGGCGC
NW_011044985.1_2082410-2082492     TGCCCTGACTGGGATTTGAGTAACGTCAAGGTGGGGGGCGC
NT_176390.1_13730030-13730195      -----------------------------------------
NW_006922012.1_2293474-2293635     -----------------------------------------
NW_003573427.1_48280506-48280431   ----CTGACTGGGAGTGGGGTACCTTACAGACGGGGACCCA
NW_004485155.1_208004-207857       -----------------------------------------
NW_004567108.1_54165108-54165275   -----------------------------------------
NW_004567108.1_54171176-54171343   -----------------------------------------
NW_004535452.1_19556217-19556046   -----G-------------------------A--------G
NW_016535325.1_23833-23980         -----------------------------------------
NW_020954550.1_30886882-30886957   TGCCCCGACTAGGAGTGGAGTATTATGAAGACGATGGGCCA
NW_021630221.1_757522-757463       CGCCCCGACTGCGAGTGAAGTAATGTAAAGCTGGAGGGCC-
NW_018343955.1_20479259-20479181   TGCCCCGACTAGGAGTGGAGTAATATGAAGACGATGGGCCA
NW_008345884.1_8404281-8404146     -----------------------------------------
NW_004471592.1_3055385-3055445     TTCCCTGACTGGGAGTGGGGTACCTTACAGACGGGGACC--
NW_004524875.1_1433069-1433152     TGCCTTGATAGGGACTTGAGTGATGTCAAGCTGGGGGGTGC
NW_020093476.1_6801918-6802048     -----------------------------------------
NC_041730.1_103527460-103527380    TGCCCCGACTAGGAGTAGAGTAATCTGACGACGATGG----
NW_006408600.1_13265236-13265380   -----------------------------------------
NW_020963077.1_51506775-51506711   TGCCCTGACTGGGACTTGAGTAATGTAAAGCTGAGGGGCC-
NC_008803.1_231265978-231266056    TGCCCCGACTAGGAGTAGAGTAATATGAAGACGATGGGCCA
NC_045426.1_134939033-134938955    TGCCCCGACTAGGAGTGGAGTAATATGAAGACGATGGGCCA
NW_021604578.1_142851-142714       -----------------------------------------
NC_046156.1_177224979-177224844    -----------------------------------------
AC_000070.1_47304753-47304888      -----------------------------------------
NW_007728486.1_330214-330132       TGCCCCGACTGGGAATTGAGGGATATAAAACTGGGGGGGC-
NW_007726692.1_24226-24289         TGCCCTGACTGGGAATTGAGGGATGTAAAACCGGGGGGCC-
NW_005353967.1_998255-998198       TGCCCTGACTGGGAGTGGAGTGATGTAAAGATGGAG-----
NW_004504335.1_10307022-10307081   TGCCCCGACTATGAGTGGAGTAATGTAAAGCTGGAGGGCC-
NW_015504211.1_1029993-1029932     TGCCCGGACTGGGAGTGGAGAGATGTAAAGATGGAGGGCC-
NW_022196914.1_79966866-79966986   -----------------------------------------
NW_004624732.1_21322546-21322614   TGCCCTAACTGAGGTTTGAGTAAGGTCAAGTTGGGGGTCG-
NW_006408952.1_761373-761434       TTCCTTGACTGGGGGTGGGATTCCTTAAGGACGGGGAAAC-
NW_022109768.1_1533963-1534026     TTCCCTGCCTGGGAGTGGAGAACCTTAAAGACGGGGAATC-
NW_020356566.1_186101-185987       -----------------------------------------
NC_034582.1_112596632-112596745    -----------------------------------------
NC_000079.6_119690707-119690827    -----------------------------------------
NW_011889015.1_127933-127828       -----------------------------------------
NW_007741761.1_23013-23076         TGCCCTGATTGGGAATTGAGGGATGTAAAACCGGGGGGCC-
NW_020822461.1_11685799-11685658   -----------------------------------------
NW_007370656.1_6770667-6770611     TGCCCTGACTGGGAGTGGAGTTATGTAAAGATGGAG-----
NW_006501464.1_215820-215682       ----------------------C------------------
NW_004524875.1_1427807-1427904     -----------------------------------------
NW_020269199.1_206673-206559       -----------------------------------------
NW_007370720.1_117779-117668       -----------------------------------------
NC_040903.1_6178793-6178904        -----------------------------------------
//
# STOCKHOLM 1.0

NC_045437.1_42424729-42424571      TAAAGTAGGGGGCGCGGGCGCGTCACAGACTCTCAGCGGTCCCTAGGGCTGATGGGTAGGACGGCGGTGGTCGGACGAAAGACATCGCGTTTAGAGGGCGCTTGGAAACGTCAGGTGTGCTCAACACCCGGCACCTAACATAGCGGAGCTCTTGTAGCC-----------------------------------------
NW_012117188.1_2046740-2046582     TAAAGTAGGGGGCTCGGGCGCGTCACAGACTCTCAGCGGTCCCTAGGGCTGATGGGTAGGACGGCGGTGGTCGGACGAAAGACATCGCGTTTAGAGGGCGCTTGGAAACGTCAGGTGTGCTCAACACCCGGCACCTAACATAGCGGAGCTCTTGTAGCC-----------------------------------------
NW_012100209.1_6011185-6011027     TAAAGTAGGGGGCGCGGGCGCGTCACAGACTCTCAGCGGTCCCTAGGGCTGATGGGTAGGACGGCGGTGGTCGGACGAAAGACATCGCGTTTAGAGAGCGCTTGGAAACGCCAGGTGTGCTCAGCACCCGGCACCTAACATAGCGGAGCTCTTGTAGCC-----------------------------------------
NW_022681465.1_77913026-77912868   TAAAGTAGGGGGCGCGGGCGCGTCACAGACTCTCAGCGGTCCCTAGGGCTGATGGGTAGGACGGCGGTGGTCGGACGAAAGACATCGCGTTTAGAGGGCGCTTGGAAACGCCAGGTGTGCTCAACACCCGGCACCTAACATAGCGGAGCTCTTGTAGCC-----------------------------------------
NW_012010989.1_3014855-3014697     TAAAGTAGGGGGCGTGGGCGCGTCACAGACTCTCAGCGGTCCCTAGGGCTGATGGGTAGGACGGCGGTGGTCGGACGAAAGACATCGCGTTTAGAGAGCGCTTGGAAACGCCAGGTGTGCTCAGCACCCGGCACCTAACATAGCGGAGCTCTTGTAGCC-----------------------------------------
NC_023645.1_42107109-42106951      TAAAGTAGGGGGCGCGGGCGCGTCACAGACTCTCAGCGGTCCCTAGGGCTGATGGGTAGGACGGCGGTGGTCGGACGAAAGACATCGCGTTTAGAGAACGCTTGGAAACGCCAGGTGTGCTCAGCACCCGGCACCTAACATAGCGGAGCTCTTGTAGCC-----------------------------------------
NC_044980.1_42059298-42059456      TAAAGTAGGGGGCGCGGGCGCGTCACAGACTCTCAGCGGTCCCTAGGGCTGATGGGTAGGACGGCGGTGGTCGGACGAAAGACATCGCGTTTAGAGAGCGCTTGGAAACGCCAGGTGTGCTCAGCACCCGGCACCTAACATAGCGGGGCTCTTGTAGCC-----------------------------------------
NC_022277.1_43931177-43931019      TAAAGTAGGGGGCGTGGGCGCGTCACAGACTCTCAGCGGTCCCTAGGGCTGATGGGTAGGACGGCGGTGGTCGGACGAAAGACATCGCGTTTAGAGAGCGCTTGGAAACGCCAGGTGTGCTCAGCACCCGGCACCTAGCATAGCGGAGCTCTTGTAGCC-----------------------------------------
NW_012007811.1_8699046-8698888     TAAAGTAGGGGGCGCGGGCGCGTCACAGACTCTCAGCGGTCCCTAGGGCTGATGGGTAGGACGGCGGTGGTCGGACTAAAGACATCACGTTTAGAGAGCGCTTGGAAACGCCAGGTGTGCTCAGCACCCGGCACCTAACATAGCGGAGCTCTTGTAGCC-----------------------------------------
NC_044619.1_47812146-47812303      -AAAGTAGGGGGCGCGAGCGCGTCACAGACTCTCAGCGGTCCCTAGTGCTGATGGGTAGGACGGCGGTGGTCGGACGAAAGACATGGTGTTTAGGGAGCGCTTGGAAATGCCAGGTGTGCTCAGCACCCGGCACCTAACATAGCGGAGCTCTTGTAGCC-----------------------------------------
NC_044551.1_125152204-125152046    TAAAGTAGGGGGCGCGGGCGCGTCACAGACTCTCAGCGGTCCCTAGGGCTGATGGGTAGGACGGCGGTGGTCGGACGAAAGACATCGCGTTTAGAGGGCGCTTGGAAACGCCAGCTGTGTTCAACACCCGGCACCTAACATAGCGGAGCTCTTGTAGCC-----------------------------------------
NC_041759.1_43321178-43321020      TAAAGTAGGGGGCGTGGGCGCGTCACAGACTCTCAGCGATCCCTAGGGCTGATGGGTAGGACGGCGGTGGTCGGACGAAAGACATCGCGTTTAGAGAGCGCTTGGAAACGCCAGGTGTGCTCAGCACCCGGCACCTAACATAGCGGAGCTCTTGTAGCC-----------------------------------------
NW_016812359.1_402279-402437       TAAAGTAGGGGGCGCGGGCGCGTCACAGACTCTCAGCGGTCCCTAGGGCTGATGGGTAGGACGGCGGTGGTCGGACGAAAGACATCGCGTTTAGAGGGCGCTTGGAAACACCAGCTGTGTTCAACACCCGGCACCTAACATAGCGGAGCTCTTGTAGCC-----------------------------------------
NC_027873.1_72116637-72116794      -AAAGTAGGGGGCGCGAGCGCGTCACAGACTCTCAGCGGTCCCTAGTGCTGATGGGTAGGACGGCGGTGGTCGGACGAAAGACATGGCGTTTAGGGAGCGCTTGGAAATGCCAGGTGTGCTCAGCACCCGGCACCTAACATAGCGGAGCTCTTGTAGCC-----------------------------------------
NC_036884.1_49441104-49441261      -AAAGTAGGGGGCGCGAGCGCGTCACAGACTCTCAGCGGTCCCTAGTGCTGATGGGTAGGACGGCGGTGGTCGGACGAAAGACATGGCGTTTAGGGAGCGCTTGGAAATGCCAGGTGTGCTCAGCACCCGGCACCTAACATAGCGGAGCTCTTGTAGCC-----------------------------------------
NC_044386.1_40347999-40347841      TAAAGTAGGGGGCGCGAGCGCGTCACAGACTCTCAGCGGTTCCTAGGGCTGATGGGTAGGACGACGGTGGTCGGACGAAAGACATGGCGTTTAGGGAGCGCTTGGAAATGCCAGGTGTGCTCAGCACCCGGCACCTAACATAGCGGAGCTCTTGTAGCC-----------------------------------------
NW_022611659.1_39522003-39521845   TAAAGTAGGGGGCGCGAGCGCGTCACAGACTCTCAGCGGTCCCTAGGGCTGATGGGTAGGACGGCGGTGGTCGGACGAAAGACATGGCGTTTAGAGAGCGCTTGGAAATGCCAGGTGTGCTCAGCACCCGGCACCTAACATAGCGGAGCTCTTGTAGCC-----------------------------------------
NC_000005.10_43313179-43313022     -AAAGTAGAGGGCGCGAGCGCGTCACAGACTCTCAGCGGTCCCTAGTGCTGATGGGTAGGACGGCGGTGGTCGGACGAAAGACATGGCGTTTAGGGAGCGCTTGGAAATGCCAGGTGGGCTCAGCACCCGGCACCTAACATAGCGGAGCTCTTGTAGCC-----------------------------------------
NW_016107395.1_2799944-2799786     TAAAGTAGGGGGCGCGGGCGCGTCACAGACGCTCAGAGGTCCCTAGGGCTGATGGGTAGGACGGCGGTGGGCGGACGAAAGACGTCGCGTTTAGACGGCGTTTGAAAACGCCAGGTGTGCTCAGCACCCTGCTCCAAACGTAGCGGAGCTCTTGTAGCC-----------------------------------------
NC_036908.1_43869231-43869076      TAAAGTAAGGGGCGCGAGCGCGTCACAGACTCTCAGCGGTCCCTAGGGCTGATGGGTAGGACGGCGGTAGTCGGACGAAAGACATGGCGTTTAGGGAGCGCTTAGAAATGCCAGGTGTGCTCAGCACCCGGCACCTAACATAGCGGTGCTCTTGTA--------------------------------------------
NC_013897.1_160044174-160044332    TAAAGTAGGGGGTGCGGGCGCGTCACAGACGCTCAGAGGTCCCTAGGGCTGATGGGTAGGACGACGGTGGGCGGACGAAAGACGTCGCGTTTAGACGGCGCTTGAAAACACCAGATGTGCTCAGCACCCGGCACCAAACGTAGCGGAGCTCTTGTAGCC-----------------------------------------
NW_018493017.1_6343180-6343338     TAAAGTCGGGGGCGCGGGCGCGTCACAGACTCTCAGAGGTCCCTAGGGCTGATGGGTAAGACGGCGGTGGGCGGACGAAAGACGTCGCGTTTAGACGGTGCTTGAAAACGCCAGGTGTGCTCAGCACCCGGCACCAAACGTAGCGGAGCTCTTGTACCT-----------------------------------------
NW_022134918.1_5100516-5100683     -AGCGTAGAGGACGCGGGCGCGTCGCAGGCTTTCAGCGGTCCCCAGGTCGGACGGGTGGGGTGTCGTTGGGCGGGCGAAAGACATTGTGTTCAGGAGGCACTTG-AAACGGCAGGTGCGCTCAGCACCCGGCACCAAACGCAGAGGAGCTCTTGTAGCC-----------------------------------------
NC_045765.1_137773675-137773842    -AGCGTAGAGGACGCGGGCGCGTCGCAGGCTTTCAGCGGTCCCCAGGTCGGACGGGTGGGGTGTCGTTGGGCGGGCGAAAGACATTGTGTTCAGGAGGCACTTG-AAACGGCAGGTGCGCTCAGCACCCGGCACCAAACGCAGAGGAGCTCTTGTAGCC-----------------------------------------
NW_020172731.1_1845933-1845766     -AGCGTAGAGGACGCGGGCGCGTCGCAGGCTTTCAGCGGTCCCCAGGTCGGACGGGTGGGGTGTCGTTGGGCGGGCGAAAGACATTGTGTTCAGGAGGCACTTG-AAACGGCAGGTGCGCTCAGCACCCGGCACCAAACGCAGAGGAGCTCTTGTAGCC-----------------------------------------
NW_017842794.1_85956437-85956604   -AGCGTAGAGGACGCGGGCGCGTCGCAGGCTTTCAGCGGTCCCCAGGTCGGACGGGTGGGGTGTCGTTGGGCGGGCGAAAGACATTGTGTTCAGGAGGCACTTG-AAACGGCAGGTGCGCTCAGCACCCGGCACCAAACGCAGAGGAGCTCTTGTAGCC-----------------------------------------
NW_006733234.1_4032122-4031954     TAGCGTAGAGGACGCGGGCGCGTCGCAGGCTTTCAGCGGTCCCCAGGTCGGACGGGTGGGGTGTCGTTGGGCGGGCGAAAGACATTGTGTTCAGGAGGCACTTG-AAACGGCAGGTGCGCTCAGCACCTGGCACCAAACGCAGACGAGCTCTTGTAGCC-----------------------------------------
NW_020837948.1_81461019-81461186   -AGCGTAGAGGACGCGGGCGCGTCGCAGGCTTTCAGCGGTCCCCAGGTCGGACGGGTGGGGTGTCGTTGGGCGGGCGAAAGACATTATGTTCAGGAGGCACTTG-AAACGGCAGGTGCGCTCAGCACCCGGCACCAAACGCAGAGGAGCTCTTGTAGCC-----------------------------------------
NW_022098063.1_63002690-63002857   -AGCGTAGAGGACGCGGGCGCGTCGCAGGCTTTCAGCGGTCCCCAGGTCGGGCGGGTGGGGTGTCGTTGGGAGGGCGAAAGACATTGTGTTCAGGAGGCACTTG-AAACGGCAGGTGCGCTCAGCACCCGGCACCAAACGCAGAAGAGCTCTTGTAGCC-----------------------------------------
NW_021703768.1_36390259-36390092   -AGCGTAGAGGACGCGGGCGCGTCGCAGGCTTTTAGCGGTCCCCAGGTCGGGCGGGTGGGGTGTCGTTGGTAGGGCGAAAGACATTGTGTTCAGGAGGCACTTG-AAACGGCAGGTGCGCTCAGCACCCGGCACCAAACGCAGAAGAGCTCTTGTAGCC-----------------------------------------
NW_022436941.1_90281136-90281290   TAAAGTAGGGGGCGCGGGCGCGTCACAGACGCTCAGAGGTCCCTAGGGCTGATGGGTAGGACGGCGGTGGGCGGACGAAAGACATCGC----AGAAGGCGTTTGAAAACGCCAGGTGTGCTCAGCACCCGGCTCCAAACGTAGCGGAGCTCTTGTGGCC-----------------------------------------
NC_041221.1_52439837-52439670      TAGCGTAGAGGACGCGGGCGCGTCGCAGGCTTTCAGCGGTCCCCAGGTCGGACGGGTGGGGTGTCGTTGGGCGGGCGAAAGACATTGTGTTCAGGAGGCACCTG--AACGGCAGGTGCGCTCAGCATCCGGCACCAAACGCAGAGGAGCTCCTGTAGCC-----------------------------------------
NW_003943619.1_24595427-24595583   TAAAGTAGGGGGCGCGGGCGCGTCACAGACGCTCAGAGATCCCTAGGGCTGATG--CAGGACGGCGGTGGGCGGACGAAAGACGTCGCGTTTAGACGGCGCTTGAAAACGCCAGGTGTGCTCAGCGCCCGGCACCAAACGTAGCAGAGCTCTTGTAGCC-----------------------------------------
NW_004438430.1_4610241-4610405     -AGCGTAGAGGACGCGGGCGCGTCGCAGGCTTTCAGCGGTCCCCAGGTCGGACGGGTGGGGTGTCGTTGGGCGGGCG---GACATTGTGTTCAGGAGGCACTTG-AAACGGCAGGTGCGCTCAGCACCCGGCACCAAACGCAGAGGAGCTCTTGTAGCC-----------------------------------------
NW_004454164.1_22915666-22915491   TAGGGTTGGGGACGCGCGCGCGTCGCAGACACTCAGCGGTCCCCAGGGCTGATGAGTGGGATGGCGGCGGGGGGACGAAAGACGTTGTGTTCAGAGGAGACTT--AAATGCCAGGTGTGCTCAGCACCCAGCACGAAACGCAGCGGAGCTCTTGTAGTC-----------------------------------------
NC_033671.1_101793093-101793258    TAAAGTAGGGAGTGCTGG-GCGTCGCAGACTCCCAACGGTCCCTAGGACTGATGGGTGGGATGGC--TAGGCGGACGAAAGACGTCGTGTTTAGAGGGCGCTTGGAAACGGCAGGTGTGCTCAGCACCCGGTACCAAACGTAACGGAGCTCTTGTAGC------------------------------------------
NW_012155396.1_1126422-1126256     TAGAGTAGGGAGTGCTGGC-CGTCGCAGACTATCAACGGTCACTAGGGCTGATGGGTGGGATGGC--TAGGCGGACGAAAGACGTCGTGTTTAAGGGGCGCTTGGAAACGGCAGGTATGCTCAGCACCCAGCACCAAACGTAGCGTAGCTCTTGTAGCC-----------------------------------------
NW_006788723.1_848765-848929       -AGCGTAGAGGACGCGGGCGCGTCGCAGGCTTTCAGCGGTCCCCAGGTCGGACGGGTGGGGTGTCGTTGGGCGGGCA---GACATTGTGTTCAGGAGGCACTTG-AAACGGCAGGTGCGCTCAGCACCCGGCACCAAACGCAGAGGAGTTCTTGTAGCC-----------------------------------------
NC_009164.3_23994089-23994264      TAGGGTAGGGGACGCGCGCGCATCGCAGACTCTCAGCGGTCCCCAGGGCTGATGAGTGGGATGGCGGTAGGGGGACGAAAGACGCTGGGTTCAGAGTACACTT-GAAATGCCAGGTGTGCTCAGCACCCGGCACCGAACGCAGCGGAGCACTTGTAGTC-----------------------------------------
NW_007675507.1_185726-185551       TAGGGTAGGGGACGCGCGCGCATCGCAGACTCTCAGCGGTCCCCAGGGCTGATGAGTGGGATGGCGGTAGGGGGACGAAAGACGCTGGGTTCAGAGTACACTT-GAAATGCCAGGTGTGCTCAGCACCCGGCACCGAACGCAGCGGAGCACTTGTAGTC-----------------------------------------
NW_014636980.1_1680043-1680218     TAGGGTAGGGGACGCGCGCGCATCGCAGACTCTCAGCGGTCCCCAGGGCTGATGAGTGGGATGGCGGTAGGGGGACGAAAGACGCTGGGTTCAGAGTACACTT-GAAATGCCAGGTGTGCTCAGCACCCGGCACCGAACGCAGCGGAGCACTTGTAGTC-----------------------------------------
NW_007727769.1_195054-195227       TAGAGTAGCGGGCGCGGGCGCGTCGCAGATTCTCAACGGTCCCTAGAGCTGATGGGTGGGATGGCGGTAGGCGGACGGAAGACGTTGTGTTTAGAGGGCGCTTGGAAACGGCAGGTGTGCTCAGCACCCGGCACCAAACGTAACGGAGCTCTTGTAGCT-----------------------------------------
NW_007727769.1_194589-194762       TAGAGTAGCAGGCGCGGGCGCGTCGCAGATTCTCAACGGTCCCTAGAGCTGATGGGTGGGATGGCGGTAGGCGGACGGAAGACGTTGTGTTTAGAGGGCGCTTGGAAACGGCAGGTGTGCTCAGCACCCGGCACCAAACGTAACGGAGCTCTTGTAGCT-----------------------------------------
NC_037673.1_43212247-43212100      TAAAGTAGGGGGCGCGGGCGCGTCACAGACTCTCTGCGGTCCCTAGGGCTGATGGGTAGGACGGCGGTGGTCGGACGAAAGA-----------GAGAACGCTTGGAAACGCCAGGTGTGCTCAGCACCCGGCACCTAACATAACGGAGCTCTTGTAGCC-----------------------------------------
NC_044513.1_31095311-31095137      TAGCGTAGCGGA-GCGGTCGCGTCGCAGGCTCTCAGCGGTCCCCAGGGCCGATGGGTGCGGTGCCGTTAGGCAGGCGAAGGACATTGTGTTCGGGAAGCACTT-GAAACGGCAGATGTGCTCAGCAACCGACACCAAACGCAGCGGAGCTCTTGTAGCC-----------------------------------------
NC_045698.1_30193962-30193788      TAGCGTAGCGGA-GCGGTCGCGTCGCAGGCTCTCAGCGGTCCCCAGGGCCGATGGGTGCGGTGCCGTTAGGCAGGCGAAGGACATTGTGTTCGGGAAGCACTT-GAAACGGCAGATGTGCTCAGCAACCGACACCAAACGCAGCGGAGCTCTTGTAGCC-----------------------------------------
NW_006383214.1_148977-148820       TAGCGTAGGGGGCGCGGGTCCGTCGCAGGCTCACACCGCTCGTCAGG---------TGGGATGGCGTTGGCCGGACGGGATACGTTGTGTTCAGAGGGCACTT-GAAACGGCAGATGTGCTCAGCACTCGGCTCCAAACGCAGCGGAGGTTTTGTCGCC-----------------------------------------
NC_032669.1_33427725-33427890      -AGCGTAGAAAACGCGGGCACGTCGCAGGCTCTCAGCGGTGCCCAGG--GGACGGGTGGGGTGTCGTTGGGTGGGCGGAAGACATTGTGTTCAGGAGGCACTTG-AAACGGCAGGTGCGCTCAGCGCCCTGCACCAAAGGCAGAGGAGCTGTTGTGGCC-----------------------------------------
NC_037347.1_31431460-31431625      -AGCGTAGAAAACGCGGGCACGTCGCAGGCTCTCAGCGGTGCCCAGG--GGACGGGTGGGGTGTCGTTGGGTGGGCGGAAGACATTGTGTTCAGGAGGCACTTG-AAACGGCAGGTGCGCTCAGCGCCCTGCACCAAAGGCAGAGGAGCTGTTGTGGCC-----------------------------------------
NW_005393620.1_1813400-1813565     -AGCGTAGAAAACGCGGGCACGTCGCAGGCTCTCAGCGGTGCCCAGG--GGACGGGTGGGGTGTCGTTGGGTGGGCGGAAGACATTGTGTTCAGGAGGCACTTG-AAACGGCAGGTGCGCTCAGCGCCCTGCACCAAAGGCAGAGGAGCTGTTGTGGCC-----------------------------------------
NW_018734256.1_16727772-16727615   TAGCGTAGGGGGCGCGGGTCCGTCGCAGGCTCACACCGCTCGTCAGG---------TGGGATGGCGTTGGCCGGACGGGATACGTTGTTTTCAGAGGGCACTT-GAAACGGCAGATGTGCTCAGCACTCGGCTCCAAACGCAGCGGAGGTTTTGTCGCC-----------------------------------------
NW_011516528.1_11779082-11779256   TAGCGTAGCGGA-GCGGTCGCGTCGCAGGCTCTCAGCGGTCCCCAGGGCCGATGGGTGCGGTGCCGTTAGGCAGGCGAAGGACATTGTGTTCGGGAAGCACTT-GAAAGGGCAGATGTGCTCAGCAACCGACACCAAACGCAGCGGAGCTCTTGTAGCC-----------------------------------------
NW_022589720.1_33704932-33704775   TAGCGTAGGGGGCGCGGGCCCGTCGCAGGCTCACAGCGCTCGTCAGG---------TGGGATGGCGTTGGCCGGACGGGATACGTTGTGTTCAGAGGGCACTT-GAAACGGCAGATGTGCTCAGCACTCGGCTCCAAACGCAGCGGAGGTTTTGTCGCC-----------------------------------------
NC_037563.1_31163342-31163509      -AGCGTAGAAAACGCGGGCACGTCGCAGGCTCTCAGCGGTGCCCAG--CGGACGGGTGGGGTGTCGTTGGGTGGGCGGAAGACATTGTGTTCAGGAGA-ACTTG-AAACGGCAGGTGCGCTCAGCACCCTGCACCAAGGGCAGAGGAGCTGTTGTGGCC-----------------------------------------
NW_011492847.1_710838-711003       -AGCGTAGAAAACGCGGGCATGTCACAGGCTCTCAGCGGTGCCCAGGT--GACGGGTAGGGTGTCGTTGGGTGGGCGGAAGACACTGTGTTCAGGAGGCACTTG-AAACGGCAGGTGCGCTCAGCGCCCTGCACCAAAGGCAGAGGAGCTGTTGTAGCC-----------------------------------------
NW_021964160.1_34875730-34875905   TAGCGCAGCGGA-GCGGGCGCGTCGCAGGCTCTCAGCGGTCCCCAGGGCGGATGGGTGCGGTGCGGTTAGGCAGGCGAAGGACATTGTGTTCGGGAGGCACTT-GAAACGGCAGATGTGCTCAGCAACCGACACCAAACGCAGCGGAGCTCTTGTAGCC-----------------------------------------
NW_018336647.1_51403-51235         -AGCGTAGAAAACGCGGGCGCGTCGCAAGCTCTCAGCGGTGCCCAG-GCGAACGGGTGGGGTGTCGTTGGGTGGGCGGAAGACATTGTGTTCAGGAGGCACTTG-AAACGGCAGTTGCGCTCAGCACCCTGCATCAAAGGCAGAGGAGCTGTTGTGGCC-----------------------------------------
NW_022630999.1_8549365-8549212     TAGCGTAGGGGGCGCGAGCGCGTCGCAGGCACTCAGCACCCGTCAGG---------TGGGATGGTGTTGGGCGGACGGAGGACGTTGTGTTCAGAGGGCACTT-GAAACGGCAGATGTCCTCAGCACTCGGCTCCAAACGCAGCGGAGCTCTTGTCGCC-----------------------------------------
NW_017731701.1_1734112-1734283     TAGCGTAGGGGTCACGGACGCGTCGCAGGCCCTAAGCAGTCCCCAGGGCGGATGCGTAGGATGGCGTTGAACAGACGAGAGACGTTG-AATCAGAGGGCATTT-GAAACGGCAGATGTGCTCAGCACCCGGCTCCAAACGCAGCGGAGATCCTGT---------------------------------------------
NW_004451472.1_331281-331438       TAGCGTAGGGGGCGCGGGCCCGTCGCAGGCTCTCAGCGCTCGTCAGGGCGGG---------TGGCGTTGGGCGGACGGGATACGTTGTGTTCAGAGGGCACTT-GAAACGGCAGATGTGCTCAGCACTCGGCTCCAAACGCAGCGGAGGTTTTGTCGCC-----------------------------------------
NW_019154089.1_44707839-44707992   TAGCGTAGGGGGCGCGAGCGCGTCCCAGGCACTCAGCACCCGTCAGG---------TGGGATGGTGTTGGGCGGACGGAGGACGTTGTGTTCAGAGGGCACTT-GAAACGGCAGATGTCCTCAGCACTCGGCTCCAAACGCAGCGGAGCTCTTGTCGCC-----------------------------------------
NW_020998616.1_23169512-23169355   TAGCGTAGGGGCCGCGGGCCCGTCGCAGGCTCTCAGCGCTCGTCAGGGCGGG---------TGGCGTTGGGCGGACGGGATACGTTGTGTTCAGAGGGCACTT-GAAACGGCAGATGTGCTCAGCACTCAGCTCCAAACGCAGCGGAGGTTTTGTCGCC-----------------------------------------
NW_020874474.1_33959458-33959301   TAGCGTAGGGGCCGCGGGCCCGTCGCAGGCTCTCAGCGCTCGTCAGGGCGGG---------TGGCGTTGGGCGGACGGGATACGTTGTGTTCAGAGGGCACTT-GAAACGGCAGATGTGCTCAGCACTCGGCTCCAAACGCAGCGGAGGTTTTGTCGCC-----------------------------------------
NW_007907126.1_30063131-30063288   TTGCGTAAGGGGCGCGGGTCCGTCGCAGACTCTCTGCGCTCGTCAAG---------TGGGATGGTGTTGAGCGGACGGAATACGTTGTGTTCAGAGGGCACTT-GAAACGGCAGATGTGCTCAGCACTCGGCTCCAAACGGAGCGGAGCTTTTGTCGCC-----------------------------------------
NW_020656141.1_32854435-32854278   TTGCGTAAGGGGCGCGGGTCCGTCGCAGACTCTCTGCGCTCGTCAAG---------TGGGATGGTGTTGAGCGGACGGAATACGTTGTGTTCAGAGGGCACTT-GAAACGGCAGATGTGCTCAGCACTCGGCTCCAAACGGAGCGGAGCTTTTGTCGCC-----------------------------------------
NC_030827.1_31413974-31414140      -AGCGTAGAAAACGCGGGCACGTCACAGGCTCTCAGCGGTGCCCAG--CGGACGGGTGGGGTGTCGTTGGGTGGGCGGAAG--ATTGTGTTCAGGAGGCATTTG-AAACGGCAGGTGCGCTCAGCGCCCTGCACCAAAGGCAGAGGAGCTGTTGTGGCC-----------------------------------------
NW_020312816.1_59172132-59172289   TAGCGTAGGGGCCGCGGGCCCGTCGCAGGCTCTCAGCGCTCGTCAGGGCGGG---------TGGCGTTGGGCGGACGGGATACGTTGTGTTCAGAGGGCACTT-CAAACGGCAGATGTGCTCAGCACTCGGCTCCAAACGCAGCGGAGGTTTTGTCGCC-----------------------------------------
NC_040267.1_33125591-33125757      -AGCGTAGAAAACGCGGGCACGTCACAGGATCTCAGCGGTGCCCAG--CGGACGGGTGGGGTGTCGTTGGGTGGGCGGAAG--ATTGTGTTCAGGAGGCATTTG-AAACGGCAGGTGCGCTCAGCGCCCTGCACCAAAGGCAGAGGAGCTGTTGTGGCC-----------------------------------------
NW_003217800.1_829701-829544       TTGCGTAAGGGGCGCGGGCCCGTCGCAGACTCTCTGCGCTCGTCAAG---------TGGGATGGTGTTGGGCGGACGGAATACGTTGTGTTCAGAGGGCACTT-GAAACGGCAGATGTGCTCAGCACTCGGCTCCAAACGGAGCGGAGCTTTTGTCGCC-----------------------------------------
NW_006204238.1_2067389-2067473     ----------------------------------------------------------------------------------------------------------------------------------------------------------TCGCCATGAAGGAGTGATTAATAAATCCGTAAGTGTGATCTTA--A
NW_008345884.1_8397660-8397576     -------------------------------------------------------------------------------------------------------A--------------------------------------------------TAGCCGTGAAAGAGTGATCAATAATTCCGTAGGTGTGGTCTTA--A
NC_036908.1_43863884-43863802      ------------------------------------------------------------------------------------------------------------------------------------------------------------GCCATGAAGGAGTGATTAATACATCCGTAAGTGTGATCTTA--A
NW_003943619.1_24601884-24601967   -----------------------------------------------------------------------------------------------------------------------------------------------------------CGCCATGAAGGAGTGATTAATAAATCCGTAAGTGTGATCTTA--A
NW_018493017.1_6348937-6349020     -----------------------------------------------------------------------------------------------------------------------------------------------------------CGCCATGAAGGAGTGATTAATAAATCCGTAAGTGTGATCTTA--A
NC_044386.1_40342352-40342270      ------------------------------------------------------------------------------------------------------------------------------------------------------------GCCATGAAGGAAGGATTAATACATCCGTAAGTATGATCTTA--A
NW_022611659.1_39516348-39516266   ------------------------------------------------------------------------------------------------------------------------------------------------------------GCCATGAAGGAAGGATTAATACATCCGTAAGTATGATCTTA--A
NW_003852458.1_10208053-10207886   TAGAGTAGGGGACGCGGGTGCGTCGCAGACTTTCATCGGTCCATAGGGTTGATGGGTGAGATGAC-ATAGGCGGACAAAGGACGTCTTGTTCAGACGGGGCTTGGAAACGGCGGGTGTGCTCAGCACCCGGC-CTAAACGTAACAGATCTCTTGTAGCC---T-------------------------------------
NW_004485155.1_203172-203083       -------------------------------------------------------------------------------------------------------------------------------------------------------TGGTAGCAGCGAGGGGGTGGTTAACAATTTCTCAGGCGTGGTTTTCAGA
NW_007370720.1_112842-112759       -----------------------------------------------------------------------------------------------------------------------------------------------------------AGCCGTGAAAGGGTGGTTAACAATTCCGTAGGTGTGGTTTTA--A
NW_004504387.1_12689891-12689974   -----------------------------------------------------------------------------------------------------------------------------------------------------------AGCCGTGAAAGAGTGATCAATAATTCCGTAGGTGTGGTCTTA--A
NW_017731701.1_1738805-1738888     -----------------------------------------------------------------------------------------------------------------------------------------------------------AGCCGTGAAAGGGTGGTTAACAATTCCGTAGGCGTGGTTTTA--A
NC_023645.1_42101850-42101768      ------------------------------------------------------------------------------------------------------------------------------------------------------------GCCATGAAGGAAGGATTAATACATCCGTAAGTATGATCTTA--A
NC_037673.1_43207000-43206918      ------------------------------------------------------------------------------------------------------------------------------------------------------------GCCATGAAGGAAGGATTAATACATCCGTAAGTATGATCTTA--A
NC_044551.1_125146928-125146846    ------------------------------------------------------------------------------------------------------------------------------------------------------------GCCATGAAGGAAGGATTAATACATCCGTAAGTATGATCTTA--A
NC_044980.1_42064541-42064623      ------------------------------------------------------------------------------------------------------------------------------------------------------------GCCATGAAGGAAGGATTAATACATCCGTAAGTATGATCTTA--A
NC_045437.1_42418885-42418803      ------------------------------------------------------------------------------------------------------------------------------------------------------------GCCATGAAGGAAGGATTAATACATCCGTAAGTATGATCTTA--A
NW_012007811.1_8693790-8693708     ------------------------------------------------------------------------------------------------------------------------------------------------------------GCCATGAAGGAAGGATTAATACATCCGTAAGTATGATCTTA--A
NW_012010989.1_3009596-3009514     ------------------------------------------------------------------------------------------------------------------------------------------------------------GCCATGAAGGAAGGATTAATACATCCGTAAGTATGATCTTA--A
NW_012100209.1_6005925-6005843     ------------------------------------------------------------------------------------------------------------------------------------------------------------GCCATGAAGGAAGGATTAATACATCCGTAAGTATGATCTTA--A
NW_012117188.1_2041500-2041418     ------------------------------------------------------------------------------------------------------------------------------------------------------------GCCATGAAGGAAGGATTAATACATCCGTAAGTATGATCTTA--A
NW_016812359.1_407549-407631       ------------------------------------------------------------------------------------------------------------------------------------------------------------GCCATGAAGGAAGGATTAATACATCCGTAAGTATGATCTTA--A
NW_022681465.1_77907757-77907675   ------------------------------------------------------------------------------------------------------------------------------------------------------------GCCATGAAGGAAGGATTAATACATCCGTAAGTATGATCTTA--A
NC_045616.1_130438544-130438629    -----------------------------------------------------------------------------------------------------------------------------------------------------------AGCAGCGAGGGGGTGGTTAACAATTTCTCACGCGTGGTTTTCAGA
NC_000005.10_43307847-43307765     ------------------------------------------------------------------------------------------------------------------------------------------------------------GCCGTGAAGGAAGGATTAATACATCCGTAAGTATGATCTTA--A
NC_027873.1_72121972-72122054      ------------------------------------------------------------------------------------------------------------------------------------------------------------GCCGTGAAGGAAGGATTAATACATCCGTAAGTATGATCTTA--A
NC_036884.1_49446449-49446531      ------------------------------------------------------------------------------------------------------------------------------------------------------------GCCGTGAAGGAAGGATTAATACATCCGTAAGTATGATCTTA--A
NC_044619.1_47817482-47817564      ------------------------------------------------------------------------------------------------------------------------------------------------------------GCCGTGAAGGAAGGATTAATACATCCGTAAGTATGATCTTA--A
NC_013897.1_160049958-160050041    -----------------------------------------------------------------------------------------------------------------------------------------------------------CGCCATGAAGGAGTGATTAATAAATCCGTAAGTGTGATCTTA--A
NC_046290.1_28730184-28730028      TAGCGTAGGGGTCGCGGATGCGTCGTAGGCCTTAAGCGGTCCCCAGGGCGGATGCGTGGGATGGCGTTCAGCAGACGCGGGACTTTGTAATCAGAGGGCATAT-GAAACGGCAGATGTGCTCAGCACCCGGCTCCAAAC-------------------------------------------------------------
NC_033671.1_101796536-101796621    -----------------------------------------------------------------------------------------------------------------------------------------------------------CGCCATGAAGGAGTGATTAATAAATCCGTAAGTGTGATCTTAGGA
NC_013679.1_64098838-64098754      ----------------------------------------------------------------------------------------------------------------------------------------------------------TCGCCATGAAGGAGTGATTAATGCATCCGTAAGCGTGATCTTA--A
NW_016107395.1_2794170-2794089     -------------------------------------------------------------------------------------------------------------------------------------------------------------CCATGAAGGAGGGATTAATAAATCCGTAAGTGTGATCTTA--A
NW_022436941.1_90286881-90286962   -------------------------------------------------------------------------------------------------------------------------------------------------------------CCATGAAGGAGGGATTAATAAATCCGTAAGTGTGATCTTA--A
NW_017619889.1_5287116-5286966     TAGCATAGGAGGCGCGGGCGCGTCGCAGACCCTCAGCGGTCCCCAGGGTGGAT---------GGCGTTGGGTGGACGAAAGACGTCGTGTTCAGAGGGCACGTGGAAACGACAGGTGTGCTCGGCACCCGGTACCATATCCAGCGAAGCCCTTA----------------------------------------------
NW_004444148.1_2735307-2735224     -----------------------------------------------------------------------------------------------------------------------------------------------------------AGCAGCAAGGGGGTGGTTAACAATTTCTCAGGCGTGGCTTTC--A
NC_022277.1_43925544-43925462      ------------------------------------------------------------------------------------------------------------------------------------------------------------GCCATGAAGGAAGGATTAATACATCCGTAAGTATGATCTTA--A
NC_041759.1_43315906-43315824      ------------------------------------------------------------------------------------------------------------------------------------------------------------GCCATGAAGGAAGGATTAATACATCCGTAAGTATGATCTTA--A
NW_012155396.1_1121034-1120949     -----------------------------------------------------------------------------------------------------------------------------------------------------------CGGCATGAAGGAGTGATTAATAAATCCGTAAGTGTGATCTTAGGA
NW_004569142.1_36043286-36043371   -----------------------------------------------------------------------------------------------------------------------------------------------------------AGCAGCGAGGGGGTGGTTAACAATTTCTTACGCGTGGTTTTCAGA
NW_019154089.1_44713274-44713359   -----------------------------------------------------------------------------------------------------------------------------------------------------------AGCAGCGAGGGGGTGGTTAACAATTTCTTACGCGTGGTTTTCAGA
NW_022630999.1_8543719-8543634     -----------------------------------------------------------------------------------------------------------------------------------------------------------AGCAGCGAGGGGGTGGTTAACAATTTCTTACGCGTGGTTTTCAGA
NW_006922012.1_2300227-2300312     -----------------------------------------------------------------------------------------------------------------------------------------------------------AGCAGCGAGGGGGTGGTTAACAATTTCTCAGGCGTGGTTTTCAGA
NW_006389933.1_18322-18237         -----------------------------------------------------------------------------------------------------------------------------------------------------------AGCAGTGAGGGGGTGGTTAACAATTTCTCAGGCGTGGTTTTCAGA
NW_018734256.1_16722298-16722213   -----------------------------------------------------------------------------------------------------------------------------------------------------------AGCAGTGAGGGGGTGGTTAACAATTTCTCAGGCGTGGTTTTCAGA
NW_020312816.1_59177537-59177622   -----------------------------------------------------------------------------------------------------------------------------------------------------------AGCAGTGAGGGGGTGGTTAACAATTTCTCAGGCGTGGTTTTCAGA
NW_020874474.1_33954044-33953959   -----------------------------------------------------------------------------------------------------------------------------------------------------------AGCAGTGAGGGGGTGGTTAACAATTTCTCAGGCGTGGTTTTCAGA
NW_020998616.1_23164106-23164021   -----------------------------------------------------------------------------------------------------------------------------------------------------------AGCAGTGAGGGGGTGGTTAACAATTTCTCAGGCGTGGTTTTCAGA
NW_022589720.1_33699463-33699378   -----------------------------------------------------------------------------------------------------------------------------------------------------------AGCAGTGAGGGGGTGGTTAACAATTTCTCAGGCGTGGTTTTCAGA
NW_012267257.1_7189159-7189242     -----------------------------------------------------------------------------------------------------------------------------------------------------------CGCCATGAAGGAGTGATTAATAAAACCGTAAGTGTGATCTTA--A
NW_006294876.1_8803081-8803164     -----------------------------------------------------------------------------------------------------------------------------------------------------------AGCCGTGAAAGGGTGGTTAACAATTCCGTAGGTGTGGTTTTA--A
NW_006408600.1_13272033-13272116   -----------------------------------------------------------------------------------------------------------------------------------------------------------AGCAGCGGGGGGGTGGTTAACAATTTCTCAGGCGTGGTTTTC--A
NW_017872774.1_89247-89086         -AGGGTAGCGGGCGCCTGCGCATTGCGGACTCTCAACGGTCCCAATGACTGGTGGATGGGATGGTGGTAGGCGGACGGAAAACATCGTGTTTAGAGGGCGCTTGCAAACGGCAGGTGTGCTCAGAACTTGGCACCAAACATAACGGTGCTCTTGC------------------------C--------------------
NW_022196914.1_79971478-79971561   -----------------------------------------------------------------------------------------------------------------------------------------------------------AGCCGTGAAAGAGTGATCAATAATTCCGTAGGTTTGGTCTTA--A
NW_007907126.1_30068388-30068473   -----------------------------------------------------------------------------------------------------------------------------------------------------------AGCAGTGAGGGGGTGGTTAACAATTTCTCAGGCGTGGTTTTCAGA
NW_020656141.1_32849173-32849088   -----------------------------------------------------------------------------------------------------------------------------------------------------------AGCAGTGAGGGGGTGGTTAACAATTTCTCAGGCGTGGTTTTCAGA
NW_017739037.1_156979-156823       TAGCGTAGGGGTCGCGGATGCGTCGTAGTCCCTAAGCGGTCCCCAGGGCGGATGCGTGGGATGGCGGTCAGCAGACGAGGGACTTTGTAATCAGAGGGCATAT-GAAACGGCAGATGTGCTCAGCACCCGGCTCCAAAC-------------------------------------------------------------
NW_003852458.1_10201930-10201845   -----------------------------------------------------------------------------------------------------------------------------------------------------------CGCCATGAAGGAGTGATTAATAAATCCGTAAGTGTGATCTTATGA
NW_015494733.1_1234014-1234106     --------------------------------------------------------------------------------------------------------------------------------------------------AGCTCTTGTAGCAGTGAAAGGGTGGTTGATAATCCCGTAGGCGTGGTTTTA--A
NW_021604578.1_138514-138431       -----------------------------------------------------------------------------------------------------------------------------------------------------------AGCCGTGAAAGAGTGATCAATAATTCCGTAGGTTTGGTTTTA--A
NW_020339444.1_35589814-35589657   TAGCATAGGAAGCGCGGGCGCGTCGCAGACCCTCAGCGGTCCCCAGGGTGGAT---------GGCGTTGGGTGGACGAAAGACGTCGTGTTCAGAGGGCACGTGGAAACGGCAGGTGTGCTCGGCACCCGGTACCATATCCAGCGAAGCCCTTATAACC-----------------------------------------
NW_018336647.1_46623-46541         --------------------------------------------------------------------------------------------------------------------------------------------------------------AGCGGGGGGGTGGTTAACAATTTCTCAGGCGTGGTTTTCAGA
NC_037563.1_31169479-31169561      --------------------------------------------------------------------------------------------------------------------------------------------------------------AGCGGGGGGGTGGTTAACAATTTCTCAGGCGTGGTTTTCAGA
NW_020172731.1_1841184-1841102     --------------------------------------------------------------------------------------------------------------------------------------------------------------AGCGAGGGGGTGGTTAACAATTTCTCAGGCGTGGTTTTCAGA
NC_045765.1_137778422-137778504    --------------------------------------------------------------------------------------------------------------------------------------------------------------AGCGAGGGGGTGGTTAACAATTTCTCAGGCGTGGTTTTCAGA
NC_041221.1_52435067-52434985      --------------------------------------------------------------------------------------------------------------------------------------------------------------AGCGAGGGGGTGGTTAACAATTTCTCAGGCGTGGTTTTCAGA
NW_006733234.1_4027376-4027294     --------------------------------------------------------------------------------------------------------------------------------------------------------------AGCGAGGGGGTGGTTAACAATTTCTCAGGCGTGGTTTTCAGA
NW_003217800.1_824456-824371       -----------------------------------------------------------------------------------------------------------------------------------------------------------AGCAGTGAGGGGGTGGTTAACAATTTCTCAGGCGTAGTTTTCGGA
NC_044303.1_205063823-205063980    TAGCATAGGAGGCGCGGGCGCGTCGCAGACCCTCAGCGGTCCCCAGGGTGGAT---------GGCGTTGGGCGGTCGAAAGACGTCGTGTTCAGAGGGCACGTG-AAACGGCAGGTGTGCTCGGCACCCGGTACCATATCCAGCGAAGCTCTTATAACC-----------------------------------------
NW_007256233.1_220299-220448       TAGAGTAGGGGTCGCGGGCGCGTCGCTGCCTCCCACCGGTCCCTAGGGCTGATGGGTGGGATG------GATTGACGAAAGACGTCGTGTTCGAAGGGCGCTTGGAAACGGCC-----GCTCGACATGCGGCACCAAACATATCGGAGCTCTTGTAGAT-----------------------------------------
NW_022098063.1_63007434-63007516   --------------------------------------------------------------------------------------------------------------------------------------------------------------AGCGAGGGGGTGGTTAACAATTTCTCAGGCGTGGTTTTCAGA
NW_021703768.1_36385504-36385422   --------------------------------------------------------------------------------------------------------------------------------------------------------------AGCGAGGGGGTGGTTAACAATTTCTCAGGCGTGGTTTTCAGA
NW_011044985.1_2078476-2078643     -AAAGCTGGGGATGCCAGCGCGTCGTTGACTTTTCGCGGCCCCTTGGGCTATTGGGGAGGATGGCGATTGGCGGACGAAAGATGGCGTGTCTGGTGGGC-CTTAGAATCGGGAGGGGTGGTCGGTTTCCGGCATCAAGCGAGGCTGAGCTGTTGTCACC-----------------------------------------
NW_004936480.1_18862606-18862767   -AGAGCAGCGGATGCAAGCGCGCCGCAGACTCCCAGCGGTCCCTTGGGCTGCTGGGTGAGATGGCGGTAGGCGTGTG---GACGTCGCGCTTAAAGGGCGCTTGGAAACGACAGTTGT---CCACATCGGGCACCACACGTAGCGGAGCTCTTG----------------------------------------------
NW_006400249.1_182823-182906       ----------------------------------------------------------------------------------------------------------------------------------------------------------GTGCAGCGAGGGGGTGGCTAACAATTTCTCAGGCGTGGTTTCC--C
NW_004451472.1_336879-336964       -----------------------------------------------------------------------------------------------------------------------------------------------------------AGCAGTGAGGGAGTGGTTAACAATTTCTCAGGCGTGGTTTTCAGA
NC_045616.1_130433328-130433473    TAGCGTAGGGGGCGCGGGCGCGTCGCAGGCACTCAGCACCCGTCAGGCCGG-----------------GGGCGGACGGAGGACGTTGTGTTCAGAGGGCACTT-GAAACGGCAGATGCCCTCAGCATTCGGCTCCAAACGCAGCGGAGCTCATGTCGCC-----------------------------------------
NW_021630402.1_2768604-2768687     -----------------------------------------------------------------------------------------------------------------------------------------------------------AGCCGTGAAAGAGTGATCAATAATTCCGTAAGTGTGGTCTTA--A
NW_006501464.1_210889-210806       -----------------------------------------------------------------------------------------------------------------------------------------------------------AGCCGTGAAAGAGTGATCAATAATTCCGTAAGTGTGGTCTTA--A
NW_005393620.1_1819535-1819619     ------------------------------------------------------------------------------------------------------------------------------------------------------------GCAGCGGGGGGGTGGTTAACAATTTCTCAGGCGTGGTCTTCAGA
NW_011492847.1_716913-716997       ------------------------------------------------------------------------------------------------------------------------------------------------------------GCAGCGGGGGGGTGGTTAACAATTTCTCAGGCGTGGTCTTCAGA
NW_006712293.1_1717426-1717511     -----------------------------------------------------------------------------------------------------------------------------------------------------------AGCAGTAACGGGGTCGTCAACAATTTCTCAGGCGTTATCTTCAGA
NW_017619889.1_5280032-5279947     -----------------------------------------------------------------------------------------------------------------------------------------------------------AGCAGTAACGGGGTCGTCAACAATTTCTCAGGCGTTATCTTCAGA
NW_020837948.1_81466479-81466561   --------------------------------------------------------------------------------------------------------------------------------------------------------------AGCGAGGGGGTGGTTAACAATTTCTCAGGCGTGGTTTTCAGA
NW_004438430.1_4615661-4615743     --------------------------------------------------------------------------------------------------------------------------------------------------------------AGCGAGGGGGTGGTTAACAATTTCTCAGGCGTGGTTTTCAGA
NW_017842794.1_85961891-85961973   --------------------------------------------------------------------------------------------------------------------------------------------------------------AGCGAGGGGGTGGTTAACAATTTCTCAGGCGTGGTTTTCAGA
NW_022134918.1_5105978-5106060     --------------------------------------------------------------------------------------------------------------------------------------------------------------AGCGAGGGGGTGGTTAACAATTTCTCAGGCGTGGTTTTCAGA
NC_030827.1_31418741-31418823      --------------------------------------------------------------------------------------------------------------------------------------------------------------AGCGGGGGGGTGGTTAACAATTTCTCAGGCGTGGTCTTCAGA
NC_044513.1_31090655-31090573      --------------------------------------------------------------------------------------------------------------------------------------------------------------AGCGAGGGGGTGGCTAACAATTTCTCAGGCGTGGTTTTCAGA
NC_045698.1_30189306-30189224      --------------------------------------------------------------------------------------------------------------------------------------------------------------AGCGAGGGGGTGGCTAACAATTTCTCAGGCGTGGTTTTCAGA
NW_011516528.1_11783740-11783822   --------------------------------------------------------------------------------------------------------------------------------------------------------------AGCGAGGGGGTGGCTAACAATTTCTCAGGCGTGGTTTTCAGA
NW_021964160.1_34880369-34880451   --------------------------------------------------------------------------------------------------------------------------------------------------------------AGCGAGGGGGTGGCTAACAATTTCTCAGGCGTGGTTTTCAGA
NW_004545888.1_306372-306286       ----------------------------------------------------------------------------------------------------------------------------------------------------------TAGCAGCGAGCGGGCGGTTAACGATTTCTCAGGCGTGGTTTTCAGA
NW_005871201.1_78011-77934         -----------------------------------------------------------------------------------------------------------------------------------------------------------------GAAAGGGTGGTTAACAATTCCGTAGGTGTGGTTTTA--A
NW_005362626.1_96334-96257         -----------------------------------------------------------------------------------------------------------------------------------------------------------------GAAAGGGTGGTTAACAATTCCGTAGGTGTGGTTTTA--A
NW_003573427.1_48286004-48285843   TAGAGTAGGGGGGGTGGGCGCGACACAGACTCTCAGTGGTCCCTAGGGCAGGTGGGTGGCATGGCGGTAGGTGGGCGAAAGACGTCGTGTTCAAAAGGTGTCTGGAAACGGCAGGTGTGCT--------TGCACGACACTTAGCAGAGCTTTCCTAGCC-----------------------------------------
NW_020834736.1_34345400-34345243   TAGCATAGGAAGCGCGGGCGCGTCGCAGACCCTCAGCGGTCCCCAGGGTGGAT---------GGCGTTGGGTGGACGAAAGACGTCGTGTTCAGAGGGCACGTGGAAACGGCAGGTGTGCCCGGCACCCGGTACCATATCCAGCGAAGCCCTTATAACC-----------------------------------------
NC_013679.1_64103955-64103783      TGGGGTAGGGGACGCGGAAGGGTCGAAGGGTCTCAGCACCACCTAGGGCTTGTGGGTGGGGTGGCGGTAGGCAGACGTACGACGTCCCGTCCTAAGGGCGCTTGGAAACGATGGGTGTACTCGGCGTTCGGCACCAAAGAGAACGGAGCACTGGTAGCA-----------------------------------------
NW_020269199.1_201166-201081       -----------------------------------------------------------------------------------------------------------------------------------------------------------AGCAGTGAGGGGGTGGTTAACAATTTCTCAGGCGTGGTTTTCAGA
NW_020356566.1_180240-180155       -----------------------------------------------------------------------------------------------------------------------------------------------------------AGCAGTGAGGGGGTGGTTAACAATTTCTCAGGCGTGGTTTTCAGA
NW_006788723.1_853725-853807       --------------------------------------------------------------------------------------------------------------------------------------------------------------AGCGAGGGGGTGGTTAACAATTTCTCAGGCGTGGTTTTCAGA
NC_018723.3_206997235-206997392    TAGAATAGGAGGCGCGGGCGCGTCGCAGACCCTCAGTGGTCCCCACGGTGGA---------TTGCGTTGGGCGGTCGAAAGACGTCGTGTTCAGAGGGCACGTG-AAACGGCAGGTGTGCTCGGCACCCGGTACCATATCCAGCGAAGCTCTTATAACC-----------------------------------------
NW_020093476.1_6807022-6807114     --------------------------------------------------------------------------------------------------------------------------------------------------AGCTCTTGTAGCCGTGAAACGGAGGTTAACAACTTCGTAGGTCTGGTTTTA--A
NW_006803999.1_3406729-3406647     ------------------------------------------------------------------------------------------------------------------------------------------------------------GCAGCGGGGGGGTGGCTAACAACTTCTCAGGCGTGGTTTTC--A
NW_004454164.1_22910358-22910273   -----------------------------------------------------------------------------------------------------------------------------------------------------------AACAGCGAGGGGGTGATTAACGATTTCTCAGGCGCGGTTTTCAGA
NC_040267.1_33130359-33130440      ---------------------------------------------------------------------------------------------------------------------------------------------------------------GCGGGGGGGTGGTTAACAATTTCTCAGGCGTGGTCTTCAGA
NC_018723.3_207003002-207003087    -----------------------------------------------------------------------------------------------------------------------------------------------------------AGCAGTAACGGGGTCGTCAACAATTTCTCAGGCGTTATCTTCAGA
NC_044303.1_205069376-205069461    -----------------------------------------------------------------------------------------------------------------------------------------------------------AGCAGTAACGGGGTCGTCAACAATTTCTCAGGCGTTATCTTCAGA
NW_020834736.1_34339902-34339817   -----------------------------------------------------------------------------------------------------------------------------------------------------------AGCAGTAACGGGGTCGTCAACAATTTCTCAGGCGTTATCTTCAGA
NW_007256233.1_225495-225580       -----------------------------------------------------------------------------------------------------------------------------------------------------------CGCCATGAAGGAGTGATTAATAAATCCGTGGGTGTGATCTTAGGA
NC_010458.4_27951384-27951301      -------------------------------------------------------------------------------------------------------------------------------------------------------------CGGCGAGGGGGTGGTTAACGTTTTCTCAGGCGTGGTTTTCAGA
NC_043705.1_114874603-114874759    TAGAATAGAGGACGCGGGCCCCTCACAAACTTTCAGCGGTTCCCAGGGCG-----------TGGCGGTGGGCGACCGAAAAATGTCGTGTTCATAGGACACGT-GAAACGGTAGGTGTGTTCAGCACCCGGTACCATATGCAGCGGACCTCTTGTAGCC-----------------------------------------
NC_043705.1_114880243-114880331    --------------------------------------------------------------------------------------------------------------------------------------------------------GGTAGCAGTAACGGGGTCGTCAACAATTTCTCAGGCGTTATCTTCAGA
NC_010458.4_27956961-27956798      ----GTAGTGGACGCGGGCACGTCGCAGGCTCTCAGCGGTCCCCAGGTCGGACGCATGGGGTGCCGTTGGGCGGACG------T-TGTGTTCAGGATGGACGT-GAAACAGCAGATGCGCTCCACACCCGGCACCAAACGCAGAGGAGCTCTCGTAGCG-----------------------------------------
NW_020963318.1_4603947-4604107     -AGCGCAGCGGATGCAAGCGCGCCGCAGACTCCCAGCGGTCCCTTGGGCTGCTGGGTGAGATGGCGGTAGGCGTGCG---GACGTCGTGCTTAAAGGGCGCTTGGAAACGACAGGT----TCCACATCGAGCACCACAAGTAGCGGAGCTCTTG----------------------------------------------
NC_009164.3_23999411-23999496      -----------------------------------------------------------------------------------------------------------------------------------------------------------AAGAGCGAGGGGGTGGTTAACAATTTCTCAGGCGTGGTTTTCAGA
NW_007675507.1_180326-180241       -----------------------------------------------------------------------------------------------------------------------------------------------------------AAGAGCGAGGGGGTGGTTAACAATTTCTCAGGCGTGGTTTTCAGA
NW_014636980.1_1685376-1685461     -----------------------------------------------------------------------------------------------------------------------------------------------------------AAGAGCGAGGGGGTGGTTAACAATTTCTCAGGCGTGGTTTTCAGA
NC_032669.1_33433884-33433966      --------------------------------------------------------------------------------------------------------------------------------------------------------------AGCGGGGGGGTGGTTAGCAATTTCTCAGGCGTGGTCTTCAGA
NC_032669.1_33467761-33467843      --------------------------------------------------------------------------------------------------------------------------------------------------------------AGCGGGGGGGTGGTTAGCAATTTCTCAGGCGTGGTCTTCAGA
NC_037347.1_31437619-31437701      --------------------------------------------------------------------------------------------------------------------------------------------------------------AGCGGGGGGGTGGTTAGCAATTTCTCAGGCGTGGTCTTCAGA
NW_020540010.1_3540250-3540089     TAGAGCAGCGGATGCAAGCGCGCCGCAGACTCCCAGCGGTCGCTTGGGCTGCTGGGTGAGATGGCGGTAGGCGTGTG---TACGTCGCGCTTAAAGGGCGCTTGGAAACGACAGTTGT---CCACATCGGGCACCACACGTAGCGGAGCTCTT-----------------------------------------------
NW_004955446.1_18983106-18983189   -----------------------------------------------------------------------------------------------------------------------------------------------------------CGCCATGAAGGATTGACTAATAAATCCGTAAGTGTGATCTTA--A
NW_004569142.1_36038094-36038239   TAGCGTAGGGGGCGCGGGCGCGTCGCAGGCACTCAGCACCCGTCAGGCCGG-----------------GGGCGGACGGAGGACGTCGTGTTCAGAGGGCACTT-GAAACGGCAGATGCCCTCAGCACTCGGCTCCAAACGCAGCGGAGCTCATGTCGCC-----------------------------------------
AC_000070.1_47308535-47308615      --------------------------------------------------------------------------------------------------------------------------------------------------------------CGTGAAAGAGTGGTCAATAATTCCGTAGGTTTGGTCTTA--A
NC_046156.1_177221153-177221073    --------------------------------------------------------------------------------------------------------------------------------------------------------------CGTGAAAGAGTGGTCAATAATTCCGTAGGTTTGGTCTTA--A
NW_020822461.1_11680655-11680572   -----------------------------------------------------------------------------------------------------------------------------------------------------------AGCCGTGAAAGAGTGATCAATAATTCCGTAGGTGTGGTCTTG--A
NC_040903.1_6184040-6184123        -----------------------------------------------------------------------------------------------------------------------------------------------------------AGCCGTGAACGGGAGGTTAACAACTTCGTAGGTCTGGTTTTA--A
NW_018658532.1_151817-151732       ---------------------------------------------------------------------------------------------------------------------------------------------------------GTGGCCGTGAAAGAGTGATCAAAAAATCCGTAGGTGTGTTTTTA--A
NW_007727769.1_199927-200012       -----------------------------------------------------------------------------------------------------------------------------------------------------------CGCCATGAAGGAGTGATTAATAAATCCGTGAGTGTGATCTTAGGA
NW_004624759.1_11831488-11831571   -----------------------------------------------------------------------------------------------------------------------------------------------------------CGCTATGAGGGATTGACTAATAAATCCGTAAGTGTGATCTTA--A
NW_016535325.1_28734-28819         -----------------------------------------------------------------------------------------------------------------------------------------------------------AGCAGCGAGGGGGTGGTTAGCAATTTCCCAGGCGTGGTTTTCAGA
NW_004801740.1_5584837-5584921     ----------------------------------------------------------------------------------------------------------------------------------------------------------TAGCCGTGAAAGAGTGATCAATAATTCCGTAGGTGTGGTCTTG--A
NW_011889015.1_123387-123305       ------------------------------------------------------------------------------------------------------------------------------------------------------------GCAGTGAAAGGGTGATTGATAATCCCGTAGGCGTGGTTTTA--A
NW_006436284.1_153624-153542       ------------------------------------------------------------------------------------------------------------------------------------------------------------GCAGTGAAAGGGTGATTGATAATCCCGTAGGCGTGGTTTTA--A
NC_034600.1_49424308-49424391      -----------------------------------------------------------------------------------------------------------------------------------------------------------CACCGCGAAAGAGTGGTCAATAAATCCGTAGGTTTGGCCTTA--A
NW_015504266.1_2928751-2928835     -----------------------------------------------------------------------------------------------------------------------------------------------------------AGCCGTGAAGGAGTGATTA-CAATTCCGTAGGTGTGGTTTTAAGA
NW_015351256.1_13811479-13811562   -----------------------------------------------------------------------------------------------------------------------------------------------------------CGCCATGAAGGAGTGATTAATAAATCCGTCGGTATGATCTTA--A
NW_020963318.1_4608754-4608837     -----------------------------------------------------------------------------------------------------------------------------------------------------------CGCCATGAAGGAGTGATTAATAAATCCGTCGGTATGATCTTA--A
NW_015351256.1_13805116-13805276   -AGCGCAGCGGATGCAAGCGCGCCGCAGACTCCCAGCGGTCCCTTGGGCTGCTGGGTGAGATGGCGGTAGGCGTGCG---GACGTCGTGCTTAAAGGGCGCTTGGAAACGACAGGT----TCCACATCGAGCACCACAAGTATCGGATCTCTTG----------------------------------------------
NW_004936480.1_18867517-18867600   -----------------------------------------------------------------------------------------------------------------------------------------------------------CGCCATGAAGGAGTGATTAATAAATCCGTCGGTGTGATCTTA--A
NW_020540010.1_3535389-3535306     -----------------------------------------------------------------------------------------------------------------------------------------------------------CGCCATGAAGGAGTGATTAATAAATCCGTCGGTGTGATCTTA--A
NW_004444148.1_2748828-2748668     TAGATCAGGGGAAGTGGGCGTGACA-AGACTCTCAGCGGTCCCCAGGGCAGGTGGGTGGCATGGCGGTAGGTGGGCGAGAGACGTCGTGCTCAGAAGGTGCTTGGAAACAGTAGGTGTGCT--------TGCACGACAAGTAGCAGAGCTTTCCTAGCC-----------------------------------------
NC_034582.1_112600773-112600856    -----------------------------------------------------------------------------------------------------------------------------------------------------------CGCCGCGAAAGAGTGGTCAATAATTCCGTAGGTTTGGTCTTA--A
NW_020339444.1_35583766-35583681   ---------------------------------------------------------------A-------------------------------------------------------------------------------------------AGCAGTAACGGGGTCGTCAACAATTTCTCAGGCGTTATCTTCAGA
NW_017739037.1_152310-152229       ------------------------------------------------------------------------------------------------------------------------------------------------------------GCCGTGAAAGGGCAGTTA-CAATTCCATAAATGTGCTTTTA--A
NW_006204238.1_2062051-2062214     -AGGGTAGGGGACGCGGACGCGTCAAAG--ACTCAGCACTCCCTGGGGCTGATGCGTGCGATGGCAGTAGACTGACG-AAGCCGTCCTGGCCAAAGGCCGCTTGGAAAAGACGGGTGTGCCCGGCACACGGCACCAAAGCGAACGGAGCTCTG-----------------------------------------------
NC_000079.6_119694965-119695048    -----------------------------------------------------------------------------------------------------------------------------------------------------------CGCCGCGAAAGAGTGGTCAATAATTCCGTAGGTTTGGTCTTA--A
NC_046290.1_28725639-28725558      ------------------------------------------------------------------------------------------------------------------------------------------------------------GCCGTGAAAGGGCAGT-AGCAATTCCATAAATGTGCTTTTA--A
NW_004624759.1_11827144-11827302   ---------GGGAGCGGGCGCGTCGCGGACTCTCAAAGGTCCCTATGGCTGATGGATGGGATGGCCGTTGGCGGACGGGAGAGGACGTGTTTAGATG-CGCTTGGAAATGGCAGGTGTTTT-ATAACCTGGTACCAACCGAAGCGGTGCTCTTGTTGTC-----------------------------------------
NW_022111373.1_107151373-107151457 ----------------------------------------------------------------------------------------------------------------------------------------------------------TTGCAGCGAGGGGGTGGCTACCAATTTCTCAGGCGTGGTATCCC-G
NW_015494733.1_1229128-1229301     --AAGTAGGCAACGCGGGCGCGTCGCAGGCTCCCAGCGGTCTCCAGGGCTCATGGGTGGGATGACAGTGAGCGGACGGACGAAGTTGTGATCAAAGGGCACT-GGATACAGCAGATATGCTCAGCACACCGCACCAAACACAGCCAATCTCTTGTGGCC-----------------------------------------
NW_017872774.1_84388-84308         --------------------------------------------------------------------------------------------------------------------------------------------------------------CATGAAGGAAGGATTAATACATCCGTAAGTATGTTCTTA--C
NC_022021.1_64827843-64827926      -----------------------------------------------------------------------------------------------------------------------------------------------------------AGCGGTGAGAGAGTGCTCAATAATCCCGTCGGTGTGGTCTTA--A
NW_004535452.1_19552836-19552752   ----------------------------------------------------------------------------------------------------------------------------------------------------------TCGCCATGAAGGAGTGATTAATAGGTCCGTACGTGTGATCTTG--C
NT_176390.1_13734298-13734380      ------------------------------------------------------------------------------------------------------------------------------------------------------------GCCATGAAGGGTTGACTAATAAATCCGTAAGTGTGATCTTA--G
NW_011044985.1_2082410-2082492     -----------------------------------------------------------------------------------------------------------------------------------------------------------CGCCATGAATGATTGACTA-TAAATCCGTAAGTGTGATCTCA--A
NT_176390.1_13730030-13730195      -AGAGTTTGGGATGCGAGCGCGTCGTTGACTCTTAGCGGTCCTTCAGTCTACTGGGGGGGAGGGCGGTAGGCGGGCGAAAGACGACGTATCTGCTGGGCG-TTATAAGCGTGGGGGGTGGGCGGCTTCCGGCATTAAGCGGGGCTGAGCTGCTGTC--------------------------------------------
NW_006922012.1_2293474-2293635     TAGAGTAGGGGACGTGCGCGCGACGCAGACTCTCAGCGGTCCTTAGAGCAGATGGGTGGCATGGGGGTAGGTGGGCAAAAGACGTCGTGTCAAGAGGGTGCTTGGAAG----AGGTGTGAT--------GGCACGCCACGTAGCAGAGCTTTCCTA--------------------------------------------
NW_003573427.1_48280506-48280431   ------------------------------------------------------------------------------------------------------------------------------------------------------------GCAGCGAGGGGGTG-TTAACAATCTCTCAGGCGTGGCTTT----
NW_004485155.1_208004-207857       TAGATTAGGGGTCGCGGGCGCGACG-TGGCTCTCAGCGGTCCCTAGG---A---GGT-----AGCGGTAGGTGGACGAAATACTTGGTGTACAGAGTGCGCTTGTAAGCGGCAGATGTGCTCAGCTTCCGGCACCACACGTGGCGGAGCTCTTGT---------------------------------------------
NW_004567108.1_54165108-54165275   TAGGGTAGAGGACGCGGTCGGGTCGTAGACTCTCAGCGGTCACTAGTGTTGAAGGGCGGCATGGCGGAAGGCGGACGAAAG-TGTCCTGTTCAGAGGGCGCT-GAAAACGGCGGGTTTGCTCTGTACCCCGC-CCAAACGTAATGGAGC---------------------------------------------------
NW_004567108.1_54171176-54171343   TAGGGTAGAGGACGCGGTCGGGTCGTAGACTCTCAGCGGTCACTAGTGTTGAAGGGCGGCATGGCGGAAGGCGGACGAAAG-TGTCCTGTTCAGAGGGCGCT-GAAAACGGCGGGTTTGCTCTGTACCCCGC-CCAAACGTAATGGAGC---------------------------------------------------
NW_004535452.1_19556217-19556046   --TAGTAGGGGATGCGACCGCATCGTAGACTGTTGGCGGTCCCTTGCGCTGCTGAGTGAGATGGCAGTAGGCGCGCGAAAGACGGCGTGCCTAAAGGGCGCTTGGAAGTGGCAGGAGTGCTTGACGTCAGGCACCAAACGTAGCGGAGCTCTTGTCC--------T-----G-G-C--------GC--------------
NW_016535325.1_23833-23980         TACAGTAGAGGACGCGCGACCGTCGCAGATTCTCAACGAGTT-------------TCGGGATGGCGATGAGGGGAGGCAAGACGTTGTGTGCACAGGGCACTTGTAAATGCCCGGTGTGCTCAGCATCCGGCACCAAACGCGGCAGAGATCTTGTA--------------------------------------------
NW_020954550.1_30886882-30886957   -------------------------------------------------------------------------------------------------------------------------------------------------------------------AAGAGTGGTTGACAATTCCGTAGGCGCGGTTTTA--A
NW_021630221.1_757522-757463       ----------------------------------------------------------------------------------------------------------------------------------------------------------------------------------TTCCGTAAGTGTGGTCTTA--A
NW_018343955.1_20479259-20479181   ----------------------------------------------------------------------------------------------------------------------------------------------------------------TGAAA--GTGGTTGACAATTCCGTAGGCGCGGTTTTAAGA
NW_008345884.1_8404281-8404146     -------------------------------CTCAGCACTTCCTGGGTCTGATGGGTCCGATGGCGGTAGGCGAACGAATGCCC-CCTGTCCAAAGGGCGCTTGGAAACGACGGGTATGCTCTGCGCCCGGCGCCAAAGGTAACGGAGCTCTGG----------------------------------------------
NW_004471592.1_3055385-3055445     --------------------------------------------------------------------------------------------------------------------------------------------------------------------------------G-TCTCTCAGGCGTGGCTTTCAGA
NW_004524875.1_1433069-1433152     -----------------------------------------------------------------------------------------------------------------------------------------------------------CGCCAAGAAGGATTGACTAACGAAGCCGTAAGTGTGCTTTCA--A
NW_020093476.1_6801918-6802048     ------------------------------------------CCAGGATAGATGCGTGAGATGGCGTGGAACAACCGAGAGCCGTTGGGATCAAAGGGCATTC-GAAACGGCAGATGTGCCTCGCACCCGGCGCCCAACGCAGCGGAGATCCCGTA--------------------------------------------
NC_041730.1_103527460-103527380    ----------------------------------------------------------------------------------------------------------------------------------------------------------------TGAAAGCATGGTTGACAATTCCGTAGGCGCGGTTTTA--A
NW_006408600.1_13265236-13265380   --GAGCAGCGGATGGG-GCGCGTCGCAGACTCCC-GCGGTCCCTTGGGCTGGTGGGTGGGATGACGGTAGGCGTGCGAAAGACGCCGTGCCTAAAGGACGACTGGAAACGGTAGGTGTGATCAACATCTGG-----------GCGG-GC---------------------------------------------------
NW_020963077.1_51506775-51506711   --------------------------------------------------------------------------------------------------------------------------------------------------------------------GGAGT---------ATCCGTCGGTGTGATCTTA--A
NC_008803.1_231265978-231266056    ----------------------------------------------------------------------------------------------------------------------------------------------------------------TGAAA--ATGGTTGACAATTCCGTAGGCGCGGTTTTAAGA
NC_045426.1_134939033-134938955    ----------------------------------------------------------------------------------------------------------------------------------------------------------------TGAAA--GTGGTTGACAATTCCGTAGGCGCGGTTTTAAGA
NW_021604578.1_142851-142714       -----------------------------GTCTCAGAACTCCCGGGGGCTAATGGGTGCGATGGCCGTAGG---ACGAATGC-GTACTGACCAAAGGGCGTTTGGACATGACGGGTGTGCTCTGCGCCCGGCACCATAGGTAATGGAGTTTTGATA--------------------------------------------
NC_046156.1_177224979-177224844    -------------------------------CTCATAACTCCCGGGGGCTAATGGGTACGATGGCCGTAGAA---CGAATGC-GTACTGACCAAAGGGCGCTTGGACATGACGGGTGTGTTCTGCGCCCGGCACCAAAGGTGACGGAGCTCTGATA--------------------------------------------
AC_000070.1_47304753-47304888      -------------------------------CTCATAACTCCCGGGGGCTAATGGGTACGATGGCCGTAGAA---CGAATGC-GTACTGACCAAAGGGCGCTTGGACATGACGGGTGTGTTCTGCGCCCGGCACCAAAGGTGACGGAGCTCTGATA--------------------------------------------
NW_007728486.1_330214-330132       --------------------------------------------------------------------------------------------------------------------------------------------------AATCCTTGTCGCCAAGAAGGGGT---------ATCGGTGAGTATGATCTTG--A
NW_007726692.1_24226-24289         ---------------------------------------------------------------------------------------------------------------------------------------------------A----------------------------AAATCTGTGAGTATGATCTTGGGA
NW_005353967.1_998255-998198       --------------------------------------------------------------------------------------------------------------------------------------------------------------------------------AATTCCGTAGGTGTGGTCTTA--A
NW_004504335.1_10307022-10307081   -----------------------------------------------------------------------------------------------------------------------------------------------------------------T----------------TTGCGTAGGTGTGGTTTTA--A
NW_015504211.1_1029993-1029932     --------------------------------------------------------------------------------------------------------------------------------------------------------------------------------AATTCCGTAGGTGGGGTCTTA--A
NW_022196914.1_79966866-79966986   --------------------------------------------GGGGCTAATGGGTGCGATGGCCGTAGG---ACGAATGC-GTACTGACCAAAGCGCGCTTGGACATGACGGGTGTGCTCTGCGCCCGGCACCAAAGGTAACGGAGCTCTGAT---------------------------------------------
NW_004624732.1_21322546-21322614   -------------------------------------------------------------------------------------------------------------------------------------------------------------------A-----GACTGAGAAATCCGTATGTGTGATCTTA--A
NW_006408952.1_761373-761434       -----------------------------------------------------------------------------------------------------------------------------------------------------------------------------TG---TTTCTCAGGCGTAGTTTTCAGA
NW_022109768.1_1533963-1534026     --------------------------------------------------------------------------------------------------------------------------------------------------------------------------------AATTTCTCAGGCGTGGTATCCAGG
NW_020356566.1_186101-185987       --------------------------------------------------------TGGGATGGCGGTGGGC-GACGGAGGACGTCGTGTTCAGAGGGCACTC-GACACGGCAGATGTGCCCAGCACTCGGCTCCA-ACGCAGCGGAGCTTTTGTCGCC-----------------------------------------
NC_034582.1_112596632-112596745    ----------------------------------------------------TGGGTGCGATGGCCGTAGG---ACGAATGC-GTACTGACCAAAGGGCGCTTGGACATGACGGGTGTGCTCTGCGCCCGCCACCAAAGGTCACGGAGCTCTGATA--------------------------------------------
NC_000079.6_119690707-119690827    ---------------------------------------------GGGCTAATGGGTGCAATGGCCGCAGG---ACGAATGC-GTACTGACCAACGGGCGCTTGGATATGACGGGTGTGCTCTGCGCCCGCCGCCAAAGGTCACGGAGCTCTGATA--------------------------------------------
NW_011889015.1_127933-127828       ---AATAGGCAACGCGGGCGCGTCGCAGGCTCCCAACGGTCTCCAGCGCTCATGGGTGGGATGGCGGTGAGCGGACGGACGA-GTTGTGTTCAAAGGGC-----------------------------------------------------------------------------------------------------
NW_007741761.1_23013-23076         --------------------------------------------------------------------------------------------------------------------------------------------------------------------------------AAATCGGTGGGTATGATCTTGGGA
NW_020822461.1_11685799-11685658   ---------------------------GAGTCCCAGCACTCCCTGGGGCTGATGGGTGTGATGGCGGAAAGT-C-CGAAGGC-GTCCTGTCCTAAGGGTGTTTGAAAACGGCTGGTGAGCTCTGCACCCGGCACTAAGGGGAACAGAGCTCTGGTA--------------------------------------------
NW_007370656.1_6770667-6770611     ---------------------------------------------------------------------------------------------------------------------------------------------------------------------------------ATTCCGTAGGTGTGGTCTTA--A
NW_006501464.1_215820-215682       ----------------------------AGTCTCAGCACACCCTGGGGCTGATGGGTGTGATGGCGGTAGGCGGACGAGACG-CTCCTGTCCAAAGGGCGCTTGGAAACGGCTGATGTGCTGTGCACCCGGCCCCAAAGAGAACAGAGCTCTGGTA--------------------------------------------
NW_004524875.1_1427807-1427904     ---------------------------A---TG-------T---------A-----TGGCGTCGCGATTGGCGGACGGGAGGGGA-GTGTTTAGAGGGTGCTTGGAGAGGGCCGGTGTGCTCATACCCTGGCACCAAACGAAGCGGTGCTCTTGT-----------------------------------------C---
NW_020269199.1_206673-206559       --------------------------------------------------------TGGGATGGCGATGGGC-GACGGAGGACGTCGTGTTCAGGGGGCACTC-GACACGGCAGATGTGCCCAGCACTC-G-TCCAAACGCAGCGGAGCTTTTCTCGCC-----------------------------------------
NW_007370720.1_117779-117668       ---------------------------------------------GGGCGGATGCGTGGGATGGCGTTGAACAGCCGAGAGACGTTGTGATCAGAGGGCATTTGGAAACGGCAGAGGTGGTTAGCACCCGGCGCCAAAC-G-------------G---------------------------------------------
NC_040903.1_6178793-6178904        ------------------------------------------CCAGGGCAGATGCGTGAGATGGCGTTGAACAGCCGAGAGCCGTTGTGATCAGAGGGCATTC-GAAACGGCAGATCTGCCTCGCACTCGGCGCCCA------------------T--------------------------------------------

NC_045437.1_42424729-42424571      -----------------------------------------
NW_012117188.1_2046740-2046582     -----------------------------------------
NW_012100209.1_6011185-6011027     -----------------------------------------
NW_022681465.1_77913026-77912868   -----------------------------------------
NW_012010989.1_3014855-3014697     -----------------------------------------
NC_023645.1_42107109-42106951      -----------------------------------------
NC_044980.1_42059298-42059456      -----------------------------------------
NC_022277.1_43931177-43931019      -----------------------------------------
NW_012007811.1_8699046-8698888     -----------------------------------------
NC_044619.1_47812146-47812303      -----------------------------------------
NC_044551.1_125152204-125152046    -----------------------------------------
NC_041759.1_43321178-43321020      -----------------------------------------
NW_016812359.1_402279-402437       -----------------------------------------
NC_027873.1_72116637-72116794      -----------------------------------------
NC_036884.1_49441104-49441261      -----------------------------------------
NC_044386.1_40347999-40347841      -----------------------------------------
NW_022611659.1_39522003-39521845   -----------------------------------------
NC_000005.10_43313179-43313022     -----------------------------------------
NW_016107395.1_2799944-2799786     -----------------------------------------
NC_036908.1_43869231-43869076      -----------------------------------------
NC_013897.1_160044174-160044332    -----------------------------------------
NW_018493017.1_6343180-6343338     -----------------------------------------
NW_022134918.1_5100516-5100683     -----------------------------------------
NC_045765.1_137773675-137773842    -----------------------------------------
NW_020172731.1_1845933-1845766     -----------------------------------------
NW_017842794.1_85956437-85956604   -----------------------------------------
NW_006733234.1_4032122-4031954     -----------------------------------------
NW_020837948.1_81461019-81461186   -----------------------------------------
NW_022098063.1_63002690-63002857   -----------------------------------------
NW_021703768.1_36390259-36390092   -----------------------------------------
NW_022436941.1_90281136-90281290   -----------------------------------------
NC_041221.1_52439837-52439670      -----------------------------------------
NW_003943619.1_24595427-24595583   -----------------------------------------
NW_004438430.1_4610241-4610405     -----------------------------------------
NW_004454164.1_22915666-22915491   -----------------------------------------
NC_033671.1_101793093-101793258    -----------------------------------------
NW_012155396.1_1126422-1126256     -----------------------------------------
NW_006788723.1_848765-848929       -----------------------------------------
NC_009164.3_23994089-23994264      -----------------------------------------
NW_007675507.1_185726-185551       -----------------------------------------
NW_014636980.1_1680043-1680218     -----------------------------------------
NW_007727769.1_195054-195227       -----------------------------------------
NW_007727769.1_194589-194762       -----------------------------------------
NC_037673.1_43212247-43212100      -----------------------------------------
NC_044513.1_31095311-31095137      -----------------------------------------
NC_045698.1_30193962-30193788      -----------------------------------------
NW_006383214.1_148977-148820       -----------------------------------------
NC_032669.1_33427725-33427890      -----------------------------------------
NC_037347.1_31431460-31431625      -----------------------------------------
NW_005393620.1_1813400-1813565     -----------------------------------------
NW_018734256.1_16727772-16727615   -----------------------------------------
NW_011516528.1_11779082-11779256   -----------------------------------------
NW_022589720.1_33704932-33704775   -----------------------------------------
NC_037563.1_31163342-31163509      -----------------------------------------
NW_011492847.1_710838-711003       -----------------------------------------
NW_021964160.1_34875730-34875905   -----------------------------------------
NW_018336647.1_51403-51235         -----------------------------------------
NW_022630999.1_8549365-8549212     -----------------------------------------
NW_017731701.1_1734112-1734283     -----------------------------------------
NW_004451472.1_331281-331438       -----------------------------------------
NW_019154089.1_44707839-44707992   -----------------------------------------
NW_020998616.1_23169512-23169355   -----------------------------------------
NW_020874474.1_33959458-33959301   -----------------------------------------
NW_007907126.1_30063131-30063288   -----------------------------------------
NW_020656141.1_32854435-32854278   -----------------------------------------
NC_030827.1_31413974-31414140      -----------------------------------------
NW_020312816.1_59172132-59172289   -----------------------------------------
NC_040267.1_33125591-33125757      -----------------------------------------
NW_003217800.1_829701-829544       -----------------------------------------
NW_006204238.1_2067389-2067473     GTCGGACCGAAAAACGGCTGTATTGTGGCAAAAGTGGAGGC
NW_008345884.1_8397660-8397576     GTCGGGCCGAAAAACGGCTGTATTGTGGCAAAAGTGGAGGC
NC_036908.1_43863884-43863802      GTCGGACCGAAAAACGGCTGTATTGTGGCAAAAGTGGAGGC
NW_003943619.1_24601884-24601967   GTCGAACCGAAAAACGGCTGTATTGTGGCAAAAGTGGGGGC
NW_018493017.1_6348937-6349020     GTCGAACCGAAAAACGGCTGTATTGTGGCAAAAGTGGGGGC
NC_044386.1_40342352-40342270      GTCGGACCGAAAAACGGCTGTATTGTGGTAAAAGTGTAGGG
NW_022611659.1_39516348-39516266   GTCGGACCGAAAAACGGCTGTATTGTGGTAAAAGTGTAGGG
NW_003852458.1_10208053-10207886   -----------------------------------------
NW_004485155.1_203172-203083       GTGTCACGCGAAAGCGCCCGCACTTTGGAAAAAGTAGAGGT
NW_007370720.1_112842-112759       GTCGGACCGGAAAACGGCCGCATTGTGGCAAAAGTGGAGGT
NW_004504387.1_12689891-12689974   GTCGGGCCGAAAAACGGCTGTATTGTGGCAAAAGTGGAGGC
NW_017731701.1_1738805-1738888     GTCGGACCGGAAAACGACCGCATTGTGGCAAAAGTGGAGGT
NC_023645.1_42101850-42101768      GTCGGACCGAAAAACGGCTGTATTGTGGTAAAAGTATAGGG
NC_037673.1_43207000-43206918      GTCGGACCGAAAAACGGCTGTATTGTGGTAAAAGTATAGGG
NC_044551.1_125146928-125146846    GTCGGACCGAAAAACGGCTGTATTGTGGTAAAAGTATAGGG
NC_044980.1_42064541-42064623      GTCGGACCGAAAAACGGCTGTATTGTGGTAAAAGTATAGGG
NC_045437.1_42418885-42418803      GTCGGACCGAAAAACGGCTGTATTGTGGTAAAAGTATAGGG
NW_012007811.1_8693790-8693708     GTCGGACCGAAAAACGGCTGTATTGTGGTAAAAGTATAGGG
NW_012010989.1_3009596-3009514     GTCGGACCGAAAAACGGCTGTATTGTGGTAAAAGTATAGGG
NW_012100209.1_6005925-6005843     GTCGGACCGAAAAACGGCTGTATTGTGGTAAAAGTATAGGG
NW_012117188.1_2041500-2041418     GTCGGACCGAAAAACGGCTGTATTGTGGTAAAAGTATAGGG
NW_016812359.1_407549-407631       GTCGGACCGAAAAACGGCTGTATTGTGGTAAAAGTATAGGG
NW_022681465.1_77907757-77907675   GTCGGACCGAAAAACGGCTGTATTGTGGTAAAAGTATAGGG
NC_045616.1_130438544-130438629    GTGTCACGCGAAAGCGCCCGCACTTTGGAAAAAGTGGAGGT
NC_000005.10_43307847-43307765     GTCGGACCGAAAAACGGCTGTATTGTGGTAAAAGTGTAGGG
NC_027873.1_72121972-72122054      GTCGGACCGAAAAACGGCTGTATTGTGGTAAAAGTGTAGGG
NC_036884.1_49446449-49446531      GTCGGACCGAAAAACGGCTGTATTGTGGTAAAAGTGTAGGG
NC_044619.1_47817482-47817564      GTCGGACCGAAAAACGGCTGTATTGTGGTAAAAGTGTAGGG
NC_013897.1_160049958-160050041    GTCGAACCGAAAAACGGCTGTATTGTCGCAAAAGTGGGGGC
NC_046290.1_28730184-28730028      -----------------------------------------
NC_033671.1_101796536-101796621    GTCGGACCGAAAAACGGCTGTATTGTGGCAAAAGTGGAGGC
NC_013679.1_64098838-64098754      GTCGGACCGAAAAACGGCTGTATTGTGGCAAAAGTGGAGGC
NW_016107395.1_2794170-2794089     ATCGGACCGAAAAACGGCTGTATTGTGGCAAAAGTGGGGGC
NW_022436941.1_90286881-90286962   ATCGGACCGAAAAACGGCTGTATTGTGGCAAAAGTGGGGGC
NW_017619889.1_5287116-5286966     -----------------------------------------
NW_004444148.1_2735307-2735224     GTGTCACGCGAAAGCGCCCGCACTTTGGCAAAAGTGGAGGT
NC_022277.1_43925544-43925462      GTCGGACCGAAAAACGGCTGTATTGTGGTAAAAGTATAGGG
NC_041759.1_43315906-43315824      GTCGGACCGAAAAACGGCTGTATTGTGGTAAAAGTATAGGG
NW_012155396.1_1121034-1120949     GTCGGACCGAAAAACGGCTGTATTGTGGCAAAAGTGGAGGC
NW_004569142.1_36043286-36043371   GTGTCACGCGAAAGCGCCCGCACTTTGGAAAAAGTGGAGGT
NW_019154089.1_44713274-44713359   GTGTCACGCGAAAGCGCCCGCACTTTGGAAAAAGTGGAGGT
NW_022630999.1_8543719-8543634     GTGTCACGCGAAAGCGCCCGCACTTTGGAAAAAGTGGAGGT
NW_006922012.1_2300227-2300312     GTGTCACGCGAAAGCGCCCGCACTTTGGAAAAGGTGGAGAT
NW_006389933.1_18322-18237         GTGTCACGCGAAAGCGCCCGCACTTTGGAAAAAGTGGAGGT
NW_018734256.1_16722298-16722213   GTGTCACGCGAAAGCGCCCGCACTTTGGAAAAAGTGGAGGT
NW_020312816.1_59177537-59177622   GTGTCACGCGAAAGCGCCCGCACTTTGGAAAAAGTGGAGGT
NW_020874474.1_33954044-33953959   GTGTCACGCGAAAGCGCCCGCACTTTGGAAAAAGTGGAGGT
NW_020998616.1_23164106-23164021   GTGTCACGCGAAAGCGCCCGCACTTTGGAAAAAGTGGAGGT
NW_022589720.1_33699463-33699378   GTGTCACGCGAAAGCGCCCGCACTTTGGAAAAAGTGGAGGT
NW_012267257.1_7189159-7189242     GTCGGACCGAAAAACGGCTGTATTGTGGCGGAAGTGGAGGC
NW_006294876.1_8803081-8803164     GTCGGACGGGAAAACGACCGCATTGTGGCAAAAGTGGAGGT
NW_006408600.1_13272033-13272116   GTGTCACGCGAACGCGCCCGCACTTTGGAGAACGTGGAGGT
NW_017872774.1_89247-89086         -----------------------------------------
NW_022196914.1_79971478-79971561   GTCGAGCCGACAAGCGGCTGAATTGTGGCAAAAGTGGAGGC
NW_007907126.1_30068388-30068473   GTGTCATGCGAAAGCGCCCGCACTTTGGAAAAAGTGGAGGT
NW_020656141.1_32849173-32849088   GTGTCATGCGAAAGCGCCCGCACTTTGGAAAAAGTGGAGGT
NW_017739037.1_156979-156823       -----------------------------------------
NW_003852458.1_10201930-10201845   GTCGGACCGAAAAACGGCTGTATTGTGGCAAAAGTGGGGGC
NW_015494733.1_1234014-1234106     GTCGGACAGGAAAACGACCGCATTCTGGCAAAAGTGGAGGT
NW_021604578.1_138514-138431       GTCGAGCCGAAAAGCGGCTGAATTGTGGCAAAAGTGGAGGC
NW_020339444.1_35589814-35589657   -----------------------------------------
NW_018336647.1_46623-46541         GTGTCACGCGAAAGCGCCCGCACTTTGGAAGAAGTGGAGGT
NC_037563.1_31169479-31169561      GTGTCACGCGAAAGCGCCCGCACTTTGGAAGAAGTGGAGGT
NW_020172731.1_1841184-1841102     GTGTCACGCGAAAGCGCCCGCACTTTGGAAAAAGTGGAGGT
NC_045765.1_137778422-137778504    GTGTCACGCGAAAGCGCCCGCACTTTGGAAAAAGTGGAGGT
NC_041221.1_52435067-52434985      GTGTCACGCGAAAGCGCCCGCACTTTGGAAAAAGTGGAGGT
NW_006733234.1_4027376-4027294     GTGTCACGCGAAAGCGCCCGCACTTTGGAAAAAGTGGAGGT
NW_003217800.1_824456-824371       GTGTCATGCGAAAGCGCCCGCACTTTGGAAAAAGTGGAGGT
NC_044303.1_205063823-205063980    -----------------------------------------
NW_007256233.1_220299-220448       -----------------------------------------
NW_022098063.1_63007434-63007516   GTGTCACGCGAAAGCGCCCGCACTTTGGAAAAAGTGGAGGT
NW_021703768.1_36385504-36385422   GTGTCACGCGAAAGCGCCCGCACTTTGGAAAAAGTGGAGGT
NW_011044985.1_2078476-2078643     -----------------------------------------
NW_004936480.1_18862606-18862767   -----------------------------------------
NW_006400249.1_182823-182906       GTGTCACGCGAAAGCGCCCGCACTTTGGAAAAAGGGGAGGT
NW_004451472.1_336879-336964       GTGTCACGCGAAAGCGCCCGCACTTTGGAAAAAGTGGAGGT
NC_045616.1_130433328-130433473    -----------------------------------------
NW_021630402.1_2768604-2768687     GTCGGGCCGAACAACGGTTGTATTGTGGCAAAAGTGGAGGC
NW_006501464.1_210889-210806       GTCGGGCCGAACAACGGTTGTATTGTGGCAAAAGTGGAGGC
NW_005393620.1_1819535-1819619     GTGTCACGCGAAAGCGCCCGCACTTTGGAAGAAGTGGAGGT
NW_011492847.1_716913-716997       GTGTCACGCGAAAGCGCCCGCACTTTGGAAGAAGTGGAGGT
NW_006712293.1_1717426-1717511     GTGTCACCCGAAAACGCCCGCAATTGGGAAAAAGTGGCAGT
NW_017619889.1_5280032-5279947     GTGTCACCCGAAAACGCCCGCAATTGGGAAAAAGTGGCAGT
NW_020837948.1_81466479-81466561   GTGTCACGCGAAAGCGCCCGCACTTTGGAAGAAGTGGAGGT
NW_004438430.1_4615661-4615743     GTGTCACGCGAAAGCGCCCGCACTTTGGAAGAAGTGGAGGT
NW_017842794.1_85961891-85961973   GTGTCACGCGAAAGCGCCCGCACTTTGGAAGAAGTGGAGGT
NW_022134918.1_5105978-5106060     GTGTCACGCGAAAGCGCCCGCACTTTGGAAGAAGTGGAGGT
NC_030827.1_31418741-31418823      GTGTCACGCGAAAGCGCCCGCACTTTGGAAGAAGTGGAGGT
NC_044513.1_31090655-31090573      GTGTCACGCGAAAGCGCCCGCACTTTGGAAAAAGTGGAGGT
NC_045698.1_30189306-30189224      GTGTCACGCGAAAGCGCCCGCACTTTGGAAAAAGTGGAGGT
NW_011516528.1_11783740-11783822   GTGTCACGCGAAAGCGCCCGCACTTTGGAAAAAGTGGAGGT
NW_021964160.1_34880369-34880451   GTGTCACGCGAAAGCGCCCGCACTTTGGAAAAAGTGGAGGT
NW_004545888.1_306372-306286       GTGTCACGCAAAAGCGCCCGCACTTTGGAAAAAGTGGAGGT
NW_005871201.1_78011-77934         GTCGGACCGGAGAACGACCGCATTGTGGCAAAAGTGGAGGT
NW_005362626.1_96334-96257         GTCGGACCGGAGAACGACCGCATTGTGGCAAAAGTGGAGGT
NW_003573427.1_48286004-48285843   -----------------------------------------
NW_020834736.1_34345400-34345243   -----------------------------------------
NC_013679.1_64103955-64103783      -----------------------------------------
NW_020269199.1_201166-201081       GTGTCACGCGAAAGCGCCCGCACTGTGGAAAAAGTGGGGGT
NW_020356566.1_180240-180155       GTGTCACGCGAAAGCGCCCGCACTGTGGAAAAAGTGGGGGT
NW_006788723.1_853725-853807       GTGTCACGCGAAAGCGCCCGCACTTTGGAAAAAGTGGAGGT
NC_018723.3_206997235-206997392    -----------------------------------------
NW_020093476.1_6807022-6807114     GTCGGACCGGAGAACGACCGCATTGTGGCAAAAGTGGAGGT
NW_006803999.1_3406729-3406647     GTGTCCCGCGAAAGCGCCCGCACTTTGGAGAACGTGGGGGT
NW_004454164.1_22910358-22910273   GTGTCACGCGAAAGCGCCCGCACTTTGGAAAAAGTGGAGGT
NC_040267.1_33130359-33130440      GTGTCACGCGAAAGCGCCCGCACTTTGGAAGAAGTGGAGGT
NC_018723.3_207003002-207003087    GTGTCACCCGAAAACGCCCGCAATTGGGAAAAAGTGGCAGT
NC_044303.1_205069376-205069461    GTGTCACCCGAAAACGCCCGCAATTGGGAAAAAGTGGCAGT
NW_020834736.1_34339902-34339817   GTGTCACCCGAAAACGCCCGCAATTGGGAAAAAGTGGCAGT
NW_007256233.1_225495-225580       GTCGGATCGAAAAACGGCTGTATTGTGGCAAAAGTGGTGGC
NC_010458.4_27951384-27951301      GTGTCACGCGAAAGCGCCCGCACTTTGGAAAAAGTGGAGGT
NC_043705.1_114874603-114874759    -----------------------------------------
NC_043705.1_114880243-114880331    GTGTCACCCGAAAACGCCCGCAATTGGGAAAAAGTGGCAGT
NC_010458.4_27956961-27956798      -----------------------------------------
NW_020963318.1_4603947-4604107     -----------------------------------------
NC_009164.3_23999411-23999496      GTGTCACGCGAAAGCGCCCGCACCTTGGAAAAAGTGGAGGT
NW_007675507.1_180326-180241       GTGTCACGCGAAAGCGCCCGCACCTTGGAAAAAGTGGAGGT
NW_014636980.1_1685376-1685461     GTGTCACGCGAAAGCGCCCGCACCTTGGAAAAAGTGGAGGT
NC_032669.1_33433884-33433966      GTGTCACGCGAAAGCGCCCGCACTTTGGAAGAAGTGGAGGT
NC_032669.1_33467761-33467843      GTGTCACGCGAAAGCGCCCGCACTTTGGAAGAAGTGGAGGT
NC_037347.1_31437619-31437701      GTGTCACGCGAAAGCGCCCGCACTTTGGAAGAAGTGGAGGT
NW_020540010.1_3540250-3540089     -----------------------------------------
NW_004955446.1_18983106-18983189   GTCGGACCAAACAACGGATGTATTGTGGCAAAAGTGGCGGC
NW_004569142.1_36038094-36038239   -----------------------------------------
AC_000070.1_47308535-47308615      GTCGAGCCGAAAAGTGGCTGAATTGTGGCAAAAGTGGAGGC
NC_046156.1_177221153-177221073    GTCGAGCCGAAAAGTGGCTGAATTGTGGCAAAAGTGGAGGC
NW_020822461.1_11680655-11680572   GTCGGCCCGAACAACGGCTGTATTGTGGGAAAAGTGGAGGC
NC_040903.1_6184040-6184123        GTCGGACCGGAGAACGACCGCATTGTGGCAAAAGTGGAGGT
NW_018658532.1_151817-151732       GTCGGGCCGAAAAACGGCTATATCGCGGCAAAAGTGGCAGC
NW_007727769.1_199927-200012       GTCGGACCGAAAAATGGCTGTATTGTGGCAAAAGTGAGAGC
NW_004624759.1_11831488-11831571   GTCGGACCGAACAACGGGTGTATTGTGGCAAAAGTGGCGGC
NW_016535325.1_28734-28819         GTGTTACGCGAAAGCGCCCGCACTTTGGAAAAAGTGGAGAT
NW_004801740.1_5584837-5584921     GTCGGGCCGAACAACGGCTGTATTGCGGGTAAAGTGGAGGG
NW_011889015.1_123387-123305       GTCGGACAGGAAAACGACCGCATTCTGGCAAAAGAGGAGGT
NW_006436284.1_153624-153542       GTCGGACAGGAAAACGACCGCATTCTGGCAAAAGAGGAGGT
NC_034600.1_49424308-49424391      GTCGAGCCGAAAAGTGGCTGAATTGTGGCAAAAGTGGAGGG
NW_015504266.1_2928751-2928835     GTCGGACCGGAAAACGGCCGCATTGTGGCAAAAGTGGAGGC
NW_015351256.1_13811479-13811562   GTCGGACCGAGAAACGGCTGTATTGCGGCAAAAGTGGGAGC
NW_020963318.1_4608754-4608837     GTCGGACCGAGAAACGGCTGTATTGCGGCAAAAGTGGGAGC
NW_015351256.1_13805116-13805276   -----------------------------------------
NW_004936480.1_18867517-18867600   GTCGGACCGAGAAACGGCTGTATTGCGGCAAAAGTGGGAGC
NW_020540010.1_3535389-3535306     GTCGGACCGAGAAACGGCTGTATTGCGGCAAAAGTGGGAGC
NW_004444148.1_2748828-2748668     -----------------------------------------
NC_034582.1_112600773-112600856    GTCGAGCCGAAAAGTGGCTGAATTGTGGCAAAAGTGGAGGG
NW_020339444.1_35583766-35583681   GTGTCACCCGAAAACGCCCGCAATTGGGAAAAAGTGGCAGT
NW_017739037.1_152310-152229       GTCGGACCAGAAAACGGCCCCATTGTGGCAAAAGTAGAGGT
NW_006204238.1_2062051-2062214     -----------------------------------------
NC_000079.6_119694965-119695048    GTCGAGCCGAAAAGTGGCTGAATTGTGGCAAACGTGGAGGG
NC_046290.1_28725639-28725558      GTCGGACCAGAAAACGGCCCCATTGTGGCAAAAGTAGAGGT
NW_004624759.1_11827144-11827302   -----------------------------------------
NW_022111373.1_107151373-107151457 GTGTCACGCGAAAGCGCCTGTCCTTTGGAAAAAGGGGAGGT
NW_015494733.1_1229128-1229301     -----------------------------------------
NW_017872774.1_84388-84308         GTCGGACCGAAAAACGGCTGTATTGTGGTAAAAGTATAGGG
NC_022021.1_64827843-64827926      GTCGGGCCGAACAACGGTTGTATTGTGGGAAAAGTGGAGGC
NW_004535452.1_19552836-19552752   CTCGGACCGAAAAACGGCTGTATTGTGGCAAAAGCGGCGGC
NT_176390.1_13734298-13734380      GTCGGACCGAACAACGGATGTATTGTGGCAAGAGTGGCAGC
NW_011044985.1_2082410-2082492     GTCAGACCGAACAACGGGTGTATTGTGGCAAAAGTGGGGGC
NT_176390.1_13730030-13730195      -----------------------------------------
NW_006922012.1_2293474-2293635     -----------------------------------------
NW_003573427.1_48280506-48280431   ----CACGCGAACGCGCCCGCACTTTGGCAAAAGTGGAGGT
NW_004485155.1_208004-207857       ------------------C----------------------
NW_004567108.1_54165108-54165275   -----------------------------------------
NW_004567108.1_54171176-54171343   -----------------------------------------
NW_004535452.1_19556217-19556046   -------------G---------------------------
NW_016535325.1_23833-23980         -----------------------------------------
NW_020954550.1_30886882-30886957   GTCGGACCGGAAATCGACTGCATTGTGGCAAAAGTGGAGGT
NW_021630221.1_757522-757463       GTCGGGCCGAACAACGGTTGTATTGTGGCAAAAGTGGAGG-
NW_018343955.1_20479259-20479181   GTCGGACCGGAAAACGACTGCATTGTGGCAAAAGTGGAGGT
NW_008345884.1_8404281-8404146     -----------------------------------------
NW_004471592.1_3055385-3055445     GTGTCACGCGAACGCGCCCGCACTTTGGCAAAAGTGGAG--
NW_004524875.1_1433069-1433152     GTGGGACCGAACCACGGATGTATTGTGGTAAAGGCGGTGGC
NW_020093476.1_6801918-6802048     -----------------------------------------
NC_041730.1_103527460-103527380    GTCGGCCCGGAAAACGACCGCATTGTGGCAAACGTGG----
NW_006408600.1_13265236-13265380   -----------------------------------------
NW_020963077.1_51506775-51506711   GTCGGACCGAGAAACGGCTGTATTGTGGCAAAAGTGGGAG-
NC_008803.1_231265978-231266056    GTCGGACCGGAAAAAGACCGCATTGTGGCAAATGTGGAGGT
NC_045426.1_134939033-134938955    ATCGGAGCGGAAAATGACCGCATTGTGGCAAAAGTGGAGGT
NW_021604578.1_142851-142714       -----------------------------------------
NC_046156.1_177224979-177224844    -----------------------------------------
AC_000070.1_47304753-47304888      -----------------------------------------
NW_007728486.1_330214-330132       GTGGGACCGAAAAATGGCTGTATCGTGGCAAAAGTAACAG-
NW_007726692.1_24226-24289         GTCGGACCGAAAAATGGCTGTATTGTGGCAAAAGTGACAG-
NW_005353967.1_998255-998198       GTCGGACCGAATAACGGCTGTATTGTGGTAAAAGTG-----
NW_004504335.1_10307022-10307081   GTCGAGCCGAAAAACGGCTGTATTGTGGCAAAAGTGGAGG-
NW_015504211.1_1029993-1029932     GTCGGACCGAAAAACGGCTGCATTGTGGCGAAAGTGGAGG-
NW_022196914.1_79966866-79966986   -----------------------------------------
NW_004624732.1_21322546-21322614   GTCGGACCGAGCAACGTGTGTATCGTGGCAAAAGTGGCGAT
NW_006408952.1_761373-761434       GTGTCGTGCGAAAGCGCCAGCACTTTGGAAAAAGTGGAGC-
NW_022109768.1_1533963-1534026     GTGTCACGCGAAAGCGCCAGTCCCTTGGGAAAAGGGGAAG-
NW_020356566.1_186101-185987       -----------------------------------------
NC_034582.1_112596632-112596745    -----------------------------------------
NC_000079.6_119690707-119690827    -----------------------------------------
NW_011889015.1_127933-127828       -----------------------------------------
NW_007741761.1_23013-23076         GTCGGACCGAAAAATGGCTGTATTGTGGTAAAAGAGACAG-
NW_020822461.1_11685799-11685658   -----------------------------------------
NW_007370656.1_6770667-6770611     GTCGGACCTAATAACGGCTGTATTGTGGTAAAAGTG-----
NW_006501464.1_215820-215682       -----------------------------------------
NW_004524875.1_1427807-1427904     -----------------------------------------
NW_020269199.1_206673-206559       -----------------------------------------
NW_007370720.1_117779-117668       -----------------------------------------
NC_040903.1_6178793-6178904        -----------------------------------------
//
# STOCKHOLM 1.0

NC_045437.1_42424729-42424571      CGCATAAGGGGAGTGCCCTACCTCCGGCACGATCTGGTACTCGTTTGCTGTGTAGGAATGCGAGGGCACATCCTCAAATGTCCGGTTAGCCGCTGGGCTGTGGGACGCAGCGTGGGATAATATGGGAAGTTCACCACTAAGGTTCGGGAAGCGCGGAGA-----------------------------------------
NW_012117188.1_2046740-2046582     CTCATAAGGGGAGTGCCCTACCTCCGGCACGATCTGGTACTCGTTTGCTGTGTAGGAATGCGAGGGCACATCCTCAAATGTCCGGTTAGCCGCTGGGCTGTGGGACGCAGCGTGGGATAATATGGGAAGTTCACCACTAAGGTTCGGGAAGCGCGGAGA-----------------------------------------
NW_012100209.1_6011185-6011027     CACATAAGGGGAGTGCCCTACCTCCGGCACGATCTGGTACTCGTTTGCTGTGTAGGAATGCGAGGGCACATCCTCAAATGTCCGGTTAGCCGCTGGGCTGTGGGACGCAGCGTGGGATAATATGGGAAGCTCACCACTGAGGTTCGGGAAGCGCGGAGA-----------------------------------------
NW_022681465.1_77913026-77912868   CGCATAAGGGGAGTGCCCTACCTCCGGCACGATCTGGTACTCGTTTGCTGTGTAGGAATGCGAGGGCACATCCTCAAATGTCCGGTTAGCCGCTGGGCTGTGGGACGCAGCGTGGGATAATATGGGAAGCTCACCACTAAGGTTCGGGAAGCGCGGAGA-----------------------------------------
NW_012010989.1_3014855-3014697     CATATAAGGGGAGTGCCCTACCTCCGGCACGATCTGGTACTCGTTTGCTGTGTAGGAATGCGAGGGCACATCCTCAAATGTCCGGTTAGCCGCTGGGCTGTGGGACGCAGCGTGGGATAATATGGGAAGCTCACCACTGAGGTTCGGGAAGCGCGGAGA-----------------------------------------
NC_023645.1_42107109-42106951      CACATAAGGGGAGTGCCCTACCTCCGGCACGATCTGGTACTCGTTTGCTGTGTAGGAATGCGAGGGCACATCCTCAAATGTCCGGTTAGCCGCTGAGCTGTGGGACGCAGCGTGGGATAATATGGGAAGCTCACCACTGAGGTTCGGGAAGCGCGGAGA-----------------------------------------
NC_044980.1_42059298-42059456      CACATAAGGGGAGTGCCCTACCTCCGGCACGGTCTGGTACTCGTTTGCTGTGTAGGAATGCGAGGGCACATCCTCAAATGTCCGGTTAGCCGCTGGGCTGTGGGACGCAGCGTGGGATAATATGGGAAGCTCACCACTGAGGTTCGGGAAGCGCGGAGA-----------------------------------------
NC_022277.1_43931177-43931019      CATATAAGGGGAGTGCCCTACCTCCGGCACGATCTGGTACTCGTTTGCTGTGTAGGAATGCGAGGGCACGTCCTCAAATGTCCGGTTAGCCGCTGGGCTGTGGGACGCAGCGTGGGATAATATGGGAAGCTCACCACTGAGGTTCGGGAAGCGCGGAGA-----------------------------------------
NW_012007811.1_8699046-8698888     CACATAAGAGGAGTGCCCTACCTCCGGCACGATCTGGTACTCGTTTGCTGTGTAGGAATGCGAGGGCACATCCTCAAATGTCCGGTTAGCCGCTGGGCTGTGGGACGCAGCGTGGGATAATATGGGAAGCTCACCACTGAGGTTCGGGAATCGCGGAGA-----------------------------------------
NC_044619.1_47812146-47812303      -ACATAAGGGGAGTGCCTTACGTCCGGCACGATCTGGTACTCGTTTGCTGTGTAGGAATGCGAGGTCACATCCTCAAATGTCCGGTTAGCCGCTGGGCTGTGGGACACAGCGTGGGATAATATGGGAGGCTCACCACTGAGGTTTGGGAAGCGCGGAGA-----------------------------------------
NC_044551.1_125152204-125152046    CGCATAAGGGGAGTGCCCTACCTCCGCCACGATCTGGTACTCGTTTGCTGTGTAGGAATGCGAGGGCACATCCTCAAATGTCCGGTTAGCCGCTGGGCTGTGGGACGCAGCGTGGGATAATATGGGAAGCTCACTACTAAGGTTCGGGAAGCGCGGAGA-----------------------------------------
NC_041759.1_43321178-43321020      CATATAAGGGGAGTGCCCTACCTCCGGCACGATCTGGTACTCGTTTGCTGTGTAGGAATGCGAGGGCACATCCTCAAATGTCCGGTTAGCCGCTGGGCTGTGGGACGCAACGTGGGATAATATGGGAAGCTCACCACTGAGGTTCGGGAAGCGCGGAGA-----------------------------------------
NW_016812359.1_402279-402437       CGCATAAGGGGAGTGCCCTACCTCCGCCACGATCTGGTACTCGTTTGCTGTGTAGGAATGCGAGGGCACATCCTCAAATGTCCGGTTAGCCGCTGGGCTGTGGGACGCAGCGTGGGATAATATGGGAAGCTCACTACTAAGGTTCGGGAAGCGCGAAGA-----------------------------------------
NC_027873.1_72116637-72116794      -ACATAAGGGGAGTGCCCTACGTCCGGCACGATCTGGTACTCGTTTGCTGTGTAGGAATGCGAGGTCACATCCTCAAATGTCCGGTTAGCCGCTGGGCTGTGGGACACAGCGTGGGATAATATGGGAGGCTCACCACTGAGGTTTGGGAAGCGCGGAGA-----------------------------------------
NC_036884.1_49441104-49441261      -ACATAAGGGGAGTGCCCTACGTCCGGCACGATCTGGTACTCGTTTGCTGTGTAGGAATGCGAGGTCACATCCTCAAATGTCCGGTTAGCCGCTGGGCTGTGGGACACAGCGTGGGATAATATGGGAGGCTCACCACTGAGGTTTGGGAAGCGCGGAGA-----------------------------------------
NC_044386.1_40347999-40347841      CACATAAGGGGAGTGCCCTACGTCCGGCACGATCTGGTACTCGTTTGCTGTGTAGGAATGTAAGGGCACATCCTCAAATGTCCGGTTAGCCGCTGGGCTGTGGGACACAGCGTGGGATAATATGGGAGGCTCACCACTGAGGTTTGGGAAGCGCGGAGA-----------------------------------------
NW_022611659.1_39522003-39521845   CACATAAGGGGAGTGCCCTACGTCCGGCACGATCTGGTACTCGTTTGCTGTGTAGGAATGCGAGGGCACATCCTCAAATGTCCGGTTAGCCGCTGGGCTGTGGGACACAGCGTGGGATAATATGGGAAGCTCACCACTGAGGTTTGGGAAGCGCGGAGA-----------------------------------------
NC_000005.10_43313179-43313022     -ACATAAGGGGAGTGCCCTACGTCCGGCACGATCTGGTACTCGTTTGCTGTGTAGGAATGCAAGGTCACATCCTCAAATGTCCGGTTAGCCGCTGGGCTGTGGGACACAGCGTGGGATAATATGGGAGGCTCACCACTGAGGTTGGGGAAGCGCGGAGA-----------------------------------------
NW_016107395.1_2799944-2799786     CGCAGAAGGGGAGTGCCCTACTTCCGGCACGATCTGGTACTCGTGTGCTGAGTAGGAATGCGAGGGCACATCCTCAAATGTCCGGTTAGCCGCTGGGCTGTTGGACGCAACGTGGGATAATATGGGAGGCTCACCAATGAGGTTCGCGTAGCGCGGGGA-----------------------------------------
NC_036908.1_43869231-43869076      CACATAAGGGGAGTGCCCTACGTCCGACACGATCTGGTACTCGTTTGCTGTGTAGGAATGCGAGGGCACATCCTCAAATGTCCGATTAGCCGCTAGGCTGTGGGACACAGCGTGGGTTAATATGGGAGGCTCACCACTGAGGTTTGGGAAGCGCGG--------------------------------------------
NC_013897.1_160044174-160044332    TGCAGAAGGGGAGTGCCCTACCTCCGGCACGATCTGGTACTCGTATGCTGAGTAGGAATGCGAGGGCACATCCTCAAATATCCGGTTAGCCGCTGGGCTGTGGGACGCAACGTGGGATAATATGGAAGGCTCACCAATGAGGTTCGCGAAGCGCGGGGA-----------------------------------------
NW_018493017.1_6343180-6343338     CGCAGAAGGGGAGTGCCCTACCTCCGGCACGATCTGGTACTTCTTTGCTGAATAGGAATGCGAGGGCACATCCTCAAATGTCCGGTTAGCCGCTGGGCTGTGGGACGCCACGTGGGATAATATGGGAGGCTCACTAATGAGGTTCGCGAAGCGCGGGGA-----------------------------------------
NW_022134918.1_5100516-5100683     -ACAGAGGGGGACCGCCTTATCTCCGGCACGATGTGGCACACATTTGCTGATTAGGAATATGATGGCACATCCTTGATTGTCCGGTTAGCCGTTGGGCTGTGGG-CGCGGCGTAGGATAATGCGGGAGACCCGCCACCGCAGGTCGGGGAGTGCGGAGA-----------------------------------------
NC_045765.1_137773675-137773842    -ACAGAGGGGGACCGCCTTATCTCCGGCACGATGTGGCACACATTTGCTGATTAGGAATATGATGGCACATCCTTGATTGTCCGGTTAGCCGTTGGGCTGTGGG-CGCGGCGTAGGATAATGCGGGAGACCCGCCACCGCAGGTCGGGGAGTGCGGAGA-----------------------------------------
NW_020172731.1_1845933-1845766     -ACAGAGGGGGACCGCCTTATCTCCGGCACGATGTGGCACACATTTGCTGATTAGGAATATGATGGCACATCCTTGATTGTCCGGTTAGCCGTTGGGCTGTGGG-CGCGGCGTAGGATAATGCGGGAGACCCGCCACCGCAGGTCGGGGAGTGCGGAGA-----------------------------------------
NW_017842794.1_85956437-85956604   -ACAGAGGGGGACCGCCTTATCTCCGGCACGATGTGGCACACATTTGCTGATTAGGAATATGATGGCACATCCTTGATTGTCCGGTTAGCCGTTGGGCTGTGGG-CGCGGCGTAGGATAATGCGGGAGACCCGCCACCGCAGGTCGGGGAGTGCGGAGA-----------------------------------------
NW_006733234.1_4032122-4031954     CACAGAGGGGGACCGCCTTATCTCCCGCACGATGTGGCACACATTTGCTGATTAGGAATATGATGGCACATCCTTGATTGTCCGGTTAGCCGTTGGGCTGTGGG-CGCGGCGTAGGATAATGCGGGAGACCCGTCACCGCAGGTCGGGGAGTGCGGAGA-----------------------------------------
NW_020837948.1_81461019-81461186   -ACAGAGGGAGACCGCCTTATCTCCGGCACGATGTGGCACACATTTGCTGATTAGGAATATGATGGCACATCCTTGATTGTCCGGTTAGCCGTTGGGCTGTGGG-CGCGGCGTAGGATAATGCGGGAGACCCGCCACCGCAGGTCGGGGAGTGCGGAGA-----------------------------------------
NW_022098063.1_63002690-63002857   -ACAGGGGGGGACCGCCTTATCTCCGGCACAATGTGGCACACATTTGCTGATTAGGAATATGATGGCACATCCTTGATTGTCCGGTTAGCCGTTGGGCTGTGGG-CGCGGCGTAGGATAATGCGGGAGACCCGACACCGCAGGTCGGGGAGTGCGGAGA-----------------------------------------
NW_021703768.1_36390259-36390092   -ACAGGGGGGGACCGCCTTATCTCTGGCACAATGTGTCACACATTTGCTGATTAGGAATATGATGGCACATCCTTGATTGTCCGGTTAGCCGTTGGGCTGTGGG-CGCGGCGTAGGATAATGCGGGAGACCCGACACCGCAGGTCGGGGAGTGCGGAGA-----------------------------------------
NW_022436941.1_90281136-90281290   CGCAGAAGGGGAGTGCCCTACTTCCGGCACGGTCTGGTACTCGTGTGCTGAGTAGGAATGCGAGGGCACATCCTCAAATGTCCGGTTA----CTGGGCTGTGGGACGCAACGTGGGATAATATGGGAGGCTCACCAATGAGGTTCGAGTAGCGCGAGGA-----------------------------------------
NC_041221.1_52439837-52439670      CACAGAGGGGGACCGCCTTATCCCCGGCACGATGTGGTACACATTTGCTGATTAGGAATATGATGGCACATCCTTGATTGTCCGGTCAGCCGTTGGGCTGTGGG--GCGGCGTAGGATAATGCGGGAGACCCGCCACCGCAGGTCGGGGAGTGCGGAGA-----------------------------------------
NW_003943619.1_24595427-24595583   CGCAGAAGGGGAGTGCCCTACCTCCGGCACGATCTGGTACTCGTGTGCCGAGTG--AATGCGAGGGCACATCCTCAAATGTCCGGTTAGCCGCTAGGCTATGGGACGCAACGTGGGATAATATGGGAGGCTCACCAATGAGGTTCGCGAAGCGCGGGGA-----------------------------------------
NW_004438430.1_4610241-4610405     -ACAGAGGGGGACCGCCTTATCTCCGGCACGATGTGGCACACATTTGCTGATTAGGAATATGATGGCACATCCTTGA---TCCGGTTAGCCGTTGGGCTGTGGG-CGCGGCGTAGGATAATGCGGGAGACCCGCCACCGCAGGTCGGGGAGTGCGGAGA-----------------------------------------
NW_004454164.1_22915666-22915491   CACAGACGGGGGGCGCCTTACCTCTGGCACGATGTGGTACGCATTTGCTGATTAGGAATGTGAGAGCACATCCTCAAATGTGTGGTTAGCCGTAGGACTGCGG--CGCGGCGTAGGATAATACGGGAGCGTCGCCACCGAAGTTCGGATAGTGCGGGGA-----------------------------------------
NC_033671.1_101793093-101793258    CGCATAGGGGGAGTGCCT-ACCTCCGGCACGATGTGGTACTCGTTTGCTGAGTAGGAATGTGAGG--ACATCCTCGAATGTCCAGTTAATCGCTGGGCTGTGAAGCGCAGCGTAGGACAATATGGGAGGCTCACCACTGAGGTTCGGGAAGTGCGGGG------------------------------------------
NW_012155396.1_1126422-1126256     CGCATAGGGGGAGTGCATTGCCTCCGGCACGATGTGTTACTCGTTTACTGAGTAGGAATGTGAGA--ACATCCTCGAATGTCCGGTTAGCCGATGGGCTATGAGGCGCAGCGTAGGATAATATGGGAGGCTCACCACTGAGGTTCGGGAAGTGCGGGGA-----------------------------------------
NW_006788723.1_848765-848929       -ACAGAGGGGGACCGCCTTATCTCCGGCACGATGTGGCACACATTTGCTGATTAGGAATATGATGGCACATCCTTGA---TCCGGTTAGCCGTTGGGCTGTGGG-CGCGGCGTAAGATAATGCGGGAGACCCGTCACCGCAGGTCGGGGAGTGCGGAGA-----------------------------------------
NC_009164.3_23994089-23994264      CACAGACGGGGGGCGCCTTACCTCTGGCGCGATGTGGTACCCATTAGCTGATTAGGAATGTGAGAGCACATCCTCAAACGTGGAGTTAGCCGTTGGACTGTGA-GCGCTGCGTAGGATAATACGGGAGCCTCGCCACCGAAGTTCGGGAAGTGCGGGGA-----------------------------------------
NW_007675507.1_185726-185551       CACAGACGGGGGGCGCCTTACCTCTGGCGCGATGTGGTACCCATTAGCTGATTAGGAATGTGAGAGCACATCCTCAAACGTGGAGTTAGCCGTTGGACTGTGA-GCGCTGCGTAGGATAATACGGGAGCCTCGCCACCGAAGTTCGGGAAGTGCGGGGA-----------------------------------------
NW_014636980.1_1680043-1680218     CACAGACGGGGGGCGCCTTACCTCTGGCGCGATGTGGTACCCATTAGCTGATTAGGAATGTGAGAGCACATCCTCAAACGTGGAGTTAGCCGTTGGACTGTGA-GCGCTGCGTAGGATAATACGGGAGCCTCGCCACCGAAGTTCGGGAAGTGCGGGGA-----------------------------------------
NW_007727769.1_195054-195227       CGTAGAGGGGGAGTGCTTCACCTCCGATACGATGTGGTACTCGTTAGCTGAGTAGGAATGTGGGAGCACATCCTCAAATGCCCGGTTAGCCCCTGGCCTGTGGGGCGCAGCGTAGGATAATATGGGAGGCTCACCACTGAGGTTCAGGAGGTGCGGGGA-----------------------------------------
NW_007727769.1_194589-194762       CGTAGAGGGGGAGTGCTTCACCTCCGATACGATGTGGTACTCGTTAGCTGAGTAGGAATGTGGGAGCACATCCTCAAATGCCCGGTTAGCCCCTGGCCTGTGGGGCGCAGCGTAGGATAATATGGGAGGCTCACCACTGAGGTTCAGGAGGTGCGGGAA-----------------------------------------
NC_037673.1_43212247-43212100      CACATATGGGGAGTGCCCTACCTCCGGCACGATCTGGTACTCGTTTGCTGTGTAGGAATGCGAGGGCACATCCTCAAATGTC-----------TGAGCTGTGGGACGCAGCGTGGGATAATATGGGAAGCTCACCACTGAGGTTCGGGAAGCACGGAGA-----------------------------------------
NC_044513.1_31095311-31095137      CACAGAGGGGGA-CGCCTTACCTCCGGCACGATGTGGTACCCCTTTGCTGATTGAGAATATGATGGCACATCCTCAATTGTCCGGTTAGCCGTTGAGCTGTGG-GCCCCGCGTAGGATAATGCAGGAAACTCGCCACCGAAGGTCGGGGAGTGCGGGGA-----------------------------------------
NC_045698.1_30193962-30193788      CACAGAGGGGGA-CGCCTTACCTCCGGCACGATGTGGTACCCCTTTGCTGATTGAGAATATGATGGCACATCCTCAATTGTCCGGTTAGCCGTTGAGCTGTGG-GCCCCGCGTAGGATAATGCAGGAAACTCGCCACCGAAGGTCGGGGAGTGCGGGGA-----------------------------------------
NW_006383214.1_148977-148820       CATAGAGCGGGAGCGCTTTACCTCCGGCACGATGTGGTACCCGTTTG---------AATGTGATGGCTGATGTTCAAATGTCCGCTTCGCCGTAGGCCTGTGG-GCGCGGCGTAGGGTAATACGGGGCGCTCGCCACTGCAGGTCGGGGATTGCGGGGA-----------------------------------------
NC_032669.1_33427725-33427890      -ACAGAGGAGGACCGCCTTATCTCCGGCACGATGTGGCACGTTTTTG--GATTAGGAGTATGATGGCACAGCCTCGATTGTCCGGTTAGCCATTGGGCTGTGGG-CGCGTCGTAGGATAATGCGGGAGAGCCGCCAGCGGAGGTCGGGGAGTGCAGAGA-----------------------------------------
NC_037347.1_31431460-31431625      -ACAGAGGAGGACCGCCTTATCTCCGGCACGATGTGGCACGTTTTTG--GATTAGGAGTATGATGGCACAGCCTCGATTGTCCGGTTAGCCATTGGGCTGTGGG-CGCGTCGTAGGATAATGCGGGAGAGCCGCCAGCGGAGGTCGGGGAGTGCAGAGA-----------------------------------------
NW_005393620.1_1813400-1813565     -ACAGAGGAGGACCGCCTTATCTCCGGCACGATGTGGCACGTTTTTG--GATTAGGAGTATGATGGCACAGCCTCGATTGTCCGGTTAGCCATTGGGCTGTGGG-CGCGTCGTAGGATAATGCGGGAGAGCCGCCAGCGGAGGTCGGGGAGTGCAGAGA-----------------------------------------
NW_018734256.1_16727772-16727615   CATAGAGCGGGAGCGCTTTACCTCCGGCACGATGTGGTACCCGTTTG---------AATGTGATGGCTGATGTTCAAATGTCCGCTTCGCCGTATGCCTGTGG-GCGCGGCGTAGGGTAATACGGGGCGCTCGCCACTGCAGGTCGGGGATTGCGGGGA-----------------------------------------
NW_011516528.1_11779082-11779256   CAGAGAGGGGGA-CGCCTTACCTCCGGCACGATGTGGTACCCCTTTGCTGATTGAGAATATGATGGCACATCCTCAATTGTCCGGTTAGCCGTTGAGCTGTGG-GCCCCGCGTAGGATAATGCAGGAAACTCGCCACCGAAGGTCGGGGAGTGCGGGGA-----------------------------------------
NW_022589720.1_33704932-33704775   CACAGAGCGGGAGCGCTTTACCTCCGGCACGATGTGGTACCCGTTTG---------AATGTGATGGCTGATGTTCAAATGTCCGCTTCGCCGTAGGGCTGTGG-GCGCGGCGTAGGGTAATACGGGGCGCTCGCCACTGCAGGTCGGGGATTGCGGGGA-----------------------------------------
NC_037563.1_31163342-31163509      -ACAGAGGAGGACCGCCTTATCTCCGGCACGATGTGGCACGTTTTT--TGATTAGGAATATGATGGCACAGCCTCGATTGTCCGGTTAACCATTGGGC-GTGGG-CGCGTCGTAGGATAATGCGGGAGAGCCGCCAGCGGAGGTCGGGGGGTGCAGAGA-----------------------------------------
NW_011492847.1_710838-711003       -ACAGAGGAGGACCGCCTTATCTCCGGCACGATGTGGCACGTTTTTGC--ATTAGGAGTATGATGGCACAGCCTCGATCGTCCGGTTAGCCATTGGGCTGTAGG-CGCGTCGTAGGATAATGCGGGAGAGCCGCCAGCGAAGGTTGGGGAGTGCAAAGA-----------------------------------------
NW_021964160.1_34875730-34875905   CACAGAGGGGGA-CGCCTTACCTCCGGCACGATGTGGTACCCCTTTGCTGATTGAGAATATGATGGCACATCCTCAAGTGTCCGGTTAGCCGTTGGGCTGCGG-GCCCCGCGTAGGATAATGGAGGAAACTCGCCAGCGAAGGTCGGGGAGTGCGGGGA-----------------------------------------
NW_018336647.1_51403-51235         -ACAGAGGAGGACCGCCTTATCTCCGGCACGATGTAGCACGTTTTT--TGATTAGGAATATGATGGCACAGCCTCGATTGTCCAGTTAGCCGTTGGGCTGTGGG-CGCGTCGTAGGATAATGCGGGAGAGCTGCCAGCGGAGGTCGGGGAGTGCAGAGA-----------------------------------------
NW_022630999.1_8549365-8549212     CACAGAGGGGGAGCGCTTAACCTCCGGCACGATGTGGTACCCGTTTG---------AATGTGATGGCCGATCTTCAAATGTCCGCTTCGCCGTTGGGCCATGG-GCGCGGCGTAGGGTAATATGGGAGGCTCGCCCCTGCAGGTCGGGGAGTCCGAGGA-----------------------------------------
NW_017731701.1_1734112-1734283     CACAGAGGGGGAGCGCATTATCTCAGGCACGATGACATACCCATTTGCTGATTAGAAATGTGATGACTCATCCTCGAATGTCCGGTT-GCCGCTGAGCTACGG-GCGCGGCGTGAGATAATACGAGAGACTCGCCACCGCAAGTCGGGGAGTGCG---------------------------------------------
NW_004451472.1_331281-331438       CACAGAGGGGGAGCGCTTTACCTCCGGCACGATGTGGTACCCGTTTGCTGAT---------GATGGCTGATGTTCAAATGTCCGCTTCGCCGTTGGGCTGTGG-GCGCGGCGTAGGGTAATACGGGGCGCTCGCCACTGCAGGTCGGGGATTGCGGGGA-----------------------------------------
NW_019154089.1_44707839-44707992   CACAGAGGGGGAGCGCTTAACCTCCGGCACGATGTGGTACCCGTTTG---------AATGTGATGGCCGATCTTCAAATGTCCGCTTCGCCGTTGGGCCATGG-GCGCGGCGTAGGGTAATATGGGAGGCTCGCCCCTGCAGCTCGGGGAGTCCGAGGA-----------------------------------------
NW_020998616.1_23169512-23169355   CACAGAGGGGGAGCGCTTTACCTCCGGCACGATGTGGTACCCGTTTGCTGAT---------GATGGCTGATGTTCAAATGTCCGCTTCGCCGTTGGGCTGTGG-CCGCGGCGTAGGGTAATACGGGGCGCTCGCCACTGCAAGTCGGGGATTGCGGGGA-----------------------------------------
NW_020874474.1_33959458-33959301   CACAGAGGGGGAGCGCTTTACCTCCGGCACGATGTGGTACCCGTTTGCTGAT---------GATGGCTGATGTTCAAATGTCCGCTTCGCCGTTGGGCTGTGG-CCGCGGCGTAGGGTAATACGGGGCGCTCGCCACTGCAGGTCGGGGATTGCGGGGA-----------------------------------------
NW_007907126.1_30063131-30063288   CACAGAGGGGGAACGCTTTACCTCGGACACGATGTGGTACCCGTTTG---------AATGTGATGGCTGATCTTTTAATGTCCGCTTCGCCGTTGGGCTGTAG-GCGCGGCGTAGGGTTATACGGAACGCTTGCCACTGCAGGTCGGGGATTGCGGGGA-----------------------------------------
NW_020656141.1_32854435-32854278   CACAGAGGGGGAACGCTTTACCTCGGACACGATGTGGTACCCGTTTG---------AATGTGATGGCTGATCTTTTAATGTCCGCTTCGCCGTTGGGCTGTAG-GCGCGGCGTAGGGTTATACGGAACGCTTGCCACTGCAGGTCGGGGATTGCGGGGA-----------------------------------------
NC_030827.1_31413974-31414140      -ACAGAGGAGGACCGCCTTATCTCCGGCACGATGTGGCACGTTTTT--TGATTAGGAGTATGATGGCACAGCCTCGATTGT--GGTTAGCCATTGGGCTGTGGG-CGCGTCGTAGGATAATGCGGGAGAGCCGCCAGCGGAGGTCGGGGAGTGCAAAGA-----------------------------------------
NW_020312816.1_59172132-59172289   CACAGAGGGGGAGCGCTTTACCTCCGGCACGATGTGCTACCCGTTTGCTGAT---------GATGGCTGATGTTCAAATGTCCGCTTCGCCGTTGGGCTGTGG-CCGCGGCGTAGGGTAATACGGGGCGCTCGCCACTGCAGGTCGGGGATTGCGGGGA-----------------------------------------
NC_040267.1_33125591-33125757      -ACAGAGGAGGACCGCCTTATCTCCGGCACGATGTGGCACGTTTTT--TGATTAGGAGTATGATGGCACAGCCTCGATTGT--GGTTAGCCATTGGGCTGTGGG-CGCGTCGTAGGATAATGCGGGAGAGCCGACAGCGGAGGTCGGGGAGTGCAAAGA-----------------------------------------
NW_003217800.1_829701-829544       CACAGAGGGGGAGCGCTTTACCTCGGACACGATGTGGTACCCGTTTG---------AATGTGATGGCTGATCTTTTAATGTCCGCTTCGCCGTTGGGCTGTAG-GCGCGGCGTAGGGTTACACGGAACGCTTGCCACTGCAGGTCGGGGATTGCGGGGA-----------------------------------------
NW_006204238.1_2067389-2067473     ----------------------------------------------------------------------------------------------------------------------------------------------------------GGGGATCCGGCGGGGAGGAGTAGATGTACGTCGTAGAGTCAGC--C
NW_008345884.1_8397660-8397576     ----------------------------------------------------------------------------------------------------------------------------------------------------------GGGGAACCGGCGGGGAGGAGTTGATATAGGTCGTAAAGTCAGC--C
NC_036908.1_43863884-43863802      ------------------------------------------------------------------------------------------------------------------------------------------------------------GGATCCGGCGGGGAGGAGTAGATGTACGTCGTAGAGTCAGC--C
NW_003943619.1_24601884-24601967   -----------------------------------------------------------------------------------------------------------------------------------------------------------GGGATCCGGCGGGGAGGAGTAGATGTACGTCGTAGAGTCAGC--C
NW_018493017.1_6348937-6349020     -----------------------------------------------------------------------------------------------------------------------------------------------------------GGGATCCGGCGGGGAGGAGTAGATGTACGTCGTAGAGTCAGC--C
NC_044386.1_40342352-40342270      ------------------------------------------------------------------------------------------------------------------------------------------------------------GGATCCAGCGAGGAGGTGTACATGTGTGTCGTAGAGTCAGC--C
NW_022611659.1_39516348-39516266   ------------------------------------------------------------------------------------------------------------------------------------------------------------GGATCCAGCGAGGAGGTGTACATGTGTGTCGTAGAGTCAGC--C
NW_003852458.1_10208053-10207886   TACACAGGGGGAGCGCCTTACCTCCTGCACGATGTAGTACTCGTTTGCTGCGTAGGAGTGTGAGG-CACATTCTCAAATATCCGGTTAGACACTGGGCTGTGGGGCACGACGTAGGATATTACGGGAGGCTC-CCGCCGAGGTTCTGTAAGTGCGGGGA-----------------------------------------
NW_004485155.1_203172-203083       -------------------------------------------------------------------------------------------------------------------------------------------------------TGCGGGGAGCCAACTGGGAGGAGTGGATGAAGGCCACAAAGTCTGGAGC
NW_007370720.1_112842-112759       -----------------------------------------------------------------------------------------------------------------------------------------------------------GGGAACCGGCGGGGAGGAGTTGATATAGGTCGTAGAGTCAGC--C
NW_004504387.1_12689891-12689974   -----------------------------------------------------------------------------------------------------------------------------------------------------------GGGAACCGGCGGGGAGGAGCTGATATAGGTCGTAGAGTCAGC--C
NW_017731701.1_1738805-1738888     -----------------------------------------------------------------------------------------------------------------------------------------------------------GGGAACCGACGGGGAGGAGTTGATATAGGTCGCAGAGTCTGC--C
NC_023645.1_42101850-42101768      ------------------------------------------------------------------------------------------------------------------------------------------------------------GGATCCAGCGAGGAGGTGTACATGTGTGTCGTAGAGTCAGC--C
NC_037673.1_43207000-43206918      ------------------------------------------------------------------------------------------------------------------------------------------------------------GGATCCAGCGAGGAGGTGTACATGTGTGTCGTAGAGTCAGC--C
NC_044551.1_125146928-125146846    ------------------------------------------------------------------------------------------------------------------------------------------------------------GGATCCAGCGAGGAGGTGTACATGTGTGTCGTAGAGTCAGC--C
NC_044980.1_42064541-42064623      ------------------------------------------------------------------------------------------------------------------------------------------------------------GGATCCAGCGAGGAGGTGTACATGTGTGTCGTAGAGTCAGC--C
NC_045437.1_42418885-42418803      ------------------------------------------------------------------------------------------------------------------------------------------------------------GGATCCAGCGAGGAGGTGTACATGTGTGTCGTAGAGTCAGC--C
NW_012007811.1_8693790-8693708     ------------------------------------------------------------------------------------------------------------------------------------------------------------GGATCCAGCGAGGAGGTGTACATGTGTGTCGTAGAGTCAGC--C
NW_012010989.1_3009596-3009514     ------------------------------------------------------------------------------------------------------------------------------------------------------------GGATCCAGCGAGGAGGTGTACATGTGTGTCGTAGAGTCAGC--C
NW_012100209.1_6005925-6005843     ------------------------------------------------------------------------------------------------------------------------------------------------------------GGATCCAGCGAGGAGGTGTACATGTGTGTCGTAGAGTCAGC--C
NW_012117188.1_2041500-2041418     ------------------------------------------------------------------------------------------------------------------------------------------------------------GGATCCAGCGAGGAGGTGTACATGTGTGTCGTAGAGTCAGC--C
NW_016812359.1_407549-407631       ------------------------------------------------------------------------------------------------------------------------------------------------------------GGATCCAGCGAGGAGGTGTACATGTGTGTCGTAGAGTCAGC--C
NW_022681465.1_77907757-77907675   ------------------------------------------------------------------------------------------------------------------------------------------------------------GGATCCAGCGAGGAGGTGTACATGTGTGTCGTAGAGTCAGC--C
NC_045616.1_130438544-130438629    -----------------------------------------------------------------------------------------------------------------------------------------------------------GGGAGCCAACTGGGAGGAGTGGATGAAGGCCACAAAGTCTGGAGC
NC_000005.10_43307847-43307765     ------------------------------------------------------------------------------------------------------------------------------------------------------------GGATCCAGCGAGGAGGTGTACATGTGTGTCGTAGAGTCAGC--C
NC_027873.1_72121972-72122054      ------------------------------------------------------------------------------------------------------------------------------------------------------------GGATCCAGCGAGGAGGTGTACATGTGTGTCGTAGAGTCAGC--C
NC_036884.1_49446449-49446531      ------------------------------------------------------------------------------------------------------------------------------------------------------------GGATCCAGCGAGGAGGTGTACATGTGTGTCGTAGAGTCAGC--C
NC_044619.1_47817482-47817564      ------------------------------------------------------------------------------------------------------------------------------------------------------------GGATCCAGCGAGGAGGTGTACATGTGTGTCGTAGAGTCAGC--C
NC_013897.1_160049958-160050041    -----------------------------------------------------------------------------------------------------------------------------------------------------------GGGATCCGGCGGGGAGGAGTAGATGTACGTCGTAGAGTCAGC--C
NC_046290.1_28730184-28730028      CACAGAGGGGGAGCGCATTATTTCAGGCACGATAACGATCCCATTTGCTGATTAGGAATGTGCTGACTCATCCTCGAATGTCCGGTTAGCCGCTGGGCTGCGG-GCGCGGCGTGAGATAGTACGAGAGACTCGTCATCG-------------------------------------------------------------
NC_033671.1_101796536-101796621    -----------------------------------------------------------------------------------------------------------------------------------------------------------GGGATCCGGCGGGGAGGAGTAGATGTAGGTCGTAGAGTCAGCAGC
NC_013679.1_64098838-64098754      ----------------------------------------------------------------------------------------------------------------------------------------------------------GGGGATCCGGCGGGGAGGAGTAGACGTACGTCGTCGAGTCAGC--C
NW_016107395.1_2794170-2794089     -------------------------------------------------------------------------------------------------------------------------------------------------------------GATCCGGCGGGGAGGAATAGATGGACGTCGTAGAGTCAGC--C
NW_022436941.1_90286881-90286962   -------------------------------------------------------------------------------------------------------------------------------------------------------------GATCCGGCGGGGAGGAATAGATGGACGTCGTAGAGTCAGC--C
NW_017619889.1_5287116-5286966     CACGGGGGGGGAGCGCCTTACCGCCAGCACGATAGGGTACTCCTCTGCTGATT---------TGGGCATCTCCTCAAATGTCCGGTTAACCTCTGGACTGTGGGGCGCGGTGAAGGATAATACGGCAGGCTCGCCACTGAAGTTCGGAAAGTAC----------------------------------------------
NW_004444148.1_2735307-2735224     -----------------------------------------------------------------------------------------------------------------------------------------------------------GGGAGCCAACTGGGAGGAGTGGATGAAGGCCACAAAGTCTGG--C
NC_022277.1_43925544-43925462      ------------------------------------------------------------------------------------------------------------------------------------------------------------GGATCCAGCGAGGAGGTGTACATGTGTGTTGTAGAGTCAGC--C
NC_041759.1_43315906-43315824      ------------------------------------------------------------------------------------------------------------------------------------------------------------GGATCCAGCGAGGAGGTGTACATGTGTGTTGTAGAGTCAGC--C
NW_012155396.1_1121034-1120949     -----------------------------------------------------------------------------------------------------------------------------------------------------------GGGATCCGGCGGGGAGGAGTAGATGTAGGTCGTAGAGTCAGGAGC
NW_004569142.1_36043286-36043371   -----------------------------------------------------------------------------------------------------------------------------------------------------------GGGAGCCAACTGGGAGGAGTGGATGAAGGCCACAAAGTCTGGAGC
NW_019154089.1_44713274-44713359   -----------------------------------------------------------------------------------------------------------------------------------------------------------GGGAGCCAACTGGGAGGAGTGGATGAAGGCCACAAAGTCTGGAGC
NW_022630999.1_8543719-8543634     -----------------------------------------------------------------------------------------------------------------------------------------------------------GGGAGCCAACTGGGAGGAGTGGATGAAGGCCACAAAGTCTGGAGC
NW_006922012.1_2300227-2300312     -----------------------------------------------------------------------------------------------------------------------------------------------------------GGAAGCCAACTGGGAGGAGTGGATGAAGGCCACAAAGTCTGGAGC
NW_006389933.1_18322-18237         -----------------------------------------------------------------------------------------------------------------------------------------------------------GGGAGCCAACTGGGAGGAGTGGATGAAGGTCACAAAGTCTGGAGC
NW_018734256.1_16722298-16722213   -----------------------------------------------------------------------------------------------------------------------------------------------------------GGGAGCCAACTGGGAGGAGTGGATGAAGGTCACAAAGTCTGGAGC
NW_020312816.1_59177537-59177622   -----------------------------------------------------------------------------------------------------------------------------------------------------------GGGAGCCAACTGGGAGGAGTGGATGAAGGTCACAAAGTCTGGAGC
NW_020874474.1_33954044-33953959   -----------------------------------------------------------------------------------------------------------------------------------------------------------GGGAGCCAACTGGGAGGAGTGGATGAAGGTCACAAAGTCTGGAGC
NW_020998616.1_23164106-23164021   -----------------------------------------------------------------------------------------------------------------------------------------------------------GGGAGCCAACTGGGAGGAGTGGATGAAGGTCACAAAGTCTGGAGC
NW_022589720.1_33699463-33699378   -----------------------------------------------------------------------------------------------------------------------------------------------------------GGGAGCCAACTGGGAGGAGTGGATGAAGGTCACAAAGTCTGGAGC
NW_012267257.1_7189159-7189242     -----------------------------------------------------------------------------------------------------------------------------------------------------------GGGATCCGGCGGGGAGGAGTAGATGTACGTCGAAGAGTCGGC--C
NW_006294876.1_8803081-8803164     -----------------------------------------------------------------------------------------------------------------------------------------------------------GGGAACCGGCGGGGAGGAGTTGATATAGGTCGTAGAGTCAGC--T
NW_006408600.1_13272033-13272116   -----------------------------------------------------------------------------------------------------------------------------------------------------------GGGCGCCAACTGGGAGGAGTGGATGAAGGCCACACAGTCTGG--C
NW_017872774.1_89247-89086         -GCAGGGGGGGGATACCTTACCTCCGGTACAATGTGGTGCTCATTTGCTGAGTAGGAATGTGAGGGCACATCCTCAAATGCCCGGTTAGCCCCTGGGCTATGAGTCGCAGCGTAGGATAATATGGGAGGATCACCACTGAGGTCCAGGAGGTCT----G------T-----C--C----------T-A------------
NW_022196914.1_79971478-79971561   -----------------------------------------------------------------------------------------------------------------------------------------------------------GGGAACCGGCGGGGAGGAGTTGATATAGGTCGCCGGGTCAGC--C
NW_007907126.1_30068388-30068473   -----------------------------------------------------------------------------------------------------------------------------------------------------------GGGAGCCAACTGGGAGGAGTGGATGAAGGTCACAAAGTCTGGAGC
NW_020656141.1_32849173-32849088   -----------------------------------------------------------------------------------------------------------------------------------------------------------GGGAGCCAACTGGGAGGAGTGGATGAAGGTCACAAAGTCTGGAGC
NW_017739037.1_156979-156823       CACAGAGGGGGAGCGCATTATTTCAGGCACGATAACGATCCCATTTGCTGATTATGAATGTGAGGACTCATCCTCGAATGTCCGGTTAGCCGCTGGGCTGCGG-GCGCGGCGTGAGATAGTACGAGAGACTCGCCATCG-------------------------------------------------------------
NW_003852458.1_10201930-10201845   -----------------------------------------------------------------------------------------------------------------------------------------------------------GGGATCCGGCGGGGAGGAGTAGATGTACGTCGTAGAGTCAGCAGC
NW_015494733.1_1234014-1234106     --------------------------------------------------------------------------------------------------------------------------------------------------GTAAGTGACGGGAACCGACGGGGAGGAGTTGATATAGGTTGCAAAGTCTGT--C
NW_021604578.1_138514-138431       -----------------------------------------------------------------------------------------------------------------------------------------------------------GGGAACCGGCGGGGAGGAGTTGATATAGGTCGCCGGGTCAGC--C
NW_020339444.1_35589814-35589657   CACGGGGGGGGAGCGCCTTACCGCCAGCACGATGGGGTACTCCTCTGCTGATT---------TGGGCATCTCCTCAAATGTCCGGTTAACCTCTGGACTGTGGGGCGCGGTGAAGGATAATACGGCAGGCTCGCCACTGAAATTCGGAAAGTACGGGGA-----------------------------------------
NW_018336647.1_46623-46541         --------------------------------------------------------------------------------------------------------------------------------------------------------------AGCCAACTGGGAGGAGTGGATGGAGGCCACAAAGTCTGGAGC
NC_037563.1_31169479-31169561      --------------------------------------------------------------------------------------------------------------------------------------------------------------AGCCAACTGGGAGGAGTGGATGGAGGCCACAAAGTCTGGAGC
NW_020172731.1_1841184-1841102     --------------------------------------------------------------------------------------------------------------------------------------------------------------AGCCAACTGGGAGGAGTGGATGAAGGCCACAAAGTCTGGAGC
NC_045765.1_137778422-137778504    --------------------------------------------------------------------------------------------------------------------------------------------------------------AGCCAACTGGGAGGAGTGGATGAAGGCCACAAAGTCTGGAGC
NC_041221.1_52435067-52434985      --------------------------------------------------------------------------------------------------------------------------------------------------------------AGCCAACTGGGAGGAGTGGATGAAGGCCACAAAGTCTGGAGC
NW_006733234.1_4027376-4027294     --------------------------------------------------------------------------------------------------------------------------------------------------------------AGCCAACTGGGAGGAGTGGATGAAGGCCACAAAGTCTGGAGC
NW_003217800.1_824456-824371       -----------------------------------------------------------------------------------------------------------------------------------------------------------GGGAGCCAACTAGGAGGAGTGGATGAAGGTCGCAAAGTCTGGAGC
NC_044303.1_205063823-205063980    CACGGGGGGGGAGCGCCTTACCGCCAGCACGATGGGGTACCCCTTTGCTGATT---------TGGGCATCTCCTCAAATGTCCGGTTAACCTCTGGACTGTGGG-CGCGGTGTAGGATAATACGGCAGGCTCGCCACTGAAGTTCGGAAAGTACGGGGA-----------------------------------------
NW_007256233.1_220299-220448       CACAGAGGGGGAGTGCCTTCCCTCTGGCACGATGTGGTTTTGATTTGCTGCGTAGGAATGTGA--T---ATCCTCAAATGCCAGGTTAGCCGCTGGGCTGTGGGACACGGCAT---G-AATACGGGAGGCCCACCACCGGGGTTCGGGAAGTGCGGGTA-----------------------------------------
NW_022098063.1_63007434-63007516   --------------------------------------------------------------------------------------------------------------------------------------------------------------AGCCAACTGGGAGGAGTGGATGAAGGCCACAAAGTCTGGAGC
NW_021703768.1_36385504-36385422   --------------------------------------------------------------------------------------------------------------------------------------------------------------AGCCAACTGGGAGGAGTGGATGAAGGCCACAAAGTCTGGAGC
NW_011044985.1_2078476-2078643     -AGAAAGAGAGATTGTCATTTTCCCGACACGCTGTAGTATTCGGTGTCTAAGTACGAATGCGTGGGCGTTTCCTTAAATGTCCGATTGACCGCTGGGCTTTGTGACGGGGTGTTGGGTAAGCGGGGAGGCTCACCACCGAGGTTGGGGAGGTGCGGGGA-----------------------------------------
NW_004936480.1_18862606-18862767   -ACATAAGGGGCGTGTCTTACTCCCCGCATGCTGTGAACCTCATTTGCTAAGTAGGCATGCGAGGGCATTTTCTTAA---TCCGGTCGACCGCCAGGCTGCGGGGCGCGACGTAGGAA---ATGGGATGCTCGCCACTGAGGCTTGGGAAATGC----------------------------------------------
NW_006400249.1_182823-182906       -----------------------------------------------------------------------------------------------------------------------------------------------------------GGGTGCCAACGGGGAGGAGCGGATGAAGGCCACAAAGTCTGG--C
NW_004451472.1_336879-336964       -----------------------------------------------------------------------------------------------------------------------------------------------------------GGGAGCCAACTGGGAGGAGTGGATGAAGGTCACAAAGTCTGGAGC
NC_045616.1_130433328-130433473    CACAGAGGGGGAGCGCTTAACCTCCGGCACGATGCGGTACCCGTTTGCTGA-----------------GATCTTCAAATGTCCGCTTCGCCGTTGGGCCATGG-GCGCGGCGTAGGGTAATACGGGAGGTTCGCCCCTGCAGGTCGGGGAGTCCGGGGA-----------------------------------------
NW_021630402.1_2768604-2768687     -----------------------------------------------------------------------------------------------------------------------------------------------------------GGGAACCGGTGGGGAGGAGTTGATATAGGTCGCAGAGTCAGC--C
NW_006501464.1_210889-210806       -----------------------------------------------------------------------------------------------------------------------------------------------------------GGGAACCGGTGGGGAGGAGTTGATATAGGTCGCAGAGTCAGC--C
NW_005393620.1_1819535-1819619     ------------------------------------------------------------------------------------------------------------------------------------------------------------GGAGCCAACTGGGAGGAGTGGATGGAGGCCACAAAGTCTGGAGC
NW_011492847.1_716913-716997       ------------------------------------------------------------------------------------------------------------------------------------------------------------GGAGCCAACTGGGAGGAGTGGATGGAGGCCACAAAGTCTGGAGC
NW_006712293.1_1717426-1717511     -----------------------------------------------------------------------------------------------------------------------------------------------------------GGCAGCCGACTGGGAGGAGCGGCTACAGGTCACAAAGGCTGGAGC
NW_017619889.1_5280032-5279947     -----------------------------------------------------------------------------------------------------------------------------------------------------------GGCAGCCGACTGGGAGGAGCGGCTACAGGTCACAAAGGCTGGAGC
NW_020837948.1_81466479-81466561   --------------------------------------------------------------------------------------------------------------------------------------------------------------AGCCGACTGGGAGGAGTGGATGAAGGCCACAAAGTCTGGAGC
NW_004438430.1_4615661-4615743     --------------------------------------------------------------------------------------------------------------------------------------------------------------AGCCGACTGGGAGGAGTGGATGAAGGCCACAAAGTCTGGAGC
NW_017842794.1_85961891-85961973   --------------------------------------------------------------------------------------------------------------------------------------------------------------AGCCGACTGGGAGGAGTGGATGAAGGCCACAAAGTCTGGAGC
NW_022134918.1_5105978-5106060     --------------------------------------------------------------------------------------------------------------------------------------------------------------AGCCGACTGGGAGGAGTGGATGAAGGCCACAAAGTCTGGAGC
NC_030827.1_31418741-31418823      --------------------------------------------------------------------------------------------------------------------------------------------------------------AGCCAACTGGGAGGAGTGGATGGAGGCCACAAAGTCTGGAGC
NC_044513.1_31090655-31090573      --------------------------------------------------------------------------------------------------------------------------------------------------------------TGCCAACTGGGAGGAGTGGATGAAGGCCACAAAGTCTGGAGC
NC_045698.1_30189306-30189224      --------------------------------------------------------------------------------------------------------------------------------------------------------------TGCCAACTGGGAGGAGTGGATGAAGGCCACAAAGTCTGGAGC
NW_011516528.1_11783740-11783822   --------------------------------------------------------------------------------------------------------------------------------------------------------------TGCCAACTGGGAGGAGTGGATGAAGGCCACAAAGTCTGGAGC
NW_021964160.1_34880369-34880451   --------------------------------------------------------------------------------------------------------------------------------------------------------------TGCCAACTGGGAGGAGTGGATGAAGGCCACAAAGTCTGGAGC
NW_004545888.1_306372-306286       ----------------------------------------------------------------------------------------------------------------------------------------------------------GGGGAGCCAACTGGGAGGAGTGCATGAAAGCCACAAAGTCTGGAGC
NW_005871201.1_78011-77934         -----------------------------------------------------------------------------------------------------------------------------------------------------------------CGGCGGGGAGGAGTTGATATGGGTCGTAGAGTCAGC--T
NW_005362626.1_96334-96257         -----------------------------------------------------------------------------------------------------------------------------------------------------------------CGGCGGGGAGGAGTTGATATGGGTCGTAGAGTCAGC--T
NW_003573427.1_48286004-48285843   CACAGGGGAGGGGTGGCTTACCACTGGCACGATGTGGTACTCGTTTGTTGATTAGGAATATGAGACCATATCCTCACAAGTCTGGTTAACCGCTGGGCCGTGGGGTGCGCCATAGGATGAT--------CTCACCACTGAGGTTCGGGAAGTGCGGTGA-----------------------------------------
NW_020834736.1_34345400-34345243   CACGGGGGGGGAGCGCCTTACCGCCAGCACGATGGGGTACTCCTCTGCTGATT---------TGGGCATCTCCTCAAATGCCCGGTTAACCTCTGGACTGTGGGGCGCGGTGAAGGATAATACGGCAGGCTCGCCACTGAAATTCGGAAAGTACGGGGA-----------------------------------------
NC_013679.1_64103955-64103783      TGCAGCGGTGGAATGCCTGACCGCCAGCACGGTGTGGTACTCGGGTCATGGGTAGGAATGTGAGGGCGGACCCTCCTATGTCCGGCTTGACACTGGGCTGCGCGTAGTGTCGCAGGGTATTATGGGGGGCTCACGACCGGGGTACGGTAAGTGCGGGGA-----------------------------------------
NW_020269199.1_201166-201081       -----------------------------------------------------------------------------------------------------------------------------------------------------------GGGAGCCAACTGGGAGGAGTGGGTGAAGGTCACAAAGTCTGGAGC
NW_020356566.1_180240-180155       -----------------------------------------------------------------------------------------------------------------------------------------------------------GGGAGCCAACTGGGAGGAGTGGGTGAAGGTCACAAAGTCTGGAGC
NW_006788723.1_853725-853807       --------------------------------------------------------------------------------------------------------------------------------------------------------------AGCCAACTGGGAGGAGTGGATGAAGGCCACAAAGTCTGGAGC
NC_018723.3_206997235-206997392    CACGGGGGGGGAGCGCCTTACCGCCAGCACGATGGGGTACCCCTTTGCTGAT---------GTGGTCATATCCTCAAATGTCCGCTTAACCTCTGGACTGTGGG-CGCGGTGTAGGATAATATGGCAGGCTCGCCACTGAAGTTCGGAAAGTACGGGGA-----------------------------------------
NW_020093476.1_6807022-6807114     --------------------------------------------------------------------------------------------------------------------------------------------------CTAAGTGACGGGAACCGGCGGGGAGGAGTTGATATGGGTCGTAGAGTTAGC--T
NW_006803999.1_3406729-3406647     ------------------------------------------------------------------------------------------------------------------------------------------------------------GGAGCCAACTGGGAGGAGTGGATGAAGGCCACCAAGTCCGG--C
NW_004454164.1_22910358-22910273   -----------------------------------------------------------------------------------------------------------------------------------------------------------GAGAGCCAACTGGGAGGAATGGATGAAGGCCACAAAGTCTGGGGC
NC_040267.1_33130359-33130440      ---------------------------------------------------------------------------------------------------------------------------------------------------------------GCCAACTGGGAGGAGTGGATGGAGGCCACAAAGTCTGGAGC
NC_018723.3_207003002-207003087    -----------------------------------------------------------------------------------------------------------------------------------------------------------GGCAGCCGACTGGGAGGAGCGGCTACAGGTCACAAAGGCTGGAGC
NC_044303.1_205069376-205069461    -----------------------------------------------------------------------------------------------------------------------------------------------------------GGCAGCCGACTGGGAGGAGCGGCTACAGGTCACAAAGGCTGGAGC
NW_020834736.1_34339902-34339817   -----------------------------------------------------------------------------------------------------------------------------------------------------------GGCAGCCGACTGGGAGGAGCGGCTACAGGTCACAAAGGCTGGAGC
NW_007256233.1_225495-225580       -----------------------------------------------------------------------------------------------------------------------------------------------------------GGGATCCGGCGGGGAGGAGTATATGTACGTTGTAGAGTCAGCAGC
NC_010458.4_27951384-27951301      -------------------------------------------------------------------------------------------------------------------------------------------------------------GAGCCAACTGGGAGGAGTGGATGAAGGCCACAAAGTCTGGAGC
NC_043705.1_114874603-114874759    CACAGAGGGGGAGCGCCTTACCGTCGACACAATGGGGTATCCCTTTGCTG--C--------GTGGACATATCCTCAAATGTCCCGTTAGTTGCTGGGTTGTTG-GCGCGGCGTAACATAATACGGGAAACTCGCCATTGAACTTCGGAAAGTGCGGGGA-----------------------------------------
NC_043705.1_114880243-114880331    --------------------------------------------------------------------------------------------------------------------------------------------------------GCGGGCAGCCGACTGGGAGGAGCGGCTACAGGTCACAAAGGCTGGAGC
NC_010458.4_27956961-27956798      -T--GAAGGGGACCGCCTTACGTCCAGCACGATGTGGCACAGATTTGCTGATTAGAAATATCATGACCCATCCTCAA--------TTAGCCATTGGGCTTTGG-GCGCGGCGCAGGATAAGGCGGGAGACCCGCCACCGCAGTTCGGGGAGTGCGGGGA-----------------------------------------
NW_020963318.1_4603947-4604107     -ACAGAAGGGGCGTGTCTTACTCCCCGCCTGCTGTGAACCTCATTTGCTAAGTAGGCATGTGAGGGCATTTTCTCAA---TCCGGTCGACCGCCAGGATGCGGGGCGCGACGTAGG----CATAGGATGCTCGCCACTGAGGCTTGGGAAATGC----------------------------------------------
NC_009164.3_23999411-23999496      -----------------------------------------------------------------------------------------------------------------------------------------------------------GAGAGGCAACTGGGAGGAGTGGATGAAGGCCACAAAGCCTGGAGC
NW_007675507.1_180326-180241       -----------------------------------------------------------------------------------------------------------------------------------------------------------GAGAGGCAACTGGGAGGAGTGGATGAAGGCCACAAAGCCTGGAGC
NW_014636980.1_1685376-1685461     -----------------------------------------------------------------------------------------------------------------------------------------------------------GAGAGGCAACTGGGAGGAGTGGATGAAGGCCACAAAGCCTGGAGC
NC_032669.1_33433884-33433966      --------------------------------------------------------------------------------------------------------------------------------------------------------------AGCCAACTGGGAGGAGTGGATGGAGGCCACGAAGTCTGGAGC
NC_032669.1_33467761-33467843      --------------------------------------------------------------------------------------------------------------------------------------------------------------AGCCAACTGGGAGGAGTGGATGGAGGCCACGAAGTCTGGAGC
NC_037347.1_31437619-31437701      --------------------------------------------------------------------------------------------------------------------------------------------------------------AGCCAACTGGGAGGAGTGGATGGAGGCCACGAAGTCTGGAGC
NW_020540010.1_3540250-3540089     CACATAAGGGGGGTGTCTTACTCCCCGCATGCTGTGAACCTCATTTGCTAAGTAGGCATGCGATGGCATTTTCTTAA---TCCGGTCGACCGCCAGGCTGCGGGGCGCGACGTAGGAA---ATGGGATGCTCGCCACTGAGGCTTGGGAAATG-----------------------------------------------
NW_004955446.1_18983106-18983189   -----------------------------------------------------------------------------------------------------------------------------------------------------------GAGATCCGGCGGAGAGGGGTAGCTTTAGGTCGTAGAGTCAGC--C
NW_004569142.1_36038094-36038239   CACAGAGGGGGAGCGCCTAACCTCCGGCACGATGCGGTACCCGTTTGCTGA-----------------GATCTTCAAATGTCCGCTTCGCCGTTGGGCCATGG-GCGCGGCGTAGGGTAATACGGGAGGCTCGCCCCTGCAGGTCGGGGAGTCCGGGGA-----------------------------------------
AC_000070.1_47308535-47308615      --------------------------------------------------------------------------------------------------------------------------------------------------------------AACCGGCGGGGAGGAGTTGATATAGGTCGCCGGGTCAGC--C
NC_046156.1_177221153-177221073    --------------------------------------------------------------------------------------------------------------------------------------------------------------AACCGGCGGGGAGGAGTTGATATAGGTCGCCGGGTCAGC--C
NW_020822461.1_11680655-11680572   -----------------------------------------------------------------------------------------------------------------------------------------------------------GGGAACCGGGGGGGAGGAGTTGATATAGGTCGCAGAGTCAGC--C
NC_040903.1_6184040-6184123        -----------------------------------------------------------------------------------------------------------------------------------------------------------GGGAACCGGCGGGGAGGAGTTGATATGGGTCGTAGAGTTAGC--T
NW_018658532.1_151817-151732       ---------------------------------------------------------------------------------------------------------------------------------------------------------CGGGGAACCGGCGGGGAGGAGCTGATATAGGTCGCAAAGGCAGC--C
NW_007727769.1_199927-200012       -----------------------------------------------------------------------------------------------------------------------------------------------------------GGGATCCGGCAGGGAGGAGTAGATGTACGTCGTAGAGTTAGCAGC
NW_004624759.1_11831488-11831571   -----------------------------------------------------------------------------------------------------------------------------------------------------------GGGATTCGGCGGGGAGGGGTAGCTTTAGGTCGTAGAGTCAGC--C
NW_016535325.1_28734-28819         -----------------------------------------------------------------------------------------------------------------------------------------------------------GGAAGCTAACCGGGGGGAGTGGATGAAGGCCACAAAGTCTGGAGC
NW_004801740.1_5584837-5584921     ----------------------------------------------------------------------------------------------------------------------------------------------------------GGGGAACCGGGGGGGAGGAGTTGATACAGGTCGCAGAGTCAGG--C
NW_011889015.1_123387-123305       ------------------------------------------------------------------------------------------------------------------------------------------------------------GGAACCGACGGGGAGGAGTTGATATAGGTTGCAAAGTCTGT--C
NW_006436284.1_153624-153542       ------------------------------------------------------------------------------------------------------------------------------------------------------------GGAACCGACGGGGAGGAGTTGATATAGGTTGCAAAGTCTGT--C
NC_034600.1_49424308-49424391      -----------------------------------------------------------------------------------------------------------------------------------------------------------GGGAACCGGCGGGGAGGAGTTGATATAGGTCGCCGGGTCAGC--C
NW_015504266.1_2928751-2928835     -----------------------------------------------------------------------------------------------------------------------------------------------------------GGGAACCGGCGGGGAGGAG-TGATATAGGTCGTAGAGTCAGCAGC
NW_015351256.1_13811479-13811562   -----------------------------------------------------------------------------------------------------------------------------------------------------------GGGACCCGGCGGGGAGAAGTAGATGTACGTCATAAAGTCAGC--C
NW_020963318.1_4608754-4608837     -----------------------------------------------------------------------------------------------------------------------------------------------------------GGGACCCGGCGGGGAGAAGTAGATGTACGTCATAAAGTCAGC--C
NW_015351256.1_13805116-13805276   -ACAGAAGGGGCGTGTCTTACTCCCCGCCTGCTGTGAACCTCATTTGCTAAGTAGGCATTTGATGGCATTTTCTCAA---TCCGGTCGACCGCCAGGATGCGGGGCGCGACGTAGG----CATAGGATGCTCGCCACTGAGGCTTGGGAAATGC----------------------------------------------
NW_004936480.1_18867517-18867600   -----------------------------------------------------------------------------------------------------------------------------------------------------------GGGACCCGGCGGGGAGAAGTAGATGTACGTCATAGAGTCAGC--C
NW_020540010.1_3535389-3535306     -----------------------------------------------------------------------------------------------------------------------------------------------------------GGGACCCGGCGGGGAGAAGTAGATGTACGTCATAGAGTCAGC--C
NW_004444148.1_2748828-2748668     CACAGGGGAGGAGTGTTTTACCACT-GCACGATGCGGTACTCGTTTGCTGATTAGGAATATGAGACTACATCCTCACAAGTCCGGTTAATCGCTGGGCCGTGGAGCGCGCCGTAGGGTGAT--------ATCACCACTGAGGTTCGAGAAGTGCGGGGA-----------------------------------------
NC_034582.1_112600773-112600856    -----------------------------------------------------------------------------------------------------------------------------------------------------------GGGAACCGGCGGGGAGGAGTTGATATAGGTCGCCGGGTCAGC--C
NW_020339444.1_35583766-35583681   --------------------------------------------------------------------A--------------------------------------------------------------------------------------GGCAGCCGACTGGGAGGAGCGGCTACAGGTCACAAAGGCTGGAGC
NW_017739037.1_152310-152229       ------------------------------------------------------------------------------------------------------------------------------------------------------------GGAACCGACGAGGAGGAG-TGACATAGGTCATAAAGTCAAC--T
NW_006204238.1_2062051-2062214     -ACAGAGATGGAATGCCTAACCGCCATC--GATAGGGCACCCGCGTCCTGGGTCGGAATGTGAGGGCGGACCCTCCA-AGTCAGGTTAGACACTGCGCCGCGGGTAGCCGCGTAGGATATTATGGGAGACTCACCGCCTAGGTTCGATAAGTG-----------------------------------------------
NC_000079.6_119694965-119695048    -----------------------------------------------------------------------------------------------------------------------------------------------------------GGGACCCGGCGGGGAGGAGTTGATATAGGTCGCCGGGTCAGC--C
NC_046290.1_28725639-28725558      ------------------------------------------------------------------------------------------------------------------------------------------------------------GGAACCGACGAGGAGG-GTTGGCATAGGTCATAAAGTCAAC--T
NW_004624759.1_11827144-11827302   ---------GGGGTGCCTTACCTACGGCACGATGTGGTACTGGATTGCTGAGTAGGAATTTGTGGGCACATCCGCAAATGCCCGGTTAGCATCTGGG-TGTGGGTTGCTGTGTAGGATAGT-TGGGCGGATCACCTCTCATGTTCAGGAAGTGCTGTGA-----------------------------------------
NW_022111373.1_107151373-107151457 ----------------------------------------------------------------------------------------------------------------------------------------------------------GGGGTGCTAACTGGGAGGAGGGGATGCAGGCCACACAGTCTGG--C
NW_015494733.1_1229128-1229301     --CGCAAAGGGGGCGCCTTACCTTCCGCACGATGCGATTCCCATTTGCTGATTAGAAATATGAGGGCACATCCTCAAATGTC-TCTTAGCAGTTGAGCTGTG-GGCGCAGCGTAGAATAATGCGGAAGGCTCGCCACCAACGTACGGGAAGTGCGGAGA-----------------------------------------
NW_017872774.1_84388-84308         --------------------------------------------------------------------------------------------------------------------------------------------------------------ATCCAGCGAGGAGGTGTACATGTGTGTTGTAGAGTCAGC--C
NC_022021.1_64827843-64827926      -----------------------------------------------------------------------------------------------------------------------------------------------------------GGGAACCGGTGGGGCGGAGTTGATATAGGTCGGAGAGTCAGC--C
NW_004535452.1_19552836-19552752   ----------------------------------------------------------------------------------------------------------------------------------------------------------GGGGATCCGGCGGGCAGGGGTAGATGTAGGCCGTAGAGTCAGC--C
NT_176390.1_13734298-13734380      ------------------------------------------------------------------------------------------------------------------------------------------------------------AGATCCGGCGGGGAGGGGTAGCTTTAGGTCGTAGAGTCAGC--C
NW_011044985.1_2082410-2082492     -----------------------------------------------------------------------------------------------------------------------------------------------------------GGGATCCGGCGGGGAGGGG-AACTTTAGGTCGTAGAGTCAGC--C
NT_176390.1_13730030-13730195      -AGAAAGGTAGGTTGTCATTCTCCCGGCACGCTGTGGTGCTCGGTATTTAAGTTGGAATATAAGGGCGTTTCCTCAGATGTTCGATTGGCAGCTGGGCCG-GGTACGGGGCGTAGGACAATCGGGGAGGCTCCCTACCGGGGTTGGGGAAGTGCAG--------------------------------------------
NW_006922012.1_2293474-2293635     CACAGAGGGGGAGTGCCTTACCCCTGGCACGATGTGGCACTCGTTTGGTGATTAGCAATGTGAGAGAACATCCTCACAAGTCTGGTTGACCGTTGGGCCATGGGGCA-----TAGGATGAT--------CTCACCACTGAGGTTTGGGAAGTGCGG--------------------------------------------
NW_003573427.1_48280506-48280431   ------------------------------------------------------------------------------------------------------------------------------------------------------------GGAGCCAACTGGGA-GAGTGGATGAAGGCCACAAAGTCTG----
NW_004485155.1_208004-207857       CACGGAGGGAGAGTTCCTTACCTCT-GCACGACGAGGTTTTGGTATG-------TGA----AAGCGTACATCCTCAAATGCCTGGTTAGCGGCTGGGCTGTTGGGCGCGGCGTAGGATCGTGCGGGATGCTCACCACCGAGGTTCTGGAAGTACG---------------------------------------------
NW_004567108.1_54165108-54165275   TACAGAGGAGGAATGCCTGACCGCCGGCACCATGTGGTACTCGATTGCTGGGTAGGAATGTGAGGCAACATCCACATATGT-CGGATAGGTGCCGGGCTGCG-GCCGTGGCGTAGGATATTATGGGAGGCTC-CCACCGAGGTTCGGTA---------------------------------------------------
NW_004567108.1_54171176-54171343   TACAGAGGAGGAATGCCTGACCGCCGGCACCATGTGGTACTCGATTGCTGGGTAGGAATGTGAGGCAACATCCACATATGT-CGGATAGGTGCCGGGCTGCG-GCCGTGGCGTAGGATATTATGGGAGGCTC-CCACCGAGGTTCGGTA---------------------------------------------------
NW_004535452.1_19556217-19556046   ---AGAGAGGGAGTGTCTTATTCCCGGCACGCTGTGCTACTCGTTTGCTAAATAGGAATGTGAGGGAATATCCTCAAATCTCCTAGTGGCCGCTCGGGTGTGTGACGCGGCGTAGGATAGGCTGGGAGGCTCATCACCGGGGCTCGAGAAGTGCGG-------------G-A------G-----------C---G-----
NW_016535325.1_23833-23980         TCCAGATGGGGAGCCCCTCACGTCTAGCACGATGTGGTACCC-----A-C---G--AATGGAAGGGAACATCCTCAAATTTGTGGTTAGCCGTTGCGCTGTGGG-CACGACGTAGGAGAATACGGGAATCTCGCCCCCGAAGTTCTGGAAGTGTGG-A------------------------------------------
NW_020954550.1_30886882-30886957   -------------------------------------------------------------------------------------------------------------------------------------------------------------------ACGGGGAGGAGTTGATATAGGTCGCAGAGCCTGC--C
NW_021630221.1_757522-757463       ----------------------------------------------------------------------------------------------------------------------------------------------------------------------------------TATAGGTCGCAGAGTCAGC--C
NW_018343955.1_20479259-20479181   ----------------------------------------------------------------------------------------------------------------------------------------------------------------CTGAC--GGAGGAGTTGATATAGGTCGCAGAGCCTGCAGC
NW_008345884.1_8404281-8404146     -------------------------------ATGTGGTCCTCGGTTCCTGGGACAGCATTTGAGGGCGCATTCTCCTATCTCCG-TTAGACACTGGGCTGCGGGTCGCGGCGTAGGATATTACGGGAGGCTCACCCCCGAGGTTCGGTGAGTGC----------------------------------------------
NW_004471592.1_3055385-3055445     ----------------------------------------------------------------------------------------------------------------------------------------------------------------------------------TGAAGGCCACAAAGTCTGGAGC
NW_004524875.1_1433069-1433152     -----------------------------------------------------------------------------------------------------------------------------------------------------------GAGATCCGGCGGGGCGGGGCAGCTTTAGGCTGTGGAGACCGT--C
NW_020093476.1_6801918-6802048     ------------------------------------------CTGCGCTGATGAGAAATGTGATGACTCATCCCTAAATATCCGGTTAGCCGCTGGACTGCGG-GCGTGGCGTCCGATAATACGGGAGACTCGCCACCGCACGTCGGGGAGGGCGA--------------------------------------------
NC_041730.1_103527460-103527380    ----------------------------------------------------------------------------------------------------------------------------------------------------------------CCGACGAGGCGGAGTTGATATAGGTCGCAGAGCCTGC--C
NW_006408600.1_13265236-13265380   --CAGAGGGAGAGTGT-TTACTCCAGGCATGCTG-GATACTCGTTTGCAAAGTAGGAAAGTGAGGGCATTTTCTCAAATGTCCGGTCAGCCGCCGGGCTGTGGGGCGCGAGGTGAGATAACATGGGAGGCC-----------CTCG-GA---------------------------------------------------
NW_020963077.1_51506775-51506711   --------------------------------------------------------------------------------------------------------------------------------------------------------------------CGGGG---------TGTACGTCATAGAGTCAGC--C
NC_008803.1_231265978-231266056    ----------------------------------------------------------------------------------------------------------------------------------------------------------------CCGAC--GGAGGAGTTGATATAGGTCGCAGAGCCTGAAGC
NC_045426.1_134939033-134938955    ----------------------------------------------------------------------------------------------------------------------------------------------------------------CCGAC--GGAGGAGTTGATATAGGTCGCAGAGCCTGCAGC
NW_021604578.1_142851-142714       -----------------------------CGATGTGGTATTCGGTTCCTGGAACGGATTGTGAGGGCGCAT---CCTATGTC-GGTAAGACATTGGGCTGCGGGTCGTGGCGGAGGATATTACCGGAGGCTCATAACCGAGGTTCGGTACGTGTGG--------------------------------------------
NC_046156.1_177224979-177224844    -------------------------------ATGTGGTACTCGGTTCCTGGAACGGAATGTGAAGGCGCATC---TTATTTC-GGTAGGACACTGGGCTACGGGTCGCGGCGGAGGATATTACCGGAGGCTCACAACCGAGGTTCGGTACGTGTGG--------------------------------------------
AC_000070.1_47304753-47304888      -------------------------------ATGTGGTACTCGGTTCCTGGAACGGAATGTGAAGGCGCATC---TTATTTC-GGTAGGACACTGGGCTACGGGTCGCGGCGGAGGATATTACCGGAGGCTCACAACCGAGGTTCGGTACGTGTGG--------------------------------------------
NW_007728486.1_330214-330132       --------------------------------------------------------------------------------------------------------------------------------------------------GGAAGTACGGGGATCTGGCAAGG---------CGTACGTCGTAGAGTAAGC--G
NW_007726692.1_24226-24289         --------------------------------------------------------------------------------------------------------------------------------------------------------------------------------GATGTATGTCGTAGAGTAAACAGC
NW_005353967.1_998255-998198       --------------------------------------------------------------------------------------------------------------------------------------------------------------------------------GATATTGGTCGTAGTGTCAGC--C
NW_004504335.1_10307022-10307081   -------------------------------------------------------------------------------------------------------------------------------------------------------------T------T-------------TATAGGTCGTAGAGTCAGC--C
NW_015504211.1_1029993-1029932     --------------------------------------------------------------------------------------------------------------------------------------------------------------------------------GATACAGGTCGTAGTGTCGGC--C
NW_022196914.1_79966866-79966986   --------------------------------------------TTCCTGCAACGGAATGTGAGGGCGCAT---CCTATGTC-GGTAAGACACTGGGCTGCGGGTCGCGGCGGAGGATATTACCGGAGGCTCACAACCGAGGTTCGGTACGTGTG---------------------------------------------
NW_004624732.1_21322546-21322614   -------------------------------------------------------------------------------------------------------------------------------------------------------------------------AGGAGTAGCTTTAGGTCGTAGGGTCAGC--C
NW_006408952.1_761373-761434       ----------------------------------------------------------------------------------------------------------------------------------------------------------------------G------C----TGTAGGTCGCAAAGTCTGGAGA
NW_022109768.1_1533963-1534026     --------------------------------------------------------------------------------------------------------------------------------------------------------------------------------GGTGCAGGCCACAAAGCCTGACGC
NW_020356566.1_186101-185987       --------------------------------------------------------AATGTGATGGCGGATC-TCAAGTGTCCGCTTCGCCGGTGGGCTACGG-GCGCGGCGTAGGGTAATACGGGGGGCTCGCCG-TGCCGGTCGGGGAGTGCGGGGA-----------------------------------------
NC_034582.1_112596632-112596745    ----------------------------------------------------ACGGAATGTGAGGGCGCAT---CCTATGTC-GGTAGGACACTGGGCTGCGGGTCGCGGCGGAGGATATTACCGGAGGCTCACAACCGACGTTCCGTACGTGTGG--------------------------------------------
NC_000079.6_119690707-119690827    ---------------------------------------------TCTTGGAACGGAATGTGAGGGCGCAT---CCTCCGTC-GGTAGGACACTGGGCTGCGGGTCGCGGCAGAGGATATTACCGGAGGCTCACAGCCGACGTTCCGTACGTGTGG--------------------------------------------
NW_011889015.1_127933-127828       ---GCAACGGGGGCGCCTTACCTTCCGCACAATGCGATTCCCATTTGCTGATTGGGAATGTGACGGCACATCCTCAAATGTC-TCTTAGCAGTTGAGCT-----------------------------------------------------------------------------------------------------
NW_007741761.1_23013-23076         --------------------------------------------------------------------------------------------------------------------------------------------------------------------------------GATGTACGTCGTAGAGTAAGCAGG
NW_020822461.1_11685799-11685658   ---------------------------CACGATGACGTACTTGGTTCCTCGGTCGGGATGTGAGGGCGCATC---CGATGTT-GGTTAGACGCCGGACTGCGGGTCGCGGCGTAGGATGTTACGGAAGGCTTACCGCCGTGATTCGGTAAGTGCGG--------------------------------------------
NW_007370656.1_6770667-6770611     ---------------------------------------------------------------------------------------------------------------------------------------------------------------------------------ATATTGGTCGTAGTGTCAGC--C
NW_006501464.1_215820-215682       ----------------------------ACGATGTGGTACTCGGTCCCTCGGTCGGAATGTGAGGGCGCGTCCGCCGATGTG-GGTTAGACGCTGGACTGCGGGTGGCGGCGTAGGATATTACGGGAGGCACCCCGCCAACTTTCGGTAAGTCCGG--------------------------------------------
NW_004524875.1_1427807-1427904     ------------A----G----------------G------A----------C---ACTGTGTGGGTACATCCGCAAATGCCCGG-TCGCCCCTGGGCTGTGGGTTGCTGCGTAGAATAGTATGGGGGGGTCACCTCTGACGTTTAGGAGGTGTT--C------------------------------------------
NW_020269199.1_206673-206559       --------------------------------------------------------AATGTGATGCCGGATC-TCAAGTGTCCGCTTCGCCGGTGGGCTACGG-GCGCGGCGTAGGGTAATGCGGGGGG-T-GCCACTGCCGGTCGGGGAGTGCGGGGA-----------------------------------------
NW_007370720.1_117779-117668       ---------------------------------------------GGCTGATTAGGAATGTGATGACTCATCGTCAAATGTCCGGTTAGCCGCTGGGCTGCGGGGCGTGGGGTCAGATAATACGGGAGACGCGCCACCG-------------------------------------------------------------
NC_040903.1_6178793-6178904        ------------------------------------------CTGCGCTGATTAGGAATGTGATGACTCATCTCCATATATCCGGTTAGCCGCTGGGCTGCGG-GCGTGGCGTCCGATAATACGGCAGACTCGCCAC---------------------------------------------------------------

NC_045437.1_42424729-42424571      -----------------------------------------
NW_012117188.1_2046740-2046582     -----------------------------------------
NW_012100209.1_6011185-6011027     -----------------------------------------
NW_022681465.1_77913026-77912868   -----------------------------------------
NW_012010989.1_3014855-3014697     -----------------------------------------
NC_023645.1_42107109-42106951      -----------------------------------------
NC_044980.1_42059298-42059456      -----------------------------------------
NC_022277.1_43931177-43931019      -----------------------------------------
NW_012007811.1_8699046-8698888     -----------------------------------------
NC_044619.1_47812146-47812303      -----------------------------------------
NC_044551.1_125152204-125152046    -----------------------------------------
NC_041759.1_43321178-43321020      -----------------------------------------
NW_016812359.1_402279-402437       -----------------------------------------
NC_027873.1_72116637-72116794      -----------------------------------------
NC_036884.1_49441104-49441261      -----------------------------------------
NC_044386.1_40347999-40347841      -----------------------------------------
NW_022611659.1_39522003-39521845   -----------------------------------------
NC_000005.10_43313179-43313022     -----------------------------------------
NW_016107395.1_2799944-2799786     -----------------------------------------
NC_036908.1_43869231-43869076      -----------------------------------------
NC_013897.1_160044174-160044332    -----------------------------------------
NW_018493017.1_6343180-6343338     -----------------------------------------
NW_022134918.1_5100516-5100683     -----------------------------------------
NC_045765.1_137773675-137773842    -----------------------------------------
NW_020172731.1_1845933-1845766     -----------------------------------------
NW_017842794.1_85956437-85956604   -----------------------------------------
NW_006733234.1_4032122-4031954     -----------------------------------------
NW_020837948.1_81461019-81461186   -----------------------------------------
NW_022098063.1_63002690-63002857   -----------------------------------------
NW_021703768.1_36390259-36390092   -----------------------------------------
NW_022436941.1_90281136-90281290   -----------------------------------------
NC_041221.1_52439837-52439670      -----------------------------------------
NW_003943619.1_24595427-24595583   -----------------------------------------
NW_004438430.1_4610241-4610405     -----------------------------------------
NW_004454164.1_22915666-22915491   -----------------------------------------
NC_033671.1_101793093-101793258    -----------------------------------------
NW_012155396.1_1126422-1126256     -----------------------------------------
NW_006788723.1_848765-848929       -----------------------------------------
NC_009164.3_23994089-23994264      -----------------------------------------
NW_007675507.1_185726-185551       -----------------------------------------
NW_014636980.1_1680043-1680218     -----------------------------------------
NW_007727769.1_195054-195227       -----------------------------------------
NW_007727769.1_194589-194762       -----------------------------------------
NC_037673.1_43212247-43212100      -----------------------------------------
NC_044513.1_31095311-31095137      -----------------------------------------
NC_045698.1_30193962-30193788      -----------------------------------------
NW_006383214.1_148977-148820       -----------------------------------------
NC_032669.1_33427725-33427890      -----------------------------------------
NC_037347.1_31431460-31431625      -----------------------------------------
NW_005393620.1_1813400-1813565     -----------------------------------------
NW_018734256.1_16727772-16727615   -----------------------------------------
NW_011516528.1_11779082-11779256   -----------------------------------------
NW_022589720.1_33704932-33704775   -----------------------------------------
NC_037563.1_31163342-31163509      -----------------------------------------
NW_011492847.1_710838-711003       -----------------------------------------
NW_021964160.1_34875730-34875905   -----------------------------------------
NW_018336647.1_51403-51235         -----------------------------------------
NW_022630999.1_8549365-8549212     -----------------------------------------
NW_017731701.1_1734112-1734283     -----------------------------------------
NW_004451472.1_331281-331438       -----------------------------------------
NW_019154089.1_44707839-44707992   -----------------------------------------
NW_020998616.1_23169512-23169355   -----------------------------------------
NW_020874474.1_33959458-33959301   -----------------------------------------
NW_007907126.1_30063131-30063288   -----------------------------------------
NW_020656141.1_32854435-32854278   -----------------------------------------
NC_030827.1_31413974-31414140      -----------------------------------------
NW_020312816.1_59172132-59172289   -----------------------------------------
NC_040267.1_33125591-33125757      -----------------------------------------
NW_003217800.1_829701-829544       -----------------------------------------
NW_006204238.1_2067389-2067473     AAACAGGCAAGTAAGTGTCAAGTTCGGCTGTATGAGAACGG
NW_008345884.1_8397660-8397576     AAACGGGCAAGTAAGTGTCAATTCCGCATGCATGAGAACGG
NC_036908.1_43863884-43863802      AAACAGGCAAGTAAGTGTCAAGTTCGGCTGTATGAGAACGG
NW_003943619.1_24601884-24601967   AAACAGGCAAGTAAGTATCAAGTTCGGCTGTATGAGAACGG
NW_018493017.1_6348937-6349020     AAACAGGCAAGTAAGTATCAAGTTCGGCTGTATGAGAACGG
NC_044386.1_40342352-40342270      AAACAGGCAAGTAAGTGTCAAGTTCGGCTGTATGAGAGCGG
NW_022611659.1_39516348-39516266   AAACAGGCAAGTAAGTGTCAAGTTCGGCTGTATGAGAGCGG
NW_003852458.1_10208053-10207886   -----------------------------------------
NW_004485155.1_203172-203083       CAAGAGGTAGGTGATTGACAATTTCAGGTGCATAAGAATAG
NW_007370720.1_112842-112759       AAACGGGCAAGTGAATGTCAATTCCGGGTGCATGAGAACGG
NW_004504387.1_12689891-12689974   AAACGGGCAAGTAAGTGTCAATTCCGCATGCATGAGAACGG
NW_017731701.1_1738805-1738888     AAACGGGCAAGTGAATGTCAATTCCGGGTGCATGAGAACGG
NC_023645.1_42101850-42101768      AAACAGGCAAGTAAGTGTCAAGTTCGGCTGTATGAGAGCGG
NC_037673.1_43207000-43206918      AAACAGGCAAGTAAGTGTCAAGTTCGGCTGTATGAGAGCGG
NC_044551.1_125146928-125146846    AAACAGGCAAGTAAGTGTCAAGTTCGGCTGTATGAGAGCGG
NC_044980.1_42064541-42064623      AAACAGGCAAGTAAGTGTCAAGTTCGGCTGTATGAGAGCGG
NC_045437.1_42418885-42418803      AAACAGGCAAGTAAGTGTCAAGTTCGGCTGTATGAGAGCGG
NW_012007811.1_8693790-8693708     AAACAGGCAAGTAAGTGTCAAGTTCGGCTGTATGAGAGCGG
NW_012010989.1_3009596-3009514     AAACAGGCAAGTAAGTGTCAAGTTCGGCTGTATGAGAGCGG
NW_012100209.1_6005925-6005843     AAACAGGCAAGTAAGTGTCAAGTTCGGCTGTATGAGAGCGG
NW_012117188.1_2041500-2041418     AAACAGGCAAGTAAGTGTCAAGTTCGGCTGTATGAGAGCGG
NW_016812359.1_407549-407631       AAACAGGCAAGTAAGTGTCAAGTTCGGCTGTATGAGAGCGG
NW_022681465.1_77907757-77907675   AAACAGGCAAGTAAGTGTCAAGTTCGGCTGTATGAGAGCGG
NC_045616.1_130438544-130438629    CAAGGGGTAGGTGATTGACAATTTCAGGTGCATAACAATAG
NC_000005.10_43307847-43307765     AAGCAGGCAAGTAAGTGTCAAGTTCGGCTGTATGAGAGCGG
NC_027873.1_72121972-72122054      AAGCAGGCAAGTAAGTGTCAAGTTCGGCTGTATGAGAGCGG
NC_036884.1_49446449-49446531      AAGCAGGCAAGTAAGTGTCAAGTTCGGCTGTATGAGAGCGG
NC_044619.1_47817482-47817564      AAGCAGGCAAGTAAGTGTCAAGTTCGGCTGTATGAGAGCGG
NC_013897.1_160049958-160050041    AAACAGGCAAGTAAGTATCAAGTTCGGCTGTATGAGAACGC
NC_046290.1_28730184-28730028      -----------------------------------------
NC_033671.1_101796536-101796621    AAACAGGCAAGTAAGTGTCAAGTTCGGCTGTATGAGAACGG
NC_013679.1_64098838-64098754      AAACAGGCGAGTAAGTGTCAAGTTCGGCTGTATGAGAACGG
NW_016107395.1_2794170-2794089     AAACAGGCAAGTAAGTGTCAAGTTCGGCTGTATGAGAACGG
NW_022436941.1_90286881-90286962   AAACAGGCAAGTAAGTGTCAAGTTCGGCTGTATGAGAACGG
NW_017619889.1_5287116-5286966     -----------------------------------------
NW_004444148.1_2735307-2735224     CCAGGGATAGGTGATTGACAATTTCAGGTGCACAAGAATAG
NC_022277.1_43925544-43925462      AAACAGGCAAGTAAGTGTCAAGTTCGGCTGTATGAGAGCGG
NC_041759.1_43315906-43315824      AAACAGGCAAGTAAGTGTCAAGTTCGGCTGTATGAGAGCGG
NW_012155396.1_1121034-1120949     AAACAGGCAAGTAAGTGTCAAGTTCGGCTGTATGAGAACGG
NW_004569142.1_36043286-36043371   CAAGGGGTAGGTGATTGACAATTTCAGGTGCATAATAATAG
NW_019154089.1_44713274-44713359   CAAGGGGTAGGTGATTGACAATTTCAGGTGCATAATAATAG
NW_022630999.1_8543719-8543634     CAAGGGGTAGGTGATTGACAATTTCAGGTGCATAATAATAG
NW_006922012.1_2300227-2300312     CAAGGGGTAGGTGATTGGCAATTTCAGGTGCATAAGAATAG
NW_006389933.1_18322-18237         CAAGGGGTAGGTGATTGACAATTTCAGGTGCATAAGAATAG
NW_018734256.1_16722298-16722213   CAAGGGGTAGGTGATTGACAATTTCAGGTGCATAAGAATAG
NW_020312816.1_59177537-59177622   CAAGGGGTAGGTGATTGACAATTTCAGGTGCATAAGAATAG
NW_020874474.1_33954044-33953959   CAAGGGGTAGGTGATTGACAATTTCAGGTGCATAAGAATAG
NW_020998616.1_23164106-23164021   CAAGGGGTAGGTGATTGACAATTTCAGGTGCATAAGAATAG
NW_022589720.1_33699463-33699378   CAAGGGGTAGGTGATTGACAATTTCAGGTGCATAAGAATAG
NW_012267257.1_7189159-7189242     AAACAGGCAAGTAAGTGTCGAGTTCGGCTGTATGAGAACGG
NW_006294876.1_8803081-8803164     AAACGGGGAAGTGAATGTCAATTCCGGGTGCATGAGAACGG
NW_006408600.1_13272033-13272116   CAAGGGGTAGGTGATTGACAATTTCGGGTGCATGAGAATAG
NW_017872774.1_89247-89086         ------C-----------T----------------------
NW_022196914.1_79971478-79971561   AAACGGGCCAGTAAGTGTCAATTCCGCATGTATGAGAACGG
NW_007907126.1_30068388-30068473   CAAGGGGTAGGTGATTGATAATTTCAGGTGCATAAGAATAG
NW_020656141.1_32849173-32849088   CAAGGGGTAGGTGATTGATAATTTCAGGTGCATAAGAATAG
NW_017739037.1_156979-156823       -----------------------------------------
NW_003852458.1_10201930-10201845   AAACAGGCAAGTAAGTTTCAAGTTCGGCTGTATGAGAACGG
NW_015494733.1_1234014-1234106     AAAAGGGCAAGTGAATGTCAATTCCCTGTGCATGAGAACGG
NW_021604578.1_138514-138431       AAACGGGTAAGTAAGTGTCAATTCCGCATGTATGAGAACGG
NW_020339444.1_35589814-35589657   -----------------------------------------
NW_018336647.1_46623-46541         CAAGGGGTAGGTGATTGACAATTTCAGGTGCATGAGAATAG
NC_037563.1_31169479-31169561      CAAGGGGTAGGTGATTGACAATTTCAGGTGCATGAGAATAG
NW_020172731.1_1841184-1841102     CAAGGGGCAGGTGATTGACAATTCCAGGTGCATAAGAATAG
NC_045765.1_137778422-137778504    CAAGGGGCAGGTGATTGACAATTCCAGGTGCATAAGAATAG
NC_041221.1_52435067-52434985      CAAGGGGCAGGTGATTGACAATTCCAGGTGCATAAGAATAG
NW_006733234.1_4027376-4027294     CAAGGGGCAGGTGATTGACAATTCCAGGTGCATAAGAATAG
NW_003217800.1_824456-824371       CAAGGGGTAGGTGATTGATAATTTCAGGTGCATAAGAATAG
NC_044303.1_205063823-205063980    -----------------------------------------
NW_007256233.1_220299-220448       -----------------------------------------
NW_022098063.1_63007434-63007516   CAAGGGGCAGGTGATTGACAATTCCAGGTGCATAAGAATAG
NW_021703768.1_36385504-36385422   CAAGGGGCAGGTGATTGACAATTCCAGGTGCATAAGAATAG
NW_011044985.1_2078476-2078643     -----------------------------------------
NW_004936480.1_18862606-18862767   -----------------------------------------
NW_006400249.1_182823-182906       CAAGGGGTAGGTGAGTGACAATTTCAGGTGCATAAGAACAG
NW_004451472.1_336879-336964       CAAGGGGTAGGTGATTAACAATTTCAGGTGCATAAGAATAG
NC_045616.1_130433328-130433473    -----------------------------------------
NW_021630402.1_2768604-2768687     AAACGAGCAAGTAAGTGTCAATTCCGCATGCATGAGCACGG
NW_006501464.1_210889-210806       AAACGAGCAAGTAAGTGTCAATTCCGCATGCATGAGCACGG
NW_005393620.1_1819535-1819619     CAAGGGGTAGGTGACTGACAATTTCAGGTGCATGAGAATAG
NW_011492847.1_716913-716997       CAAGGGGTAGGTGACTGACAATTTCAGGTGCATGAGAATAG
NW_006712293.1_1717426-1717511     AAACGCGCAGGTGAATGACCATTCCAGGTGCATAAGAATAC
NW_017619889.1_5280032-5279947     AAACGCGCAGGTGAATGACCATTCCAGGTGCATAAGAATAC
NW_020837948.1_81466479-81466561   CAAGGGGCAGGTGATTGACAATTCCAGGTGCATAAGAATAG
NW_004438430.1_4615661-4615743     CAAGGGGCAGGTGATTGACAATTCCAGGTGCATAAGAATAG
NW_017842794.1_85961891-85961973   CAAGGGGCAGGTGATTGACAATTCCAGGTGCATAAGAATAG
NW_022134918.1_5105978-5106060     CAAGGGGCAGGTGATTGACAATTCCAGGTGCATAAGAATAG
NC_030827.1_31418741-31418823      CAAGGGGTAGGTGACTGACAATTTCAGGTGCATGAGAATAG
NC_044513.1_31090655-31090573      CAAGGGGTAGGTGATTGACAATTTCAGGTGCATAAGAACAG
NC_045698.1_30189306-30189224      CAAGGGGTAGGTGATTGACAATTTCAGGTGCATAAGAACAG
NW_011516528.1_11783740-11783822   CAAGGGGTAGGTGATTGACAATTTCAGGTGCATAAGAACAG
NW_021964160.1_34880369-34880451   CAAGGGGTAGGTGATTGACAATTTCAGGTGCATAAGAACAG
NW_004545888.1_306372-306286       CAAGGGGTGGGTGATTGACAATTTCAGGTGCATAAGAACAG
NW_005871201.1_78011-77934         AAACGGGCAAGTGAATGTCAATTCCGGGTGCATGAGAACGG
NW_005362626.1_96334-96257         AAACGGGCAAGTGAATGTCAATTCCGGGTGCATGAGAACGG
NW_003573427.1_48286004-48285843   -----------------------------------------
NW_020834736.1_34345400-34345243   -----------------------------------------
NC_013679.1_64103955-64103783      -----------------------------------------
NW_020269199.1_201166-201081       CAAGGGGTAGGTGATTGACAATTTCAGGGGCATAAGAATAG
NW_020356566.1_180240-180155       CAAGGGGTAGGTGATTGACAATTTCAGGGGCATAAGAATAG
NW_006788723.1_853725-853807       CAAGGGGCAGGTGATTGACAATTCCAGGTGCATAAGAATAG
NC_018723.3_206997235-206997392    -----------------------------------------
NW_020093476.1_6807022-6807114     AAACGGGCAAGTGAAAGTCAACTCCGGGTGCATGAGAACGG
NW_006803999.1_3406729-3406647     CAAGGGGTAGGTGATTGCCAATTTCGGGTGCGTGAGAACAG
NW_004454164.1_22910358-22910273   CAAGGGGTAGGTGACTGACAATTTCAGGTGCATAAGAATAG
NC_040267.1_33130359-33130440      CAAGGGGTAGGTGACTGACAATTTCAGGTGCATGAGAATAG
NC_018723.3_207003002-207003087    AAACGCGCAGGTGAATGACCATTCCAGGTGCATAAGAATAC
NC_044303.1_205069376-205069461    AAACGCGCAGGTGAATGACCATTCCAGGTGCATAAGAATAC
NW_020834736.1_34339902-34339817   AAACGCGCAGGTGAATGACCATTCCAGGTGCATAAGAATAC
NW_007256233.1_225495-225580       AAACAGGCAAGTAAGTGTCGGGTTCGGCTGTATGAGAACGG
NC_010458.4_27951384-27951301      CAAGGGGTGGGTGATTGACAATTTCAGGTGCTTAAGAGTAG
NC_043705.1_114874603-114874759    -----------------------------------------
NC_043705.1_114880243-114880331    AAACGCGCAGGTGAATGACCATTCCAGGTGCATAAGAATAC
NC_010458.4_27956961-27956798      -----------------------------------------
NW_020963318.1_4603947-4604107     -----------------------------------------
NC_009164.3_23999411-23999496      CAAGGGGTAGGTGATTGACAATTTCAGGTGCATAAGAATAG
NW_007675507.1_180326-180241       CAAGGGGTAGGTGATTGACAATTTCAGGTGCATAAGAATAG
NW_014636980.1_1685376-1685461     CAAGGGGTAGGTGATTGACAATTTCAGGTGCATAAGAATAG
NC_032669.1_33433884-33433966      CAAGGGGTAGGTGACTGACAATTTCAGGTGCATGAGAATAG
NC_032669.1_33467761-33467843      CAAGGGGTAGGTGACTGACAATTTCAGGTGCATGAGAATAG
NC_037347.1_31437619-31437701      CAAGGGGTAGGTGACTGACAATTTCAGGTGCATGAGAATAG
NW_020540010.1_3540250-3540089     -----------------------------------------
NW_004955446.1_18983106-18983189   AAACAGGCAAGTAAGTGTCAAGTCCGGCTGTATGAGAACGG
NW_004569142.1_36038094-36038239   -----------------------------------------
AC_000070.1_47308535-47308615      AACCGGGCAAGTAAGTGTCAATTCTGCATGTGTGAGAACGG
NC_046156.1_177221153-177221073    AACCGGGCAAGTAAGTGTCAATTCTGCATGTGTGAGAACGG
NW_020822461.1_11680655-11680572   AGACGGGCAACTAAGTGTCAATTCCGCATGCATGAGCACGG
NC_040903.1_6184040-6184123        AAACGGGCAAGTGAAAGTCACCTCCGGGTGCATGAGAACGG
NW_018658532.1_151817-151732       GAACGGGCACGTAAGTGTTAATTCCGCATGCATGAGAACGG
NW_007727769.1_199927-200012       AAACAGACAAGTAAGTGTCGAGTTCGGCTGTATGAGAACGG
NW_004624759.1_11831488-11831571   AAACAGGCAAGTAAGTGTCAAGTCCGGCTGTATGGGAACGG
NW_016535325.1_28734-28819         CAAGGGGTAGGTGATTGACAATTTCAGGTGCATAAGAATAG
NW_004801740.1_5584837-5584921     AGTCGGGCAAGTAAGTGTCAATTCCGCATGCATGAGCACGG
NW_011889015.1_123387-123305       AAAAGGGCAAGTGAATGTCAATTCCCTGTGCATGAGAACGG
NW_006436284.1_153624-153542       AAAAGGGCAAGTGAATGTCAATTCCCTGTGCATGAGAACGG
NC_034600.1_49424308-49424391      AACCGGGGAAATAAGCGACAATTCTGCATGCGTGAGAACGG
NW_015504266.1_2928751-2928835     AAACGGGCAAGTGAGCGTCAATTCCGGATGCATGAGAACGG
NW_015351256.1_13811479-13811562   AAACAGGCAAGTAAGTGTCGGGTTCCGCTGTGTGAGAACGG
NW_020963318.1_4608754-4608837     AAACAGGCAAGTAAGTGTCGGGTTCCGCTGTGTGAGAACGG
NW_015351256.1_13805116-13805276   -----------------------------------------
NW_004936480.1_18867517-18867600   AAACAGGCAAGTAAGTGTCGGGTTCCGCTGTGTGAGAACGG
NW_020540010.1_3535389-3535306     AAACAGGCAAGTAAGTGTCGGGTTCCGCTGTGTGAGAACGG
NW_004444148.1_2748828-2748668     -----------------------------------------
NC_034582.1_112600773-112600856    AACCGGGGAAGTAAGTGTCAATTCTGCATGCGTGAGAACGG
NW_020339444.1_35583766-35583681   AAACGCGCAGGTGAATGACCATTCCAGGTGCATAAGAATAC
NW_017739037.1_152310-152229       AAACGGGTAAGTGAATGTCAATTCCGGGTGGATGATAACAG
NW_006204238.1_2062051-2062214     -----------------------------------------
NC_000079.6_119694965-119695048    AACCGGGGAAGTAAGTGTCAATTCTGCATGCGTGAGAACGG
NC_046290.1_28725639-28725558      AAACGGGTAAGTGAATGTCAATTCCGGGTGGATGATAACAG
NW_004624759.1_11827144-11827302   -----------------------------------------
NW_022111373.1_107151373-107151457 CCAGGGGAAGGTGAGTGACAATTTCAGGTGTATAAGAACAG
NW_015494733.1_1229128-1229301     -----------------------------------------
NW_017872774.1_84388-84308         AAACAGGCAAGTAAGTGTCACGTTCGGCTGTATGAGAGGGG
NC_022021.1_64827843-64827926      AAACGGGGAAGTAAGCGTCCATTCCGCGTGCATGAGCACGG
NW_004535452.1_19552836-19552752   GAGCAGGCACGTACGTGTCAGGTTCGGCTCTATGAGAACGG
NT_176390.1_13734298-13734380      AGACAGGCGAGTGAGTGTCAAGTCCGGCTGTATGAAAACGG
NW_011044985.1_2082410-2082492     AAACAGGGAAGTAATTGTCAAGCCCGGCTGTATGAGAACGG
NT_176390.1_13730030-13730195      -----------------------------------------
NW_006922012.1_2293474-2293635     -----------------------------------------
NW_003573427.1_48280506-48280431   ----GGGTAGGTGACTGACAATTTCCGGTGCACAAGAATAG
NW_004485155.1_208004-207857       -----------------------------------------
NW_004567108.1_54165108-54165275   -----------------------------------------
NW_004567108.1_54171176-54171343   -----------------------------------------
NW_004535452.1_19556217-19556046   -----------C---------------------A-T-G---
NW_016535325.1_23833-23980         -----------------------------------------
NW_020954550.1_30886882-30886957   TAACGGGCAAGTGAATGTCGATTCCAGGTGCATGAGAACGG
NW_021630221.1_757522-757463       AAACGAGCAAGTAAGTGTCAATTCCGCATGCATGAGCACG-
NW_018343955.1_20479259-20479181   AAACGGGCAAGTGAATGTCGATTCCAGGTGCATGAGAACGG
NW_008345884.1_8404281-8404146     -----------------------------------------
NW_004471592.1_3055385-3055445     CCAGGGGTAGGTGACTGACAATTTCCGGTGCACAAGGAT--
NW_004524875.1_1433069-1433152     AAACAGGCAAGGAAGCGTCGAGTGCGGCTGTATGAGAATGG
NW_020093476.1_6801918-6802048     -----------------------------------------
NC_041730.1_103527460-103527380    ACACGGGCACGTGAATGTCGATTCCAGGTGCATGAGA----
NW_006408600.1_13265236-13265380   -----------------------------------------
NW_020963077.1_51506775-51506711   AAACAGGCAAGTAAGTGTCGGGTTCCGCTGTGTGAGAACG-
NC_008803.1_231265978-231266056    AAACGGGCACGTGAATGTCGATTTCAGGTGCATGAGAACGG
NC_045426.1_134939033-134938955    AAATGGGCAAGTGAATATGGATTCCAGGTGCATGAGAACGG
NW_021604578.1_142851-142714       -----------------------------------------
NC_046156.1_177224979-177224844    -----------------------------------------
AC_000070.1_47304753-47304888      -----------------------------------------
NW_007728486.1_330214-330132       AGACAGACAAGTAGATGTGGAGTTCGGCTGGATGAGAACC-
NW_007726692.1_24226-24289         AGACAGACAAGTAGATGTCGAGTTCGGCTGGATGAGAACC-
NW_005353967.1_998255-998198       AAACGGGCAAGTAAGTGTCAATTCCGGATGCATGAG-----
NW_004504335.1_10307022-10307081   AAACGGGCAAGTAAGTGTCAATTGCGCATGCATGAGAACGA
NW_015504211.1_1029993-1029932     AAACGGGCAAGGAAGTGTCAATTCCGGATGCATGAGAGCG-
NW_022196914.1_79966866-79966986   -----------------------------------------
NW_004624732.1_21322546-21322614   AAACAGTCATGGAGGTGTCAAGCCTGACTGTATGGGAACG-
NW_006408952.1_761373-761434       CAAGGGGTAGGTGATTGATAATTTCAGGTGCATAAGAATA-
NW_022109768.1_1533963-1534026     CCAGGGGAAGGTGAGTGACAATTTCAGGTGTAAAAGAACA-
NW_020356566.1_186101-185987       -----------------------------------------
NC_034582.1_112596632-112596745    -----------------------------------------
NC_000079.6_119690707-119690827    -----------------------------------------
NW_011889015.1_127933-127828       -----------------------------------------
NW_007741761.1_23013-23076         AGACAGACAAGTAGAAGTCGAGTTTGGCTGGATGGGAACC-
NW_020822461.1_11685799-11685658   -----------------------------------------
NW_007370656.1_6770667-6770611     AAACGGGCAATTAAGTGTCAATTCCGGATGCATGAG-----
NW_006501464.1_215820-215682       -----------------------------------------
NW_004524875.1_1427807-1427904     -----------------------------------------
NW_020269199.1_206673-206559       -----------------------------------------
NW_007370720.1_117779-117668       -----------------------------------------
NC_040903.1_6178793-6178904        -----------------------------------------
//
# STOCKHOLM 1.0

NC_045437.1_42424729-42424571      CTACCAGTGATCTTGTGTCGAGATCGGGCGCGACGGTGGCGGGGACCATTGGCAAACGGGAAGAATTAGGTGACATGGTGCCATACAACAACGTTGGGACGGTCCCCGAGCGGGGAGTGCGGGGACGGCTTGTTGGTAAAAACAAAGTGTGGGGTGAAG-----------------------------------------
NW_012117188.1_2046740-2046582     CTACCAGTGATCTTGTGTCGAGATCGGGCGCGACGGTGGCGGGGACCATTGGCAAACGGGAAGAATTAGGTGACATGGTGCCATACAACAACGTTGGGACGGTCCCCGAGCGGTGAGTGCGGGGACGGCTTGTTGGTAAAAACAAAGTGTGGGGTGAAG-----------------------------------------
NW_012100209.1_6011185-6011027     CTACCAGTGATCTTGTGTCGAGATCGGGCGCGACGGTGGCGGGGACCATTGGCAAACGGGAAGAATTAGGTGACGCGGTGCCATACAACAACGTTGGGACGGTCCCCGAACGGGGAGTGCGGGGACGGCTTGTTGGTAAAAACAAAGTGTGGGGTGAAG-----------------------------------------
NW_022681465.1_77913026-77912868   CTACCAGTGATCTTGTGTCGAGATCGGGCGCGACGGTGGCGGGGACCATTGGCAAACGGGAAGAATTAGGTGACACGGTGCCATACAACAACGTTGGGACGGTCCCCGAGCGGGGAGTGCGGGGACGGCTTGTTGGTAAAAACAAAGTGTGGGGTGAAG-----------------------------------------
NW_012010989.1_3014855-3014697     CTACCAGTGATCTTGTGTCGAGATCGGGCGCGACGGTGGCGGGGACCATTGGCAAACGGGAAGAATTAGGTGACGCGGTGCCATATAACAACGTTGGGACGGTCCCCGAACGGGGAGTGCGGGGACGGCTTGTTGGTAAAAACAAAGTGTGGGGTGAAG-----------------------------------------
NC_023645.1_42107109-42106951      CTACCAGTGATCTTGTGTCGAGATCGGGCGCGACGGTGGCGGGGACCATTGGCAAACGGGAAGAATTAGGTGACGCGGTGCCATACAACAACGTTAGGACGGTCCCCGAACGGGGAGTGCGGGGACGGCTTGTTGGTAAAAACAAAGTGTGGGGTGAAG-----------------------------------------
NC_044980.1_42059298-42059456      CTACCAGTGATCTTGTGTCGAGATCGGGCGCGACGGTGGCGGGGACCGTTGGCAAACGGGAAGAATTAGGTGACGCGGTGCCATACAACAACGTTGGGACGGTCCCCGAACGGGGAGTGCGGGGACGGCTTGTTGGTAAAAACAAAGTGTGGGGTGAAG-----------------------------------------
NC_022277.1_43931177-43931019      CTACCAGTGATCTTGTGTCGAGATCGGGCGCGACGGTGGCGGGGACCATTGGCAAACGGGAAGAATTAGGTGACGCGGTGCCATATAACAACGTTGGGACGGTCCCCGAACGGGGAGTGCGGGGGCGGCTTGTTGGTAAAAACAAAGTGTGGGGTGAAG-----------------------------------------
NW_012007811.1_8699046-8698888     CTACCAGTGATCTTGTTTCGAGATCGGGCGCGACGGTGGCGGGGACCATTGGCAAACGGGAAGAATTAGGTGACGCGGTGCCATACAACAACGTTGGGACGGTCCCCGAACGGGGAATGCGGGGACGGCTTGTTGGTAAAAACAAAGTGTGGGGTGAAG-----------------------------------------
NC_044619.1_47812146-47812303      -TACGAGTGATCTTTTGTCGAGGTCGGGCGCGACGGTGGCGGGGATCATTGGCAAACGGGAAGAATTAGGTGACGCGGTGCCATACAACAACGTTGGGATGGTCCCCGAACGGGGAGTGCGGGGACGGCTTGTTGGTAAAAACAAAGTGTAGGGTGAAG-----------------------------------------
NC_044551.1_125152204-125152046    CTACCAGTGATCTTGTGTCGAGATCGGGCGCGACGGTGGCGGGGACCATTGGCAAACGGGAAGAATTAGGTGACACGGTGCCATACAACAACGTTGGGACGGTCCCCGAGCGGCGAGTGCGGGGACGGCTTGTTGGTAAAAATAAAGTGTGGGGTGAAG-----------------------------------------
NC_041759.1_43321178-43321020      CTACCAGTGATCTTGTGTCGAGATCGGGCGCGACGGTGGCGGGGACCATTGGCAAACGGGAAGAATTAGATGACGCGGTGCCATATAACAACGTTGGGACGGTCCCCGAACGGGGAGTGCGGGGACGGCTTGTTGGTAAAAACAAAGTGTGGGGTGAAG-----------------------------------------
NW_016812359.1_402279-402437       CTACCAGTAATCTTGTGTCGAGATCGGGCGCGACGGTGGCGGGGACCATTGGCAAACGGGAAGAATTAGGTGACACGGTGCCATACAACAACGTTGGGACGGTCCCCGAGCGGCGAGTGCGGGGACGGCTTGTTGGTAAAAATAAAGTGTGGGGTGAAG-----------------------------------------
NC_027873.1_72116637-72116794      -TACGAGTGATCTTTTGTCGAGGTCGGGCGCGACGGTGGCGGGGACCATTGGCAAACGGGAAGAATTAGGTGACGCGGTGCCATACAACAACGTTGGGATGGTCCCCGAACGGGGAGTGCGGGGACGGCTTGTTGGTAAAAACAAAGTGTAGGGTGAAG-----------------------------------------
NC_036884.1_49441104-49441261      -TACGAGTGATCTTTTGTCGAGGTCGGGCGCGACGGTGGCGGGGACCATTGGCAAACGGGAAGAATTAGGTGACGCGGTGCCATACAACAACGTTGGGATGGTCCCCGAACGGGGAGTGCGGGGACGGCTTGTTGGTAAAAACAAAGTGTAGGGTGAAG-----------------------------------------
NC_044386.1_40347999-40347841      CTACGAGTGATCTTGTGTCGAGGTCGGGCGCGACGGTGGCGAGGACCATTGGCAAACGGGAAGAATTAGGTGACGCGGTGCCATACAACAACGTTGGGATGGTCCTCGAACGGGGAGTGCGGGGACGGCTTGTTGGTAAAAACAAAGTGTAGGGTGAAG-----------------------------------------
NW_022611659.1_39522003-39521845   CTACGAGTGATCTTGTGTCGAGATCGGGCGCGACGGTGGCGGGGACCATTGGCAAACGGGAAGAATTAGGTGACGCGGTGCCATACAACAACGTTGGGATGGTCCCCGAACGGGGAGTGCGGGGACGGCTTGTTGGTAAAAACAAAGTGTAGGGTGAAG-----------------------------------------
NC_000005.10_43313179-43313022     -TACAAGTGATCTTTTGTCGAGGTCGGGCGCGACGGGGGCGGGGACCATTGGCAAACGGGAAGAATTAGGTGACGCGGTGCCATACAACAACGTTGGGATGGTCCCCGAACGGGGAGTGCGGGGACGGCTTGTTGGTAAAAACAAAGTGTAGGGTGAAG-----------------------------------------
NW_016107395.1_2799944-2799786     CTACCAGTGATCGTGTGTCGAGATCGGGCGCGACCGTGGCTGGGACCATTGGCAAACGGGAGGAATTAGGTGACGCGGTGCCATACAACAACGGTGGGACGGTCCCAGAGTGGGGAGTGCGGGGACGTCTTGTTGGTAAAAACAGAGTGAGGGGTGAAG-----------------------------------------
NC_036908.1_43869231-43869076      CTACGAGTGATCTTGTGTCGAGGTCGGGCGCGACGGTGGCGGGGACCATTGGCAAACGGGAAGTATTAGGTGACGCGATGCCATACAACAACGTTGAGATGGTCCCCGAACGGGGAGTACGGGGACGGCTTGTTGGTAAAAACAAAGTGTAGGGTG--------------------------------------------
NC_013897.1_160044174-160044332    CTACCAGTGATCGTGTGTCGAGATCGGGTGCAACCGTGGCGGGGACCATTGGCAAACGGGAGGAATTAGGTAACGCGGTGCCATACAACAACGGTAGGACGGTCCCAGAGCGGGGAGTGCGGGGACGACTTGTTGGTAAAAACAGAGTGAGGGGTGAAG-----------------------------------------
NW_018493017.1_6343180-6343338     TTACCAGTGATCTTGTATCGAGATCGGGCGCGACCGTGGCGGGGACCATTGGCCAACGGGAGGAATTAGGTGACGCGGTGCCATACAATAACGGTGGGACGGTCCCAGAGCGGGGAGTGCGGGGACGACTTGTTGGTAAAAACAGAGTGAGCGGTGAAG-----------------------------------------
NW_022134918.1_5100516-5100683     -TACCAGCGACCTTGTGTCGAGATTGTGCGCTACGATGGCGGGGGCCGCTGGCGAGCGGGAGGAGTTAGACGATGCGGTGCCATACAGCAACGGGGGGAAGATC-CCGGGCAGGGAGTGCGGAGGCAGCTTTTCAGTAGAAGCAGGGTGAGGGGTGCAG-----------------------------------------
NC_045765.1_137773675-137773842    -TACCAGCGACCTTGTGTCGAGATTGTGCGCTACGATGGCGGGGGCCGCTGGCGAGCGGGAGGAGTTAGACGATGCGGTGCCATACAGCAACGGGGGGAAGATC-CCGGGCAGGGAGTGCGGAGGCAGCTTTTCAGTAGAAGCAGGGTGAGGGGTGCAG-----------------------------------------
NW_020172731.1_1845933-1845766     -TACCAGCGACCTTGTGTCGAGATTGTGCGCTACGATGGCGGGGGCCGCTGGCGAGCGGGAGGAGTTAGACGATGCGGTGCCATACAGCAACGGGGGGAAGATC-CCGGGCAGGGAGTGCGGAGGCAGCTTTTCAGTAGAAGCAGGGTGAGGGGTGCAG-----------------------------------------
NW_017842794.1_85956437-85956604   -TACCAGCGACCTTGTGTCGAGATTGTGCGCTACGATGGCGGGGGCCGCTGGCGAGCGGGAGGAGTTAGACGATGCGGTGCCATACAGCAACGGGGGGAAGATC-CCGGGCAGGGAGTGCGGAGGCAGCTTTTCAGTAGAAGCAGGGTGAGGGGTGCAG-----------------------------------------
NW_006733234.1_4032122-4031954     TTACCAGCGACCTTGTGTCGAGATTGTGCGCTACGATGGCGGGGGCCGCTGGCGAGCGGGAGGAGTTAGACGATGCGGTGCCATACAGCAATGGGGGGAAGATC-CCGGCCAGGGAGTGCGGAGGCAGCTTTTCAGTAGAAGCAGGGTGAGGGGTGCAG-----------------------------------------
NW_020837948.1_81461019-81461186   -TACCAGCGACCTTGTGTCGAGATTGTGCGCTACGATGGCGGGGGCCGCTGGCGAGCGGGAGGAGTTAGACGATGCGGTGCCATACAGCAACGGGGGGAAGATC-CCAGGCAGGGAGTGCGGAGGCAGCTTTTCAGTAGAAGCAGGGTGAGGGGTGCAG-----------------------------------------
NW_022098063.1_63002690-63002857   -TACCAGCGACCTTGTGTCGAGATTGTGCGCTACGATGGCGGGGGACGCTGGCGAGCGGGAGGGGTTAGACAATGCGGTGCCATACAGCAACGGGGGGAAGATC-CCGGGCAGGGAGTGCGGAGGCAGCTTTTCAGTAGAAGCAGGGTGAGGGGTGCAG-----------------------------------------
NW_021703768.1_36390259-36390092   -TACCAGCGACCTTGTGTCGATATTGTGCGCTACGATGGCGGGGGACGCTGGCGAGCGGGAGGGGTTAGACAATGCGGTGCCATACAGCAACGGGGGGAAGATC-CCGGGCAGGGAGTGCGGAGGCAGCTTTTTAGTAGAAGCAGGGTGAGGGGTGCAG-----------------------------------------
NW_022436941.1_90281136-90281290   CTACCAGTGATCGTGTGTCGAGATCGGGCGCGACCATGGCGGGGACCATTGGAAAACGGGAGGAATTAGGTGACGCGGTGCCATACAG----GGTGGGACGGTCCCAGAGTGGGGAGTGCGGGGACGTCTTGTTGGTAAAAACAGAGTGAGGGGTGAAG-----------------------------------------
NC_041221.1_52439837-52439670      TTACCAGCGACCTTGTGTCGAGATTGTGCGCTACGATGGCGGGGGCCGCTGGCGAGCGGGAGGAGTCAGACGATGCGGTGCCATACAGCAACGGGGGGAAGATC--CGGGCAGGGAGTGCGGAGGCAGCTTTTCAGTAGAAGTAGGGTGAGGGGCGCAG-----------------------------------------
NW_003943619.1_24595427-24595583   CTACCAGTGATCGTGTGTCGAGATCGGGCGCGACCGTGGCGGGGACCATTGGCA--CGGGAGGAATTAGGTGACGCGGTACCATACAACAACGGTGGGACGATCCCAGAGCGGGGAGTGCGGGGACGACTTGCTGGTAAAAACGGAGTGAGGGGTGAAG-----------------------------------------
NW_004438430.1_4610241-4610405     -TACCAGCGACCTTGTGTCGAGATTGTGCGCTACGATGGCGGGGGCCGCTGGCGAGCGGGAGGAGTTAGACGATGCG---CCATACAGCAACGGGGGGAAGATC-CCGGGCAGGGAGTGCGGAGGCAGCTTTTCAGTAGAAGCAGGGTGAGGGGTGCAG-----------------------------------------
NW_004454164.1_22915666-22915491   CTACCAGCGATCTTGTGTCGAGAATGGAGGGGACGGTGGCGGGGATGACTGGCAAGCGGGAGGAATTACACGATGCGGTGCCATACAGCAACTGTGGGACGAC--CCGGGCGGGGAATGCCGAGGTGGCTTGTTAGTAGGGACAGGGTGAGGGGTGAAG-----------------------------------------
NC_033671.1_101793093-101793258    CTACCAGTGATCTTGTGT-GAGATTGGGCGCGGCGGTGGCGGGGACCATTGGCAAACGGGAGGAA--AGGTGATGCGGTGCCATACAGCAATGATGGGACGGTCCCCGAACGGTGAGTGCGGAGGCGGCTTGTCGGTAAAAACAGAGTAAGGGGTAAA------------------------------------------
NW_012155396.1_1126422-1126256     CTACCAGTGATCTTGTGTC-AGATTGGGCGCGGCGGTGGCGGGGACCATTGGCAAACGGGAGGAA--AGGTGATGCGGTGCCATACAGCAACGGTGGGACGATACCCGGGCGGTGAGTTAGGAGGCGACTTGTTGGTAAAAACAGAGTAAGGAGTGAAG-----------------------------------------
NW_006788723.1_848765-848929       -TACCAGCGACCTTGTGTCGAGATTGTGCGCTACGATGGCGGGGGCTGCTGGCGAGCGGGAGGAGTTAGACGATGCG---CCATACAGCAACGGGGGGAAGATC-CCGGGCAGGGAGTGCGGAGGCAGCTTTTCAGTAGAAGCAGGGTGAGGGGTACAG-----------------------------------------
NC_009164.3_23994089-23994264      CTACCAGCGATCTTGTTTCGAGATCGGAGGCGACGGTGGCGGGGATCACTGGCGAGCGGGAGGAATTACACGATGCGGTGCCATACAGCAACTGTGGGACGAT-CCCGGGCGGGGAGTACCGAGGAGGCATGTTAGGAGGGACAGGATGAGGGGTGAAG-----------------------------------------
NW_007675507.1_185726-185551       CTACCAGCGATCTTGTTTCGAGATCGGAGGCGACGGTGGCGGGGATCACTGGCGAGCGGGAGGAATTACACGATGCGGTGCCATACAGCAACTGTGGGACGAT-CCCGGGCGGGGAGTACCGAGGAGGCATGTTAGGAGGGACAGGATGAGGGGTGAAG-----------------------------------------
NW_014636980.1_1680043-1680218     CTACCAGCGATCTTGTTTCGAGATCGGAGGCGACGGTGGCGGGGATCACTGGCGAGCGGGAGGAATTACACGATGCGGTGCCATACAGCAACTGTGGGACGAT-CCCGGGCGGGGAGTACCGAGGAGGCATGTTAGGAGGGACAGGATGAGGGGTGAAG-----------------------------------------
NW_007727769.1_195054-195227       CTACCAGTGATCTTGTGTTGGGATTGGGCCCGACGGTGGCGGGAACCATAGGCAAACCGAAGGAATTAGGTGATGCGGTACCATACAGCAACGGTGGGACGGTCCCTGAGCGGGGAGTGCGGAGGCGGCTTGTTAGTAAAAACAGAGCGAGGGGTGAAG-----------------------------------------
NW_007727769.1_194589-194762       CTACCAGTGATCTTGTGTTGGGATTGGGCCCGACGGTGGCGGGAACCATAGGCAAACCGAAGGAATTAGGTGATGCGGTACCATACAGCAACGGTGGGACGGTCCCTGAGCGGGGAGTGCGGAGGCGGCTTGTTAGTAAAAACAAAGCGAGGGGTGAAG-----------------------------------------
NC_037673.1_43212247-43212100      CTACCAGTGATCTTGTGTCGAGATCGGGCGCGACGGTGGCGGGGACCATTGGCAAACGGGATGAATTAGGTGACGCGGTGCC----------ATTAGGACGGTCCCCGAACGGGGAGTGCGGGGACGGCTTGTTGGTAAAAACAAAGTGTGGGGTGAAG-----------------------------------------
NC_044513.1_31095311-31095137      CTGCCAGCGATC-TCTGTCGAGATTGCTCGCTACGGTGGCGGGGAACACTGGCGAGCGCGAGGAGTTAGACGATGCGATGCCATACAGCAACGGGGGGACGAT-CCCGGACAGGGAGTACCGGGGCAGCTTGTTAGTAGAAGCAGGGTGAGGGGTGCAG-----------------------------------------
NC_045698.1_30193962-30193788      CTGCCAGCGATC-TCTGTCGAGATTGCTCGCTACGGTGGCGGGGAACACTGGCGAGCGCGAGGAGTTAGACGATGCGATGCCATACAGCAACGGGGGGACGAT-CCCGGACAGGGAGTACCGGGGCAGCTTGTTAGTAGAAGCAGGGTGAGGGGTGCAG-----------------------------------------
NW_006383214.1_148977-148820       CTATCAGTGATCTTGTGTCGAGATAGGGCGCTACGGTGGCGGGGCCC---------CGGTAGGGGTTTGATGATGCGGTGCCGTACAGCAATGGGGGGACCAT-CCCGGGCGGGGAGTGCCGAGGCGGGTTGTTAGTACAAACAGGGTGAGGGGTCCAG-----------------------------------------
NC_032669.1_33427725-33427890      -TAGCAGCGACCTTGTGTTGAGATTGCGCGCTACGGTGGCTGGGGCC--TAGCGAGCGGGAGGAGTTAGACGATGCGGTGCCATACAGCAACGGGAGGAAGATC-CCAGGCAGGGAGTGCGGAGGCAGGTTTTCAGTAGAGGGGGGGTGAGGGGTGCAG-----------------------------------------
NC_037347.1_31431460-31431625      -TAGCAGCGACCTTGTGTTGAGATTGCGCGCTACGGTGGCTGGGGCC--TAGCGAGCGGGAGGAGTTAGACGATGCGGTGCCATACAGCAACGGGAGGAAGATC-CCAGGCAGGGAGTGCGGAGGCAGGTTTTCAGTAGAGGGGGGGTGAGGGGTGCAG-----------------------------------------
NW_005393620.1_1813400-1813565     -TAGCAGCGACCTTGTGTTGAGATTGCGCGCTACGGTGGCTGGGGCC--TAGCGAGCGGGAGGAGTTAGACGATGCGGTGCCATACAGCAACGGGAGGAAGATC-CCAGGCAGGGAGTGCGGAGGCAGGTTTTCAGTAGAGGGGGGGTGAGGGGTGCAG-----------------------------------------
NW_018734256.1_16727772-16727615   CTATCAGTGATCTTGTGTCGAGATAGGGCGCTACGGTGGCGGGGCCC---------CGGTAGGGGTTTGATGATGCGGTGCCGTACAGCAATGGGGGGACCAT-CCCGGGCGTGGAGTGCCGAGGCGGGTTGTTAGTACAAACAGGGTGAGGGGTCCAG-----------------------------------------
NW_011516528.1_11779082-11779256   CTGCCAGCGATC-TCTGTCGAGATTGCTCGCTACGGTGGCGGGGAACACTGGGGAGCGCGAGGAGTTAGACGATGCGATGCCATACAGCAACGGGGGGACGAT-CCCGGACAGGGAGTACCGGGGCAGCTTGTTAGTAGAAGCAGGGTGAGGGGTGCAG-----------------------------------------
NW_022589720.1_33704932-33704775   CTATCAGCGATCTTGTGTCGAGATAGGGCGCTACGGTGGCGGGGCCC---------CGGTAGGGGTTTGATGATGCGGTGCCGTACAGCAATGGGGGGACCAT-CCCGGGCGGGGAGTGCCGAGGCGGGTTGTTAGTACAAACAGGGTGAGGGGTGCAG-----------------------------------------
NC_037563.1_31163342-31163509      -TAGCAGCGACCTTGTGTTGAGATTGCGCGCTACGATGGCTGGGGC--CTAGCGAGCGGGAGGAGTTAGACGATGCGGTGCCATACAGCAACGGGAGG-GGATC-CCAGGCAGGGAGTGCAGAGGCAGGTTTTCAGTAGAGGGGGGGTGAGGGGTGCAG-----------------------------------------
NW_011492847.1_710838-711003       -TAGCAGCGACCTCGTGTTGAGATTGCGCGCTACGGTGGCTGGGGCCG--AGCGAGCGGGAGGAGTTAGACGATGCGATGCCATACAGCAATAGGAGGAAGATC-CCAGGCAGGGAGTGCGAAGGCAGGTTTTCAGTAGAGGGGGGGTGAGGGGTGCAG-----------------------------------------
NW_021964160.1_34875730-34875905   CTGCCAGCGATC-TCTGTCGAGATTGCGCGCTACGGTGGGGGGGAACACTGGCGAGCGCGAGGAGTTAGACGATGCGGTGCCATACAGCAACGGGGGGACGAT-CCCGGACAGGGAGTACGGGGGCAGCTTGTCAGTAGAAGCAGGGTGAGGGGTGCAG-----------------------------------------
NW_018336647.1_51403-51235         -TATCAGCGACCTTGTGTTGAGATTGCGCGCTACGATGGCTGAGGC--CTAGCGAGCGGGAGGAGTTAGACGATGCGGTGCCATACAGCAACGGGGGGAAGAGC-CCAGGCAGGGAGTGCGGAGGCAGGTTTTTAGTAGAAGGGGGGTGAGGGGTGCAG-----------------------------------------
NW_022630999.1_8549365-8549212     CTATCAGCGATCTTGTGCCGAGATTGGGCCCTACGGTGGCGGGGCTC---------CGGGAGGGGTTTGATGATGCGGTGCCGTACAACAATGGGGGGACGGT-CCCGGGCGGGGAGTGCGGAGGCAGGTAGTTAGTACAAACAGGGTGAGGGGCGCAC-----------------------------------------
NW_017731701.1_1734112-1734283     CTACCAGCGATCTTACGTAGAGATTGGGCGCTATGGTGACGGGGACCACTGGCAAGCGAGAGGAGTTTGACGATGCGGTGCAATACG-CTACGAGAGGACGAC-CCCGGGCGGGGAGTGCGAAAGCGGCTAATTAGTAGAAACAGGCTGGGGGAT---------------------------------------------
NW_004451472.1_331281-331438       CTATCAGCGATCTTGTGTCGAGATTGGGCGCTACGGTGGCGGGGCCCGGTGG---------GGGGTTTGATGATGCGGTGCCGTACAGCAGTGGGGGGACGAT-CCCGGGCGGGGAGTGCCGAGGCGGGTTGTTAGTACAAACAGGGTGAGGGGTGCAG-----------------------------------------
NW_019154089.1_44707839-44707992   CTATCAGCGATCTTGTGCCGAGATTGGGCCCTACCGTGGCGGGGCTC---------CGGGAGGGGTTTGATGATGCGGTGCCGTACAACAATGGGGGGACGGT-CCCGGGCGGGGAGTGCGGAGGCAGGTAGTTAGTACAAACAGGGTGAGGGGCGCAC-----------------------------------------
NW_020998616.1_23169512-23169355   CTATCAGCGATCTTGTGTCGAGATTGGGCGCTACGGTGGCGGGGCCCCGTGG---------GGGGTTTGATGATGCGGTGCCGTACAGCAGTGGGGGGACGAT-CCCGGGCGGGGAGTGCCGAGGCGAGTTGTTAGTACAAACAGGGTGAGGGGTGCAG-----------------------------------------
NW_020874474.1_33959458-33959301   CTATCAGCGATCTTGTGTCGAGATTGGGCGCTACGGTGGCGGGGCCCCGTGG---------GGGGTTTGATGATGCGGTGCCGTACAGCAGTGGGGGGACGAT-CCCGGGCGGGGAGTGCCGAGGCGGGTTGTTAGTACAAACAGGGTGAGGGGTGCAG-----------------------------------------
NW_007907126.1_30063131-30063288   CTTTTAGCGATCTTGTGTTGAGATTGGGCGCTACGGTGGCGGGGCCC---------CGGTAGGGATTTGATGATGCGGTGCCGTACAACAATGGGGGGACGAT-CCCGGGCGGGGAGTGCCAAGGCGGGTTGTTAGTACATAGAGGGTGAGGGGTGCAA-----------------------------------------
NW_020656141.1_32854435-32854278   CTTTTAGCGATCTTGTGTTGAGATTGGGCGCTACGGTGGCGGGGCCC---------CGGTAGGGATTTGATGATGCGGTGCCGTACAACAATGGGGGGACGAT-CCCGGGCGGGGAGTGCCAAGGCGGGTTGTTAGTACATAGAGGGTGAGGGGTGCAA-----------------------------------------
NC_030827.1_31413974-31414140      -TAGCAGCGACTTTGTGTTGAGATTGCGCGCTACGGTGGCTGGGGC--CTAGCGAGCGGGAGGAGTTAGACGATGCGGTGC--TACAGCAACAGGAGGAAGATC-CCAGGCAGGGAGTGCGGAGGCAGGTTTTCAGTAGAGGGGGGGTGAGGGGTGCAG-----------------------------------------
NW_020312816.1_59172132-59172289   CTATCAGCGATCTTGTGTCGAGATTGGGCGCTACGGTGGCGGGGCCCCGTGG---------GGGGTTTGATGATGCGGTGCCGTACAGCAGTGGGGGGACGAT-CCCGGGCGGGGAGTGCCGAGGCGGGTTGTTAGTACAAACAGGGTGAGGGGTGCAC-----------------------------------------
NC_040267.1_33125591-33125757      -TAGCAGCGACTTTGTGTTGAGATTGCGCGCTACGGTGGCTGGGGC--CTAGCGAGCGGGAGGAGTTAGACGATGCGGTGC--TACAGCAACAGGAGGAAGATC-CCAGGCAGGGAGTGCGGAGGCAGGTTTTCAGTAGAGGGGGGGTGAGGGGTGAAG-----------------------------------------
NW_003217800.1_829701-829544       CTTTTAGCGATCTTGCGTTGAGATTGGGCGCTACGGTGGCGGGGCCC---------CGGTAGGGGTTTGATGATGCGGTGCCGTACAACAATGGGGGGACGAT-CCCGGGCGGGGAGTGCCAAGGCGGGTTGTTAGTACATAGAGGGTGAGGGGTGCAA-----------------------------------------
NW_006204238.1_2067389-2067473     ----------------------------------------------------------------------------------------------------------------------------------------------------------TGAAGGGTACTTAGCCCACAAGGCCGAAGATCTGTGAAGGGCC--C
NW_008345884.1_8397660-8397576     -------------------------------------------------------------------------------------------------------------------------------------------------A--------TGAAGGGTACTTAGCCCACAAGGCCGAAGATCTGTAAAGGGCC--C
NC_036908.1_43863884-43863802      ------------------------------------------------------------------------------------------------------------------------------------------------------------AAGGGTACTTAGCCCACAAGGCCGAAGATCTGTGAAGGGCC--C
NW_003943619.1_24601884-24601967   -----------------------------------------------------------------------------------------------------------------------------------------------------------GAAGGGTACTTAGCCCACAAGGCCGAAGATCTGTGAAGAGCC--C
NW_018493017.1_6348937-6349020     -----------------------------------------------------------------------------------------------------------------------------------------------------------GAAGGGTACTTAGCCCACAAGGCCGAAGATCTGTGAAGAGCC--C
NC_044386.1_40342352-40342270      ------------------------------------------------------------------------------------------------------------------------------------------------------------GAGGGTACTTTGCCCACAAAGCCGAAGATTTATGAAGGGCG--C
NW_022611659.1_39516348-39516266   ------------------------------------------------------------------------------------------------------------------------------------------------------------GAGGGTACTTTGCCCACAAAGCCGAAGATTTATGAAGGGCG--C
NW_003852458.1_10208053-10207886   CTACCAGCGATCTTGTGTCAAGGTTGGGCGCGACAGTAGCGGAGACTACTCGCAAACGACGGGAA-CAGATGATGCGGTGCCATATAGCAATGGTGGGACAATCCCCTGGTGGGGGTTGCGGAAGCGGCTTG-TGGTAAAAATAGGGTGAGGGGTGTAG-----------------T-----------------------
NW_004485155.1_203172-203083       -------------------------------------------------------------------------------------------------------------------------------------------------------GGGTGTAGATTTCTTAGCTTAGAAGGCGGAAGATCTGTAAGAGACTCGA
NW_007370720.1_112842-112759       -----------------------------------------------------------------------------------------------------------------------------------------------------------GTAGGGTACTTAGCCCACAAGGCCGAAGATCTGTAAAGGGAC--C
NW_004504387.1_12689891-12689974   -----------------------------------------------------------------------------------------------------------------------------------------------------------GAAGGGTACTTAGCCCACAAGGCCGAAGATCTGTAAAGGGCC--C
NW_017731701.1_1738805-1738888     -----------------------------------------------------------------------------------------------------------------------------------------------------------GTAGGGTTCTTAGCCCACAAGGCCGAAGATCTGTAAAGGGAC--C
NC_023645.1_42101850-42101768      ------------------------------------------------------------------------------------------------------------------------------------------------------------GAGGGTACTTTGCCCACAAAGCCGAAGATTTATGAAGGGCG--C
NC_037673.1_43207000-43206918      ------------------------------------------------------------------------------------------------------------------------------------------------------------GAGGGTACTTTGCCCACAAAGCCGAAGATTTATGAAGGGCG--C
NC_044551.1_125146928-125146846    ------------------------------------------------------------------------------------------------------------------------------------------------------------GAGGGTACTTTGCCCACAAAGCCGAAGATTTATGAAGGGCG--C
NC_044980.1_42064541-42064623      ------------------------------------------------------------------------------------------------------------------------------------------------------------GAGGGTACTTTGCCCACAAAGCCGAAGATTTATGAAGGGCG--C
NC_045437.1_42418885-42418803      ------------------------------------------------------------------------------------------------------------------------------------------------------------GAGGGTACTTTGCCCACAAAGCCGAAGATTTATGAAGGGCG--C
NW_012007811.1_8693790-8693708     ------------------------------------------------------------------------------------------------------------------------------------------------------------GAGGGTACTTTGCCCACAAAGCCGAAGATTTATGAAGGGCG--C
NW_012010989.1_3009596-3009514     ------------------------------------------------------------------------------------------------------------------------------------------------------------GAGGGTACTTTGCCCACAAAGCCGAAGATTTATGAAGGGCG--C
NW_012100209.1_6005925-6005843     ------------------------------------------------------------------------------------------------------------------------------------------------------------GAGGGTACTTTGCCCACAAAGCCGAAGATTTATGAAGGGCG--C
NW_012117188.1_2041500-2041418     ------------------------------------------------------------------------------------------------------------------------------------------------------------GAGGGTACTTTGCCCACAAAGCCGAAGATTTATGAAGGGCG--C
NW_016812359.1_407549-407631       ------------------------------------------------------------------------------------------------------------------------------------------------------------GAGGGTACTTTGCCCACAAAGCCGAAGATTTATGAAGGGCG--C
NW_022681465.1_77907757-77907675   ------------------------------------------------------------------------------------------------------------------------------------------------------------GAGGGTACTTTGCCCACAAAGCCGAAGATTTATGAAGGGCG--C
NC_045616.1_130438544-130438629    -----------------------------------------------------------------------------------------------------------------------------------------------------------GTAGATTTCTTAGCTTAGAAGGCGGAAGATCTGTAAGAGACTCGA
NC_000005.10_43307847-43307765     ------------------------------------------------------------------------------------------------------------------------------------------------------------GAGGGTACTTTGCCCACGAAGCCGAAGATTTATGAAGGGCG--C
NC_027873.1_72121972-72122054      ------------------------------------------------------------------------------------------------------------------------------------------------------------GAGGGTACTTTGCCCACGAAGCCGAAGATTTATGAAGGGCG--C
NC_036884.1_49446449-49446531      ------------------------------------------------------------------------------------------------------------------------------------------------------------GAGGGTACTTTGCCCACGAAGCCGAAGATTTATGAAGGGCG--C
NC_044619.1_47817482-47817564      ------------------------------------------------------------------------------------------------------------------------------------------------------------GAGGGTACTTTGCCCACGAAGCCGAAGATTTATGAAGGGCG--C
NC_013897.1_160049958-160050041    -----------------------------------------------------------------------------------------------------------------------------------------------------------GAAGGGTACTTAGCCCACAAGGCCGAAGATCTGTGAAGAGCC--C
NC_046290.1_28730184-28730028      TTACCAGTGATCTTACGTAGAGATTGGGCGCTATGGTAACGGGGACCACTGGCAAGCGAGAGGAGTTTGACGATGCGCTGCAATATGGCGACGAGGGGACGAC-CCCGGGCGGGGAGTGCGGAAGCGGCTGGTTAGTCG-------------------------------------------------------------
NC_033671.1_101796536-101796621    -----------------------------------------------------------------------------------------------------------------------------------------------------------GAAGGGTACTTAGCCCACAAGGCCGAAGATCTGTGAAGGGCCCGC
NC_013679.1_64098838-64098754      ----------------------------------------------------------------------------------------------------------------------------------------------------------TGAAGGGTACTTAGCCCACAAGGCCGAGGATCTGTGCAGGGCC--C
NW_016107395.1_2794170-2794089     -------------------------------------------------------------------------------------------------------------------------------------------------------------AAGGTACTTAGCCCACAAGGCCGAAGATCTGTGAAGGGCC--C
NW_022436941.1_90286881-90286962   -------------------------------------------------------------------------------------------------------------------------------------------------------------AAGGTACTTAGCCCACAAGGCCGAAGATCTGTGAAGGGCC--C
NW_017619889.1_5287116-5286966     CTACTAGCGATCTTGTGTCGAGATTGGCCGCGACGGCGACGGGGACCATTAGC---------GAATTATACGATGCGGTGCCATACAGCACCGGTGGGATGAGCTCCGGACGGAAAGTGCGGGGGCGGCTTGTCCGGAGAGGCAGGGTGAGGGG----------------------------------------------
NW_004444148.1_2735307-2735224     -----------------------------------------------------------------------------------------------------------------------------------------------------------GTAGATTTCTTAGCTTAGAAGGCGGAAGATCTGTAAGAGACT--C
NC_022277.1_43925544-43925462      ------------------------------------------------------------------------------------------------------------------------------------------------------------GAGGGTACTTTGCCCACAAAGCCGAAGATTTATGAAGGGCG--C
NC_041759.1_43315906-43315824      ------------------------------------------------------------------------------------------------------------------------------------------------------------GAGGGTACTTTGCCCACAAAGCCGAAGATTTATGAAGGGCG--C
NW_012155396.1_1121034-1120949     -----------------------------------------------------------------------------------------------------------------------------------------------------------GAAGGGTACTTAGGCCACAAGGCCGAAGATCTGTGAAGGGCCCGC
NW_004569142.1_36043286-36043371   -----------------------------------------------------------------------------------------------------------------------------------------------------------GTAGATTTCTTAGCTTAGAAGGCGGAAGATCTGTAAGAGACTCGA
NW_019154089.1_44713274-44713359   -----------------------------------------------------------------------------------------------------------------------------------------------------------GTAGATTTCTTAGCTTAGAAGGCGGAAGATCTGTAAGAGACTCGA
NW_022630999.1_8543719-8543634     -----------------------------------------------------------------------------------------------------------------------------------------------------------GTAGATTTCTTAGCTTAGAAGGCGGAAGATCTGTAAGAGACTCGA
NW_006922012.1_2300227-2300312     -----------------------------------------------------------------------------------------------------------------------------------------------------------ATAGATTTCTTAGCTTAGAAGGCGGAAGATCTGTAAGAGACTCGA
NW_006389933.1_18322-18237         -----------------------------------------------------------------------------------------------------------------------------------------------------------GTAGATTTCTTAGCTTAGAAGGCGGAAGATCTGTAAGAGACTCGA
NW_018734256.1_16722298-16722213   -----------------------------------------------------------------------------------------------------------------------------------------------------------GTAGATTTCTTAGCTTAGAAGGCGGAAGATCTGTAAGAGACTCGA
NW_020312816.1_59177537-59177622   -----------------------------------------------------------------------------------------------------------------------------------------------------------GTAGATTTCTTAGCTTAGAAGGCGGAAGATCTGTAAGAGACTCGA
NW_020874474.1_33954044-33953959   -----------------------------------------------------------------------------------------------------------------------------------------------------------GTAGATTTCTTAGCTTAGAAGGCGGAAGATCTGTAAGAGACTCGA
NW_020998616.1_23164106-23164021   -----------------------------------------------------------------------------------------------------------------------------------------------------------GTAGATTTCTTAGCTTAGAAGGCGGAAGATCTGTAAGAGACTCGA
NW_022589720.1_33699463-33699378   -----------------------------------------------------------------------------------------------------------------------------------------------------------GTAGATTTCTTAGCTTAGAAGGCGGAAGATCTGTAAGAGACTCGA
NW_012267257.1_7189159-7189242     -----------------------------------------------------------------------------------------------------------------------------------------------------------GAGGGGTACTTAGCCCACAAGGCCGAAGATCTGTGAAGGGCC--C
NW_006294876.1_8803081-8803164     -----------------------------------------------------------------------------------------------------------------------------------------------------------GTAGGGTACTTAGCCCACAAGGCTGAAGATCTGTAAAGGGAC--C
NW_006408600.1_13272033-13272116   -----------------------------------------------------------------------------------------------------------------------------------------------------------GTAGATTTCTTGGCTTAGAAGGCGGAAGATCTGTAAGGGACT--A
NW_017872774.1_89247-89086         -TACCAGTGATCTTGTGCCGAGTTTGGGCGCGACGGTGGCGGGAACCATTGGCAAACCGGAGGAACTGAGTGATGCGATACCATACAGCGACGGTGGGACGGTCCCCGGGCGGGGAGTGCCCAAGCGGCTTGTTGTTAAGAACAGAACGAGGGG---------------AT-T-T----A---------G----------
NW_022196914.1_79971478-79971561   -----------------------------------------------------------------------------------------------------------------------------------------------------------GAAGGGTACTTAGCTAGCAAGGGCGAAGATCTGTAAAGGGCC--C
NW_007907126.1_30068388-30068473   -----------------------------------------------------------------------------------------------------------------------------------------------------------GTAGATTTCTTAGCTTAGAAGGCGGAAGATCTGTAAGAGACTCGA
NW_020656141.1_32849173-32849088   -----------------------------------------------------------------------------------------------------------------------------------------------------------GTAGATTTCTTAGCTTAGAAGGCGGAAGATCTGTAAGAGACTCGA
NW_017739037.1_156979-156823       TTACCAGCGAGCTTACGTAGAGATTGGGCGCTATGGTAACGGGGACCACTGGCAAGCGAGAGGAGTTTGACGATGCGCTGCAATATGGCGACGAGGGGACGAC-CCCGGGCGGTGAGTGCGGAAGCGGCTGGTTAGTAG-------------------------------------------------------------
NW_003852458.1_10201930-10201845   -----------------------------------------------------------------------------------------------------------------------------------------------------------GAAGGGTACTTAGCCCACAAGGCCGAATATCTGTGAAGGGCCCGC
NW_015494733.1_1234014-1234106     --------------------------------------------------------------------------------------------------------------------------------------------------GTGAAGGGAGTAGGGTTGCTAGCCCACAAGGCCGAAGATCTGTAAAGGGAC--C
NW_021604578.1_138514-138431       -----------------------------------------------------------------------------------------------------------------------------------------------------------GAAGGGTACTTAGTTAGCAAGGGCGAAGATCTGTAAAGGGCC--C
NW_020339444.1_35589814-35589657   CTACTAGCGATCTTGTGTCGAGATTGACCGCGACGGCGACGGGGACCATTGGC---------GAATTATACGATGCGGTGCCATACAGCACCGGTGGGATGAGCTCCGGACGGAAAGTGCGGGGGCGGCTTGTCCGGAGAGGCAGGGTGAGGGGTGAAG-----------------------------------------
NW_018336647.1_46623-46541         --------------------------------------------------------------------------------------------------------------------------------------------------------------GATTTCTTAGCTTAGAAGGCGGAAGATCTGTAAGGGACTCGG
NC_037563.1_31169479-31169561      --------------------------------------------------------------------------------------------------------------------------------------------------------------GATTTCTTAGCTTAGAAGGCGGAAGATCTGTAAGGGACTCGG
NW_020172731.1_1841184-1841102     --------------------------------------------------------------------------------------------------------------------------------------------------------------GATTTCTTAGCTTAGAAGGCGGAAGATCTGTAAGAGACTCGA
NC_045765.1_137778422-137778504    --------------------------------------------------------------------------------------------------------------------------------------------------------------GATTTCTTAGCTTAGAAGGCGGAAGATCTGTAAGAGACTCGA
NC_041221.1_52435067-52434985      --------------------------------------------------------------------------------------------------------------------------------------------------------------GATTTCTTAGCTTAGAAGGCGGAAGATCTGTAAGAGACTCGA
NW_006733234.1_4027376-4027294     --------------------------------------------------------------------------------------------------------------------------------------------------------------GATTTCTTAGCTTAGAAGGCGGAAGATCTGTAAGAGACTCGA
NW_003217800.1_824456-824371       -----------------------------------------------------------------------------------------------------------------------------------------------------------GTAGATTTCTTAGCTTAGAAAGCGGAAGATCTGTAGGAGACTCGA
NC_044303.1_205063823-205063980    CTACTAGCGATCTTGTGTCGAGATTGGCCGCGACGGCGACGGGGTCCATTGGC---------GAATTATACGATGCGGTGCCATACAGCACCGGTGGGATGAGC-CCGGACGGAAAGTGCGGGGGCGGCTTGTTCGGAGAGGCAGGGTGAGGGGTGAAG-----------------------------------------
NW_007256233.1_220299-220448       CTACCAGCGATCTTGCGTCGAGGTTGGGCGCGTCGGTGGCAGGTACCACTGGCACGCGGGAGG----G-GTGTTGCGGTCACATAGAGCAATGTTGGGACGATCCTCGGGCGAA----GCGGACACGGCTTGTTGGTAAAAACAGGGTGAGGGGTGACG-----------------------------------------
NW_022098063.1_63007434-63007516   --------------------------------------------------------------------------------------------------------------------------------------------------------------GATTTCTTAGCTTAGAAGGCGGAAGATCTGTAAGAGACTCGA
NW_021703768.1_36385504-36385422   --------------------------------------------------------------------------------------------------------------------------------------------------------------GATTTCTTAGCTTAGAAGGCGGAAGATCTGTAAGAGACTCGA
NW_011044985.1_2078476-2078643     -TACTAGTGTCCTTTTGTTTAGTTCGGGCGTGATGATCGTGGGGACCATTGGCATACGGGAGGGGATGGGTGGTGCAGTGTCATCGAAGAACGGTGAGA-GATGCTCGAACGACGAGTGGGCAGGCGACTTGTTGGTAAATACATAGTGTGGGGTGGAG-----------------------------------------
NW_004936480.1_18862606-18862767   -TTCCAGTGATCTTATGTCAAGATTGGGCTCGACTATGGCGGGGACCATTGGCAGGTAGGCGGAATCGGGTGATGCG---CCATACAGCATCGGTGGGACGATACCCAAGCGGGGAGT---GAGGCGGCTTATTGGTGAAAACAGGGCGAAGCG----------------------------------------------
NW_006400249.1_182823-182906       -----------------------------------------------------------------------------------------------------------------------------------------------------------GGAGACTTCTTAGCTTAGAAGGCGGCAGATCTGTAAGAGACT--A
NW_004451472.1_336879-336964       -----------------------------------------------------------------------------------------------------------------------------------------------------------GTAGATTTCTTAGCTTAGAAGGCGGAAGATCTGTAAGAGACTCGA
NC_045616.1_130433328-130433473    CTATCAGCGATCTTGTGCCGAGATTGGGCCCTACGGTGGCGGGGCCCACCG-----------------GATGATGCGGTGCCGTACAGCAATGGGGGGATGGT-CCCGGGCGGGGAGTGCGGAGGCAGGTAGTTAGAACAAACAGGGTGAGGGGCGCAC-----------------------------------------
NW_021630402.1_2768604-2768687     -----------------------------------------------------------------------------------------------------------------------------------------------------------GAAGGGTACTTAACCCACAAGGCCGAAGATCTGTAAAGGGCC--C
NW_006501464.1_210889-210806       -----------------------------------------------------------------------------------------------------------------------------------------------------------GAAGGGTACTTAACCCACAAGGCCGAAGATCTGTAAAGGGCC--C
NW_005393620.1_1819535-1819619     ------------------------------------------------------------------------------------------------------------------------------------------------------------TAGATTTCTTAGCTCAGAAGGCGGAAGATCTGTAAGGGACTCGG
NW_011492847.1_716913-716997       ------------------------------------------------------------------------------------------------------------------------------------------------------------TAGATTTCTTAGCTCAGAAGGCGGAAGATCTGTAAGGGACTCGG
NW_006712293.1_1717426-1717511     -----------------------------------------------------------------------------------------------------------------------------------------------------------GTAGAATGCTTCCCTCAAAAGGCAGAAGACCTGTAATGGACTCGC
NW_017619889.1_5280032-5279947     -----------------------------------------------------------------------------------------------------------------------------------------------------------GTAGAATGCTTCCCTCAAAAGGCAGAAGACCTGTAATGGACTCGC
NW_020837948.1_81466479-81466561   --------------------------------------------------------------------------------------------------------------------------------------------------------------GATTTCTTAGCTTAGAAGGCGGAAGATCTGTAAGAGACTCGA
NW_004438430.1_4615661-4615743     --------------------------------------------------------------------------------------------------------------------------------------------------------------GATTTCTTAGCTTAGAAGGCGGAAGATCTGTAAGAGACTCGA
NW_017842794.1_85961891-85961973   --------------------------------------------------------------------------------------------------------------------------------------------------------------GATTTCTTAGCTTAGAAGGCGGAAGATCTGTAAGAGACTCGA
NW_022134918.1_5105978-5106060     --------------------------------------------------------------------------------------------------------------------------------------------------------------GATTTCTTAGCTTAGAAGGCGGAAGATCTGTAAGAGACTCGA
NC_030827.1_31418741-31418823      --------------------------------------------------------------------------------------------------------------------------------------------------------------GATTTCTTAGCTCAGAAGGCGGAAGATCTGTAAGGGACTCGG
NC_044513.1_31090655-31090573      --------------------------------------------------------------------------------------------------------------------------------------------------------------GATTTCTTAGCTTAGAAGGCGGAAGATCTGTAAGAGACTCGA
NC_045698.1_30189306-30189224      --------------------------------------------------------------------------------------------------------------------------------------------------------------GATTTCTTAGCTTAGAAGGCGGAAGATCTGTAAGAGACTCGA
NW_011516528.1_11783740-11783822   --------------------------------------------------------------------------------------------------------------------------------------------------------------GATTTCTTAGCTTAGAAGGCGGAAGATCTGTAAGAGACTCGA
NW_021964160.1_34880369-34880451   --------------------------------------------------------------------------------------------------------------------------------------------------------------GATTTCTTAGCTTAGAAGGCGGAAGATCTGTAAGAGACTCGA
NW_004545888.1_306372-306286       ----------------------------------------------------------------------------------------------------------------------------------------------------------TGTAGATTTCTTAGCTCAGAAGGCGGAAGATCTGTAAGAGACTCGA
NW_005871201.1_78011-77934         -----------------------------------------------------------------------------------------------------------------------------------------------------------------TACTTAGCCCACAAGGCTGAAGATCTGTAAAGGGAC--C
NW_005362626.1_96334-96257         -----------------------------------------------------------------------------------------------------------------------------------------------------------------TACTTAGCCCACAAGGCTGAAGATCTGTAAAGGGAC--C
NW_003573427.1_48286004-48285843   TTACCAACTATCTTGTGTCGAGATTGGGCGTGACGGCGGCGGGGACCACTGACAAGGGGCAGGAATTAGGTGATGTGGATCCATACAGTAGCGGTGAGACGATCCCCGGACGGGGGGTGGG--------ATGTTGGTAACGATAGGCTGGGGGGTAAAG-----------------------------------------
NW_020834736.1_34345400-34345243   CTACTAGCGATCTTGTGTCGAGATTGACCGCGACGGCGACGGGGACCATCGGC---------GAATTATACGATGCGGTGCCATACAGCACCGGTGGGATGAGCTCCGGACGGAAAGTGCGGGGGCGGCTTGTCCGGAGAGGCAGGGTGAGGGGTGAAG-----------------------------------------
NC_013679.1_64103955-64103783      CAAACAGCGATATTGTGTCGACGTAGCTCGCGACGGTGGCGGAAGCCACGGTAAAGCGGGAAGGATTGAGCGCTGCGGTGCTGTACAGCTATGGTGGGGGAGTCACCGGGCTGGGGAGGCGGAGGCGGCCTGTTGGTAGACGCCGGCTGAGGGGTGTGG-----------------------------------------
NW_020269199.1_201166-201081       -----------------------------------------------------------------------------------------------------------------------------------------------------------GTAGATTTCTTAGCTTAGAAGGCGGAAGATCGGTAAGAGACTCGA
NW_020356566.1_180240-180155       -----------------------------------------------------------------------------------------------------------------------------------------------------------GTAGATTTCTTAGCTTAGAAGGCGGAAGATCGGTAAGAGACTCGA
NW_006788723.1_853725-853807       --------------------------------------------------------------------------------------------------------------------------------------------------------------GATTTCTTAGCTTAGAAGGCGGAAGATCTGTAAGAGACTCGA
NC_018723.3_206997235-206997392    CTACTAGCGATCTTGTGTCGAGATTGGCCGCGACGGCGACGGGGTCCATTGG---------AGAATTATACCATGTGGTGCCATACAGCACCGGTGGGATGATC-CCGGACGGAAAGTGCGGGGGCGGCTTGTTAGGAGAGGCAGGGTGAGGGGTGAAG-----------------------------------------
NW_020093476.1_6807022-6807114     --------------------------------------------------------------------------------------------------------------------------------------------------CTGACGGGTGTAGGGTACTTAGCCCACAAGGCTGAAGAACTGTAAAGGGAC--C
NW_006803999.1_3406729-3406647     ------------------------------------------------------------------------------------------------------------------------------------------------------------TAGATTTCTTGGCTTAGGAGGCGGAAGATCTGTCAGGGACT--A
NW_004454164.1_22910358-22910273   -----------------------------------------------------------------------------------------------------------------------------------------------------------GTAGATTTCTTAGCTTAGAAGGCGGAAGATCCGTAAGAGACTCGA
NC_040267.1_33130359-33130440      ---------------------------------------------------------------------------------------------------------------------------------------------------------------ATTTCTTAGCTCAGAAGGCGGAAGATCTGTAAGGGACTCGG
NC_018723.3_207003002-207003087    -----------------------------------------------------------------------------------------------------------------------------------------------------------GTAGAATGCTTCCCTCAAAAGGCAGAAGACCTGTAATGGACTCGC
NC_044303.1_205069376-205069461    -----------------------------------------------------------------------------------------------------------------------------------------------------------GTAGAATGCTTCCCTCAAAAGGCAGAAGACCTGTAATGGACTCGC
NW_020834736.1_34339902-34339817   -----------------------------------------------------------------------------------------------------------------------------------------------------------GTAGAATGCTTCCCTCAAAAGGCAGAAGACCTGTAATGGACTCGC
NW_007256233.1_225495-225580       -----------------------------------------------------------------------------------------------------------------------------------------------------------GAGGGGTACTTAGCCCACAAGGCCGAAGATCTGTGAAGGGCCCGC
NC_010458.4_27951384-27951301      -------------------------------------------------------------------------------------------------------------------------------------------------------------AGATTTCTTAGCTTAGAAGGCGGGAGATCTGTAAGAGACTCGA
NC_043705.1_114874603-114874759    CTACCAGCGATTTTGTATTGAAATTGGGCATGACGGCGGCGGGGCCCATT-----------GGAATTAGATGATCCAATGCCATACAGTACCGGTAGGATGAG-CCCGGGTGGAGAGTGCGCAGGCGCCTTGTTAGGAGAGACATGGTGAGGGGTGAAG-----------------------------------------
NC_043705.1_114880243-114880331    --------------------------------------------------------------------------------------------------------------------------------------------------------GGAGTAGAAGGCTTCCCTCAAAAGGCAGAAGACCTGTAATGGACTCGC
NC_010458.4_27956961-27956798      -C--CAGCAACCTTGTGTCGAGATTGCGCGCTACTGGGGCGTGGACCGCTGGCGAGCGGGAGGAGTTTGACGATGCA---G----CAGCAACGGAAGGAAGATGCCCGGGCAGGGAGTGCGGAGCCAGCTTTTCAGTAGCAGCAGGGTGAGAGGTGCAG-----------------------------------------
NW_020963318.1_4603947-4604107     -TTCCAGTGATCTTATGTTAAGATTGAGCGCGACTATGGCGGGGACCATTGGCAGGTAGGCGGACTCGGGTGATGCG---CCATACAGAACCGGTGGGACGATACCCAAGCGGGGA----GGAGGCGGCTTATTGGTGAAAACAGGGCGAAGCG----------------------------------------------
NC_009164.3_23999411-23999496      -----------------------------------------------------------------------------------------------------------------------------------------------------------GTAGATTTCTTAGCTTAGAAGGCGGAAGATCTGTAAGAGACTCGA
NW_007675507.1_180326-180241       -----------------------------------------------------------------------------------------------------------------------------------------------------------GTAGATTTCTTAGCTTAGAAGGCGGAAGATCTGTAAGAGACTCGA
NW_014636980.1_1685376-1685461     -----------------------------------------------------------------------------------------------------------------------------------------------------------GTAGATTTCTTAGCTTAGAAGGCGGAAGATCTGTAAGAGACTCGA
NC_032669.1_33433884-33433966      --------------------------------------------------------------------------------------------------------------------------------------------------------------GATTTCTTAGCTCAGAAGGCGGAAGATCTGTAAGGGACTCGG
NC_032669.1_33467761-33467843      --------------------------------------------------------------------------------------------------------------------------------------------------------------GATTTCTTAGCTCAGAAGGCGGAAGATCTGTAAGGGACTCGG
NC_037347.1_31437619-31437701      --------------------------------------------------------------------------------------------------------------------------------------------------------------GATTTCTTAGCTCAGAAGGCGGAAGATCTGTAAGGGACTCGG
NW_020540010.1_3540250-3540089     CTTCCAGTGATCTTATGTCAAGATTGGGCTCGACTATGGCGGGGACCATTGGCAGGTAGGCGGAATCGGGTTATGCG---CCATACAGCATCGGTGGGACGATACGCAAGCGGGGAGT---GAGGCGGCTTATTGGTGAAAACAGGGCGAAGC-----------------------------------------------
NW_004955446.1_18983106-18983189   -----------------------------------------------------------------------------------------------------------------------------------------------------------GAAGGGCACTTAGCCCACAAGGCCGAAGATCTATGACGGGCC--C
NW_004569142.1_36038094-36038239   CTATCAGCGATCTTGTGCCGAGATTGGGCCCTACGGTGGCGGGGCCCACCG-----------------GATGATGCGGCGCCGTACAGCAATGGGGGGACGGT-CCCGGGCGGGGAGTGCGGAGGCAGGTAGTTAGAACAAACAGGGTGAGGGGCGCAC-----------------------------------------
AC_000070.1_47308535-47308615      --------------------------------------------------------------------------------------------------------------------------------------------------------------GGGTCCTTAGCTAGCAAGGGCGAAGATTTGTAAAGGGCC--C
NC_046156.1_177221153-177221073    --------------------------------------------------------------------------------------------------------------------------------------------------------------GGGTCCTTAGCTAGCAAGGGCGAAGATTTGTAAAGGGCC--C
NW_020822461.1_11680655-11680572   -----------------------------------------------------------------------------------------------------------------------------------------------------------GAAGGGTACTTAGCCCAGAAGGCCCAAGATCTGTAAAGGGCC--C
NC_040903.1_6184040-6184123        -----------------------------------------------------------------------------------------------------------------------------------------------------------GTAGGGTACTTAGCCCACAAGGCTGAAGAACTGTAAAGGGAC--C
NW_018658532.1_151817-151732       ---------------------------------------------------------------------------------------------------------------------------------------------------------GAGAAGGGTCCTTAGCCCACAAGGCCGAAGAATTGTAAAGGGCC--C
NW_007727769.1_199927-200012       -----------------------------------------------------------------------------------------------------------------------------------------------------------GAGGGGTACTTAGCCCACAAGGCCAAAGATCTGTGAAGGGCCCGC
NW_004624759.1_11831488-11831571   -----------------------------------------------------------------------------------------------------------------------------------------------------------GAAGGGCACTTAGCCCACAAGGCCGAAGATCTGTGACGGGCC--C
NW_016535325.1_28734-28819         -----------------------------------------------------------------------------------------------------------------------------------------------------------ATAGATTTCTTAGCTTAGAAGGCGGAAGATCTGCAAGAGACTCGA
NW_004801740.1_5584837-5584921     ----------------------------------------------------------------------------------------------------------------------------------------------------------TGAAGGGTTCTTAGCCGAGAAGGCCGAAGATCTGTAAAGGGCC--C
NW_011889015.1_123387-123305       ------------------------------------------------------------------------------------------------------------------------------------------------------------TAGGGTTGCTAGCCCACAAGGCCGAAGATCTGTAAAGGGAC--C
NW_006436284.1_153624-153542       ------------------------------------------------------------------------------------------------------------------------------------------------------------TAGGGTTGCTAGCCCACAAGGCCGAAGATCTGTAAAGGGAC--C
NC_034600.1_49424308-49424391      -----------------------------------------------------------------------------------------------------------------------------------------------------------GAAGGGTCGTTAGCCAGCAAGGGCGAAGACTAGTAAAGGGCC--C
NW_015504266.1_2928751-2928835     -----------------------------------------------------------------------------------------------------------------------------------------------------------GAAGGGTACTTAGCCCACA-GGCCGAAGATCTGTAAAGGGACCGC
NW_015351256.1_13811479-13811562   -----------------------------------------------------------------------------------------------------------------------------------------------------------GAGGAGTACTTAGCCCACAAGGCCGAACATCTGTGGAGGGCC--C
NW_020963318.1_4608754-4608837     -----------------------------------------------------------------------------------------------------------------------------------------------------------GAGGAGTACTTAGCCCACAAGGCCGAACATCTGTGGAGGGCC--C
NW_015351256.1_13805116-13805276   -TTCCAGTGATCTTATGTTAAGATTGAGCGCGACTATGGCGGGGACCATTGGCAGGTAGGCGGACTCGGGTGATGCG---CCATACAGAACCGGTGGTACGATACCCAAGCTGGGA----GGAGGCGGCTTATTGGTGAAAACAGGGCGAAGCG----------------------------------------------
NW_004936480.1_18867517-18867600   -----------------------------------------------------------------------------------------------------------------------------------------------------------GAGGAGTACTTAGCCCACAAGGCCGAACATCTGTGGAGGGCC--C
NW_020540010.1_3535389-3535306     -----------------------------------------------------------------------------------------------------------------------------------------------------------GAGGAGTACTTAGCCCACAAGGCCGAACATCTGTGGAGGGCC--C
NW_004444148.1_2748828-2748668     TCACCAGCTACTTTGTGTCAAGATT-GGCGCGACGGCGGCGGTGATCACTGACAAGGGGCAGGAATTAGGTAATGTGGAGCCATACAGCAGCGGTGAGACGATCCCTGGAAGGGGGGCGGG--------ATGTTGGTAACGATAGGCTGAGGGGTGAAG-----------------------------------------
NC_034582.1_112600773-112600856    -----------------------------------------------------------------------------------------------------------------------------------------------------------GAAGGGTCGTTAGCCAGCAAGGGCGAAGATTTGTAAAGGGCC--C
NW_020339444.1_35583766-35583681   -----------------------------------------------------------------------------------------------------------------------------------------------------------GTAGAATGCTTCCCTCAAAAGGCAGAAGACCTGTAATGGACTCGC
NW_017739037.1_152310-152229       ------------------------------------------------------------------------------------------------------------------------------------------------------------TAGGGTACTTAGCCCACA-GACCGAAAATCTGTAAAGGGAA--C
NW_006204238.1_2062051-2062214     -AAACAGCGACATTGTGTCGACATCGCG--CGACGGTGGCGGAGGCCACGGTAAAGCCGGAGGGATTAAGCGCTGCG-TGCCTTACAGCAATGGTGAGAGAGTCCCAGAGCAGGCGTGGCGGCGGCGGCTTGTTGGTAAAAACCAGCTGAGGG-----------------------------------------------
NC_000079.6_119694965-119695048    -----------------------------------------------------------------------------------------------------------------------------------------------------------GAAGGGTCGTTAGCCAGCAAGGGCGAAGATTTGTAAAGGGCC--C
NC_046290.1_28725639-28725558      ------------------------------------------------------------------------------------------------------------------------------------------------------------TAGGGTGCTTAGCCCA-AAGACCGAAAATCTGTAAAGGGAA--C
NW_004624759.1_11827144-11827302   ---------ATTTTGTGTCGCGTTTGGGCGCAACAGTGGACGGTACCATTGGCAAACCGGAGGTATTAGTTGATGATGTATCATACAGCGACGGTGG-ACGGTTCTTGGGCGGGGAGTGCG-ATGCGGCTTGTTGGTAGGAGCAGAACGAGGGGTGAAG-----------------------------------------
NW_022111373.1_107151373-107151457 ----------------------------------------------------------------------------------------------------------------------------------------------------------TGTAGACTTCTTAGCTTCGAAGGGGGCAGATCAGTACGCGATT--A
NW_015494733.1_1229128-1229301     --ACCAGCAATCTTGTGCGGACATTAGTCGCGACGGTGACGAGGGCCACTGACAAGAGGGGGAACTACGACGATCCGGTGCC-TACAGCAACGGTGGGACGA-TCCCGGGCGAGGAGTGCGGAGACGCCTTGTTAGTAAAGTCAGGGTGAGGGATAAAG-----------------------------------------
NW_017872774.1_84388-84308         --------------------------------------------------------------------------------------------------------------------------------------------------------------GGGTACTTTGCCCACAAAGCCGGAGCTTTATGAAGGGCG--C
NC_022021.1_64827843-64827926      -----------------------------------------------------------------------------------------------------------------------------------------------------------GCAGGGTACTTAGCCCAGGAGGCGGAAGATCTGTAAAGGGCC--C
NW_004535452.1_19552836-19552752   ----------------------------------------------------------------------------------------------------------------------------------------------------------TGAAGGGTACTTAGCCCACAAGGCCGCAGATCTCTGGAGGGCC--C
NT_176390.1_13734298-13734380      ------------------------------------------------------------------------------------------------------------------------------------------------------------AGGGGCACTTAGCCCACGAGGCCGAGGATCTATGACGGGCC--C
NW_011044985.1_2082410-2082492     -----------------------------------------------------------------------------------------------------------------------------------------------------------GAAGGACACTTAGCGCACA-GGCCTAAGATCTGTGACGGGCC--C
NT_176390.1_13730030-13730195      -TACCAGTGTCCTTTTGTTGAGGTTGGGCGCGACGATCGCGGTGACCATTGGCAAACGGGGGAGGATAGGTGGCGCATTATCATCGAAGGATGGTGAGGT-ATGCTCGAGCGAAGAGTGTGGAGGCGGCTTGTTGTTAAATATAGTGTGAGGGGTG-C------------------------------------------
NW_006922012.1_2293474-2293635     TCAGCAACGATCTTGTGTCGGGATTGGGCGTGACGGCGGCGGGGACCACTGACAAGCGGCAGGAATTAAGTGATGTGGAGCCATAAAGCAACGGTGGGAAGATCCCC-----GGGGGTGGG--------ATGTTGGTAGCAATAGGTTGAGGCGTGC-------------------------------------------
NW_003573427.1_48280506-48280431   ------------------------------------------------------------------------------------------------------------------------------------------------------------TAGATTTCTTAGCT-AGAAGGCGGAAGATCTGTAAGAGAC----
NW_004485155.1_208004-207857       CTTCCAGCGATCTTTTGTCGAGGTT-GTCGCGCCGATGGCGGGGACC--A----AGCT--G-GAATTAGGTGTTGCGGTGCCATACAGCAATGGTGGGACTATCCTCTGGCGGGGAAAGGGGACGCAGCTTGTTGGTAAGAACAGGGTGAGGGGT---------------------------------------------
NW_004567108.1_54165108-54165275   CAACTAGCGATCTTGTGTCGAGATCGCGTGAGACGGTGGCGGGGGTTACTGGCAAGCGAGAGGAATTAGGTGATGCTGTCC-ATACAGCAATGATGGGATAA-CCCCGGGCGGGGGTTGCGAAGGCGGTTTG-TGGTAAAAACAGGGTG---------------------------------------------------
NW_004567108.1_54171176-54171343   CAACTAGCGATCTTGTGTCGAGATCGCGTGAGACGGTGGCGGGGGTTACTGGCAAGCGAGAGGAATTAGGTGATGCTGTCC-ATACAGCAATGATGGGATAA-CCCCGGGCGGGGGTTGCGAAGGCGGTTTG-TGGTAAAAACAGGGTG---------------------------------------------------
NW_004535452.1_19556217-19556046   ---CCAGTGTTCTTGTTTCGCGAGTGGGCGTGACGGTGGCGGCGACCATTGGCAAGCGGGGCGAAATAGGTAATGCGGTGCAATCCAGCAACAGTGAGATGATACCTGAGCGGAGAGTGTGGAGGCGGCTTCCTGGTAAAAACAGGGTGGGGGGTG-G---------T-----G-G-------------C----------
NW_016535325.1_23833-23980         CTACCAGTGATCTTGTGTCAGTATTGGGGGCGCTGGTGGCGG----G---A-----CGGGCAGAAGTACACGATGCTGCGTCATACAGCAACACTGGCACGATA-CCGGGCGAGGAGTGTCGAGGTGGATTGTTAGGACAGACAGGGTGAGGGGTA--------------------------------------------
NW_020954550.1_30886882-30886957   -------------------------------------------------------------------------------------------------------------------------------------------------------------------CTTAGCCCACAAGGCCGAAGTTCTGTAAAAGGAC--C
NW_021630221.1_757522-757463       ----------------------------------------------------------------------------------------------------------------------------------------------------------------------------------CGAAGATCTGTAAAGGGCC--C
NW_018343955.1_20479259-20479181   ----------------------------------------------------------------------------------------------------------------------------------------------------------------GTTCT--GCCCACAAGGCCGAAGATCTGTAAAAGGACCGC
NW_008345884.1_8404281-8404146     -------------------------------GACGGTGGCGGACCCTACTGTAAAGCGAGAGGGATTAAGCGCTGCGGTGCCGT-CAGCAATGGTGGGACAGTCCTCGGGCTGGGGTGTCGGAAGCGGCTTGTTCGTAATAACGGGCTGAGGGG----------------------------------------------
NW_004471592.1_3055385-3055445     ------------------------------------------------------------------------------------------------------------------------------------------------------------------------------G---GGAAGATCTGTAAGAGACTCGC
NW_004524875.1_1433069-1433152     -----------------------------------------------------------------------------------------------------------------------------------------------------------GAAGGGTGCCTAGCCCACGCGGCCGCAGATCTAAGACGGGCC--C
NW_020093476.1_6801918-6802048     ------------------------------------------GGACCCCTGGCAAGCAGGAGGAGTTTGACGATGCGGCGCCATACAAGGACGAGGAGACAAC-CCCGGACGGGGATTGCGGAAGCGGCGAGTTAGTAGAACCAGGCTGCGGGGTG--------------------------------------------
NC_041730.1_103527460-103527380    ----------------------------------------------------------------------------------------------------------------------------------------------------------------ATTCTTAGCCCACACGGCCGAAGATCTGTAAACGGAC--C
NW_006408600.1_13265236-13265380   --TCCAGTTATCTTGT-TCGAGATTGGGCGCGAC-GTGGCGGGGACCATTGGCAGGCGGGAGGAATAAGGTGATGCGGTGCCATACAGCAACGGTGGGACGATCGCCAAGCGGAGAGACTAGAGGCGGCTT-----------TAGG-CG---------------------------------------------------
NW_020963077.1_51506775-51506711   --------------------------------------------------------------------------------------------------------------------------------------------------------------------TTAGC---------CGAACATCTGTGGAGGGCC--C
NC_008803.1_231265978-231266056    ----------------------------------------------------------------------------------------------------------------------------------------------------------------ATTCT--GCCCAAAAGGCCGAAGATCTGTAAACGGACCGC
NC_045426.1_134939033-134938955    ----------------------------------------------------------------------------------------------------------------------------------------------------------------GTTCT--GTCCACAAGGCCGAAGATCTGTAAAAGGACCGC
NW_021604578.1_142851-142714       -----------------------------GCGACGGGGGCGGAAGTTACTGAACACTATGAGGGATTAAGT---GCGGTGCC-TACAGCAATGGTGGGACAGTCTCCAGGATGGGGTGGCGGAGGCGGCTTGTTGGTAATAATAGGATGAGGGGTG--------------------------------------------
NC_046156.1_177224979-177224844    -------------------------------GACGGGGGCGGAAGCTACTGAACACCAAGAGGAATTGAGCG---TGGTGCC-TACAGCAATGGTAGGACAGTCTCCAGGATGGGGTTGCGGAGGCGGCTTGTTGGTAATAACAGGATGAGGGGTG--------------------------------------------
AC_000070.1_47304753-47304888      -------------------------------GACGGGGGCGGAAGCTACTGAACACCAAGAGGAATTGAGCG---TGGTGCC-TACAGCAATGGTAGGACAGTCTCCAGGATGGGGTTGCGGAGGCGGCTTGTTGGTAATAACAGGATGAGGGGTG--------------------------------------------
NW_007728486.1_330214-330132       --------------------------------------------------------------------------------------------------------------------------------------------------GTGAGAGGGGAGGGAAACGTAGT---------CAAGGATCTGTGAAGGGCC--C
NW_007726692.1_24226-24289         --------------------------------------------------------------------------------------------------------------------------------------------------------------------------------GCCAAGGATCTGTGAAGGGCCTGC
NW_005353967.1_998255-998198       --------------------------------------------------------------------------------------------------------------------------------------------------------------------------------GCCGAAGATCTGTAAAGGGAC--C
NW_004504335.1_10307022-10307081   -------------------------------------------------------------------------------------------------------------------------------------------------------------------------------A--CGAAGATGTGTAAAGGGCC--C
NW_015504211.1_1029993-1029932     --------------------------------------------------------------------------------------------------------------------------------------------------------------------------------GCCGAAGATCTGGAAGGGGAC--C
NW_022196914.1_79966866-79966986   --------------------------------------------GCTACTGAACACCAAGAGGGATTAAGCC--GCGGTGCC-TACAGCAATGGTGGGACAGTCTCCAGGATGGGGTGGCGGAGGCGGCTTGTTGGTAATAACAGGATGAGGGGT---------------------------------------------
NW_004624732.1_21322546-21322614   ---------------------------------------------------------------------------------------------------------------------------------------------------------------------CGT-CCACTAGGCCGAAGATCTGTAACGGGCC--C
NW_006408952.1_761373-761434       ----------------------------------------------------------------------------------------------------------------------------------------------------------------------------------GGAGGATCTGTAAGTGACTCGG
NW_022109768.1_1533963-1534026     ---------------------------------------------------------------------------------------------------------------------------------------------------------------G-C--------------GGGGCAGATCAGTACGCGATTCGA
NW_020356566.1_186101-185987       --------------------------------------------------------CGGGAGGGGTTCGATG-TGCGGTGGCGTACAGCAATGGGGGGGCGGC-CCCGGGCGGGGAGTGCGGAGGCAGGTTGTTAG-ACCAACGGGGTGAGGGGGGCAG-----------------------------------------
NC_034582.1_112596632-112596745    ----------------------------------------------------ACACCAAGAGGGATTGAGC---GCGGTGCC-TACAGCAATGGTGGGACAGTCTCCAGGATGGGGTGGCGGAGGCGCCTTGTTGGTAATAACAGGATGAGGGCTG--------------------------------------------
NC_000079.6_119690707-119690827    ---------------------------------------------CTACTGAACACCAAGGGGGACTGAGC---GCGGTGCC-TACAGCAATGGTGGGACAGTCTTCAGGATGGGGTGGCGGAGGCGCCTTGTTGGTAATAACAGGATGCAGGCTG--------------------------------------------
NW_011889015.1_127933-127828       ---CCGGCAATCTTGTACGGACATTAGTCGCGACGGTGACGAGGACCACTGACAAGCCGGAGAACTTCGACGATCCGGTGCC-TACAGCAACGGTGGGA-----------------------------------------------------------------------------------------------------
NW_007741761.1_23013-23076         --------------------------------------------------------------------------------------------------------------------------------------------------------------------------------GCCAAGGATCTGTGAAGGGCCCGC
NW_020822461.1_11685799-11685658   ---------------------------CCGCGACTGTGGCGGGGGCTGCTGTAAAGCGAGACGGATTAAGCG---CGGAGCT-TACAGTAATGGTGGAACATTCCCCGGGCTTGGGTGGCGGAGGTGGCCTGTGGATAGAAACAGGCTGAGGGGTG--------------------------------------------
NW_007370656.1_6770667-6770611     ---------------------------------------------------------------------------------------------------------------------------------------------------------------------------------CCGAATATCTGTAAAGGGAC--C
NW_006501464.1_215820-215682       ----------------------------CGCGACGGTGGCGGCGGCTACTGTACAACGAGAGGGATTAAGCGCTCCGGTGCC-CACAGCTATGGAGGGACATTCCGCGGGCTTGGGTGGCGGAGGGGGCTTGTGGGTAAAAACAGGCTAAGGGGTG--------------------------------------------
NW_004524875.1_1427807-1427904     ---------------------A--------------G-----------C-----G-CCGGAGGTATTAGTCGATGCTGTATCATG-AGCGACGGTGGGATGGTTCTCCGGCCGGGAGGGTAGAGGCGGTTTGTTGGTCGGAACAGAACGAGGGGT---------------------------------------------
NW_020269199.1_206673-206559       --------------------------------------------------------CGGGAGGGGTTCGATG-TGCGGTGGCGTACGGCAATGGGGGGGCGGC-CCCGGGCGGGGAGTGCGGAGGCAGG-T-TTAGTACCAACGGGGTAAGGGGGGCAC-----------------------------------------
NW_007370720.1_117779-117668       --------------------------------------------GTCAGTGGCAAGCAGGAGGAGTTTGACGATGCGGTGCGATACAGTGACGAGGGGACGACCCCCGGGCGGGGACTGCGGAAGCGGCGAGTTAGGAG-------------------------------------------------------------
NC_040903.1_6178793-6178904        ------------------------------------------GGACCCCTGGCAAGCAGGAGGAGTTTGACGATGCGCCGCCATACTGTGACGAGGGGACGAC-CCCGGACGGGGACTGCGGAAGCGGCTAGTTAGT------------T--------------------------------------------------

NC_045437.1_42424729-42424571      -----------------------------------------
NW_012117188.1_2046740-2046582     -----------------------------------------
NW_012100209.1_6011185-6011027     -----------------------------------------
NW_022681465.1_77913026-77912868   -----------------------------------------
NW_012010989.1_3014855-3014697     -----------------------------------------
NC_023645.1_42107109-42106951      -----------------------------------------
NC_044980.1_42059298-42059456      -----------------------------------------
NC_022277.1_43931177-43931019      -----------------------------------------
NW_012007811.1_8699046-8698888     -----------------------------------------
NC_044619.1_47812146-47812303      -----------------------------------------
NC_044551.1_125152204-125152046    -----------------------------------------
NC_041759.1_43321178-43321020      -----------------------------------------
NW_016812359.1_402279-402437       -----------------------------------------
NC_027873.1_72116637-72116794      -----------------------------------------
NC_036884.1_49441104-49441261      -----------------------------------------
NC_044386.1_40347999-40347841      -----------------------------------------
NW_022611659.1_39522003-39521845   -----------------------------------------
NC_000005.10_43313179-43313022     -----------------------------------------
NW_016107395.1_2799944-2799786     -----------------------------------------
NC_036908.1_43869231-43869076      -----------------------------------------
NC_013897.1_160044174-160044332    -----------------------------------------
NW_018493017.1_6343180-6343338     -----------------------------------------
NW_022134918.1_5100516-5100683     -----------------------------------------
NC_045765.1_137773675-137773842    -----------------------------------------
NW_020172731.1_1845933-1845766     -----------------------------------------
NW_017842794.1_85956437-85956604   -----------------------------------------
NW_006733234.1_4032122-4031954     -----------------------------------------
NW_020837948.1_81461019-81461186   -----------------------------------------
NW_022098063.1_63002690-63002857   -----------------------------------------
NW_021703768.1_36390259-36390092   -----------------------------------------
NW_022436941.1_90281136-90281290   -----------------------------------------
NC_041221.1_52439837-52439670      -----------------------------------------
NW_003943619.1_24595427-24595583   -----------------------------------------
NW_004438430.1_4610241-4610405     -----------------------------------------
NW_004454164.1_22915666-22915491   -----------------------------------------
NC_033671.1_101793093-101793258    -----------------------------------------
NW_012155396.1_1126422-1126256     -----------------------------------------
NW_006788723.1_848765-848929       -----------------------------------------
NC_009164.3_23994089-23994264      -----------------------------------------
NW_007675507.1_185726-185551       -----------------------------------------
NW_014636980.1_1680043-1680218     -----------------------------------------
NW_007727769.1_195054-195227       -----------------------------------------
NW_007727769.1_194589-194762       -----------------------------------------
NC_037673.1_43212247-43212100      -----------------------------------------
NC_044513.1_31095311-31095137      -----------------------------------------
NC_045698.1_30193962-30193788      -----------------------------------------
NW_006383214.1_148977-148820       -----------------------------------------
NC_032669.1_33427725-33427890      -----------------------------------------
NC_037347.1_31431460-31431625      -----------------------------------------
NW_005393620.1_1813400-1813565     -----------------------------------------
NW_018734256.1_16727772-16727615   -----------------------------------------
NW_011516528.1_11779082-11779256   -----------------------------------------
NW_022589720.1_33704932-33704775   -----------------------------------------
NC_037563.1_31163342-31163509      -----------------------------------------
NW_011492847.1_710838-711003       -----------------------------------------
NW_021964160.1_34875730-34875905   -----------------------------------------
NW_018336647.1_51403-51235         -----------------------------------------
NW_022630999.1_8549365-8549212     -----------------------------------------
NW_017731701.1_1734112-1734283     -----------------------------------------
NW_004451472.1_331281-331438       -----------------------------------------
NW_019154089.1_44707839-44707992   -----------------------------------------
NW_020998616.1_23169512-23169355   -----------------------------------------
NW_020874474.1_33959458-33959301   -----------------------------------------
NW_007907126.1_30063131-30063288   -----------------------------------------
NW_020656141.1_32854435-32854278   -----------------------------------------
NC_030827.1_31413974-31414140      -----------------------------------------
NW_020312816.1_59172132-59172289   -----------------------------------------
NC_040267.1_33125591-33125757      -----------------------------------------
NW_003217800.1_829701-829544       -----------------------------------------
NW_006204238.1_2067389-2067473     AACGAGCATGGTACACGTTATCGCCGGTGTATTTCGGCATT
NW_008345884.1_8397660-8397576     AACGAGCATGGCGCACCTTATTCCTGGTGTATTTCGGCATT
NC_036908.1_43863884-43863802      AACGAGCATGGTACACGTTATCGCCGGTGTATTTCGGCATT
NW_003943619.1_24601884-24601967   AACGAGCGTGGTACACGTTATCGCCGGTGTATTTCGGCATT
NW_018493017.1_6348937-6349020     AACGAGCGTGGTACACGTTATCGCCGGTGTATTTCGGCATT
NC_044386.1_40342352-40342270      AACGAGCATGGTACACGTTATCGCCGGTGTATGGCGGCAGT
NW_022611659.1_39516348-39516266   AACGAGCATGGTACACGTTATCGCCGGTGTATGGCGGCAGT
NW_003852458.1_10208053-10207886   -----------------------------------------
NW_004485155.1_203172-203083       AACGGGCAAGGTGCACCTTATCGCCGGTAAATCCAGGTACC
NW_007370720.1_112842-112759       AACGAGCATGGTGCACGTTATTTCCGGTGCATTCAGGCATT
NW_004504387.1_12689891-12689974   AACGAGCATGGCGCACCTTATTCCTGGTGTATTTCGGCATT
NW_017731701.1_1738805-1738888     AACGAGCATGGTGCACGTTATTGCCGGTGCATTCAGGCATT
NC_023645.1_42101850-42101768      AACGAGCATGGTACACGTTATCGCCGGTGTATGACGGCAGT
NC_037673.1_43207000-43206918      AACGAGCATGGTACACGTTATCGCCGGTGTATGACGGCAGT
NC_044551.1_125146928-125146846    AACGAGCATGGTACACGTTATCGCCGGTGTATGACGGCAGT
NC_044980.1_42064541-42064623      AACGAGCATGGTACACGTTATCGCCGGTGTATGACGGCAGT
NC_045437.1_42418885-42418803      AACGAGCATGGTACACGTTATCGCCGGTGTATGACGGCAGT
NW_012007811.1_8693790-8693708     AACGAGCATGGTACACGTTATCGCCGGTGTATGACGGCAGT
NW_012010989.1_3009596-3009514     AACGAGCATGGTACACGTTATCGCCGGTGTATGACGGCAGT
NW_012100209.1_6005925-6005843     AACGAGCATGGTACACGTTATCGCCGGTGTATGACGGCAGT
NW_012117188.1_2041500-2041418     AACGAGCATGGTACACGTTATCGCCGGTGTATGACGGCAGT
NW_016812359.1_407549-407631       AACGAGCATGGTACACGTTATCGCCGGTGTATGACGGCAGT
NW_022681465.1_77907757-77907675   AACGAGCATGGTACACGTTATCGCCGGTGTATGACGGCAGT
NC_045616.1_130438544-130438629    AACGGGCAAGGTGCACCTTATCCCCGGTGAATCCAGGTACC
NC_000005.10_43307847-43307765     AACGAGCATGGTACACGTTATCGCCGGTGTATGGCGGCAGT
NC_027873.1_72121972-72122054      AACGAGCATGGTACACGTTATCGCCGGTGTATGGCGGCAGT
NC_036884.1_49446449-49446531      AACGAGCATGGTACACGTTATCGCCGGTGTATGGCGGCAGT
NC_044619.1_47817482-47817564      AACGAGCATGGTACACGTTATCGCCGGTGTATGGCGGCAGT
NC_013897.1_160049958-160050041    AACGAGCGTGCTACACGTTATCGCCGGTGTATTTCGGCATT
NC_046290.1_28730184-28730028      -----------------------------------------
NC_033671.1_101796536-101796621    AACGAGCATGGTACACGTTATCGCCGGTGTATTTCGGCATT
NC_013679.1_64098838-64098754      AACGAGCATGGCACACGTTATCGCCGGTGTATTTCGGCATT
NW_016107395.1_2794170-2794089     AACGAGCGTGGTACACGTTATCGCCGGTGTATTTCGGCAGT
NW_022436941.1_90286881-90286962   AACGAGCGTGGTACACGTTATCGCCGGTGTATTTCGGCAGT
NW_017619889.1_5287116-5286966     -----------------------------------------
NW_004444148.1_2735307-2735224     AACGGGCAAGGTGCACCCTATCACCGGTGAATCCAGGTACC
NC_022277.1_43925544-43925462      AACGAGCATGGTACACGTTATCGCCGGTGTATGACGGCAGT
NC_041759.1_43315906-43315824      AACGAGCATGGTACACGTTATCGCCGGTGTATGACGGCAGT
NW_012155396.1_1121034-1120949     AACGAGCATGGTACACGTTATCGCCGGTGTATTTCGGCATT
NW_004569142.1_36043286-36043371   AACGGGTAAGGTGCACCTTATCCCCGGTGAATCCAGGTACC
NW_019154089.1_44713274-44713359   AACGGGTAAGGTGCACCTTATCCCCGGTGAATCCAGGTACC
NW_022630999.1_8543719-8543634     AACGGGTAAGGTGCACCTTATCCCCGGTGAATCCAGGTACC
NW_006922012.1_2300227-2300312     AACGGGCAGGGTGCACCTTATCGCCGGTGAATCCAGGTACC
NW_006389933.1_18322-18237         AATGGGCAAGGTGCACCTTATCGCCGGTGAATCCAGGTACC
NW_018734256.1_16722298-16722213   AATGGGCAAGGTGCACCTTATCGCCGGTGAATCCAGGTACC
NW_020312816.1_59177537-59177622   AATGGGCAAGGTGCACCTTATCGCCGGTGAATCCAGGTACC
NW_020874474.1_33954044-33953959   AATGGGCAAGGTGCACCTTATCGCCGGTGAATCCAGGTACC
NW_020998616.1_23164106-23164021   AATGGGCAAGGTGCACCTTATCGCCGGTGAATCCAGGTACC
NW_022589720.1_33699463-33699378   AATGGGCAAGGTGCACCTTATCGCCGGTGAATCCAGGTACC
NW_012267257.1_7189159-7189242     AACGAGCATGGTACGCGTAATCGCCGGTGTATTTCGGCATT
NW_006294876.1_8803081-8803164     AACGAGCATGGTGCACGTTATTTCCGGTGGATTCAGGCATT
NW_006408600.1_13272033-13272116   AACGGGCCAGGTGCACCTTATCGCCGGTGACTCCAGGTACC
NW_017872774.1_89247-89086         ---------A--A------------C---------------
NW_022196914.1_79971478-79971561   AACGCGCACGGCGCACCCTATTCCTGGTGTATTTCGGCATT
NW_007907126.1_30068388-30068473   AATGGGCAAGGTGCACCTTATCGCCGGTGAATTCAGGTACC
NW_020656141.1_32849173-32849088   AATGGGCAAGGTGCACCTTATCGCCGGTGAATTCAGGTACC
NW_017739037.1_156979-156823       -----------------------------------------
NW_003852458.1_10201930-10201845   AACGAGCGTGGTACACGTTATCGCCGGTGTATTTCGGCATT
NW_015494733.1_1234014-1234106     AACGACCATGCTCCACGTTATTGACGGTGCGTTCAGGAATT
NW_021604578.1_138514-138431       AACGAGCACGGCGCACCCTATTCCTGGTGTATTTCGGCATT
NW_020339444.1_35589814-35589657   -----------------------------------------
NW_018336647.1_46623-46541         AACGGGCAAGGTGCACCTTATCGCCGGTGAATCCAGGTACC
NC_037563.1_31169479-31169561      AACGGGCAAGGTGCACCTTATCGCCGGTGAATCCAGGTACC
NW_020172731.1_1841184-1841102     AACGGGCAAGGTGCACCTTATCGCCGGTGAATCCAGGTACC
NC_045765.1_137778422-137778504    AACGGGCAAGGTGCACCTTATCGCCGGTGAATCCAGGTACC
NC_041221.1_52435067-52434985      AACGGGCAAGGTGCACCTTATCGCCGGTGAATCCAGGTACC
NW_006733234.1_4027376-4027294     AACGGGCAAGGTGCACCTTATCGCCGGTGAATCCAGGTACC
NW_003217800.1_824456-824371       AATGGGCAAGGTGCACCTTATCGCCGGTGAATTCAGGTACC
NC_044303.1_205063823-205063980    -----------------------------------------
NW_007256233.1_220299-220448       -----------------------------------------
NW_022098063.1_63007434-63007516   AACGGGCAAGGTGCACCTTATCGCCGGTGAATCCAGGTACC
NW_021703768.1_36385504-36385422   AACGGGCAAGGTGCACCTTATCGCCGGTGAATCCAGGTACC
NW_011044985.1_2078476-2078643     -----------------------------------------
NW_004936480.1_18862606-18862767   -----------------------------------------
NW_006400249.1_182823-182906       AACGGGCAAGGTGCGCCTTATCGCCGGTGAATCCAGGTACC
NW_004451472.1_336879-336964       AATGGGCAAGGTGCACCTTATCGCCGATGAATCCAGGTACC
NC_045616.1_130433328-130433473    -----------------------------------------
NW_021630402.1_2768604-2768687     AACGAGCATGGCGCACCTTATTCCTGGTGTATTTCGGCATT
NW_006501464.1_210889-210806       AACGAGCATGGCGCACCTTATTCCTGGTGTATTTCGGCATT
NW_005393620.1_1819535-1819619     AACGGGCAAGGTGCACCTTATCGCCGGTGAATCCAGGTACC
NW_011492847.1_716913-716997       AACGGGCAAGGTGCACCTTATCGCCGGTGAATCCAGGTACC
NW_006712293.1_1717426-1717511     AACGAACAACGTCCACGTTATCGCCCGTGAATCCACGTATC
NW_017619889.1_5280032-5279947     AACGAACAACGTCCACGTTATCGCCCGTGAATCCACGTATC
NW_020837948.1_81466479-81466561   AACGGGCAAGGTGCACCTTGTCGCCGGTGAATCCAGGTACC
NW_004438430.1_4615661-4615743     AACGGGCAAGGTGCACCTTGTCGCCGGTGAATCCAGGTACC
NW_017842794.1_85961891-85961973   AACGGGCAAGGTGCACCTTGTCGCCGGTGAATCCAGGTACC
NW_022134918.1_5105978-5106060     AACGGGCAAGGTGCACCTTGTCGCCGGTGAATCCAGGTACC
NC_030827.1_31418741-31418823      AACGGGCAAGGTGCACCTTATCGCCGGTGAATCCAGGTACC
NC_044513.1_31090655-31090573      AACGGGCAAGGTGCTCCTTATCGCCGGTGAATCCAGGTACC
NC_045698.1_30189306-30189224      AACGGGCAAGGTGCTCCTTATCGCCGGTGAATCCAGGTACC
NW_011516528.1_11783740-11783822   AACGGGCAAGGTGCTCCTTATCGCCGGTGAATCCAGGTACC
NW_021964160.1_34880369-34880451   AACGGGCAAGGTGCTCCTTATCGCCGGTGAATCCAGGTACC
NW_004545888.1_306372-306286       AACGGCCAAGGTGCACCTTATCACCGGTGAATCCGGGTACC
NW_005871201.1_78011-77934         AACGAGCATGGTGCACGTTATTTCCGGTGCGTTCAGGCATT
NW_005362626.1_96334-96257         AACGAGCATGGTGCACGTTATTTCCGGTGCGTTCAGGCATT
NW_003573427.1_48286004-48285843   -----------------------------------------
NW_020834736.1_34345400-34345243   -----------------------------------------
NC_013679.1_64103955-64103783      -----------------------------------------
NW_020269199.1_201166-201081       AATGGGCAAGGTGCACCTTATCGCCGGTGAATCCGGGTACC
NW_020356566.1_180240-180155       AATGGGCAAGGTGCACCTTATCGCCGGTGAATCCGGGTACC
NW_006788723.1_853725-853807       AACGGGCAAGGTGCACCTTATCGCCGGTGAATCCAGGTACC
NC_018723.3_206997235-206997392    -----------------------------------------
NW_020093476.1_6807022-6807114     AACGAGCATGGTGCACGTTATTTCCGGTGCGTCTAGGCATT
NW_006803999.1_3406729-3406647     AACGGGCACGGTGCACCCTATCGCCGGTGAACCCAGGTACC
NW_004454164.1_22910358-22910273   AACGGGCAAGGTGCGCCTTATCGCCGGTGAATCCAAATACC
NC_040267.1_33130359-33130440      AACGGGCAAGGTGCACCTTATCGCCGGTGAATCCAGGTACC
NC_018723.3_207003002-207003087    AACGAACAACGTCCACGTTATCGCCCGTGAATCCACGTATC
NC_044303.1_205069376-205069461    AACGAACAACGTCCACGTTATCGCCCGTGAATCCACGTATC
NW_020834736.1_34339902-34339817   AACGAACAACGTCCACGTTATCGCCCGTGAATCCACGTATC
NW_007256233.1_225495-225580       AACGGGCGTTGTACACGTTATCGTCGGTGTATTTCGGCATT
NC_010458.4_27951384-27951301      ATCGGGCAAGGTGCACCTTATCGCCGGTGAATCCGGGTACC
NC_043705.1_114874603-114874759    -----------------------------------------
NC_043705.1_114880243-114880331    AACGAACAACGTCCACGTTATCGCCCGTGAATCCACGTATC
NC_010458.4_27956961-27956798      -----------------------------------------
NW_020963318.1_4603947-4604107     -----------------------------------------
NC_009164.3_23999411-23999496      AACGGGCAAGGTGGACCTTATCGCCGGCGAATCCAAGTACC
NW_007675507.1_180326-180241       AACGGGCAAGGTGGACCTTATCGCCGGCGAATCCAAGTACC
NW_014636980.1_1685376-1685461     AACGGGCAAGGTGGACCTTATCGCCGGCGAATCCAAGTACC
NC_032669.1_33433884-33433966      AACGGGCAAGGTGCACCTTATCGCCGGTGAATCCAGGTACC
NC_032669.1_33467761-33467843      AACGGGCAAGGTGCACCTTATCGCCGGTGAATCCAGGTACC
NC_037347.1_31437619-31437701      AACGGGCAAGGTGCACCTTATCGCCGGTGAATCCAGGTACC
NW_020540010.1_3540250-3540089     -----------------------------------------
NW_004955446.1_18983106-18983189   AACTAGCATGGTCCAGGTTATCGCCGATGTATTTCGGCATT
NW_004569142.1_36038094-36038239   -----------------------------------------
AC_000070.1_47308535-47308615      AACGAGCGCGGCGCACCCTATTCCTGGTGTATTTCGGCATT
NC_046156.1_177221153-177221073    AACGAGCGCGGCGCACCCTATTCCTGGTGTATTTCGGCATT
NW_020822461.1_11680655-11680572   AACGGGCACGGCGCACCTTATTCCTGGTGTATTTCGGCATT
NC_040903.1_6184040-6184123        AACGAGCATGGTGCCCGTTATTTCCGGTGCGTCTAGGCATT
NW_018658532.1_151817-151732       AACGAGCACGGCGCACCTCATGCCTGGTGTACTTTGACATT
NW_007727769.1_199927-200012       AATGAGCGTGGTACACGTTATCGCCGGTGTATTTCGGCATT
NW_004624759.1_11831488-11831571   AACTAGTGTGGTCCAGGTTATCGCCGGTGTATTTCGGCATT
NW_016535325.1_28734-28819         AACGGGCAAGGTGCACCTTATCGCCGGTGAATTCGGGTACC
NW_004801740.1_5584837-5584921     AACGGGCACGGCGCACCTTACTCCTGGTGTATTTCGGCATT
NW_011889015.1_123387-123305       AACGACCATGCTCCACGTTATTGACGGTGCGATCAGGAATT
NW_006436284.1_153624-153542       AACGACCATGCTCCACGTTATTGACGGTGCGATCAGGAATT
NC_034600.1_49424308-49424391      AACAAGCGCGGCGCACCCTATTCCTGGTGTATTTCGGCATT
NW_015504266.1_2928751-2928835     AACGAGCATGGTGCACGTTATTTCCGGTGCATTCAGGCATT
NW_015351256.1_13811479-13811562   AACGGGCGTGGTACACATTACCGCCGGTGTATTTCAGCATT
NW_020963318.1_4608754-4608837     AACGGGCGTGGTACACATTACCGCCGGTGTATTTCAGCATT
NW_015351256.1_13805116-13805276   -----------------------------------------
NW_004936480.1_18867517-18867600   AACGGGCGTGGTACACATTACCGCCGGTGTATTTCGGCATT
NW_020540010.1_3535389-3535306     AACGGGCGTGGTACACATTACCGCCGGTGTATTTCGGCATT
NW_004444148.1_2748828-2748668     -----------------------------------------
NC_034582.1_112600773-112600856    AACGAGCGCGGCGCACCCTATTCCTGGTGTATTTCGGCATT
NW_020339444.1_35583766-35583681   AACAAACAACGTCCACGTTATCGCCCGTGAATCCACGTATC
NW_017739037.1_152310-152229       AACGAACATTGCACACGTTATTTCCGGTGCATTGAGGCATT
NW_006204238.1_2062051-2062214     -----------------------------------------
NC_000079.6_119694965-119695048    ACCGAGCGCGGCGCACCCTATTCCTGGTGTATTTCGGCATT
NC_046290.1_28725639-28725558      AACGAACATTGCACACGTTATTTCCGGTGCATTGAGGCATT
NW_004624759.1_11827144-11827302   -----------------------------------------
NW_022111373.1_107151373-107151457 AACGGGCAAGGTGCGCCTTATTGCCGGTGAATCCAGGTACC
NW_015494733.1_1229128-1229301     -----------------------------------------
NW_017872774.1_84388-84308         AACGAGCATGGTACACGTTATCGCCGGTGTATGACGGCAGT
NC_022021.1_64827843-64827926      CACGAGCACGGCGCACCTTATTCCTGGTGTATTTCGGCATT
NW_004535452.1_19552836-19552752   GACGAGCATGGTCCGCGTCATCGCCGGTGTCTTTCGGCATT
NT_176390.1_13734298-13734380      AACTAGCATGGTCCAGATTATCGCCGGTGTATTTCGGCATT
NW_011044985.1_2082410-2082492     AACTAGCATGGTCCAGGTTATCGCCGGCGTATTTCGGCATT
NT_176390.1_13730030-13730195      -----------------------------------------
NW_006922012.1_2293474-2293635     -----------------------------------------
NW_003573427.1_48280506-48280431   ----GGCAAGGTGCACCCTATCGCCGGTGAATCCAGGTACC
NW_004485155.1_208004-207857       -----------------------------------------
NW_004567108.1_54165108-54165275   -----------------------------------------
NW_004567108.1_54171176-54171343   -----------------------------------------
NW_004535452.1_19556217-19556046   ---A------------------------A---G--------
NW_016535325.1_23833-23980         -----------------------------------------
NW_020954550.1_30886882-30886957   AATGAGCATGGTGCACGTTATTGCCGGTGCATTCAGGTATT
NW_021630221.1_757522-757463       AACGAGCATGGCGCACCTTATTCCTGGTGTATTTCGGCAT-
NW_018343955.1_20479259-20479181   AATGAGCATGGTGCACGTTATTGCCGGTGCATTCAGGTATT
NW_008345884.1_8404281-8404146     -----------------------------------------
NW_004471592.1_3055385-3055445     CACGGGCAAGGTGCACCCTATCGCCGGTGAATCCAGGTA--
NW_004524875.1_1433069-1433152     AACTAGTATGGTCCAGGTTATGGCTGGTGTATTGCGGCACC
NW_020093476.1_6801918-6802048     -----------------------------------------
NC_041730.1_103527460-103527380    AACGAGCCTGGTGCACGTTATTGCCGGTGCATTCAGG----
NW_006408600.1_13265236-13265380   -----------------------------------------
NW_020963077.1_51506775-51506711   AACGGGCGTGGTACACATTATCGCCGGTGTATTTCGGCAT-
NC_008803.1_231265978-231266056    AACGAGCATGGTGTACGTTATTGCCGGTGCATTCAGGTATT
NC_045426.1_134939033-134938955    AACGAGCATGGTGCACGTTATTGCGGGTGCATTCAGATATT
NW_021604578.1_142851-142714       -----------------------------------------
NC_046156.1_177224979-177224844    -----------------------------------------
AC_000070.1_47304753-47304888      -----------------------------------------
NW_007728486.1_330214-330132       AATGAACGTGGTACACGTTATCGCCAGTGCATTTCGGCAT-
NW_007726692.1_24226-24289         AATGAACGTGGTACACGTTATCGCCAGTGTATTTCGCCAT-
NW_005353967.1_998255-998198       GTCGAGTATGGCGCACGTTATTTTTGGTGTATTTCG-----
NW_004504335.1_10307022-10307081   AACGATTATGGCGCACCTTATTCCTGGTGTATTTCGGCAT-
NW_015504211.1_1029993-1029932     GTCGAGAATGGCGCACGCTATTTCTGGTGTATTTCGGCAT-
NW_022196914.1_79966866-79966986   -----------------------------------------
NW_004624732.1_21322546-21322614   GACGAGTGTGGTCCAGGTTATCGCCGATGTATTTCGGTAT-
NW_006408952.1_761373-761434       AATGGGCAAGGTGCAACTTATCGCCCGTGAATTCAGGTAC-
NW_022109768.1_1533963-1534026     AACGGGCAAGGTGCGCCTTATAGCCGGTAAATCCAGGTAC-
NW_020356566.1_186101-185987       -----------------------------------------
NC_034582.1_112596632-112596745    -----------------------------------------
NC_000079.6_119690707-119690827    -----------------------------------------
NW_011889015.1_127933-127828       -----------------------------------------
NW_007741761.1_23013-23076         AAAGAACGTGGTACACGTTATCGCTGGTGTGTTTCGCCAT-
NW_020822461.1_11685799-11685658   -----------------------------------------
NW_007370656.1_6770667-6770611     GTCGAGTATGGCGCACGTTATTTTTGGTGTATTTCG-----
NW_006501464.1_215820-215682       -----------------------------------------
NW_004524875.1_1427807-1427904     -------------C---------------------------
NW_020269199.1_206673-206559       -----------------------------------------
NW_007370720.1_117779-117668       -----------------------------------------
NC_040903.1_6178793-6178904        -----------------------------------------
//
# STOCKHOLM 1.0

NC_045437.1_42424729-42424571      CGCCGAAATACTCAATAAACGTCGGTGCAGTGATAGGCCTCTACAGGCGAGGGGCCGCTACGGGACCACGACCCACTGTTGAACAAGATCGCTAGCTGTATGTTGATAGTCGCGGGTGATCCAGGCAGGGGCAGGCGTGATAGAATGGATGCTGGCTAT-----------------------------------------
NW_012117188.1_2046740-2046582     CGCCGAAATACTCAATAAACGTCGGTGCAGTGATAGGCCTCTACAGGCGAGGTGCCGCTACGGGACCACGACCCACTGTTGAACAAGATCGCTAGCTGTATGTTGATAGTCGCGGGTGATCCAGGCAGGGGCAGGCGTGATAGAATGGATGCTGGCTAT-----------------------------------------
NW_012100209.1_6011185-6011027     CGCCGAAATACTCAATAAACGTCGGTGCAGTAATAGGCCTCTACAGGCGAGGGGCCGCTACGGGACCACGACCCACTGTTGAACAAGATCGCTAGCTGTATGTTGGTAGTCGCGGGTGATCCAGGCAGGGGCAGGCGTGATAGAACGGATGCTGGCTAT-----------------------------------------
NW_022681465.1_77913026-77912868   CGCCGAAATACTCAATAAACGTCGGTGCAGTGATAGGCCTCTACAGGCGAGGGGCCGCTACGGGACCACGACCCACTGTTGAACAAGATCGCTAGCTGTATGTTGATAGTCGCGGGTGATCCAGGCAGGGGCAGGCGTGATAGAACGGATGCTGGCTAT-----------------------------------------
NW_012010989.1_3014855-3014697     CGCCGAAATACTCAATAAACGTCGGTGCAGTAATAGGCCTCTACAGGCGAGGGGCCGCTACGGGACCACGATCCACTGTTGAACAAGATCGCTAGCTGTATGTTGGTAGTCGCGGGTGATCCAGGCAGGGGCAGGCGTGATAGAACGGATGCTGGCTAT-----------------------------------------
NC_023645.1_42107109-42106951      CGCCGAAATACTCAATAAACGTCGGTGCAGTAATAGGCCTCTACAGACGAGGGGCCGCTACGGGACCACGACCCACTGTTGAACAAGATCGCTAGCTGTATGTTGGTAGTCGCGGGTGATCCAGGCAGGGGCAGGCGTGATAGAACGGATGCTGGCTAT-----------------------------------------
NC_044980.1_42059298-42059456      CGCCGAAATACTCAATAAACGTCGGTGCAGTAATAGGCCTCTACAGGCGGGGGGCCGCTACGGGACCACGACCCACTGTTGAACAAGATCGCTAGCTGTATGTTGGTAGTCGCGGGTGATCCAGGCAGGGGCAGGCGTGATAGAACGGATGCTGGCTAT-----------------------------------------
NC_022277.1_43931177-43931019      CGCCGGAATACTCAATAAACGTCGGTGCAGTAATAGGCCTCTACAGGCGAGGGGCCGCTACGGGACCACGATCCACTGTTGAACAAGATCGCTAGCTGTATGTTGGTAGTCGCGGGTGATCCAGGCAGGGGCAGGCGTGATAGAACGGATGCTGGCTAT-----------------------------------------
NW_012007811.1_8699046-8698888     CGCCAAAATACTCAATAAACGTCGGTGCAGTAATAGGCCTCTACAGGCGAGGGGCCGCTACGGGACCACGACCCACTGTTGAACAATATCGCTAGCTGTATGTTGGTAGTCGCGGGTGATCCAGGCAGGGGCAGGCGTGATAGAACGGATGCTGGCTAT-----------------------------------------
NC_044619.1_47812146-47812303      -GCCGAAATACTCAATAAACGTCGGTACAGTAATAGGCCTCTACAGGGGAGGGGCCGCTACGGGACCACGACCCACTGTTGAACAAGATCGCTAGCTGTATGTTGGTAGTTGTGGGTGATCCAGGCAGGGGCAGGCGTGATAGAACGGATGCTGGCTTT-----------------------------------------
NC_044551.1_125152204-125152046    CGCCGAAATACTCAATAAACGTCGGTGCAGTGATAGGCCTCTACAGGCGAGGGGCCGCTACGGGACCACGACCCACTGTTGAACAAGATCGCTAGCTGTATGTTCATAGTCGCGGGTGATCCAGGTAGGGGCAGGCGTGATAGAACGGATGCTGGCTAT-----------------------------------------
NC_041759.1_43321178-43321020      CGCCGAAATACTCAATAAACGTCGATGCAGTAATAGGCCTCTACAGGCGAGGGGCCGCTACGGGACCACGATCCACTGTTGAACAAGATCGCTAGCTGTATGTTGGTAGTCGCGGGTGATCCAGGCAGGGGCAGGCGTGATAGAACGGATGCTGGCTAT-----------------------------------------
NW_016812359.1_402279-402437       CGCCGAAATACTCAATAAACGTCGGTGCAGTGATAGGCCTCTACAGGCGAGGGGCCGCTACGGGACCACGACCCACTGTTGAACAAGATCGCTAGCTGTATGTTCATAGTCGCGGATGATCCAGGTAGGGGCAGGCGTGATAGAACGGATGCTGGCTAT-----------------------------------------
NC_027873.1_72116637-72116794      -GCCGAAATACTCAATAAACGTCGGTACAGTAATAGGCCTCTACAGGGGAGGGGCCGCTACGGGACCACGACCCACTGTTGAACAAGATCGCTAGCTGTATGTTGGTAGTTGCGGGTGATCCAGGCAGGGGCAGGCGTGATAGAACGGATGCTGGCTTT-----------------------------------------
NC_036884.1_49441104-49441261      -GCCGAAATACTCAATAAACGTCGGTACAGTAATAGGCCTCTACAGGGGAGGGGCCGCTACGGGACCACGACCCACTGTTGAACAAGATCGCTAGCTGTATGTTGGTAGTTGCGGGTGATCCAGGCAGGGGCAGGCGTGATAGAACGGATGCTGGCTTT-----------------------------------------
NC_044386.1_40347999-40347841      CGCCGAAATATTCAATAAACGTCGGTACAGTAATAGGCCTCTACAGGGGAGGAGCCGCTACGGGACCACGACCCACTGTTGAACAAGATCGCTAGCTGTATGTTGGTAGTTGCGGGTGATCCAGGCAGGGGCAGGCGTGATAGAACGGATGCTGGCTGT-----------------------------------------
NW_022611659.1_39522003-39521845   CGCCGAAATACTCAATAAACGTCGGTACAGTAATAGGCCTCTACAGGGGAGGGGCCGCTACGGGACCACGACCCACTGTTGAACAAGATCGCTAGCTGTATGTTGGTAGTTGCGGGTGATCCAGGCAGGGGCAGGCGTGATAGAACGGATGCTGGCTAT-----------------------------------------
NC_000005.10_43313179-43313022     -GCCGAAATACTCAATAAACGTCGGTACAGTAATAGGCCTCTACAGGGGAGGGGCCGCTACGGGACCACGACCCACTGTTGAACAAGATCGCTAGCTGTATGTTGGGAGTTGCGGGTGATCCAGACAGGGGCAGGCGTGATAGAACGGATGCTGGCTTT-----------------------------------------
NW_016107395.1_2799944-2799786     CGCCGAAATACTCAAGAGAAGTCGGTGCATTGATAGGCCTCTACAGGCGTGGGGCCGTTACGGGACCACGACCCACTGTTGAACAAGGTCGCTAGCTGTATCTTGGAAGTCGCGGGTGATCCAGGCAGGGGCAGGCGAGATAGAACGGATGCTGGCTAT-----------------------------------------
NC_036908.1_43869231-43869076      CGCCGAAATACTCAATAAACGTCGGTACAGTAATAGGCCTCTACAGGGAAGGGGCCGCTACGAGACCACGACCCACTGTTGAACAAGATCGCTAGCTGTATGTTGGTAGTTGCGGGTGATCCTGGCAGGGGCAGGCGTGATAGAACGGATGCTGGC-A------------------------------------------
NC_013897.1_160044174-160044332    TGCCGAAATACTCAAGAGAAGTCGGTGCAGTGATAAGCCTCTACAGGCGAGGGGCCGCTACGGGACCACGACCCACTGTTAAACAAGGTCGCTAGCTGTATCTTGGAAGTCGCGGGTGATCCAGGCAGGGGCAGGCGAAATAGAACGGATGCTGGCTAT-----------------------------------------
NW_018493017.1_6343180-6343338     CGCCGAAATACTCAATAGAAGTCGGTGCAGTGATAGGCCTCTACAGGCGAGGGGCCGCTACGGGACCACGCCCCACTGTTGAACAACGTCATTAGCTGTATCTTGGAAGTTGCGGGTGATCCAGGCAGGGGCAGGCGAGATAGAACGGATGCTGGCTAT-----------------------------------------
NW_022134918.1_5100516-5100683     -GCGAAAGTATTCACTGGACATCGGTGCGGGGATAAGCATCTACAGGCGGAGGGCCGCTACGCAGCTACGACCCACTGCTGAATGAGTTCGCTAGCTGTATGTT-GGGGTCGCCGGTGATCCAGGCGAGGGCAGGCGGGATAGGACGGGTGCTGTCTAT-----------------------------------------
NC_045765.1_137773675-137773842    -GCGAAAGTATTCACTGGACATCGGTGCGGGGATAAGCATCTACAGGCGGAGGGCCGCTACGCAGCTACGACCCACTGCTGAATGAGTTCGCTAGCTGTATGTT-GGGGTCGCCGGTGATCCAGGCGAGGGCAGGCGGGATAGGACGGGTGCTGTCTAT-----------------------------------------
NW_020172731.1_1845933-1845766     -GCGAAAGTATTCACTGGACATCGGTGCGGGGATAAGCATCTACAGGCGGAGGGCCGCTACGCAGCTACGACCCACTGCTGAATGAGTTCGCTAGCTGTATGTT-GGGGTCGCCGGTGATCCAGGCGAGGGCAGGCGGGATAGGACGGGTGCTGTCTAT-----------------------------------------
NW_017842794.1_85956437-85956604   -GCGAAAGTATTCACTGGACATCGGTGCGGGGATAAGCATCTACAGGCGGAGGGCCGCTACGCAGCTACGACCCACTGCTGAATGAGTTCGCTAGCTGTATGTT-GGGGTCGCCGGTGATCCAGGCGAGGGCAGGCGGGATAGGACGGGTGCTGTCTAT-----------------------------------------
NW_006733234.1_4032122-4031954     TGCGAAAGTATTCACTGGACATCGGTGCGGGGATAAGCATCTACAGGCGGAGGGCCGCTATGCAGCTACGACCCACTGCTGAATGAGTTCGCTAGCTGTATGTT-GGCGTCGCCGGTGATCCAGGCGAGGGCAGGCGGGATAGGACGGGTGCTGTCTAT-----------------------------------------
NW_020837948.1_81461019-81461186   -GCGAAAGTATTCACTGGACATCGGTGCGGGGATAAGCATCTACAGGCGGAGGGCCGCTACGCAGCTACGACCCACTGCTGAATGAGTTCGCTAGCTGTATGTT-GGGGTCGCCGGTGATCCAGGCGAGGGCAGGCGAGATAGGACGGGTGCTGTCTAT-----------------------------------------
NW_022098063.1_63002690-63002857   -GCGAAAGTATTCACTGGACATCGGTACGGGGATAAGCATCTACAGGCGGAGGGCCGCTACGCAGCTACGACCCACTGCTGAATGAGTTCGCTAGCTGTGTGTT-GGGGTCGCCGGTGATCCAGGCGAGGGCAGGCGGGATAGGACGGGTGCTGTATAT-----------------------------------------
NW_021703768.1_36390259-36390092   -GCGAAAGTATTCACTGGACATCGGTACGGGGATAAGCATCTACAGGCGGAGGGCCGCTACGCAGCTACGACCCACTGCTGAATGAGTTCGCTAGCTGTGTGTT-GGGGTCGCTGGTTATCCAGGCGAGGGCAGGCGGGATAGGACGGGTGCTGTATAT-----------------------------------------
NW_022436941.1_90281136-90281290   CGCCGAAATACTCAAGAGAAGTCGGTGCAGTGATAGGCCTATACAGGCGTGGGGCCGTTACGGGACCACGACCCACTGTTGGACAAGG----TAGCTGTATCTTGGAAGTCGCGGGTGATCCAGGCAGGGGCAGGCGAGATAGAACGGATGCTAGCTAT-----------------------------------------
NC_041221.1_52439837-52439670      TGCGAAAGTATTCACTGGACATCGGCGCGGGGATAAGCATCTACAGGCGGAGGGCCGCTACGCAGCTATGACCCACTGCTGAATGAGTTCGCTAGCTGCATGTT--GGGTCGCCGGTGATCCAGGCGAGGGCAGGCGGGATAGGACGGGTGCTGTCTAT-----------------------------------------
NW_003943619.1_24595427-24595583   CGCCGAAATACTCAAGAGAAGTCGGTGCAGTGATAGGCCTCTACAGGCGAGGGG--GCTACGAGACCACGACCCACTGCTGAACAAGGTCGCTAGCTGTATCTTGGAAGTCACGGGTGATCCAGGCAGGGGCAGGCGAGATAGAACGGATGCTGGCTGT-----------------------------------------
NW_004438430.1_4610241-4610405     -GCGAAAGTATTCACTGGACATCGGTGCGGGGATAAGCATCTACAGGCGGAGGGCCGCTACGCAGCTACGACCCACT---GAATGAGTTCGCTAGCTGTATGTT-GGGGTCGCCGGTGATCCAGGCGAGGGCAGGCGGGATAGGACGGGTGCTGTCTAT-----------------------------------------
NW_004454164.1_22915666-22915491   TGCGATAGTACTCAATAGACGATGGTGCGGTGATAAGCCTCTACAGGCGAAGGGCCGCTACGGCGCTACGACCCACTGCTGAATAAGTTCGCTAGGTGTATGT--GGGGTCGCGGGTGATCCAGAGGGGGGCAGGCGGGATAGAACGGGCACTGGTTAT-----------------------------------------
NC_033671.1_101793093-101793258    CGCGAAAATACTCAACAG-CGTCGGTGCGGTGATAGGTCTCTACAAGCGAGGGGCCGCTACGGGA--ACGATCCACTATTGAATAAGGTCGCTAGCTGTATGTTGGAAGTCGCGGGTGATCCAGGCGGGGGCAGACGGGATAGAACGTGTACTGGCTA------------------------------------------
NW_012155396.1_1126422-1126256     CGCGAAAATACTCAATAGA-GTCGGTGCGGTGATGGGCCTCTACAGGAGAGGGGCAGCTACGGGA--ACGATCCACTATTGAATAAGGTCGCTAGCTGTATGTTAAAAGTCGCGGGTGATCCAGGCGGTAGCAGGCGGGATAGAACGTGTGCTGGCTAT-----------------------------------------
NW_006788723.1_848765-848929       -GCGAAAGTATTCACTGGACATCGGTGCGGGGATAAGCATCTACAGGCGGAGGGCCGCTACGCAGCTACGACCCACT---GAATGAGTTCGCTAACTGTATGTT-GGGGTCGCCGGTGATCCAGGCGAGGGTAGGCGGGATAGGACGGGTGCTGTCTAT-----------------------------------------
NC_009164.3_23994089-23994264      TGCGAAAGTACTCAATAGACGTTGGTGCAGTGATAAGCCTCCACAGGCGAAGGGCCGCTACTGCGCTACGACCCACTGCTGAATGAGTTCGCGAGATGTATGT-GGGGGACGCGGGTGATCCAGACGGGGGCAGGCGGGATGGAACCGGTACTGGTTAT-----------------------------------------
NW_007675507.1_185726-185551       TGCGAAAGTACTCAATAGACGTTGGTGCAGTGATAAGCCTCCACAGGCGAAGGGCCGCTACTGCGCTACGACCCACTGCTGAATGAGTTCGCGAGATGTATGT-GGGGGACGCGGGTGATCCAGACGGGGGCAGGCGGGATGGAACCGGTACTGGTTAT-----------------------------------------
NW_014636980.1_1680043-1680218     TGCGAAAGTACTCAATAGACGTTGGTGCAGTGATAAGCCTCCACAGGCGAAGGGCCGCTACTGCGCTACGACCCACTGCTGAATGAGTTCGCGAGATGTATGT-GGGGGACGCGGGTGATCCAGACGGGGGCAGGCGGGATGGAACCGGTACTGGTTAT-----------------------------------------
NW_007727769.1_195054-195227       CGCGAAAATACTCAATAGACGTTGCAGCAGTGGTAGGCCTCTACAGGCGAGAGGCCGCTACGGGACTATGACCCACTGTTGAATAAGGTCGCTAGCTGTATGTTAGAAGTCGCGGGTGATCCAGGCGGGGGCAGGTGGGGTAGAACGGGTGTCGGCTAT-----------------------------------------
NW_007727769.1_194589-194762       CGCGAAAATACTCAATAGACGTTGCAGCAGTGGTAGGCCTCTACAGGCGAGAGGCCGCTACGGGACTATGACCCACTGTTGAATAAGGTCGCTAGCTGTATGTTAGAAGTCGCGGGTGATCCAGGCGGGGGCAAGTGGGGTAGAACGGGTGTCGGCTAT-----------------------------------------
NC_037673.1_43212247-43212100      CGCCGAAATACTCAATAAACGTCGGTGCAGTATTAGGCCTCTACAGACGAGGGGCCACTACGGGACCACGACCCACTGTTGA-----------AGCTGTATGTTGGTAGTCGCGGGTGATCCAGGCAGGGGCAGGCGTGATAGAACGGATGCTGGCTAT-----------------------------------------
NC_044513.1_31095311-31095137      TGCGAAAGTACT-ACTGGACATCGGTGCAGGGATAAACCTCTACAGGCGGAGGGCCGCTGCGCAGCTACGACCCACTAATGAATGAGTTCGCTAGCTATATGT-CAGGGTCGCTGGTGATCCAGGCGGGGGCACGCGTGCTAGGACGGGTGCTGGCTAT-----------------------------------------
NC_045698.1_30193962-30193788      TGCGAAAGTACT-ACTGGACATCGGTGCAGGGATAAACCTCTACAGGCGGAGGGCCGCTGCGCAGCTACGACCCACTAATGAATGAGTTCGCTAGCTATATGT-CAGGGTCGCTGGTGATCCAGGCGGGGGCACGCGTGCTAGGACGGGTGCTGGCTAT-----------------------------------------
NW_006383214.1_148977-148820       AGCGAAACTACTCACTAGCCGTCGGTGCCGGGATAAGCTTCTACAGG---------GTTACGGTGCTGCGAGCCGCTGCTGAATCAGTTCGCTAGGTGTATGT-GGGGGTCGTTGGTGATCCAGGCGGGGGCAGGCCGGATAGGACGTGTGCTGGCTAT-----------------------------------------
NC_032669.1_33427725-33427890      -GCGAAAGTACTCACTGGACATCGGTGCGGGGATAAGCATTTACAGG--GAGGACGGCTACGCAGCTACGACCGACTGCTGAATGAGTTCGCTAGGTGTATGTT-GGGGTCTCCGGTGATCCAGGCGAGAGCGGGCGGGATAGGACGGGTGCTGTCTGT-----------------------------------------
NC_037347.1_31431460-31431625      -GCGAAAGTACTCACTGGACATCGGTGCGGGGATAAGCATTTACAGG--GAGGACGGCTACGCAGCTACGACCGACTGCTGAATGAGTTCGCTAGGTGTATGTT-GGGGTCTCCGGTGATCCAGGCGAGAGCGGGCGGGATAGGACGGGTGCTGTCTGT-----------------------------------------
NW_005393620.1_1813400-1813565     -GCGAAAGTACTCACTGGACATCGGTGCGGGGATAAGCATTTACAGG--GAGGACGGCTACGCAGCTACGACCGACTGCTGAATGAGTTCGCTAGGTGTATGTT-GGGGTCTCCGGTGATCCAGGCGAGAGCGGGCGGGATAGGACGGGTGCTGTCTGT-----------------------------------------
NW_018734256.1_16727772-16727615   AGCGAAACTACTCACTAGCCGTCGGTGCCGGGATAAGCTTCTACAGG---------GTTACGGTGCTTCGAGCCGCTGCTGAATCAGTTCGCTAGGTGTATGT-GGGGGTCGTTGGTGATCCAGGCGGGGGCAGGCCGGATAGGACGTGTGCTGGCTAT-----------------------------------------
NW_011516528.1_11779082-11779256   TGCGAAAGTACT-ACTGGACATCGGTGCAGGGATAAACCTCTACAGGCGGAGGGCCGCTGCGCAGCTACGACCCACTAATGAATGAGTTCGCTAGCTATATGT-CAGGGTCGCTGGTGATCCAGGCGGGGGGACGCGTGCTAGGACGGGTGCTGGCTAT-----------------------------------------
NW_022589720.1_33704932-33704775   AGCGAAACTACTCACTAGCCGTCGGTGCCGGGATAAGCCTCTACAGG---------GTTACGGTGCTGCGAGCCGCTGCTGAATGAGTTCGCTAGGTGTATGT-GGGGGTCGTTGGTGATCCAGGCGGGGGCAGGCCGGATAGGACGTGTGCTGGCTAT-----------------------------------------
NC_037563.1_31163342-31163509      -GCGAAAGTACTCACTGGACATCGGTGCGGGGATAAGCATTTACAG--GGAGGACAGCTACGCAGCTACGACCGACTGCTGGATAAGTTCGCTAGGTG-ATGTT-GGGGTCTCCGGTGATCCAGGCGAGAGCGGGCGGGATAGGACGGGTGCTGTCTGT-----------------------------------------
NW_011492847.1_710838-711003       -GCGAAAGTACTCACTGGACATCGGTGCGGGGATAAGCATTTACAGGC--AGGACGGTTACGCAGCTACGACCAACTGCTGAACGAGTTCGCTAGGTGTATATT-GGGGTCTCCGGTGATCCAGGCGAGAGCGGGCGGGATAGGACGAGTGCTGTCTGT-----------------------------------------
NW_021964160.1_34875730-34875905   TGCGAAAGTACT-ACTGGACATCGGTGCAGGGATAAACCTCTACAGGCGGAGGGCGGCTGCGCAGCTACGACCCACTAATGAATGAGTTCGCTAGCTGTATGT-CAGGGTCGCTGGTGATCCAGGCGGGGGCACGCGGGGTAGGACGGGTGCTGGCCAT-----------------------------------------
NW_018336647.1_51403-51235         -ACGAAAGTACTCACTGGACATCGGTGCGGGGATAAGCATTTACAG--GGAGGACGGCTACGCAGCTACGACCGATTGCTGAATGAGTTCGCTAGATGTATGTT-GGGGTCTCCGGTGATCCAGGCTAGAGCGGGCGGGATAGGACGGGGGCTGTCTGT-----------------------------------------
NW_022630999.1_8549365-8549212     TGCGAAACTATTCACTAGCCGTCAGTGCAGGGATAAGCCTCTACAGG---------GTTACGGTGCTGCGACCCGCTCCTGAATGAGTTCGCAAGGTGTATGT-GGAGGTCGTCGGCCATCCAGGCGGGGGCAGGCGGGATAGGACGGGTGCTGGCTGT-----------------------------------------
NW_017731701.1_1734112-1734283     TGCGATAGTACTCACTAGACGTCGGTGCAGACGTAAGCCACTACAGACGAGAGGCCACTACGGTGATACGACCCGCTGCTGAATGAG-TCACTAGATGTATGC-GGAAGTCGCTGGCGATCCAGACGGGGGTAAGCGGGATAGAACGGGTGCTGG---------------------------------------------
NW_004451472.1_331281-331438       TGCGAAACTACTCACTAGCCGTCGGTGCCGGGATAAGCCTCTACAGGCGAAG---------GGTGGTGCGAGCCGCTGCTGAATGAGTTCGCTAGGTGTATGT-GGGGGTCGTTGGTGATCCAGGCGGGGGCAGGCCGGATAGGACGTGTGCTGGCTAT-----------------------------------------
NW_019154089.1_44707839-44707992   TGCGAAACTATTCACTAGCCGTCAGTGCAGGGATAAGCCTCTACAGG---------GTTACGGTGCTGCGACCCGCTCCTGAATGAGTTCGCAAGGTGTATGT-GGAGGTCGTCGGCCATCCAGGCGCGGGCAGGCGGGATAGGACGGGTGCTGGCTGT-----------------------------------------
NW_020998616.1_23169512-23169355   TGCGAAACTACTCACTACCCGTCGGTGCCGGGATAAGCCTCTACAGGCGAAG---------GGTGGTGCGAGCCGCTGCTGAATGAGTTCGCTAGGTGTATGT-GGGGGTCGTTGGTGATCCAGGCGGAGGCAGGCCGGATAGGACGTGTGCTGGCTAT-----------------------------------------
NW_020874474.1_33959458-33959301   TGCGAAACTACTCACTACCCGTCGGTGCCGGGATAAGCCTCTACAGGCGAAG---------GGTGGTGCGAGCCGCTGCTGAATGAGTTCGCTAGGTGTATGT-GGGGGTCGTTGGTGATCCAGGCGGGGGCAGGCCGGATAGGACGTGTGCTGGCTAT-----------------------------------------
NW_007907126.1_30063131-30063288   TGCGAAACTACTCACTAGCCGTCAGTGCAGGGTTAAGTCTCTACTAG---------GTTACGGTGCTACGACCGGCTGCTGAATGAGTTCGCTAGGTGTATGT-GGGGGTCGTTGGTGATCCAGGTGGGGGCAAGCCGGATAGGACGTGTGCTGGCTAT-----------------------------------------
NW_020656141.1_32854435-32854278   TGCGAAACTACTCACTAGCCGTCAGTGCAGGGTTAAGTCTCTACTAG---------GTTACGGTGCTACGACCGGCTGCTGAATGAGTTCGCTAGGTGTATGT-GGGGGTCGTTGGTGATCCAGGTGGGGGCAAGCCGGATAGGACGTGTGCTGGCTAT-----------------------------------------
NC_030827.1_31413974-31414140      -GCGAAAGTACTCACTGGACATCGGTGCGGGGATAAGCATTTACAG--GGAGGACGGCTACGTAGCTACGACCAACTGCTG--TGAGTTCGCTAGGTGTATGTT-GGGGTCTCCGGTGATCCAGGCGAGAGCGGGCGGGATAGGACGGGTGCTGTCTGT-----------------------------------------
NW_020312816.1_59172132-59172289   TGCGAAACTACTCACTACCCGTCGGTCCCGGGATAAGCCTCTACAGGCGAAG---------GGTGGTGCGAGCCGCTGCTGAATGAGTTCGCTAGGTGTATGT-GGGGGTCGTTGGTGATCCAGGCGGGGGCAGGCCGGATAGGACGTGTGCTGGCTAT-----------------------------------------
NC_040267.1_33125591-33125757      -GCGAAAGTACTCACTGGACATCGGTGCGGGGATAAGCATTTACAG--GGAGGACGGCTACGTAGCTACGACCAACTGCTG--TGAGTTCGATAGGTGTATGTT-GGGGTCTCCGGTGATCCAGGCGAGAGCGGGCGGGATAGGACGGGTGCTGTCTGT-----------------------------------------
NW_003217800.1_829701-829544       TGCGAAACTACCCACTAGCCGTCAGTGCAGGGTTAAGTCTCTACTGG---------GTTACGGTGCTACGACCGGCTGCTGAATGAGTTCGCTAGGTGTATGT-GGGGGTCGTTGGTGATCCAGGTGGGGGCAAGCCGGATAGGACGTGTGCTGGCTAT-----------------------------------------
NW_006204238.1_2067389-2067473     ----------------------------------------------------------------------------------------------------------------------------------------------------------GCTGTAGGACCGGGAGACGGTGGATCAAGTATGAAAGGGGAGG--T
NW_008345884.1_8397660-8397576     ---------------------------------------------------------------------------------------------------------------A------------------------------------------GCTATAGGACCGGGAGACGGCGGGTCAAGTATGAAAGGGGAGA--T
NC_036908.1_43863884-43863802      ------------------------------------------------------------------------------------------------------------------------------------------------------------TGTAGGACCGGGAGACGGTGGATCAAGTATGAAAGGGGAGG--T
NW_003943619.1_24601884-24601967   -----------------------------------------------------------------------------------------------------------------------------------------------------------CTGTAGGACCGGGAGACGGTGGGTCAAGTATGAAAGGGGAGG--T
NW_018493017.1_6348937-6349020     -----------------------------------------------------------------------------------------------------------------------------------------------------------CTGTAGGACCGGGAGACGGTGGGTCAAGTATGAAAGGGGAGG--T
NC_044386.1_40342352-40342270      ------------------------------------------------------------------------------------------------------------------------------------------------------------TGTAGGGCCGGGAGGCGGTGGATCAAGTATGAAAGGGGAGG--T
NW_022611659.1_39516348-39516266   ------------------------------------------------------------------------------------------------------------------------------------------------------------TGTAGGGCCGGGAGGCGGTGGATCAAGTATGAAAGGGGAGG--T
NW_003852458.1_10208053-10207886   CTGGAGAGTACTCTATAGACGTCGGTGCAGTGATAGGCCTCTACAAGCGAGGGGTCGCTACGGGA-TACGGCCCAATGTTAAATGAGGTCACTAGCTGTATACTGCGAGTCACGGGTGATCCAGGTGGGGGC-GGCGGGATAGGACGGGTACTGGCTAT-----------------------------------------
NW_004485155.1_203172-203083       -------------------------------------------------------------------------------------------------------------------------------------------------------CTGGCTATATGGCCGGGAGAGTATGGGTCTACTATTAAAGGGGCGGGAC
NW_007370720.1_112842-112759       -----------------------------------------------------------------------------------------------------------------------------------------------------------CTATAGGACCGAGAGACTGTGGGTCAAGTATAAAAGGGGCGG--C
NW_004504387.1_12689891-12689974   -----------------------------------------------------------------------------------------------------------------------------------------------------------CTATAGGACCGGGAGACGGCGGGTCAAGTATGAAAGGGGAGA--T
NW_017731701.1_1738805-1738888     -----------------------------------------------------------------------------------------------------------------------------------------------------------CTATAGGACCGAGAGACTGTGGGTCAAGTATAAAAGGGGCGG--C
NC_023645.1_42101850-42101768      ------------------------------------------------------------------------------------------------------------------------------------------------------------TGTAGGGCCGGGAGGCGGTGGATCAAGTATGAAAGGGGAGG--T
NC_037673.1_43207000-43206918      ------------------------------------------------------------------------------------------------------------------------------------------------------------TGTAGGGCCGGGAGGCGGTGGATCAAGTATGAAAGGGGAGG--T
NC_044551.1_125146928-125146846    ------------------------------------------------------------------------------------------------------------------------------------------------------------TGTAGGGCCGGGAGGCGGTGGATCAAGTATGAAAGGGGAGG--T
NC_044980.1_42064541-42064623      ------------------------------------------------------------------------------------------------------------------------------------------------------------TGTAGGGCCGGGAGGCGGTGGATCAAGTATGAAAGGGGAGG--T
NC_045437.1_42418885-42418803      ------------------------------------------------------------------------------------------------------------------------------------------------------------TGTAGGGCCGGGAGGCGGTGGATCAAGTATGAAAGGGGAGG--T
NW_012007811.1_8693790-8693708     ------------------------------------------------------------------------------------------------------------------------------------------------------------TGTAGGGCCGGGAGGCGGTGGATCAAGTATGAAAGGGGAGG--T
NW_012010989.1_3009596-3009514     ------------------------------------------------------------------------------------------------------------------------------------------------------------TGTAGGGCCGGGAGGCGGTGGATCAAGTATGAAAGGGGAGG--T
NW_012100209.1_6005925-6005843     ------------------------------------------------------------------------------------------------------------------------------------------------------------TGTAGGGCCGGGAGGCGGTGGATCAAGTATGAAAGGGGAGG--T
NW_012117188.1_2041500-2041418     ------------------------------------------------------------------------------------------------------------------------------------------------------------TGTAGGGCCGGGAGGCGGTGGATCAAGTATGAAAGGGGAGG--T
NW_016812359.1_407549-407631       ------------------------------------------------------------------------------------------------------------------------------------------------------------TGTAGGGCCGGGAGGCGGTGGATCAAGTATGAAAGGGGAGG--T
NW_022681465.1_77907757-77907675   ------------------------------------------------------------------------------------------------------------------------------------------------------------TGTAGGGCCGGGAGGCGGTGGATCAAGTATGAAAGGGGAGG--T
NC_045616.1_130438544-130438629    -----------------------------------------------------------------------------------------------------------------------------------------------------------CTATATGGCCGGGAGAGTATGGGTCTACTATTAAAGGGGCGGGAC
NC_000005.10_43307847-43307765     ------------------------------------------------------------------------------------------------------------------------------------------------------------TGTAGGGCCGGGAGGCGGTGGATCAAGTATGAAAGGGGAGG--T
NC_027873.1_72121972-72122054      ------------------------------------------------------------------------------------------------------------------------------------------------------------TGTAGGGCCGGGAGGCGGTGGATCAAGTATGAAAGGGGAGG--T
NC_036884.1_49446449-49446531      ------------------------------------------------------------------------------------------------------------------------------------------------------------TGTAGGGCCGGGAGGCGGTGGATCAAGTATGAAAGGGGAGG--T
NC_044619.1_47817482-47817564      ------------------------------------------------------------------------------------------------------------------------------------------------------------TGTAGGGCCGGGAGGCGGTGGATCAAGTATGAAAGGGGAGG--T
NC_013897.1_160049958-160050041    -----------------------------------------------------------------------------------------------------------------------------------------------------------CTGTAGGACCGGGAGACGGTGGGTCAAGTATGAAAGGCGAGG--T
NC_046290.1_28730184-28730028      TGTGATAGTACTCACTAGACGTCGGGGCGGGCGTAAGCCCTTACAGGCGAGAGGCCGCTACGGTGATACGACCCGCTGCTGAATGAGATCACTAGATGTATGC-GGGAGTCGCTGGCGATCCAGACGTGGGTAAGTGAG-------------------------------------------------------------
NC_033671.1_101796536-101796621    -----------------------------------------------------------------------------------------------------------------------------------------------------------CTGTAGGACCGGGAGACGGTGGGTCAAGTATGAAAGGGGAGGAGT
NC_013679.1_64098838-64098754      ----------------------------------------------------------------------------------------------------------------------------------------------------------GCTGTAGGACCGGGAGACGGTGGCTCAAGTATGAAAGGGGAGG--T
NW_016107395.1_2794170-2794089     -------------------------------------------------------------------------------------------------------------------------------------------------------------GTAGGACCAGGAGACGGTGGGTCAAGTATGAAAGGGGAGG--T
NW_022436941.1_90286881-90286962   -------------------------------------------------------------------------------------------------------------------------------------------------------------GTAGGACCAGGAGACGGTGGGTCAAGTATGAAAGGGGAGG--T
NW_017619889.1_5287116-5286966     CGCATAAGTCCTCAATAGGCGTCGATGCAGTGATAAACCTCTACAGGCGAAGA---------GGACCACGACTCACTGCTGAAGTAGTTCGCTAGCTGTATGTTGGGGGGCGCGGGTGCTTCAGGAGGGGGCAGGCGGGATAGGACAGCTGCTG----------------------------------------------
NW_004444148.1_2735307-2735224     -----------------------------------------------------------------------------------------------------------------------------------------------------------CTATATGGCCGGGAGAGTATGGGTCTACTATTAAAGGGGCGG--C
NC_022277.1_43925544-43925462      ------------------------------------------------------------------------------------------------------------------------------------------------------------TGTAGGGCCGGGAGGCGGTGGATCAAGTATGAAAGGGGAGG--T
NC_041759.1_43315906-43315824      ------------------------------------------------------------------------------------------------------------------------------------------------------------TGTAGGGCCGGGAGGCGGTGGATCAAGTATGAAAGGGGAGG--T
NW_012155396.1_1121034-1120949     -----------------------------------------------------------------------------------------------------------------------------------------------------------CTGTAGGACCGGGAGACGGTGGGTCAAGTATGAAAGGGGAGGAGT
NW_004569142.1_36043286-36043371   -----------------------------------------------------------------------------------------------------------------------------------------------------------CTATATGGCCGGGAGAGTATGGGTCTATTATTAAAGGGGCGGGAC
NW_019154089.1_44713274-44713359   -----------------------------------------------------------------------------------------------------------------------------------------------------------CTATATGGCCGGGAGAGTATGGGTCTATTATTAAAGGGGCGGGAC
NW_022630999.1_8543719-8543634     -----------------------------------------------------------------------------------------------------------------------------------------------------------CTATATGGCCGGGAGAGTATGGGTCTATTATTAAAGGGGCGGGAC
NW_006922012.1_2300227-2300312     -----------------------------------------------------------------------------------------------------------------------------------------------------------CTATATGGCCGGGAGAGTATGGGTCTACTATTAAAGAGGCGGGAC
NW_006389933.1_18322-18237         -----------------------------------------------------------------------------------------------------------------------------------------------------------TTATATGGCCGGGAGAGTATGGGTCTACTATTAAAGGGGCGGGAC
NW_018734256.1_16722298-16722213   -----------------------------------------------------------------------------------------------------------------------------------------------------------TTATATGGCCGGGAGAGTATGGGTCTACTATTAAAGGGGCGGGAC
NW_020312816.1_59177537-59177622   -----------------------------------------------------------------------------------------------------------------------------------------------------------TTATATGGCCGGGAGAGTATGGGTCTACTATTAAAGGGGCGGGAC
NW_020874474.1_33954044-33953959   -----------------------------------------------------------------------------------------------------------------------------------------------------------TTATATGGCCGGGAGAGTATGGGTCTACTATTAAAGGGGCGGGAC
NW_020998616.1_23164106-23164021   -----------------------------------------------------------------------------------------------------------------------------------------------------------TTATATGGCCGGGAGAGTATGGGTCTACTATTAAAGGGGCGGGAC
NW_022589720.1_33699463-33699378   -----------------------------------------------------------------------------------------------------------------------------------------------------------TTATATGGCCGGGAGAGTATGGGTCTACTATTAAAGGGGCGGGAC
NW_012267257.1_7189159-7189242     -----------------------------------------------------------------------------------------------------------------------------------------------------------CTGTAGGACCGGGAGACGGTGGATCAAGTATGAAGGGGGAGG--T
NW_006294876.1_8803081-8803164     -----------------------------------------------------------------------------------------------------------------------------------------------------------CTATAGGACCGAGAGAGTGTGGGTCAAGTATAAAAGGGGCGG--C
NW_006408600.1_13272033-13272116   -----------------------------------------------------------------------------------------------------------------------------------------------------------CTGTGTGGCCGGGAGAGTATGGGTCTACTATTACAGGGGCGG--C
NW_017872774.1_89247-89086         -GCGAAAATACCTAGTAGACGTCAGTGCAGTGATACGCCTCTGCAGGCGAGAGGCCGCTACCGGACTACAACTCATTGTTGGATGAGGTCGCTAGCTGTATGTTGGAAGTCTCGGCTAATCCAGGAGGGGGCATGCGTGGTGGAACGGGAGCCG------------------------------------AA--------
NW_022196914.1_79971478-79971561   -----------------------------------------------------------------------------------------------------------------------------------------------------------CTATAGGCGCGGGGGATGGCGGGTCAAGTATGATAGGGGAGA--T
NW_007907126.1_30068388-30068473   -----------------------------------------------------------------------------------------------------------------------------------------------------------TTATATGGCCGGGAGAGTATGGGTCTACTATTAAAGGGGCGGGAC
NW_020656141.1_32849173-32849088   -----------------------------------------------------------------------------------------------------------------------------------------------------------TTATATGGCCGGGAGAGTATGGGTCTACTATTAAAGGGGCGGGAC
NW_017739037.1_156979-156823       TGCGATAGTACTCACTAGACGTCGGGGCGGGCGTAAGCCATTACAGGCGAGAGGCCGCTACGGTGATACGACCCGCTGCTGAATGAGATCACTAGATGTATGC-GGGAGTCGCTTGCGATCCAGACGTGGGTAAGTGAG-----G-------------------------------------------------------
NW_003852458.1_10201930-10201845   -----------------------------------------------------------------------------------------------------------------------------------------------------------CTGTAGGACCTGGAGACGGTGGGTCAAGTATGAAAGGGGAGGAGT
NW_015494733.1_1234014-1234106     --------------------------------------------------------------------------------------------------------------------------------------------------GATTGCTCGCTATAGGACAGAGAGACTTAGGCTCAAGTATAAAAGGGGCGG--C
NW_021604578.1_138514-138431       -----------------------------------------------------------------------------------------------------------------------------------------------------------CTATAGGAGCGGGGGATGGCGGGTCAAGTATGATAGGGGAGA--T
NW_020339444.1_35589814-35589657   CGCATAAGTCCTCAATAAGCGTCGGTGCAGTGATAAACCTCTACAGGCGAAGA---------GGACCACGACTCACTGCTGAAGTAGTTCGCTAGCTGTATGTTGGGGGGCGCGGGTGCTTCAGGAGGGGGCAGGCGGGATAGGACAGCTGCTGGCTAT-----------------------------------------
NW_018336647.1_46623-46541         --------------------------------------------------------------------------------------------------------------------------------------------------------------TGTGGCCGGGAGAGTATGGGTCTACTATTAAAGGGGCGGGAC
NC_037563.1_31169479-31169561      --------------------------------------------------------------------------------------------------------------------------------------------------------------TGTGGCCGGGAGAGTATGGGTCTACTATTAAAGGGGCGGGAC
NW_020172731.1_1841184-1841102     --------------------------------------------------------------------------------------------------------------------------------------------------------------TATGGCCGGGAGAGTATGGGTCTACTATTAAAGGGGCGGGAC
NC_045765.1_137778422-137778504    --------------------------------------------------------------------------------------------------------------------------------------------------------------TATGGCCGGGAGAGTATGGGTCTACTATTAAAGGGGCGGGAC
NC_041221.1_52435067-52434985      --------------------------------------------------------------------------------------------------------------------------------------------------------------TATGGCCGGGAGAGTATGGGTCTACTATTAAAGGGGCGGGAC
NW_006733234.1_4027376-4027294     --------------------------------------------------------------------------------------------------------------------------------------------------------------TATGGCCGGGAGAGTATGGGTCTACTATTAAAGGGGCGGGAC
NW_003217800.1_824456-824371       -----------------------------------------------------------------------------------------------------------------------------------------------------------TTATATGGCCGGGGGAGTATGGGTCTACTATTAAAGGGGCGGGAC
NC_044303.1_205063823-205063980    CGCATAAGTCCTCAATAGGCGTCGGTGCAGTGATAAACCTCTACAGGCGAAGA---------GGACTACGACTCACTGCTGAAGTAGTTCGCTAGCTGTATGTT-GGGGGCGCGGGTGCTCCAGGTGGGGGCAGGCGGGATAGGACAGCTGCTGGCTAT-----------------------------------------
NW_007256233.1_220299-220448       CGCGCGAGTACTCAATAGATGTCGCTGCAGTGATAGGTCTTTACAGGCGAGGGGCCGCTACGG-C----GACCAACTGTTGAATGAGTCCGCTAACTGTATGTTGGGGGTGAC-----ATTCAGGCGGGGGCAGGCGGAATAATACGTGCGCTGGCTAT-----------------------------------------
NW_022098063.1_63007434-63007516   --------------------------------------------------------------------------------------------------------------------------------------------------------------TATGGCCGGGAGAGTATGGGTCTACTATTAAAGGGGCGGGAC
NW_021703768.1_36385504-36385422   --------------------------------------------------------------------------------------------------------------------------------------------------------------TATGGCCGGGAGAGTATGGGTCTACTATTAAAGGGGCGGGAC
NW_011044985.1_2078476-2078643     -GCGTCTATACTCGATAGACGTCAGTACATGAATAGGCCCCTATGAGCGACGGGCCGCTAGGTGACTACGCTCCTCTGCTGGAACAAGTCGTTGACTGT-GGTTATAGGGGGCGGCTGAGCCGGGCGGGGGTATACGGGATTGAACGGGTGTTGATTGT-----------------------------------------
NW_004936480.1_18862606-18862767   -GCGCAAGTACTCAATAGACGTCGATTCAGTGAAAGACCTCCTCAGGAAGGGGGCCGCTATGGGACTCTGATCCTCT---GAATCGGGCCACTAGCTATATGTTGAAGGTCGCGGGCG---TAGCCGTGAGCAGGCGGGATAGAACGGGTGCTG----------------------------------------------
NW_006400249.1_182823-182906       -----------------------------------------------------------------------------------------------------------------------------------------------------------CTATATGGCCGGGAGAGTATGGGCCTACTATTATAGGGGCGG--C
NW_004451472.1_336879-336964       -----------------------------------------------------------------------------------------------------------------------------------------------------------TTATATGGCCGGGAGAGTATGGGTCTACTATTAAAGGGGCGGGAC
NC_045616.1_130433328-130433473    TGCGAAACTACTCACTAGCCGTCGGTGCAGGGATAAGCCTCTACAGGTGAA-----------------CGACCCGCTCCTGAATGAGTTCGCAAGGTGTATGT-GGAGGTCGTCGGCCATCCAGGCGGGGGCAGGCGGGATAGGACGGGTGCAGGCTGT-----------------------------------------
NW_021630402.1_2768604-2768687     -----------------------------------------------------------------------------------------------------------------------------------------------------------CTATAGGACCGGGAGACGGCGGGTCAAGTATGAAAGGGGAGA--T
NW_006501464.1_210889-210806       -----------------------------------------------------------------------------------------------------------------------------------------------------------CTATAGGACCGGGAGACGGCGGGTCAAGTATGAAAGGGGAGA--T
NW_005393620.1_1819535-1819619     ------------------------------------------------------------------------------------------------------------------------------------------------------------TATGTGGCCGGGAGAGTATGGGTCTACTATTAAAGGGGCGGGAC
NW_011492847.1_716913-716997       ------------------------------------------------------------------------------------------------------------------------------------------------------------TATGTGGCCGGGAGAGTATGGGTCTACTATTAAAGGGGCGGGAC
NW_006712293.1_1717426-1717511     -----------------------------------------------------------------------------------------------------------------------------------------------------------CTAGAAGACCGAGAGACTCTTGATCCACTATAAAAGGGGCGGACC
NW_017619889.1_5280032-5279947     -----------------------------------------------------------------------------------------------------------------------------------------------------------CTAGAAGACCGAGAGACTCTTGATCCACTATAAAAGGGGCGGACC
NW_020837948.1_81466479-81466561   --------------------------------------------------------------------------------------------------------------------------------------------------------------TATGGCCGGGAGAGTATGGGTCTACTATTAAAGGGGCGGGAC
NW_004438430.1_4615661-4615743     --------------------------------------------------------------------------------------------------------------------------------------------------------------TATGGCCGGGAGAGTATGGGTCTACTATTAAAGGGGCGGGAC
NW_017842794.1_85961891-85961973   --------------------------------------------------------------------------------------------------------------------------------------------------------------TATGGCCGGGAGAGTATGGGTCTACTATTAAAGGGGCGGGAC
NW_022134918.1_5105978-5106060     --------------------------------------------------------------------------------------------------------------------------------------------------------------TATGGCCGGGAGAGTATGGGTCTACTATTAAAGGGGCGGGAC
NC_030827.1_31418741-31418823      --------------------------------------------------------------------------------------------------------------------------------------------------------------TGTGGCCGGGAGAGTATGGGTCTACTATTAAAGGGGCGGGAC
NC_044513.1_31090655-31090573      --------------------------------------------------------------------------------------------------------------------------------------------------------------TATGGCCGGGAGAGTATGGGTCTACTATTATAGGGGCGGGAC
NC_045698.1_30189306-30189224      --------------------------------------------------------------------------------------------------------------------------------------------------------------TATGGCCGGGAGAGTATGGGTCTACTATTATAGGGGCGGGAC
NW_011516528.1_11783740-11783822   --------------------------------------------------------------------------------------------------------------------------------------------------------------TATGGCCGGGAGAGTATGGGTCTACTATTATAGGGGCGGGAC
NW_021964160.1_34880369-34880451   --------------------------------------------------------------------------------------------------------------------------------------------------------------TATGGCCGGGAGAGTATGGGTCTACTATTATAGGGGCGGGAC
NW_004545888.1_306372-306286       ----------------------------------------------------------------------------------------------------------------------------------------------------------GCTATATGGCCAGGAGGGTACGGGTCTACTATTAAAGGGGCGGGAC
NW_005871201.1_78011-77934         -----------------------------------------------------------------------------------------------------------------------------------------------------------------GACCGAGAGACTGTGGGTCAAGTATAAAAGGGGCGG--C
NW_005362626.1_96334-96257         -----------------------------------------------------------------------------------------------------------------------------------------------------------------GACCGAGAGACTGTGGGTCAAGTATAAAAGGGGCGG--C
NW_003573427.1_48286004-48285843   CGCGAAAGTACACAATAGATGTCGGTGCAGTGATAGGCCCTTCCAGGGGACGGGTCGCTACGGGACTACGATCCACTATTAAGCGGGTTCGGTATTTGTATGTTGGGGGTCGCGTGTGATT--------CACAGGCGGGATAGAACGGATGCTGGCAAT-----------------------------------------
NW_020834736.1_34345400-34345243   CGCATAAGTCCTCAATAAGCGTCGGTGCAGTGATAAACCTCCACAGGCGAAGA---------GGACCACGACTCACTGCTGAAGTAGTTCGCTAGCTGTATGTTGGGGGGCGCGGGTGCTTCAGGAGGGGGCAGGCGGGATAGGACAGCTGCTGGCTAT-----------------------------------------
NC_013679.1_64103955-64103783      CGCGTGGGTTGTCAAGAGACGTTGGAGGCGTGATATTCCCATGCCTGCGAAGGGTCGCTACGGGATTACGACCCACCGTAGGAGAAGGCAACAGGCTATGTGTTGGGAGTCACGGGCGAACAGGGCGGGGGAAGTTCGGATAGAAGGGGTGCTGGCTAT-----------------------------------------
NW_020269199.1_201166-201081       -----------------------------------------------------------------------------------------------------------------------------------------------------------TTATATGGCCGGGAGGGTATGGGGCTACTATTAAAGGGGCGGGAC
NW_020356566.1_180240-180155       -----------------------------------------------------------------------------------------------------------------------------------------------------------TTATATGGCCGGGAGGGTATGGGGCTACTATTAAAGGGGCGGGAC
NW_006788723.1_853725-853807       --------------------------------------------------------------------------------------------------------------------------------------------------------------TATGGCCGGGAGAGTATGGGTCTACTATTAAAGGGGCGGGAC
NC_018723.3_206997235-206997392    CGCATAATTTCTCAATAGGCGTCGGTGCAGTGATAAACCTCTACAGGCCAAG---------GGGACTACGACTCACTGCTGAAGTAGTTCGCTAGCTGTATGTT-GGGGGCGCGGGTGATCCAGGTGGGGGCAGGCGGGATAGGACAGCTGCTGGCTAT-----------------------------------------
NW_020093476.1_6807022-6807114     --------------------------------------------------------------------------------------------------------------------------------------------------GCGTGACGGCTATAGGACCGAGAGACTGTGGGTCAAGTATAAAAGGGGTGG--C
NW_006803999.1_3406729-3406647     ------------------------------------------------------------------------------------------------------------------------------------------------------------TGTGTGGCCGGGAGAGTATGGGTCTACCATTGAAGGGGCGG--C
NW_004454164.1_22910358-22910273   -----------------------------------------------------------------------------------------------------------------------------------------------------------CTATATGGCCGGGAGAATATGGGTCTACTATTAAAGGGGCGGGAC
NC_040267.1_33130359-33130440      ---------------------------------------------------------------------------------------------------------------------------------------------------------------GTGGCCGGGAGAGTATGGGTCTACTATTAAAGGGGCGGGAC
NC_018723.3_207003002-207003087    -----------------------------------------------------------------------------------------------------------------------------------------------------------CTAGAAGACCGAGAGACTCTTGATCCACTATAAAAGGGGCGGACC
NC_044303.1_205069376-205069461    -----------------------------------------------------------------------------------------------------------------------------------------------------------CTAGAAGACCGAGAGACTCTTGATCCACTATAAAAGGGGCGGACC
NW_020834736.1_34339902-34339817   -----------------------------------------------------------------------------------------------------------------------------------------------------------CTAGAAGACCGAGAGACTCTTGATCCACTATAAAAGGGGCGGACC
NW_007256233.1_225495-225580       -----------------------------------------------------------------------------------------------------------------------------------------------------------CTGTAGGGTCGGGAGACGGTGGGTCAAGTATGAAAGGGGAGGAGT
NC_010458.4_27951384-27951301      -------------------------------------------------------------------------------------------------------------------------------------------------------------ATATGGCCGGGAGGGTATGGGTCTACTATTAAAGGGGCGGGTC
NC_043705.1_114874603-114874759    TGCATAAGTTTTCAATAGACGTCGCTGCAGTGATAAGCCTCTATAGGCGA-----------GGCGCTACGACCCACTGCTAAAGGAGTTTGCTAGCTGTATAT-GCGGGTCGCGGGTAATCCAGGTGGAGGCAAGCGGGATAGAACGAGTGCTGGTTAC-----------------------------------------
NC_043705.1_114880243-114880331    --------------------------------------------------------------------------------------------------------------------------------------------------------TGGCTAGAAGACCGAGAGAAGCTTGATCCACTATAAAAGGGGCGGACC
NC_010458.4_27956961-27956798      ----AAAGTACTCACTGGCCATCTGTGCAGGGATAAGCATCTACAGGCGGAGGGCCGCTACGCAGCTACGACCCACT--------AGTTCCCCTAGTGTATGT-GGGGGGGGCCGGTGATCCAGACGGGGGCAGGCAGGATAGGACGATTGCTATCTAT-----------------------------------------
NW_020963318.1_4603947-4604107     -GCGCAAGTACTCAATAGACGTCGATGCAGTGAAAGACCTCTTCAGGACGGGGGCCGCTATGGGACTCTAATCCTCT---GAATCGGGCCACTAGCTATATGTTGAAGGTCGCGGG----CCAGCCGTGAGCAGGAGGGATAGAACGGGTGCTG----------------------------------------------
NC_009164.3_23999411-23999496      -----------------------------------------------------------------------------------------------------------------------------------------------------------CTATATGGCCGGGAGAGTACGGGTCTACTATTAAAGGGGCGGGAC
NW_007675507.1_180326-180241       -----------------------------------------------------------------------------------------------------------------------------------------------------------CTATATGGCCGGGAGAGTACGGGTCTACTATTAAAGGGGCGGGAC
NW_014636980.1_1685376-1685461     -----------------------------------------------------------------------------------------------------------------------------------------------------------CTATATGGCCGGGAGAGTACGGGTCTACTATTAAAGGGGCGGGAC
NC_032669.1_33433884-33433966      --------------------------------------------------------------------------------------------------------------------------------------------------------------TGTGGCCGGGGGAGTATGGGTCTACTATTAAAGGGGCGGGAC
NC_032669.1_33467761-33467843      --------------------------------------------------------------------------------------------------------------------------------------------------------------TGTGGCCGGGGGAGTATGGGTCTACTATTAAAGGGGCGGGAC
NC_037347.1_31437619-31437701      --------------------------------------------------------------------------------------------------------------------------------------------------------------TGTGGCCGGGGGAGTATGGGTCTACTATTAAAGGGGCGGGAC
NW_020540010.1_3540250-3540089     CGCGCAAGTACTCAATAGACGTCGATTCAGTGAAAGACCTCCTCAGGAAGGGGGCGGCTATGGGACTCTGATCCTCT---GAATCGGGCCACTAGCTATATGTTGAAGGTCGCGGGCG---TAGCCGTGATCAGGCGGGATAGAACGGGTGCT-----------------------------------------------
NW_004955446.1_18983106-18983189   -----------------------------------------------------------------------------------------------------------------------------------------------------------CTGTAGGAGCGTGAGACGGTAGGTCAAGTCTGAAAGGGGAGG--T
NW_004569142.1_36038094-36038239   TGCGAAACTACTCACTAGCCGTCGGTGCAGGGATAAGCCTCTACAGGCGAA-----------------CGACCCGCTCCTGAATGAGTTCGCAAGGTGTATGT-GGAGGTCGTCGGCCATCCAGGCGGGGGCAGGCGGGATAGGACGGGTGCAGGCCGT-----------------------------------------
AC_000070.1_47308535-47308615      --------------------------------------------------------------------------------------------------------------------------------------------------------------TAGGAGCGGGGGATGGCGGGTCAAGTCTGATAGGGGAGA--T
NC_046156.1_177221153-177221073    --------------------------------------------------------------------------------------------------------------------------------------------------------------TAGGAGCGGGGGATGGCGGGTCAAGTCTGATAGGGGAGA--T
NW_020822461.1_11680655-11680572   -----------------------------------------------------------------------------------------------------------------------------------------------------------CTATAGGACCGGGAGACGGCGGGTCAAGTATGAAAGGGGGGA--T
NC_040903.1_6184040-6184123        -----------------------------------------------------------------------------------------------------------------------------------------------------------CTATAGGACCGAGAGACTGTGGGTCAAGTATAAAAGGGGTGG--C
NW_018658532.1_151817-151732       ---------------------------------------------------------------------------------------------------------------------------------------------------------GGCCATCGGACCGGGATCCGGCGGGTCAAGTACGAAAGGGGAGA--T
NW_007727769.1_199927-200012       -----------------------------------------------------------------------------------------------------------------------------------------------------------CTGTAGGGCCGGGAGACGGTGGGTCAAGTATGAAAAAGGAGGAGT
NW_004624759.1_11831488-11831571   -----------------------------------------------------------------------------------------------------------------------------------------------------------CTGTAGGAGCGTGAGACGGTGGGTCAAGTCTGAAAGGGGAGG--T
NW_016535325.1_28734-28819         -----------------------------------------------------------------------------------------------------------------------------------------------------------CTATATGGCCGGGAGAGTATGGGTCCATTATTAAAGAGGCGGGAC
NW_004801740.1_5584837-5584921     ----------------------------------------------------------------------------------------------------------------------------------------------------------GCCATAGGACCGGGAGACGGCGGGTCAAGTATGAAAGGGGGGA--T
NW_011889015.1_123387-123305       ------------------------------------------------------------------------------------------------------------------------------------------------------------TATAGGACAGAGAGACTTAGGCTCAAGTATAAAAGGGGCGG--C
NW_006436284.1_153624-153542       ------------------------------------------------------------------------------------------------------------------------------------------------------------TATAGGACAGAGAGACTTAGGCTCAAGTATAAAAGGGGCGG--C
NC_034600.1_49424308-49424391      -----------------------------------------------------------------------------------------------------------------------------------------------------------CTATAGGAGCGGGGGATGGCGGGTCAAGTCTGATAGGGAAGA--A
NW_015504266.1_2928751-2928835     -----------------------------------------------------------------------------------------------------------------------------------------------------------CTATAGGACCGAGAGACGG-GGGTCAAGTATGAAAGGGGCGGAGC
NW_015351256.1_13811479-13811562   -----------------------------------------------------------------------------------------------------------------------------------------------------------CTGTAGGGCCGGGAGACGGTGCATCAAGTATGAAAGGGGGGG--T
NW_020963318.1_4608754-4608837     -----------------------------------------------------------------------------------------------------------------------------------------------------------CTGTAGGGCCGGGAGACGGTGCATCAAGTATGAAAGGGGGGG--T
NW_015351256.1_13805116-13805276   -GCGCAAGTACTCAATAGACGTCGATTCAGTGAAAGACCTCTTCAGGACGGGGGCCGCTATGGGACTCTAATCCTCT---GAATCGGGCCACTAGCTATATGTTGAAGGTCGCGGG----CCAGCCGTGAGCAGGAGGGATAGAACGGTTGCTG----------------------------------------------
NW_004936480.1_18867517-18867600   -----------------------------------------------------------------------------------------------------------------------------------------------------------CTGTAGGGCCGGGAGACGGTGCGTCAAGTATGAAAGGGGGGG--T
NW_020540010.1_3535389-3535306     -----------------------------------------------------------------------------------------------------------------------------------------------------------CTGTAGGGCCGGGAGACGGTGCGTCAAGTATGAAAGGGGGGG--T
NW_004444148.1_2748828-2748668     CGCGAAGGTACACAATAGATGTCGG-GCAGTGATAGGCCCTTCCAGGGGACGGGTCGCCACGGAACTACGACCCACTATTAAGCAGATTCGGTATATGTATGTTGGGGGTCGCGGGTGATT--------CACATGTGGGATAGAACGGGTGCTGGCAAT-----------------------------------------
NC_034582.1_112600773-112600856    -----------------------------------------------------------------------------------------------------------------------------------------------------------CTATAGGAGCGGGGGATGGCGGGTCAAGTCTGATAGGGGAGA--T
NW_020339444.1_35583766-35583681   -----------------------------------------------------------------------------------------------------------------------------------------------------------CTAGAAGACCGAGAGACTCTTGATCCACTATAAAAGGGGCGGACC
NW_017739037.1_152310-152229       ------------------------------------------------------------------------------------------------------------------------------------------------------------TATAGGACTCAAAGACTT-GGGTCAAGTATAAAAAGGGCGG--C
NW_006204238.1_2062051-2062214     -GCGTGGGTAGTCAAGAAACGTTGAAGG--TGCTATTCCCATGCTGGCGACGGGTCGCCACGGGATTACGACCCACC-TAGGAGAAGGACACCGACAATATGTTGGGACACACAGCTGACCCAGGCGGGGGAAGTTGCGATAGAAGGGGTGCT-----------------------------------------------
NC_000079.6_119694965-119695048    -----------------------------------------------------------------------------------------------------------------------------------------------------------CTATCGGAGCGGGGGATGGCGGGTCAAGTCTGATAGGGGAGA--T
NC_046290.1_28725639-28725558      ------------------------------------------------------------------------------------------------------------------------------------------------------------TGTAGGACTCAAAGAC-TTGGGTCAAGTATAAAAAGGGCGG--C
NW_004624759.1_11827144-11827302   ---------ACTCAATAGACGTCGGTTAAGTGATACGTTTCCGCAGGCGAGAGGCCGCTACGGGACTACGACCCTTTGTTGATTGAAGTCGCTAGCG-TATGTTGGAATTCTCGGGTGATTTAGGAGGGGGAAGGCGTGGTTGAACGGGTACCGGCTAT-----------------------------------------
NW_022111373.1_107151373-107151457 ----------------------------------------------------------------------------------------------------------------------------------------------------------GCTAAATGGTCGGGAGAGTATGGGCCTCCTATTATAGGGGCGG--C
NW_015494733.1_1229128-1229301     --CGAAACTACTCATTAGACGTCGGTGCAGTGATCAACCTCTACGGGCAAGAAGCCCCTGCGGAACTACGACCCGCTGCTCA-TGAGTTATTTAGATGCATG-TGAGAGTCACGGCTGAACCAGGCGGGGACAGGCGGGATAAGACGGATGCTGGCTAT-----------------------------------------
NW_017872774.1_84388-84308         --------------------------------------------------------------------------------------------------------------------------------------------------------------TAGGGCCGGGAGGCGGTGGATGAAGTATGAAAGGGGAGG--T
NC_022021.1_64827843-64827926      -----------------------------------------------------------------------------------------------------------------------------------------------------------CTCTAGGACCGGGCGACGGCGGGTCAAGTATGAAAGGGGAGA--T
NW_004535452.1_19552836-19552752   ----------------------------------------------------------------------------------------------------------------------------------------------------------GCTGCAGGCCCGGGAGACGGTGGGTCAAGTGTGAAAGGGGAGG--T
NT_176390.1_13734298-13734380      ------------------------------------------------------------------------------------------------------------------------------------------------------------TGTAGGAGCGTGAGACGGTGGGTCAAGTCTGGAAGGGGAGG--T
NW_011044985.1_2082410-2082492     -----------------------------------------------------------------------------------------------------------------------------------------------------------CTGTAGGAGCGTGAGACGG-GGGTCAAGTCTGAAAGGAGAGG--C
NT_176390.1_13730030-13730195      -GCGATTATACTCGATAGACGTCAATGCTGGAACGGACCTTTACACGCGACTGGCCGATAGGTTACTATTCTCCTCTGCTGGAGCATGGCGTTAGCTGCA-GTTGAAGGGGGCGGGTGAGCCAGGCGGGGGCGGACGGGATTAAACGGGTGCTGGC--------------------------------------------
NW_006922012.1_2293474-2293635     CGCGAAAGTACACAATAGACGTCGGTGCAGTGGTAGACTCTTCCAGGGGACGGGTCGCTACGGAACCCCAACTCACTGTTGAGTGAGTTCGGTAGATGTATGTTGGG-----CGGGTGATT--------CACAGGAGGGATAGAACGCGTGCTGGC--------------------------------------------
NW_003573427.1_48280506-48280431   ------------------------------------------------------------------------------------------------------------------------------------------------------------TATATGGCCGGGAG-GCATGGGTCTACTATTCAAGGGGCG----
NW_004485155.1_208004-207857       CGCGAGAGAACTCACTGGATTTCGC-GGAGTGATAGGTCTTTAGAGG-----T-CCG----ATGACTTCGACCAACTGTTGAATGAGGTCGCTAGCTGTATGTCGGAGGTCGCTGGTGTTTCAGGCGGGGGCAGTCGAGAAAGTACGGGCGCTGG---------------------------------------------
NW_004567108.1_54165108-54165275   CGCGAGAGTATTCAATAGATGTCGGTGCAGTGATACGTCTGTACAGGTGAGGGGGCGCTACGAGATTACGACCCACAGCCG-AGGAGGTCACTAGCTGTGTG-TGGGAGTCACGCGTGATCCAAGCGGGGGC-GTTGGGATAGAACGAT---------------------------------------------------
NW_004567108.1_54171176-54171343   CGCGAGAGTATTCAATAGATGTCGGTGCAGTGATACGTCTGTACAGGTGAGGGGGCGCTACGAGATTACGACCCACAGCCG-AGGAGGTCACTAGCTGTGTG-TGGGAGTCACGCGTGATCCAAGCGGGGGC-GTTGGGATAGAACGAT---------------------------------------------------
NW_004535452.1_19556217-19556046   ---GAAAGTACTCCACAGACGTCAGTGCAGTGACACGCCTCCACAGGCAAGGGGCCGCTACGGTACTGTGCTCCTCTGCTGAAGCAGGTCGATCGCTGTATGTTGAGGGACGCGGGTGATCCAGGCGTTGGTAGAGGGGATAGAGCGGGTACTGAC--------T---------------------A-------GC----
NW_016535325.1_23833-23980         TGTGCAAGTACTTAAGAGCCGTTAGTGCAGTGATGAGCTTTG------A--C----ACTACGGCGCTACAACCCAGTCCTGAATGAGTTCGCTATGTGTATGTTCGAGGTAGCGGGTAATCAAGGCTGGGGCAGGCGGGATAGAACCGGTGCCGGT--------------------------------------------
NW_020954550.1_30886882-30886957   -------------------------------------------------------------------------------------------------------------------------------------------------------------------CCGAGAGACTGTGGGTCAAGATTAAGAGGGGCGG--C
NW_021630221.1_757522-757463       ----------------------------------------------------------------------------------------------------------------------------------------------------------------------------------TCAAGTATGAAAGGGGAGA--T
NW_018343955.1_20479259-20479181   ----------------------------------------------------------------------------------------------------------------------------------------------------------------GGACC--GAGACTGTGGGTCAAGAATAAGAGGGGCGGAGC
NW_008345884.1_8404281-8404146     -------------------------------GATCGTCCTCTGCTCGCGAGGGGTCGCTACGGGATTACGATCCACCGTTGGAG-AGGCCACCGGCTGTATGTTGGGAGTCACCCGTGAACCAGGCGGGGGAGGTCGGTATAGAACGAGTGCTG----------------------------------------------
NW_004471592.1_3055385-3055445     ----------------------------------------------------------------------------------------------------------------------------------------------------------------------------------TCTACTATTCGAGGGGCGGGCC
NW_004524875.1_1433069-1433152     -----------------------------------------------------------------------------------------------------------------------------------------------------------CCGGAGGAGCGTGAGACGGTGGGTTAAGTCTGCGAGGGGAGG--T
NW_020093476.1_6801918-6802048     ------------------------------------------CCAGGCGAGAGGCCGCTACGGTGCTACGACCCGCTGCTGAATGCGCGCACTCGATGTAGGC-GGAAGCCGCTGGCGACCCAAACGAGGGTAGATGGGTTAAAACGGGTGCTGGC--------------------------------------------
NC_041730.1_103527460-103527380    ----------------------------------------------------------------------------------------------------------------------------------------------------------------GGACCGCGAGACTGTGGGTCAAGAATAAGAGGGGCAG--C
NW_006408600.1_13265236-13265380   --CGAAAGTACTCAAT-GACGTCGGTGCCATGGT-GGCCTCTTCAGGAGAGGGGCCGCTACGGGACTATGATCCTCTGTTGAATCAGGCCACTAGCAGTATGTTGAAGGTCGCGGGTGATTCAGCCGCGAT-----------GAAC-GG---------------------------------------------------
NW_020963077.1_51506775-51506711   --------------------------------------------------------------------------------------------------------------------------------------------------------------------CGGGA---------TCAAGTATGAAAGGGGGGG--T
NC_008803.1_231265978-231266056    ----------------------------------------------------------------------------------------------------------------------------------------------------------------GGACC--GAGACTGTGGGTTAAGAATAAGAGGGGCAGAGC
NC_045426.1_134939033-134938955    ----------------------------------------------------------------------------------------------------------------------------------------------------------------GGACC--GAGACTGTGGGTCAAGAATAAGAGGGGGGGAGC
NW_021604578.1_142851-142714       -----------------------------ATGATTATCCTCTGCTGGCGAGGGCGCGCTACGGGATTACGA---ATTGTTGG-GAAGGCCACTGGCTGTATGTTGGGAGACACAGGTGAACCAGGCGGGGGAAGTAGGGTTAGAATGGGTGCTGGC--------------------------------------------
NC_046156.1_177224979-177224844    -------------------------------GATGATCCTCTGCTGGCGAGGGCGTGCTACGGGATTACGAC---TCGTTGA-GAAGGCCACCGACTGTATGTTTGGAGACACAGGTGAACCAGGCGGGGGAAGTAGGGCTAGAACGGGTGCTGGC--------------------------------------------
AC_000070.1_47304753-47304888      -------------------------------GATGATCCTCTGCTGGCGAGGGCGTGCTACGGGATTACGAC---TCGTTGA-GAAGGCCACCGACTGTATGTTTGGAGACACAGGTGAACCAGGCGGGGGAAGTAGGGCTAGAACGGGTGCTGGC--------------------------------------------
NW_007728486.1_330214-330132       --------------------------------------------------------------------------------------------------------------------------------------------------GGGTCCTGGCTGTAAGGGCGGAA---------TTAAGTATGAAAAAGGAGG--T
NW_007726692.1_24226-24289         -------------------------------------------------------------------------------------------------------------------------------------------------------T------------------------AGTCAGGTATGAAAAAGGAGGAGT
NW_005353967.1_998255-998198       --------------------------------------------------------------------------------------------------------------------------------------------------------------------------------GGTCAAGTATGAAAGGGGAGG--T
NW_004504335.1_10307022-10307081   --------------------------------------------------------------------------------------------------------------------------------------------------------------------T-------------TCAAGTATGAAAGGGGATA--T
NW_015504211.1_1029993-1029932     ----------A---------------------------------------------------------------------------------------------------------------------------------------------------------------------GGTCAAGTATGAAGGGGGAGG--T
NW_022196914.1_79966866-79966986   --------------------------------------------TGGCGAGGGCGCGCTACGGCATTACGA---ATCGTTGG-GAAGGCCACCGGCTGTATGTTGGGAGACACAGGTGAACCAGGCGGGGGAAGTAGGGCTAGAACGGGTGCTGG---------------------------------------------
NW_004624732.1_21322546-21322614   -------------------------------------------------------------------------------------------------------------------------------------------------------------A----T------GGCGGTGGGTCAAGTCTGAAAGGGAAGG--T
NW_006408952.1_761373-761434       --------------------------------------------------------------------------------------------------------------------------------------------------------------------A-------------TCTACTATTAAGGGGGCGGGAC
NW_022109768.1_1533963-1534026     ----------------------------------------------------------------------------------------------------------------------------------------------------------------A---------G-----GGCCTCCTATTATAGGGGCGGGAC
NW_020356566.1_186101-185987       --------------------------------------------------------GGTACGGTGCTGCGAC-CGCTGCTGAACGAGTTCGCTAGGTGTATGC-GGAGGTCGTTGGCGATCCAGGCGGGGGCAGGC-GGATAGGACGGGTGCTGGCTGT-----------------------------------------
NC_034582.1_112596632-112596745    ----------------------------------------------------GCGCGCTACGGGATTACGA---ATCGTTGG-GAAGGCCACCGGCTGTATGTTGGGAGACACAGGTGAACCAGGCGGGGGAAGTAGGGCTAGAACGGCTGCTGGC--------------------------------------------
NC_000079.6_119690707-119690827    ---------------------------------------------GGCGACGGCGCGTTACGGGATTACGA---ATCGTTGG-GCAGGCCACCGGCCATATGTTGGGAGACACGGGTGAACCAGGCGGGGGAAGTAGGGCTAGAACGGCTGCTGGC--------------------------------------------
NW_011889015.1_127933-127828       ---GAAACTACTCATTAGACGTCGGTGCAGTGATCAGCCTCTACCGGCAAAAAGCCCCTACGGAACTACGACCCGCTGCTCA-TGAGTTATTTAGCTGCG----------------------------------A-----------------------------------------------------------------
[truncated: 1,290,648 more chars]
