# Supplementary material for: Thirteen dubious ways to detect conserved structural RNAs
Source: IUBMB Life. Author manuscript; Available in PMC 2024 Jul 10. (PMC11234323; doi:10.1002/iub.2694)
Supplement: supplementary_material [file NIHMS1907110-supplement-supplementary_material.gz › supplemental_material/Figure3/Figure3b/R-scape_v2.0.0.f/HMGCS1_NM_001364188.2_5UTR.null.sto]

# STOCKHOLM 1.0

NC_045437.1_42424729-42424571      CAAG-CCA--A--GAG----TACG-----TGG--AGA-GGT-GGGC-AC--TGTTGCCC-T-CG-GGGGGTT---GA--C--CGC-GG-A--TAGACGG-G-ATAAAA-A-ACGT-GTG--G-A-T-C-CGTAC-GAC-GGC-AGCG-GT-CTAG-TGGACA-TC--C-G-A-CCGAGGG--CGA--CGGC-CCA---TG
NW_012117188.1_2046740-2046582     CAAG-CCA--A--GAG----TACG-----TGG--AGA-GGT-GGTC-AC--TGTTGCCC-T-CG-GGGGGTT---GA--C--CGC-GG-A--TAGACGG-G-ATAAAA-A-ACGT-GTG--G-A-T-C-CGTAC-GAC-GGC-AGCG-GT-CTAG-TGGACA-TC--C-G-A-CCGAGGG--CGA--CGGC-CCA---TG
NW_012100209.1_6011185-6011027     CAAG-CCA--A--GAG----TACG-----TGG--AGA-GGT-GGGC-AC--TGTTGCCC-T-CG-GGGGGTT---GA--C--CGC-GG-A--CAGACGG-G-ATAAAA-A-ACGT-GTG--G-A-T-C-CGTAC-GAC-GGC-AGCG-GT-CTAG-TGGACA-TC--C-G-A-CCGAGGG--CGA--CGGC-CCA---TG
NW_022681465.1_77913026-77912868   CAAG-CCA--A--GAG----TACG-----TGG--AGA-GGT-GGGC-AC--TGTTGCCC-T-CG-GGGGGTT---GA--C--CGC-GG-A--CAGACGG-G-ATAAAA-A-ACGT-GTG--G-A-T-C-CGTAC-GAC-GGC-AGCG-GT-CTAG-TGGACA-TC--C-G-A-CCGAGGG--CGA--CGGC-CCA---TG
NW_012010989.1_3014855-3014697     CAAG-CCA--A--GAG----TACG-----TGG--AGA-GGT-GGGC-AC--TGTTGCCC-T-CG-GGGGGTT---GA--C--CGC-GG-A--CAGACGG-G-ATAAAA-A-ACGT-GTG--G-A-T-C-CGTAC-GAC-GGC-AGCG-GT-TTAG-TGGACA-TC--C-G-A-CCGAGGG--CGA--CGGC-CCA---TG
NC_023645.1_42107109-42106951      CAAG-CCA--A--GAG----TACG-----TGG--AGA-GGT-GGGC-AC--TGTTGCCC-T-CG-GGGGGTT---GA--C--CGC-GG-A--CAGACGG-G-ATAAAA-A-ACGT-GTG--G-A-T-C-CGTAC-GAC-GGC-AGCG-GT-CTAG-TGGACA-TC--C-G-A-CCGAGGG--CGA--CGGC-CCA---TG
NC_044980.1_42059298-42059456      CAAG-CCA--A--GAG----TACG-----TGG--AGA-GGT-GGGC-AC--TGTTGCCC-T-CG-GGGGGTT---GA--C--CGC-GG-A--CAGACGG-G-ATAAAA-A-ACGT-GTG--G-A-T-C-CGTAC-GAC-GGC-GGCG-GT-CTAG-TGGACA-TC--C-G-A-CCGAGGG--CGA--CGGC-CCA---TG
NC_022277.1_43931177-43931019      CAAG-CCA--A--GAG----TACG-----TGG--AGA-GGT-GGGC-AC--TGTTGCCC-T-CG-GGGGGTT---GA--C--CGC-GG-A--CAGGCGG-G-ATAAAA-A-ACGT-GTG--G-A-T-C-CGTAC-GAC-GGC-AGCG-GT-TTAG-TGGACA-TC--C-G-A-CCGAGGG--CGA--CGGC-CCA---TG
NW_012007811.1_8699046-8698888     CAAG-CCA--A--GAG----TACG-----TGG--AGA-GGT-GGGC-AC--TGTTGCCC-T-CG-GGGGGTT---GA--C--CGC-GG-A--CAGACTG-G-ATAAAA-A-ACGT-GTG--G-A-T-C-CGTAC-AAC-GGC-AGCG-GT-CTAG-TGGACA-TC--C-G-A-CCGAGGG--CGA--CGGC-CCA---TG
NC_044619.1_47812146-47812303      -AAG-CCA--A--GAG----TACG-----TGG--AGA-GGT-GTGC-AC--TGTTGCCC-T-CG-GGGGGTT---GA--C--CGC-GG-A--CAGACGG-G-ATAAAA-A-ACGT-GTG--A-A-T-G-CGTAC-GAC-GGC-AGCG-GT-CTAG-TGGACA-TC--C-G-A-CCGAGGG--TGA--CGGC-CCA---TG
NC_044551.1_125152204-125152046    CAAG-CCA--A--GAG----TACG-----TGG--AGA-GGT-GGGC-AC--TGTTGCCC-T-CG-GGGGGTT---GA--C--CGC-GG-A--CAGACGG-G-ATAAAA-A-ACCT-GTG--G-A-T-C-CGTAC-GAC-GGC-AGCG-GT-CTAG-TGGACA-TC--C-G-A-CCGAGGG--CGA--CGGC-TCA---TG
NC_041759.1_43321178-43321020      CAAG-CCA--A--GAG----TACG-----TGG--AGA-GGT-GGGC-AC--TGTTGCCC-T-CG-GGGGGTT---GA--C--CGC-GG-A--CAGACGG-G-ATAAAA-A-ACGT-GTG--G-A-T-C-CGTAC-GAC-GGC-AGCG-GT-TTAG-TGGACA-TC--C-G-A-CCGAGGG--CGA--CGGC-CCA---TG
NW_016812359.1_402279-402437       CAAG-CCA--A--GAG----TACG-----TGG--AGA-GGT-GGGC-AC--TGTTGCCC-T-CG-GGGGGTT---GA--C--CGC-GG-A--CAGACGG-G-ATAAAA-A-ACCT-GTG--G-A-T-C-CGTAC-GAC-GGC-AGCG-GT-CTAG-TGGACA-TC--C-G-A-CCGAGGG--CGA--CGGC-TCA---TG
NC_027873.1_72116637-72116794      -AAG-CCA--A--GAG----TACG-----TGG--AGA-GGT-GTGC-AC--TGTTGCCC-T-CG-GGGGGTT---GA--C--CGC-GG-A--CAGACGG-G-ATAAAA-A-ACGT-GTG--A-A-T-G-CGTAC-GAC-GGC-AGCG-GT-CTAG-TGGACA-TC--C-G-A-CCGAGGG--TGA--CGGC-CCA---TG
NC_036884.1_49441104-49441261      -AAG-CCA--A--GAG----TACG-----TGG--AGA-GGT-GTGC-AC--TGTTGCCC-T-CG-GGGGGTT---GA--C--CGC-GG-A--CAGACGG-G-ATAAAA-A-ACGT-GTG--A-A-T-G-CGTAC-GAC-GGC-AGCG-GT-CTAG-TGGACA-TC--C-G-A-CCGAGGG--TGA--CGGC-CCA---TG
NC_044386.1_40347999-40347841      CAAG-CCA--A--GAG----TACG-----TGG--AGA-GGT-GGGC-AC--TGTTGCCC-T-CG-GGGGGTT---GA--C--CGC-AG-A--CAGACGG-G-ATAAAA-A-ACGT-GTG--A-A-T-G-CGTAC-GAC-GGC-AGCG-GT-CTAG-TGGACA-TC--C-G-A-CCGAGGG--TGA--CGGC-TCA---TG
NW_022611659.1_39522003-39521845   CAAG-CCA--A--GAG----TACG-----TGG--AGA-GGT-GGGC-AC--TGTTGCCC-T-CG-GGGGGTT---GA--C--CGC-GG-A--CAGACGG-G-ATAAAA-A-ACGT-GTG--A-A-T-G-CGTAC-GAC-GGC-AGCG-GT-CTAG-TGGACA-TC--C-G-A-CCGAGGG--TGA--CGGC-CCA---TG
NC_000005.10_43313179-43313022     -AAG-CCA--A--GAG----TACG-----TGG--AGA-GGT-GGGC-AC--TGTTGCCC-T-CG-GGGGGTT---GA--C--CGC-GG-A--CAGACGG-G-ATAAAA-A-ACGT-GTG--A-A-T-G-CATAC-GAC-GGC-AGCG-GT-CTAG-TGGACA-TC--C-G-A-CCGAGGG--TGA--CGGC-CCA---TG
NW_016107395.1_2799944-2799786     CAGG-CCA--A--GAG----TACG-----TGG--AGA-GGT-GGGC-AC--TGTTACCC-T-CG-GGGGGTT---GT--C--CGC-GG-A--CGGACGG-G-ATAAAA-A-ATGT-TTG--G-A-G-C-CCAAC-GAC-GGC-AGCG-GT-CTAG-TGGACA-TC--C-G-A-CCGAGGG--CGA--CGGC-CCA---TG
NC_036908.1_43869231-43869076      CAA--CCA--A--GAG----TAC------TGG--AGA-GGT-GGGC-AC--TGTTGCCC-T-CG-GGGGATT---G---C--CGC-GG-A--CAGACGG-A-ATAAAT-A-ACGT-GTG--A-A-T-G-CGTAC-GAC-GGC-AGCG-GT-CTAG-TGGACA-TC--C-G-A-CCGAGGG--TGA--CGGC-CCA---TG
NC_013897.1_160044174-160044332    CAGG-CCA--A--GAG----TACA-----TGG--AGA-GGT-GGGC-AC--TGTTACCC-T-CG-GGGGGTT---GA--C--CGC-GG-A--CGGACAG-G-ATAAAA-A-ACGT-GTG--G-A-G-C-CCAAC-GAC-GGC-AGCG-GT-CTAA-TGGACA-TC--C-G-A-CCGAGGG--CGA--CGGC-TCA---TG
NW_018493017.1_6343180-6343338     TAGG-TCA--A--GAG----TACG-----TGG--AGA-GGT-AGGC-AC--TGTTACCC-T-CG-GGGGGTT---GA--C--CGC-GG-A--CGGCCGG-C-ATAAAA-A-ACGT-GTG--G-A-G-C-CCAAC-GAC-GGC-AGCG-GT-CTAG-TGGACA-TC--C-G-A-CCGAGGG--CGA--CGGC-CCA---TG
NW_022134918.1_5100516-5100683     CG--AC--GCAT---GCG-TTATA--G--TAG-GGGGAGG--GG-T--C-A-TT-GCCAG-G-AAGTGGC-T-A-GA---CG--CCGG---CCGG--GA-GGATG--AGA-AC--TG--C-G-G--CC-CGAA-GC-C-GGCT---A-GT--TGGTC-G-CG-T--CT-G-A-CCGAGGGGGCGAC---GC-TC-A-TTG
NC_045765.1_137773675-137773842    CG--AC--GCAT---GCG-TTATA--G--TAG-GGGGAGG--GG-T--C-A-TT-GCCAG-G-AAGTGGC-T-A-GA---CG--CCGG---CCGG--GA-GGATG--AGA-AC--TG--C-G-G--CC-CGAA-GC-C-GGCT---A-GT--TGGTC-G-CG-T--CT-G-A-CCGAGGGGGCGAC---GC-TC-A-TTG
NW_020172731.1_1845933-1845766     CG--AC--GCAT---GCG-TTATA--G--TAG-GGGGAGG--GG-T--C-A-TT-GCCAG-G-AAGTGGC-T-A-GA---CG--CCGG---CCGG--GA-GGATG--AGA-AC--TG--C-G-G--CC-CGAA-GC-C-GGCT---A-GT--TGGTC-G-CG-T--CT-G-A-CCGAGGGGGCGAC---GC-TC-A-TTG
NW_017842794.1_85956437-85956604   CG--AC--GCAT---GCG-TTATA--G--TAG-GGGGAGG--GG-T--C-A-TT-GCCAG-G-AAGTGGC-T-A-GA---CG--CCGG---CCGG--GA-GGATG--AGA-AC--TG--C-G-G--CC-CGAA-GC-C-GGCT---A-GT--TGGTC-G-CG-T--CT-G-A-CCGAGGGGGCGAC---GC-TC-A-TTG
NW_006733234.1_4032122-4031954     CG--AC--GCAT---GCG-TTATA--G--TAG-GGGGAGG--GG-T--C-A-TT-GCTAG-G-AAGTGGC-T-A-GA---CG--CCGG---CCGG--GA-GGATG--AGA-AC--TG--C-G-GC-CC-CGAA-GC-C-GGCT---A-GT--TGGTC-G-CG-T--CT-G-A-CCGAGGGGGCGAC---GC-TC-A-TTG
NW_020837948.1_81461019-81461186   CG--AC--GCAT---GCG-TTATA--G--TAG-GGGGAGG--GG-T--C-A-TT-GCCAG-G-AAGTGGC-T-A-GA---CG--CCGG---CCGG--GA-GGATG--AGA-AC--TG--C-G-GC-CC-CGAA-GC-C-GG-T---A-GT--TGGTC-G-CG-T--CT-G-A-CCGAGGGGGCGAC---GC-TC-A-TTG
NW_022098063.1_63002690-63002857   CG--GC--GCAT---GCG-TTATA--G--TAG-GGGGAGG--GG-T--C-A-TT-GCCAG-G-AAGTGGC-T-A-GA---CG--CCGG---CCGG--GA-GGATG--AGA-AC--TG--C-G-GC-CC-CGAA-GC-C-GGCT---A-GT--TGGTC-G-AG-T--CT-G-A-CCGAGGGGGCGAC---G--TC-A-TTG
NW_021703768.1_36390259-36390092   CG--GC--GCAT---GCG-TTATA--G--TAG-GGGGAGG--GG-T--C-A-TT-GCCAG-G-AAGTGGC-T-A-GA---CG--CCGG---CCGG--GA-GGATG--AGA-AC--TG--C-G-GC-CC-CGAA-GC-T-GGCT---A-GT--TGGTC-G-AG-T--CT-G-A-CCGAGGGGGCGAC---G--TC-A-TTG
NW_022436941.1_90281136-90281290   CAGG-CAA--A--GAG----TACG-----TGG--AGA-GGT-GGGC-AC--TGTTACCC-T-CG-GGGGGTT---GT--C--CGC-GG-A--CGGACGG-G-ATAAAA-A-ATGT-GTG--G-A-G-C-CCAAC-GAC-AGC-AGCG-G--CTAG-TGGACA-TC--C-G-A-CCGAGGG--CG---CGGC-CCA---TG
NC_041221.1_52439837-52439670      CG--AC--GCAT---GCG-TTATA--G--TAG-GGGGAGG--GG-T--C-A-TT-GCCAG-G-AAGTGGC---A-GA---CG--CCGG---CCGG--GA-GGATG--AGA-AC--TG--C-G-GC-CC-CGAA-GC-C-GGCC---A-GT--TGGTC-G-CG-T--TT-G-A-CCGAGGGGGCGAC---GC-TC-A-TTG
NW_003943619.1_24595427-24595583   CGGG-CCA--A--GAG----T-CG-----TGG--AGA-GGT-GGGC-A---TGTTACCC-T-CG-GGGGGTT---GA--C--CGC-GG-A--CGGACGG-A-ACAAAA-A-ACGT-GTG--G-A-G-C-CCAAC-AAC-GGC-AGCG-GT-CTAG-TGGACA-TC--C-G-A-CCGAGGG--CGA--CGGC-CCA---TG
NW_004438430.1_4610241-4610405     CG--AC--GCAT---GCG-TTATA--G--TAG-GGGGAGG--GG-T--C-A-TT-GCCAG-G-AAGTGGC-T-A-GA---CG--CCG----CCGG--GA-GGATG---GA-AC--TG--C-G-G--CC-CGAA-GC-C-GGCT---A-GT--TGGTC-G-CG-T--CT-G-A-CCGAGGGGGCGAC---GC-TC-A-TTG
NW_004454164.1_22915666-22915491   CG--AC--GCAA---GAG-TTATA--G--T-G-GGGAGGG--GG-T--C-A-CT-GGCCG-G-GAGGGGG-T-A-GA---TA--CCGA---CCGG--GG-GCATG--AGA-AG--CG--C-G-GCGCC-CGAA-AG-G-GGCT---A-GT---AGTC-G-CA-T--CT-G-A-CCGAGGGGGTGAT---GC-CC-A-TTG
NC_033671.1_101793093-101793258    C-GA--C---AT-A-G-G-TT-CGC-GC-T-GGA-GGAGG--GGGT--C------GCC-G-G---G-GTGT-T-A--T---ACGC-G--AA--GGA-GAAGGATGAAAG--ACGTTG-GCAGAG-GCC-CGAACAGA-G-GC--GGG---TCTAG-T--A-ATTCC--T--G-C--AGGG-GCGAT-CGG--TCAAT---
NW_012155396.1_1126422-1126256     C-GA--A---AT-A-G-G-TT-CGC-GC-T-GGG-GGAGG--GGGT--C---G--GCC-G-G---G-GTAT-T-A--TG--ACGC-G--AA--GGA-GGAGGATGAAAG--ACG-TG-GCAGAG-GCC-CGAACAGA-A-GC--GGG---TCTAT-T--A-ATTCC--T--G-C--GGGG-GCGAT-AGG--CCAAT---
NW_006788723.1_848765-848929       CG--AC--GCAT---GCG-TTATA--G--TAG-GGGGAGG--GG-T--C-A-TT-GCCAG-G-AAGTGGC-T-A-GA---CG--CCG----CCGG--GA-GGATG---GA-AC--TG--C-G-G--CC-CGAA-GC-C-GGCT---A-GT--TGGTC-G-CG-T--CT-G-A-CCAAGGGGGCGAC---GC-TC-A-TTG
NC_009164.3_23994089-23994264      CG--AC--GCAT---GAG-TTATA--G--TGG-GGGGGTG--GG-T--C-A-TT-GCCCG-G-GAGGGGG-T-A-GA---TA--CCAG---CCGG--GG-ACATG--AGA-AG--CG--C-G-GCGCC-CGAA-AG-C-GGCA---A-GC---AGAC-G-CA-T--CT-G-A-CCGAGGGGGTGAT---GC-CC-A-TTG
NW_007675507.1_185726-185551       CG--AC--GCAT---GAG-TTATA--G--TGG-GGGGGTG--GG-T--C-A-TT-GCCCG-G-GAGGGGG-T-A-GA---TA--CCAG---CCGG--GG-ACATG--AGA-AG--CG--C-G-GCGCC-CGAA-AG-C-GGCA---A-GC---AGAC-G-CA-T--CT-G-A-CCGAGGGGGTGAT---GC-CC-A-TTG
NW_014636980.1_1680043-1680218     CG--AC--GCAT---GAG-TTATA--G--TGG-GGGGGTG--GG-T--C-A-TT-GCCCG-G-GAGGGGG-T-A-GA---TA--CCAG---CCGG--GG-ACATG--AGA-AG--CG--C-G-GCGCC-CGAA-AG-C-GGCA---A-GC---AGAC-G-CA-T--CT-G-A-CCGAGGGGGTGAT---GC-CC-A-TTG
NW_007727769.1_195054-195227       CA-----A-CATG-AGAGG-TA-GCTGCC-GGGG---AGG--G-G-TA---TTT-GCCCGC-C--GGC-G-TT-GG--G--AC-CC--TAACCGGA-GA-GGATGA-AG-T-CGTTGTGTA--GCGTC--GAA-AG-CAG---A-GGGG--C-AC--GG-CA--CC--TGAAACCG-G-G-G-G-ACCG----TAATTTG
NW_007727769.1_194589-194762       CA-----A-CATG-AAAGG-TA-GCTGCC-GGGG---AGG--G-G-TA---TTT-GCCCGC-C--GGC-G-TT-GG--G--AC-CC--TAACCGGA-GA-GGATGA-AG-T-CGTTGTGTA--GCGTC--GAA-AG-CAG---A-GGGG--C-AC--GG-CA--CC--TGAAACCG-G-G-G-G-ACCG----TAATTTG
NC_037673.1_43212247-43212100      CAAG-C-A-----GAG----T-C------T-G--AGA-GG--GGGC-AC--TGTTGCCC-T-CG-GGGGGTT---GA--C--CGC-GG-A--CAGACGG-G-ATAAAA-A-TCGT--TG--G-A-T-C-CGT-C-GAC-G-C-AGCG-GT-CTAG-TAGACA-TC--C-G-A-CCGAGGG--CGA--CGGC-CCA---TG
NC_044513.1_31095311-31095137      CG--AC--GCAT---GCG-TTATA--G--TGC-GGGGAGG--GG-T--C-A-TT-GCCCG-A-AAGGGGC-T-A-GA---CA--CC-G---CCTG--GA-GAATG--AGA-AC--CG--C-A-GCCCC-AGAA-GT---GGCT---A-GT--TGGTC-G-CG-T--CT-G-A-CCGAGGGGGCGAT---GC-CC-A-TTG
NC_045698.1_30193962-30193788      CG--AC--GCAT---GCG-TTATA--G--TGC-GGGGAGG--GG-T--C-A-TT-GCCCG-A-AAGGGGC-T-A-GA---CA--CC-G---CCTG--GA-GAATG--AGA-AC--CG--C-A-GCCCC-AGAA-GT---GGCT---A-GT--TGGTC-G-CG-T--CT-G-A-CCGAGGGGGCGAT---GC-CC-A-TTG
NW_006383214.1_148977-148820       TG--G---GCAT---CCC-TAATT--G--TTC-G-GGCGG--GG-T--T-A-TT-G-TCG-G-GAG-GGG-T-A-GA---CA--CCGG---CCGG---A-GGATG--AGA-AC--CG--C-G-GCGCC-GGAG-AT-C-GGCT-----GT--TAGTC-G-CA-T--CT-G-A--CGAGGGG-TGAT---GC-CC-G--TG
NC_032669.1_33427725-33427890      CG--AC--GCAT---GCG-TTATG--G--TAG-GGGGAGG--GG-T----A-TT-GCCAG---AAGTGGC-T-A-GA---CG--CCGG---CCGG--GA-GGATG--AGA-AT---G--C-G-GC-CC-CGAA-GC-G-GGGT---A-GT--TGGTG-G-CG-T--CT-G-A-CCGAGAGGGCGAC---GC-TC-A-TTG
NC_037347.1_31431460-31431625      CG--AC--GCAT---GCG-TTATG--G--TAG-GGGGAGG--GG-T----A-TT-GCCAG---AAGTGGC-T-A-GA---CG--CCGG---CCGG--GA-GGATG--AGA-AT---G--C-G-GC-CC-CGAA-GC-G-GGGT---A-GT--TGGTG-G-CG-T--CT-G-A-CCGAGAGGGCGAC---GC-TC-A-TTG
NW_005393620.1_1813400-1813565     CG--AC--GCAT---GCG-TTATG--G--TAG-GGGGAGG--GG-T----A-TT-GCCAG---AAGTGGC-T-A-GA---CG--CCGG---CCGG--GA-GGATG--AGA-AT---G--C-G-GC-CC-CGAA-GC-G-GGGT---A-GT--TGGTG-G-CG-T--CT-G-A-CCGAGAGGGCGAC---GC-TC-A-TTG
NW_018734256.1_16727772-16727615   TG--G---GCAT---CCC-TAATT--G--TTC-G-GGCGT--GG-T--T-A-TT-G-TCG-G-GAG-GGG-T-A-GA---CA--CCGG---CCGG---A-GGATG--AGA-AC--CG--C-G-GCGCC-GGAG-AT-C-GGCT-----GT--TAGTC-G-CA-T--CT-G-A--CGAGGGG-TGAT---GC-CC-G--TG
NW_011516528.1_11779082-11779256   CG--AC--GCAT---GCG-TTATA--G--TGC-GGGGAGG--GG-T--C-A-TT-GCCCG-A-AAGGGGC-T-A-GA---CA--CC-G---CCTG--GA-GAATG--AGA-AC--CG--C-A-GCCCC-AGAA-GT---GGCT---A-GT--TGGTC-G-CG-T--CT-G-A-CGGAGGGGGCGAT---GC-CC-A-TTG
NW_022589720.1_33704932-33704775   TG--G---GCAT---CCG-TAATT--G--TTC-G-GGCGG--GG-T--T-A-TT-G-CCG-G-GAG-GGG-T-A-GA---CA--CCGG---CCGG---A-GGATG--AGA-AC--CG--C-G-GCGCC-GGAG-AT-C-GGCT-----GT--TAGTC-G-CA-T--CT-G-A--CGAGGGG-TGAT---GC-CC-G--TG
NC_037563.1_31163342-31163509      CG--AC--GCAT---GCG-TTATG--G--TAG--GGAAGG--GG-T--C-A-TT-GCCAG-G-AAGTGGC-T-A-GA---CG--CCGG---CCGG--GA-GGATG--GGA-A----G--C-G-GC-CC-CGAA-GC-G-GGGT---A-GT--TGGTG-G-CG-T--CT-G-A-CCGAGAGGGCGAC---GC-TC-A-TTG
NW_011492847.1_710838-711003       CG---C--GCAT---GCG-TTATG--G--TAG-GGGGAGG--GA-T--C-A-TT-GCCAG-G-AAGTAGC-T-A-GA---CG--CCGG---CCGG--GA-GGATG--AGA-AT---G--C-G-GC--C-CGAA-GC-G-GGGT---A-GC--TGGTG-A-CG-T--CT-G-A-TCGAGAGGGCGAC---GC-TC-A-TTG
NW_021964160.1_34875730-34875905   CG--AC--GCAT---GCG-TTATA--G--TGG-GGGGAGG--GG-T--C-A-TT-GCCCG-A-AAGGGGC-T-A-GA---CA--CC-G---CCGG--GA-GAATG--AGA-AC--CG--C-G-GCCCC-AGAA-GT---GGCT---A-GC--TGGTG-G-CG-T--CT-G-A-CCGAGGGGGCGAT---GC-CC-A-TTG
NW_018336647.1_51403-51235         CA--AC--GCAT---GCG-TTATG--G--TAG-GGGGAGG--GG----C-A-TT-GCCAG-G-AAGTGGC-T-A-GA---CA--CCGG---CCGG--GA-GGAGG--AGA-AT---G--C-G-GC-CT-CGAA-GC-G-GGGT---A-GT--TGGTG-T-CG-T--CT-G-A-CCGAGAGGGCGAC---GC-TC-A-TT-
NW_022630999.1_8549365-8549212     TG--G---GCGT---CCG-TTATT--G--CGG-GCGGC-G--AG----T-A-AT-GCCCG-G-GAG-GGG-C-A-GA---CA--CCGG---CCGG---A-GGATG--AGA-AC--TG--C-G-GCGCC-AGAG-AT-C-GGCT-----GT--TAGTC---CA-T--CT-G-A--CGAGGGGGTGAT---GC-CC-A-TTG
NW_017731701.1_1734112-1734283     CG--AC---CGA---GCG-CCATT--G--TAG-GGGAAGG--GG-T--C---TT--CCCG-G-GAGAG-G-T-A-GA---CA--ACGG---CCGG--GA-GGATG--AGA-AC--TG--C-G-GCGCC-CAAA-AT-C-GGCT---T-AT--TAGTC-G-CA-T--CT-G---CCGAGAGGGCGAT---CC-AC-A-TTG
NW_004451472.1_331281-331438       TG--G---GCAT---CCG-TTATT--G--TTG-GGG-CGG--GG-T----A-TT-GCCCG-G-GAG-GGG-T-A-GA---CA--CCGG---CCGG---A-GGATG--AGA-AC--CG--C-G-GCGCC--GAG-GT-C-GGCT-----GT--TAGTC-G-CA-T--CT-G-A---GAGGGGGTGAT---GC-CC-G-TT-
NW_019154089.1_44707839-44707992   TG--G---GCGT---CCG-TTATT--G--CGG-GCGGC-G--AG----T-A-AT-GCCCG-G-GAG-GGG-C-A-CA---CA--CCGG---CCGG---A-GGATG--AGA-AC--TG--C-G-GCGCC-AGAG-AT-C-GGCT-----GT--TAGTC---CA-T--CT-G-A--CGAGGGGGTGAT---GC-CC-A-TTG
NW_020998616.1_23169512-23169355   TG--G---GCAT---CCG-TTATT--G--TTG-GGG-CGG--GG-T----A-TT-GCCCG-G-GAG-GGG-T-A-GA---CA--CCGG---CCGG---A-GGATG--AGA-AC--CG--C-G-GCGCC--GAG-GT-C-GGCT-----GT--TAGTC-G-CA-T--CT-G-A---AAGGGGGTGAT---GC-CC-G-TT-
NW_020874474.1_33959458-33959301   TG--G---GCAT---CCG-TTATT--G--TTG-GGG-CGG--GG-T----A-TT-GCCCG-G-GAG-GGG-T-A-GA---CA--CCGG---CCGG---A-GGATG--AGA-AC--CG--C-G-GCGCC--GAG-GT-C-GGCT-----GT--TAGTC-G-CA-T--CT-G-A---GAGGGGGTGAT---GC-CC-G-TT-
NW_007907126.1_30063131-30063288   T---G---GCAT---TC--TTAT---G--TTG-GGGGCGG--GG-T--T-A-TT-GCCCG-G-GAG-GAG-T-A-GA----A--CCGG---CCGG---A-GGATG--AGA-AC--CG--C-G-ACGC--GGAG-AT-C-GGCT-----GT--TAGTC-G-CA-T--CT-G-A--CGTAGGGGTGAT---GC-CC-A-TTG
NW_020656141.1_32854435-32854278   T---G---GCAT---TC--TTAT---G--TTG-GGGGCGG--GG-T--T-A-TT-GCCCG-G-GAG-GAG-T-A-GA----A--CCGG---CCGG---A-GGATG--AGA-AC--CG--C-G-ACGC--GGAG-AT-C-GGCT-----GT--TAGTC-G-CA-T--CT-G-A--CGTAGGGGTGAT---GC-CC-A-TTG
NC_030827.1_31413974-31414140      CG--AC--GCAT---GCG-TTA-G--G--TAG-GGGGAGG--GG-T--T-A-TT-GCCAG-G-AAGTAGC-T-A-GA---CG--CCGG---CCGG--GA-GGATG--AGA-AT---G--C-G-GC-CC-CGA--GC-G-GGGT---A-GT--TGGTG-G-CG-T--CT-G-A-CCGAGAG-GCGAC---GC-TC-A-TTG
NW_020312816.1_59172132-59172289   TG--G---GCAT---CCG-TTATT--G--TTG-GGG-CCG--GG-T----A-TT-GCCCG-G-GAG-GGG-T-A-GA---CA--CCGG---CCGG---A-GGATG--AGA-AC--CG--C-G-GCGCC--GAG-GT-C-GGCT-----GT--TAGTC-G-CA-T--CT-G-A---GAGGGGGTGAT---GC-CC-G-TT-
NC_040267.1_33125591-33125757      CG--AC--GCAT---GCG-TTA-G--G--TAG-GGGGAGG--GG-T--T-A-TT-GCCAG-G-AAGTAGC-T-A-GA---CG--CCGG---CCGG--GA-GGATG--AGA-AT---G--C-G-GC-AC-CGA--GC-G-GGGT---A-GT--TGGTG-G-CG-T--CT-G-A-CCGAGAG-GCGAC---GC-TC-A-TTG
NW_003217800.1_829701-829544       T---G---GCAT---TC--TTAT---G--TTG-GGGGCGG--GG-C--T-A-TT-GCCCG-G-GAG-GAG-T-A-GA----A--CCGG---CCGG---A-GGATG--AGA-AC--CG--C-G-GCGC--GGAG-AT-C-GGCT-----GT--TAGTC-G-CA-T--CT-G-A--CGTAGGGGTGAT---GC-CC-A-TTG
NW_006204238.1_2067389-2067473     C--GAT-----T-A--A-GT-----T-C-------------G-GAT--C----T-T-C-GT---A-GG--------A---CAC-C--GT-A-CG-A-G----AAG-CA-A----T-----A-A--GC-TC-GAT-----G---A--G----CT---T----A-TCC--------C-A--GG-C--T-------C--T-T-
NW_008345884.1_8397660-8397576     -A--AT-A-TAT--A------CC--TG--TG--GG--A--T----T-AC------GC-T-T---A-G--GT----------AC-C------CCA-A--------GA-A-A-A-GTTG-G-A--G--C-TC-------------A-----T--T---T-G-C-C-------A-ACCAA--G-----T-C----C--AT---
NC_036908.1_43863884-43863802      C---AT--G-GTGAA----TT--------T--GG---A-------T---C-T--T--C----C--GG---CT-AA---GTC-------T-A----AC-----A---CA--G--G--GT--A--------CGG--C--C-GA--A-----TTC---T--G-----CCCT-----C-AA-----C-A-------------TG
NW_003943619.1_24601884-24601967   -----T-A-C---AA-A--T-T--C---C---G---GA----GG----C-------C-C-T--GAG-G----TA---T--C----C--T--C-----GGA--A----AA--A-G-TG---A---C-CCT-G---AGCC-GA-T----G-TTC------G--A--CC-T--A-AC----------A---A---TCA-TTTG
NW_018493017.1_6348937-6349020     -----T-A-C---AA-A--T-T--C---C---G---GA----GG----C-------C-C-T--GAG-G----TA---T--C----C--T--C-----GGA--A----AA--A-G-TG---A---C-CCT-G---AGCC-GA-T----G-TTC------G--A--CC-T--A-AC----------A---A---TCA-TTTG
NC_044386.1_40342352-40342270      -A----T--CG--AA----TTTCGC----T--GGG-G-G-----A---T-AT-TT-C-C---G-A----------------A--C----AG---------GG----C-GA-A--T---G-A-A-C-CC-CGG--C--C-----A------T--A------TA-T-C-T---AA-C-AG------A--C-GT--CA-T-T-
NW_022611659.1_39516348-39516266   -A----T--CG--AA----TTTCGC----T--GGG-G-G-----A---T-AT-TT-C-C---G-A----------------A--C----AG---------GG----C-GA-A--T---G-A-A-C-CC-CGG--C--C-----A------T--A------TA-T-C-T---AA-C-AG------A--C-GT--CA-T-T-
NW_003852458.1_10208053-10207886   -AGGACCACC--G-AA-G-TTAC-CTG-G-G-GGGG-A-GTGGGGTT-CCAT-T-G-C-G-GCGAGAGG--TTAT-A-GC---GC-GGT--CC-GA--GA-------AG---TG--GCGCAGAGC-C-TCAAGC--A-G-GC--A-GGATTCTAGTTA-A--T-C----G-AA-AG-GGA----ATC-A--ACCAATTTG
NW_004485155.1_203172-203083       C--G--C---AT----T--TCA-A-TGT-C------G--A------TTCCAT--TG------C-A---GG-T-----T-T-AC-----TAACG--AC-----AT-AA---TA-C---G---CA---T--A---C-G---A-----G-A----TA-TCGGA--T------A--A------G-G----C-A-CA-----TT-
NW_007370720.1_112842-112759       -----C-A--AT----T--TTAC-C-G-C--G-G---A-G-G---TT--CA---T---CG-G------GG------A------GCC-GTA-C-----G-------A---A--T-T------------C--AA--AGAC--GCTAGG-----CT---T--AT-T---TT---AA---A-G---C--T--A---C-AAT--G
NW_004504387.1_12689891-12689974   -AG--TTA----GAA----TTC--C----CG---G-A----G------C--T-TT--C-GT-C-A-G---TT--A-----CA--------A----ACGGAG--T----G---C-TT------A-CGC-T-G---A------CT---G-GT--T-A----A-A-TC---C---A-CA--G------T-C-G-A-CA-----
NW_017731701.1_1738805-1738888     --G-GCC-GCAT-A----GT-AC---G--T---G-G--G-------TTC-AT-TTG-C--TG-----------AA-A--TC-C-C----AA----A-G-A-GAT--AA-A-AC-TC-C--------C-----A-A--C-AG--A------TCT--T-GG--A----T-T---A------G-------CA-------TT-G
NC_023645.1_42101850-42101768      ------T----T--AGAG--T-----G-------G--A--T------AT--T--T--CC-T-G-------------A----AC-C-G----C---A---AG-AG---A---AC--TG---A-A-CGC--C--C--GCC--A--A---G-TTCT--T--------CC--T---AC---GG------A----TA----T-TG
NC_037673.1_43207000-43206918      ------T----T--AGAG--T-----G-------G--A--T------AT--T--T--CC-T-G-------------A----AC-C-G----C---A---AG-AG---A---AC--TG---A-A-CGC--C--C--GCC--A--A---G-TTCT--T--------CC--T---AC---GG------A----TA----T-TG
NC_044551.1_125146928-125146846    ------T----T--AGAG--T-----G-------G--A--T------AT--T--T--CC-T-G-------------A----AC-C-G----C---A---AG-AG---A---AC--TG---A-A-CGC--C--C--GCC--A--A---G-TTCT--T--------CC--T---AC---GG------A----TA----T-TG
NC_044980.1_42064541-42064623      ------T----T--AGAG--T-----G-------G--A--T------AT--T--T--CC-T-G-------------A----AC-C-G----C---A---AG-AG---A---AC--TG---A-A-CGC--C--C--GCC--A--A---G-TTCT--T--------CC--T---AC---GG------A----TA----T-TG
NC_045437.1_42418885-42418803      ------T----T--AGAG--T-----G-------G--A--T------AT--T--T--CC-T-G-------------A----AC-C-G----C---A---AG-AG---A---AC--TG---A-A-CGC--C--C--GCC--A--A---G-TTCT--T--------CC--T---AC---GG------A----TA----T-TG
NW_012007811.1_8693790-8693708     ------T----T--AGAG--T-----G-------G--A--T------AT--T--T--CC-T-G-------------A----AC-C-G----C---A---AG-AG---A---AC--TG---A-A-CGC--C--C--GCC--A--A---G-TTCT--T--------CC--T---AC---GG------A----TA----T-TG
NW_012010989.1_3009596-3009514     ------T----T--AGAG--T-----G-------G--A--T------AT--T--T--CC-T-G-------------A----AC-C-G----C---A---AG-AG---A---AC--TG---A-A-CGC--C--C--GCC--A--A---G-TTCT--T--------CC--T---AC---GG------A----TA----T-TG
NW_012100209.1_6005925-6005843     ------T----T--AGAG--T-----G-------G--A--T------AT--T--T--CC-T-G-------------A----AC-C-G----C---A---AG-AG---A---AC--TG---A-A-CGC--C--C--GCC--A--A---G-TTCT--T--------CC--T---AC---GG------A----TA----T-TG
NW_012117188.1_2041500-2041418     ------T----T--AGAG--T-----G-------G--A--T------AT--T--T--CC-T-G-------------A----AC-C-G----C---A---AG-AG---A---AC--TG---A-A-CGC--C--C--GCC--A--A---G-TTCT--T--------CC--T---AC---GG------A----TA----T-TG
NW_016812359.1_407549-407631       ------T----T--AGAG--T-----G-------G--A--T------AT--T--T--CC-T-G-------------A----AC-C-G----C---A---AG-AG---A---AC--TG---A-A-CGC--C--C--GCC--A--A---G-TTCT--T--------CC--T---AC---GG------A----TA----T-TG
NW_022681465.1_77907757-77907675   ------T----T--AGAG--T-----G-------G--A--T------AT--T--T--CC-T-G-------------A----AC-C-G----C---A---AG-AG---A---AC--TG---A-A-CGC--C--C--GCC--A--A---G-TTCT--T--------CC--T---AC---GG------A----TA----T-TG
NC_045616.1_130438544-130438629    C--C--C---AT----T--TCA-A-TGT-C------G--A-------TCCAT--TG------C-A---GG-T-----T-T-AC-----TAACG--AC-----AT-AA---TA-C---G---CA---T--A---C-G---A-----G-A----TA--CGGA--T------A--A------G-G----C---CA-----TT-
NC_000005.10_43307847-43307765     -A----T--CG--GA----TTTCGC----T--GGG-G-G-----A---T-AT-TT-C-C---G-A----------------A--C----AG---------GG----C-GA-A--T---G-A-A-C-CC-CGG--C--C-----A------T--A------TA-T-C-T---AA-C-AG------A--C-GT--CA-T-T-
NC_027873.1_72121972-72122054      -A----T--CG--GA----TTTCGC----T--GGG-G-G-----A---T-AT-TT-C-C---G-A----------------A--C----AG---------GG----C-GA-A--T---G-A-A-C-CC-CGG--C--C-----A------T--A------TA-T-C-T---AA-C-AG------A--C-GT--CA-T-T-
NC_036884.1_49446449-49446531      -A----T--CG--GA----TTTCGC----T--GGG-G-G-----A---T-AT-TT-C-C---G-A----------------A--C----AG---------GG----C-GA-A--T---G-A-A-C-CC-CGG--C--C-----A------T--A------TA-T-C-T---AA-C-AG------A--C-GT--CA-T-T-
NC_044619.1_47817482-47817564      -A----T--CG--GA----TTTCGC----T--GGG-G-G-----A---T-AT-TT-C-C---G-A----------------A--C----AG---------GG----C-GA-A--T---G-A-A-C-CC-CGG--C--C-----A------T--A------TA-T-C-T---AA-C-AG------A--C-GT--CA-T-T-
NC_013897.1_160049958-160050041    -----T-A-C---AA-A--T-T--C---C---G---CA----GG----C-------C-C-T--GAG-G----TA---T--C----C--T--C-----GGA--A----AA--A-G-TG---A---C-CCT-G---AGCC-GA-T----G-TTC------G--A--CC-T--A-AC----------A---A---TCA-TTTG
NC_046290.1_28730184-28730028      C---AC---CGA---GCG-CCA----G--TGC-GGGAAGG--GG-T--C---TT--CCCG-G--AGCG-G-T-A--A---CA--ATGG---TCGG--GA-GGATG--AGA-AC---G--C-G-GCAC--CAAA-AT-C-G-CT---T-AG--TAGT--G-CA-A--CT-G---CTGAGGGG--GAT----C-G--A-TTG
NC_033671.1_101796536-101796621    C------AG--T-AAGA---T---CT--C--G-------GT---G------T-TTT-CC-T-------G----AA--T------C------CCG---G-A----G--AGA------G-G----G--C--C----A-CG-GA--AGG---TTC-A-T----TA--C--TT-AA------G--GC-AT---GCA---AT---
NC_013679.1_64098838-64098754      C--GAT-----T-A--A-GT-----T-C-------------G-GAT--C----T-T-C-GT---A-GG--------A---CAC-C--GT-A-CG-A-G----AAG-CG-A----T-----C-A--GC-TC-GAT-----G---A--G----CC---T----A-TCC--------C-A--GG-C--T-------C--T-T-
NW_016107395.1_2794170-2794089     -----T-A-C----A-A--T-T--C---C---G---GA----GG----C-------C-C-G--GAG-G----TA---T--C----C--T--C-----GGA--A----AG--A-G-T----A---C-CCT-G---AACC-GA-T----G-TTC------G--A--CC-T--A-AC----------A---A---TCA-TTTG
NW_022436941.1_90286881-90286962   -----T-A-C----A-A--T-T--C---C---G---GA----GG----C-------C-C-G--GAG-G----TA---T--C----C--T--C-----GGA--A----AG--A-G-T----A---C-CCT-G---AACC-GA-T----G-TTC------G--A--CC-T--A-AC----------A---A---TCA-TTTG
NW_017619889.1_5287116-5286966     TG--A---GTAT---GAG-TTACA-----TAG-GGGGAGG--GG-G--C-A-CT-GCCCG-G-AAGG-AG-A-A-G----CG--CC-G---CCGG--GA--GATG--AG--AC--CG--C-G-TCGCC-CAAA-AG-C-G-CT---C-GT--TAGTC-G--A-T--CG-G---TCGAGGGGCTCTT---GC--C-A-TTG
NW_004444148.1_2735307-2735224     C-----C---AT----T--TCA-A-TGT--------G--A------TTCCAT--TG------C-A---AG-T-----T---AC-----CAACG--AC-----AT-A----TC-C---G---CA---T--A---C-G---A-----G-A----TA-TCGGA--T------A--A------G-G----C-A-CA-----TT-
NC_022277.1_43925544-43925462      -A------G-G-----AG-------T--CT-----G-AG------T-ATCAT-TTTCC-----------GGTTA--------C--C---A--C-GA-----G--GA-A----CT-T-T--AG--C---T------------C-A--G-G--C-----G-AT-TTC-CT--AAAC--A---GG-GA--C---ATC------
NC_041759.1_43315906-43315824      -A------G-G-----AG-------T--CT-----G-AG------T-ATCAT-TTTCC-----------GGTTA--------C--C---A--C-GA-----G--GA-A----CT-T-T--AG--C---T------------C-A--G-G--C-----G-AT-TTC-CT--AAAC--A---GG-GA--C---ATC------
NW_012155396.1_1121034-1120949     C------AG--T-AAGA---T---CT--C--G-------GT---G------T-TTT-CC-T-------G----AA--T------C------CCG---G-A----G--AGA------G-G----G--C--C----A-CG-GA--AGG---TTC-A-T----TA--C--TT-AA------G--GG-AT---GCA---AT---
NW_004569142.1_36043286-36043371   C--T--C---AT----T--TCA-A-TGT-C------G--A-------TCCAT--TG------C-A---GG-T-----T-T-AC-----TAACG--AC-----AT-AA---TA-C---G---CA---T--A---C-G---A-----G-A----TA--CGGA--T------A--A------G-G----C---CA-----TT-
NW_019154089.1_44713274-44713359   C--T--C---AT----T--TCA-A-TGT-C------G--A-------TCCAT--TG------C-A---GG-T-----T-T-AC-----TAACG--AC-----AT-AA---TA-C---G---CA---T--A---C-G---A-----G-A----TA--CGGA--T------A--A------G-G----C---CA-----TT-
NW_022630999.1_8543719-8543634     C--T--C---AT----T--TCA-A-TGT-C------G--A-------TCCAT--TG------C-A---GG-T-----T-T-AC-----TAACG--AC-----AT-AA---TA-C---G---CA---T--A---C-G---A-----G-A----TA--CGGA--T------A--A------G-G----C---CA-----TT-
NW_006922012.1_2300227-2300312     C--A--C---AT----T--TCA-G-TGT-C------G--A------TTCCAT--TG------C-A---GG-T-----T-T-AC-----TAACG--AC-----AT-AA---TA-C---G---CA---T--A---C-G---A-----G-A----TA-TCGGA--T------A---------G-G----C-A-CA-----TT-
NW_006389933.1_18322-18237         C--G--C---AT----T--TCA-A-TGT-C------G--A-------TTCAT--TG------C-A---GG-T-----T-T-AC-----TAACG--AC-----AT-AA---TA-C---G---CA------A---C-G---A-----G-A----TA-TCGGA--T------A--A------G-G----C---CA-----TT-
NW_018734256.1_16722298-16722213   C--G--C---AT----T--TCA-A-TGT-C------G--A-------TTCAT--TG------C-A---GG-T-----T-T-AC-----TAACG--AC-----AT-AA---TA-C---G---CA------A---C-G---A-----G-A----TA-TCGGA--T------A--A------G-G----C---CA-----TT-
NW_020312816.1_59177537-59177622   C--G--C---AT----T--TCA-A-TGT-C------G--A-------TTCAT--TG------C-A---GG-T-----T-T-AC-----TAACG--AC-----AT-AA---TA-C---G---CA------A---C-G---A-----G-A----TA-TCGGA--T------A--A------G-G----C---CA-----TT-
NW_020874474.1_33954044-33953959   C--G--C---AT----T--TCA-A-TGT-C------G--A-------TTCAT--TG------C-A---GG-T-----T-T-AC-----TAACG--AC-----AT-AA---TA-C---G---CA------A---C-G---A-----G-A----TA-TCGGA--T------A--A------G-G----C---CA-----TT-
NW_020998616.1_23164106-23164021   C--G--C---AT----T--TCA-A-TGT-C------G--A-------TTCAT--TG------C-A---GG-T-----T-T-AC-----TAACG--AC-----AT-AA---TA-C---G---CA------A---C-G---A-----G-A----TA-TCGGA--T------A--A------G-G----C---CA-----TT-
NW_022589720.1_33699463-33699378   C--G--C---AT----T--TCA-A-TGT-C------G--A-------TTCAT--TG------C-A---GG-T-----T-T-AC-----TAACG--AC-----AT-AA---TA-C---G---CA------A---C-G---A-----G-A----TA-TCGGA--T------A--A------G-G----C---CA-----TT-
NW_012267257.1_7189159-7189242     C--GAT-----T-A--A-GT-----A-C-------------G-GGT--C----T-T-C-GT---A-GG--------A---CGC-C--GT-A-CG-A-G-----AG-CA-A----T-----A-A--GC-TC-GAT-----G---A--G----CT---T----A-TCC--------C-A--GG-C--T-------C--T-T-
NW_006294876.1_8803081-8803164     C-----C-G--T--A--G--TA------------------T---G---CCA-G---C---T-C-A--G--TTTA--AT-T-A----G--A----GA-G----ATG--A--TA-----T----A-C-C----A---G-C--GC--G--G-TTC-A-------AT--CT-T--A--CGA-GG----A-CGA--A-AAAT---
NW_006408600.1_13272033-13272116   C--G--C---A-----T--TCA-A-TGT-C------G--A------TTCCAT--TG------C-A---GG-T-----T-T-GC-----TAACG--AC-----AT-AA----C-C---G---CA---T--A---C-G---------G-A----T--TCGGA--T------A--A------G------C-A-CG-----TT-
NW_017872774.1_89247-89086         C-G--C-AA---G-AG-GGT-AC-C--C-TGGGGG--AGATG--GT---CATGT--CC-GCC---G-GGGTCTAGAATCT---GCC--T---CGGACG-AGGATG--AGCTATG-CGTGCAG-G-GC---GAAC--AC-G-T--GGGGG--C-A-TTGCACA-T--CT-A-G-CC-AGGGG-C-G-C-A-CA--AAT--G
NW_022196914.1_79971478-79971561   C--TA-TA-T-A--A--G--------GC-----GGG----T-----T----T-TT----G-----G--A--AT------T--C----G-AACC--AA--AG-A--A--G-CAC-T--T--A-C--G-C-C--ATA--C-G-C-----G---C-C--T------TC-C---A---C--------GAC--A-----A-T-T-
NW_007907126.1_30068388-30068473   C--G--C---AT----T--TCA-A-TGT-C------G--A-------TTCAT--TG------C-A---GG-T-----T-T-AC-----TAACG--AC-----AT-AA---TA-T---G---CA------A---C-G---A-----G-A----TA-TCGGA--T------A--A------G-G----C---CA-----TT-
NW_020656141.1_32849173-32849088   C--G--C---AT----T--TCA-A-TGT-C------G--A-------TTCAT--TG------C-A---GG-T-----T-T-AC-----TAACG--AC-----AT-AA---TA-T---G---CA------A---C-G---A-----G-A----TA-TCGGA--T------A--A------G-G----C---CA-----TT-
NW_017739037.1_156979-156823       C---AC---CGA---GCG-CCA----G--TGC-GGGAAGG--GG-G--C---TT--CCCG-G--AGAG-G-T-A--A---CA--ATGT---CCGG--GA-GGATG--AGA-AC---G--C-G-GCAC--CAAA-AT-C-G-CT---T-AG--TAGT--G-CA-A--CT-G---CTGAGGGG--GAT----C-G--A-TTG
NW_003852458.1_10201930-10201845   --G--T-A-C---AA-A--T-T--C---C---G---GA----GG----C-------C-C-T--GAG-G----TA---T--C----C--T--C-----GGA--A----AG--A-G-TG---A---C-CCT-G---AGCC-GA-T----T-TTC------G--A--CC-T--A-AC----------A---A---TCA-TTTG
NW_015494733.1_1234014-1234106     -AG---A----T-A-G-G--TA-A-T-------G--G---T--GGT-T-CA-GT--CC-------G--GG---AA--TGT--------TA-----AT--AGAAT-A----T---TC---CA------CT---ACA-A--A-A---G----TC-A--T---T-TT-TA--GA-ATC-----------C---C---A-T---
NW_021604578.1_138514-138431       C--TA-TA-T-A--A--G--------GC-----GGG----T-----T----T-TT----G-----G--A--AT------T--C----G-AACC--AA--AG-A--A--G-CAT-T--T--A-A--G-C-C--ATA--C-G-C-----G---C-C--T------TC-C---A---C--------GAC--A-----A-T-T-
NW_020339444.1_35589814-35589657   TG--A---GTAT---GAG-TTACA-----TAG-GGGGAGG--GG-G--C-A-CT-GCCCG-G-GAGG-AG-A-A-G----CG--CCGG---CCGG--GA-GGATG--AG--AC--CG--C-G-TCGCC-CAAA-AG-C-GGCT---C-GT--TAGTC-G--A-T--CG-G-A-TCGAGGGGCTCTT---GC--C-A-TTG
NW_018336647.1_46623-46541         C--G--C---A-----T--TCA-A-TGT-C------G--A------TTCC-T--TG------C-A---GG-T-----T-T-AC-----TAACG--AC------T-AA----A-C---G---CA---T--A---C-G---A-----G-A----T--TCGGA--T------A--A------G-G----C-A-CG-----TT-
NC_037563.1_31169479-31169561      C--G--C---A-----T--TCA-A-TGT-C------G--A------TTCC-T--TG------C-A---GG-T-----T-T-AC-----TAACG--AC------T-AA----A-C---G---CA---T--A---C-G---A-----G-A----T--TCGGA--T------A--A------G-G----C-A-CG-----TT-
NW_020172731.1_1841184-1841102     -T-----TGC--A------T---A-T--AC---------AT----T---C-------A-G--C----------A-G-T-T--C-CC---AAC-----G-ACG-T---A-ATA--C----T--T--G-C-A-AG-----GAG----G-A-CT--AG------GT-TCT-TAA--CGT--A---CG-T----C-C-----TG
NC_045765.1_137778422-137778504    -T-----TGC--A------T---A-T--AC---------AT----T---C-------A-G--C----------A-G-T-T--C-CC---AAC-----G-ACG-T---A-ATA--C----T--T--G-C-A-AG-----GAG----G-A-CT--AG------GT-TCT-TAA--CGT--A---CG-T----C-C-----TG
NC_041221.1_52435067-52434985      -T-----TGC--A------T---A-T--AC---------AT----T---C-------A-G--C----------A-G-T-T--C-CC---AAC-----G-ACG-T---A-ATA--C----T--T--G-C-A-AG-----GAG----G-A-CT--AG------GT-TCT-TAA--CGT--A---CG-T----C-C-----TG
NW_006733234.1_4027376-4027294     -T-----TGC--A------T---A-T--AC---------AT----T---C-------A-G--C----------A-G-T-T--C-CC---AAC-----G-ACG-T---A-ATA--C----T--T--G-C-A-AG-----GAG----G-A-CT--AG------GT-TCT-TAA--CGT--A---CG-T----C-C-----TG
NW_003217800.1_824456-824371       C--G--C---AT----T--TCA-A-TGT-C------G--A-------TTCAT--TG------C-A---GG-T-----T-T-AC-----TAACG--AC-----AT-AA---TA-T---G---CA------A---C-G---A-----G-A----TA-TCGGA--T------A--A------G-G----C---CA-----TT-
NC_044303.1_205063823-205063980    TG--A---GTAT---GAG-TTACA-----TAG-GGGGAGG--GG-G--C-A-TT-GCCCG-G-GAGG-AG-T-A-G----CG--CCGG---CCGG--GA-GGATG--AG--AC--CG--C-G-TCGCC-CAAA-AG-C-GGCT---C-GT---AGTC-G--A-T--CG-G-A-CCGAGGGGCTCTT---GC--C-A-TTG
NW_007256233.1_220299-220448       C-GGC-C-GCC-GAA--GG-TA-G--GTCTAG-GGG-AGG-GG-GG-A---TGTTG-----GT-----GG-T----ATGTCACG-C--TA-C-GG-CGG-AGA-G--AA---C--CGCG--GAG-A-C--TTACT-A-GGG-TAGGGGGTTC--G--CG--A-CCTG--T--A-C----GGG-GG-C---CAT--ATTTG
NW_022098063.1_63007434-63007516   CT-----TG--TA-A---G------T-CAC-----G----T-G--T-T-C-T-------G-G-A----G-T-TAA--T-T---GCC-GT-A---GA-G-A-----A---A-A---CG--T----C-C-T-AA-------AG------AG-TCT---CGGA--T-------A-------A-G---------CAC-C-T-T-
NW_021703768.1_36385504-36385422   CT-----TG--TA-A---G------T-CAC-----G----T-G--T-T-C-T-------G-G-A----G-T-TAA--T-T---GCC-GT-A---GA-G-A-----A---A-A---CG--T----C-C-T-AA-------AG------AG-TCT---CGGA--T-------A-------A-G---------CAC-C-T-T-
NW_011044985.1_2078476-2078643     --GGTGTAGCGTGAGGGGGTT--G-TG----G-T--GA-GTGAGA-TA--A--AGTCCCG-GGG-G-GGG--TATG-CGTCT-GCCGGT-GT-AGACG--AGA-G-C-GA-AT---GT---G--CGCCTTCTGTC-C-GT-C-AGGG-G--CTAG-TGG---TTT----G--A---A-GGGGCA---CAGTATCAATT-G
NW_004936480.1_18862606-18862767   -----TT-GT--GA---GG---CGCTGCC-GGG-T-A-G-TGGA-T-A----GATGCCGG---GA-TGGG-TT----TGTTACGCC--A--C-AGA-GGA---TGACAG-C-CG-TG-G-AA---GCCC--AA-AG--G---T-G-GG--TCTA-TT-GCCA-CCCCT--AAAC-AAG-G-GCGG-CCAG-A---ATTTA
NW_006400249.1_182823-182906       C--G--C---AT----T--GCA-A-TGT-C------G--A------TTCCA---TG------C-----G--T-----G-T-AC-----TTACG--AC-----AC-A-----A-C---G---CA---T--A---C-G---A-----G-A----TA-TCGGA--T------C--A------G-G----C-A-CA-----TT-
NW_004451472.1_336879-336964       C--G--C---AT----T--TCA-A-TGT-C------G--A-------TTCAT--TG------C-A---GG-T-----T-T-AC-----TAACG--AC-----AT-AA---TA-C---G---CA------A---C-G---A-----G-A----TA-TCGGA--T------A--A------G-G----C---CA-----TT-
NC_045616.1_130433328-130433473    TG--G---GCGT---TCG--CAT------CGG-GCG-CGG--AG-T--T-A-AT--CCCG-G-GAG-GGG-C---GA---CA--CCGG---CCGG---A-GGATG--AGA-AC--CG--C-G-G-GCC-GGA--AT-C-GGCT-----GT--TAGAC-G-CA-T---T-G-A--CGAGGGGGTGAT---GC-CC-A-TTG
NW_021630402.1_2768604-2768687     ---T--TA------------T-CG-----T----G--AG---G---TAC--TGT---CT---CG-GGG----T------TC-C-C--GTCA----A-G-A-G-T-A-AGAC--G-T---C----C--C-C--A-A------CTA------T-----T-------C-C----A-CC-A------GAT-CAG----A-T---
NW_006501464.1_210889-210806       ---T--TA------------T-CG-----T----G--AG---G---TAC--TGT---CT---CG-GGG----T------TC-C-C--GTCA----A-G-A-G-T-A-AGAC--G-T---C----C--C-C--A-A------CTA------T-----T-------C-C----A-CC-A------GAT-CAG----A-T---
NW_005393620.1_1819535-1819619     C--G--C---A-----T--TCA-A-CGT-C------G--A------TTCCGT--TG------C-A---GG-T-----T-T-AC-----TAACG--AC-----AT-AA----A-C---G---CA---T--A---C-G---A-----G-A----T--TCGGA--T------A--A------G-G----C-A-CG-----TT-
NW_011492847.1_716913-716997       C--G--C---A-----T--TCA-A-CGT-C------G--A------TTCCGT--TG------C-A---GG-T-----T-T-AC-----TAACG--AC-----AT-AA----A-C---G---CA---T--A---C-G---A-----G-A----T--TCGGA--T------A--A------G-G----C-A-CG-----TT-
NW_006712293.1_1717426-1717511     -------A------A-T----A------A--G--------TG---T---C-----G-C--------GG---T-A---T-TC--C---G---C--G-C---GG-T-AA-TA--CC---C--A--A-GC-T-AAGCAC--T------G---CT----T--------T-T-TG-A---GTG---GC-AT-A--C--CC-TT--
NW_017619889.1_5280032-5279947     -------A------A-T----A------A--G--------TG---T---C-----G-C--------GG---T-A---T-TC--C---G---C--G-C---GG-T-AA-TA--CC---C--A--A-GC-T-AAGCAC--T------G---CT----T--------T-T-TG-A---GTG---GC-AT-A--C--CC-TT--
NW_020837948.1_81466479-81466561   CTGG------ATAGA------A-G-TGC-C---G---G-A------TTC-A--T--------C----------AAG----T-C--C-GT-AC--GAC----G-T--A--A-A--C----TACT--G-CT--A--------G-------------G-C--A--T-T---TA--A--T---GG---AT---GC-C-C--TT-
NW_004438430.1_4615661-4615743     CTGG------ATAGA------A-G-TGC-C---G---G-A------TTC-A--T--------C----------AAG----T-C--C-GT-AC--GAC----G-T--A--A-A--C----TACT--G-CT--A--------G-------------G-C--A--T-T---TA--A--T---GG---AT---GC-C-C--TT-
NW_017842794.1_85961891-85961973   CTGG------ATAGA------A-G-TGC-C---G---G-A------TTC-A--T--------C----------AAG----T-C--C-GT-AC--GAC----G-T--A--A-A--C----TACT--G-CT--A--------G-------------G-C--A--T-T---TA--A--T---GG---AT---GC-C-C--TT-
NW_022134918.1_5105978-5106060     CTGG------ATAGA------A-G-TGC-C---G---G-A------TTC-A--T--------C----------AAG----T-C--C-GT-AC--GAC----G-T--A--A-A--C----TACT--G-CT--A--------G-------------G-C--A--T-T---TA--A--T---GG---AT---GC-C-C--TT-
NC_030827.1_31418741-31418823      C--G--C---A-----T--TCA-A-CGT-C------G--A------TTCCGT--TG------C-A---GG-T-----T-T-AC-----TAACG--AC-----AT-AA----A-C---G---CA---T--A---C-G---A-----G-A----T--TCGGA--T------A---------G-G----C-A-CG-----TT-
NC_044513.1_31090655-31090573      C--G--C----T----T--TCA-A-TGT-C------G--A------TTCCA---TG------C-A---GG-T-----T-T-AC-----TTACG--AC-----AT-AA----A-C---G---CA---T--A---C-G---A-----G-A----TA-TCGG---T---------A------G-G----C-A-CA-----TT-
NC_045698.1_30189306-30189224      C--G--C----T----T--TCA-A-TGT-C------G--A------TTCCA---TG------C-A---GG-T-----T-T-AC-----TTACG--AC-----AT-AA----A-C---G---CA---T--A---C-G---A-----G-A----TA-TCGG---T---------A------G-G----C-A-CA-----TT-
NW_011516528.1_11783740-11783822   C--G--C----T----T--TCA-A-TGT-C------G--A------TTCCA---TG------C-A---GG-T-----T-T-AC-----TTACG--AC-----AT-AA----A-C---G---CA---T--A---C-G---A-----G-A----TA-TCGG---T---------A------G-G----C-A-CA-----TT-
NW_021964160.1_34880369-34880451   C--G--C----T----T--TCA-A-TGT-C------G--A------TTCCA---TG------C-A---GG-T-----T-T-AC-----TTACG--AC-----AT-AA----A-C---G---CA---T--A---C-G---A-----G-A----TA-TCGG---T---------A------G-G----C-A-CA-----TT-
NW_004545888.1_306372-306286       C--G--C---AT----T--TCA-A-TGT-C------G--A------TTCCAT--CG------C-A---GG-T-----T-T-AC-----TAACG--AC-----AT-AA---TA-C---C---CA---T--A---C-G---A-----G-A-----A-TCGGG--T------A--A------G-G----C-A-CA------T-
NW_005871201.1_78011-77934         C-----C-G-A---A-TG--TA-------T------------------C-A-G---C---T-C-A--G--TT-A---T-T-A--C-G-------GA-G----ATG--A---A-----T----A-C-C----A--CG-C--G---G--G--TC---------AT--CT-T--A--CGA-GG-G----CCA----AAAT---
NW_005362626.1_96334-96257         C-----C-G-A---A-TG--TA-------T------------------C-A-G---C---T-C-A--G--TT-A---T-T-A--C-G-------GA-G----ATG--A---A-----T----A-C-C----A--CG-C--G---G--G--TC---------AT--CT-T--A--CGA-GG-G----CCA----AAAT---
NW_003573427.1_48286004-48285843   CA--AC--CCCT---GAG-TAACG--G--TGG-G-GG-G---CG-T--C-G-CT-GCTCG---GAGGGGA---A-GA---CA--CCGG---CCGG--GT-TGATG--AGA-AC--CG--G-G-GTGCC-CGGA-AG-C-G-GT---G-GT--AAGTT-G-CA-T--CT-G-A-CCGGAAAGACGAT---GT-TC-A-TTG
NW_020834736.1_34345400-34345243   TG--A---GTAT---GAG-TTACA-----TAG-GGGGAGG--GG-G--C-A-CT-GCCCG-G-GAGG-AG-A-A-G----CG--CCGG---CCGG--GA-GGATG--AG--AC--CG--C-G-TCGCC-CAAA-AG-C-GGCT---C-GT--TAGTC-G--A-T--CG-G-A-TCGAGGGGCTCTT---GC--C-A-CTG
NC_013679.1_64103955-64103783      C-G-GGCTGCATA-AG--GTC-CAC-GCACGGGGGGGGG-TG-GGT-----TGT--G--G-G--AGGG-GT-TAA-A--TT-CGC-GGT---GGG-C-GA-GATGAAAGATA--C-GG------C-C--AA-GCAGGCG--C--GG-AGCTC-AG-C-G--GTCT--GT-A-ACG-TG-GGG--ATCC-G-AC-CG---G
NW_020269199.1_201166-201081       C--G--C---AT----T--TCA-A-TGT-C------G--A-------TTCAT--TG------C-A---GG-T-----T-T-AC-----TAACG--AC-----AT-AA---GA-C---G---CA------A---C-G---A-----G-A----TA-TCGGA--T------G--A------G-G----C---CA-----TT-
NW_020356566.1_180240-180155       C--G--C---AT----T--TCA-A-TGT-C------G--A-------TTCAT--TG------C-A---GG-T-----T-T-AC-----TAACG--AC-----AT-AA---GA-C---G---CA------A---C-G---A-----G-A----TA-TCGGA--T------G--A------G-G----C---CA-----TT-
NW_006788723.1_853725-853807       C-GGG--T-----G--T-GT---A-A-CAC--G-G-----TG--G-----A---T---C----AA-G---T---A-AT----CGC----AACG---CG-----T-A----TACC-----T---A-G-CT-A------C-AG---G----CT--A--C---------T-T-------T-AG----AT-CA-CA-CC-----
NC_018723.3_206997235-206997392    TG--A---GTAT---GAG-TTACA-----TAG-GGGGAGG--GG-G--C-A-TT-GCCCG-G-GAGG-AG-T-A-C----CG--CCGG---CCGG--GA-GGA-G--AG--AT--CG--C-G-TCGCC-CAAA-AG-C-TGCT---C--T--TAGTC-G--A-T--CG-G-A-CCGAGGGGCTATT---GC--C-A-TTG
NW_020093476.1_6807022-6807114     C-----C-G-AT--A-TG--TA-------T----------T---G---TCA-G---C---T-C-A--C--TTTA--AT-T-A--C-G--A----GA-G----ATG--A--TA-----T----A-C-C----A--CG-C--GC--G--G-TTC-A------TAT--CA-C--A--CGA-GG-G--A-CCA--A-AAAT---
NW_006803999.1_3406729-3406647     C--G--C---A-----T--CCA-A-TGC-C------G--A------TTCCAT--TG------C-A---GG-T-----T-T-GC-----TAACG--AC-----AT-AA----G-C---G---CA---T--A---C-G---------G-A----T--TCG-A--T------C--A------G------C-A-CG-----TT-
NW_004454164.1_22910358-22910273   C--G--C---AT----T--TCA-A-TGT-C------G--A------TTCCAT--CG------C-A---AA-T-----T-T-AC-----TAGCG--AC-----AT-AA---T--C---G---CA---T--A---C-G---A-----G-A-----A--CGGA--T------A--A------G-G----C-A-CA------T-
NC_040267.1_33130359-33130440      C--G--C---A-----T--TCA-A-CGT-C------G--A------TTCCGT--TG------C-A---GG-T-----T-T-AC-----TAACG--AC-----AT--A----A-C---G---CA---T--A---C-G---A-----G-A----T--TCG-A--T------A--A------G-G----C-A-CG-----TT-
NC_018723.3_207003002-207003087    -------------GAGT---GAC-CTGCAA--G----G-AT--G------A-G-TGAC-A------------TA--AT-TC----C----AC---A-GG-GGATGA-A--T----C----A-A----CTC-A------TAG-CA--G---TC---TC----A-C-C------AC--T--G--C------GC-C--A-TT-
NC_044303.1_205069376-205069461    -------------GAGT---GAC-CTGCAA--G----G-AT--G------A-G-TGAC-A------------TA--AT-TC----C----AC---A-GG-GGATGA-A--T----C----A-A----CTC-A------TAG-CA--G---TC---TC----A-C-C------AC--T--G--C------GC-C--A-TT-
NW_020834736.1_34339902-34339817   -------------GAGT---GAC-CTGCAA--G----G-AT--G------A-G-TGAC-A------------TA--AT-TC----C----AC---A-GG-GGATGA-A--T----C----A-A----CTC-A------TAG-CA--G---TC---TC----A-C-C------AC--T--G--C------GC-C--A-TT-
NW_007256233.1_225495-225580       --G----A-----AA-A--T-T------C---G---GA--T-GT---AC-------C-C-T--GAG-G----TA--AT--T-C--C--T----G---GGA--A----GG--A-G-T----A---C-CCTCG---AGCC-G--T-----GTTC------G-----CC-T--A-AC----------A---A---TCA-TTTG
NC_010458.4_27951384-27951301      C--G--C---AT----T--TCA-A-TGT-C------G--A------TTCCAT--TG------C-A---GG-T-----T-T-AC-----TTACG--AC-----AT-AA---TA-C---G---CA---T--A---C-G---A-----G-A-----G-TC-GG--T------A---------G-G----C-A-C-------T-
NC_043705.1_114874603-114874759    TG--A---GTAT---GAG-TTACA-----TGG-CGGGAGG--AG-G--C-A-TT-GCTCG-G-AAGC-GA-T-A-G----CA--CCCG---CCGG--GG-GGAT---AG--AC--CG--T-G-GTGCC-CAAA-AG-C-GGCT---T-GT--T-GCC-T--A-T--CG-G-A-CCGAGG-GGTGTT---GC--C-A-TTG
NC_043705.1_114880243-114880331    ----G-C----TA-AG--G--AC----CA-----------TG--GTT---A-G-T-ACCA--C-AG---GCT------GT----C-G------A-A-----G--G---TAT-C----C---C---G--TCA------C--GC-A--G-GC-CT--T--GA--TCT------AA---TG-----AA--AA--A-CCA---G
NC_010458.4_27956961-27956798      CG--AC--GCA----ACG-TT-TA--G--TGA--GGGAGG--GG-C--C-A-TT-GCC-G-G-A-GTAGC-T-A-GA---C---C-GG---CCGG--GA-GGATG--AGA-AC--CG--C-G-GCGCC-CGAA-G-----GCT---A-GT--TGGGC-A--G-T--GT-G-A-CGGAGGGCGCGAC----C-CC-A-TT-
NW_020963318.1_4603947-4604107     -----TT-GT--GA--AGG---CGCTG-C-GGG-G-A-G-TGGA-T-A----G-TGCCGG---GA-TGGG-TT----TGTCACACC--A--C-AGC-GGA---TGACAG-A-CG-TG-G-AA---GCCC--AA-AG--G---T-G-GG--TCTA-TT-GCCA-TCCCT--AAAC-A-G-G-GCGG-CCAG-AC--ATTTA
NC_009164.3_23999411-23999496      C--G--C---AT----T--TCA-A-TGC-C------G--A------TTCCAT--TG------C-A---AG-T-----T-T-AC-----TAACG--AC-----AT-AA---T--C---G---CA---T--A---C-G---A-----G-A-----A--CGGA--T------A--A------G-G----C-A-CA------T-
NW_007675507.1_180326-180241       C--G--C---AT----T--TCA-A-TGC-C------G--A------TTCCAT--TG------C-A---AG-T-----T-T-AC-----TAACG--AC-----AT-AA---T--C---G---CA---T--A---C-G---A-----G-A-----A--CGGA--T------A--A------G-G----C-A-CA------T-
NW_014636980.1_1685376-1685461     C--G--C---AT----T--TCA-A-TGC-C------G--A------TTCCAT--TG------C-A---AG-T-----T-T-AC-----TAACG--AC-----AT-AA---T--C---G---CA---T--A---C-G---A-----G-A-----A--CGGA--T------A--A------G-G----C-A-CA------T-
NC_032669.1_33433884-33433966      C--G--C---G-----T--TCA-A-CGT-C------G--A------TTCCGT--TG------C-A---G--T-----T-T-AC-----TAACG--AC-----AT-AA----A-C---G---CA---T--A---C-G---A-----G-A----T--TCGGA--T------A--A------G-G----C---CG-----TT-
NC_032669.1_33467761-33467843      C--G--C---G-----T--TCA-A-CGT-C------G--A------TTCCGT--TG------C-A---G--T-----T-T-AC-----TAACG--AC-----AT-AA----A-C---G---CA---T--A---C-G---A-----G-A----T--TCGGA--T------A--A------G-G----C---CG-----TT-
NC_037347.1_31437619-31437701      C--G--C---G-----T--TCA-A-CGT-C------G--A------TTCCGT--TG------C-A---G--T-----T-T-AC-----TAACG--AC-----AT-AA----A-C---G---CA---T--A---C-G---A-----G-A----T--TCGGA--T------A--A------G-G----C---CG-----TT-
NW_020540010.1_3540250-3540089     -----TT-GT--GA---GG---CGCTGCC-GGG-T-A-G-TGGA-T-A----GATGCCGG---TA-TGGG-TT----TGTTACGCC--A--C-AGA-GGA---TGACAG-C-CG-TG-G-AA---GCCC--AA-AG--G---T-G-GG--TCTA-T--GCCA-GCCCT--AAAC-AAG-G-GCGG-CCAG-AC--ATTTA
NW_004955446.1_18983106-18983189   C------AG--T-ACT----T---CT--G--G-------GT---G-----AT-TCT-CC-T-------G----AA--T------C------CCG---G-A----A--AGA------G-G-------C--C----C-CG-AA--AGG---TTC-A-T----TA--C--TT-AA------G--GC--T---GCA---AT---
NW_004569142.1_36038094-36038239   TG--G---GCGT---CCG--CAT------CGG-GCG-CGG--AG-T--T-A-AT--CCCG-G-GAG-GGG-C---GA---CA--CCGG---CCGG---A-GGATG--AGA-AC--CG--C-G-G-GCC-GGA--AT-C-GGCT-----GC--TAGAC-G-CA-T---T-G-A--CGAGGGGGTGAT---GC-CC-A-TTG
AC_000070.1_47308535-47308615      C--TA-TA-T-A--A--G--------GC-----GGG----T-----T----T-TT----G-----G--A--AT------T--C----G-AACC--AA--AG-A--G----CAC-T--T--A-C--G-C-C--ATA--T-G-C-----G---C-C--T------TC-C---A---C--------GAC--A-------T-T-
NC_046156.1_177221153-177221073    C--TA-TA-T-A--A--G--------GC-----GGG----T-----T----T-TT----G-----G--A--AT------T--C----G-AACC--AA--AG-A--G----CAC-T--T--A-C--G-C-C--ATA--T-G-C-----G---C-C--T------TC-C---A---C--------GAC--A-------T-T-
NW_020822461.1_11680655-11680572   ---C--TA------------T-CG-----T----G--AG---G---TAG--TGT---CT---CG-CGG----T------TC-C-C--GTCA----A-G-A-G-T-A-AGAC--G-T---C----C--C-C--A-A------CTA------T-----T----G--C-C----A-CC-A------GAT-CAG------T---
NC_040903.1_6184040-6184123        C-----C-G-AT-----G--TA-------T--------------G---TCA-G---C---T-C-A--C--TTTA--CT-T----C-G--A----GA-G----ATG--A--TA-----T----A-C-C----A--CG-C--GC--G--G-TTC-A------TAT---A-C--A--CGA-GG-G--A-CCA--A-AAA----
NW_018658532.1_151817-151732       T-A-ATTA----GA--AG-TT------CC-G-G-G-A---TG-AG--A---C-A--C---TA--A--G-G-T-A--AT------C-C-A--C----C--AGG-TG---G-C----TGT------C--C-C---TAG--G----A-G-----C--A----C-A-TC--TCG---C-A------C--T-CA---C---TT-A
NW_007727769.1_199927-200012       --G--T-A-C---AA-A--T-T--C-------G---GA--T-G----AC-------C-C-T--GAG-A----TA--AT--C-C-----T--C-G---GGA--A----GA--A-G-TG-------C--CTCG---AG----A-T----GGTTC------G--A--CC-T--A-AC--------C-A---A---TCA-TTTG
NW_004624759.1_11831488-11831571   C------AG--T-GCT----T---CT--G--G-------GT---G-----AT-TCT-TC-T-------G----AA--T------C------CCG---G-A----G--AGA------G-G-------C--C----C-CG-GA--AGG---TTC-A-T----TA--C--TT-AA------G--GC--T---GCA---AT---
NW_016535325.1_28734-28819         C--A--C---AT----T--TCA-A-TGT-C------G--A------TTCCAT--TG------C-A---GG-T-----T-T-AC-----TAACG--AC-----AT-AA---TA-C---G---CA---T--A---C-G---A-----G-A----CA-TCGGA--T------A---------G-G----T-A-CG-----TT-
NW_004801740.1_5584837-5584921     ---C--TA------------T-GG-----T----G--AG---G---TAG--TGT---CT---CG-GGG----T------TC-C-C--GTCA----A-G-A-G-T-A-AGAC--G-T---C----C--C-C--T-A------CTA------T-----T----G--C-C----A-CC-A------GAT-CAG----A-C---
NW_011889015.1_123387-123305       -AG----AGC-T--A-TG----CAC-----------G--G-GG-----C--T-TTG-CT-T---A------G-A--AT--C-C--CG-----C----G--GA-TG---GA--C-T-------A-------AAA---AG-A-A-A-----T-----T----TATT-AA-TG-AA--------G--------C-A-A-T---
NW_006436284.1_153624-153542       -AG----AGC-T--A-TG----CAC-----------G--G-GG-----C--T-TTG-CT-T---A------G-A--AT--C-C--CG-----C----G--GA-TG---GA--C-T-------A-------AAA---AG-A-A-A-----T-----T----TATT-AA-TG-AA--------G--------C-A-A-T---
NC_034600.1_49424308-49424391      C--TA-TA-C-A--A--G--------GC-----GGG----T-----T----T-TT----G-----G--A--AA------T--C----G-AACC--AA--AG-A--G--G-CAC-T--T--A-C--G-C-C--ATA--T-G-C-----G---C-C--T------CC-C---A---C--------GAG--A-----A-T-T-
NW_015504266.1_2928751-2928835     CA---C-----T--A--G--T---CT--C-----A--AG------TT---AT-T--CCC---C--GG-GGTT-AAG-TG--------G-------AC-G---AT--AA------TC--G-A-A----C----A---A-----T--GG-----T--TT-G--A-T----TG---C--A---G-C-AT--AGC--C--T---
NW_015351256.1_13811479-13811562   --G----A-----AA-A--T-C------C---G---G---T-GG---AC-------C-C-T--GAG-G----TA--AT--C-C--C--T----G---CGA--A----GG--A-A-T----A---C-CCTC----AGCC-G--T-----GTTC------G-----CC-T--A-AC----------A---A---TCA-TTTA
NW_020963318.1_4608754-4608837     --G----A-----AA-A--T-C------C---G---G---T-GG---AC-------C-C-T--GAG-G----TA--AT--C-C--C--T----G---CGA--A----GG--A-A-T----A---C-CCTC----AGCC-G--T-----GTTC------G-----CC-T--A-AC----------A---A---TCA-TTTA
NW_015351256.1_13805116-13805276   -----TT-GT--GA--AGG---CGCTG-C-GGG-G-A-G-TGGA-T-A----G-TTCCGG---GA-TGGG-TT----TGTCACACC--A--C-AGC-GGA---TGACAG-A-CG-TG-G-AA---GCCC--AA-AG--G---T-G-GG--TCTA-TT-GCCA-TCCCT--AAAC-A-G-G-GCGG-CCAG-AC--ATTTA
NW_004936480.1_18867517-18867600   --G----A-----AA-G--T-C------C---G---G---T-GG---AC-------C-C-T--GAG-G----TA--AT--C-C--C--T----G---CGA--A----GG--A-A-T----A---C-CCTC----AGCC-G--T-----GTTC------G-----CC-T--A-AC----------A---A---TCA-TTTA
NW_020540010.1_3535389-3535306     --G----A-----AA-G--T-C------C---G---G---T-GG---AC-------C-C-T--GAG-G----TA--AT--C-C--C--T----G---CGA--A----GG--A-A-T----A---C-CCTC----AGCC-G--T-----GTTC------G-----CC-T--A-AC----------A---A---TCA-TTTA
NW_004444148.1_2748828-2748668     CA--AC--TCCT---GAA-TAACG--G--TGG-G-GG-G---CG-T--C-A-CT-GTCCG---GAGGGGA---A-GA---CA--CCGG---CCGG--GT-GGATG--AGA--C--CG--G-G-GTGCC-AGGA-GG-C-G-GT---G-GT--AAGTC-G-CA-T--TC-G-A-CCGGGAAGACGAT---GC-TC-A-TTA
NC_034582.1_112600773-112600856    C--TA-TA-C-A--A--G--------GC-----GGG----T-----T----T-TT----G-----G--A--AT------T--C----G-AACC--AA--AG-A--G--G-CAC-T--T--A-C--G-C-C--ATA--T-G-C-----G---C-C--T------TC-C---A---C--------GAG--A-----A-T-T-
NW_020339444.1_35583766-35583681   C--GA--A----A-----G---CACTGCAAG-G-CG-GG------T-T---T--T---C-----A-G-C--T--A--T-T----C----A-----A----G--TG-A--A---CC-G--TA-AACG-CT---G--C---A---------C---C----G--ATCT-----------T--------T-----ACCC-T---
NW_017739037.1_152310-152229       ----ACC-C--T----T--T---A-T--GTG-G----A--TGGG-TT-C-A-G--G-----G-G-------TTA-A---CCA----G-T---C---C-----A------A---GT----C--------T--A--A--C-A-CT-A--------A----GA-A---C--C-----A-A-G---C---CCAAC------TTG
NW_006204238.1_2062051-2062214     CCGGGCC-GC-TA-A--AG-GACA--GCA-GGGA-GGGG-TGGGG-TT-C-TG-TG--C-T-CG-GGGCGCT---GAT--C---CC-GCAA-GAGACG-A-G---A-ATATA-C-C-CG-ACA-CGCC-C--GC-CG--A-C---GG-GCT--CGT-----A---C--TGAA-CG----GGG---G-AAGCAC--A----
NC_000079.6_119694965-119695048    C--TA-TA-C-A--C--G--------GC-----GGG----T-----T----T-TT----G-----G--A--AT------T--C----G-AACC--AA--AG-A--G--G-CAC-T--T--A-C--G-C-C--ATA--T-G-C-----G---C-C--T------TC-C---A---C--------GAG--A-----A-T-T-
NC_046290.1_28725639-28725558      ----AC--C--T----T--T---ACT--GTG-G----A--TGGG-TT-C-A-G--G-----G-G-------TTA-A---CCA----G-T---C---C-----A------A---GT----C--------T--A--A--C-A-CT-A--------A----GA-A---C--C-----G-A-G---C---CCAAC------TTG
NW_004624759.1_11827144-11827302   --GTAC-AGCTTGGAGTTGTTACGCAGA---GTGA---GGT-GAGT-A--ATATT--CTG----A--GGGTT-AGA---T-ACGCCGG---CCGGAC-GAC---G----CT-AGT-G-G-AG-GTG-T--GA-CAGACG--G--GGGGGTGC-CTG-T-TC------TTGATA---AGG-GG-GG-CCGG-A-C-A--T-
NW_022111373.1_107151373-107151457 C--G--C---AT----T--GCA-A-TGT-C------G--A------TTCCA---TG------C-A---G--A-----T-T-CC-----TT-CG--AC-----CG-AA----A-C---G---CA---T--C---C-G---A-----G-A----TA-TCGGA--T------C--A------G-G----C-A-CA-----TT-
NW_015494733.1_1229128-1229301     CG--AC--GAAT---GAA-TTATG--G--TGG-AAGGAGG--GG-T--C-G-TT--CCCC-G-GAGGGGG-A-A-GG---CA--CCGG---CCCG--AA-CGATA--AGG-AC--CG--C-G-GCCCC-TGAC-AG-C-GGCT---A-GT--TTATC-A-CA-T--CT-G-A-CGGAGGAGACGAT---GC-CC-A-TTG
NW_017872774.1_84388-84308         CA--A-T-G-G--A--A-GT--C-C---CT--GG---A-G--AG-T-A---T-T-TCCC--------------AT-A--T--CGC---T-----G----A---G-A------CT--GTG-A-AGC-C-TC-----G-------A-G-G---C--GT----T---C---------CA---G--C-A--C--T-T--ATT--
NC_022021.1_64827843-64827926      ---T--TA------------T-CG-----T----G--AG---G---TAC--TGT---CT---CG-GGG----T------TC-C-C--GTGG----A-G-C-G-C-A-AGAC--G-T---C----C--C-G--A-A------CTA------T-----T-------C-C----A-CC-A------GAT-CCG----A-T---
NW_004535452.1_19552836-19552752   C------GG--T-CCC----T---CT--C--G-------GT---G-----AT-TTT-CC-T-------G----AA--T------C------CCG---G-A----G--AGA------G-G-------C--C----A-CG-GA--AGG---TTC-A-T----TC--C--TT-AG------G--GC-AT---GCA---AT---
NT_176390.1_13734298-13734380      C------G---T-ACT----T---CT--G--A-------GT---G-----GT-TCT-CC-T-------G----AA--T------C------CCG---G-A----A--AGA------G-G-------C--C----C-CG-GA--AGG---TTC-A-T----TA--C--TT-AA------G--GC--T---GCA---AT---
NW_011044985.1_2082410-2082492     C------AG--T-ACT----T---CT--G--G-------AT---G-----AT-TCT-CC-T-------G----AA--T------C------CCG---G-A----G--AGA------G-G-------C--C----G-CG-GA--AGG---TTC-A-T----TA--C--TC-AA------G--GC--T---G-A---AT---
NT_176390.1_13730030-13730195      --GGAATAGCGTGAAAAGGTT--G-TG----G-T--AA-GTGAGA-TA--A--TTTCCCG-GGG---GGG--TGTG-TGTTG-GCCGGC-GC-GG-CG--GGA-G-C-GA-AC---GT---G--CGCCGCGGTTC-A-GT-C-AGAG-G--CTAG-TGG---TTC----G--A---A-GGGGTG---CAGTGTCACTT-G
NW_006922012.1_2293474-2293635     CA--AG--CCAT---GG--TAATG--G--TGG-G-GG-G---CG-T--C-C-CT-GCCT----GAGGGGA---G-AA---CA--CCGG---ACGG--GG-GGATG--AG---C--CG--C-G-GTGCC-CGAA-AG-C-G-G----G-GT--A-GTT-C-CA-T--CT-G-A-CCGGGAG-ACGAT---GC-TC-A-TTG
NW_003573427.1_48280506-48280431   C--G--C----T----T--TC--A-TGT-C------G---------TTC-AT--T-------C-A---G--T-----T---AC-----CAACG--AC-----AT-A-----C-C---G---CA---T--A-----G---C-----G-A----TA-CCG-A--T------A--A------G-G----C-A-CA-----TT-
NW_004485155.1_208004-207857       C-GGA-C-GCA-TTA--GG-TG----GTCTGG-GGT-A-G-GG--GT----TGTAGCC---GT-----GG-C---GATGT-ACG-C---A-C----CGG-GGA-G--AG---C--CGCT--GAG-ACC--GTACT-C--G--TAGGGTAATCT-G--CG-----CTCT-GA-A-CG---GAG-GA-C---C-T--ATTTT
NW_004567108.1_54165108-54165275   C-GCGC--GC--G-A--GG--AC-C-GTCTGAGGGGG--GTG-GGT-T-C-TG----CT-TGC-AGGC-G---A-GA--TC---C--G----C-G--GG-G--T-----A-A-GT-G--C-CA-CG-CTCA---AGAGGAG--AGGG-GT-CAA---GGGTA-T-A-G-G-AATCGTG-GGGC-A-C-AG---C--TT-G
NW_004567108.1_54171176-54171343   C-GCGC--GC--G-A--GG--AC-C-GTCTGAGGGGG--GTG-GGT-T-C-TG----CT-TGC-AGGC-G---A-GA--TC---C--G----C-G--GG-G--T-----A-A-GT-G--C-CA-CG-CTCA---AGAGGAG--AGGG-GT-CAA---GGGTA-T-A-G-G-AATCGTG-GGGC-A-C-AG---C--TT-G
NW_004535452.1_19556217-19556046   -AGGAGTATCC-GA-G--GT-T---TGC---G-GA-GA-G-G-G-T---CATGTTT---GTGCA--TGGGCT-AGG-TG--ACCCAG-TAAGCGGACGGG-GA---CAGAGACG--G-GCAG----CCA-GC--CG-CGG-C--G--GA-C--AA-TG---G-CCT-TTG-CA-TA--GGG-CGA----G-A-C---TTG
NW_016535325.1_23833-23980         AG------GCAT-------GTATC--G--TCG-G--AAGC--GA-T--C-A-TG-GCCCG-G-GAGGGGG-T-A-GA---TA--C-GT----C----GG-GG-TG--AAA-A---CA--C-G-GAGTC-CGAA-AG-T-GGCT---A-GT--T--TT-G----C--CT-G-A-CCGAGCGGGTGGT---GC-CC-A-TTG
NW_020954550.1_30886882-30886957   C---GC-A-----------T-A---C-A---G-------GA--A-TC-C----T--CC-----G---G-GT--A---TG------CG-T----G-AC-G--G-T-AAA-A------G---A-----C-TTAATC--A-----TG--A----C----T--GT--T--------A--------G------A-CA--AAT---
NW_021630221.1_757522-757463       -----------------------G-----T----G--A----G----AC---G----CT----G---G----T------TC-C-C--GTC-------G---G-T-A-AGAC--G-T---C-------C-------------CTA------T-------------C-C----A-CC-A------GAT-CAG----------
NW_018343955.1_20479259-20479181   C---GC-A-----------T-A---C-A---G-------GA--A-TC-C----T--CC-----G---G-GT--A---TG------CG-T----G-AC-G--G-T-AAA-A------G---A-----CCTTAAAC--A-----TG--A----C----T--G---T----T---A----G---G------A-CA--AAT---
NW_008345884.1_8404281-8404146     C-GCG---C--T-G-------A-AC-GCA-GGG-GGG-G---GGGTT--CAT--TGCCCG-G-GA-GGG---TA-GAT-TC--GC-G-TA--C-G---G-GG--GT------C--C--G----AC-C--C-AGC-GG---GCTC--A-G-TCTA---AG--AT-TC-GT--A---G---GT--G---CA-CGTC-----G
NW_004471592.1_3055385-3055445     C--G------AT----T--T---A-T-T-C------G---------T-CCAT---G------C-A---GG-T-----T----C-----CAAC---AC-----AT-A-----C-C---G---CA------A-----G---C-----G-A----TA--CG-A------------A--------G------G-CA-----T--
NW_004524875.1_1433069-1433152     C------AG--T-CCC----T---CC--G--G-------GT---G-----AT-TCT-CC-T-------G----AA--G------T------CTG---G-G----A--CGA------G-G-------G--C----C-CG-GA--AGG---TTC-A-T----CA--C--TT-AA------G--GC--T---GCA---GA---
NW_020093476.1_6801918-6802048     -G--C----C-A---GCG--C--------T---GGGAAGA---G-C------TG--CC-A-G-G-CGG-G-G-T-GC----A--ACGG---CC-G--AA-G--TG--A-A-AC--TG--C-G-GCGC--CAAA--T---GG-T---A-A---CA-TC-G-C--T--T--G-----GA-GAGGCGA----------A-TGG
NC_041730.1_103527460-103527380    C---GC-A-----------T-A---C-A---G-------GA--A-TC-C----T--CC-----A---G--T--A---TG------CG-T----G-A-----G-T-A-A-A------G---A-----CCTCA-AC--C-----TG--A----C----T--GT--T----T--AC----G---G------A-CC--A-T---
NW_006408600.1_13265236-13265380   ----AT---TA--AAGGGG-T-T-CTG---GGGGG----G--TGGTT-----G-TGGCCGT--G--G-A--AT-AG----C-CGCCC-TAA-CGGA--GAGGA----AG-CA--T--TGCAGA--G---CG-ATAG-CG--C--G-GG--T-T---TGG-CAG--C-T-G-AA-C-G-G-GG--A-----C--CAA--TG
NW_020963077.1_51506775-51506711   --G----------AA-G----T------C---G---G---T-G----A--------C-C----G-G-G--------AT--C----C--T----G---C-A-------GG--A-A-T----A---C-CCTC----AGCC-G--------GTTC------G------C-T----AC----------A---A---TCA----A
NC_008803.1_231265978-231266056    C---GC-A-----------T-A---A-----G-------GA--A-TC-C----T--CC-----A---G-GT--A---TG------CG-T----G-AC-G--G-T-AAA-A------G---A-----CCTCAAAC--C-----TG--A----T----T--GT--T----T--AA----G---G------A-CA--AAT---
NC_045426.1_134939033-134938955    C---GG-A-----------T-----C-A---G-------GA--A-TC-C----T--CC-----G---G-GT--A---TG------CG-T----G-AC-G--G-T-AAA-A------G---A-----CCTCAAAC--A-----TG--A----C----T--GT--T----T--AA----G---G------A-CA--AAT---
NW_021604578.1_142851-142714       C-GGG---G--T-A-------A-AC-GAA-G-G-GGG-G---GGGTT--TAT--TGCCTG-G-GA-GGG---TA-GAT-TC---C---TT--CGG---G-GG-CGT------C--C--G----AC-C--T-AGC-AG---GAGA----G-ATTA---AG--AT-TC-GT--AA--G---GC--G---CA-TACC-A-T-G
NC_046156.1_177224979-177224844    C-GGA---A--T-A-------A-AC-GAA-G-G-TGG-G---GGGTT--CA---TGCCC--G-GA-GGG---TA-GAT-TC---C-G-TA--CGG---G-GG-CGT------C--C--G----AC-C--C-AGC-AG---GAGA----G-ACTA---GG--AT-TC-GT--AA--G---GC--G---CA-TACC-A-T-G
AC_000070.1_47304753-47304888      C-GGA---A--T-A-------A-AC-GAA-G-G-TGG-G---GGGTT--CA---TGCCC--G-GA-GGG---TA-GAT-TC---C-G-TA--CGG---G-GG-CGT------C--C--G----AC-C--C-AGC-AG---GAGA----G-ACTA---GG--AT-TC-GT--AA--G---GC--G---CA-TACC-A-T-G
NW_007728486.1_330214-330132       --A--T---C---AA-A--C-T--C---C---G---GA--T-AA---AC-------C-G-T--GAG------TA---T--C-C-----T--C-G---GGA--A----CA----G------G-----CCTCG---AGCT-GA------GGTCG---------A--CC-G--A-AC--------T-A---A---TCA-TATG
NW_007726692.1_24226-24289         --G--T---C---AA-A----T------C---G----A--T-A-----C---------C----GAG------TA--GT--C-C-----T----G----GA--A----TA----G--G----------C-CG---AGCT-GA-------GT-----------A--CC-A--A--C----------A--------C---ATG
NW_005353967.1_998255-998198       -A--A--A-------G------C------T-----G--G----G-------TG-T--C-GT---A-----T--G--------------------------G-----A---TAC---G-------C-T-----ATA-A-----T--G-----T---T----C----C--T-------AG-G-GC---C---CAC---T---
NW_004504335.1_10307022-10307081   -AG---T-----GAA----TT---C----CT---G-A----G------C----TT--C-G--C-A-A--------------A--------A----ACGGA---T--------G-T-------A-CGC-T-G----------CT-----GT----A------A-T----C---A-CA--G--------C-G---T------
NW_015504211.1_1029993-1029932     -A--A--A-------G------C------T-----G--G----G-------TG-T--C-GT---A-G---T--G---------------A---------TG-----G---TAC---G-------C-T-----AGA-A-----T--G-----C---T----C----C--A-------AG-G-GC---C---CAC---T---
NW_022196914.1_79966866-79966986   C-GG----G--T-A-------A-AC-GAA-G-G-GGG-G---G-GTT--C-T--TG-CC--G-GA--GG----A-G-T-TC---C-G-T---CCG---G-GG-C-T------C--C--G----AC-C--C-AGC-A----G-GA------ACTA---AG--AT-TC-GT---A--G---GC--G---CA-TAC--A-T-G
NW_004624732.1_21322546-21322614   C------AG----GCT--------CT--G--G--------T---G-----AT-TC--T--T-------G----AA---------C------CCG----------G--AAA------G---------C--C----C-C--GA--AGG---TCC-A-T-----A--C--TG-TA------T--GT--T---GC----AT---
NW_006408952.1_761373-761434       C--G--C---AT----T---CA-A--GT-C------G--A-------T-C----TG------C-----GG-T-----T-T-GC-----TAA-G---A-----AT------TA-----G---CA------A---------A-----G-------G--CG-A--T------A-----------G----C---CA------T-
NW_022109768.1_1533963-1534026     C-----C---A-----T------A-T---C------G--A------TTC-G---TG------C-A---GG-A----------C-----TT-CG--AC-----AG-AA------C-------C-------C---C-G---A-----G-A-----A-TCGGA--C------C--A------G-G----C-A-C------A--
NW_020356566.1_186101-185987       TG--G---G-G----G-G--TCCT-----C---GG--C-G---G-T----A-TC-GCCC--G-GAG-G--------A--------CG-----C-------GGATG--AGA-AG---G--C-G-GCGCC-G-AG-AT-C-GG-T-----GT--CA----G--A-T-----G----C-G-G--GTGAT---G---C-A-TG-
NC_034582.1_112596632-112596745    ---G----G--T---------A-AC--AA---G--GG-G---G-GTT--C----TGC-CG-G-CA-GGG---T--GAT-TC---C-G-TA--CGG-----G--CGT------C--C--------C-C--C-AGC-AG---GAG-----G-ACTA-------AT-T--GT--AA--G---GC--G---CA-TACC-A-T-C
NC_000079.6_119690707-119690827    --GG----G--T---------A-AC-AAA---G--GG-G---G-GTT--C----TGCCCG-G-CA-GGG---T--GAT-TC---C-G-TG--CGG-----G--CGT------C--C--G-----C-C--C-AGC-AG---GCGA----G-ATTA-------AC-TC-GT--AA--G---GC--G---CA-TACC-A-T-C
NW_011889015.1_127933-127828       -----C----A----GA--T-AT---G---G---GGG-G---GG----C-G-T---C--C-G-GAGGG-G-T-A--G---CA----GG-----CG-----C-A-A---G--A---CG--C-G-GC-CC---AC-A--C-G-C------G---T--TC-A-CA-T--CT-G-A--GG-G-AGAC-A----G---C---TTG
NW_007741761.1_23013-23076         -----T---C---A--A--T-T--C---C---G----A--T--G---AT-------C------GAG------TA--G-----C--------C-G---GGA--A----C--------G---G------CT-G---AGCT---------GGT-G---------G--CC-G--A-AC----------A--------CA--AT-
NW_020822461.1_11685799-11685658   --C-GC--GT-TGG-G-GG---C--TG---A-C-GGGA-GA--GG--TCCAT-T----CG---G-GGGGGT-TAT-A---C--T-C-GT----G-ACGGAA-A-G-GAAA-----CG--C-CAA-G---C--G-AGA-G-GC--G-TGGC--T--GC-G-AA--T--GT-A--CC---G----G-TCCAGC-C-C-T-TG
NW_007370656.1_6770667-6770611     -A--A--A-------G------C------T-----G--G----G-------TG-T--C-GT---A-----T--G--------------------------T-----A---TAC---G-------C-T-----ATA-A-----T--G-----T---T----C----C----------AG-G-GC---C---CAC---T---
NW_006501464.1_215820-215682       --G-GG--GC-TGG-G-GG---C--AG---G-T-GGGCGGT--CG--TCCAT-T-G--CG---G-GGGGAT-TAA-A---C--C-C-GT----A-ACGGAG-G-G-AAAA------C--C-CCA-G---C--G-AGA-G-GC--G-TGGC--T--GC-G-AA-CT--GT-A--CG---A----G-TCCAGC-C-C-T-TG
NW_004524875.1_1427807-1427904     --G--C-AGCTC--GCT-GTTACG-A-C---GTCA---GG----GT-A------G--TTG----A--GGGC-----------C-C-G-------GGC-G-------------CG--G-G-AA-GGG-T---C--A-ACG-----G--AG--C-ATA-T-TC--------GCGA---AGG-GG--G-TC-G-G-C-A----
NW_020269199.1_206673-206559       TG--G---G-G----G-G--TCCT---------GG--C-G---G-T----A-TC-GCCC--C-GAG-G-G------A--------CG-----C-------GGATG--AGA-AG---G--C-G-GCGCC-G-AG-AT-C-GG-T-----GT--CA----G--A-T-----G----C-G-G--GTGGT---G---C-A-TG-
NW_007370720.1_117779-117668       -G--A----C-----G----------G--T---GGGA-GG---G-T------TT--CG-G-G----GG-G-T---GA----G--ACG----CC-G--AA-G--TG--A-A-AC--TG----G--CGG--CAAA--G---GG-T---A-----TA-G--G----T--T--G-----GA-GGGGCGA----------A-TGG
NC_040903.1_6178793-6178904        -G--C----C-A---GCG--C--------T---GGG-AGG---G-C------TT-----A-G-G--GG-G-T-T-G-----A--ACGG---CC-G--TA-G--T--------C--TG--C-G-GCGC---AAA-------G-T---A-A----A-CC-G-T--T--T--C-----GA--GGGCGA----------A--G-

NC_045437.1_42424729-42424571      --CC--AAC-GGG-G--GAG--AT-T---G-TGGAGAG-CA
NW_012117188.1_2046740-2046582     --CC--AAC-GGG-G--GAG--AT-T---G-TGGAGAG-CA
NW_012100209.1_6011185-6011027     --CC--GAC-GGA-G--GAG--AT-T---G-TGGAGAG-CA
NW_022681465.1_77913026-77912868   --CC--AAC-GGG-G--GAG--AT-T---G-TGGAGAG-CA
NW_012010989.1_3014855-3014697     --CC--GAC-GGA-G--GAG--AT-T---G-TGGAGAG-CA
NC_023645.1_42107109-42106951      --CC--GAC-GGA-G--GAG--AT-T---A-TGGAGAG-CA
NC_044980.1_42059298-42059456      --CC--GAC-GGA-G--GAG--AT-T---G-TGGAGAG-CA
NC_022277.1_43931177-43931019      --CC--GAC-GGA-G--GAG--AT-T---G-TGGAGAG-CA
NW_012007811.1_8699046-8698888     --CC--GAC-GGA-G--GAG--AT-T---G-TGGAGAG-CA
NC_044619.1_47812146-47812303      --CT--GAC-GGA-G--GGG--AT-T---G-TGGAGAG-CA
NC_044551.1_125152204-125152046    --CC--AAC-GGG-G--GAG--AT-T---G-TGGAGAG-CA
NC_041759.1_43321178-43321020      --CC--GAC-GGA-G--GAG--AT-T---G-TAGAGAG-CA
NW_016812359.1_402279-402437       --CC--AAC-GGG-G--GAG--AT-T---G-TGAAGAG-CA
NC_027873.1_72116637-72116794      --CC--GAC-GGA-G--GGG--AT-T---G-TGGAGAG-CA
NC_036884.1_49441104-49441261      --CC--GAC-GGA-G--GGG--AT-T---G-TGGAGAG-CA
NC_044386.1_40347999-40347841      --CC--GAC-GGA-G--GGG--AT-T---G-TGGAGAG-CA
NW_022611659.1_39522003-39521845   --CC--GAC-GGA-G--GAG--AT-T---G-TGGAGAG-CA
NC_000005.10_43313179-43313022     --CC--GAC-GGA-G--GGG--AT-T---G-TGGAGAG-CA
NW_016107395.1_2799944-2799786     --CC--GAC-GGG-G--GAG--AT-T---G-GGGAGAG-AA
NC_036908.1_43869231-43869076      --CC--GAC-GGA-A--GGG--AT-T---G-TGGAGAG-CA
NC_013897.1_160044174-160044332    --CC--GAC-GGG-G--GAG--AT-T---G-GGGAGAG-AA
NW_018493017.1_6343180-6343338     --CC--GAC-GGG-G--GAG--AT-T---G-TGGAGAG-AA
NW_022134918.1_5100516-5100683     --C--CG-CTGGGGGG-GGG-GAT--GAAG--GAAGG-CCG
NC_045765.1_137773675-137773842    --C--CG-CTGGGGGG-GGG-GAT--GAAG--GAAGG-CCG
NW_020172731.1_1845933-1845766     --C--CG-CTGGGGGG-GGG-GAT--GAAG--GAAGG-CCG
NW_017842794.1_85956437-85956604   --C--CG-CTGGGGGG-GGG-GAT--GAAG--GAAGG-CCG
NW_006733234.1_4032122-4031954     --C--CG-CTGGGGGG-CGG-GAT--GAAG--GAAGG-CCG
NW_020837948.1_81461019-81461186   --C--CG-CTGGGGGA-GGG-GAT--GAAG--GAAGG-CCG
NW_022098063.1_63002690-63002857   --C--CG-CTGGGGGG-GGG-GAT--GAAG--GAAGA-CCG
NW_021703768.1_36390259-36390092   --C--CG-CTGGGGGG-GGG-GAT--GAAG--GAAGA-CCT
NW_022436941.1_90281136-90281290   --CC--GAC-GGG-G--GGG--AT-T-----GGGAGA--AA
NC_041221.1_52439837-52439670      --C--CG-CCGGGGGG-GGG-GAT--GAAG--GAAGG-CCG
NW_003943619.1_24595427-24595583   --CC--GAC-GGG-G--GAG--AT-T---G-GGGAGAG-AA
NW_004438430.1_4610241-4610405     --C--CG-CTGGGGGG-GGG-GAT--GAAG--GA-GG-CCG
NW_004454164.1_22915666-22915491   --C--CG-CTGGGGGT-GAG-GAT--GAAG--CGAGT-CCG
NC_033671.1_101793093-101793258    -GCCCCAAT-GG-AG-G-AGCA-T-T---G-TGAAGGGCC-
NW_012155396.1_1126422-1126256     -GCCCCAAT-GG-AG-G-AGTA-T-T---G-TAGAGGGCC-
NW_006788723.1_848765-848929       --C--CG-CTGGGGGG-GGG-GAT--GAAG--GA-GG-CTG
NC_009164.3_23994089-23994264      --C--CG-CTGGGGGT-GAG-GAT--GAAG--CGAGG-CCG
NW_007675507.1_185726-185551       --C--CG-CTGGGGGT-GAG-GAT--GAAG--CGAGG-CCG
NW_014636980.1_1680043-1680218     --C--CG-CTGGGGGT-GAG-GAT--GAAG--CGAGG-CCG
NW_007727769.1_195054-195227       CG-C-TG-C-GGGGG--GAGT-A-GTA-GA--GGA-GG-C-
NW_007727769.1_194589-194762       CG-C-TG-C-GGGGG--GAGT-A-GTA-GA--GGA-GG-C-
NC_037673.1_43212247-43212100      --CC--GAC-G-A-G--GAG--A--T---A-TGGAGAG-CA
NC_044513.1_31095311-31095137      --C--CG-CTGGGGGG-AGG-GAT--GAGG--CGAGG-CCG
NC_045698.1_30193962-30193788      --C--CG-CTGGGGGG-AGG-GAT--GAGG--CGAGG-CCG
NW_006383214.1_148977-148820       -----CG-GTGGGGGG-GGG-GAT--GAAG--GCAGG-CCG
NC_032669.1_33427725-33427890      --C--CG-CTGGAGGG-GGG-GAT--TAAG--GAGGG-CCG
NC_037347.1_31431460-31431625      --C--CG-CTGGAGGG-GGG-GAT--TAAG--GAGGG-CCG
NW_005393620.1_1813400-1813565     --C--CG-CTGGAGGG-GGG-GAT--TAAG--GAGGG-CCG
NW_018734256.1_16727772-16727615   -----CG-GTGGGGGG-GGG-GAT--GAAG--GCAGG-CCG
NW_011516528.1_11779082-11779256   --C--CG-CTGGGGGG-AGG-GAT--GAGG--CGAGG-CCG
NW_022589720.1_33704932-33704775   -----CG-GTGGGGGG-GGG-GAT--GAAG--GCAGG-CCG
NC_037563.1_31163342-31163509      --C--CG-CTGGAGGG-GGG-GAT--TAAG--GAAGG-CC-
NW_011492847.1_710838-711003       --C--CG-CTGGAGGG-GGG-GAT--TAAG--GAGGG-CCG
NW_021964160.1_34875730-34875905   --C--CG-CTGGGGGG-AGG-GAT--GAGG--CGAGG-CCG
NW_018336647.1_51403-51235         --C--CG-CTGGAGGG-GGG-GAT--TAGG--GAAGG-CCG
NW_022630999.1_8549365-8549212     --C--CG-CTG-GGGG-GGG-GAT--GAAG--G-AGG-CCG
NW_017731701.1_1734112-1734283     --C--CA-CTGGGGGA-GGG-GAT--GAGG--GGAAG-CC-
NW_004451472.1_331281-331438       --C--CG-GTGGGGGG-GGG-GAT--GAAG--GCAGG-CCG
NW_019154089.1_44707839-44707992   --C--CG-CTG-GGGG-GGG-GAT--GAAG--G-AGG-CCG
NW_020998616.1_23169512-23169355   --C--CG-CTGGGGGG-GGG-GAT--GAAG--GCAGG-CCG
NW_020874474.1_33959458-33959301   --C--CG-CTGGGGGG-GGG-GAT--GAAG--GCAGG-CCG
NW_007907126.1_30063131-30063288   --C--CG-TTGGGAGG-GGG-GAT--GAAG--GCTGG-GCG
NW_020656141.1_32854435-32854278   --C--CG-TTGGGAGG-GGG-GAT--GAAG--GCTGG-GCG
NC_030827.1_31413974-31414140      --C--CG-CTGGAGGG-GGG-GAT--TAAG--GA-GG-CCG
NW_020312816.1_59172132-59172289   --C--CG-CTGGGGGG-GGG-GAT--GAAG--GCAGG-CCG
NC_040267.1_33125591-33125757      --C--CG-CTGGAGGG-GGG-GAT--TAAG--GA-GG-CCG
NW_003217800.1_829701-829544       --C--CG-TTGGGAGG-GGG-GAT--GAAG--GCTGG-GCG
NW_006204238.1_2067389-2067473     T-C--CA-A--G-A---GA----T--AA---TG--------
NW_008345884.1_8397660-8397576     ---CC-------G-G--G----ATGTAA---TG--G---C-
NC_036908.1_43863884-43863802      T--C-CAA---G---T-----GATG--A-A-T--A----CG
NW_003943619.1_24601884-24601967   T-----A------G-T----T--------AATG--G-----
NW_018493017.1_6348937-6349020     T-----A------G-T----T--------AATG--G-----
NC_044386.1_40342352-40342270      T-CC----AT-G--C----GT--T-----A----A------
NW_022611659.1_39516348-39516266   T-CC----AT-G--C----GT--T-----A----A------
NW_003852458.1_10208053-10207886   TG--CTG--TGGGAGT-G-GT-AT--G-A--TGGAGG-C-G
NW_004485155.1_203172-203083       -T-C--G--G-AGAG---A-T--------TGT------C-G
NW_007370720.1_112842-112759       --C--C---------TG---T-A-GT----A---A-----G
NW_004504387.1_12689891-12689974   T--C-C-----------G---G-----AAGA-G------C-
NW_017731701.1_1738805-1738888     -----C-A-T------G-----A--T---TA--G-------
NC_023645.1_42101850-42101768      TG-C-CA-----------A------TATAA-T---GA-CCG
NC_037673.1_43207000-43206918      TG-C-CA-----------A------TATAA-T---GA-CCG
NC_044551.1_125146928-125146846    TG-C-CA-----------A------TATAA-T---GA-CCG
NC_044980.1_42064541-42064623      TG-C-CA-----------A------TATAA-T---GA-CCG
NC_045437.1_42418885-42418803      TG-C-CA-----------A------TATAA-T---GA-CCG
NW_012007811.1_8693790-8693708     TG-C-CA-----------A------TATAA-T---GA-CCG
NW_012010989.1_3009596-3009514     TG-C-CA-----------A------TATAA-T---GA-CCG
NW_012100209.1_6005925-6005843     TG-C-CA-----------A------TATAA-T---GA-CCG
NW_012117188.1_2041500-2041418     TG-C-CA-----------A------TATAA-T---GA-CCG
NW_016812359.1_407549-407631       TG-C-CA-----------A------TATAA-T---GA-CCG
NW_022681465.1_77907757-77907675   TG-C-CA-----------A------TATAA-T---GA-CCG
NC_045616.1_130438544-130438629    ---C--G--G-GGAG---A-T--------TGT------C-G
NC_000005.10_43307847-43307765     T-CC----AT-G--C----GT--T-----A----A------
NC_027873.1_72121972-72122054      T-CC----AT-G--C----GT--T-----A----A------
NC_036884.1_49446449-49446531      T-CC----AT-G--C----GT--T-----A----A------
NC_044619.1_47817482-47817564      T-CC----AT-G--C----GT--T-----A----A------
NC_013897.1_160049958-160050041    T-----A------G-T----T--------AATG--G-----
NC_046290.1_28730184-28730028      --C--CA-CTGGGTGG-GGG-GTT---AGG--GGAG--C-G
NC_033671.1_101796536-101796621    ---CC-A-AT--------AG-----T---AATG---G-C--
NC_013679.1_64098838-64098754      T-C--CA-A--G-A---GA----T--AA---TG--------
NW_016107395.1_2794170-2794089     T-----A------G-T----T--------AATG--G-----
NW_022436941.1_90286881-90286962   T-----A------G-T----T--------AATG--G-----
NW_017619889.1_5287116-5286966     --C--CG-CTGGGGGT-G-G-GAT--GAA----GGGG-CCG
NW_004444148.1_2735307-2735224     -T-C--G--G-GGAG---A-T---------G-------C-G
NC_022277.1_43925544-43925462      --------AT---AC-G-A----T-TA-------A---CC-
NC_041759.1_43315906-43315824      --------AT---AC-G-A----T-TA-------A---CC-
NW_012155396.1_1121034-1120949     ---CC-A-AT--------AG-----T---AATG---G-C--
NW_004569142.1_36043286-36043371   ---C--G--G-GGAG---A-T--------TGT------C-G
NW_019154089.1_44713274-44713359   ---C--G--G-GGAG---A-T--------TGT------C-G
NW_022630999.1_8543719-8543634     ---C--G--G-GGAG---A-T--------TGT------C-G
NW_006922012.1_2300227-2300312     ---C--G--G-GGAG---A-----------GT------C-G
NW_006389933.1_18322-18237         -T-C--G--G-GGAG---A-T---------GT------C-G
NW_018734256.1_16722298-16722213   -T-C--G--G-GGAG---A-T---------GT------C-G
NW_020312816.1_59177537-59177622   -T-C--G--G-GGAG---A-T---------GT------C-G
NW_020874474.1_33954044-33953959   -T-C--G--G-GGAG---A-T---------GT------C-G
NW_020998616.1_23164106-23164021   -T-C--G--G-GGAG---A-T---------GT------C-G
NW_022589720.1_33699463-33699378   -T-C--G--G-GGAG---A-T---------GT------C-G
NW_012267257.1_7189159-7189242     T-C--CA-A--G-A---GA----T--AA---TG--------
NW_006294876.1_8803081-8803164     ----C-G---G----T-GA--G---T---T-T-------C-
NW_006408600.1_13272033-13272116   -T-C--G--G-GGCG---A-T---------GT------C-G
NW_017872774.1_89247-89086         AGCCCCG---GG-T-T-T-G-AG-GTGA-G-TA-A----T-
NW_022196914.1_79971478-79971561   -G--C-G-T---G-----A-T--T---A-G--G-G---CC-
NW_007907126.1_30068388-30068473   -T-C--G--G-GGAG---A-T---------GT------C-G
NW_020656141.1_32849173-32849088   -T-C--G--G-GGAG---A-T---------GT------C-G
NW_017739037.1_156979-156823       --C--CA-CTGGGTGG-GGG-GTT---AGG--GGAG--C-G
NW_003852458.1_10201930-10201845   T-----A------G-T----T-------AAATG--G-----
NW_015494733.1_1234014-1234106     C--C-C-ACT-C------A-T-ATG-G-A--T--A-GG--G
NW_021604578.1_138514-138431       -G--C-G-T---G-----A-T--T---A-G--G-G---CC-
NW_020339444.1_35589814-35589657   --C--CG-CTAGGGGT-G-G-GAT--GAA---GGGGG-CCG
NW_018336647.1_46623-46541         -T-C--G--G-GGAG---A-T---------GT------C--
NC_037563.1_31169479-31169561      -T-C--G--G-GGAG---A-T---------GT------C--
NW_020172731.1_1841184-1841102     -T---C------GA--G---------GA---TG--G--C--
NC_045765.1_137778422-137778504    -T---C------GA--G---------GA---TG--G--C--
NC_041221.1_52435067-52434985      -T---C------GA--G---------GA---TG--G--C--
NW_006733234.1_4027376-4027294     -T---C------GA--G---------GA---TG--G--C--
NW_003217800.1_824456-824371       -T-C--G--G-GGAG---A-T---------GT------C-G
NC_044303.1_205063823-205063980    --C--CG-CTGGGGGT-G-G-GAT--GAA---GGGGG-CCG
NW_007256233.1_220299-220448       --CC-CC-C-G-GG--GGAGTGAT--G-A-A-GGAGGGCCG
NW_022098063.1_63007434-63007516   -T--CC-------------GTGA-----AT--GC----C--
NW_021703768.1_36385504-36385422   -T--CC-------------GTGA-----AT--GC----C--
NW_011044985.1_2078476-2078643     -GC-C--A--A--A-T-GAGT-G-G-GT-A--GAGGAG-C-
NW_004936480.1_18862606-18862767   TG-C--GACT-G-AG-GGAG-G-TG----G--GG-GG--C-
NW_006400249.1_182823-182906       -T-C--G--G-GGAG---A-T--------CG-------C-G
NW_004451472.1_336879-336964       -T-C--G--A-GGAG---A-T---------GT------C-G
NC_045616.1_130433328-130433473    --C--CG-CT--GGGG-GGG-GAT--GAAG--G-AG--CCG
NW_021630402.1_2768604-2768687     ----C--AT-----G--GAA--A-GTA---AT-G-------
NW_006501464.1_210889-210806       ----C--AT-----G--GAA--A-GTA---AT-G-------
NW_005393620.1_1819535-1819619     -T-C--G--G-GGAG---A-T---------GT------C--
NW_011492847.1_716913-716997       -T-C--G--G-GGAG---A-T---------GT------C--
NW_006712293.1_1717426-1717511     -T--CCA-AG--GAGC-A-G--A----AA-----A-G-C--
NW_017619889.1_5280032-5279947     -T--CCA-AG--GAGC-A-G--A----AA-----A-G-C--
NW_020837948.1_81466479-81466561   -TCCC-G--G-G-A------T-AT--G--------------
NW_004438430.1_4615661-4615743     -TCCC-G--G-G-A------T-AT--G--------------
NW_017842794.1_85961891-85961973   -TCCC-G--G-G-A------T-AT--G--------------
NW_022134918.1_5105978-5106060     -TCCC-G--G-G-A------T-AT--G--------------
NC_030827.1_31418741-31418823      -T-C-----G-GGAG---A-T---------GT------C--
NC_044513.1_31090655-31090573      -T-C--G--G-GGAG---A-T--------C--------C-G
NC_045698.1_30189306-30189224      -T-C--G--G-GGAG---A-T--------C--------C-G
NW_011516528.1_11783740-11783822   -T-C--G--G-GGAG---A-T--------C--------C-G
NW_021964160.1_34880369-34880451   -T-C--G--G-GGAG---A-T--------C--------C-G
NW_004545888.1_306372-306286       -T-C--G--A-GGAG---A-T---------GT------C-G
NW_005871201.1_78011-77934         ----C-----G--A-T-GA--G---T---T-T------TC-
NW_005362626.1_96334-96257         ----C-----G--A-T-GA--G---T---T-T------TC-
NW_003573427.1_48286004-48285843   --T--CG-CTGGGGGT-GAG-GAT--GAAG--GGAG--T-G
NW_020834736.1_34345400-34345243   --C--CG-CTAGGGGT-G-G-GAT--GAA---GGGGG-CCG
NC_013679.1_64103955-64103783      T-C-CCGG-G-GG-G-GGAGTGA-GAGA-TGTGC-G-G-CG
NW_020269199.1_201166-201081       -T-C--G--G-GGAG---A-T---------GT------C-G
NW_020356566.1_180240-180155       -T-C--G--G-GGAG---A-T---------GT------C-G
NW_006788723.1_853725-853807       T-----------G-----A-TG-T-A--AT-T-----G-C-
NC_018723.3_206997235-206997392    --C--CG-CTGGGGGT-G-G-GAT--GAAG--GGGGG-CCG
NW_020093476.1_6807022-6807114     ----C-G---G--A-T-GA--G---T---T-T------TC-
NW_006803999.1_3406729-3406647     -T-C--G--G-GGCG---A-T---------GT------C-G
NW_004454164.1_22910358-22910273   -T-C--G--G-GGAG---A-T--------TGT------C-G
NC_040267.1_33130359-33130440      -T-C--G--G-GGA----A-T---------GT------C--
NC_018723.3_207003002-207003087    -T----------------A-T---GA---T-T----G-CC-
NC_044303.1_205069376-205069461    -T----------------A-T---GA---T-T----G-CC-
NW_020834736.1_34339902-34339817   -T----------------A-T---GA---T-T----G-CC-
NW_007256233.1_225495-225580       T-----A------G-T----T-------AGATG--G---C-
NC_010458.4_27951384-27951301      -T-C--G--G-GGAG---A-T---------GT------C-G
NC_043705.1_114874603-114874759    --C--TA-CTGAAGGT-G-G-GAT---AAG--GGAGG-CCG
NC_043705.1_114880243-114880331    ------A-----G--C-AA-T--T-A---TATG-A----C-
NC_010458.4_27956961-27956798      --C--CG-CTGGGAGG-GTG-GAT--GAAG--GCTTG-CCG
NW_020963318.1_4603947-4604107     TG-C--GACT-G-AG-GGAG-G-TG----G--GG-GG--C-
NC_009164.3_23999411-23999496      -T-G--G--G-GGAG---A-T--------TGT------C-G
NW_007675507.1_180326-180241       -T-G--G--G-GGAG---A-T--------TGT------C-G
NW_014636980.1_1685376-1685461     -T-G--G--G-GGAG---A-T--------TGT------C-G
NC_032669.1_33433884-33433966      -T-C--G--G-GGAG---A-T---------GT------C--
NC_032669.1_33467761-33467843      -T-C--G--G-GGAG---A-T---------GT------C--
NC_037347.1_31437619-31437701      -T-C--G--G-GGAG---A-T---------GT------C--
NW_020540010.1_3540250-3540089     TG-C--GACT-G-AG-GGAG-G-TG----G--GG-GG--C-
NW_004955446.1_18983106-18983189   ---CC-A-AT--------AG-----T---AATG---G-C--
NW_004569142.1_36038094-36038239   --C--CG-CT--GGGG-GGG-GAT--GAAG--G-AG--CCG
AC_000070.1_47308535-47308615      -G--C-G-T---G-----A-T--T-----G--G-G---CC-
NC_046156.1_177221153-177221073    -G--C-G-T---G-----A-T--T-----G--G-G---CC-
NW_020822461.1_11680655-11680572   ----C--AT-----G--GAG--A-GTA---AT-G-------
NC_040903.1_6184040-6184123        ----C-----G----T-GA--G---T-----T------TG-
NW_018658532.1_151817-151732       -G--TC--C----------G------C------G-----C-
NW_007727769.1_199927-200012       T-----A------G-T----T-------AA-TG--G---C-
NW_004624759.1_11831488-11831571   ---CC-A-AT--------AG-----T---AATG---G-C--
NW_016535325.1_28734-28819         ---C--G--G-GGAG---A-----------GT------C-G
NW_004801740.1_5584837-5584921     ----C--AT-----G--GAG--A-GTA---AT-G-------
NW_011889015.1_123387-123305       ----C--A-T-C---T----T-A-GT--ATA-------CC-
NW_006436284.1_153624-153542       ----C--A-T-C---T----T-A-GT--ATA-------CC-
NC_034600.1_49424308-49424391      -G--C-G-T---G-----A-T--T---A-G--A-G---CC-
NW_015504266.1_2928751-2928835     T-----GA--GG------A---AT-T--A-A-G-A--G---
NW_015351256.1_13811479-13811562   T-----A------G-T----T-------AGATG--G---C-
NW_020963318.1_4608754-4608837     T-----A------G-T----T-------AGATG--G---C-
NW_015351256.1_13805116-13805276   TG-C--GACT-T-AG-GGAG-G-TG----G--GG-GG--C-
NW_004936480.1_18867517-18867600   T-----A------G-T----T-------AGATG--G---C-
NW_020540010.1_3535389-3535306     T-----A------G-T----T-------AGATG--G---C-
NW_004444148.1_2748828-2748668     --T--CG-CTGGTGGT-GAG-GAT--GAAG--GGAG--C-G
NC_034582.1_112600773-112600856    -G--C-G-T---G-----A-T--T---A-G--G-G---CC-
NW_020339444.1_35583766-35583681   TT---CA--G-G-A---AAG--AT-A-A-TA--C--G----
NW_017739037.1_152310-152229       T-------------G-G-A-T---AT-AAT-T--A--A--G
NW_006204238.1_2062051-2062214     TTCCCC--AGGGG-GCG--GTGAT--GA-TAT---GG-C-G
NC_000079.6_119694965-119695048    -G--C-G-T---G-----A-T--T---A-G--G-G---CC-
NC_046290.1_28725639-28725558      T-------------G-G-A-T---AT-AAT-T--A--A--G
NW_004624759.1_11827144-11827302   -G-GCC---TGG--G-G--GT-G-----AG--GGA-GG---
NW_022111373.1_107151373-107151457 -T-T--G--G-GGAG---A-T--------TG-------C-G
NW_015494733.1_1229128-1229301     -----CT-C--GGGGT-GGG-GAC--AAAG--GAAGA-CCG
NW_017872774.1_84388-84308         ------A--T---A-----------T-T-A-TGG-------
NC_022021.1_64827843-64827926      ----C--AT-----G--GAG--A-GTA---AT-G-------
NW_004535452.1_19552836-19552752   ---CC-A-AC--------AG-----T---AGTG---G-C--
NT_176390.1_13734298-13734380      ---CC-A-AT--------GG-----T---AATG---G-C--
NW_011044985.1_2082410-2082492     ---CC-A-AT--------AG-----T---AATG---T-C--
NT_176390.1_13730030-13730195      -GC-C--A--A----T-TGGC-G-G-GT-A--GGGGAG-T-
NW_006922012.1_2293474-2293635     --T--CG-CTGG-GGT-AAG-GAT--GAAG--GGAG--C-G
NW_003573427.1_48280506-48280431   -T-C-----G-GGAG---A-T---------G-------C-G
NW_004485155.1_208004-207857       --CC-CG-C-G-GA--GGAG-GAT--G-G-G-GGAG-GCGG
NW_004567108.1_54165108-54165275   -G-C-CGACTGCGAGTGGAGTG--GTGA----G-AA-GCCG
NW_004567108.1_54171176-54171343   -G-C-CGACTGCGAGTGGAGTG--GTGA----G-AA-GCCG
NW_004535452.1_19556217-19556046   TGC--C-GAT-GGAGTGG-G--A-GTG-A--TGG--GGC-G
NW_016535325.1_23833-23980         --T--CG-CTGGGTGT-GAA-GAT---AAG--CGCGG-CCA
NW_020954550.1_30886882-30886957   T--CCT------GAG------GAT-----TA----------
NW_021630221.1_757522-757463       ----C--AT-----G---AA--A-G-A---AT-G-------
NW_018343955.1_20479259-20479181   T--CCT------GAG------GAT-T---TA----------
NW_008345884.1_8404281-8404146     -G-C-C-----GGA-TGGA--G--G--AA-----AGGGCCG
NW_004471592.1_3055385-3055445     ---C--G--G--G-G---------------G---------G
NW_004524875.1_1433069-1433152     ---TC-A-AT--------AG-----T---AATG---G-C--
NW_020093476.1_6801918-6802048     -----CA-CT-GGGG--GGG-GAT--G-GG--G-C-A-CCG
NC_041730.1_103527460-103527380    T--CCT------GAG------GAT-T---TA----------
NW_006408600.1_13265236-13265380   T-CC-CG-T-GGGAG-GG-G-G--G-AAAG--G-G-G--CG
NW_020963077.1_51506775-51506711   T-----A------G-T----T-------AG-TG------C-
NC_008803.1_231265978-231266056    T--CCT------GAG------GAT-T----A----------
NC_045426.1_134939033-134938955    T--CTT------GAA------GA--T---TA----------
NW_021604578.1_142851-142714       -G-C-C-----GGA-TGGC--G--G--AA-----AGGGCCG
NC_046156.1_177224979-177224844    -G---C-----GGA-TGGT--G--G--AA-----AGGGCCG
AC_000070.1_47304753-47304888      -G---C-----GGA-TGGT--G--G--AA-----AGGGCCG
NW_007728486.1_330214-330132       T------------G-T----T-------AAA-G--G---C-
NW_007726692.1_24226-24289         T-----A------G-T----T--------AAT---G---C-
NW_005353967.1_998255-998198       ----TC----G--A-T--A-T---G---AG-------G---
NW_004504335.1_10307022-10307081   ---C-C-----------G---------A-GA-G--------
NW_015504211.1_1029993-1029932     ----CC-A--G--A-T--A-T---G---AG-------G---
NW_022196914.1_79966866-79966986   -G-C-C------GA-TGGC--G--G--AA-----AG-GCCG
NW_004624732.1_21322546-21322614   ---CC---G---------AG-----T---AG-G---A-C--
NW_006408952.1_761373-761434       ---C--C----GGAG---T-----------GT--------G
NW_022109768.1_1533963-1534026     ---T--G--G-GG-A---A-T---------G---------G
NW_020356566.1_186101-185987       ------G-C-G-GGGG-GGG--A----AAG----GG---CG
NC_034582.1_112596632-112596745    -G---C-----GGA-TGGC--G--G--AA-----AGG--C-
NC_000079.6_119690707-119690827    -G---C-----GGA-TGGC--G--G--AA-----AGG-CC-
NW_011889015.1_127933-127828       -----C--C--G--G---G--AAC--G--C--GGAG--C--
NW_007741761.1_23013-23076         T-----A------G-A----T-------AAAT---G-----
NW_020822461.1_11685799-11685658   --CT----AGGGG------GGGA--C--ATA---AG-GC--
NW_007370656.1_6770667-6770611     ----TC----G--A-T--A-T---G---AG-------G---
NW_006501464.1_215820-215682       --CC----AGGGG------GGGA--C--ATA---AG-GC--
NW_004524875.1_1427807-1427904     ---G-C---T----G-GG-GT-G-----A---GGA-G----
NW_020269199.1_206673-206559       ------G-C-A-GGGG-GGG--A----AAG----G----CG
NW_007370720.1_117779-117668       -----CA-C--GG-G---GG--A---G--G--G-C-G-CCG
NC_040903.1_6178793-6178904        ------A-CT-GGGG--GG--GAT--G-G---G-C-G-CCG
//
# STOCKHOLM 1.0

NC_045437.1_42424729-42424571      --GGCT-CATC-G-ACAGC--AC-GTG--A-GCG---AT--G-CAA-GGC--CG---GA-T--GCG---CCGCGAAGG-GGA-ACGAG--CG-G-G-GGA-CG-TA-T-GAT-GT-TGC-A--AT-CA--TGT-CTGA-GCGCC--GC--GGAGAGA--AGG-A-CAGGA--G-CCTTCA--GG-GAT--C-AAA--AG-
NW_012117188.1_2046740-2046582     --GGCT-CATC-G-ACAGC--AC-GTG--A-GCG---AT--G-CAA-GGC--CG---GA-T--GCG---CCGCGAAGG-GGA-ACGAG--CG-G-G-GGA-CG-TA-T-GAT-GT-TGC-A--AT-CA--TGT-CTGA-GCGCC--GC--GGAGAGA--AGG-A-CAGGA--G-CCTTCA--GG-GAT--C-AAA--AG-
NW_012100209.1_6011185-6011027     --GGCT-CATC-G-ACAGC--AC-GTG--A-GCG---AT--G-CAG-GGC--CG---GA-T--GCG---CCGCGAAGG-GGA-ACGAG--CG-G-A-GGA-CG-TA-T-GAT-GT-TGC-A--AT-CA--TGT-CTGA-GCGCC--GC--GGAGAGA--AGG-A-CAGGA--G-CCTTCA--GG-GAT--C-AAA--AG-
NW_022681465.1_77913026-77912868   --GGCT-CATC-G-ACAGC--AC-GTG--A-GCG---AT--G-CAA-GGC--CG---GA-T--GCG---CCGCGAAGG-GGA-ACGAG--CG-G-G-GGA-CG-TA-T-GAT-GT-TGC-A--AT-CA--TGT-CTGA-GCGCC--GC--GGAGAGA--AGG-A-CAGGA--G-CCTTCA--GG-GAT--C-AAA--AG-
NW_012010989.1_3014855-3014697     --GGTT-CATC-G-ACAGC--AC-GTG--A-GCG---AT--G-CAG-GGC--CG---GA-T--GCG---CCGCGAAGG-GGA-ACGAG--CG-G-A-GGA-CG-TA-T-GAT-GT-TGC-A--AT-CA--TGT-CTGA-GCGCC--GC--GGAGAGA--AGG-A-CAGGA--G-CCTTCA--GG-GAT--C-AAA--AG-
NC_023645.1_42107109-42106951      --GGCT-CATC-G-ACAGC--AC-GTG--A-GCG---AT--G-CAG-GGC--CG---GA-T--GCG---CCGCGAAGG-GGA-ACGAG--CG-G-A-GGA-CG-TA-T-GAT-GT-TGC-A--AT-CA--TGT-CTGA-GCGCC--GC--GGAGAGA--AGG-A-CAGGA--G-CCTTCA--GG-GAT--C-AAA--AA-
NC_044980.1_42059298-42059456      --GGCT-CATC-G-ACAGC--GC-GTG--A-GCG---AT--G-CAG-GGC--CG---GA-T--GCG---CCGCGAAGG-GGA-ACGAG--CG-G-A-GGA-CG-TA-T-GAT-GT-TGC-A--AT-CA--TGT-CTGA-GCGCC--GC--GGAGAGA--AGG-A-CAGGA--G-CCTTCA--GG-GAT--C-AAA--AG-
NC_022277.1_43931177-43931019      --GGTT-CATC-G-ACAGC--AC-GTG--A-GCG---AT--G-CAG-GGC--CG---GA-T--GCG---CCGCGAAGG-GGA-ACGAG--CG-G-A-GGA-CG-TA-T-GAT-GT-TGC-A--GT-CA--TGT-CTGA-GCGCC--GC--GGAGAGA--AGG-A-CAGGA--G-CCTTCA--GG-GAT--C-AAA--AG-
NW_012007811.1_8699046-8698888     --GGCT-CATC-G-ACAGC--AC-GTG--A-GCG---AT--G-CAG-GGC--CG---GA-T--GCG---CCGCGAAGG-GGA-ACGAG--CG-G-A-GGA-CG-TA-T-GAT-GT-TGC-A--AT-CA--TGT-CTGA-GCGCC--GC--GGAGAGA--AGA-A-CAGGA--G-CCTTCA--GG-GAT--C-AAA--AG-
NC_044619.1_47812146-47812303      --GGCT-CATC-G-ACAGC--AC-GTG--A-GCG---AT--G-CAG-GGC--CG---GA-T--GCG---CCGCGAAGG-GGA-A-GAG--CG-G-A-GGA-CG-TA-T-GAT-GT-TGC-A--AT-CA--TGT-CTGA-GCGCT--GC--GGAGAGA--AGG-A-CAGGA--G-CCTTCA--GG-GAT--C-AAA--AG-
NC_044551.1_125152204-125152046    --GGCT-CATC-G-ACAGC--AC-GTG--A-GCG---AT--G-CAA-GGC--CG---GA-T--GCG---CCGCGAAGG-GGA-ACGAG--CG-C-G-GGA-CG-TA-T-GAT-GT-TGC-A--AT-CA--TGT-CTGA-GTGCC--GC--GGAGAGA--AGG-A-CAGGA--G-CCTTCA--GG-GAT--C-AAA--AG-
NC_041759.1_43321178-43321020      --GGTT-CATC-G-ACAGC--AC-GTG--A-GCG---AT--G-CAG-GGC--CG---GA-T--GCG---CCGCGAAGG-GGA-ACGAG--CG-G-A-GGA-CG-TA-T-GAT-GT-TGC-A--AT-CA--TGT-CTAA-GCGCC--GC--GGAGAGA--AGG-A-CAGGA--G-CCTTCA--GG-GAT--C-AAA--AG-
NW_016812359.1_402279-402437       --GGCT-CATC-G-ACAGC--AC-GTG--A-GCG---AT--G-CAA-GGC--CG---GA-T--GCG---CCGCGAAGA-GGA-ACGAG--CG-C-G-GGA-CG-TA-T-GAT-GT-TGC-A--AT-CA--TGT-CTGA-GTGCC--GC--GGAGAGA--AGG-A-CAGGA--G-CCTTCA--GG-GAT--C-AAA--AG-
NC_027873.1_72116637-72116794      --GGCT-CATC-G-ACAGC--AC-GTG--A-GCG---AT--G-CAG-GGC--CG---GA-T--GCG---CCGCGAAGG-GGA-A-GAG--CG-G-A-GGA-CG-TA-T-GAT-GT-TGC-A--AT-CA--TGT-CTGA-GCGCC--GC--GGAGAGA--AGG-A-CAGGA--G-CCTTCA--GG-GAT--C-AAA--AG-
NC_036884.1_49441104-49441261      --GGCT-CATC-G-ACAGC--AC-GTG--A-GCG---AT--G-CAG-GGC--CG---GA-T--GCG---CCGCGAAGG-GGA-A-GAG--CG-G-A-GGA-CG-TA-T-GAT-GT-TGC-A--AT-CA--TGT-CTGA-GCGCC--GC--GGAGAGA--AGG-A-CAGGA--G-CCTTCA--GG-GAT--C-AAA--AG-
NC_044386.1_40347999-40347841      --GGCT-CATC-G-ACAGC--AC-GTG--A-GCG---AT--G-TAG-GGC--CG---GA-T--GCG---CCGCGAAGG-GGA-ACGAG--CG-G-A-GGA-CG-TA-T-GAT-GT-TGC-A--AT-CA--TGT-CTAA-GCGCC--GC--GGAGAGA--AGG-A-CAGGA--G-CCTTCA--GG-GAT--C-AAA--AG-
NW_022611659.1_39522003-39521845   --GGCT-CATC-G-ACAGC--AC-GTG--A-GCG---AT--G-CAG-GGC--CG---GA-T--GCG---CCGCGAAGG-GGA-ACGAG--CG-G-A-GGA-CG-TA-T-GAT-GT-TGC-A--AT-CA--TAT-CTGA-GCGCC--GC--GGAGAGA--AGG-A-CAGGA--G-CCTTCA--GG-GAT--C-AAA--AG-
NC_000005.10_43313179-43313022     --GGCT-CATC-G-ACAGC--AC-GTG--A-GCG---AT--G-CAG-GGC--CG---GA-T--GCG---CCGCGAAGG-GGA-A-GAG--CG-G-A-GGA-CG-TA-T-GAT-GT-TGC-A--AT-CA--TGT-CTGA-GCGCC--GC--GGAGAGA--AGG-A-CAGGA--G-CCTTCA--GG-GAT--C-AAA--AG-
NW_016107395.1_2799944-2799786     --GCCT-CATC-G-ACAGC--AC-GTG--A-GCG---AT--G-CAG-GGC--CG---GA-T--GCG---CAGCGAAGG-GGA-ACGAG--CG-G-G-GGA-CG-TA-T-GAT-GT-TGC-A--AT-CA--TGT-CTGA-GCGCC--GC--GGAGGGA--AAG-A-CTGGA--T-CCGACA--GG-GAT--C-AGA--AG-
NC_036908.1_43869231-43869076      --GGCT-CTTC-G-ACAGC--AC-GTG--A-GCG---AT--G-CAG-GGC--CG---GA-T--GCG---CCGC-AAAG-GGA-ACGAA--CG-G-A-GGA-CG-TA-T-GAT-GT-TGC-A--AT-CA--TGT-CTGA-GCGCC---C--GGAGAGA--AGG-A-CAGGA--G-CCTTCA--GG-AAT--C-AAA---G-
NC_013897.1_160044174-160044332    --GCCT-CATC-G-ACAGC--AC-GTG--A-GCG---AT--G-CAG-GAC--CG---GA-T--GCG---TAGCGAAAG-GGA-ACGAG--CG-G-G-GGA-CG-TA-T-GAT-GT-TGC-A--AT-CA--TGT-CTGA-GCGCC--GC--GGAGGGA--AAG-A-CAGGA--A-CCGACA--GG-GAT--C-AGA--AG-
NW_018493017.1_6343180-6343338     --GCCT-CATC-G-ACAGC--AC-GTG--A-GCG---AT--G-CAG-GGC--CG---GA-T--GCG---CAGCGAAGG-GGA-ACAAG--CG-G-G-GGA-CG-TC-T-GAT-GT-TGC-A--AT-CA--TGT-CTGA-GCGCC--GC--GGAGGGA--AAG-A-TAGGA--G-CTTACA--GG-CAT--C-AGA--AG-
NW_022134918.1_5100516-5100683     --GGCCT---C--G--G-GCGGCGAT-G-AAAA---GG-GG----GGGGC-TCG-G-GA--G-GCGTAGCCGCCGG-G--G---CG-A-T-G--CGGGAA----T-GTCGA-AG--TTCT-TGG---A-C-G-GT-GA-GTTC-CCGCCA-G-AGG-TAGGAGAGCAGGACA-A-CTG-AGCGGG-GTTACC-GG---GA
NC_045765.1_137773675-137773842    --GGCCT---C--G--G-GCGGCGAT-G-AAAA---GG-GG----GGGGC-TCG-G-GA--G-GCGTAGCCGCCGG-G--G---CG-A-T-G--CGGGAA----T-GTCGA-AG--TTCT-TGG---A-C-G-GT-GA-GTTC-CCGCCA-G-AGG-TAGGAGAGCAGGACA-A-CTG-AGCGGG-GTTACC-GG---GA
NW_020172731.1_1845933-1845766     --GGCCT---C--G--G-GCGGCGAT-G-AAAA---GG-GG----GGGGC-TCG-G-GA--G-GCGTAGCCGCCGG-G--G---CG-A-T-G--CGGGAA----T-GTCGA-AG--TTCT-TGG---A-C-G-GT-GA-GTTC-CCGCCA-G-AGG-TAGGAGAGCAGGACA-A-CTG-AGCGGG-GTTACC-GG---GA
NW_017842794.1_85956437-85956604   --GGCCT---C--G--G-GCGGCGAT-G-AAAA---GG-GG----GGGGC-TCG-G-GA--G-GCGTAGCCGCCGG-G--G---CG-A-T-G--CGGGAA----T-GTCGA-AG--TTCT-TGG---A-C-G-GT-GA-GTTC-CCGCCA-G-AGG-TAGGAGAGCAGGACA-A-CTG-AGCGGG-GTTACC-GG---GA
NW_006733234.1_4032122-4031954     --GGCCT---C--G--G-GCGGCGAT-G-AAAA---GG-GG----GGGGT-TCG-G-GA--G-GCGTAGCCGCCGG-G--G---CG-A-T-G--CGGGAA----T-GTCGA-AG--TTCT-TGG---A-C-G-GT-GA-GTTC-CCGCCA-G-AGG-TAGGAGAGCAGGACA-A-CTG-AGCGGG-GTTACC-GG---GA
NW_020837948.1_81461019-81461186   --GGCCT---C--G--G-GCGGCGAT-G-AAAA---GG-GG----GGGGC-TCG-G-GA--G-GCGTAGCCGCCGG-G--G---CG-A-T-G--CGGGAA----T-GTCGA-AG--TTCT-TGA---A---G-GT-GA-GTTC-CCGCCA-G-AGG-TAGGAGAGCAGGACA-A-CTG-AGCGGG-GTTACC-GG---GA
NW_022098063.1_63002690-63002857   --GGCCT---C--G--G-GCGGCGGT-G-AAAA---GG-GG----GGGGC-TCG-G-GA--G-GCGTAGCCGCCGG-G--G---CG-A-T-G--CGGGAA----T-GTCGA-AG--TTCT-TGG---A-A-G-GT-GA-GTTC-CCGCCA-G-AGG-TAGGAGAGCAGGACA-A-CTG-AGCGGG-GTTA-C-GG---GA
NW_021703768.1_36390259-36390092   --GGCCT---C--G--G-GCGGCGGT-G-AAAA---TG-GG----GGGGC-TCG-G-GA--G-GCGTAGCCGCCGG-G--G---CG-A-T-G--CGGGAA----T-GTCGA-AG--TTCT-TGG---A-A-G-GT-GA-GTTC-CCGTCA-G-AGG-TAGGAGAGCAGGACA-A-CTG-AGCGGG-GTTA-C-GG---GA
NW_022436941.1_90281136-90281290   ---CCT-CATC-G-ACAGC--AC-GTG--A-GCG---AT--G-CAG-GGC--CG---GA-T--GCG---CAGCGA-GG-GGA-ACGAG--CG-G-G-GGA-CG-TA-T-GAT-GT-TGC-A--AT-AA--TGT-CTGA-GCGCC--GC--G-AGGGA--AAG-A-CTGAA--G-CCGACA--GG-GAT--C-AGA--AG-
NC_041221.1_52439837-52439670      --GGCCT---C--G--G-GCGGCGAT-G-AAAA---GG-GG----GGGGC-TCG-G-GA--G-GCGTAGCCGCCGG-G--G---CG-A-T-G--CGGGAA----T-GTCGA-AG--C-CT-TGG---A-C-G-GT-GA-GTTC-CCGCCA-G-AGG-TAGGAGAGCAGGACA-A-CTG-AGCGGG-GTTACC-GG---GA
NW_003943619.1_24595427-24595583   --GCCT-CATC-G-ACAGC--AC-GTG--A-GCG---AT--G-CAG-GGC--CG---GA-T--GCG---CAGCGAAGG-GAA-ACGAG--CG-G-G-GGA-CG-TA-T-GAT-GT-TGC----AT-CA--TGT-CTGA-GCGCC--GC--GGAGGGA--AAG-A-CAGGA--G-CCGACA--GG-GAC--C-AGA--AG-
NW_004438430.1_4610241-4610405     --GGCCT---C--G--G-GCGGCGAT-G-AAAA---GG-GG----GGGGC-TCG-G-GA--G-GCGTAGCCGCCGG-G--G---CG-A-T-G--CGGGAA----T-GTCGA-AG--TTCT-TGG---A-C-G-GT-GA-GTTC-CCGCCA-G-AGG-T-GGAGAGCAGGACA---CTG-AGCGGG-GTTACC-GG---GA
NW_004454164.1_22915666-22915491   --GGCCC---C--G--G-GCGGCGGT-A-AAAC---AG-GG----GGGGC-TCG-G-CA--A-GCGTAGCCGCAGG-T--G---GG-A-T-G--TGGGGA------GTCAA-AG--T-CC-TGG---A-T-G-GT-GA-GCGT-CTGCCA-G-GGG-TAGGGGAGCAGGACAGA-CTA-AGCGGG-GTTAAC-GA---GA
NC_033671.1_101793093-101793258    GAA---CC-TCA-G-CGGGCGA--GT-G-AAG-A-AAA-G--GCA-G-G---CGTGA--------GTAG-T-CGAGGG-GG--A-G--CTCGTGT-GG-ACCG------AA--G-CT--T-TG--ACA-TTGTG-T-AAG--CT--GCC--GAGGG-T-G-GA-GC-GGA-A-A-C----GCGGA-G-TAT-AG--AAGA
NW_012155396.1_1126422-1126256     GAA---CC-TCA-T-CAGGCGA--GT-G-AAG-A-AGA-G--GCA-G-G---CGTGA--------GTAG-C-CAAGGG-GG--A-G--C-CGTGT-GG-AACG---G--GA--G-CT--T-TG--ACA-TTGTG-T-AAG--CT--GAC--GAGGG-T-G-GA-GC-GGA-AGA-C----GCGGG-G-TAT-AG--AAGA
NW_006788723.1_848765-848929       --GGCCT---C--G--G-GCGGCGAT-G-AAAA---GG-GG----GGGGC-TCG-G-GA--G-GCGTAGCCGCTGG-G--G---CG-A-T-G--CGGGAA----T-GTCGA-AG--TTCT-TGG---A-C-G-GT-GA-GTTC-CCGCCA-G-AGG-T-GGAAAGCAGGACA---CTG-AGCGGG-GTTACC-GG---GA
NC_009164.3_23994089-23994264      --GGCCC---C--G--G-GCGGCGGA-A-AAGC---AG-GG----GGAGC-TCG-G-CA--A-GCGTAGCCGCAGG-T--G---GC-A-T-G--TGGGGA------GTCGA-AG--TGCT-CGG---A-T-G-GT-GA-GCGT-CTGCCA-G-GGG-TAAGGGAGCAGGACATA-CTA-AGCGGG-GTTAAC-GA---GA
NW_007675507.1_185726-185551       --GGCCC---C--G--G-GCGGCGGA-A-AAGC---AG-GG----GGAGC-TCG-G-CA--A-GCGTAGCCGCAGG-T--G---GC-A-T-G--TGGGGA------GTCGA-AG--TGCT-CGG---A-T-G-GT-GA-GCGT-CTGCCA-G-GGG-TAAGGGAGCAGGACATA-CTA-AGCGGG-GTTAAC-GA---GA
NW_014636980.1_1680043-1680218     --GGCCC---C--G--G-GCGGCGGA-A-AAGC---AG-GG----GGAGC-TCG-G-CA--A-GCGTAGCCGCAGG-T--G---GC-A-T-G--TGGGGA------GTCGA-AG--TGCT-CGG---A-T-G-GT-GA-GCGT-CTGCCA-G-GGG-TAAGGGAGCAGGACATA-CTA-AGCGGG-GTTAAC-GA---GA
NW_007727769.1_195054-195227       G-G-T-CCATCAGGGCG-GCGA-CG-G--AAG-GCA-ATGGGG--GG-GCCCCGTGAGA-TA-GC-AAGC--CG-GGG--G-G-CG-AC-CGTT-G-AGAC-GTT-GTCGAT-C--TGT-A-GA-ATGC-TG-G-TGA--CGCTT-GC--GG-GGGA-A-AGA-G--GG---G--C--CA-CG--G--TGT-AGA-A--A
NW_007727769.1_194589-194762       A-G-T-CCATCAGGGCG-GCGA-CG-G--AAG-GCA-ATGGGG--GG-GCCCCGTGAGA-TA-GC-AAGC--CG-GGG--G-G-CG-AC-CGTT-G-AGAC-GTT-GTCGAT-C--TGT-A-GA-ATGC-TG-G-TGA--CGCTT-GC--GG-GGGA-A-AGA-G--GG---G--C--CA-CG--G--TGT-AGA-A--A
NC_037673.1_43212247-43212100      --GGCT-CATC-G-ACAAC--A--GTG--A-GCG---AT--G-CAG-GGC--CG----A-T--GCG---CC-CGAAGG-GGA--CGA---CG-G-A-GGA-CG-T--T-GA--GT--GC-A---T-CA--TGT-CTGA-GCGCC--GC--GGAGAGA--AGG-A-CAGGA--G-CCTTCA--GG-GAT--C-ATA--AA-
NC_044513.1_31095311-31095137      --GGCCC---C--G--G-GCGACGAT-G-AAAC---GG-GG----GAGGC-TCG-G-GA--A-GCCTAGCCGCCGG-G--G---CG-A-T-G--TGAGAA----T-GTCGA-GG--TTCT-TCG---A-T-G-GT-GA-GCGC-CCGCCA-G-AGG-TAGGCGAGCAGGACAGA-CTG-AGCGGG-GTTACC--G---GA
NC_045698.1_30193962-30193788      --GGCCC---C--G--G-GCGACGAT-G-AAAC---GG-GG----GAGGC-TCG-G-GA--A-GCCTAGCCGCCGG-G--G---CG-A-T-G--TGAGAA----T-GTCGA-GG--TTCT-TCG---A-T-G-GT-GA-GCGC-CCGCCA-G-AGG-TAGGCGAGCAGGACAGA-CTG-AGCGGG-GTTACC--G---GA
NW_006383214.1_148977-148820       --GGCCC---C--G--G-GCGGCGGT-G-GAGC---AC-G-----GGGGC-TCG-G--A--A-GGG--GCCGT-GG-G--G---CG-A-T-C--TGCC-T----T-GTCGA-AG--TT-T-TG----A-T-T-GA-GA-GTGG-CCGGCA-G-AGG-TAGGGGAGCGGGACAGA--TA-AGCGGG-GTTACC-GA---GC
NC_032669.1_33427725-33427890      --GGCCT---C--G--G--CGGCGGT-G-AAAA---GG-GG----GGGGC-TGG-G-GA--G-GCGTAGCCGCCGG-G--G----G-A-T-G--CGGGAA----T-GTCGG-AG--TTCT-TGG---A-C-G-AT-GA-GCTC-CTGGCA-G-AGG-TAGGAAAGCATGACA-A-CTG-AGGGGG-GTTACC-GG---GG
NC_037347.1_31431460-31431625      --GGCCT---C--G--G--CGGCGGT-G-AAAA---GG-GG----GGGGC-TGG-G-GA--G-GCGTAGCCGCCGG-G--G----G-A-T-G--CGGGAA----T-GTCGG-AG--TTCT-TGG---A-C-G-AT-GA-GCTC-CTGGCA-G-AGG-TAGGAAAGCATGACA-A-CTG-AGGGGG-GTTACC-GG---GG
NW_005393620.1_1813400-1813565     --GGCCT---C--G--G--CGGCGGT-G-AAAA---GG-GG----GGGGC-TGG-G-GA--G-GCGTAGCCGCCGG-G--G----G-A-T-G--CGGGAA----T-GTCGG-AG--TTCT-TGG---A-C-G-AT-GA-GCTC-CTGGCA-G-AGG-TAGGAAAGCATGACA-A-CTG-AGGGGG-GTTACC-GG---GG
NW_018734256.1_16727772-16727615   --GGCCC---C--G--G-GCGGCGGT-G-GAGC---AC-G-----GGGGC-TCG-G--A--A-GGG--GCCGT-TG-G--G---CG-A-T-C--TGCC-T----T-GTCGA-AG--TT-T-TG----A-T-T-GA-GA-GTGG-CCGGCA-G-AGG-TAGGGGAGCGGGACAGA--TA-AGCGGG-GTTACC-GA---GC
NW_011516528.1_11779082-11779256   --GGCCC---C--G--G-GGGACGAT-G-AAAC---GG-GG----GAGGC-TCG-G-GA--A-GCCTAGCCGCCGG-G--G---CG-A-T-G--TGAGAA----T-GTCGA-GG--TTCT-TCG---A-T-G-GT-GA-GCGC-CCGCCA-G-AGG-TAGGCGAGCAGGACAGA-CTG-AGCGGG-GTTACC--G---GA
NW_022589720.1_33704932-33704775   --GGCCC---C--G--G-GCGGCGGT-G-GAGC---AC-G-----GGGGC-TCG-G--A--A-GGG--GCCGC-GG-G--G---CG-A-T-G--TGCC-T----T-GTCGA-AG--TT-T-TG----A-T-T-GA-GA-GTGG-CCGGCA-G-AGG-TAGGGGAGCGGGACAGA--TA-AGCGGG-GTTACC-GA---GC
NC_037563.1_31163342-31163509      --GGCCT---C--G--G-GCGGCGAT-G-AAAG---GG-GG----GGGGC-TGA-G-GA--G-GCGTAGCCGCCGG-G--G----G-A-T-G--CGGGAA----T-GTCGG-AG--TTCT-TGG---A-C-G-AT-GA-GCTC-CTGGCA-G-AGG-TAGGAAAGCATGACA-A-CTG-A-GGG--GTTACC-GG---GG
NW_011492847.1_710838-711003       --GACCT---C--G--G-GCGGTGGT-G-AAA----GG-GG----GGGGC-TGA-G-GA--G-GCGTAGCCGCCGG-G--G----G-A-T-G--CGGAAA----T-GTCGG-AG--TTCT-TGG---A-C-G-AT-GA-G-TC-CTGGCA-G-AGG-TAGGAAAGCATGACA-A-CCG-AGGGGG-GTTACC-GG---GG
NW_021964160.1_34875730-34875905   --GGCCC---C--G--G-GCGACGAT-G-AAAC---GG-GG----GGGGC-TCG-G-GA--A-GCCTAGCCGCCGG-G--G---CG-A-T-G--TGAGAA----T-GTCGA-GG--TTCC-TGG---A-T-G-GT-GA-GCGC-CCGCGA-G-AGG-TAGGCGAGCAGGACAGA-CTG-AGCGGG-GTTACC--G---GA
NW_018336647.1_51403-51235         --GGTCT---C--G--G-GCGGCGAT-G-AAAA---GG-GG----GGGAC-GGG-G-GA--G-GCGTAGCCGCCGG-G--G----G-A-T-G--CG-GAA----T-GTCTG-AG--T-CT-TGG---A-C-G-AT-GA-GCTC-CTGGCA-A-AGG-TAGGAGAGCATGACA-A-CTG-AGGGGG-GTTACC-GG---GG
NW_022630999.1_8549365-8549212     --GGCCC---C--G--G-GCGGCGGT-G-GAAC---AG-GG----GAGGC-TCG-G--A--A-GGCT--C-GCCGG-G--G---CG-A-T-G--TGCG-T----T-GTCGA-AG--TT-T-TGG---A-T-G-GT-GA-GTGC-CC-GCG-G-AGG-TAGGGGAGCG-GACAGA--TA-AGCGGG-TACACC-GA---GC
NW_017731701.1_1734112-1734283     --GGCCC---C--G--A-GCGGAAGT-G-AAAC---GC-GG----GGGGC-TCG-G-GA--A-GAGTGGCCACCGG-G--G---TG-A-C----TGAG-T----T-GTCGA--G--TTCT-TGG---A-T-G-AT-GT-GCGC-CCGACA-G-AGG-TAGAGG--CA-GACAGA-CAA-AGCGGG-GTTACC-GA---GA
NW_004451472.1_331281-331438       --GGCCC---C--G----GCGGCGGT-G-GAGC---AC-GG----GGGGC-TCG-G--A--A-GGGT-GCCGCCG--G--G---CG-A---G--TGCG-T----T-GTCGA-AG--TT-T-TGG---A-T-T-GT-GA-GTGG-CCGGCA-G-AGG-TAG-GGAGCGGGACAGA--TA-AGCGGG-GTTACC-GA---GC
NW_019154089.1_44707839-44707992   --GGCCC---C--G--G-GCGGCGGT-G-GAAC---AG-GG----GAGGC-TCG-G--A--A-GGCT--C-GCCGG-G--G---CG-A-T-G--TGCG-T----T-GTCGA-AG--TT-T-TGG---A-T-G-GT-GA-GTGC-CC-GCG-G-AGG-TAGGGGAGCG-GACACA--TA-AGCGGG-TACACC-GA---GC
NW_020998616.1_23169512-23169355   --GGCCC---C--G----GCGGCGGT-G-GAGC---AC-GG----GGGGC-TCG-G--A--A-GGGT-GCCGCCG--G--G---CG-A---G--TGCG-T----T-GTCAA-AG--TT-T-TGG---A-T-T-GT-CA-GTGG-CCGGCA-G-AGG-TAG-GGAGCGGGACAGA--TA-AGCGGG-GTTACC-GA---GC
NW_020874474.1_33959458-33959301   --GGCCC---C--G----GCGGCGGT-G-GAGC---AC-GG----GGGGC-TCG-G--A--A-GGGT-GCCGCCG--G--G---CG-A---G--TGCG-T----T-GTCGA-AG--TT-T-TGG---A-T-T-GT-CA-GTGG-CCGGCA-G-AGG-TAG-GGAGCGGGACAGA--TA-AGCGGG-GTTACC-GA---GC
NW_007907126.1_30063131-30063288   --GGCCC---C--G--G-GCGGCGGT-G-GAAC---AC-GG----GGGG--TCG-G--A--A-GGAT-GTCGCCGG-G--G---CG-A-T-G--TACG-T----T-GTCGT-AG--TT-T-TGG---A-T-T-G--GA-GT-C-CCGGTA-G-AGG-TAGGGGAGCGGGACAGA--TA-A-CGGG-GTTTCC-GA---G-
NW_020656141.1_32854435-32854278   --GGCCC---C--G--G-GCGGCGGT-G-GAAC---AC-GG----GGGG--TCG-G--A--A-GGAT-GTCGCCGG-G--G---CG-A-T-G--TACG-T----T-GTCGT-AG--TT-T-TGG---A-T-T-G--GA-GT-C-CCGGTA-G-AGG-TAGGGGAGCGGGACAGA--TA-A-CGGG-GTTTCC-GA---G-
NC_030827.1_31413974-31414140      --GGCCT---T--G--G-GCGGCGGT-G-AAAA---GG-GG----GGGGC-TGG-G-GA--G-GCGTAGCCGCCGG-G--G----G-A-T-G--CGGAAA----T-GTCGG--G--TTCT-TGG---A-C-G-AT-GA--CTC-CTGGCA-G-AGG-TAGGAAAGCAT-ACA-A-CTG-AGGGGG-GTTACC-GG---GG
NW_020312816.1_59172132-59172289   --GGCCC---C--G----GCGGCGGT-G-GAGC---AC-GG----GGGGC-TCG-G--A--A-GGGT-GCCGCCG--G--G---CG-A---G--TGCG-T----T-GTCGA-AC--TT-T-TGG---A-T-T-GT-CA-GTGG-CCGGCA-G-AGG-TAG-GGAGCGGGACAGA--TA-AGCGGG-GTTACC-GA---GC
NC_040267.1_33125591-33125757      --GGCCT---T--G--G-GCGGCGGT-G-AAAA---GG-GG----GGGGC-TGG-G-GA--G-GCGTAGCCGCCGG-G--G----G-A-T-G--CGGAAA----T-GTCGG--G--TTCT-TGG---A-C-G-AT-GA--CTC-CTGGCA-G-AGG-TAGGAAAGAAT-ACA-A-CTG-AGGGGG-GTTACC-GG---GG
NW_003217800.1_829701-829544       --GGCCC---C--G--G-GCGGCGGT-G-GAAC---AC-GG----GGGG--TCG-G--A--A-GGAT-GTCGCCGG-G--G---CG-A-T-G--TGCG-T----T-GTCGT-AG--TT-T-TGG---A-T-T-G--GA-GT-C-CCGGTA-G-AGG-TAGGGGAGCGGGACAGA--TA-A-CGGG-GTTTCC-GA---G-
NW_006204238.1_2067389-2067473     -A---CC----A--A--G--G-C--T--T--------A----GCA------TC---A-A---T-----G----T--------AA---AC---T--G-G-CT-G-----TG-T----T-C-A---TACAC-A-----GA------C-G-C------GAT-A-GAA-C--GA-----------T--G--T-AT--G--A--A
NW_008345884.1_8397660-8397576     -AGGT---A-T-----GGG---CG----TA----CA---------G---CCT---G----T---CG-TGCC-CA-----GG-AA---A---G-----G-CC-G----TT--T-A--T-CTA--GTA----T---T------GC--C---A--A--GA--GG-AA-----AC---CCT--A--------TAT-A----A-A
NC_036908.1_43863884-43863802      G---T-CC--T---A------A-G-T-G-A----CA-A-----C-----T-T----------T-C-T---C--T-G-------AC-A-----TA---------T--GT--A-----T-C----G--C-CT---GT-G-AA--C------AG-A------A----GCAG--C--AC-T-C-GT-GG-G------GCTA--A
NW_003943619.1_24601884-24601967   -AG--C-C--TA-GA----CGAC--TA--A--C-C-A-T----C-G--G-CT---------AT---T---C--T-G--A-----C-AA---------G-CT--T--G-TG----TCT--------A----A--G--GA--C----CG-C-G-A-G----A----------CA--C-T-C---GGG--T--TT-G-T---A
NW_018493017.1_6348937-6349020     -AG--C-C--TA-GA----CGAC--TA--A--C-C-A-T----C-G--G-CT---------AT---T---C--T-G--A-----C-AA---------G-CT--T--G-TG----TCT--------A----A--G--GA--C----CG-C-G-A-G----A----------CA--C-T-C---GGG--T--TT-G-T---A
NC_044386.1_40342352-40342270      -AG-TC-CCT--GG-C----G-----A-----C----A---GG-AG---T--C-TG-G-G-------------T-G--AG--------CT--TAT----C-C-T----T-AT-A--T---AT----CACT--TCTT--AAC--T-GG--------GA---G--A-C----CC--C-------------GAG-A-C-AA-A
NW_022611659.1_39516348-39516266   -AG-TC-CCT--GG-C----G-----A-----C----A---GG-AG---T--C-TG-G-G-------------T-G--AG--------CT--TAT----C-C-T----T-AT-A--T---AT----CACT--TCTT--AAC--T-GG--------GA---G--A-C----CC--C-------------GAG-A-C-AA-A
NW_003852458.1_10208053-10207886   T----T-CA---G-ACGG--GGC--TGGGA---G--AGT-GGG-A-GGGCTTCG-AGG-GTA-G-GT---T-C-GGGGAT-AA----A--CGTGTGGGGA-CGTTA--CGATAG-CTAC-A--G--C-C--GT--TCAAG-GCT-CG-C--GAGAGG-AGG-A--CGGT--AGAC-TA-AGCGA-CG-TATTATA-A-AA
NW_004485155.1_203172-203083       ------TCACC-AAA--GA----T-TG---A-T-CA-G---------G-A-T---G--A--AT-C----CT-CTG---AG--A--G-------A--A--ATCTTTA-T---CG-T--GCC-A--T--A-TT---T--AAG--G-C------G--------G------G---CGA----C--T---G-T--CTA-A-A---
NW_007370720.1_112842-112759       ----C----TCAGGA----CG---G----------A--T-----A---G-T--GT-A--GT-T----A-------G-G----AA----C---T--G---A--GT----C-ATA-----C-AT--------T--GTT-AA----TC--CCA--A-----------G----AC---CC-A--G--G-G--TA--AT-TAAG-
NW_004504387.1_12689891-12689974   -AG-TCC--TT----CGG---A--G---TAA------AT-----A-------C-T-A-------C---GCCG-A-G-G-G-AAA--------TCTGG---C--TT---TGA---TT-GC--C--T---C--GTG------C-----G-C---A---AT-G-GAAG----A-----C--CA----------TT--A-----
NW_017731701.1_1738805-1738888     AA-G--CC-T----A-------CG--------C-C-----G-T-A-----TT---------ATG-------------GA----A-GA--T---GTG----T-GTTA----A-----T-C---G--AC-CT----TT-AA--GCTC----A-GA-G--TA---A---G--A-T-A---A-AGC-G--------ATA-AA--
NC_023645.1_42101850-42101768      ----TC--CT----A-A--CAT-GGT-G-AA----A------GC-------TCG------T--G------C-C-G--G--G-AA-----T-G-AT---T--C-T------A-A--CT--TAT--T-----A--CTT---A-G----GCC-G-A---------A--CA-GA--G--CT-C---G--------TA-C--A--
NC_037673.1_43207000-43206918      ----TC--CT----A-A--CAT-GGT-G-AA----A------GC-------TCG------T--G------C-C-G--G--G-AA-----T-G-AT---T--C-T------A-A--CT--TAT--T-----A--CTT---A-G----GCC-G-A---------A--CA-GA--G--CT-C---G--------TA-C--A--
NC_044551.1_125146928-125146846    ----TC--CT----A-A--CAT-GGT-G-AA----A------GC-------TCG------T--G------C-C-G--G--G-AA-----T-G-AT---T--C-T------A-A--CT--TAT--T-----A--CTT---A-G----GCC-G-A---------A--CA-GA--G--CT-C---G--------TA-C--A--
NC_044980.1_42064541-42064623      ----TC--CT----A-A--CAT-GGT-G-AA----A------GC-------TCG------T--G------C-C-G--G--G-AA-----T-G-AT---T--C-T------A-A--CT--TAT--T-----A--CTT---A-G----GCC-G-A---------A--CA-GA--G--CT-C---G--------TA-C--A--
NC_045437.1_42418885-42418803      ----TC--CT----A-A--CAT-GGT-G-AA----A------GC-------TCG------T--G------C-C-G--G--G-AA-----T-G-AT---T--C-T------A-A--CT--TAT--T-----A--CTT---A-G----GCC-G-A---------A--CA-GA--G--CT-C---G--------TA-C--A--
NW_012007811.1_8693790-8693708     ----TC--CT----A-A--CAT-GGT-G-AA----A------GC-------TCG------T--G------C-C-G--G--G-AA-----T-G-AT---T--C-T------A-A--CT--TAT--T-----A--CTT---A-G----GCC-G-A---------A--CA-GA--G--CT-C---G--------TA-C--A--
NW_012010989.1_3009596-3009514     ----TC--CT----A-A--CAT-GGT-G-AA----A------GC-------TCG------T--G------C-C-G--G--G-AA-----T-G-AT---T--C-T------A-A--CT--TAT--T-----A--CTT---A-G----GCC-G-A---------A--CA-GA--G--CT-C---G--------TA-C--A--
NW_012100209.1_6005925-6005843     ----TC--CT----A-A--CAT-GGT-G-AA----A------GC-------TCG------T--G------C-C-G--G--G-AA-----T-G-AT---T--C-T------A-A--CT--TAT--T-----A--CTT---A-G----GCC-G-A---------A--CA-GA--G--CT-C---G--------TA-C--A--
NW_012117188.1_2041500-2041418     ----TC--CT----A-A--CAT-GGT-G-AA----A------GC-------TCG------T--G------C-C-G--G--G-AA-----T-G-AT---T--C-T------A-A--CT--TAT--T-----A--CTT---A-G----GCC-G-A---------A--CA-GA--G--CT-C---G--------TA-C--A--
NW_016812359.1_407549-407631       ----TC--CT----A-A--CAT-GGT-G-AA----A------GC-------TCG------T--G------C-C-G--G--G-AA-----T-G-AT---T--C-T------A-A--CT--TAT--T-----A--CTT---A-G----GCC-G-A---------A--CA-GA--G--CT-C---G--------TA-C--A--
NW_022681465.1_77907757-77907675   ----TC--CT----A-A--CAT-GGT-G-AA----A------GC-------TCG------T--G------C-C-G--G--G-AA-----T-G-AT---T--C-T------A-A--CT--TAT--T-----A--CTT---A-G----GCC-G-A---------A--CA-GA--G--CT-C---G--------TA-C--A--
NC_045616.1_130438544-130438629    ------TCACC-AAA--GA----T-TG---A-T-CA-G---------G-A-----G--A--AT-C----CT-CTC---AG--A--G-------G--A--ATCT-TA-T---CG-T--GCC----T--A-TT---T--AAG--G-C------G--------G------G---CGA----C--T---G----CTA-A-A---
NC_000005.10_43307847-43307765     -AG-TC-CCT--GG-C----G-----A-----C----A---GG-AG---T--C-TG-G-G-------------T-G--AG--------CT--TAT----C-C-T----T-AT-A--T---AT----CACT--TCTT--AAC--T-GG--------GA---G--A-C----CC--C-------------GAG-A-C-AA-A
NC_027873.1_72121972-72122054      -AG-TC-CCT--GG-C----G-----A-----C----A---GG-AG---T--C-TG-G-G-------------T-G--AG--------CT--TAT----C-C-T----T-AT-A--T---AT----CACT--TCTT--AAC--T-GG--------GA---G--A-C----CC--C-------------GAG-A-C-AA-A
NC_036884.1_49446449-49446531      -AG-TC-CCT--GG-C----G-----A-----C----A---GG-AG---T--C-TG-G-G-------------T-G--AG--------CT--TAT----C-C-T----T-AT-A--T---AT----CACT--TCTT--AAC--T-GG--------GA---G--A-C----CC--C-------------GAG-A-C-AA-A
NC_044619.1_47817482-47817564      -AG-TC-CCT--GG-C----G-----A-----C----A---GG-AG---T--C-TG-G-G-------------T-G--AG--------CT--TAT----C-C-T----T-AT-A--T---AT----CACT--TCTT--AAC--T-GG--------GA---G--A-C----CC--C-------------GAG-A-C-AA-A
NC_013897.1_160049958-160050041    -AG--C-C--TA-GA----CGAC--TA--A--C-C-A-T----C-G--C-CT---------AT---T---C--T-G--A-----C-AA---------G-CT--T--G-TG----TCT--------A----A--G--GA--C----CG-C-G-A-G----A----------CA--C-T-C---GGG--T--TT-G-T---A
NC_046290.1_28730184-28730028      --GGCCT------G--G-GCG-AAGT-G-AAAC---GC-GG-----G-G--TCG-G-GA--A-GAG-TGCCACC-G-G--G---TG-A-C----TGAG-T----T-GTTCA--G--A-CT-TGG---A-T-G--T-GG-GCGC--CGACA-G-AGG-TAGAGG--CAGGA-AGA-CAC-AGTGGG-GT-ACC-GG---GA
NC_033671.1_101796536-101796621    -A--T--C-T-A---CGGGC------A-T-------------G-A-G-----CGT-A------GCG--GCCGC-G---AGG------A-----A----G-TC-TT-----ATA-T----TAT--TA--CT----TTGA--C-CT---C-A-------------------A-A--C-T--AG--GG-GT--T-A-C--A--
NC_013679.1_64098838-64098754      -A---CC----A--G--G--G-C--T--T--------C----GCA------TC---A-A---C-----G----T--------AA---AC---T--G-G-CT-G-----TG-T----T-C-A---TACAC-A-----GA------C-G-C------GAT-A-GAA-C--GA-----------T--G--T-AT--G--A--A
NW_016107395.1_2794170-2794089     -AG--C-C--TA-GA----CAAC--TA--A--C-C-A-T----C-G--G-CT---------AT---T---C--T-G--A-----C-A----------G-CT--T--G-TG----TCT--------A----A--G--GA--C----CG-C-G-G-G----A----------CA--C-T-C----GG--T--TT-G-G---A
NW_022436941.1_90286881-90286962   -AG--C-C--TA-GA----CAAC--TA--A--C-C-A-T----C-G--G-CT---------AT---T---C--T-G--A-----C-A----------G-CT--T--G-TG----TCT--------A----A--G--GA--C----CG-C-G-G-G----A----------CA--C-T-C----GG--T--TT-G-G---A
NW_017619889.1_5287116-5286966     --GGCCC---C--A----GCGGCGGT-G-A-A----C--GG----TAG-T-TCG-G-GA--A-GCGT-GCCG-A-G-G--G---CG-A-T-G--TGGGGA----T-GTCG--AG--TGCT-AGG---A-T-G-GC--C-GC-C--CGCCA-A-AGG-TAGGTG-GCGG-ACAGA-CTA-AGCGGG-AGTAGC-AT---GA
NW_004444148.1_2735307-2735224     ------TCACC-AAA--GA----T-CG---C-T-CA-G---------G---T---G--A--AT------CT-CTG---AA--A--G-------G--A--ATCT-TA-T---CG-T--GCC-A--T--A-TT---T--AAG--G-C---------------G------G---CGA----C--T---G----CTA-A-A---
NC_022277.1_43925544-43925462      -A-G--C-------A-A--C-TC-----TA-G-GC--ATG-G-CA-----C-C---AG---A--C-TT---G-TG------------G-----A---G-C-C-TT---T-AT-AG-----AT--T-C--T--TCT--AA-----C-G-CA-G-G---T--G--A--A--A---AC-T-C-----G--T----A---A-G-
NC_041759.1_43315906-43315824      -A-G--C-------A-A--C-TC-----TA-G-GC--ATG-G-CA-----C-C---AG---A--C-TT---G-TG------------G-----A---G-C-C-TT---T-AT-AG-----AT--T-C--T--TCT--AA-----C-G-CA-G-G---T--G--A--A--A---AC-T-C-----G--T----A---A-G-
NW_012155396.1_1121034-1120949     -A--T--G-T-A---CGGGC------A-T-------------G-A-G-----CGT-A------GCG--GCCGC-G---AGG------A-----A----G-TC-TT-----ATA-T----TAT--TA--CT----TTGA--C-CT---C-A-------------------A-A--C-T--AG--GG-GT--T-A-C--A--
NW_004569142.1_36043286-36043371   ------TCACC-AAA--GA----T-TG---A-T-CA-G---------G-A-----G--A--AT-C----CT-CTC---AG--A--G-------G--A--ATCT-TA-T---CG-T--GCC----T--A-TT---T--AAG--G-C------G--------G------G---CGA----C--T---G----CTA-A-A---
NW_019154089.1_44713274-44713359   ------TCACC-AAA--GA----T-TG---A-T-CA-G---------G-A-----G--A--AT-C----CT-CTC---AG--A--G-------G--A--ATCT-TA-T---CG-T--GCC----T--A-TT---T--AAG--G-C------G--------G------G---CGA----C--T---G----CTA-A-A---
NW_022630999.1_8543719-8543634     ------TCACC-AAA--GA----T-TG---A-T-CA-G---------G-A-----G--A--AT-C----CT-CTC---AG--A--G-------G--A--ATCT-TA-T---CG-T--GCC----T--A-TT---T--AAG--G-C------G--------G------G---CGA----C--T---G----CTA-A-A---
NW_006922012.1_2300227-2300312     ------TCACC-AGA--A-----T-TG---A-T-CA-G---------G-A-T---G--A--AT-C----CT-CTG---AG--A--G-------G--A--ATCTTTA-T---CG-T--GCC-A-----A-TT---T--AAG--G-C------G--------G------G---CGA----C--T---G-T--C-A-A-A---
NW_006389933.1_18322-18237         ------TCACC-AAA--GA----T-TG---A-T-CA-G---------G-A-T---G--A--AT-C----CT-CTG---AG--A--G-------G--A----CTTTA-T---TG-T--GCC-A--T--A-T----T--AAG--G-C------G--------G------G---CGA----C--T---G-T--CTA-A-A---
NW_018734256.1_16722298-16722213   ------TCACC-AAA--GA----T-TG---A-T-CA-G---------G-A-T---G--A--AT-C----CT-CTG---AG--A--G-------G--A----CTTTA-T---TG-T--GCC-A--T--A-T----T--AAG--G-C------G--------G------G---CGA----C--T---G-T--CTA-A-A---
NW_020312816.1_59177537-59177622   ------TCACC-AAA--GA----T-TG---A-T-CA-G---------G-A-T---G--A--AT-C----CT-CTG---AG--A--G-------G--A----CTTTA-T---TG-T--GCC-A--T--A-T----T--AAG--G-C------G--------G------G---CGA----C--T---G-T--CTA-A-A---
NW_020874474.1_33954044-33953959   ------TCACC-AAA--GA----T-TG---A-T-CA-G---------G-A-T---G--A--AT-C----CT-CTG---AG--A--G-------G--A----CTTTA-T---TG-T--GCC-A--T--A-T----T--AAG--G-C------G--------G------G---CGA----C--T---G-T--CTA-A-A---
NW_020998616.1_23164106-23164021   ------TCACC-AAA--GA----T-TG---A-T-CA-G---------G-A-T---G--A--AT-C----CT-CTG---AG--A--G-------G--A----CTTTA-T---TG-T--GCC-A--T--A-T----T--AAG--G-C------G--------G------G---CGA----C--T---G-T--CTA-A-A---
NW_022589720.1_33699463-33699378   ------TCACC-AAA--GA----T-TG---A-T-CA-G---------G-A-T---G--A--AT-C----CT-CTG---AG--A--G-------G--A----CTTTA-T---TG-T--GCC-A--T--A-T----T--AAG--G-C------G--------G------G---CGA----C--T---G-T--CTA-A-A---
NW_012267257.1_7189159-7189242     -A---CC----A--A--G--G-C--T--T--------A----GCG------TC---A-A---T-----G----T--------AA---AC---T--G-G-CT-G-----TG-T----T-C-A---TACAC-A-----GA------C-G-C------GAT-A-GGA-C--GA-----------T--G--T-AT--G-----A
NW_006294876.1_8803081-8803164     A------CA-----A-GG-T--------AA-GC----G---G---------TC-T---A---T-C---G----A----A-G-A--G----C-----G-G--CG-T--TC-A--G--TACT-T--T-C-----TGT--A--C--------A-G------AG--AA---G-ACA--CC-A-----G------TTAT-TA---
NW_006408600.1_13272033-13272116   -------CACC-A-A--GA----T-T----G-T-CG-G---------G-A-T---G--A--AT-C----CT-CTG---AG--A--G-------G--A--ATCTTTA-T---CG-T--GCC-A-----A-TT---T---AG--G-C------G--------G------G---CGA----C--T---G-T--C-A-A-A---
NW_017872774.1_89247-89086         GCG--TC--T--G-GCG-G-GA-C--GGTA-GCGCAAAAAG-GCCG--AC----TGAGAG-ATGC---G-CGCGAGTGA-G-GG-G--CTC---T-GGGACTC-----C-ATA-TC-G---TGG--C-C--GTG-TAAAG-CC-C-GCC-AA-GGAATAGGAAAGC-TG----A-CT---GCGCG-G-TA-TG--T--GA
NW_022196914.1_79971478-79971561   -----TCC-T--GGAC------C--CA---AG--C---TGG-G---G--G------AA--TAT---T--CC-C---G-A-GA-C--A-CTCG-C---G-----TT----G--AA-T---------A-AC--GT--T---------CG--A--AG-G-TA---A-------CA-A-CT--------G--T-T-----A--A
NW_007907126.1_30068388-30068473   ------TCACC-AAA--GA----T-TG---A-T-CA-G---------G-A-T---G--A--AT-C----CT-CTG---AG--A--G-------G--A----CTTTA-T---TG-T--GCC-A--T--A-T----T--AAG--G-T------G--------G------G---CGA----C--T---G-T--CTA-A-A---
NW_020656141.1_32849173-32849088   ------TCACC-AAA--GA----T-TG---A-T-CA-G---------G-A-T---G--A--AT-C----CT-CTG---AG--A--G-------G--A----CTTTA-T---TG-T--GCC-A--T--A-T----T--AAG--G-T------G--------G------G---CGA----C--T---G-T--CTA-A-A---
NW_017739037.1_156979-156823       --GGCCT------G--G-GCG-AAGT-G-AAAC---GC-GG-----G-G--TCG-G-GA--A-GAG-TGCCACC-G-G--G---TG-A-C----TGAG-T----T-GTTCA--G--A-CT-TGG---A-T-G--T-GT-GCGC--CGACA-G-AGG-TAGAGG--CAGGA-AGA-CAA-AGCGGG-GT-ACC-GG---GA
NW_003852458.1_10201930-10201845   -AG--C-C--TA-GA----CGAC--TA--A--C-C-A-T----C-G--G-CT---------AT---T---C--T-G--A-----C-AA---------G-CT--T--G-TG----TCT--------A----A--G--GA--C----CG-C-GGG-G----A----------CA--C-T-C---GGG--T--TTAG-T---A
NW_015494733.1_1234014-1234106     A---CT--A----G-C-G---GCG---GTA----T-A-----T-------T-C-----A-T-------CCT---G--AA--AA-------C-T-T--GGA-C-T-A--A--TAG--AAC-A--GT--ACT-----T-A---G-TT-----T----G-TAG---A------------TACAGCGG-G-T-A-T-TAA-A--
NW_021604578.1_138514-138431       -----TCC-T--GGAC------C--CA---AG--C---TGG-G---G--G------AA--TAT---T--CC-C---G-A-GA-A--A-CTTG-C---G-----TT----G--AA-T---------A-AC--GT--T---------CG--A--AG-G-TA---A-------CA-A-CT--------G--T-T-----A--A
NW_020339444.1_35589814-35589657   --GGCCC---C--A----GCGGCGGT-G-A-A----C--GG----TAGGT-TCG-G-GA--A-GCGT-GCCG-AGG-G--A---CG-A-T-G--TGGGGA----T-GTCG--AG--TGCT-AGG---A-T-G-GC-GC-GCGC--CGCCA-A-AGG-TAGGTGAGCGG-ACAGA-CTA-AGCGGG-AGTAGC-GT---GA
NW_018336647.1_46623-46541         -------CGCC-AAA--GA----T-TG---G-T-CA-G---------G-A-T---G--A--AT-C----CT-CTG----G--A--G----------A--ATCTTTA-T---CG-T--GCC-A-----A-TT---T---AG--G-C------G--------G----------CGA----C--T---G-T--C-A-A-A---
NC_037563.1_31169479-31169561      -------CGCC-AAA--GA----T-TG---G-T-CA-G---------G-A-T---G--A--AT-C----CT-CTG----G--A--G----------A--ATCTTTA-T---CG-T--GCC-A-----A-TT---T---AG--G-C------G--------G----------CGA----C--T---G-T--C-A-A-A---
NW_020172731.1_1841184-1841102     -A-----CA--AA--C---C-----T--C--GTGCA------T-A--G---T----G---TAT----AG-T-CT-----G-A---G-A-TC--------A----TAGT-----GT----C-GG-T----T--------A----T--TACA--A-TGG----G-------A-----CT-CAGCGG-----ACT--AT----
NC_045765.1_137778422-137778504    -A-----CA--AA--C---C-----T--C--GTGCA------T-A--G---T----G---TAT----AG-T-CT-----G-A---G-A-TC--------A----TAGT-----GT----C-GG-T----T--------A----T--TACA--A-TGG----G-------A-----CT-CAGCGG-----ACT--AT----
NC_041221.1_52435067-52434985      -A-----CA--AA--C---C-----T--C--GTGCA------T-A--G---T----G---TAT----AG-T-CT-----G-A---G-A-TC--------A----TAGT-----GT----C-GG-T----T--------A----T--TACA--A-TGG----G-------A-----CT-CAGCGG-----ACT--AT----
NW_006733234.1_4027376-4027294     -A-----CA--AA--C---C-----T--C--GTGCA------T-A--G---T----G---TAT----AG-T-CT-----G-A---G-A-TC--------A----TAGT-----GT----C-GG-T----T--------A----T--TACA--A-TGG----G-------A-----CT-CAGCGG-----ACT--AT----
NW_003217800.1_824456-824371       ------TCACC-AAA--GA----T-TG---A-T-CA-G---------G-A-T---G--A--AT-C----CT-CTG---AG--A--G-------G--A----CTTTG-T---TG-T--GCC-A--T--A-T----T--AAA--G-T------G--------G------G---CGA----C--T---G-T--CTA-A-A---
NC_044303.1_205063823-205063980    --GGCCC---C--A----GCGGCGGT-G-A-A----C--GG----TAGGT-TCG-G-GA--A-GCGT-GCCG-AGG-G--G---CG-A-T-G--TGGGGA----T-GTCG--AG--TGCT-TGG---A-T-G-GT-GC-GCGC--CGCCA-A-AGG-TAGGCGAGCGG-ACAGA-CTA-AGCGGG-AGTAGC-GT---GA
NW_007256233.1_220299-220448       G-T-C-GC---AG-T--GG--GCGGTG-C--G-G---G-G-GGC-GG--CC--GTG-GC-TA-GT--G-CCGTA-TGGAGG-A-CG-A-TCG-G-GG-AATTG---GTCG---GT-TG--A-G-C-CACTTGTG-C-AA-CGCTC-C-CA-GAGGG---A-GAA-C-GG-TAG--CTAC--CAGGGG--A---GATTAA-
NW_022098063.1_63007434-63007516   AAG-C-T-A-CAA-A-G--CGG-T-T-G-------AG---G--C-G----T-C--G--AGT------A--T-CT----A------GG-C-C--------AT--TTA----T-G-------AGG-T-C---T---TT-AA-CG-TC-T-CA--A-T--------C-----A-CG-C--------G---T---TATA-----
NW_021703768.1_36385504-36385422   AAG-C-T-A-CAA-A-G--CGG-T-T-G-------AG---G--C-G----T-C--G--AGT------A--T-CT----A------GG-C-C--------AT--TTA----T-G-------AGG-T-C---T---TT-AA-CG-TC-T-CA--A-T--------C-----A-CG-C--------G---T---TATA-----
NW_011044985.1_2078476-2078643     A-G--C-CCT--GGAT-TGCATCGG-AG-CAG-G-AAACGGGGT--GGGT-A--TG-GT-T-TGGG-TGCTAC---G--GGGGA-G-GCT-T---TGG---C--TGGT-G-TA-GCTG-T-T-GTA--C-AGTCT-GAAA-G-T-GGTCTGA-G-GA--AGGAGGCAG-A-G-AC---CGGT--CG-TG-G--GT-AAGA
NW_004936480.1_18862606-18862767   -AGGTTCC-TTAGGACG-G-T---GC-ATA-G-GCAGG-G-GGC---G---T-G-GA-AGTA-G-GTTG--GCA-GGA--GAA-CG-A-T-G-CTGGGGCCT-TT-G-CTCT-A--T-C-A-GG-A-CCC-G-G-TG-AGTGC-CC--C-G--AG-A---G-A-GC-AG--A--CCTAC-G-G-GG----TTA--C-A--
NW_006400249.1_182823-182906       ------GCACC-CAA--GC----T-GG---A---CA-G---------G-A-C---G--A--AT-C----CT-CTG----G--A--G-------G--A--ATCTTT--T---CG-T--GCC-A--T--A-T----T--AAG--G-C------G--------G------G---CGA----C--T---G-T--CTA-A-A---
NW_004451472.1_336879-336964       ------TCACC-AAA--GA----T-TG---A-T-CA-G---------G-A-T---G--A--AT-C----CT-CTG---AG--A--G-------G--A----CTTTA-T---TG-T--GCC-A--T--A-T----T--AAG--A-C------G--------G------G---CGA----C--T---G-T--CTA-A-A---
NC_045616.1_130433328-130433473    --GGCCC------G----GCGGCGGC-G-GAAC---AG-GG----GGGGC-TCG-G--A----GGCT-GCCGCCGG-G--G---CG-A-T-G--TGCG-T----T-GACGA-AG--TT-T-TGG---A-T---GT-GA-GTG--CC-GCG-G-AGG--AGGG-AG-GGGACAGA--TA-AGCG-G-CACACC-GA---GC
NW_021630402.1_2768604-2768687     G-A-T-CCA------C-G-----G---GTAA---CA--T-----------CT----AG---A-------CCG-A---G----AA-GAA----T-T----C-T-T--G-T-A--AT-TGC-A--G-AC---TG--------C-CCC--C---------T---G---CA----A-C---------G---T-A----A-A---
NW_006501464.1_210889-210806       G-A-T-CCA------C-G-----G---GTAA---CA--T-----------CT----AG---A-------CCG-A---G----AA-GAA----T-T----C-T-T--G-T-A--AT-TGC-A--G-AC---TG--------C-CCC--C---------T---G---CA----A-C---------G---T-A----A-A---
NW_005393620.1_1819535-1819619     -------CGCC-AAA--GA----T-TG---G-T-CA-G---------G-A-T---G--A--AT-C----CT-CTG---AG--A--G----------A--ACCTTTA-T---CG-T--GCC-A-----A-TT---T---AG--G-C------G--------G------G---CGA----C--T---G-T--C-A-A-A---
NW_011492847.1_716913-716997       -------CGCC-AAA--GA----T-TG---G-T-CA-G---------G-A-T---G--A--AT-C----CT-CTG---AG--A--G----------A--ACCTTTA-T---CG-T--GCC-A-----A-TT---T---AG--G-C------G--------G------G---CGA----C--T---G-T--C-A-A-A---
NW_006712293.1_1717426-1717511     -AT------CC---A---CCG----TGG-A-G---A-----G--A---CATTC-T-GG-A-AT--AT-G---CA--GGA---A-CGA-------T-----T-T-T---C-A-----T-C--C--TC---T--GGT---A-CAAT--C---GG--------C---------CC-A-----------AG--A--A--T-AG-
NW_017619889.1_5280032-5279947     -AT------CC---A---CCG----TGG-A-G---A-----G--A---CATTC-T-GG-A-AT--AT-G---CA--GGA---A-CGA-------T-----T-T-T---C-A-----T-C--C--TC---T--GGT---A-CAAT--C---GG--------C---------CC-A-----------AG--A--A--T-AG-
NW_020837948.1_81466479-81466561   ----C-TC---A-A--G-AC-G----------T----G---G----------C-T----GT-T----A--TGCT----AG-AA-----CT-G-G-------C-----TC-TCG--CTG------TG-ACTT--G---------T-C-A--G-A--G--A--------G--C--A---A-AG-----G-T--TAT-TAA-A
NW_004438430.1_4615661-4615743     ----C-TC---A-A--G-AC-G----------T----G---G----------C-T----GT-T----A--TGCT----AG-AA-----CT-G-G-------C-----TC-TCG--CTG------TG-ACTT--G---------T-C-A--G-A--G--A--------G--C--A---A-AG-----G-T--TAT-TAA-A
NW_017842794.1_85961891-85961973   ----C-TC---A-A--G-AC-G----------T----G---G----------C-T----GT-T----A--TGCT----AG-AA-----CT-G-G-------C-----TC-TCG--CTG------TG-ACTT--G---------T-C-A--G-A--G--A--------G--C--A---A-AG-----G-T--TAT-TAA-A
NW_022134918.1_5105978-5106060     ----C-TC---A-A--G-AC-G----------T----G---G----------C-T----GT-T----A--TGCT----AG-AA-----CT-G-G-------C-----TC-TCG--CTG------TG-ACTT--G---------T-C-A--G-A--G--A--------G--C--A---A-AG-----G-T--TAT-TAA-A
NC_030827.1_31418741-31418823      -------CGCC-AAA--GA----T-TG-----T-CA-G---------G-A-T---G--A--AT-C----CT-CTG---AG--A--G----------A--ACCTTT--T---CG-T--GCC-A-----A-TT---T---AG--G-C------G--------G------G---CGA----C--T---G-T--C-A-A-A---
NC_044513.1_31090655-31090573      ------TCACC-TAA--GA----T-TG---A---CA-G---------G-A-C---G-----AT-C----CT-CTG----G--A--G-------G--A--ATCTTTA-T---CG-T--GCC-A--T--A-T----T--AAG--G-C------G---------------G---CGA----C--T---G-T--CTA-A-A---
NC_045698.1_30189306-30189224      ------TCACC-TAA--GA----T-TG---A---CA-G---------G-A-C---G-----AT-C----CT-CTG----G--A--G-------G--A--ATCTTTA-T---CG-T--GCC-A--T--A-T----T--AAG--G-C------G---------------G---CGA----C--T---G-T--CTA-A-A---
NW_011516528.1_11783740-11783822   ------TCACC-TAA--GA----T-TG---A---CA-G---------G-A-C---G-----AT-C----CT-CTG----G--A--G-------G--A--ATCTTTA-T---CG-T--GCC-A--T--A-T----T--AAG--G-C------G---------------G---CGA----C--T---G-T--CTA-A-A---
NW_021964160.1_34880369-34880451   ------TCACC-TAA--GA----T-TG---A---CA-G---------G-A-C---G-----AT-C----CT-CTG----G--A--G-------G--A--ATCTTTA-T---CG-T--GCC-A--T--A-T----T--AAG--G-C------G---------------G---CGA----C--T---G-T--CTA-A-A---
NW_004545888.1_306372-306286       ------TCACC-AAG--GA----T-TG---A-T-CA-G---------G-A-T---G--A--A--C----CT-CTG---AG--A--G-------G--A--ATCTTTA-----CG-T--GCC-A--C--A-TT---T--AAC--G-C------G--------G------G---CGA----C--T---G-T--CTA-A-A---
NW_005871201.1_78011-77934         A----T-CA-------GG-T--------AAAGC----GT--G---------T------A---T-C-T-G----A------G-A--G----C-------GA-CG----TC-A--G--T-CT-T----C-C---TG---A--C--------A-G------AG--AA---G-ACAG--C-A-----G-----ATTCT-TA---
NW_005362626.1_96334-96257         A----T-CA-------GG-T--------AAAGC----GT--G---------T------A---T-C-T-G----A------G-A--G----C-------GA-CG----TC-A--G--T-CT-T----C-C---TG---A--C--------A-G------AG--AA---G-ACAG--C-A-----G-----ATTCT-TA---
NW_003573427.1_48286004-48285843   --GGCTG---T--G--G-GTG-CGTT-G-AACC---GG-GG----AGGGT-TGG-G-GA--A-GCGAAGCC-CA-C----G---CG---T-G--TGGAGA----T-GTTGA-AA--CGTT-TGG---A-T-G-GT-GA-GCAC-CCGCCA-G-GGG-TAGGGGAGCGAGGTAGA-CAA-AG-GGG-GT-CTC-GC---GA
NW_020834736.1_34345400-34345243   --GGCCC---C--A----GCGGCGGT-G-A-A----C--GG----TAGGT-TCG-G-GA--A-GCGT-GCCG-AGG-G--A---CG-A-T-G--TGGGGA----C-GTCG--AG--TGCT-AGG---A-T-G-GC-GC-GCGC--CGCCA-A-AGG-TAGGTGAGCGG-ACAGA-CTA-AGCGGG-AGTAGC-GT---GA
NC_013679.1_64103955-64103783      --GGC----CC--A-CG-ACGG-TGTGG---G---AG---G-T--GGGC---CGT-GGAG-ATGC----C-G-TG-GGAG-A---G--C--G-G-GA-GATCTT-AGT-GTCGGTCTGCC-GGG--CACTTGGG-TG--G-G----T-CA-GA--G-GAGGGA--GGG-A--GACCTACAG-GG-G--TA----ATAAGA
NW_020269199.1_201166-201081       ------TCACC-AAA--GA----T-TG---A-T-CA-G---------G-G-T---G--A--AT-C----CT-CTG---AG--A--G-------G--A----CTTTA-T---GG-T--GCC-A--T--A-T----T--AAG--G-C------G--------G------G---CGA----C--T---G-T--CTA-A-A---
NW_020356566.1_180240-180155       ------TCACC-AAA--GA----T-TG---A-T-CA-G---------G-G-T---G--A--AT-C----CT-CTG---AG--A--G-------G--A----CTTTA-T---GG-T--GCC-A--T--A-T----T--AAG--G-C------G--------G------G---CGA----C--T---G-T--CTA-A-A---
NW_006788723.1_853725-853807       A-GGC-----CA-AAC-GA------T----A----A--T--GTCA---CATT-GT---AG---------------------AA-CG----C--GT-A----C--TA-TC-T---TC-GC-A-GG-A-A------------C--TC-T---G---T--------CGG-G-A-C-AC--A-----G-GGTT-CT-A-T--G-
NC_018723.3_206997235-206997392    --GGCCC---C--A--G-GCGGCGGT-G-A-A----C--GG----TAGGT-TCG-G-GA--A-GTGT-TCC--AGG-G--G---CG-A-T-G---GGGGA----T-GTCG--AG--TGCT-TGG---A-T-G-GT-GA-GCGC--CGCCA-A-AGG-TAGGCGAGCGG-ACAGA-CTA-AGCGGG-AGTAGC-GT---CA
NW_020093476.1_6807022-6807114     A----T-CA-----A-GG-T--------AAAGC----GT--G---------TC-T---A---T-C-T-G----A----A-G-A--G----C-----G-GA-CC-T--TC-A--G--TATT-T--T-C-C---TGC--A--C--------A-G------AG--AA---G-ACAG-CC-A-----G-----AATCT-TA---
NW_006803999.1_3406729-3406647     -------CACC-A-A--GA----T-T----G-T-CG-G---------G-C-T---G--A--AT-C----CT-CTG---AG--A--G-------G--A--ATCTTTC-T---CG-T--GCC-A-----G-TT---T---AG--G-C------G---------------G---CGA----C--T---G-T--C-A-A-A---
NW_004454164.1_22910358-22910273   ------CCACC-AAA--GA----T--A---A-T-CA-G---------G-A-T---G--A--AT-C----CT-CTG---AG--A--G-------G--A--ATCTTTA-T---CA-T--GCC-A--T--A-TT---T--A-G--G-C------G--------G------G---CGA----C--T---G----CTG-A-A---
NC_040267.1_33130359-33130440      -------CGCC-AAA--GA----T-TG---G-T-CA-G-----------A-T---G-----AT-C----CT-CTG---AG--A--G----------A--ACCTTTA-T---CG-T--GCC-A-----A-TT---T---AG--G-C------G--------G------G---CGA----C--T---G-T--C-A-A-A---
NC_018723.3_207003002-207003087    -AT--A-C--C-CGA-GC---G---T--C------AA-C-G-AC----------------T--------C--------AG----C--ACTC-TG---G-----TT-G---A-GGT-T--C------C---TG-GT--AA--A-TC--C-AG-A-GG----C-A----G-----A--T-C--------TTAT-A--TAA-A
NC_044303.1_205069376-205069461    -AT--A-C--C-CGA-GC---G---T--C------AA-C-G-AC----------------T--------C--------AG----C--ACTC-TG---G-----TT-G---A-GGT-T--C------C---TG-GT--AA--A-TC--C-AG-A-GG----C-A----G-----A--T-C--------TTAT-A--TAA-A
NW_020834736.1_34339902-34339817   -AT--A-C--C-CGA-GC---G---T--C------AA-C-G-AC----------------T--------C--------AG----C--ACTC-TG---G-----TT-G---A-GGT-T--C------C---TG-GT--AA--A-TC--C-AG-A-GG----C-A----G-----A--T-C--------TTAT-A--TAA-A
NW_007256233.1_225495-225580       -AT----C--TG-GA----CGAC--TA--A----C--AT----CAG--G-CT----------T---T-G-C-CT-G--A-----C-AA---------G-CT--T--G-TG----TCT--T-----A--C-A--G--GA----C--CG---G-G-G----A----------CA--C-T-C---GGG--T--TTA--T---G
NC_010458.4_27951384-27951301      ------TCGCC-ATG--GA----T-TG---A-T-CA-G---------G-A-T---G--A--A--C----CT-CTG---AG--A--G-------G--A--ATCTTTA-----CG-T--GCC-A--T--A-TT---T--AAG----C------G--------G------G---CGA----C--T---G-T--CT--A-----
NC_043705.1_114874603-114874759    --GGTCC---C--G--A-GCGGCG-T-G-A-A----C--GG----GAGGT-TCG-G-GA--A-GCAT-GCCG-AGT-G--G---CG-A-T-G--TGGG-A----T--TCG--AG--TGCT-TGG---A-T-G-GT-GA-GCGC--TGCTA-A-AGG-TAGGAGAGCAG-ACAGA-CTA-AGCGGA-GATAGC-GT---GA
NC_043705.1_114880243-114880331    -A-AAATCAC-A-GA-G--CG--T-TG--A------AG----AC-G-G--T---TG-------G-ATA---------A-GG---CG-A---GT----G-A-C-T------A---TCTG-C---------TT---TT----CAATC--------AG-----C----C-----C--CA-C--G-G-GAGTTA-------A-A
NC_010458.4_27956961-27956798      --GGCCC---C--A--G-ACGGCGAT---AAAA---GG-GG----GGGGC-TCG-G-G---A-GCGTAGCCGCG-G-G--G---CT-C-T-G--CGGGA-----T-ATCGA-AG--TTC--TGG---A-C-G-AT-G--GCCC-C-GC-A-G-TGG-TAGGGGAGCAGGA-AGA-CTG-ATGACG-GGTACC--G---G-
NW_020963318.1_4603947-4604107     -AGGTTCC-TTAGGAAG-A-T---GC-ATA-G-GCAGG-G-GGC---G---T-G-GA-AGTA-G-GTTG--GCA-GGA--GAA-CG-A-T-G-CTGGGGCCT-TT-G-TGCT-C--T-C---GG-A-CCC-G-G-TG-AGTGC-CC--C-G--AG-A---G-A-GC-AG--A--CCTAC-G-G-GGA---TTA--C-A--
NC_009164.3_23999411-23999496      ------TGACC-AAA--GA----T--G---A-C-CA-G---------G-A-T---G--A--AT-C----CT-CTG---AG--A--G-------G--A--ATCTTTA-T---CA-T--GCC-A--T--A-TT---T--A-G--G-C------G--------G------G---CGA----C--T---G----CTA-A-A---
NW_007675507.1_180326-180241       ------TGACC-AAA--GA----T--G---A-C-CA-G---------G-A-T---G--A--AT-C----CT-CTG---AG--A--G-------G--A--ATCTTTA-T---CA-T--GCC-A--T--A-TT---T--A-G--G-C------G--------G------G---CGA----C--T---G----CTA-A-A---
NW_014636980.1_1685376-1685461     ------TGACC-AAA--GA----T--G---A-C-CA-G---------G-A-T---G--A--AT-C----CT-CTG---AG--A--G-------G--A--ATCTTTA-T---CA-T--GCC-A--T--A-TT---T--A-G--G-C------G--------G------G---CGA----C--T---G----CTA-A-A---
NC_032669.1_33433884-33433966      -------CGCC-GAA--GA----T-TG---G-T-C--G---------G-A-T---G--A--AT-C----CT-CTG---AG--A--G----------A--ACCTTTA-T---CG-T---CC-A-----A-TT---T---AG--G-C------G--------G------G---CGA----C--T---G-T--C-A-A-A---
NC_032669.1_33467761-33467843      -------CGCC-GAA--GA----T-TG---G-T-C--G---------G-A-T---G--A--AT-C----CT-CTG---AG--A--G----------A--ACCTTTA-T---CG-T---CC-A-----A-TT---T---AG--G-C------G--------G------G---CGA----C--T---G-T--C-A-A-A---
NC_037347.1_31437619-31437701      -------CGCC-GAA--GA----T-TG---G-T-C--G---------G-A-T---G--A--AT-C----CT-CTG---AG--A--G----------A--ACCTTTA-T---CG-T---CC-A-----A-TT---T---AG--G-C------G--------G------G---CGA----C--T---G-T--C-A-A-A---
NW_020540010.1_3540250-3540089     -AGGTTCC-TTAGGACG-G-T---GC-ATA-G-GCAGG-G-GGC---G---T-G-GA-AGTA-G-GTTG--GCA-GGA--GAA-CG-A-T-G-CTGGGGCGT-TT-G-C-CT-A--T-C-A-GG-A-CCC-G-G-TG-AGTGC-CC--C-G--AT-A---G-A-GC-AG--A--CCTAC-G-G-GG----TTA--C-A--
NW_004955446.1_18983106-18983189   -A--T--C-T-A---CGGGC------A-T-------------G-A-G-----CGT-A------TCG--GCCGC-G---AGG------A-----A----G-TC-TT-----AT--T----TGT--TA--CC----TTAA--C-CT---C-C-------------A-----A-A--C-T---A--GG-GT--T-A-C--A--
NW_004569142.1_36038094-36038239   --GGCCC------G----GCGGCGGC-G-GAAC---AG-GG----GGGGC-TCG-G--A----GGCT-GCCGCCGG-G--G---CG-A-C-G--TGCG-T----T-GACGA-AG--TT-T-TGG---A-T---GT-GA-GTG--CC-GCG-G-AGG--AGGG-AG-GGGACAGA--TA-AGCG-G-CACACC-GA---GC
AC_000070.1_47308535-47308615      -----TCC-T--GGAC------T--CA---AG--C---TGG-G---G--G------CA--TAT---T--CC-C---G-A-GA-A--A-CTC--C---G-----TT----G--AA-T---------A--C--GT--T---------CG--A--AG-G-TA-----------CG-A-CT--------G--T-T-----A--A
NC_046156.1_177221153-177221073    -----TCC-T--GGAC------T--CA---AG--C---TGG-G---G--G------CA--TAT---T--CC-C---G-A-GA-A--A-CTC--C---G-----TT----G--AA-T---------A--C--GT--T---------CG--A--AG-G-TA-----------CG-A-CT--------G--T-T-----A--A
NW_020822461.1_11680655-11680572   G-G-T-CCA------C-G-----G---GTAA---CA--T-----------CT----AG---A-------CCG-A---G----AG-GAA----T-T----C-C-T--G-T-A--AT-TGC-A--G-AC---TG--------C-CGC--C---------T---G---CA----A-C---------C---T-A----A-A---
NC_040903.1_6184040-6184123        A----T-CA-----A-GG-T--------AAA-C----GT--G---------TC-T---A---T-C-T-G---------A-G-C--G----C-----G-GA-CC----TC-A--G--TATT-T--T-C-C---TGC-----C--------A-G------AG--AA---G-ACAG-CC-A-----G-----AA-C--TA---
NW_018658532.1_151817-151732       G--G----AT----AC-GGCT-CG-CA-T-A--GCA----G-------G--T----------T-C--T-CCG-AG---A--A---G--CT-G-----GG-CT--T--TT-----TTT----C--C---CC--T---GA--------ACC-----G-A-A----A-CA--A-A-ACC------G--------T--C-A---
NW_007727769.1_199927-200012       --G--C-C--TA-GA----CGAC--TA--A--C-C-AAT-----AG--G-CT---------AT---T-G-C--T-G--A-----C-AA---------G-CT--T--G-T-----TCT--T-----A--C-A--A--GA--C-C--CA---GGG-G----A----------CA--C-T-T---G-G--T---TAG-T---G
NW_004624759.1_11831488-11831571   -A--T--C-T-A---CGGGC------A-T-------------G-G-G-----TGT-A------TCG--GCCGC-G---AGG------A-----A----G-TC-TT-----AT--T----TGT--TA--CC----TTGA--C-CT---C-C-------------A-----A-A--C-T---G--GG-GT--T-A-C--A--
NW_016535325.1_28734-28819         ------TTACC-AAA--A-----T-TG---A-T-CA-G---------G-A-T---G--A--AT-C----CT-CTG---AG--A--G-------G--A--ATCTTTA-T---CG-T--GCC-A-----A-CT---T--GAG--G-C------G--------G------G---CGA----C--T---G-T--C-A-A-A---
NW_004801740.1_5584837-5584921     G-G-T-CCA------C-G-----G---GTAA---CA--T-----------CT----AG---A-------CCG-A---G----AG-GTA----T-T----C-C-T--G-C-A--AT-TGC-A--G-AC---TG--------C-CGC--C---------T---G---CA----A-C---------G---T-A----A-A---
NW_011889015.1_123387-123305       AA----C--C-A----C--------TGGT------AA---G---AG---C----TG-GA-T-T----AC-T--------G--AA--A-----T-T----AT--T-A-TA-------A---A-----C-----T-T--A----A----A-A--AGAG-TA----A-CGG--CCG--CT------G---TT--TA---AA--
NW_006436284.1_153624-153542       AA----C--C-A----C--------TGGT------AA---G---AG---C----TG-GA-T-T----AC-T--------G--AA--A-----T-T----AT--T-A-TA-------A---A-----C-----T-T--A----A----A-A--AGAG-TA----A-CGG--CCG--CT------G---TT--TA---AA--
NC_034600.1_49424308-49424391      -----TCC-T--GGAC------C--CA---AG--C---TGA-G---G--G------CA--TAT---T--CC-C---G-A-GA-A--A-CTCG-C---G-----TT----G--AA-T---------A-AC--GC--T---------CG--A--AG-G-AA---A-------CG-A-CT--------G--T-T-----A--A
NW_015504266.1_2928751-2928835     -AG-C-C----A--A---G-----GT-G-----G-A----G-G-A------TCGTG----TATG-G---C-G------A-G-----AACT--T-T----A-CGT-----GA--------TA-G----ACT---GTT-AA-C-------CA-------T------G-A--AC--A-C-A-------G-T-ATT---T---A
NW_015351256.1_13811479-13811562   -AG----C--TG-GA----CGAC--TA--A----C--AT----CAC--A-CT----------T---T---C-CT-G--A-----C-A----------G-CT--T--G-CG----TCT--T-----A--C-A--G--GA----C--CG---A-G-G----A----------CA--C-T-C---GGG--T--TTA--T---G
NW_020963318.1_4608754-4608837     -AG----C--TG-GA----CGAC--TA--A----C--AT----CAC--A-CT----------T---T---C-CT-G--A-----C-A----------G-CT--T--G-CG----TCT--T-----A--C-A--G--GA----C--CG---A-G-G----A----------CA--C-T-C---GGG--T--TTA--T---G
NW_015351256.1_13805116-13805276   -AGGTTCC-TTAGGAAG-A-T---GC-ATA-G-TCAGG-T-GGC---G---T-G-GA-AGTA-G-GTTG--GCA-GGA--GAA-CG-A-T-G-CTGGGGCCT-TT-G-TGCT-C--T-C---GG-A-CCC-G-G-TG-AGTGC-CC--C-G--AG-A---G-A-GC-AG--A--CCTAC-G-G-GGA---TTA--C-A--
NW_004936480.1_18867517-18867600   -AG----C--TG-GA----CGAC--TA--A----C--AT----CAC--A-CT----------T---T---C-CT-G--A-----C-A----------G-CT--T--G-CG----TCT--T-----A--C-A--G--GA----C--CG---A-G-G----A----------CA--C-T-C---GGG--T--TTA--T---G
NW_020540010.1_3535389-3535306     -AG----C--TG-GA----CGAC--TA--A----C--AT----CAC--A-CT----------T---T---C-CT-G--A-----C-A----------G-CT--T--G-CG----TCT--T-----A--C-A--G--GA----C--CG---A-G-G----A----------CA--C-T-C---GGG--T--TTA--T---G
NW_004444148.1_2748828-2748668     --GGCTG---C--G--G-GTA-CGGT-G-AACC----G-GG----AGGGC-TGG-G-GA--A-GCGAAGCC-TA-C----G---CG---T-G--TGGAGA----T-GTAGA-AA--CGCT-TGG---A-T-G-GT-GA-GCAC-TCGCCA-T-GGG-TAGGGGAGCGGGGTAGG-CAA-AG-GGG-GT-CTC-GT---GA
NC_034582.1_112600773-112600856    -----TCC-T--GGAC------C--CA---AG--C---TGG-G---G--G------CA--TAT---T--CC-C---G-A-GA-A--A-CTCG-C---G-----TT----G--AA-T---------A-AC--GT--T---------CG--A--AG-G-TA---A-------CG-A-CT--------G--T-T-----A--A
NW_020339444.1_35583766-35583681   -AT-AA---CC---A---C-------G----G--CAA--G-----------T-------A-A--GAT--C----G--A-----ACG-ACT-GTGTCAG--T-TTTA-T-A-CG-TC-G-C--------C---G-TT-A---AAT--C----G--G----------C----C--A-C-C--G--G----TAT-----AA-A
NW_017739037.1_152310-152229       A----T-C-----AA---GAG-C-----GA----TAAG-A---C----G---C--A----T-T----AG----A-G--AT--A--G-A--CGTG--G--A----T-AT----A-T--A--A--G-A----T----T------C--C------AGA--T-G---A------C-----T-----G-G-GTT----T--A-A-
NW_006204238.1_2062051-2062214     A----ATC-C-ACG-CGC-CGG----GG-A-GC-CAAGC--GA-A-GG---GCGT-----T-TGGATAGC-GCAG-GA-GG-AACGA-CTCG-G-CAGG-T---TAG--GACGGT-T-CC-CGG-CC-C---G-TT-AAGC--TC-C-C-GGA-GG-GAGCGA-GC-GGAC-GA-A----GC-G---TTA--A-------
NC_000079.6_119694965-119695048    -----TCC-T--GGAC------C--CA---AG--C---TGG-G---G--G------CA--TAT---T--CC-C---G-A-GA-A--A-CTCG-C---G-----TT----G--AA-T---------A-AC--GT--T---------CG--A--AG-G-TA---A-------CG-A-CT--------G--T-T-----A--C
NC_046290.1_28725639-28725558      A----T-C-----AA---GAG-C-----GA----TGAG-A---C----G---C--A----T-T----AG----A-G--AT--A--G-AC-CGTG--G--A----T-AT----A-T--A--A--G-A----T----T------C--C------AGA--T-G---A------C-----T-----G-G-GTT----T--A-A-
NW_004624759.1_11827144-11827302   G-GGTTT--ACCG-GCGG-A--C-GA----A-CG--A--GG-TT-AGGTC-TAG-AAG-G-AGG-G-AGC-G-GAG--AGGG-A-GAAC----G-GGGGAC-GTT-GTCGT--GTCT---A-G---CG-TT--G--GAAG-GCT--G-----AGTGA-AGGG---C--G---T-CC-A-A-CGGGG-T--T-GG-TAT-A
NW_022111373.1_107151373-107151457 ------TCACC-CAA--GC----T-GG---C---CA-G---------G-A-T---G-----AT-C----CT-CTG---AG--A--G-------G--A--ATCTTTA-T---CG-T--GCC-A--T--C-T----T--AAG--G-C------G--------G------G---TGC----C--T---G-T--CTA-A-A---
NW_015494733.1_1229128-1229301     --GG-CC---C--T--G-AAGGCGAT-G-AAGC---TG-GA----GGGGC-ACG-G-GA--A-GCG-AGCCGCGAG-G--G---CG-A-T----TGGGGA----T-GTCAA-AC--TCCC-TGG---C-T-G-GT-GA-GCAC-CTGCCA-G-GGC-TGAAC-AGCAGGACAGA-CTA-AGCGAG-GTTATC-GA---AA
NW_017872774.1_84388-84308         -A-GTC--CT-A--A---GC---G-----CAGC-C---TG----A---GTC-C---A-----T----TG----TG--------AC----T-GT----G---C-TT--TT---A--C--CTA-G-T-C----GT----AA---G-----C--G----A--A-GA---A-GA----C-TT------G----A--A--T-AG-
NC_022021.1_64827843-64827926      G-G-T-CCA------C-G-----G---GTGA---GA--T-----------CT----AG---A-------CCG-A---G----AA-GAA----T-T----C-T-T--G-T-C--AT-TGC-C--G-AC---TG--------C-CCC--C---------T---G---CA----A-C---------G---T-A----A-A---
NW_004535452.1_19552836-19552752   -G--T--C-T-A---CCGGC------A-T-------------G-A-G-----CGT-A------GCG--GCCGC-G---CGG------A-----A----G-TC-TT-----ATA-T----TGT--TA--CT----TCCA--C-CT---C-A-------------G-----A-A--C-T---G--GG-GT--T-A-C--A--
NT_176390.1_13734298-13734380      -G--T--C-T-A---CGGGC------A-T-------------G-A-G-----CGT-A------TCG--GCCAC-G---AGG------A-----A----G-TC-TT-----AT--T----TGT--TA--CC----TTGA--C-CT---C-C-------------A-----A-A--C-T---G--G--GT--T-G-C--A--
NW_011044985.1_2082410-2082492     -A--T--C-T-A---CGGGC------A-T-------------G-A-G-----CGT-A------TCG--GCCGC-G---AGG------A-----A----G-TC-TT-----AT--C----TGT--TA--CC----TTGA--C-CT---C-C-------------A-----A-A--C-T---A--GG-GT--T-A----A--
NT_176390.1_13730030-13730195      T-G--C-CCT--GGAC-GGCATTAG-GG-CAG-G-AAGTAGGGA--GGGT-T--TG-GA-T-TGGG-TGCTGC--GG--GGTGA-G-TCT-G---TGA---C--TGGT-A-TA-GCGG-T-T-TTG--C-CGTCC-GAAA-G-T-GGCC-GG-G-GA--AGG-AGCAG-A-G-AC---CGGT--GG-T--G--GC-AAGG
NW_006922012.1_2293474-2293635     --GGCTG---C--G--G--TG-CGCT-G-CACC---AG-GG----A-GGC-TCG-G-GA--A-GCGGAGCC-CA-G----G---CG---T-G--TGGAGA----T-ATC-A-AA--CATT--GG---G-T-G-GT-G--GC-C-ACGCCA-G-GG--TAGGGGAGGGGGATAG--TAA-AG-GGG-GT-CTC-GA---GA
NW_003573427.1_48280506-48280431   ------TCACC-AAC--GA----T-CG---C-C-CA-G---------G---T------A--AT-C----CT-CTG---AG--A-------------A---TCT-TA-T---CG-T--G-C-A--T--A-T----T---AG--G-C---------------G------G---CGA----C--T---G----CTA---A---
NW_004485155.1_208004-207857       G-G-C-CC---AG-T-GG-G-GCGG-G-C--G-G---G---TGC-A---CC--GTT-TA-TATGT--A-CCGTA-GGGCG--G-CG-A-TCG-G-GT-GGTTG----TAG----T-TA-TA-GGC-CACACGTG-T-G--CGCTC-C-CA-GATGG---GGGAA-C-GG--AGT-GTAC--CGGGGG------G-TT-G-
NW_004567108.1_54165108-54165275   --G-C-CCAC-AGGACCGG-GGCGGTGG---GC---AGTGGGTG-GGGG--C-G-GGG-G-ATGC--A--T-C--G-A-G-AAACGA------G-G-GGATCGTTA-T-G-T-G--AACCATGG--CAC-TG-GT----G-GATT-GACATGAGAGG---GGA-GCG--GCCG--CT-CAGCGG--G---TT--A--A--
NW_004567108.1_54171176-54171343   --G-C-CCAC-AGGACCGG-GGCGGTGG---GC---AGTGGGTG-GGGG--C-G-GGG-G-ATGC--A--T-C--G-A-G-AAACGA------G-G-GGATCGTTA-T-G-T-G--AACCATGG--CAC-TG-GT----G-GATT-GACATGAGAGG---GGA-GCG--GCCG--CT-CAGCGG--G---TT--A--A--
NW_004535452.1_19556217-19556046   CAG--CC--TTGAGACGGG-G--GC--GG-AGCG-AAA-G-GGC---GGTC-CG-G-GAGTAT-TG-TTCCG-CGGGG-G-C--CGA-CT-GTATGGGGATCG-TGG--AA-AAC--GCT--GG----C-AGT-TT-AAAC-----GGCAAGAG-G--AAGGGA--A-G-------TG-AGGGG--G-GG---GCT---A
NW_016535325.1_23833-23980         --GGTCC---C--G--G---GGCGGT-G-AAAC---CG-AG----GGGCC-TCG-G-CA----TTGTAGCCGCA-G-G--G---G----T----TGAAGA----C-GT-GA-AG--TGCT-TTG-----T-A-GT-G--GAAT--TCTCA-G-GG--GACGGGA-CAGGATAGA-CTA-AAA--G-GTTATC-G----GA
NW_020954550.1_30886882-30886957   -AGG-AC---CA--A----CA--G----C---C------G----A-G----T--T-------T---TA-------G---GA-TA---AC---T-T--------TTA------A--ACA-C---GT--A---G--T--G----TTCCG-CA--A---G--G---A-T--GA------TGCA-C-G---T-A-C--A-----
NW_021630221.1_757522-757463       G-----CCA------C-G-----G---GT-A---CA---------------T----AG---A-------CCG-A---G---------A-----------C-T-T--G-T-A--AT--GC-A-----C---TG----------C-C--C-------------G----A----A-C-------------T-A----A-A---
NW_018343955.1_20479259-20479181   -AGG-ACC--CA--A----CA--G----C---C------G----A-G----T--T-------T---TA-------G---GA-AA---AC---T-T--------TT-G-----A--ACA-C---GT--A---G--T--G----TTCCG-CA--A---GT-G---A----GA------TGCA-C-G---T-ATCA-A-----
NW_008345884.1_8404281-8404146     A--G---CGTCA--ACGGGC----GC-GTA-GCG-AA--G----AG-GC-T-CG--G--A--T----AGC-G----C--G--A-CG--CT-GTGTG-G----T-T-G--------C-ACC--TGT--A-C-GTC----A--G-TC----AG----GGGT-GG-CGC-G--CCGAC---C-GCGG-GGT--T---ATA-G-
NW_004471592.1_3055385-3055445     -------C--C-AA---GG-------G---C---CA-G---------G-------G--A--AT-C----C--CTG----G--A--G-------G--A--AT-T-TA-T---CG-T---CC-------A-T-------AAG----C---------------G------G---C------C--T---------TA---A---
NW_004524875.1_1433069-1433152     -C--A--C-T-A---TGGGC------A-T-------------G-A-G-----CGT-A------TCG--GCCGC-G---AGG------A-----A----G-TC-TT-----GC--T----CGT--CA--CC----TTGA--G-CT---T-C-------------A-----A-A--C-G---G--GG-GT--T-A-C--A--
NW_020093476.1_6801918-6802048     ---G-CG------A--G-GC-G-GAT-G---A----AC-G-----G--GC-T-G-G-G-----AG-TGG-CC--GG-G------TG---C-G---GTG-T------GTCGA-AG--CTCC-TGC---A-T-G-GG-GA-G-GC-CCG--A---AG--TAGAGG--CAGGACA-A-C---A--GG--GTTA---GC---GA
NC_041730.1_103527460-103527380    -AGG-AC---C---A----CA--G----C---C------G----A-G----T--T-------T---TA-----------GA-AA---AC---T-T--------TTAG-----A---CA-C---GT--A---A--T--G----TTCCG-CC--A---GT-----A-C--GC------TGCA-C-G---T-ATCA-------
NW_006408600.1_13265236-13265380   G-GG-T-CATT--GACGGGC-----CA--AAG--C-GAT-G-G-A-G-G-G----G-AA--AT-T------GCAG-GGAGGA-A-GAG--CG-CTGGG-C-CG-TGA-TG---AC-TG----G----ACCTGTGT-G-----CCC-GC-A-G-GGGATAG-G------G---GA----CAG-GGGGG-T-TT-GATA---
NW_020963077.1_51506775-51506711   -AG----C---G-------C-AC---A--A----C--------C-C--A--T----------T---T---C-CT-G--A-----C-A----------G-CT--T--G-TG----TC---------A--C-A--G--GA----C--CG---A-G-G----A-----------A--C-T-C----GG------TA--T---G
NC_008803.1_231265978-231266056    --GG-ACC--CA--A----CA--G----C---A------G----A-G----T--T-------T---TA-------G---GA-AA---AC---T----------TTAG-----A--ACA-C---GT--A---A--T--G----TTCCG-CC--A---GT-G---A-T--GA------TGCA-C-G---T-ATCA-A-----
NC_045426.1_134939033-134938955    -AGG-ATC--CA--A----CA--G----C---C------G----A-G-------T-------T---TA-------G---GA-AA---AC---T-T--------TTAG-----A--AGA-C---GT------G--T--G----TTCCA-CA--A---GT-G---A-C--GA------TGCA-C-G---T-ATCA-A-----
NW_021604578.1_142851-142714       A--G--CATTCA--ACGAGC----GC-ACA-GCG-AA--G----AG-GC-T-TG--G--G--T----AGC-G----G--G--A-AG--TT-GTGTG-G----T-T----------C-ACC---GA--A-C-GTC----A--G-TC----A-----GGGT-GG-TGC-G--TCGAA---C-GCGG-GGT--TTT-ATA-G-
NC_046156.1_177224979-177224844    A--G--CAATCA--ACGAGC----GC-ACA-GCG-AA--G----AG-GC-T-TG--G-----T----AGC-A----G--G--A-AG--CT-GTGTG-G----T-T-G--------C-ACC---AA--A-C-GTC----A--G-TC----A-----GGGT-GG-TGC-G--CCGAG---C-GCGG-GGT---TC-ATA-G-
AC_000070.1_47304753-47304888      A--G--CAATCA--ACGAGC----GC-ACA-GCG-AA--G----AG-GC-T-TG--G-----T----AGC-A----G--G--A-AG--CT-GTGTG-G----T-T-G--------C-ACC---AA--A-C-GTC----A--G-TC----A-----GGGT-GG-TGC-G--CCGAG---C-GCGG-GGT---TC-ATA-G-
NW_007728486.1_330214-330132       -AG--C-----A-A-----CCAC--CA--A----C-AAT----CAG--G-CT---------AT---T-G-C-CT-G--A-----C-AA---------G-CT--C--G-TG----TCT--T-----A--G--------A--C-C--GG-T-AGG-G----A----------CA--C---T---GGG--A--T-AA-G---G
NW_007726692.1_24226-24289         --G--C-----A-G-----CCAC--T---A----C-AAT----CA---G--T---------AT---T-G-C-C--G--A--------A---------G-CT-----G--G----T----T-----A--T-------GA--C-C---G-C-A-G------A----------CA----T-T---GG---A--T-A--G----
NW_005353967.1_998255-998198       G----------G--------GAC------A-------AT--G-C--G--T--C-----------------TG-A-----G-A--CGAA------T-----CCG--G--T-------TG--A------AC-------G--G----CC------A-----A---A--C----C-----------------T-TT--------
NW_004504335.1_10307022-10307081   -AG--CC--------CGG---A--G---TAA-------T-----A-------C-----------C---GCTG---A-----AAA--------TC-GG---C--TT---TGA---TT-GC-----T---G--GT-------C-----T-----A------G-GAAG-------------CA--------------A-----
NW_015504211.1_1029993-1029932     G--G-------G--------GGC------A------AAT--G-C--G--T--C-----------------CG-A-----G-A--CGAA----T-T-----CCG--G--T-------TG--A------AC-------G-AG----CC------A-----A---A--C----C-----------------G-TC--------
NW_022196914.1_79966866-79966986   A--G--CA-TCA--ACGAGC----G--ACA--CG-A---G----A---C-T-T---G--G--T----AGC-G----G--G--A-AG--CT-G-GTC-G----T-T-G--------C-ACC---G---A-C--TC----A--G-TC----A-----G-GT--G-CGC-G---CGA----C-GCGG-GGT--TTC-ATA---
NW_004624732.1_21322546-21322614   -A--T--C-T-A---CGGGC------A-T-------------T-G-G------GG-A------TTG----C-C-G---AG-------A----------G-TC-T----------T----TG----A--CC----TCGT--C-C----C-C-------------------G-A--C-T---A--GG-AT----G-C--A--
NW_006408952.1_761373-761434       ------TCG-C--A---GA------TG-----T-CA-G---------G-A-----G--A--GT-C----CT-C---------A--G-------G--A----CTTTA-T----G-T--GCA-A--T--T-T----T-------G--------C--------G------G-----A----C------G----C---A-A---
NW_022109768.1_1533963-1534026     -------CA-C-CAA--G-----T-AG---C---CA-----------G---T---G--A----------CT-C-G---AG--A--G-------G--A--ATCT--A-T---C--T---CC-------C-T----A---AG--G-C------G--------G------G---CGA----C------G-T---TA-G-----
NW_020356566.1_186101-185987       --GG-CC------G--G--C-G-GG--G-GAA----AG-------GGG-C-T---G--A-----GG----C---G--G--G----G-A-T----TGCG-C--------C---AG--TT---CG----A-T-G----GA-G-GC-CC-G-G----GG-TAG---A-CGGGACAGA--GG--GC-GG-GCTA----A---G-
NC_034582.1_112596632-112596745    A--G--CAATC---AC--CC-----C-ACA--CG-AA--G----AG-G--T-TG-----G--T------C------G--G--A-AG---T--TGTG-G----T-T-G--------C-ACC---GA--A-C-GTC----A--G-TC----A-----GGCT-GG-CG-----CC--G---C--CGG--GT---TC-AT--G-
NC_000079.6_119690707-119690827    A--G--CAATC---ACG-CC-----C-ACA--CG-GA--G----AG-G--C-TG-----G--T------C------G--G--A-AG--CT--TGTG-A----T-T-G--------C-CCT---GA--A-C-GTC----A--G-TC----A-----GGCT-GG-CGC----CC-AG---C-GCGG--GT---TC-AT--G-
NW_011889015.1_127933-127828       --GG--C---C-----G--CCG-GA--G-A-GC------G-----GGG-C---G-G--A-----CG-AGCCG-A---G--G----G-A------T-G--G----T-----A-AC--T-C--TGG-----T-G-----A--CA--CTG-CA-G-GGC-----C--GC--G-C-AA-C-A-AG--GG-G--ATC-G----AA
NW_007741761.1_23013-23076         -AG--------A-G-----CCGC---A--A------AAT----CAG--G-CT---------AT---A-G-C-CT-G--------T-AA---------G-C------G-T------CT--T-----A--G----A--GA--C-C--CG-C--G--G----A----------------T-T----G---A-------G----
NW_020822461.1_11685799-11685658   AAGGT-C-AAC-G-A-GGGCGGC-G--AC-AGCG---G-G--G-AG--CC-T--T-GGT-T-TG-GA-G----AG--GAC---A----CT---G-G-GGA----TA-T-GG-G--CT-CCA--G--T---------GA-G----CC-C--GGT--GT--G----GT-GG-CCG-C-TCC-ACAGCAA--AT-A---A--A
NW_007370656.1_6770667-6770611     G----------G--------GAC------A-------AT--G-C--G--T--C-----------------TG-A-----G-A--CGAA------T-----CCG--G--T-------TG--A------AC-------G--G----CC------A-----A---A--C----C-----------------T-TT--------
NW_006501464.1_215820-215682       AAGAC-C-ATC-G-A-GGGCGGC-G--GC-AGCG---G-G--G-AGG-CC-T--T-GGT-T-TG-GT-G----GC--GAG---A-G--CT---G-G-GGA----TA-T-GA-C--CT-CCA--G------------GA-G----CC-C--GGA--GT--G----GC-GG-CGA-C-CGC-ACGGCAA--AA-A---A--A
NW_004524875.1_1427807-1427904     G-GGTTT---C---GCGG-AG---AA------CC------G-G--GG--C--CG-G-G-G-AGG---A-T--------A-GG-A---AC------GG--AC---T-G-TGC--GTCT---A-G---CG-C-A------A--A-G--G-----AGTGC-AGGG---C------T-TC-A-A--G-GC-T--T----T-T-G
NW_020269199.1_206673-206559       --GG-CC------G--G--C-G-GG--G-GAA----AG-------GGG-C-T---G--A-----GG----C---G--G--G----C-A-T----TACG-C--------C---AG--TT---CG----A-T-G----GA-G-GC-CC-G-G----GG-TAG--GA-C-GGA-AGA--GG--GC-GG-GCTA----A---G-
NW_007370720.1_117779-117668       ---G--G------G--G-GG-G-GGT-G---A----AC-GG----G---C-T-G-G-G------G-TG------GG-G-----------C-G---G-G-T------GT--A-AG--CTCT-TGC---A-T-G-G--GA-G--C--CG--A---AG--TAGA-G--CAGGAC--A-C------GG--GTGA----A---G-
NC_040903.1_6178793-6178904        ---G-CT------G--G-GT-G-G---G---A----AC-G-----G--GC-T-G-G-G------G-TGG--C--GG-G-------G-----G---G---T------GTCGA-AG---T-C-TGC---A-T-G--T-GT-G-GC-CC---A---AG--TAGAGG---AGGACA---C---A--G---GTT----G----G-

NC_045437.1_42424729-42424571      GG-----TGCG-CGGGGGGTA-G-T--CTGCCAC-A-ATCT
NW_012117188.1_2046740-2046582     GG-----TGCG-CGGGGGTTA-G-T--CTGCCAC-A-ATCT
NW_012100209.1_6011185-6011027     GG-----CGCG-CGGGGGGTA-G-T--CTGCCAC-A-ATCT
NW_022681465.1_77913026-77912868   GG-----CGCG-CGGGGGGTA-G-T--CTGCCAC-A-ATCT
NW_012010989.1_3014855-3014697     GG-----CGCG-CGGGGGGTA-G-T--CTGCCAC-A-ATCT
NC_023645.1_42107109-42106951      GG-----CGCG-CGGGGGGTA-G-T--CTGCCAC-A-ATCT
NC_044980.1_42059298-42059456      GG-----CGCG-CGGGGGGTA-G-T--CTGCCAC-A-ATCT
NC_022277.1_43931177-43931019      GG-----CGCG-CGGGGGGTA-G-T--CTGCCAC-A-ATCT
NW_012007811.1_8699046-8698888     GG-----CGCG-CGTGGGGTA-G-T--CTGCCAC-A-ATCT
NC_044619.1_47812146-47812303      TG-----CGTG-GGGGGGGTA-G-T--CTGCCAC-A-ATCT
NC_044551.1_125152204-125152046    GG-----CGCG-CGGGGGGTA-G-T--CTGCCAC-A-ATCT
NC_041759.1_43321178-43321020      GG-----CGCG-CGGGGGGTA-G-T--CTGCCAC-A-ATCT
NW_016812359.1_402279-402437       GG-----CGCG-CGGGGGGTA-G-T--CTGCCAC-A-ATCT
NC_027873.1_72116637-72116794      TG-----CGTG-GGGGGGGTA-G-T--CTGCCAC-A-ATCT
NC_036884.1_49441104-49441261      TG-----CGTG-GGGGGGGTA-G-T--CTGCCAC-A-ATCT
NC_044386.1_40347999-40347841      GG-----CGTG-GGGGGGGTA-G-T--CTGCCAC-A-ATCT
NW_022611659.1_39522003-39521845   GG-----CGTG-GGGGGGGTA-G-T--CTGCCAC-A-ATCT
NC_000005.10_43313179-43313022     TG-----CGTG-GGGGGAGTA-G-T--CTGCCAC-A-ATCG
NW_016107395.1_2799944-2799786     GG-----CGTG-CGGGGGGTA-G-G--CTGCCAC-A-ATCT
NC_036908.1_43869231-43869076      GG-----CGTG-GGGGGGGTA-G-T--CTGCCAC-A-ATCT
NC_013897.1_160044174-160044332    GG-----CGCG-CGGGGGGTA-G-G--CTGCCAC-A-ATCT
NW_018493017.1_6343180-6343338     GG-----CGCG-CGGGGGGTA-G-G--CTGCCAC-A-ATCT
NW_022134918.1_5100516-5100683     GGC--CTCG--T---T-G--GTGGG--CT-C-AC-ACA---
NC_045765.1_137773675-137773842    GGC--CTCG--T---T-G--GTGGG--CT-C-AC-ACA---
NW_020172731.1_1845933-1845766     GGC--CTCG--T---T-G--GTGGG--CT-C-AC-ACA---
NW_017842794.1_85956437-85956604   GGC--CTCG--T---T-G--GTGGG--CT-C-AC-ACA---
NW_006733234.1_4032122-4031954     GCC--CTCG--T---T-G--GTGGG--CT-C-AC-ACA-C-
NW_020837948.1_81461019-81461186   GGC--CTCG--T---T-G--GTGGG--CT-C-AC-ACA-C-
NW_022098063.1_63002690-63002857   GGC--CTCG--T---T-G--ATGGG--CT-C-AC-ACA-C-
NW_021703768.1_36390259-36390092   GGC--CTCG--T---T-G--ATGGG--CT-C-AC-ACA-C-
NW_022436941.1_90281136-90281290   GG-----CGTG-CGGGGGGTA-G-G--CTGCCGC-A-A-CT
NC_041221.1_52439837-52439670      GGT--CTCG--T---T-G--GTGGG--CC-C-AC-ACA-C-
NW_003943619.1_24595427-24595583   GG-----CGCG-CAGGGGGTG-G-G---TGCCAC-A-ATCT
NW_004438430.1_4610241-4610405     GGC--CTCG--T---T----GTGGG--CT-C-AC-ACA---
NW_004454164.1_22915666-22915491   GGC--CTCG--T---T-G--GTGGG--CT-G-AC-ACA-C-
NC_033671.1_101793093-101793258    GGCT-CCTGCGTCTG-GGGTATGGGC-C-G-C-CAACA-C-
NW_012155396.1_1126422-1126256     GGCT-CCTGCGTCTG-GGGTATGGGT-C-G-C-CAACA-C-
NW_006788723.1_848765-848929       GGC--CTCG--T---T----GTGGG--CT-C-AC-ACA---
NC_009164.3_23994089-23994264      GGC--CTCG--T---T-G--GTGGG--CG-C-AC-ACA-C-
NW_007675507.1_185726-185551       GGC--CTCG--T---T-G--GTGGG--CG-C-AC-ACA-C-
NW_014636980.1_1680043-1680218     GGC--CTCG--T---T-G--GTGGG--CG-C-AC-ACA-C-
NW_007727769.1_195054-195227       GG-TA-CC--G-CGG--G-T-TAAA---TGCCA--A--TC-
NW_007727769.1_194589-194762       GG-TA-CC--G-CGG--G-T-TAAA---TGCCA--A--TC-
NC_037673.1_43212247-43212100      GG-----CGC--CGGGGGGTA-G-T--CT-CCAC-A-ATCT
NC_044513.1_31095311-31095137      GGC--CTCA--T---T-G--GTGGG--CT-C-TC-AAA---
NC_045698.1_30193962-30193788      GGC--CTCA--T---T-G--GTGGG--CT-C-TC-AAA---
NW_006383214.1_148977-148820       GGC--TT-G--T---T-G--GTGGG--CT-C-AT-ACA-C-
NC_032669.1_33427725-33427890      GGC--CTCG--T---T-G--ATGGG--CT-C-AC-ACA---
NC_037347.1_31431460-31431625      GGC--CTCG--T---T-G--ATGGG--CT-C-AC-ACA---
NW_005393620.1_1813400-1813565     GGC--CTCG--T---T-G--ATGGG--CT-C-AC-ACA---
NW_018734256.1_16727772-16727615   GGC--TT-G--T---T-G--GTGGG--CT-C-AT-ACA-C-
NW_011516528.1_11779082-11779256   GGC--CTCA--T---T-G--GTGGG--CT-C-TC-AAA---
NW_022589720.1_33704932-33704775   GGC--TT-G--T---T-G--GTGGG--CT-C-AT-ACA-C-
NC_037563.1_31163342-31163509      GGC--CTCG--T---T-G--ATGGG--C--C-AC-ACA-C-
NW_011492847.1_710838-711003       GGC--CTCG--T---T-G--ATGGG--CT-C-AC-ACA-C-
NW_021964160.1_34875730-34875905   GGC--CTCA--T---T-G--GTGGG--CT-C-GC-AAA---
NW_018336647.1_51403-51235         GGC--CTCG--T---T-G--ATGGG--CT-C-AC-ACA-C-
NW_022630999.1_8549365-8549212     GAC--T-CG--C---T-G--GTGGG--CT-C-AT-ACA-C-
NW_017731701.1_1734112-1734283     AGC--CCCG--T---T-G--ATGGG--CT-C-AC-ACA-C-
NW_004451472.1_331281-331438       GG---TTCG--T---T-G--GTGGG--CT-C-AT-GCA-C-
NW_019154089.1_44707839-44707992   GAC--T-CG--C---T-G--GTGGG--CT-C-AT-ACA-C-
NW_020998616.1_23169512-23169355   GG---TTCG--T---T-G--GTGGG--CT-C-AT-GCA-C-
NW_020874474.1_33959458-33959301   GG---TTCG--T---T-G--GTGGG--CT-C-AT-GCA-C-
NW_007907126.1_30063131-30063288   GGC--TTCG--T---T-G--ATGAG--CT-C-AT-AGA-C-
NW_020656141.1_32854435-32854278   GGC--TTCG--T---T-G--ATGAG--CT-C-AT-AGA-C-
NC_030827.1_31413974-31414140      GGC--CTCG--T---T-G--A-GGG--CT-C-AC-ACA-C-
NW_020312816.1_59172132-59172289   GG---TTCG--T---T-G--GTGGG--CT-C-AT-GCA-C-
NC_040267.1_33125591-33125757      GGC--CTCG--T---T-G--A-GGG--CT-C-AC-ACA-C-
NW_003217800.1_829701-829544       GGC--TTCG--T---T-G--ACGAG--CT-C-AT-AGA-C-
NW_006204238.1_2067389-2067473     GG-A-C-C-T-TCG-G-G-------TT--ACC----C-T-T
NW_008345884.1_8397660-8397576     --C-A--C-T---------TA----T---A--------TC-
NC_036908.1_43863884-43863802      --C-A---GT--C--G--GT--GA-T-CT---AC-A-----
NW_003943619.1_24601884-24601967   --C-A--------G-G---TA----TT-TA--A-AA-----
NW_018493017.1_6348937-6349020     --C-A--------G-G---TA----TT-TA--A-AA-----
NC_044386.1_40342352-40342270      -----------------G-T---A-TT--A-CA--A---C-
NW_022611659.1_39516348-39516266   -----------------G-T---A-TT--A-CA--A---C-
NW_003852458.1_10208053-10207886   GG-TACCCGCG----G-G---TG--TT-TG--ACA-CA-CT
NW_004485155.1_203172-203083       -GT-A-------CC----G---G-----T-----TAC--AT
NW_007370720.1_112842-112759       G--T-C--G-GTC------TA-G--T-----C-C--CA--T
NW_004504387.1_12689891-12689974   G--TAC-CG----------------------C--AA-ATC-
NW_017731701.1_1738805-1738888     ---TAC-C---TCG--------G-G--CT--C-------CT
NC_023645.1_42101850-42101768      ---A-C----GT---------TGA--T--A-C---AC--C-
NC_037673.1_43207000-43206918      ---A-C----GT---------TGA--T--A-C---AC--C-
NC_044551.1_125146928-125146846    ---A-C----GT---------TGA--T--A-C---AC--C-
NC_044980.1_42064541-42064623      ---A-C----GT---------TGA--T--A-C---AC--C-
NC_045437.1_42418885-42418803      ---A-C----GT---------TGA--T--A-C---AC--C-
NW_012007811.1_8693790-8693708     ---A-C----GT---------TGA--T--A-C---AC--C-
NW_012010989.1_3009596-3009514     ---A-C----GT---------TGA--T--A-C---AC--C-
NW_012100209.1_6005925-6005843     ---A-C----GT---------TGA--T--A-C---AC--C-
NW_012117188.1_2041500-2041418     ---A-C----GT---------TGA--T--A-C---AC--C-
NW_016812359.1_407549-407631       ---A-C----GT---------TGA--T--A-C---AC--C-
NW_022681465.1_77907757-77907675   ---A-C----GT---------TGA--T--A-C---AC--C-
NC_045616.1_130438544-130438629    -GT-A-------CC----G---G-----T-----TAC--AT
NC_000005.10_43307847-43307765     -----------------G-T---A-TT--G-CA--A---C-
NC_027873.1_72121972-72122054      -----------------G-T---A-TT--G-CA--A---C-
NC_036884.1_49446449-49446531      -----------------G-T---A-TT--G-CA--A---C-
NC_044619.1_47817482-47817564      -----------------G-T---A-TT--G-CA--A---C-
NC_013897.1_160049958-160050041    --C-A--------G-G---TA----TT-TA--A-AA-----
NC_046290.1_28730184-28730028      AG---CCCG--T---T-G--GT-G---CT---AC-TCA-C-
NC_033671.1_101796536-101796621    -GCA-CCGG---------G----A-T--TA----AA-----
NC_013679.1_64098838-64098754      GG-A-C-C-T-TCG-G-G-------TT--ACC----C-T-T
NW_016107395.1_2794170-2794089     --C-A--------G-G---TA----TT-TA--A-AA-----
NW_022436941.1_90286881-90286962   --C-A--------G-G---TA----TT-TA--A-AA-----
NW_017619889.1_5287116-5286966     GGC--CCCG--T---T-G--GTAGG--TT-C-GC-ACA-T-
NW_004444148.1_2735307-2735224     -GT-A-------CC----G---G-----------TAC--AT
NC_022277.1_43925544-43925462      ----ACC---GT---------------T---CA--A--T-T
NC_041759.1_43315906-43315824      ----ACC---GT---------------T---CA--A--T-T
NW_012155396.1_1121034-1120949     -GCA-CCGG---------G----A-T--TA----AA-----
NW_004569142.1_36043286-36043371   -GT-A-------CC----G---G-----T-----TAT--AT
NW_019154089.1_44713274-44713359   -GT-A-------CC----G---G-----T-----TAT--AT
NW_022630999.1_8543719-8543634     -GT-A-------CC----G---G-----T-----TAT--AT
NW_006922012.1_2300227-2300312     -GT-A-------CC----G---G-----------TAC--AT
NW_006389933.1_18322-18237         -G--A-------CC----G---G-----T-----TAC--AT
NW_018734256.1_16722298-16722213   -G--A-------CC----G---G-----T-----TAC--AT
NW_020312816.1_59177537-59177622   -G--A-------CC----G---G-----T-----TAC--AT
NW_020874474.1_33954044-33953959   -G--A-------CC----G---G-----T-----TAC--AT
NW_020998616.1_23164106-23164021   -G--A-------CC----G---G-----T-----TAC--AT
NW_022589720.1_33699463-33699378   -G--A-------CC----G---G-----T-----TAC--AT
NW_012267257.1_7189159-7189242     GG-A-C-C-T-ACG-G-G-------TT--ACC----C-T-T
NW_006294876.1_8803081-8803164     ---TA---G---------GT--G--TTGT-TCA-AAC--C-
NW_006408600.1_13272033-13272116   -GT-C-------CC----G---G-----T-----TAC--CT
NW_017872774.1_89247-89086         G-TT----GCGTC-GGGGGTAT-G-T-CT--C-CAA---C-
NW_022196914.1_79971478-79971561   G---A--C-T-----G---T-T-------ACC------TC-
NW_007907126.1_30068388-30068473   -G--A-------CC----G---G-----T-----TAC--AT
NW_020656141.1_32849173-32849088   -G--A-------CC----G---G-----T-----TAC--AT
NW_017739037.1_156979-156823       AG---CCCG--T---T-G--GG-G---CT---AC-TCA-C-
NW_003852458.1_10201930-10201845   --C-A--------T-G---TA----TT-TA--A-AA-----
NW_015494733.1_1234014-1234106     -G-TAT---C-TC---G---A------C-G----AAC-T-T
NW_021604578.1_138514-138431       G---A--C-T-----G---T-T-------ACC------TC-
NW_020339444.1_35589814-35589657   GGC--CCCG--T---T-G--GTAGG--TT-C-GC-ACA-T-
NW_018336647.1_46623-46541         -GT-A-------CC----G---G-----T-----TAC--AT
NC_037563.1_31169479-31169561      -GT-A-------CC----G---G-----T-----TAC--AT
NW_020172731.1_1841184-1841102     -GC--C-----T-CG----G---A---CT-AC-C-------
NC_045765.1_137778422-137778504    -GC--C-----T-CG----G---A---CT-AC-C-------
NC_041221.1_52435067-52434985      -GC--C-----T-CG----G---A---CT-AC-C-------
NW_006733234.1_4027376-4027294     -GC--C-----T-CG----G---A---CT-AC-C-------
NW_003217800.1_824456-824371       -G--A-------CC----G---G-----T-----TAC--AT
NC_044303.1_205063823-205063980    GGC--CCCG--T---T-G--GTAGG---T-C-GC-ACA-T-
NW_007256233.1_220299-220448       GG-TG--CGCG-CGGG-GG---G--TT--G----AACA---
NW_022098063.1_63007434-63007516   -----C--G---C---G----T-A---C--A---T------
NW_021703768.1_36385504-36385422   -----C--G---C---G----T-A---C--A---T------
NW_011044985.1_2078476-2078643     G-G-AC-CGT--C---GAGC-TG---TTGAC-G--A-GT--
NW_004936480.1_18862606-18862767   --CTAT--GAG---G-GG-TATAGGT---GCC-G-ACA---
NW_006400249.1_182823-182906       -GT-A-------CC----G---------------TAC--AT
NW_004451472.1_336879-336964       -G--A-------CC----G---G-----T-----TAC--AT
NC_045616.1_130433328-130433473    -AT--TTCG--C---T-G--G--GG--CT-C-AT-ACA-C-
NW_021630402.1_2768604-2768687     G--TA--C-TG---GG-G---T---TTCTG---T-AC----
NW_006501464.1_210889-210806       G--TA--C-TG---GG-G---T---TTCTG---T-AC----
NW_005393620.1_1819535-1819619     -GT-A-------CC----G---G-----T-----TAC--AT
NW_011492847.1_716913-716997       -GT-A-------CC----G---G-----T-----TAC--AT
NW_006712293.1_1717426-1717511     ---G--C--C-T--G-G----TG---T-----AC--C--A-
NW_017619889.1_5280032-5279947     ---G--C--C-T--G-G----TG---T-----AC--C--A-
NW_020837948.1_81466479-81466561   ----A-CG---T-C---G-G---A-CT-T--C--C-C--A-
NW_004438430.1_4615661-4615743     ----A-CG---T-C---G-G---A-CT-T--C--C-C--A-
NW_017842794.1_85961891-85961973   ----A-CG---T-C---G-G---A-CT-T--C--C-C--A-
NW_022134918.1_5105978-5106060     ----A-CG---T-C---G-G---A-CT-T--C--C-C--A-
NC_030827.1_31418741-31418823      -GT-A-------CC----G---G-----T-----TAC--AT
NC_044513.1_31090655-31090573      -GT---------CC----G---G-----------TAC--AT
NC_045698.1_30189306-30189224      -GT---------CC----G---G-----------TAC--AT
NW_011516528.1_11783740-11783822   -GT---------CC----G---G-----------TAC--AT
NW_021964160.1_34880369-34880451   -GT---------CC----G---G-----------TAC--AT
NW_004545888.1_306372-306286       -AT-A-------CC----G---G-----T------AC--AT
NW_005871201.1_78011-77934         --------G--T-------T--G---TCT-TCA--AC--C-
NW_005362626.1_96334-96257         --------G--T-------T--G---TCT-TCA--AC--C-
NW_003573427.1_48286004-48285843   GAT--CCC---T---T-G--ATGGG--CT-C-AC-ACA-C-
NW_020834736.1_34345400-34345243   GGC--CCCG--T---T-G--GTAGG--TT-C-GC-ACA-T-
NC_013679.1_64103955-64103783      GGCTACCG-GGTCCGGGGGGG-GAGCTC-GACACCA-GG-T
NW_020269199.1_201166-201081       -G--A-------CC----G---G-----T-----TAC--AT
NW_020356566.1_180240-180155       -G--A-------CC----G---G-----T-----TAC--AT
NW_006788723.1_853725-853807       ---T------G----------T-A----T---AC--C----
NC_018723.3_206997235-206997392    GGC--CCCG--T---T-G--GTAGG--TT-C-GC-ACA-T-
NW_020093476.1_6807022-6807114     ---TA---G--T------GT--G--TTCT-TCA-AAC--C-
NW_006803999.1_3406729-3406647     -GC-A-------CC----G---G-----T-----TAC--AC
NW_004454164.1_22910358-22910273   -GT-A-------CC----G---G-----------TAC--AT
NC_040267.1_33130359-33130440      -GT-A-------CC----G---------T-----TAC--AT
NC_018723.3_207003002-207003087    T-CG-----C------GG---T----TC-GA----ACA-A-
NC_044303.1_205069376-205069461    T-CG-----C------GG---T----TC-GA----ACA-A-
NW_020834736.1_34339902-34339817   T-CG-----C------GG---T----TC-GA----ACA-A-
NW_007256233.1_225495-225580       --T-A--------G-G---TA-G---TCTA--A-AA-----
NC_010458.4_27951384-27951301      -GT-A-------CC----G---G-----T------AC--AT
NC_043705.1_114874603-114874759    GCT--TCCG--T---T-C--GCCGG--CT-T-AC-AC--T-
NC_043705.1_114880243-114880331    --C-AC---C-T-------G-----CT----CA---CA-A-
NC_010458.4_27956961-27956798      GGC--CTCG--T---T-G--GTG-G---T-C-AC-ACA-C-
NW_020963318.1_4603947-4604107     -CCTA---GAG---G-GG-TATAGGT---GCC-G-AC----
NC_009164.3_23999411-23999496      -GT-A-------CC----G---G-----------TAC--AT
NW_007675507.1_180326-180241       -GT-A-------CC----G---G-----------TAC--AT
NW_014636980.1_1685376-1685461     -GT-A-------CC----G---G-----------TAC--AT
NC_032669.1_33433884-33433966      -GT-A-------CC----G---G-----T-----TAC--AT
NC_032669.1_33467761-33467843      -GT-A-------CC----G---G-----T-----TAC--AT
NC_037347.1_31437619-31437701      -GT-A-------CC----G---G-----T-----TAC--AT
NW_020540010.1_3540250-3540089     -CCTAT--GAG---G-GG-TATAGGT---GCC-G-ACA---
NW_004955446.1_18983106-18983189   -GCA-CCG----------G----A-T--TA----AA-----
NW_004569142.1_36038094-36038239   -AC--TTCG--C---T-G--G--GG--CT-C-AT-ACA-C-
AC_000070.1_47308535-47308615      G---A--C-T-----G---T-T-------ACC------TC-
NC_046156.1_177221153-177221073    G---A--C-T-----G---T-T-------ACC------TC-
NW_020822461.1_11680655-11680572   G--TA--C-TG---GG-G--AT---TTCTG---T--C----
NC_040903.1_6184040-6184123        ---TA---G--T------G---G--TTCT-TC--AA---G-
NW_018658532.1_151817-151732       -------C-A-T-G--G-GT-TA---AC---C-G-A---C-
NW_007727769.1_199927-200012       --C-A--------G-G---TA-G--TT-T---A-AA-----
NW_004624759.1_11831488-11831571   -GCA-CCG----------G----A-T--TA----AA-----
NW_016535325.1_28734-28819         -GT-A-------CC----G---G-----------TAC--AT
NW_004801740.1_5584837-5584921     G--TA--G-TG---GG-G--AT---TTCTG---T-AC----
NW_011889015.1_123387-123305       GGCT---C-C---G--G---A---GCT-T----C------T
NW_006436284.1_153624-153542       GGCT---C-C---G--G---A---GCT-T----C------T
NC_034600.1_49424308-49424391      G---A--C-T-----G---T-T-------AGC------TC-
NW_015504266.1_2928751-2928835     G-----C--C-T---G-G-T-----T----C-A-AA--TCT
NW_015351256.1_13811479-13811562   --C-G--------G-G---TA-A---TCTA--A-AA-----
NW_020963318.1_4608754-4608837     --C-G--------G-G---TA-A---TCTA--A-AA-----
NW_015351256.1_13805116-13805276   -CCTA---GAG---G-GG-TATAGGT---GCC-G-AC----
NW_004936480.1_18867517-18867600   --C-G--------G-G---TA-G---TCTA--A-AA-----
NW_020540010.1_3535389-3535306     --C-G--------G-G---TA-G---TCTA--A-AA-----
NW_004444148.1_2748828-2748668     GAT--CCC---T---T-G--ATAGG--CC-C-AC-ACA-C-
NC_034582.1_112600773-112600856    G---A--C-T-----G---T-T-------AGC------TC-
NW_020339444.1_35583766-35583681   T---A-C----T-----GG--------CC-A--CT--AG--
NW_017739037.1_152310-152229       ---TACCCG--TC------------TT----C-C--C-CCT
NW_006204238.1_2062051-2062214     -GCG-C-C-C-TC-GG-GGGGT--GCTCCG--ACTA-AG-T
NC_000079.6_119694965-119695048    G---A--C-T-----G---T-T-------AGC------TC-
NC_046290.1_28725639-28725558      ---TACC-G--TC------------TT----C-C--C-CCT
NW_004624759.1_11827144-11827302   GGTT-CC-G-G-CGG-GTGTAT--GT-CTGT--T-CC--A-
NW_022111373.1_107151373-107151457 -GT-A-------CC----G---------------TAG--AA
NW_015494733.1_1229128-1229301     GGC--CTCG--T---T-G--ATGGA--CT-C-GA-ACA-C-
NW_017872774.1_84388-84308         -----C-C-TG------G-T------T-----A---C-T--
NC_022021.1_64827843-64827926      G--TA--G-TG---GG-G---T---CTCTG---T-AC----
NW_004535452.1_19552836-19552752   -GCC-CCG----------G----G-T--TA----AA-----
NT_176390.1_13734298-13734380      -GCA-CCG----------G----A-T--TA----AA-----
NW_011044985.1_2082410-2082492     -GCA-GCT----------G----A-T--TA----AA-----
NT_176390.1_13730030-13730195      G-G-AC-CGT--T----GGT-TG---TTGAC-A--A-GC--
NW_006922012.1_2293474-2293635     GGT--CCC---T---T-G--ACGGG--CT-C-AT-ACA-C-
NW_003573427.1_48280506-48280431   -GT-A--------C----G---G-----------TAC--AT
NW_004485155.1_208004-207857       -G-TA--CGCA-CG-G-GG------TA--G--ACAACA---
NW_004567108.1_54165108-54165275   GGC---C-G--TCGGG----A---G--C---T-CA-C-T-T
NW_004567108.1_54171176-54171343   GGC---C-G--TCGGG----A---G--C---T-CA-C-T-T
NW_004535452.1_19556217-19556046   GGC-C--CA-G-CG-G-G-T-TT--TT--G-C-C-AC-TTT
NW_016535325.1_23833-23980         -GC--GTCG--T---T-G---GGGG--CT-C-CC-ACA-C-
NW_020954550.1_30886882-30886957   ----A------TC---G--T-T-------G----A------
NW_021630221.1_757522-757463       G---A--C--G---GG-----T---TTCTG------C----
NW_018343955.1_20479259-20479181   ----A------TC---G--T-T-------G----A------
NW_008345884.1_8404281-8404146     G---A--CG-G-C-GG-GGGG-GGGC--TC--A--A-AT--
NW_004471592.1_3055385-3055445     -G--A-------CC----G---G-----------TAC---T
NW_004524875.1_1433069-1433152     -GCC-CTG----------G----A-T--TA----AA-----
NW_020093476.1_6801918-6802048     CGC--CCC-------G-G--A-GA------C-A--ACA---
NC_041730.1_103527460-103527380    ----C------TC---G--T-T-------G----A------
NW_006408600.1_13265236-13265380   G-----CCG---CGGGG-GTAT-GG-T-C------A-ATC-
NW_020963077.1_51506775-51506711   ----G--------G-G---T--G---TCT---A-A------
NC_008803.1_231265978-231266056    ----A------TC---G--T-T-------G----A------
NC_045426.1_134939033-134938955    ----A------TC---G--T-T-------G----A------
NW_021604578.1_142851-142714       G---A--CG-G-C-GG-CGGG-GGGC--TG--A-AA-AG--
NC_046156.1_177224979-177224844    G---A--CG-G-C-GG-CGGG-GGG---TT--A-AA-AG--
AC_000070.1_47304753-47304888      G---A--CG-G-C-GG-CGGG-GGG---TT--A-AA-AG--
NW_007728486.1_330214-330132       --C-G--------------T--G--TTCTA--A-AA-----
NW_007726692.1_24226-24289         --C-G--------A--------G--TT--A--A--A-----
NW_005353967.1_998255-998198       G--T-----T-TT-G--G-T-T-------G--A--A-T---
NW_004504335.1_10307022-10307081   G--T-C-------------------------C--AA---C-
NW_015504211.1_1029993-1029932     G--T-----T-TT-G--G-T-A-------G--A--A-T---
NW_022196914.1_79966866-79966986   G---A--CG-G-C-GG-CGGG--GGC--TG--A--A-AG--
NW_004624732.1_21322546-21322614   -GCA-CC-----------G----A-T--TA----AA-----
NW_006408952.1_761373-761434       -G--A-------C-----G---G------------AC--AT
NW_022109768.1_1533963-1534026     ------------CC----G---G------------AG--AA
NW_020356566.1_186101-185987       --C---T-G--G---T-G--GTG-G---T-C-AT-C-G-C-
NC_034582.1_112596632-112596745    ----A--CG-G---GG-CGGG-GGG---T---A-AA-AG--
NC_000079.6_119690707-119690827    ----A--CG-G-C-GG-CGGG-GGG---TG--A-AA-AG--
NW_011889015.1_127933-127828       ------TCG--T-----G---TG-G--C--C-G--ACA-C-
NW_007741761.1_23013-23076         ----G--------G-----T--G--TT--A--A-A------
NW_020822461.1_11685799-11685658   G--T---C---G-CGTGGG-GTGGGCC---A----A-GT--
NW_007370656.1_6770667-6770611     T--T-----T-TT-G--G-T-T-------G--A--A-----
NW_006501464.1_215820-215682       G--T-C-C---G-CGTGGG-GTGGGCT---A----C-AT--
NW_004524875.1_1427807-1427904     --G--C--G-G--GG--GG-C---G----G-----AC--C-
NW_020269199.1_206673-206559       --C---T-G--G---T-G--GTG-G---T-C-GT-C-G-C-
NW_007370720.1_117779-117668       AGT--GCC-------G-G--G-GG------C-A--A-A---
NC_040903.1_6178793-6178904        CGC--CCC-------G----G-CA------C-A--ACA---
//
# STOCKHOLM 1.0

NC_045437.1_42424729-42424571      AGA---T---G--GCG--G--AC--GGCGGCT-CGAG-GGACGAGA--TAC-TGG-T--AG--C---A----CGCCG-GT-TG--ATG---GCCA-GCTCGGC-A-CTT-GACAC--CA-CG-A--GG---GGGGA-TTTCA--CG--TGGC-GA---GCTAG-AG-GA-GCAGTG---GC-A-AGAGGA-CG-G-ACT-
NW_012117188.1_2046740-2046582     AGA---T---G--GCG--G--AC--GGCGGCT-CGAG-GGACGAGA--TAC-TGG-T--AG--C---A----CGCCG-GT-TG--ATG---GCCA-GCTCGGC-A-CTT-GACAC--CA-CG-A--GG---GGGGA-TTTCA--CG--TGGC-GA---GCTAG-AG-GA-GCAGTG---GC-A-AGAGGA-CG-G-ACT-
NW_012100209.1_6011185-6011027     AGA---T---G--GCG--G--GC--GGCGGCT-CAAG-GGACGAGA--TAC-TGG-T--AG--C---A----CGCCG-GT-TG--ATG---GCCA-GCTCGGC-A-CTC-GACAC--CA-CG-A--GG---GGGGA-TTTCA--CG--TGGC-GA---GCTAG-AG-GA-GCAGTG---GC-A-AGAGGA-CG-G-ACT-
NW_022681465.1_77913026-77912868   AGA---T---G--GCG--G--AC--GGCGGCT-CGAG-GGACGAGA--TAC-TGG-T--AG--C---A----CGCCG-GT-TG--ATG---GCCA-GCTCGGC-A-CTC-GACAC--CA-CG-A--GG---GGGGA-TTTCA--CG--TGGC-GA---GCTAG-AG-GA-GCAGTG---GC-A-AGAGGA-CG-G-ACT-
NW_012010989.1_3014855-3014697     AGA---T---G--GCG--G--GC--GGCGGCT-CAAG-GGACGAGA--TAC-TGG-T--AG--C---A----CGCCG-GT-TG--ATG---GCCA-GCTCGGC-A-CTC-GATAC--CA-CG-A--GG---GGGGA-TTTCA--CG--TGGC-GA---GCTAG-AG-GA-GCAGTG---GC-A-AGAGGA-CG-G-ACT-
NC_023645.1_42107109-42106951      AGA---T---G--GCG--G--GC--GGCGGCT-CAAG-GGACGAGA--TAC-TGG-T--AG--C---A----CGCCG-GT-TG--ATG---GCCA-GCTCGGC-A-CTC-GACAC--CA-CG-A--GG---GGGGA-TTTCA--CG--TAGC-GA---GCTAG-AG-GA-GCAGTG---GC-A-AGAGGA-CG-G-ACT-
NC_044980.1_42059298-42059456      AGA---T---G--GCG--G--GC--GGCGGCT-CAAG-GGACGAGA--TAC-TGG-T--AG--C---A----CGCCG-GT-TG--ATG---GCCA-GCTCGGC-A-CTC-GACAC--CA-CG-A--GG---GGGGA-TTTCA--CG--TGGC-GA---GCTAG-AG-GA-GCAGTG---GC-A-AGAGGA-CG-G-ACT-
NC_022277.1_43931177-43931019      AGA---T---G--GCG--G--GC--GGCGGCT-CAAG-GGACGAGA--TAC-TGG-T--AG--C---A----CGCCG-GT-TG--ATG---GCCA-GCTCGGC-A-CTC-GATAC--CA-CG-A--GG---GGGGA-TTTCG--CG--TGGC-GA---GCTAG-AG-GA-GCAGTG---GC-A-AGAGGA-CG-G-ACT-
NW_012007811.1_8699046-8698888     AGA---T---G--GCG--G--GC--GGCGGCT-CAAG-GGACGAGA--TAC-TGG-T--AG--C---A----CGCCG-GT-TG--ATG---GCCA-GCTCGGC-A-CTC-GACAC--CA-CG-A--GG---GGGGA-TTTCA--CG--TGGC-GA---GCTAG-AG-GA-GCAGTG---GC-A-AGAGGA-CG-G-ACT-
NC_044619.1_47812146-47812303      AGA---T---G--GCG--G--GC--TGCGGCT-CAAA-GGACGAGA--TAC-TGG-T--AG--C---A----CGCCG-GT-TG--ATG---GGCG-GCTCGGC-A-CTC-GACAC--CA-CG-A--GG---GGGGA-TTTCA--CG--TGGC-GA---GTTAG-AG-GA-GCAGTG---G--A-AGAGGA-TG-G-ACT-
NC_044551.1_125152204-125152046    AGA---T---G--GCG--G--AC--GGCGGTT-CGAG-GGACGAGA--TAC-TGG-T--AG--C---A----CGCCG-GT-TG--ATG---GCCA-GCTCGGC-A-CTC-GACAC--CA-CG-A--GG---GGGGA-TTTCA--CG--TGGC-GA---GCTAG-AG-GA-GCAGTG---GC-A-AGACGA-CG-G-ACT-
NC_041759.1_43321178-43321020      AAA---T---G--GCG--G--GC--GGCGGCT-CAAG-GGACGAGA--TAC-TGG-T--AG--C---A----CGCCG-GT-TG--ATG---GCCA-GCTCGGC-A-CTC-GATAC--CA-CG-A--GG---GGGGA-TTTCA--CG--TGGC-GA---GCTAG-AG-GA-GCAGTG---GC-A-AGAGGA-CG-G-ACT-
NW_016812359.1_402279-402437       AGA---T---G--GCG--G--AC--GGCGGTT-CGAG-GGACGAGA--TAC-TGG-T--AG--C---A----CGCCG-GT-TG--ATG---GCCA-GCTCAGC-A-CTC-GACAC--CA-CG-A--GG---GGGGA-TTTCA--CG--TGGC-GA---GCTAG-AG-GA-GCAGTG---GC-A-AGACGA-CG-G-ACT-
NC_027873.1_72116637-72116794      AGA---T---G--GCG--G--GC--TGCGGCT-CAAA-GGACGAGA--TAC-TGG-T--AG--C---A----CGCCG-GT-TG--ATG---GGCG-GCTCGGC-A-CTC-GACAC--CA-CG-A--GG---GGGGA-TTTCA--CG--TGGC-GA---GTTAG-AG-GA-GCAGTG---G--A-AGAGGA-CG-G-ACT-
NC_036884.1_49441104-49441261      AGA---T---G--GCG--G--GC--TGCGGCT-CAAA-GGACGAGA--TAC-TGG-T--AG--C---A----CGCCG-GT-TG--ATG---GGCG-GCTCGGC-A-CTC-GACAC--CA-CG-A--GG---GGGGA-TTTCA--CG--TGGC-GA---GTTAG-AG-GA-GCAGTG---G--A-AGAGGA-CG-G-ACT-
NC_044386.1_40347999-40347841      AGA---T---G--GCG--G--AC--GGCGGCT-CAAA-GGACGAGA--TAC-TGG-T--AG--C---A----CGCCG-GT-TG--ATG---GGCG-GCTCGGC-A-CTC-GACAC--CA-CG-A--GG---GGGGA-TTTCA--CG--TGGC-GA---GTTAG-AG-GA-GCAGTG---GC-A-AGAGGA-CG-G-ACT-
NW_022611659.1_39522003-39521845   AGA---T---G--GCG--G--GC--GGCGGCT-CAAA-GGACGAGA--TAC-TGG-T--AG--C---A----CGCCG-GT-TG--ATG---GGCA-GCTCGGC-A-CTC-GACAC--CA-CG-A--GG---GGGGA-TTTCA--CG--TGGC-GA---GTTAG-AG-GA-GCAGTG---GC-A-AGAGGA-CG-G-ACT-
NC_000005.10_43313179-43313022     AGA---T---G--GCG--G--GC--TGCGACT-CAAA-GGACGAGA--TAC-TGG-T--AG--C---A----CGCCG-GG-TG--ATG---GGCG-GCTCGGC-A-CTC-GACAC--CA-CG-A--GG---GGGGA-TTTCA--CG--TGGC-GA---GTTAG-AG-GA-GCAGTG---G--A-AGAGGA-CG-G-ACT-
NW_016107395.1_2799944-2799786     AGA---T---G--GCG--G--GC--GGCGGCT-CGAG-TGATGAGA--TAC-GGG-T--AG--C---G----CGCCG-GT-TG--ATG---GCAA-GCTCGGC-A-CTC-GACAC--CA-CG-A--GG---GCGGA-TGTCA--CG--TGGC-GA---GCTAG-AG-GA-GCAGTG---GC-G-AGAGGA-CA-G-ACT-
NC_036908.1_43869231-43869076      AGA---T---G--GCG--G--GC--GACGGCT-CAAA-GGACGAGA--TAC-TGG-T--AG--C---A----CGCCG-GT-TG--ATG---GGCG-GCTCGGC-A-CTC-GACAC--CA-CG-A--GG---GGGGA-TTTCA--CG--TGGC-GA---GTTAG-AA--T-GCAATG---GC-A-AGAG-A-CG-G-ACT-
NC_013897.1_160044174-160044332    AGA---T---G--GCG--G--GC--GGCGGCT-CGAG-GGACGAGA--TAC-GGG-T--AG--C---G----CGTCG-GT-TG--ATG---GCAA-GCTCGGC-A-CTC-GACAC--CA-CG-A--GG---GCAGA-TGACA--CG--TGGC-GA---GCTAG-AG-AA-GCAGTG---GC-G-AGAGGA-CA-G-ACT-
NW_018493017.1_6343180-6343338     AGA---T---G--GCG--G--GC--GGCGGCT-CGAG-GGCCGAGA--TAC-TGG-T--AG--C---G----CGCCG-GT-TG--ATG---GCAA-GCTCGGC-A-CTC-GACAC--CA-CG-A--GG---GCGGA-TGACA--TG--TGGC-GA---GCTAG-AG-GA-GCACTG---GC-G-AGAGAA-CA-G-ACT-
NW_022134918.1_5100516-5100683     -GA-GTTTGCG-C-CG-T-T-GC-AGG-GG--G-AA-GG--CGGC--CTA---AGT-C--GGGC---AT----GC-GTG-GTGTGA-GG-CGC-ACG--CTGCA--CT--GACA-GACATC-AAA--GCCTG-G---CC--GT--G-A-GGT-G-CA-G-T-ACAGC--AGG-G-GC-GGC-GAGG-GGA--GCGAGC--
NC_045765.1_137773675-137773842    -GA-GTTTGCG-C-CG-T-T-GC-AGG-GG--G-AA-GG--CGGC--CTA---AGT-C--GGGC---AT----GC-GTG-GTGTGA-GG-CGC-ACG--CTGCA--CT--GACA-GACATC-AAA--GCCTG-G---CC--GT--G-A-GGT-G-CA-G-T-ACAGC--AGG-G-GC-GGC-GAGG-GGA--GCGAGC--
NW_020172731.1_1845933-1845766     -GA-GTTTGCG-C-CG-T-T-GC-AGG-GG--G-AA-GG--CGGC--CTA---AGT-C--GGGC---AT----GC-GTG-GTGTGA-GG-CGC-ACG--CTGCA--CT--GACA-GACATC-AAA--GCCTG-G---CC--GT--G-A-GGT-G-CA-G-T-ACAGC--AGG-G-GC-GGC-GAGG-GGA--GCGAGC--
NW_017842794.1_85956437-85956604   -GA-GTTTGCG-C-CG-T-T-GC-AGG-GG--G-AA-GG--CGGC--CTA---AGT-C--GGGC---AT----GC-GTG-GTGTGA-GG-CGC-ACG--CTGCA--CT--GACA-GACATC-AAA--GCCTG-G---CC--GT--G-A-GGT-G-CA-G-T-ACAGC--AGG-G-GC-GGC-GAGG-GGA--GCGAGC--
NW_006733234.1_4032122-4031954     -GA-GTTTGCG-C-CG-T-T-GC-AGG-GG--G-AA-GG--CGGC--CTA---AGT-C--GGGC---AT----GC-GTG-GTGTGA-GG-CGC-ACG--CTGCA--CTC-GACA-GACATC-AAA--GCCTG-G---CC--GT--G-A-GGT-G-CA-G-T-ACAGC--AGG-G-GC-GGC-GAGG-GGA--GCGAGC--
NW_020837948.1_81461019-81461186   -GA-GTTTGCG-C-CG-T-T-GC-AGG-GG--G-AA-GG--CGGC--CTA---AGT-C--GGGC---AT----GC-GTG-GTGTGA-GG-CGC-ACG--CTGCA--CTC-GACA-GACATC-AAA--GCCTG-G---CC--GT--G-A-GGT-G-CA-G-T-ACAGC--AGG-G-GC-GGC-GAGG-GGA--GCAAGC--
NW_022098063.1_63002690-63002857   -GA-GTTTGCG-C-CG-T-T-GC-AGG-GG--G-AA-GG--CGG---CTA---AGT-C--GGGC---AT----GC-GTG-GTGTGA-GG-CGC-ACG--ATGCA--CTC-GACA-GACATC-AAG--GCCTG-G---CC--GT--G-A-GGT-G-CA-G-T-ACAGC--AGG-G-GC-GGC-GAGG-GGA--GCGAAC--
NW_021703768.1_36390259-36390092   -GA-GTTTGCG-C-TG-T-T-GC-AGG-GG--G-AA-GG--CGG---CTA---AGT-C--GGGC---AT----GC-GTG-GTGTGA-GG-CGC-ACG--ATGCA--CTC-GACA-GACATC-AAG--GCCTG-G---CC--GT--G-A-GGT-G-CA-G-T-ACAGC--AGG-G-GC-GGC-GAGG-GGA--GCGAAC--
NW_022436941.1_90281136-90281290   AGA---T---G--GCG--G--GC--GGCGGCT-CGGG-GGATGAGA--TAC-GGG-T--A---C---G----CGCCG-GT-TG--AT----GCAA-GCTCGGC---CTC-GAAAC--CA-CG-A--GG---GCGAA-TGTCA--CG--TGGC-GA---GCTAG-AG-GA-GCAGTG---GC-G-AGAGGA-CA-G-ACT-
NC_041221.1_52439837-52439670      -GA-GTCTGCG-C-CG-T-T-GC-AGG-GG--G-AA-GG--CGGC--CTA---AGT-C--GGGT---AT----GC-GTG-GTGTGA-GG-CGC-ACG--C-GCA--CTC-GACA-GACATC-AAA--GCCTG-G---CC--GT--G-A-GGT-G-CA-G-T-ACAGC--AGG-G-GC-GGC-GAGG-GGA--GCGAGC--
NW_003943619.1_24595427-24595583   AGA---T---G--GCG--G--GC--GGCGGCT-CGAG-GGACGAGA--TAC-GGG-T--AG--C---G----CGCCG-GT-TG--ACG---GCAA-GCTCGGC-A-CTC-GACAC--CA-CG-A--GG---GCGGA-TGGCA--CG--TGGC-GA---GCTAG-AG-GA-GCAGTG---GC-G-AGAGAA-CA-G-ACT-
NW_004438430.1_4610241-4610405     -GA-GTTTGCG-C-CG-T-T-GC-AGG-GG--G-AA-GG--CGGC--CTA---AGT-C--GGGC---AT----GC-GTG-GTGTGA-GG-CGC-ACG--CTGCA--CT--GAC--GAC-TC-AAA--GCCTG-G---CC--GT----A-GGT-G-CA-G-T-ACAGC--AGG-G-GC-GGC-GAGG-GGA--GCGAGC--
NW_004454164.1_22915666-22915491   -GA-GTTTGAG-CGCG-T-T-GT-AGG-GG--G-GA-GG--CGAG--CTA---ACT-C--GGGC---AC----GC-GG--TTGTCA-GG-GGC-ACG--CGGCA--CAC-GAGA-GACATC-AAA--TCCTA-G---CT--AT--G-A-GGT-G-CC-G-T-GCAGC--GGG-G-AC-GGC-GAGG-GGA--GCGAAC--
NC_033671.1_101793093-101793258    -A--AT-TGAGGCGC-TTG-TG---GGC-G-TG-G-----ACG-GACCTACA---T--CGG-G--AAAC-AA-GCCGTG-TTG--A---ACG-CATGTTCGG-A-T--CG-A-A-GA--TCA--AGG-CC-GGGGATTGATAT-CG----GCGGAC-A---AGC-GCG--GGAGCG-TG---GA-G-GGA-CG-GGG--G
NW_012155396.1_1126422-1126256     -G--GT-TAAGGCGC-TTG-TG---GGC-G-TG-G-G---ACG-GACATACA------CGG-G--AAAC-AA-GCCGTG-TTG--A---ACG-CACGTTCGG-A-T--CG-A-A-AA--TCA--AGG-CC-GGAGATTGATAT-CG----GCGGAC-A---AGC-GCG--GGAGTT-TG---GA-G-GGA-CG-GGG--G
NW_006788723.1_848765-848929       -GA-GTTTGCG-C-CG-T-T-GC-AGG-GG--G-AA-GG--CGGT--CTA---AGT-C--GGAC---AT----GC-GTG-GTGTGA-GG-CGC-ACG--CTGCA--CT--GAC--GAC-TC-AAA--GCCTG-G---CC--GT----A-GGT-G-CA-G-T-ACAGC--AGG-G-GC-GGC-GAGG-GGA--GCGAGC--
NC_009164.3_23994089-23994264      -GA-GTTTGAA-CGCG-T-T-GT-AGA-GG--G-GA-GG--CGAG--CTA---ACT-C--GGGC---GC----GC-GGG-TTGTCA-GG-CGC-ACG--CGGCA--CCC-GACA-GACAGC-AAA--TCCTA-G---TT--AT--G-A-GGT-G-CC-G-A-GCAGC--GGG-G-GC-GGC-GAGG-GGA--GCGAAC--
NW_007675507.1_185726-185551       -GA-GTTTGAA-CGCG-T-T-GT-AGA-GG--G-GA-GG--CGAG--CTA---ACT-C--GGGC---GC----GC-GGG-TTGTCA-GG-CGC-ACG--CGGCA--CCC-GACA-GACAGC-AAA--TCCTA-G---TT--AT--G-A-GGT-G-CC-G-A-GCAGC--GGG-G-GC-GGC-GAGG-GGA--GCGAAC--
NW_014636980.1_1680043-1680218     -GA-GTTTGAA-CGCG-T-T-GT-AGA-GG--G-GA-GG--CGAG--CTA---ACT-C--GGGC---GC----GC-GGG-TTGTCA-GG-CGC-ACG--CGGCA--CCC-GACA-GACAGC-AAA--TCCTA-G---TT--AT--G-A-GGT-G-CC-G-A-GCAGC--GGG-G-GC-GGC-GAGG-GGA--GCGAAC--
NW_007727769.1_195054-195227       -GAGA-TTG-GGC-TGT--T--CGAGGCGG--G-GAGA-GACGAG-C-T-CATGGTTC-AGAG-A--A--AA--TCGTGTTTG--A--GATG-CA-GT-C-G-A-TC-CG--CA-GAC-TCAA-TAG-CC-GG---T--GC--CCG-A-GG--GAC--GT-AACGGCG-G-CAG-GCTGGC-G--GCGGAACG--GAC-G
NW_007727769.1_194589-194762       -GAGA-TTG-GGC-TGT--T--CGAGGCGG--G-GAGA-GACGAG-C-T-CATGGTTC-AGAG-A--A--AA--TCGTGTTTG--A--GATG-CA-GT-C-G-A-TC-CG--CA-GAC-TCAA-TAG-CC-GG---T--GC--CCG-A-GG--GAC--GT-AACGGCG-G-CAG-GCTGGC-G--GCGGAACG--GAC-G
NC_037673.1_43212247-43212100      AGA---T---G--GCG--G--G---AGC-GCT-C-AG--GACGAGA--TAC-TGG-T--AG--C---A----CGCCG--T-TG--ATG---GCCA-GCTCGGC-A-C-C-GACAC--C--CG-A--GG---GGGGA-TTTCA--CG--TAGC-GA---GCTAG-AG-GA-GCAGTG---GC-A-AGAGGA-C--G-AC--
NC_044513.1_31095311-31095137      --A-GTTTGCG-CGCG-T-T-GC-ACG-GG--G-AA-CC--CGAC--CTA---AGT-C--GGGC---AC----GC-GCG-GTGTGA-TG-CAC-ACG--CTGCA--CTC-GACA-GACATC-GAA--GCCTG-G---TT--GT--G-A-AGT-G-CC-G-T-ACAGC--GGG-G-AC-GGC-GAGG-GGA--GCGAGC--
NC_045698.1_30193962-30193788      --A-GTTTGCG-CGCG-T-T-GC-ACG-GG--G-AA-CC--CGAC--CTA---AGT-C--GGGC---AC----GC-GCG-GTGTGA-TG-CAC-ACG--CTGCA--CTC-GACA-GACATC-GAA--GCCTG-G---TT--GT--G-A-AGT-G-CC-G-T-ACAGC--GGG-G-AC-GGC-GAGG-GGA--GCGAGC--
NW_006383214.1_148977-148820       -GA-GTTTGCG-CG-G-T-T-GC---G-GG--G-AA-AC--CGA---TTT---AGT-G--G-GC---T-----GC-GGG-GTGTGA-GG-CGC-ACG--CTGCA--CTC-GA-G-GACATC-AAC--GCTTG-G---TT--AT--G-A-GGT-G-CC-G-T-GTAGC--GGC-G-GC-GGC-CAGG-GGG--GCGAGC--
NC_032669.1_33427725-33427890      -GA--TTTGCG-C-CA-T-T-GG-AGG-GG--G-AA-GG--CGGC--CTA---AGT----GGGC---AT----TG-GCG-GTGTGA-GG-CGC-ACG--CTGCA--CTC-GGCA-GACATC-AAA--GTCTG-G---CC--GT--G-A-GGT-G-GG-G-T-ACAGC--AGG-G-G--GGC-GAGG-GGA--GCGAGC--
NC_037347.1_31431460-31431625      -GA--TTTGCG-C-CA-T-T-GG-AGG-GG--G-AA-GG--CGGC--CTA---AGT----GGGC---AT----TG-GCG-GTGTGA-GG-CGC-ACG--CTGCA--CTC-GGCA-GACATC-AAA--GTCTG-G---CC--GT--G-A-GGT-G-GG-G-T-ACAGC--AGG-G-G--GGC-GAGG-GGA--GCGAGC--
NW_005393620.1_1813400-1813565     -GA--TTTGCG-C-CA-T-T-GG-AGG-GG--G-AA-GG--CGGC--CTA---AGT----GGGC---AT----TG-GCG-GTGTGA-GG-CGC-ACG--CTGCA--CTC-GGCA-GACATC-AAA--GTCTG-G---CC--GT--G-A-GGT-G-GG-G-T-ACAGC--AGG-G-G--GGC-GAGG-GGA--GCGAGC--
NW_018734256.1_16727772-16727615   -GA-GTTTGCG-CG-G-T-T-GC---G-GG--G-AA-AC--CGA---TTT---AGT-G--G-GC---T-----GC-GGG-GTGTGA-GG-CGC-ACG--CTGCA--CTC-GA-G-GACATC-AAC--GCTTG-G---TT--AT--G-A-GGT-G-CC-G-T-GTAGC--GGC-T-GC-GGC-CAGG-GGG--GCGAGC--
NW_011516528.1_11779082-11779256   --A-GTTTGCG-CGCG-T-T-GC-ACG-GG--G-AA-CC--CGAC--CTA---AGT-C--GGGC---AC----GC-GCG-GTGTGA-TG-CAC-ACG--CTGCA--CTC-GACA-GACATC-GAA--GCCTG-G---TT--GT--G-A-AGT-G-CC-G-T-ACAGC--GGG-G-AC-GGC-GAGG-GGA--GCGAGC--
NW_022589720.1_33704932-33704775   -GA-GTTTGCG-CG-G-T-T-GC---G-GG--G-AA-AC--CGA---TTT---AGT-G--G-GC---T-----GC-GGG-GTGTGA-GG-CGC-ACG--CTGCA--CTC-GA-G-GACATC-AAC--GCTTG-G---TT--AT--G-A-GGT-G-CC-G-T-GTAGC--GGG-G-GC-GGC-CAGG-GGG--GCGAGC--
NC_037563.1_31163342-31163509      -GA-GTTTGCG-C-CA-T-T-GG-AGG-GG--G-AA-GG--CGGC--CTA---GGT----GGGC---AT----TG-GCG-GTGTGA-GG-CGC-ACG--CTGCA--CTC-GACA-GACATC-AAA---TCTG-G---CC--GT--A-A-GGT-G-GG-G-T-ACAGC--AGG-G-GC-GGC-GAGG-GGA--GCGAGC--
NW_011492847.1_710838-711003       -GA-GTCTGCG-C-CA-T-T-GG-AGG-GG--G-AA-GG--CGGC--CTA---AGT----GGGC---AT----TG-GCG-GTGTGA-GG-CGC-ACG--CTGCA--CTT-GGCA-GACATC-AAA--GTCTG-G---CC--GT--G---GGT-G-AG-G-T-ACAAC--AGG-A-GC-GG--GAGG-GGA--GCGAGC--
NW_021964160.1_34875730-34875905   --A-GTTTGCG-CGCG-T-C-GC-ACG-GG--G-AA-CG--CGAC--CTA---AGT-C--GGGC---AC----GC-GCG-GTGTGA-GG-CAC-ACG--CTGCA--CTG-GACA-GACATC-GAA--GCCTG-G---TT--GT--G-A-AGT-G-CC-G-T-ACAGC--GGG-G-GC-GGC-GAGG-GGA--GCGAGC--
NW_018336647.1_51403-51235         -GA-GTTTGCG-C-CA-T-T-GG-AGG-GG--G-AA-TG--CGGC--TTA---AGT----GGGC---AT-----A-GCG-GTGGGA-GG-CGC-ACG--CTGCA--CTC--ACA-GACATC-AAA--GTCTG-G---CC--GT--G-A-GGT-G-GG-G-T-ACAGC--AGG-G-GC-GGC-AGGG-GGA--GCGAGC--
NW_022630999.1_8549365-8549212     -GA-GTTCGCG-CGCG-T-T-GC--GA-GG--G-AA-AT--CCA---TT----AGT-C--G-GC---T-----GC-GGG-GTGTGA-GG-CGC-ACG--CTGCA--CT--GA-A-GACATC-AAC--GCTAG-G---CT--AT--G-A-GGT---CC-G-T-GTACC--GGG-G-GC-GGC-GAGG-GGG---CGAGC--
NW_017731701.1_1734112-1734283     -GA-GTTTACG-CAC--A-C-GC-AAG-G---G-AA-AG--CAAG--CTA---AAT-C--AGGC---TT----GC-GCG-GTATG--GG-CGC-ACG--CTGCG--CTC-GACA-GTCATC-AA---ACCTG-G---TA--GT--G-A-GAT-G-CC-G-T-GAAGC--GGG-G-GC--GC-CAGG-GGA--GCGAGC--
NW_004451472.1_331281-331438       -GA-GTTTGC--CGCG-T-T--C--GG-GG--G-AA-AC--CGG---TTT---AGT-G--G-GC---T-----GC-GGG-GTGTGA-GG-CGC-ACG--CTGCA--CT--GA-G-GACATC-AAC--GCTTG-G---TT--AT--G-A-GGT-G-CC-G-T-GTA-C--GGG-G-GC-GGC-CAGG-GGG--GCGAGC--
NW_019154089.1_44707839-44707992   -GA-GTTCGCG-CGCG-T-T-GC--GA-GG--G-AA-AT--CCA---TT----AGT-C--G-GC---T-----GC-GGG-GTGTGA-GG-CGC-ACG--CTGCA--CT--GA-A-GACATC-AAC--GCTAC-G---CT--AT--G-A-GGT---CC-G-T-GTACC--GGG-G-GC-GGC-GAGG-GGG---CGAGC--
NW_020998616.1_23169512-23169355   -GA-GTTTCC--CGCG-T-T--C--GG-GG--G-AA-AC--CGG---TTT---AGT-G--G-GC---T-----GC-GGG-GTATGA-GG-CGC-ACG--CTGCA--CT--GA-G-GACATC-AAC--GCTTG-G---TT--AT--G-A-GGT-G-CC-G-T-GTA-C--GGG-G-GC-GGC-CAGG-GGG--GCGAGC--
NW_020874474.1_33959458-33959301   -GA-GTTTCC--CGCG-T-T--C--GG-GG--G-AA-AC--CGG---TTT---AGT-G--G-GC---T-----GC-GGG-GTGTGA-GG-CGC-ACG--CTGCA--CT--GA-G-GACATC-AAC--GCTTG-G---TT--AT--G-A-GGT-G-CC-G-T-GTA-C--GGG-G-GC-GGC-CAGG-GGG--GCGAGC--
NW_007907126.1_30063131-30063288   -GA-GTTTGCG-CGCG-T-T-GC--GG-GG--G-AT-AC--CGT---TTT---AGT-C--G-AC---T-----GC-GGG-GTGTGA-GG-C---ACG--TTGCA---TC-GA-A-GACATC-AAT--GCTTG-G---TT--AT--G-A-GGT-G-CC-G-T-GTAAC--GG--G-GC-AGG-CAGA-GGG--GCGAGC--
NW_020656141.1_32854435-32854278   -GA-GTTTGCG-CGCG-T-T-GC--GG-GG--G-AT-AC--CGT---TTT---AGT-C--G-AC---T-----GC-GGG-GTGTGA-GG-C---ACG--TTGCA---TC-GA-A-GACATC-AAT--GCTTG-G---TT--AT--G-A-GGT-G-CC-G-T-GTAAC--GG--G-GC-AGG-CAGA-GGG--GCGAGC--
NC_030827.1_31413974-31414140      -GA-GTTTGCG-C-CA-T-T-GG-AGG-GG--G-AA-GG--CGGC--CTA---AGT----GGGC---AT----TG-GCG-GTGTGA-GG-CGC--CG--CTGCA--TTC-GGCA-GACATC-AAA--GTCTG-G---CC------G-A-GGT-G-AG-G-T-ACAGC--AGG-G-GC-GGC-GAGG-GGA--GCGAGC--
NW_020312816.1_59172132-59172289   -GA-GTTTCC--CGCG-T-T--C--GG-GG--G-AA-AC--CGC---TTT---AGT-G--G-GC---T-----GC-GGG-GTGTGA-GG-CGC-ACG--CTGCA--CT--GA-G-GACATC-AAC--GCTTG-G---TT--AT--G-A-GGT-G-CC-G-T-GTA-C--GGG-G-GC-GGC-CAGG-GGG--GCGAGC--
NC_040267.1_33125591-33125757      -GA-GTTTGAG-C-CA-T-T-GG-AGG-GG--G-AA-GG--CGGC--CTA---AGT----GGGC---AT----TG-GCG-GTGTGA-GG-CGC--CG--CTGCA--TTC-GGCA-GACATC-AAA--GTCTG-G---CC------G-A-GGT-G-AG-G-T-ACAGC--AGG-G-GC-GGC-GAGG-GGA--GCGAGC--
NW_003217800.1_829701-829544       -GA-GTTTGCG-CGCG-T-T-GC--GG-GG--G-AT-AC--CGT---TTT---AGT-C--G-GC---T-----GC-GGG-GTGTGA-GG-C---ACG--TTGCA---TC-GA-A-GACATC-AAT--GCTTG-G---CT--AT--G-A-GGT-G-CC-G-T-GTAAC--GG--G-GC-AGG-CAGA-GGG--GCGAGC--
NW_006204238.1_2067389-2067473     --A--T-T-A--C------T---------------AGA-G-C--G-------TG--T--A-----A--C-A---CC---------ATG-CC-C----TT-G---AT---GA------CA-C---A----T-----ATT--CAT-T---GGAC--TC-AGC--GCA-C-----A--GCT---T----G-GAA----G--T-
NW_008345884.1_8397660-8397576     ----------------TT---G--A---GG-T------G---GA-A-CTA-A-----CC--AG-A-AAC---C-CCGT-T-----AT-G---C-AC-TC------TCT---A------AT--AAA--A--TAG-G-T--ACG--T----G---G------T--CA-C-------T-C----T-A--G--------G--TG
NC_036908.1_43863884-43863802      --AG-T-T-C-------TCTT-C-A-----C-G----A---C---ACCT-A------C---A-----A---CC----T--T-G-GAT-----C-A-G-TC--CA------A-C-C------------GCT--GG--------T-TGTA-G----------T-G--------GA-T-----CT---AG--AAC-----C--
NW_003943619.1_24601884-24601967   AG---TTT----C--G-TCTT-CA----G------A-A---C-G-AC---AA----T-CAG-G-A--AC--------TGTT-G---T---C---A-----G--A-T--C-A--G-GAC--C--A---------G-A-T---A--T-T-GG-C-G-C-A-CT-----C-----A--G-TG-C----------------C--
NW_018493017.1_6348937-6349020     AG---TTT----C--G-TCTT-CA----G------A-A---C-G-AC---AA----T-CAG-G-A--AC--------TGTT-G---T---C---A-----G--A-T--C-A--G-GAC--C--A---------G-A-T---A--T-T-GG-C-G-C-A-CT-----C-----A--G-TG-C----------------C--
NC_044386.1_40342352-40342270      A-A---T---A-C-----CTT-C-AG---------A----GC-----CTA---G--T-C-GA------CTAC-----TA-T-G---T--CC------T-CGG--A---C--C--C-T-A-----A-G-C--A--GAT-GA--T-T-TAGG-C---C-----A----------A--G-T---T-----GT--C---GG-TG
NW_022611659.1_39516348-39516266   A-A---T---A-C-----CTT-C-AG---------A----GC-----CTA---G--T-C-GA------CTAC-----TA-T-G---T--CC------T-CGG--A---C--C--C-T-A-----A-G-C--A--GAT-GA--T-T-TAGG-C---C-----A----------A--G-T---T-----GT--C---GG-TG
NW_003852458.1_10208053-10207886   G--GA-TTGG-G-GGG-T-TT-CGAGG-GGC-CCA--AGGA-GA-TCCTAC-T-G-T--A--GCAGA-CTAACG-CA--TTT--GATGGAC--C-CA--C-G--AC--CG---A-G-CAT-G-A-GGTC-TA--G--TG-A-TT-G-ATGG-AA-CT-G-TA--AGCG-AAGAGTC-TGGC-GAGGG-GAG-ATGGGCTG
NW_004485155.1_203172-203083       ----ATTTG--G----C------------A--TC--GA--ACG-AA--T----G-T-CCG----AAA--TAA---C-T----GT-----AA--CA---T-GGC--CCTC--A---GA-A---AA---TC-----GA-T-ACA--C-T-TG---A-----T-GT-TG-----G--T-TC---TG---CA--GA-----CT-
NW_007370720.1_112842-112759       -G---T-T--G------T--T---A--C--------G----C---AC-T---T--T-------C-----TAA-----T--T---GA-GG-CGC-A---T----AAC---GGAT---A-AT-G----G----A---ATT--CA---G-AT--C-A-CCA-C-A----C--GG-A----------------AGCG---G-T-
NW_004504387.1_12689891-12689974   --A---TT--G------TA-TGCTAG-C---T-CG-G---A-GAGAC-T------T-CCAGA--AAA-CTAA--------TTGT--TG--C---A--T----C-----C-GA----A-A----AAGG-C-C--------A-G--T---------TC-TGC-----GC---G-A-T-CT-------G-G---C-TG--C--
NW_017731701.1_1738805-1738888     A---A-T--G------TT--TGC----CG----C------A---AAC--AC---G-T-CAG--C--AA-TAA---C--G-T-G---T----------T-C-G-AA--T-GGATA-GA-A---A-A---CC-A--G-TT---AT---T---GC----------TCA------G----C--GCT-------------G-C-G
NC_023645.1_42101850-42101768      A-A----T-CAGCG-GT-C--GCGAG---------A--T-GC----CC---AT---T-C--A-C--AA---CC--C-TA---G---T--CC------TTCGG--A--T--------T------------T------T--ACA--T-T-G--------A--T----GC-A-----T---GG-T-AG---TA--G-G--C--
NC_037673.1_43207000-43206918      A-A----T-CAGCG-GT-C--GCGAG---------A--T-GC----CC---AT---T-C--A-C--AA---CC--C-TA---G---T--CC------TTCGG--A--T--------T------------T------T--ACA--T-T-G--------A--T----GC-A-----T---GG-T-AG---TA--G-G--C--
NC_044551.1_125146928-125146846    A-A----T-CAGCG-GT-C--GCGAG---------A--T-GC----CC---AT---T-C--A-C--AA---CC--C-TA---G---T--CC------TTCGG--A--T--------T------------T------T--ACA--T-T-G--------A--T----GC-A-----T---GG-T-AG---TA--G-G--C--
NC_044980.1_42064541-42064623      A-A----T-CAGCG-GT-C--GCGAG---------A--T-GC----CC---AT---T-C--A-C--AA---CC--C-TA---G---T--CC------TTCGG--A--T--------T------------T------T--ACA--T-T-G--------A--T----GC-A-----T---GG-T-AG---TA--G-G--C--
NC_045437.1_42418885-42418803      A-A----T-CAGCG-GT-C--GCGAG---------A--T-GC----CC---AT---T-C--A-C--AA---CC--C-TA---G---T--CC------TTCGG--A--T--------T------------T------T--ACA--T-T-G--------A--T----GC-A-----T---GG-T-AG---TA--G-G--C--
NW_012007811.1_8693790-8693708     A-A----T-CAGCG-GT-C--GCGAG---------A--T-GC----CC---AT---T-C--A-C--AA---CC--C-TA---G---T--CC------TTCGG--A--T--------T------------T------T--ACA--T-T-G--------A--T----GC-A-----T---GG-T-AG---TA--G-G--C--
NW_012010989.1_3009596-3009514     A-A----T-CAGCG-GT-C--GCGAG---------A--T-GC----CC---AT---T-C--A-C--AA---CC--C-TA---G---T--CC------TTCGG--A--T--------T------------T------T--ACA--T-T-G--------A--T----GC-A-----T---GG-T-AG---TA--G-G--C--
NW_012100209.1_6005925-6005843     A-A----T-CAGCG-GT-C--GCGAG---------A--T-GC----CC---AT---T-C--A-C--AA---CC--C-TA---G---T--CC------TTCGG--A--T--------T------------T------T--ACA--T-T-G--------A--T----GC-A-----T---GG-T-AG---TA--G-G--C--
NW_012117188.1_2041500-2041418     A-A----T-CAGCG-GT-C--GCGAG---------A--T-GC----CC---AT---T-C--A-C--AA---CC--C-TA---G---T--CC------TTCGG--A--T--------T------------T------T--ACA--T-T-G--------A--T----GC-A-----T---GG-T-AG---TA--G-G--C--
NW_016812359.1_407549-407631       A-A----T-CAGCG-GT-C--GCGAG---------A--T-GC----CC---AT---T-C--A-C--AA---CC--C-TA---G---T--CC------TTCGG--A--T--------T------------T------T--ACA--T-T-G--------A--T----GC-A-----T---GG-T-AG---TA--G-G--C--
NW_022681465.1_77907757-77907675   A-A----T-CAGCG-GT-C--GCGAG---------A--T-GC----CC---AT---T-C--A-C--AA---CC--C-TA---G---T--CC------TTCGG--A--T--------T------------T------T--ACA--T-T-G--------A--T----GC-A-----T---GG-T-AG---TA--G-G--C--
NC_045616.1_130438544-130438629    ----A-TTG--G----C------------A--TC--GA--ACG-AA--T----G-T-CCG----AA---TAA---C-T----CT-----AA--CA---T-GGC--CCTC--A---GA-A---AA---TC-----GA-T-ACA--C---TG---A-----T-GT-TG-----G--T-TC---TG---CG--GA-----CT-
NC_000005.10_43307847-43307765     A-A---T---A-C-----CTT-C-AG---------A----GC-----CTA---G--T-C-GA------CTAC-----TA-T-G---T--CC------T-CGG--A---C--C--C-T-A-----A-G-C--G--GAT-GA--T-T-TAGG-C---C-----A----------A--G-T---T-----GT--C---GG-TG
NC_027873.1_72121972-72122054      A-A---T---A-C-----CTT-C-AG---------A----GC-----CTA---G--T-C-GA------CTAC-----TA-T-G---T--CC------T-CGG--A---C--C--C-T-A-----A-G-C--G--GAT-GA--T-T-TAGG-C---C-----A----------A--G-T---T-----GT--C---GG-TG
NC_036884.1_49446449-49446531      A-A---T---A-C-----CTT-C-AG---------A----GC-----CTA---G--T-C-GA------CTAC-----TA-T-G---T--CC------T-CGG--A---C--C--C-T-A-----A-G-C--G--GAT-GA--T-T-TAGG-C---C-----A----------A--G-T---T-----GT--C---GG-TG
NC_044619.1_47817482-47817564      A-A---T---A-C-----CTT-C-AG---------A----GC-----CTA---G--T-C-GA------CTAC-----TA-T-G---T--CC------T-CGG--A---C--C--C-T-A-----A-G-C--G--GAT-GA--T-T-TAGG-C---C-----A----------A--G-T---T-----GT--C---GG-TG
NC_013897.1_160049958-160050041    AC---TTT----C--G-TCTT-CA----G------A-A---C-G-AC---AA----T-CAG-G-A--AC--------TGTT-G---T---C---A-----G--A-T--C-A--G-GAC--C--A---------G-A-T---A--T-T-GG-C-G-C-A-CT-----C-----A--G-TG-C----------------C--
NC_046290.1_28730184-28730028      -GA--TT-ATG-CGCG-A-C--C-AAG-G---G-AA-AT--CGA---C-A---TGT-C--GGGC---TT----GC-GCG--TATG--GG--GC-A-G--CTGCG--CT--CACA-GTCA-C-AA---ACCTG-G---TA--GC--G-A-GAT-G-CC-G-G-GAAGT--GGG-G-----GT-CGGG-GGA--G-GAA---
NC_033671.1_101796536-101796621    A------T--------T---T--GA--CG--T----GAT-A--------A-ATGGTT----A--A---C--CCGCC-------A---------CAC-TTC--CA-T-T-----G--AC-TC-GAAG--CT-A--G-T---C--TT--A--A--------CT----G-G--G-----CT------G--GGAA--TGGG---
NC_013679.1_64098838-64098754      --A--T-T-A--C------T---------------AGA-G-C--G-------TG--T--A-----G--C-A---CC---------ATG-CC-C----TT-G---AT---GA------CA-C---A----T-----ATT--CAT-T---GGAC--TC-AGC--GCA-C-----A--GCT---T----G-GCA----G--T-
NW_016107395.1_2794170-2794089     AG---GTT----C--G-TCTT-C-----G--------A---C-G-AC---AA----T-CAG-G-A--AC--------TGTT-G---T---C---A-----A--A-T--C-A--G-GAC--C--A---------G-A-T---A--T-T-GG-C-G-C-A-CT-----C-----A--G-TG-C----------------C--
NW_022436941.1_90286881-90286962   AG---GTT----C--G-TCTT-C-----G--------A---C-G-AC---AA----T-CAG-G-A--AC--------TGTT-G---T---C---A-----A--A-T--C-A--G-GAC--C--A---------G-A-T---A--T-T-GG-C-G-C-A-CT-----C-----A--G-TG-C----------------C--
NW_017619889.1_5287116-5286966     -GA-GGTCGA--CGCG-T-A-GC-AGG-AG--G-AC-AG--CGAG--CTA---AGT-T--GGG----AT----GC--CG-TTGTGA-GG-CGC-ACG--CGGCA---TC-GAC--AACCTC-AA---GCCTG-G---GT--AT----G-GTC-G-CT-G-T-GCTGC--CGG-G-GC-GGC---GG-GGA---CG-GC--
NW_004444148.1_2735307-2735224     ----ATTTG--G----C------------A--TC--GA--ACG-CA-------G-T-CCG----AAA--TAA---C-T----GT-----AA---A---T-G-C--CCTC--A---GA-A---AA---TC-----GA-T-ACA--C-T-TG---A-------GT-TG-----G--T-TC---TG---CG--GA-----CC-
NC_022277.1_43925544-43925462      ---GAT-TG----GT----TT--GAGG--G-------A---C--G-----A-T---TTC----C-A-A---CC-CC-TATT-G--------------T------A-----ACCGC---------AG-G---AG---TT--C-T---T---AC--T-C-G-T-----C-AG--A-T-----C---GA---AA-G-----T-
NC_041759.1_43315906-43315824      ---GAT-TG----GT----TT--GAGG--G-------A---C--G-----A-T---TTC----C-A-A---CC-CC-TATT-G--------------T------A-----ACCGC---------AG-G---AG---TT--C-T---T---AC--T-C-G-T-----C-AG--A-T-----C---GA---AA-G-----T-
NW_012155396.1_1121034-1120949     A------T--------T---T--GA--CG--T----GAT-A--------A-ATGGTT----A--A---G--CCGCC-------A---------CAC-TTC--CA-T-T-----G--AC-TC-GAAG--CT-A--G-T---C--TT--A--A--------CT----G-G--G-----CT------G--GGAA--TGGG---
NW_004569142.1_36043286-36043371   ----A-TTG--G----C------------A--TC--GA--ACG-AA--T----G-T-CCG----AA---TAA---C-T----TT-----AA--CA---T-GGC--CCTC--A---GA-A---AA---TC-----GA-T-ACA--C---TG---A-----T-GT-TG-----G--T-TC---TG---CG--GA-----CT-
NW_019154089.1_44713274-44713359   ----A-TTG--G----C------------A--TC--GA--ACG-AA--T----G-T-CCG----AA---TAA---C-T----TT-----AA--CA---T-GGC--CCTC--A---GA-A---AA---TC-----GA-T-ACA--C---TG---A-----T-GT-TG-----G--T-TC---TG---CG--GA-----CT-
NW_022630999.1_8543719-8543634     ----A-TTG--G----C------------A--TC--GA--ACG-AA--T----G-T-CCG----AA---TAA---C-T----TT-----AA--CA---T-GGC--CCTC--A---GA-A---AA---TC-----GA-T-ACA--C---TG---A-----T-GT-TG-----G--T-TC---TG---CG--GA-----CT-
NW_006922012.1_2300227-2300312     ----ATTTG--G----C------------A--TC--GG--ACG-AA-------G-T-CCG----AAA---AA---C------GT-----AA--CA---T-GAC--CCTC--A---GA-A---AA---TC-----GA-T-AC---C-T-TG---A-----T-GT-TG-----G--T-TC---TG---CG--GA-----CT-
NW_006389933.1_18322-18237         ----ATTTG--G----C------------A--TC--GA--ACG-A---T----G-T-CCG----AAA--TAA---C-T----GT-----AA--CA-----GGT--CCTC--A---GA-A---AA---TC-----GA-T-ACA--C---TG---A-----T-GT-TG-----G----TC---TG---CG--GA-----CT-
NW_018734256.1_16722298-16722213   ----ATTTG--G----C------------A--TC--GA--ACG-A---T----G-T-CCG----AAA--TAA---C-T----GT-----AA--CA-----GGT--CCTC--A---GA-A---AA---TC-----GA-T-ACA--C---TG---A-----T-GT-TG-----G----TC---TG---CG--GA-----CT-
NW_020312816.1_59177537-59177622   ----ATTTG--G----C------------A--TC--GA--ACG-A---T----G-T-CCG----AAA--TAA---C-T----GT-----AA--CA-----GGT--CCTC--A---GA-A---AA---TC-----GA-T-ACA--C---TG---A-----T-GT-TG-----G----TC---TG---CG--GA-----CT-
NW_020874474.1_33954044-33953959   ----ATTTG--G----C------------A--TC--GA--ACG-A---T----G-T-CCG----AAA--TAA---C-T----GT-----AA--CA-----GGT--CCTC--A---GA-A---AA---TC-----GA-T-ACA--C---TG---A-----T-GT-TG-----G----TC---TG---CG--GA-----CT-
NW_020998616.1_23164106-23164021   ----ATTTG--G----C------------A--TC--GA--ACG-A---T----G-T-CCG----AAA--TAA---C-T----GT-----AA--CA-----GGT--CCTC--A---GA-A---AA---TC-----GA-T-ACA--C---TG---A-----T-GT-TG-----G----TC---TG---CG--GA-----CT-
NW_022589720.1_33699463-33699378   ----ATTTG--G----C------------A--TC--GA--ACG-A---T----G-T-CCG----AAA--TAA---C-T----GT-----AA--CA-----GGT--CCTC--A---GA-A---AA---TC-----GA-T-ACA--C---TG---A-----T-GT-TG-----G----TC---TG---CG--GA-----CT-
NW_012267257.1_7189159-7189242     --G--T-T-A--C------A---------------AGA-G-C--G-------TG--T--A-----A--C-A---CC---------ATG-CC-C----TT-G---AT---GA------CG-C--------T-----ATT--CAT-T---GGAC--TC-AGC--GCA-C-----A--GCT---T----G-GAA----G--T-
NW_006294876.1_8803081-8803164     ----A---------C-----T-----G-------A-GA-G---A----TA-A--G-TC---A-CAGAA----C-----GTT---G-T-GATGCCACG--C---A-AC-C---TA--A--T--A-----CC----GA---AG-TTT-TA--G-GAAC-A--T--C----G-----T-----TT-A-----AGC----G---
NW_006408600.1_13272033-13272116   ----ATTTG--G----C------------A--TC--GA--ACG-AA--T----G-T-CCG----AGA--TAA---C-T----GT-----A---CA---T-GGC--CC-C--C---GA-A---GA----C-----GA-T--CA--C-T-TG---A-----T-G--TG-----G--T-TC---TG---CG--GC-----CT-
NW_017872774.1_89247-89086         -G-G--T--AGGTGCG-TA-T-CGGGGCGGTT------G---G-G-CCA-C-TG-TCCCA--GC-AA-CT-ACAC-C-G-T--TGAT-GACA-C-CG-TC-G--AT-T-GGACAC-A----AGC-GGGCCTGGGT-CT---A----TATGG-G----AGCT--CGACGA-GGGG-GC-GCC---AG--A--CG-AGG-TG
NW_022196914.1_79971478-79971561   ---G--TT---G----T--T---TA----G----G--A--CC-A-AC---AA-----------C---ACT----CCG--T--G-GA---C---C----A----A-T-TC--A---G---TCGAA----C-TA--T-T-G-CG------T-A----C-TGC-A----C-GG-G----CT--G--A--GGG--C---G----
NW_007907126.1_30068388-30068473   ----ATTTG--G----C------------A--TC--GA--ACG-A---T----G-T-CCG----AAA--TAA---C-T----GT-----AA--CA-----GGT--CCTT--A---GA-A---AA---TC-----GA-T-ACA--C---TG---A-----T-GT-TG-----G----TC---TG---CG--GA-----CT-
NW_020656141.1_32849173-32849088   ----ATTTG--G----C------------A--TC--GA--ACG-A---T----G-T-CCG----AAA--TAA---C-T----GT-----AA--CA-----GGT--CCTT--A---GA-A---AA---TC-----GA-T-ACA--C---TG---A-----T-GT-TG-----G----TC---TG---CG--GA-----CT-
NW_017739037.1_156979-156823       -GA--TT-AGG-CGCG-A-C--C-AAG-G---G-AA-AT--CGA---C-A---TGT-C--GGGC---TT----GC-GCG--TATG--GG--GC-A-G--CTGCG--CT--CACA-GTCA-C-AA---ACCTG-G---TA--GA--G-A-GAT-G-CC-G-G-GAAGC--GGT-G-----GT-CGGG-GGA--G-GAA---
NW_003852458.1_10201930-10201845   AG---TTT----C--G-TCTT-CG----G------A-A---C-G-AC---AA----T-CAG-G-A--AC--------TGTT-G---T---CG--A-----G--A-T--C-AA-G-GAC--C--A---------G-A-T---A--T-T-GG-C-G-C-A-CT-----C-----A--G-TG-C----------------C--
NW_015494733.1_1234014-1234106     --AGATTT---GTG-G---TT---A---G--TGC------A--AAA----TA-C-TTC--GA--A--ACTAA--C-G---TC-T--T---C--CA-G-TT--C---TTCC-A-A--A-AT----AA-T-----G-AT----AC---T----A--------AGT--G-G-----G-G-------AG--TG----CG--CT-
NW_021604578.1_138514-138431       ---G--TT---G----T--T---TA----G----G--A--AC-A-AC---AA-----------C---ACT----CCG--T--G-GA---C---C----A----A-T-TC--A---G---TCGAA----C-TA--T-T-G-CG------T-A----C-TGC-A----T-GG-G----CT--G--A--GGG--C---G----
NW_020339444.1_35589814-35589657   -GA-GGTCGAG-CGCG-T-A-GC-AGG-GG--G-AC-AA--CGAG--CTA---AGT-T--GGG----AT----GC-GCG-TTGTGA-GG-CGC-ACG--CGGCA---TC-GAC--AACCTC-AA---GCCTG-G---GT--AT----G-GTC-G-CT-G-T-GCTGC--CGG-G-GC-GGC---GG-GGA--GCGAGC--
NW_018336647.1_46623-46541         ----ATTTG--G----C------------A--TC--GA--AC--AA--T----G-T-CCG-----AA--TAA---C-T----GT-----A---CA---T-GGC--CC-C--A---GA-A---GA----C-----GG-T-ACA--C-T-TG---A-----T-G--TG--------T-TC---TG---CG--GA-----CT-
NC_037563.1_31169479-31169561      ----ATTTG--G----C------------A--TC--GA--AC--AA--T----G-T-CCG-----AA--TAA---C-T----GT-----A---CA---T-GGC--CC-C--A---GA-A---GA----C-----GG-T-ACA--C-T-TG---A-----T-G--TG--------T-TC---TG---CG--GA-----CT-
NW_020172731.1_1841184-1841102     -G----TT-----CC--------GGG-C---T--------A---AA----C---G--CC--AG-------AA----G----T-----A-A---C--GT---G-T-C-TC--A-A--A--TG-A-AG-C--TA--G-----------T----T-AGCAT-CT-T-TGC---------TC--CTG---C----------CT-
NC_045765.1_137778422-137778504    -G----TT-----CC--------GGG-C---T--------A---AA----C---G--CC--AG-------AA----G----T-----A-A---C--GT---G-T-C-TC--A-A--A--TG-A-AG-C--TA--G-----------T----T-AGCAT-CT-T-TGC---------TC--CTG---C----------CT-
NC_041221.1_52435067-52434985      -G----TT-----CC--------GGG-C---T--------A---AA----C---G--CC--AG-------AA----G----T-----A-A---C--GT---G-T-C-TC--A-A--A--TG-A-AG-C--TA--G-----------T----T-AGCAT-CT-T-TGC---------TC--CTG---C----------CT-
NW_006733234.1_4027376-4027294     -G----TT-----CC--------GGG-C---T--------A---AA----C---G--CC--AG-------AA----G----T-----A-A---C--GT---G-T-C-TC--A-A--A--TG-A-AG-C--TA--G-----------T----T-AGCAT-CT-T-TGC---------TC--CTG---C----------CT-
NW_003217800.1_824456-824371       ----ATTTG--G----C------------A--TC--GA--ACG-A---T----G-T-CCG----AAA--TAA---C-T----AT-----AA--CA-----GGT--CCTT--A---GA-A---AA---TC-----GA-T-ACA--C---TG---A-----T-GT-TG-----G----TC---TG---CG--GA-----CT-
NC_044303.1_205063823-205063980    -GA-GGTTGAG-CGCG-T-T-GC-AGG-GG--G-AC-AG--CGAG--CTA---AGT-T--GGG----A-----GC-GCG-TTGTGA-GG-CGC-ACG--CGGCA---TC-GAC--AACCTC-AA---GCCTG-G---GT--AT----G-GTC-G-CT-G-T-GCTGC--CGG-G-GC-GGC---GG-GGA--GCGAGC--
NW_007256233.1_220299-220448       ----CT--GAGG-GTGTTGT-C-G-GG-TGCT--GAG-GG--GTGCGC-AC-TAGC-CCAGA-CAAA---A--GCCG-AT--GTG--G---GC-ACG---G-C--CC-TAGA--CG-C---G-A-G-----AGGGA----CA--T--GTGGCG-AC-A-C-AGCAA-G-GGG-GCGCTGG-TGAGGG--AGC-TG--CTG
NW_022098063.1_63007434-63007516   -GA----T-G-G-C--CT-GC----GG----T-T--G------AA-A-------G-CC-------A-C-TAA-T-C-----T--------A---A---TC---T-C-TC-------A--TG-AA---C--TA-G-CT-------CT---GG--A-CAT-CT---T-C-G-------T-----------GGGA----G-T-
NW_021703768.1_36385504-36385422   -GA----T-G-G-C--CT-GC----GG----T-T--G------AA-A-------G-CC-------A-C-TAA-T-C-----T--------A---A---TC---T-C-TC-------A--TG-AA---C--TA-G-CT-------CT---GG--A-CAT-CT---T-C-G-------T-----------GGGA----G-T-
NW_011044985.1_2078476-2078643     TG----T-G---GG-GT-C--CCGA-G--G-T--GAG-TGG-G-G-T-TA-A-GGT-T-AGAG--GAA--A-CTC--CC--TGAGA-AGCCG-CG-GTTT--GG--CTTGA-CA---CACCGT-AG-GCTA-G-GG-T--C--TT-T-GGACGGTTCAGGTAGCA-C-GGGG--TG--GGG-G-G-GA-GACGTGGGT--
NW_004936480.1_18862606-18862767   A-AGA--TG-A-CGCAT-AT-GCT-GGTGG--G-GCTAG---GAGACCTCAC-G-T-CC--AG--A-A-TA---C-GCG-T-GT-CTGGC-G----GACC--CAA--TT---C-C-----CGA--GGGC-TAGG----AACGTT-GT---ATA-T--T--TAG-A--GGGGGAG-G--GG---AGG--GG---TGGG-T-
NW_006400249.1_182823-182906       ----ATC-G--G----C------------A--TC--GA---CG-AA--T----G-T-CCG-----AC--TAA---C-T----GT-----AC--CA---T-GGC--CC-C--A---GA-A---AA---TC-----GA-G-ACA--C-T-TG---A-----T-GT-TG-----G--T--C---G----CG--GA-----CT-
NW_004451472.1_336879-336964       ----ATTTG--G----C------------A--TC--GA--ACG-A---T----G-T-CCG----AAA--TAA---C-T----GT-----AA--CA-----GGT--CCTC--A---GA-A---AA---TC-----GA-T-ACA--C---TA---A-----T-GT-TG-----G----TC---TG---CG--GA-----CT-
NC_045616.1_130433328-130433473    -GA-GTTCGCG-CGCG-T-T-GC--GG-GG--G-AA-AT--CCA---TAG---AGT-C--G-GC---------GC-GG--GTGTGA-GG-CG--ACG--CTGCA--CTC--A-A-GACATC-AAC--GCCA--G---CT---T--G-A-GGT-G-CC-G-T-GTACC--GGG-G-GC-GGC-GAGG-GGG---CGAG---
NW_021630402.1_2768604-2768687     AGA-A-T-----------A-T-CT----G-TTGTG--A---C-A---C--AA---T-CC-GA-C-A--C-AA----G-------GAT--CC---A--T----CA--CT--GA-GC--CC-----------------TT--CA-------G-T-----T------A-C-G---A--G--GG-T-A---GG----T-GGCT-
NW_006501464.1_210889-210806       AGA-A-T-----------A-T-CT----G-TTGTG--A---C-A---C--AA---T-CC-GA-C-A--C-AA----G-------GAT--CC---A--T----CA--CT--GA-GC--CC-----------------TT--CA-------G-T-----T------A-C-G---A--G--GG-T-A---GG----T-GGCT-
NW_005393620.1_1819535-1819619     ----ATTCG--G----C------------A--TC--GA--ACG-AA--T----G-T-CCG----AAA--TAA---C-T----GT-----A---CA---T-GGC--CC-C--A---GA-A---GA----C-----GG-T-ACA--C-T-TG---A-----T-G--TG--------T-TC---TG---CG--GA-----CT-
NW_011492847.1_716913-716997       ----ATTCG--G----C------------A--TC--GA--ACG-AA--T----G-T-CCG----AAA--TAA---C-T----GT-----A---CA---T-GGC--CC-C--A---GA-A---GA----C-----GG-T-ACA--C-T-TG---A-----T-G--TG--------T-TC---TG---CG--GA-----CT-
NW_006712293.1_1717426-1717511     C--GA-C--G-G-----T---G-----C----T-------A--A-C--TA-----T-CC-T--C----C---C---GT--T-GG-AT-------A--T--G-C----TC--A---C----G---ATC--C-A---ATTGAC-TC--TAA--------T--T--C------GG-G-G-C-AC-AAG-C-G---GT-----G
NW_017619889.1_5280032-5279947     C--GA-C--G-G-----T---G-----C----T-------A--A-C--TA-----T-CC-T--C----C---C---GT--T-GG-AT-------A--T--G-C----TC--A---C----G---ATC--C-A---ATTGAC-TC--TAA--------T--T--C------GG-G-G-C-AC-AAG-C-G---GT-----G
NW_020837948.1_81466479-81466561   C----T-T-G-----GCT------G--C-A-T--A------CG-A-AGT-C-----C------C-A----A---------TT-TGATA-A--C-G--T--G----CCT-G-A-A-GAC---G-A--C--C-A--G--T---ATT-----G-T-A--------T-T-C----G----TC-G-T-A--C--G-A-T------
NW_004438430.1_4615661-4615743     C----T-T-G-----GCT------G--C-A-T--A------CG-A-AGT-C-----C------C-A----A---------TT-TGATA-A--C-G--T--G----CCT-G-A-A-GAC---G-A--C--C-A--G--T---ATT-----G-T-A--------T-T-C----G----TC-G-T-A--C--G-A-T------
NW_017842794.1_85961891-85961973   C----T-T-G-----GCT------G--C-A-T--A------CG-A-AGT-C-----C------C-A----A---------TT-TGATA-A--C-G--T--G----CCT-G-A-A-GAC---G-A--C--C-A--G--T---ATT-----G-T-A--------T-T-C----G----TC-G-T-A--C--G-A-T------
NW_022134918.1_5105978-5106060     C----T-T-G-----GCT------G--C-A-T--A------CG-A-AGT-C-----C------C-A----A---------TT-TGATA-A--C-G--T--G----CCT-G-A-A-GAC---G-A--C--C-A--G--T---ATT-----G-T-A--------T-T-C----G----TC-G-T-A--C--G-A-T------
NC_030827.1_31418741-31418823      ----ATTCG--G----C------------A--TC--GA--ACG-AA--T----G-T-CCG----AAA--TAA---C-T----GT-----A---CA---T-GGC--CC-C--A---GA-A---GA----C-----GG-T-ACA--C-T-TG---------T-G--TG--------T-TC---TG---CG--GA-----CT-
NC_044513.1_31090655-31090573      ----ATC-G--G----C------------A--TC--GA--ACG-A---T----G-T-CCG----AAT--T-A---C-T----GT-----AA--CA---T--GC--CC-C--A---GA-A---AA---TC-----GA-T-AC---C-T-TG---A-----T-GT-TG-----G--T--C---TG---CG--GA-----CT-
NC_045698.1_30189306-30189224      ----ATC-G--G----C------------A--TC--GA--ACG-A---T----G-T-CCG----AAT--T-A---C-T----GT-----AA--CA---T--GC--CC-C--A---GA-A---AA---TC-----GA-T-AC---C-T-TG---A-----T-GT-TG-----G--T--C---TG---CG--GA-----CT-
NW_011516528.1_11783740-11783822   ----ATC-G--G----C------------A--TC--GA--ACG-A---T----G-T-CCG----AAT--T-A---C-T----GT-----AA--CA---T--GC--CC-C--A---GA-A---AA---TC-----GA-T-AC---C-T-TG---A-----T-GT-TG-----G--T--C---TG---CG--GA-----CT-
NW_021964160.1_34880369-34880451   ----ATC-G--G----C------------A--TC--GA--ACG-A---T----G-T-CCG----AAT--T-A---C-T----GT-----AA--CA---T--GC--CC-C--A---GA-A---AA---TC-----GA-T-AC---C-T-TG---A-----T-GT-TG-----G--T--C---TG---CG--GA-----CT-
NW_004545888.1_306372-306286       ----ATCTG--G----C------------A--TC--GA--ACG-AA--T----G---CCG----AAA--TAA---C-T----GT-----AA--CA---T-GGC--CCTC--A---GA-A---AA---TC-----GA-T-ACA--C-T-TG---A-------GT-TG-----G--T-TC---TG---CG--GA-----CT-
NW_005871201.1_78011-77934         ----A--T------C-----------G---------GA-G---A-A--TA-A--G-T-C--A-CA-AA--A-C-----G-T---G-TG-ATGCCACG-TC-----AC-C---TA--A--T--A-----CC----GA---AC-TTT-TA--G-G-CC-A-----C----G-----T-----T---------G--T--G---
NW_005362626.1_96334-96257         ----A--T------C-----------G---------GA-G---A-A--TA-A--G-T-C--A-CA-AA--A-C-----G-T---G-TG-ATGCCACG-TC-----AC-C---TA--A--T--A-----CC----GA---AC-TTT-TA--G-G-CC-A-----C----G-----T-----T---------G--T--G---
NW_003573427.1_48286004-48285843   -CA-GATTG-G-CGCG-T-T-GT-AGG-TG--G-GA-AG--CGAG--CTA---AGT-G--GAGT---CC----GC-GCG-TAGTGA-GG--GC-ACG--T-GCA--CTT-GACA-GATATC-ACA---CCTA-G---TT--AT--A-A-GGC-G-CC-G-T-GCAGT--GGG-C-GG-GAC-GAGG-AGA--A--G-C--
NW_020834736.1_34345400-34345243   -GA-GGTCGAG-CGCG-T-A-GC-AGG-GG--G-AC-AA--CGAG--CCA---AGT-T--GGG----AT----GC-GCG-TTGTGA-GG-CGC-ACG--CGGCA---TC-GAC--AACCTC-AA---GCCTG-G---GT--AT----G-GTC-G-CT-G-T-GCTGC--CGG-G-GC-GGC---GG-GGA--GCGAGC--
NC_013679.1_64103955-64103783      C-AGAT---G-GC--G-TGGCGCGGGG--ACT--AGGAGTAC---AAG-ACAGGGTCC-GGA-CA-ACCT-A-TG-G-GGT-G-G-T----G--A-GT--GGC-A---CG-----G-CA-GG---G--CC-AGGGCTTGACATTC-T-TGG-G-GCA-GCT-TCTG-G-GG-GGT--CG-C-GAGGC-GGG-GTGG-CTG
NW_020269199.1_201166-201081       ----ATTTG--G----C------------A--TC--GA--ACG-A---T----G-G-CCG----AAA--TAA---C-T----GT-----AA--CA-----GGT--CCTC--A---GA-A---AA---TC-----GA-T-ACG--C---TG---A-----T-GT-TG-----G----TC---TG---CG--GA-----CT-
NW_020356566.1_180240-180155       ----ATTTG--G----C------------A--TC--GA--ACG-A---T----G-G-CCG----AAA--TAA---C-T----GT-----AA--CA-----GGT--CCTC--A---GA-A---AA---TC-----GA-T-ACG--C---TG---A-----T-GT-TG-----G----TC---TG---CG--GA-----CT-
NW_006788723.1_853725-853807       C--GA--TG--G-C-GCT---------CA---TC---A--A--AA---TA-----------A-CAA-----A-TGCGT---TG----A-----C--GTT--G-----T--GA--C-AC-T--A-----CC--G-------C---C-TAT------C-T-C--T-T--G---G---GT---CTG-------G---------
NC_018723.3_206997235-206997392    -GA-GGTTGAG-CGCG-T---CC-AGG-GG--G-AA-AG--CGAG--CTA---AGT-T--GGG----AT----GC-GCG-TTGTGA-GG-CGC-ACG--CTGCA---TC-GAC--AACCTC-AA---GCCTG-G---GT--AT----G-GTC---CT-G-T-GCTGC--CGG-G-GC-GGC-G-GG-GGA--GCGAGC--
NW_020093476.1_6807022-6807114     ----A--T------C-----T-----G-------A-GA-G---A-A--TA-A--G-TCC--A-CAGAA--A-C-----GTT---G-TGGATGCCACG-TC---A-AC-C---TA--A--T--A-----CC----GA---AC-TTT-TA--G-GACC-A--C--C----G-----T-----AT-A-----AGT-T--G---
NW_006803999.1_3406729-3406647     ----ATTTG-------C------------A--TC--GA--ACG-AA--T----G-C-CCG----GGA--TAA---C-T----GT-----A---CA---T-GGC--CC-C--C---GA-A---GC----C-----GA-T--CA--C-T-CG---A-----T-G--TG-----G--T-TC---TG---CG--GA-----CT-
NW_004454164.1_22910358-22910273   ----AT-TG--G----C------------A--TC--GA--ACG-AA--C----A-T-CCG-----AA--TAA---C-T----AT-----AA--CA---T-GGC--CCTC--A---GA-A---AA---TC-----GA-T-ACG--C-T-TG---A-----T-GT-TG-----G--T-TC---TG---CG--GA-----CT-
NC_040267.1_33130359-33130440      ----ATTCG--G----C------------A--TC--GA--ACG-A---T----G-T-CCG----AAA--TAA---C-T----GT-----A---CA---T-GGC--CC-C--A----A-A---GA----C------G-T-ACA--C-T-TG---A-----T-G--TG--------T-TC---TG---CG--GA-----CT-
NC_018723.3_207003002-207003087    C-----CT------C-----CGC---G-A-C-T-------A-G-A-CATACAGG--C----A------CTAA-----T--------T-------A-G-A----A--CT---AT--C---TGGA-ATC-CC-A-----T---ATC--T-A--T---C-T--T------G--GG-A---C----AA-----A---TG-GCT-
NC_044303.1_205069376-205069461    C-----CT------C-----CGC---G-A-C-T-------A-G-A-CATACAGG--C----A------CTAA-----T--------T-------A-G-A----A--CT---AT--C---TGGA-ATC-CC-A-----T---ATC--T-A--T---C-T--T------G--GG-A---C----AA-----A---TG-GCT-
NW_020834736.1_34339902-34339817   C-----CT------C-----CGC---G-A-C-T-------A-G-A-CATACAGG--C----A------CTAA-----T--------T-------A-G-A----A--CT---AT--C---TGGA-ATC-CC-A-----T---ATC--T-A--T---C-T--T------G--GG-A---C----AA-----A---TG-GCT-
NW_007256233.1_225495-225580       AG---TTT----C--G-TCTT-CG-G--G-C----A-G---C-G-AC---AA----T-CAG-G-A--AC--------TG-T-T---T----G--A--------A-T--C-A--G-GAC--C--A---------G-A-T---A--T-T-G----G-CTG-CT---A-C-----A--GCTG-----------------GC--
NC_010458.4_27951384-27951301      ----GTTTG--G----C------------A--TC--GA--ACG-AA--T----G---CCG----AAA--TAA---C-T----GT-----AA--C----T-GGC--CCTC--A---GA-A---AG---TC------A-T-ACT--C-T-TG---A-------GT-TG-----G--T-TC---TG---CG--G------CT-
NC_043705.1_114874603-114874759    -GA-AGTT-AT-CGTG-T-T-GC-AGG-GG--G-GA-AG--C-AG--CTA---AGT-C--ACG----AT----GT-GCG-TTGT-A-GG-CGC-ACG--CGGCA---TC-GAT--GACTCC-AA---GCCTA-G---GT--AT----A-GGC-A-TT-G-T-GCTCC--GGC-G-GC-AAC-G-GG-GGA--GTGAGC--
NC_043705.1_114880243-114880331    -G----C-----C----T---G---G-----TT-A-GA-TACGA--CA-AC------CC-TA----A--TA--A-C-----T------C---C-AC-TA------CCT-G-AT---------A--T-T---AG------A---CCT-AA-------------TCCGC-A-G-G---T-G----A-GC--A---TG-G---
NC_010458.4_27956961-27956798      -GA-GTTTGCG--GCG---T-----GG-GG--G-AA-GG--CGCC--CTA---AGC-C--GGGG---AC----GC-GC--GTGTGA-GG-CGC-ACG--CTA-A--CGC-GACA-GACATC-ATA--GCGTG-G---CC--GT--G-A-GGT-G-CA-G-T-ACAGC--G-G-C-GC-TGC-AAGA-GGA--GCG--C--
NW_020963318.1_4603947-4604107     --AGA--TG-A-CGCAT-AT-GCT-GGTGG--G-GCGAG--CGAGACCTCAC-G-T-CA--AG--A-A-TA---C-ATG-T-GT--TGGC-G----GACC--CAA--TC---C-C-----CGC--GGGC-TAGG-----ACGTT-GT---ATA-T--T--TAG-A--GGGGGAG-G--GG---AGG--GG---TGGG-T-
NC_009164.3_23999411-23999496      ----AT-TG--G----C------------A--TC--GA--ACG-AA--T----A-T-CCG-----AA--TAA---C-T----GT-----AA--CA---T-GGC--GCTC--A---GA-A---AA---TC-----GA-T-ACA--C-T-CG---A-----T-GT-TG-----G--T-TC---TG---CG--GA-----CT-
NW_007675507.1_180326-180241       ----AT-TG--G----C------------A--TC--GA--ACG-AA--T----A-T-CCG-----AA--TAA---C-T----GT-----AA--CA---T-GGC--GCTC--A---GA-A---AA---TC-----GA-T-ACA--C-T-CG---A-----T-GT-TG-----G--T-TC---TG---CG--GA-----CT-
NW_014636980.1_1685376-1685461     ----AT-TG--G----C------------A--TC--GA--ACG-AA--T----A-T-CCG-----AA--TAA---C-T----GT-----AA--CA---T-GGC--GCTC--A---GA-A---AA---TC-----GA-T-ACA--C-T-CG---A-----T-GT-TG-----G--T-TC---TG---CG--GA-----CT-
NC_032669.1_33433884-33433966      ----ATTCG--G----C------------A--TC--GA---CG-AA--T----G-T-CCG----AAA--TGA---C-T----GT-----A---CA---T-GGC--CC-C--A---GA-A---GA----C-----GG-T-ACA--C-T-TG---A-----T-G--TG--------T-TC---TG---CG---A-----CT-
NC_032669.1_33467761-33467843      ----ATTCG--G----C------------A--TC--GA---CG-AA--T----G-T-CCG----AAA--TGA---C-T----GT-----A---CA---T-GGC--CC-C--A---GA-A---GA----C-----GG-T-ACA--C-T-TG---A-----T-G--TG--------T-TC---TG---CG---A-----CT-
NC_037347.1_31437619-31437701      ----ATTCG--G----C------------A--TC--GA---CG-AA--T----G-T-CCG----AAA--TGA---C-T----GT-----A---CA---T-GGC--CC-C--A---GA-A---GA----C-----GG-T-ACA--C-T-TG---A-----T-G--TG--------T-TC---TG---CG---A-----CT-
NW_020540010.1_3540250-3540089     A-AGA--TG-A-CGCAT-AT-GCT-GGTGG--G-GCTAG--CGAGACCTCAC-G-T-CC--AG--A-A-TA---G-GCG-T-GT-CTGGC-G----GACC--CAA--TT---C-C-----CGA--GGGC-TAGG----AACGTT-GT---ATA-T--T--TAG-A--GGGGGAG-G--GG---AGG--GG---TGGG---
NW_004955446.1_18983106-18983189   A------T--------T---T--AA--CA--T----TCT-A--------A-ATGGTT----A--A---C--CCGCC-------A---------CAC-TTG--CA-T-T-----G--AC-TC--AAG--CT-A--G-T---C--CT--A--C--------CT----G-G--G-----CT------G--GG-A--TGGG---
NW_004569142.1_36038094-36038239   -GA-GTTCGCG-CGCG-T-T-GC--GG-GG--G-AA-AC--CCA---TAG---AGT-C--G-GC---------GC-GG--GTGTGA-GG-CG--ACG--CTGCA--CTC--A-A-GACATC-AAC--GCCA--G---CT---T--G-A-GGT-G-CC-G-T-GTACC--GGG-G-GC-GGC-GAGG-GGG---CGAG---
AC_000070.1_47308535-47308615      ---G--TT---G----T--T---T-----G----G--A--AC-A-AC---AA-----------C---ACT----CTG--T--G-GA---C---C----G----A-T-TC--A---G---TC-AC----C-T---T-T-G-CG------T-A----C-TGC-A----C-GG-G----CT--G--A--GGG--C---G----
NC_046156.1_177221153-177221073    ---G--TT---G----T--T---T-----G----G--A--AC-A-AC---AA-----------C---ACT----CTG--T--G-GA---C---C----G----A-T-TC--A---G---TC-AC----C-T---T-T-G-CG------T-A----C-TGC-A----C-GG-G----CT--G--A--GGG--C---G----
NW_020822461.1_11680655-11680572   -GA-A-T-----------A-T-CT----G-TTGCG--A---C-G---C--AA---T-CC-GA-C-A--C-AA----G-------GAT--CC---A--T----CA--CT--GA-GC--CC-----------------TT--CG-------G-T-----T------A-C-C---A--G--GG-T-A---GG----T-GGCT-
NC_040903.1_6184040-6184123        ----A---------C-----T-----G-------A-GA-G-----A--T--A--G-TCC--A-CAGAA--A-C-----GTT---G-TGG--GCCCC--TC---A-AC-C----A--A--T--A------C----GA---AC-TTT-TA--G-GACG-A--C--C----G-----T-----AT-A-----AGT-T--G---
NW_018658532.1_151817-151732       -G------G-----CA-T----CTAG-------C-----------ACCT---AGG-TC---A-C----CT-A---------T--G-----C----CGAC----A-TC---A--T-G-CATC-A---------GGG-TTAA----G----GATAGT--T--T-----C--GG-----CT---T-A------ACG---GCT-
NW_007727769.1_199927-200012       AG---TTT----C--G--CTT-C--G--G-C----A-G---C-G-A-----A----T-CAG-G-A--A---------TGTT-G---T---CA--A-----G-CA-T-----A---GAT--C--A---------A-A-T---A--T-T-GG-C-G-CCA--T---A-C-----A--GCTG-C---------------GC--
NW_004624759.1_11831488-11831571   G------T--------T---T--GA--CG--T----TCT-A--------A-ATGGTT----A--A---C--CCGCC-------A---------CAC-TTG--CA-T-T-----G--AC-TC--AAG--CT-A--G-T---C--CT--A--C--------CT----G-G--G-----TT------G--GG-A--TGGG---
NW_016535325.1_28734-28819         ----ATTTG--G----C------------A--TC--GA--ACG-AG-------G-T-CCG----AAA---AA---C------GT-----AA--CA---T-GAC--CCTC--A---GA-A---AA---TC-----GA-T-AT---C-T-TG---A-----T-GT-TG-----G--T-TC---TG---CG--GA-----CT-
NW_004801740.1_5584837-5584921     AGA-A-T-----------A-T-CT----G-TTGCG--A---C-G---C--AA---C-CC-GA-C-A--C-AA----G-------GAT--CC---A--T----CA--CT--GA-GC--CC-----------------TT--GG-------G-T-----T------A-C-G---A--G--GG-T-A---GG----T-GGCT-
NW_011889015.1_123387-123305       --A--TTT---GT----T----CG--G-GG--GC---A-----AA---T-T-TC--T--G---C-G--------C--T--A-GT-A---A-----------G-AA-T----AT-----AT--AAAA-T--T---A-T-GA--CTT------A-AA-C--CA---A-----G-AG--C---C--------AGC-C------
NW_006436284.1_153624-153542       --A--TTT---GT----T----CG--G-GG--GC---A-----AA---T-T-TC--T--G---C-G--------C--T--A-GT-A---A-----------G-AA-T----AT-----AT--AAAA-T--T---A-T-GA--CTT------A-AA-C--CA---A-----G-AG--C---C--------AGC-C------
NC_034600.1_49424308-49424391      ---G--TT---G----T--T---CA----G----G--A--AC-A-AC---AA-----------C---AGT----CTG--T--G-GA---C---C----G----A-A-TC--A---G---TCGAC----C-TA--T-C-G-CG------T-A----C-TGC-A----C-GG-G----CT--G--A--GGG--C---A----
NW_015504266.1_2928751-2928835     A-A---TT-------G-TG--GCG--G---CT-----AGGA---GAC-TA-A---TT--AGA-C-A-----AC-----G--T--GA-G------AC-T--GG----CT-----A--A--T--A-------T----AT----ATTT-TA------A--AGCT-G---C-G---A--------T---------CG-----TG
NW_015351256.1_13811479-13811562   A----TTT----C--G-TCTT-CG-G--G-C----A-G---C-G-AC---AG----T-CAG-C-A--AC--------TG-T-A---T----G--A--------A-T--C-A--G-GAC--C--A---------G-A-T---A--T-T-G----A-CCG-CT-----C-----A--GCTG-----------------GC--
NW_020963318.1_4608754-4608837     A----TTT----C--G-TCTT-CG-G--G-C----A-G---C-G-AC---AG----T-CAG-C-A--AC--------TG-T-A---T----G--A--------A-T--C-A--G-GAC--C--A---------G-A-T---A--T-T-G----A-CCG-CT-----C-----A--GCTG-----------------GC--
NW_015351256.1_13805116-13805276   --AGA--TG-A-CGCAT-AT-GCT-GGTGG--G-GCGAG--CGAGACCTCAC-G-T-CA--AG--A-A-TA---C-ATG-T-GT--TGTC-G----GACC--CAA--TC---C-C-----CGC--GGGC-TATG-----ACGTT-GT---ATA-T--T--TAG-A--GGGGGAG-G--GG---AGG--GG---TGGG-T-
NW_004936480.1_18867517-18867600   A----TTT----C--G-TCTT-CG-G--G-C----A-G---C-G-AC---AG----T-CAG-C-A--AC--------TG-T-A---T----G--A--------A-T--C-A--G-GAC--C--A---------G-A-T---A--T-T-G----A-CCG-CT-----C-----A--GCTG-----------------GC--
NW_020540010.1_3535389-3535306     A----TTT----C--G-TCTT-CG-G--G-C----A-G---C-G-AC---AG----T-CAG-C-A--AC--------TG-T-A---T----G--A--------A-T--C-A--G-GAC--C--A---------G-A-T---A--T-T-G----A-CCG-CT-----C-----A--GCTG-----------------GC--
NW_004444148.1_2748828-2748668     -CA-GATTG-G-CGCG-T-T-GT-AGG-GG--G-GA-AG--CGAG--CCA---AGT-G--GAGC---CC----GC-GCG-TAATGA-GG--GA-ACG--T-GCG--CTC-GACA-GATATC-ACA---CCTA-G---TT--AT--A-A-GGC-G-TC-G-T-GT-GT--GGG-C-GG-TGC-GAGG-AGA--A--G-C--
NC_034582.1_112600773-112600856    ---G--TT---G----T--T---CA----G----G--A--AC-A-AC---AA-----------C---AGT----CTG--T--G-GA---C---C----G----A-T-TC--A---G---TCGAC----C-TA--T-T-G-CG------T-A----C-TGC-A----C-GG-G----CT--G--A--GGG--C---G----
NW_020339444.1_35583766-35583681   ----ACCT-G----CG-T--C------CA-C-TC--G--T--GA--C------GG-----T-G--A-CCTA---AC-----T-GGA-G-ACG-C-C-TA-G---A---CG----A----T-G-A-TC--C---------AC-T----A-C-T-AG-----T-T----GA-G---T-T------A-------C------T-
NW_017739037.1_152310-152229       G--GA---G--G-G--T-AT---GA--CG---C------G-CG-AA------T-----C----C-----T---G---------TG-T------C-C-T-CGG-AA-C------A---CATT---A----CT--G-----AA-TTT-------A--C--G-TA----C---A-A-TC-TG----A-----A-CAT------
NW_006204238.1_2062051-2062214     CGAGACCTG--GCGCGC-GGCG-GGGG---C--CA-GAG---GAACC-TACAGGGTC-CA------AC-TA--A-C--GGTTG--AT-CA-GC-ACG-A-GC-A-CC---G-TAAC---TGGA----T--TAGGG--TGACATC--TAACG---GCCT---GTCCG---GGGGAGGTCGAC--AG-CG-AGCGT-CGCTG
NC_000079.6_119694965-119695048    ---G--TT---G----T--T---CA----G----G--A--AC-C-AC---AA-----------C---AGT----CTG--T--G-GA---C---C----G----A-T-TC--A---G---TCGAC----C-TA--T-T-G-CG------T-A----C-TGC-A----C-GG-G----CT--G--A--GGG--C---G----
NC_046290.1_28725639-28725558      G--GA---G--G-G--T-AT---GA--CG---C------G--G-AA------T-----C----C-----T---G---------TG-T------C-C-T-CGGCAA-C------A---CATT---A----CT--G-----AA-TTT-------A--C--G-TA----C---A-A-TC-TG----A-----A-CAT------
NW_004624759.1_11827144-11827302   AG-G--TT-CT-T--GTAGT-GCGGGGC-G--T-G-C-G-ACGAGATCT-CA-GGTT--A---G--A-AT-A-GC-G-G-T-G------A-G-T-CGTGT-GCA--C--GG--A-G--A-C-AA-GG-CC-GGGG-TTA-TA--CGTATGG---T--AGCTAGCG-C-A-G-AGT-A-GG-TG-GGC-G-GT---GG-TG
NW_022111373.1_107151373-107151457 ----ATC-G--G----C------------A--TC--GC--ACG-A---T----G-T-CCG----ACC--TAA---C-T----GT-----AG--CA---T-GGC--TC-C--A---GC-A---AA---TT-----GA-T-ACA--C-T-T----A-----T-GT-TG-----G--T--C---GG---CG--GA-----CA-
NW_015494733.1_1229128-1229301     -GA-ATTTGAC-CGAG-T-T-GC-AGG-AG--G-GG-AA--CAAG--CTA---TAT-C--GCGC---CC----GC-AC--TACTGA-GG-CGC-ACG--CGGCA--CTC-GACG-AACA---AAA--ACCTA-G---TT--AT--G-A-GGT-G-CC-G-C-GGGGC--GGG-G-GC-GGT-AAAG-GGA---CGAGC--
NW_017872774.1_84388-84308         ----AT---CAG----TT-T-G----GCG-------GAT-GC---AC---------TTC-----A--AC--CC-----A-----GA-A-C-G-C---TTT----AG-TC-ACC---T--T----A---C--A-G-G-T----T-------------C--GT-G---C---G-A-T--TG------AG----------C--
NC_022021.1_64827843-64827926      AGA-A-C-----------A-T-CT----G-TTGTG--A---G-G---C--AA---T-CC-GC-C-A--C-AA----G-------GAT--CC---A--T----CA--CT--GA-GC--GC-----------------TT--CG-------G-T-----T------A-C-G---A--G--GG-T-C---GG----T-GGCT-
NW_004535452.1_19552836-19552752   A------T--------T---C--GC--CG--T----GCT-A--------G-ATGGTT--A-A--A---C--CCGCC-------A---------CCC-TTC--CA-T-T-----G--AC-TC--AGG--CT-G--C-T---C--TT--A--A--------CT----G-G--G-----CT------G--GG-A--TGGG---
NT_176390.1_13734298-13734380      A------T--------T---T--GA--CA--T----TCT-A--------A-ATGGTT----A--A---C--CCACC-------A---------CGC-TTG--CA-T-T-----G--AC-TC--GAG--CT-A--G-T---C--CT--G--C--------CT----G-G--G-----CT------G--GG-A--TGGG---
NW_011044985.1_2082410-2082492     A------T--------T---T--GA--CG--T----TCT-A--------A-ATGGTT----A--A---C--CCGC--------A---------CAC-TTG--CA-T-T-----G--AC-CC--AAT--CT-A--G-T---C--CT--A--C--------GT----G-G--G-----CT------G--GG-A--TGGG---
NT_176390.1_13730030-13730195      AA----T-G---GG-TT-T--GCAA-G--G-C--GAG-TGG-T-G-C-TA-A-GGT-T-AGA---GAA--T-CGC--T---TGAGA--GCCG-CG-GTTT--AG--CTCGA-CG---CATCTT-AG-GCTG-G-AG-T--C--TT-T-GGACGGTCCAGGTGGCA-C-AGGG-GTG--GGG-G-G-GG-AGC-TGGGC--
NW_006922012.1_2293474-2293635     -G--CATTG-G-CGCG-T-T-GT-AGG-GG--G-GA-AG--GGAG--CTA---CGT-G--GA-C---TA----GC-GCG-TAGTGA--G--GC-ATG--T-GCA--CCC-GACA-GATATC-AAA---CCTA-G----T--AT----A-GGC-G-CC-G-T-GCAGT--GGG-C-GC-AGC-GAGG-AG---G--G-C--
NW_003573427.1_48280506-48280431   ----A-TTG--G----C------------A--TC---A------CA---------T-CCG----CAA--T-A---C-T----GT------A--CA---T-GGC--CCT---A---GA-A---AA---TC-----GA-T-ACA--C-T-TG---A-------GT-C------G--T-TC---TG---CG--GA-----CC-
NW_004485155.1_208004-207857       -G--AT--GAGGCGTGTTGT-CCG-GG--GC---G-T-GG--TTGAACTAC-TGGT-CCCTG-CAA----A--GCCG-GA---TG--G----C-ACG---G-C--CG-TTGT--CG-C-----A-G---C-A-GAA--G-GA--T--G-GGC-GAC-A-CTA-CAG-G-GG--G-GCTGG-TG-GAG--AGC-CG--CTG
NW_004567108.1_54165108-54165275   AG-GA--T-G-GTGCGT-AT--CG-G--GG--G--A--G--CG------AT--CGTTCCG-A--AGAA-T-A----GTG-ACG-G-T-G-CGCCA-G--T-GC-ACTTCC----CGA-A-CGA-AAG-CCTA-G-AT-G-C---T-TA-GGAG-A-C-GC--TC--CGGGGGAGTGCCGG--GA-GG-G-GCG-GCG--G
NW_004567108.1_54171176-54171343   AG-GA--T-G-GTGCGT-AT--CG-G--GG--G--A--G--CG------AT--CGTTCCG-A--AGAA-T-A----GTG-ACG-G-T-G-CGCCA-G--T-GC-ACTTCC----CGA-A-CGA-AAG-CCTA-G-AT-G-C---T-TA-GGAG-A-C-GC--TC--CGGGGGAGTGCCGG--GA-GG-G-GCG-GCG--G
NW_004535452.1_19556217-19556046   -G-G----G-GTC-T-TT--CG-G-GA--GTTG--AG--GACGGGACCA-A-TGGTT-C--AG--AA-CTA-C--C-GA-TTTAGA-GGCCGTCACGT-CGGCAG-CT---AG--GACGCC---AGGA-TG--GA---CA-G-T-CTAGG-C-GT-CGG-TAG--G-GA-G-CA-G--GGC-CAGAGG----GTGG-C-G
NW_016535325.1_23833-23980         -GA-GTTTAAC-AGCG-T-T-GT-AGG-----T-GA-AG--GGAG--CT----GCT-T--GGGT---A-----G---GG-TTGTCA-GG-CGC-CCG--AGATA--TTC--ACA-AAC-TC-AAA---CCCA-G---TT--CT--G-A-AGT-C-C--G-T-GC-GC--GG--A-GC-GGC--AGG-GA---GCGAGC--
NW_020954550.1_30886882-30886957   A---A--------GC-----T---A--------C-A-----C-A----TACATG--T--A----A--ACT--C-------T----TT--A----A---TA-G-A-C-T----T--GAC--CG-AAG-T--T--GG-T-A-CA--T-------G-G-T---T--------A--G----CG--C-------AG---G--T--
NW_021630221.1_757522-757463       AGA-A-T-----------A-T-CT------TT--G--A---C-A---C--A-------C-G--C-A--C--A----G---------T--CC---A--T-----A------G---C--CC-----------------TT--C--------G------------------G---A--G--GG---A---GG----T-GGC--
NW_018343955.1_20479259-20479181   A---A--------GC-----T---A--------C-A-----C-A----TACA-G--T--A----A--ACT--C-------TA---AT--A----AC--TA-G-A-C-T----T--GAC--CG-A-G-T--T--GG-T-A-CA--T-------G-G-T---TG-------A--G----CG--C-------AG---G--T--
NW_008345884.1_8404281-8404146     --AGA-TTG---CG-G-T-G-G---G-CA---TCAAGA----GA--------TGG--TC-G-GC--AC--AA-GC-C-G---------G-CGCCACGTT--G---C----GA---G-----CA--AC--C---------A-A---GT-TGGCG-G--TG-C--C-GCGGG---GT-C-GTC-GAG-CGGTGCG-GGC---
NW_004471592.1_3055385-3055445     ----ATT-------------------------TC--G---A----A-------G---CC-----CAA----G---C-T----GT-----AA-------T-GGC--CCT---A---G--A---AA----C-----GA-T-ACA--C----G---A-------G--CG-----G--T-TC---TG---CG--G-------C-
NW_004524875.1_1433069-1433152     A------G--------T---T--GA--CA--T----TCT-G--------G-ACGGTC----A--A---C--CCGTC-------A---------CAC-TTG--CA-T-T-----G--AC-TT--AAG--CT-A--G-T---T--CT--A--C--------CC----G-G--G-----CT------G--GG-A--AGGG---
NW_020093476.1_6801918-6802048     -GC-GT-TAC--C-CG-A-C-G---CG-------AA------G-G---GA---AA-----AGG-----T----GC-GCG-GT-TG---G--G--ACG--CTG-A---GT-G--A-G-C-T--CAA--ACTCG-G-------GG--G-A-GGT-G----G-T-GAAGC---AG-G--C--GC--AA--G----G-AAGC--
NC_041730.1_103527460-103527380    C---A---------C-----T---A--------C-A-----C-A----TCCATG--T--A----A--ACT--C-------T----AT-------AC--TA-G-A-C-T----T--GA---CG-A---T--T--GA-T-A-CA--T-------G-G-C---TG-------C--G----CG--C-------AG---G--T--
NW_006408600.1_13265236-13265380   -GAGA--TG-G-TG-G--AT-GCTAGGC-G--GC-AG--G--GAAAC--AAA--G-T-G-G--CAA-AC--A---CG-GT-AG-GATGGC---C--GT-CGG-AATC--G----CG---TCG--A-GG-TTA-G-AT--GCG----C-TG-T-G---TGC--G--GCGG--G-----TGG-TG--G-GG---GCGG----
NW_020963077.1_51506775-51506711   A------T----C--G-TCTT-CG----G-C----A-G---C----C---AG----T-C---C-A--AC--------TG-T----------G-------------T--C-A--G-GAC--C--A---------G-A-T---A------G----A-CCG-CT-----------A--G--G-----------------GC--
NC_008803.1_231265978-231266056    T---A--------GC-----T---A--------C-A-----A-A----T-CATG--T--A----A--ACT--C-------TA---AT--A----AC--TA-G-A-C-T----T--GAC--CG-AAG-T-----GA-T-A-CA--T-------G-G-C---TG-------A--G----CG--C-------AG---G--T--
NC_045426.1_134939033-134938955    A---A--------GC-----T---A--------C-A-----C-A----TACATG--T--A----A--ACT--C-------TA---A---A----AT--TA-G-A-C-T----T--GAC--GG-AAA-T--T--GG-T-A-CA--T-------G-G-C---TG-------A--G----CG--C-------AG---G--T--
NW_021604578.1_142851-142714       --AGA-TTG---CG-G-T-G-------CA---TCAAGA--A-GA------C-TGG--CC-G--T--AC--AA-GT-G-G---------G-CGTCACGTT--G---C----GA---GA----CA--GC--C--------GA-A---GA-TGGCG-G--TG-C--C-GAGGG---GT-T-GGC-GAG-CCGTGTGTGGG---
NC_046156.1_177224979-177224844    --AGA-TTG---CG-G---G-------CA---T-AAGA--A-GA------C-TGG--CC-G-GC--AC--AA-GC-G-G---------G-CGTCACGTT--G---C----AA---GA----CA--GC--C--------GA-A---GG-TG-CG-G--TG-C--C-GAGGT---GT-C-GGC-GAG-CCGTATGTGGG---
AC_000070.1_47304753-47304888      --AGA-TTG---CG-G---G-------CA---T-AAGA--A-GA------C-TGG--CC-G-GC--AC--AA-GC-G-G---------G-CGTCACGTT--G---C----AA---GA----CA--GC--C--------GA-A---GG-TG-CG-G--TG-C--C-GAGGT---GT-C-GGC-GAG-CCGTATGTGGG---
NW_007728486.1_330214-330132       AG---TTT----C--G-TCCC-GG-G----C----A-G---C---AC----G------CAG-A-A--AG----------TT-G---T---CA--A-----C-C--T--T-AA-G-AA---C--A---------A-A-T------T-T-GG-C-G-C-G--T---A-C--------GCAG-C---------------GC--
NW_007726692.1_24226-24289         AG---T-T----C--A--CCT-CG----G-C----A-G-----G-A----------T-CA--G-A---------------T-G---T----A--A-----C--A-T-----A---GA---C------------A-A-T------T-T-GG-C-G-C--------A-C--------G-AG-C---------------GT--
NW_005353967.1_998255-998198       ----A-----G---C-----TGC-----------GAG----C-A--CC-T-----T-CT-----AAA---A-----G--T--GTG-T---C-TC---------------GG-T------T-----G---------A---A--T-T-TAT-------C--C------------A-TG-T----------G--------C--
NW_004504335.1_10307022-10307081   --A----T--G------T--TGCTA---------G-G---A-G-T-G----------TCAGA--AA--C-AA---------TG---TA--C---A-------C-----C-G------------AAGG-C----------A-G--T---------T----C------C---G-A-T-CT-------G-G---C-TG--C--
NW_015504211.1_1029993-1029932     --A-A-----G---C----TTGC-----------GAG----C-A--CC-A-----T-CT-G---AAA---A-----G--C--GTG-T---C-CC---------------GG-T------T---A-G---------A---A--T-T-TAT-------C--C------------A-GG-T----------G--------C--
NW_022196914.1_79966866-79966986   ---GA-TTG---C--G-T-G-------C----TCAAGA--A-GA--------TGG--CC---GC--AC--A--GC---G-----------CGCCACGT---G---C----GA---GA----CA--GC--C---------A-A---G--TGGCG----TG-C--C--AGGC---GT-C-GGC-GAG-CC-TGTGTGGG---
NW_004624732.1_21322546-21322614   G------T------------T--GA--CG--C-----C--A--------A-ATGGTT----A--A---C--CCGCC-----------------TAC-T-G--CA-T-T-----G--TC-GC--G-----T-A--------C--CT--A--C--------CT----G-A--G-----T----------GG-G---GTG---
NW_006408952.1_761373-761434       ----ATT-G--G----C------------A---C--GA---CG-A---T----G-T---G----AA----A-----------A------AT--CA-----G----CCTT------GG-G----A----C-----GA-T--CA--A---TG---A-----T-C---G-----G----TC--------CG--G------CT-
NW_022109768.1_1533963-1534026     ----A-C-G--G----C------------A--AC--GA--ACG-A---T----G---CC------CC--TAA-----------T-----AA---A------GC--TC-C------GC-----A----TT-----GA---A-A--C---TG---A-----T-GT--G-----G----------G---CG--G------CA-
NW_020356566.1_186101-185987       -GA-G-TTG-G-CGCG-T-T-GC--GG-------AA-AC--GGA-----G---A-T------G----T-----G--GGG-GTGG---GG-CG--A----C-GCA---C--GC-A-GACAT-------GCC-G-----C---AT--G---GGT---C--G---G--GC--GG----G--G-C--GG--GGG-----AGC--
NC_034582.1_112596632-112596745    --AGA-TTG---CG-G------------A---T--AG---A--A------C-TG---C--G-GC--AC--AA-GC-G-----------G-C-CCACGTT--G---C----GA---------CA--GC--C--------GA-----GG-TGGCG-G--TG-C--C-GAGG-----T-C--G--GA---C-TGTGTGCG---
NC_000079.6_119690707-119690827    --AGA-TTG---CG-G-----------CA---T--AG---A--A------C-CG---CC-G-AC--AC--AA-GC-G-----------G-CGCCACGTT--G---C----GA---------CA--GC--C--------GA-----GG-TGGCG-G--TG-C--C-GAGGG---GT-C--G--GC--CC-TGTGTGCG---
NW_011889015.1_127933-127828       -GA---T-G-C----------GC--GG-GG--G-G--AG--CA-G--CTA-----T-C--G--C---CC----G--A-----------G---C---G--CGGCA------GACG-AAC----AA---GCCT-------T--A---G---CGT-G-C--G-C-----C--GGG-G-GC-G-T-AAAG--------GAGC--
NW_007741761.1_23013-23076         AG---TTT-------G-T-C---G-G--G-T----A-G-----G-AC---------T-C-G------A-----------TT-G---T---CA--A-----C-CA-T--C-AA-G-GA------A---------A-A-T--------T-GG-C---C----A---G----------GC-G------------------C--
NW_020822461.1_11685799-11685658   -T-GAG--G-GGTG-GC-GG--CG----A-C----GT--TAC-A-AAC-A-ACG----CAA----G------CG--G-A---G-C--GGACGC-ACG-T---CA--CT-GGT---G-CATC-A---T-CC---G--T-----TT--TA--GCG-G--AG-TGTC-GC-----TGTGCCGG---AG-C--G---A-GG-G-
NW_007370656.1_6770667-6770611     ----A-----G---C-----TGC-----------GAG----C-A--CC-T-----T-CT-----AAA---A-----T-----GTG-T---C-TC---------------GG-T------T-----G---------A---A--T-T-TAT-------C--C------------A-TG-T----------G--------C--
NW_006501464.1_215820-215682       -T-GAG--G-GCCG-GC-GG--GG----A-C----CT--TAC-A-AGC-A-ATG----CAA----G------CG--G-G---G-G--GGACGC-ACG-T--GGA--CT-GGT---G-CATC-A---C-CC---G--T-----TT--CA--GCG-G--AG-TGTC-GC----GAGTGC-GG---AG-C--A---T-GG-G-
NW_004524875.1_1427807-1427904     A--G--TG-AG------A---GC-G--T----T---G----C--G--CT-CA-GGT---G---G--G------G--G---T-A------A-G-T-CG---GGCA--C--G---G-G--A-C----GG-TC--GGG-CTC-T---C--AGG-------AG-TA-CG---C---AGT---AG--G-G-T-G-G----GG-T-
NW_020269199.1_206673-206559       -GA-G-TTG-G--GCG-T-T-GC--GG-------AA-AC--GGA-----G---A-T------G----T-----G--GGG-GTGG-G-CG-CG--A----C-GCA---C--GC-A-GACAT-------GCC-G-----C---AT--G---GGT---C--G---G--GC---G----G--G-C--GG--GGG-----AGC--
NW_007370720.1_117779-117668       -G--GT-TAC--C-CG-A---G---AG--------A--------G---TA---AG-----GGG-----G----GC--CG-GT-GG---G-----ACG--GT--A---TT-G--A-G-T-T--AAA---CGC-----------G--G-A-GG--G----G---GAAG-----G-G-----GC--AAG-G----G-GAGC--
NC_040903.1_6178793-6178904        -GC-GT-T-C----C--A---G---CG--------A------G-G----A---AG-----TG------T----G--GCG-GT-TG---G--G--ACG--CTG-A---TT----A-G-T-----AA--ACCC--G-------GG--G----GT-G----G-T-GAAGC---GG-G-----GC--AA-------G-GAGC--

NC_045437.1_42424729-42424571      GT-AA-CACT-A-ACGGG-G---AAACAGCTGG-CGG-CTT
NW_012117188.1_2046740-2046582     GT-AA-CACT-A-ACGGT-G---AAACAGCTGG-CGG-CTT
NW_012100209.1_6011185-6011027     GT-AA-CACT-A-ACGGG-G---AAACAGCTGG-CGG-CTT
NW_022681465.1_77913026-77912868   GT-AA-CACT-A-ACGGG-G---AAACAGCTGG-CGG-CTT
NW_012010989.1_3014855-3014697     GT-AA-CACT-A-ACGGG-G---AAACAGCTGG-CGG-CTT
NC_023645.1_42107109-42106951      GT-AA-CACT-A-ACGGG-G---AAACAGCTGG-CGG-CTT
NC_044980.1_42059298-42059456      GT-AA-CACT-A-ACGGG-G---GAACAGCTGG-CGG-CTT
NC_022277.1_43931177-43931019      GT-AA-CACT-A-ACGGG-G---AAACAGCTGG-CGG-CTT
NW_012007811.1_8699046-8698888     GT-AA-CACT-A-ACGGG-G---AAACAGCTGG-CAT-CTT
NC_044619.1_47812146-47812303      GT-AA-CACT-A-ACGGG-G---AAACAGCTGG-CGG-CTT
NC_044551.1_125152204-125152046    GT-AA-CACT-A-ACGGG-G---AAACAGCTGG-CGG-CTT
NC_041759.1_43321178-43321020      GT-AA-CACT-A-ACGGG-G---AAACAGCTGG-CGG-CTT
NW_016812359.1_402279-402437       GT-AA-CACT-A-ACGGG-G---AAACAGCTGG-CGG-CTT
NC_027873.1_72116637-72116794      GT-AA-CACT-A-ACGGG-G---AAACAGCTGG-CGG-CTT
NC_036884.1_49441104-49441261      GT-AA-CACT-A-ACGGG-G---AAACAGCTGG-CGG-CTT
NC_044386.1_40347999-40347841      GT-AA-CACT-A-ACGGG-G---AAATAGCTGG-CGG-CTT
NW_022611659.1_39522003-39521845   GT-AA-CACT-A-ACGGG-G---AAACAGCTGG-CGG-CTT
NC_000005.10_43313179-43313022     GT-AA-CACT-A-ACGGG-G---AAACAGCTGG-CGG-CTT
NW_016107395.1_2799944-2799786     GT-AA-CACT-A-ACGGG-G---AAACAGCTGG-CGG-CTT
NC_036908.1_43869231-43869076      GT-AA-CACT-A-ACGGG-G---A-ACAGCTGG-CGG-CTT
NC_013897.1_160044174-160044332    GT-AA-CACT-A-ACGAG-G---AAACAGCTGG-CGG-CTT
NW_018493017.1_6343180-6343338     GT-AA-CACT-A-ACGGG-G---AAATAGCTGG-CGG-CTT
NW_022134918.1_5100516-5100683     --AAAC----G-G-CGGGGGTG-GA-C-GCTGG-TGTGC-T
NC_045765.1_137773675-137773842    --AAAC----G-G-CGGGGGTG-GA-C-GCTGG-TGTGC-T
NW_020172731.1_1845933-1845766     --AAAC----G-G-CGGGGGTG-GA-C-GCTGG-TGTGC-T
NW_017842794.1_85956437-85956604   --AAAC----G-G-CGGGGGTG-GA-C-GCTGG-TGTGC-T
NW_006733234.1_4032122-4031954     --AAAC----G-C-TGGGGGTG-GA-C-GCTGG-TGTGC-T
NW_020837948.1_81461019-81461186   --AAAC----G-G-CGGGGGTG-GA-C-GCTGG-TGTG--T
NW_022098063.1_63002690-63002857   --AAAC----G-G-CGGGGGTG-GA-C-GCTGG-TGTGC-T
NW_021703768.1_36390259-36390092   --AAAC----G-G-CGGGGGTG-TA-C-GCTGG-TGTGC-T
NW_022436941.1_90281136-90281290   GT-AA-CAC--A-ACGGG-G---AAACAGCTGG-CGG-CTT
NC_041221.1_52439837-52439670      --AAAC----G-G-CGGGGGTG-GA-C-GCTGG-TGCGC-T
NW_003943619.1_24595427-24595583   GT--A-CA-T-A-ACAGG-G---AAACAGCTGG-CGG-CTT
NW_004438430.1_4610241-4610405     --AAAC----G-G-CGGGGGTG-GA-C-GCTGG-TGTGC-T
NW_004454164.1_22915666-22915491   --AAAC----A-G-CGGGGGTG-GG-C-GCTGG-TGGGT--
NC_033671.1_101793093-101793258    G--A-CTAC-A-T-CAGGG-TGCG---A-C-AA--G-GCT-
NW_012155396.1_1126422-1126256     G--A-CTAC-A-T-CGGGG-TGAG---A-C-AG--GGGCT-
NW_006788723.1_848765-848929       --AAAC----G-G-CGGGGGTG-GA-C-GCTGG-TGTGC-T
NC_009164.3_23994089-23994264      --AAAC----A-G-CGGGGTAG-GG-C-GCTGG-TGGGT--
NW_007675507.1_185726-185551       --AAAC----A-G-CGGGGTAG-GG-C-GCTGG-TGGGT--
NW_014636980.1_1680043-1680218     --AAAC----A-G-CGGGGTAG-GG-C-GCTGG-TGGGT--
NW_007727769.1_195054-195227       GTA--C-GC-A-G--G-GG-A---G---G-TGGACG-GC-T
NW_007727769.1_194589-194762       GTA--C-GC-A-G--G-GG-A---G---G-TGGACA-GC-T
NC_037673.1_43212247-43212100      -T--T-CACT-A-ACGGG-G---AAACAGCTGG-CGG-CTT
NC_044513.1_31095311-31095137      --AAGC----G-G-AGGGGGTG-AA-C-GCTGG-TGGG--T
NC_045698.1_30193962-30193788      --AAGC----G-G-AGGGGGTG-AA-C-GCTGG-TGGG--T
NW_006383214.1_148977-148820       --AAAC----A-G-TGGGGGAG-GG-C---TCG-TGGGC--
NC_032669.1_33427725-33427890      --AAAC----G-G-CGGGGGTG-AA-C-GCTGG-TGTGC-T
NC_037347.1_31431460-31431625      --AAAC----G-G-CGGGGGTG-AA-C-GCTGG-TGTGC-T
NW_005393620.1_1813400-1813565     --AAAC----G-G-CGGGGGTG-AA-C-GCTGG-TGTGC-T
NW_018734256.1_16727772-16727615   --AAAC----A-G-TGGGGGAG-GG-C---TCG-TGGGC--
NW_011516528.1_11779082-11779256   --AAGG----G-G-AGGGGGTG-AA-C-GCTGG-TGGG--T
NW_022589720.1_33704932-33704775   --AAAC----A-G-CGGGGGAG-GG-C---TCG-TGGGC--
NC_037563.1_31163342-31163509      --AAAC----G-G-CGGGGGTG-AA-C-GC-GG-T-TGC-T
NW_011492847.1_710838-711003       --AAAC----G-G-CGGGGGTG-AA-C-GCTGG-TGTGC-T
NW_021964160.1_34875730-34875905   --AAGC----G-G-AGGGGGTG-AA-C-GCTGG-TGGG--T
NW_018336647.1_51403-51235         --AAAC----G-G-CGGGGGTG-AA-C-GCTGG-TGTGC-T
NW_022630999.1_8549365-8549212     --AAAC----G-G-CGGGGG-G-GG-C-GCTGA-TGGGC-T
NW_017731701.1_1734112-1734283     --AAAC----A-G-CGGGGGTG-GG-C--CTGG-TGGGC-T
NW_004451472.1_331281-331438       --AAAC----A-G-CGGGGGTG-GG-C-GC-GG-TGGGC-T
NW_019154089.1_44707839-44707992   --AAAC----G-G-CGGGGG-G-GG-C-GCTGA-TGGGC-T
NW_020998616.1_23169512-23169355   --AAAC----A-G-CGGGGGTG-GG-C-GC-GG-TGGGC-T
NW_020874474.1_33959458-33959301   --AAAC----A-G-CGGGGGTG-GG-C-GC-GG-TGGGC-T
NW_007907126.1_30063131-30063288   --AAAC----A-G-CGGGGG-G-GG-C-GCTGG-TGGGC-T
NW_020656141.1_32854435-32854278   --AAAC----A-G-CGGGGG-G-GG-C-GCTGG-TGGGC-T
NC_030827.1_31413974-31414140      --AAAC----G-G-CGGGGGTG-AA-C-GCTGG-TGT-C-T
NW_020312816.1_59172132-59172289   --AAAC----A-G-CGGGGGTG-GG-C-GC-GG-TGGGC-T
NC_040267.1_33125591-33125757      --AAAC----G-G-CGGGGGTG-AA-C-GCTGG-TGT-C-T
NW_003217800.1_829701-829544       --AAAC----A-G-CGGGGG-G-GG-C-GCTGG-TGGGC-T
NW_006204238.1_2067389-2067473     -T--A---C-A-----GG-AT---GA--GCTG-A-------
NW_008345884.1_8397660-8397576     -T----T-C-AAG-C-GG---G-----A-CT--A----C--
NC_036908.1_43863884-43863802      G-A-A-TAC--A-A-G-G---GTG---AG--G-------TT
NW_003943619.1_24601884-24601967   -T-A--T---AA--T---GA-------A-C----TG-GC--
NW_018493017.1_6348937-6349020     -T-A--T---AA--T---GA-------A-C----TG-GC--
NC_044386.1_40342352-40342270      --A--C-----AGAT----A--T--A----------G-C--
NW_022611659.1_39516348-39516266   --A--C-----AGAT----A--T--A----------G-C--
NW_003852458.1_10208053-10207886   ----ATCAC--GGA-G-GGG--CG-A-A--TT---GG-CT-
NW_004485155.1_203172-203083       -T--A-T----G---------GC--G------------A-T
NW_007370720.1_112842-112759       -TA-A-CA-T--G--G--G-T---G-CA-CT---------T
NW_004504387.1_12689891-12689974   ---AAC---------G-------------------C-----
NW_017731701.1_1738805-1738888     GT-A--C--TA---------T----A----T--ATG-----
NC_023645.1_42101850-42101768      --A-A-----AA------GA------CA-C---A-----TT
NC_037673.1_43207000-43206918      --A-A-----AA------GA------CA-C---A-----TT
NC_044551.1_125146928-125146846    --A-A-----AA------GA------CA-C---A-----TT
NC_044980.1_42064541-42064623      --A-A-----AA------GA------CA-C---A-----TT
NC_045437.1_42418885-42418803      --A-A-----AA------GA------CA-C---A-----TT
NW_012007811.1_8693790-8693708     --A-A-----AA------GA------CA-C---A-----TT
NW_012010989.1_3009596-3009514     --A-A-----AA------GA------CA-C---A-----TT
NW_012100209.1_6005925-6005843     --A-A-----AA------GA------CA-C---A-----TT
NW_012117188.1_2041500-2041418     --A-A-----AA------GA------CA-C---A-----TT
NW_016812359.1_407549-407631       --A-A-----AA------GA------CA-C---A-----TT
NW_022681465.1_77907757-77907675   --A-A-----AA------GA------CA-C---A-----TT
NC_045616.1_130438544-130438629    -T--A------G---------GC--G------------A-T
NC_000005.10_43307847-43307765     --A--C-----AGAT----A--T--A----------G-C--
NC_027873.1_72121972-72122054      --A--C-----AGAT----A--T--A----------G-C--
NC_036884.1_49446449-49446531      --A--C-----AGAT----A--T--A----------G-C--
NC_044619.1_47817482-47817564      --A--C-----AGAT----A--T--A----------G-C--
NC_013897.1_160049958-160050041    -T-A--T---AA--T---GA-------A-C----TG-GC--
NC_046290.1_28730184-28730028      --AAAC----A-G-CGGGGGTG-G--C--CTGG-TGG-C-T
NC_033671.1_101796536-101796621    ---A---A------T--------GGACA-----A-G-GC--
NC_013679.1_64098838-64098754      -C--A---C-A-----GG-AT---GA--GCTG-A-------
NW_016107395.1_2794170-2794089     -T-A--T---AA--T---GA-------A-C----TG-GC--
NW_022436941.1_90286881-90286962   -T-A--T---AA--T---GA-------A-C----TG-GC--
NW_017619889.1_5287116-5286966     --AAAT----A-G-CGGGGATG-GA---GCT---TGGAC-T
NW_004444148.1_2735307-2735224     ------T----G---------GC--A------------A-T
NC_022277.1_43925544-43925462      -TA----AC-------A--AT----ACAAC-----G--C--
NC_041759.1_43315906-43315824      -TA----AC-------A--AT----ACAAC-----G--C--
NW_012155396.1_1121034-1120949     ---A---A------T--------GGACA-----A-G-GC--
NW_004569142.1_36043286-36043371   -T--A------G---------GC--G------------A-T
NW_019154089.1_44713274-44713359   -T--A------G---------GC--G------------A-T
NW_022630999.1_8543719-8543634     -T--A------G---------GC--G------------A-T
NW_006922012.1_2300227-2300312     -T--A-T----G---------GC--G------------A-T
NW_006389933.1_18322-18237         -T--A-T----G---------GC--G------------A-T
NW_018734256.1_16722298-16722213   -T--A-T----G---------GC--G------------A-T
NW_020312816.1_59177537-59177622   -T--A-T----G---------GC--G------------A-T
NW_020874474.1_33954044-33953959   -T--A-T----G---------GC--G------------A-T
NW_020998616.1_23164106-23164021   -T--A-T----G---------GC--G------------A-T
NW_022589720.1_33699463-33699378   -T--A-T----G---------GC--G------------A-T
NW_012267257.1_7189159-7189242     -T--A---C-A-----GG-AT---GA--GCTG-A-------
NW_006294876.1_8803081-8803164     -T----------G-------------C---T-G-TGG--TT
NW_006408600.1_13272033-13272116   -T--A-T----G---------GC---------------A-T
NW_017872774.1_89247-89086         -TAA-CT---AA-ATGG-GG--AG-A-AGC-GGA-GGCCTT
NW_022196914.1_79971478-79971561   ---AA-TA---AA-C-----T------A--C----C---TT
NW_007907126.1_30068388-30068473   -T--A-T----G---------GC--G------------A-T
NW_020656141.1_32849173-32849088   -T--A-T----G---------GC--G------------A-T
NW_017739037.1_156979-156823       --AAAC----A-G-CGGGGGTG-G--C--CTGG-TGG-C-T
NW_003852458.1_10201930-10201845   -T-A--T---AA--T---TA-------A-C----TG-GC--
NW_015494733.1_1234014-1234106     --A-A---CT---A---------G-A--GC----A----T-
NW_021604578.1_138514-138431       ---AA-TA---AA-C-----T------A--C----C---TT
NW_020339444.1_35589814-35589657   --AAAT----A-G-CGGGGATG-GA---GCTG--TGGAC-T
NW_018336647.1_46623-46541         -T--A-T----G---------GC--G------------A-T
NC_037563.1_31169479-31169561      -T--A-T----G---------GC--G------------A-T
NW_020172731.1_1841184-1841102     -T-AACTAC----A--AG-GT----G----G------GA-T
NC_045765.1_137778422-137778504    -T-AACTAC----A--AG-GT----G----G------GA-T
NC_041221.1_52435067-52434985      -T-AACTAC----A--AG-GT----G----G------GA-T
NW_006733234.1_4027376-4027294     -T-AACTAC----A--AG-GT----G----G------GA-T
NW_003217800.1_824456-824371       -T--A-T----G---------GC--G------------G-T
NC_044303.1_205063823-205063980    --AAAC----A-G-CGGGGATG-GA---GCTG--TGGAC-T
NW_007256233.1_220299-220448       GT-----AT-TG-A--G-GTTGC-G-C-GT-GG---GGG-T
NW_022098063.1_63007434-63007516   ------TAC-A---------T--A--A-GC---AGA-G-TT
NW_021703768.1_36385504-36385422   ------TAC-A---------T--A--A-GC---AGA-G-TT
NW_011044985.1_2078476-2078643     GTAC--TAC---GATG-AG--GTGGA-TA-TAGAG-GT---
NW_004936480.1_18862606-18862767   G--AACT-C-A-G-C-GG-G-GC-G--A-CTG-ACCGGCTT
NW_006400249.1_182823-182906       -T--A-T----G---------GC--G------------A-T
NW_004451472.1_336879-336964       -T--A-T----G---------GC--G------------A-T
NC_045616.1_130433328-130433473    --AAAC----G---CGGGG-TG-GG---GCTGA---GGC-T
NW_021630402.1_2768604-2768687     G-A--CT-----GA------T-----C---T--A----CT-
NW_006501464.1_210889-210806       G-A--CT-----GA------T-----C---T--A----CT-
NW_005393620.1_1819535-1819619     -T--A-T----G---------GC--G------------A-T
NW_011492847.1_716913-716997       -T--A-T----G---------GC--G------------A-T
NW_006712293.1_1717426-1717511     --AA---A-T---AC-G--G------A------A-AG-AT-
NW_017619889.1_5280032-5279947     --AA---A-T---AC-G--G------A------A-AG-AT-
NW_020837948.1_81466479-81466561   -----CTAC--GG-C-----------A-G-G------GA-T
NW_004438430.1_4615661-4615743     -----CTAC--GG-C-----------A-G-G------GA-T
NW_017842794.1_85961891-85961973   -----CTAC--GG-C-----------A-G-G------GA-T
NW_022134918.1_5105978-5106060     -----CTAC--GG-C-----------A-G-G------GA-T
NC_030827.1_31418741-31418823      -T--A-T--------------GC--G------------A-T
NC_044513.1_31090655-31090573      -T--A-T----G---------GC--G------------A-T
NC_045698.1_30189306-30189224      -T--A-T----G---------GC--G------------A-T
NW_011516528.1_11783740-11783822   -T--A-T----G---------GC--G------------A-T
NW_021964160.1_34880369-34880451   -T--A-T----G---------GC--G------------A-T
NW_004545888.1_306372-306286       ----A-T----G---------CC--G------------A-T
NW_005871201.1_78011-77934         -T-----A----G-------------C---T-G-TGG---T
NW_005362626.1_96334-96257         -T-----A----G-------------C---T-G-TGG---T
NW_003573427.1_48286004-48285843   --GGAC----A-G-CGG-GGCG-GG-C-GTTGG-TGGGC-T
NW_020834736.1_34345400-34345243   --AAAT----A-G-CGGGGATG-GA---GCTG--TGGAC-T
NC_013679.1_64103955-64103783      GTGAAC-AC-AGGACGAGGG-G--T---GCGGG--AG----
NW_020269199.1_201166-201081       -T--A-T----G---------GC--G------------A-T
NW_020356566.1_180240-180155       -T--A-T----G---------GC--G------------A-T
NW_006788723.1_853725-853807       ---AACT--AA-----A--GTG--TGA--C-G---A-----
NC_018723.3_206997235-206997392    --AAAT----A-G-CGGGGATG-GA---GCTG--TGGAC-T
NW_020093476.1_6807022-6807114     -T-----A----G-------T-----C---T-C-TGG--TT
NW_006803999.1_3406729-3406647     -T--A-T----G---------GC---------------A-T
NW_004454164.1_22910358-22910273   ----A-T----G---------GC--G------------A--
NC_040267.1_33130359-33130440      -T--A-T----G---------GC--G------------A-T
NC_018723.3_207003002-207003087    GT-A--C---A-G-CG-G-G-------------AG--G--T
NC_044303.1_205069376-205069461    GT-A--C---A-G-CG-G-G-------------AG--G--T
NW_020834736.1_34339902-34339817   GT-A--C---A-G-CG-G-G-------------AG--G--T
NW_007256233.1_225495-225580       -T----T---AA-AT---GA-------A-CT---TG-GC--
NC_010458.4_27951384-27951301      ----A-T----G---------GC--G------------A-T
NC_043705.1_114874603-114874759    --AA-C----A-A-CGGGGGTG-GA---GCTG--TGGGC-T
NC_043705.1_114880243-114880331    G-AAATC----CGA--GG--T---GA-------AG--GA-T
NC_010458.4_27956961-27956798      ----AC----G-G-CAGGGGTG-GA-C-GCTTG-TATG--T
NW_020963318.1_4603947-4604107     G--AACT-C-AAG-C-GG-G-GC-G--A-CTG-ACCGGCTT
NC_009164.3_23999411-23999496      ----A-T----G---------GC--G------------A--
NW_007675507.1_180326-180241       ----A-T----G---------GC--G------------A--
NW_014636980.1_1685376-1685461     ----A-T----G---------GC--G------------A--
NC_032669.1_33433884-33433966      -T--A-T----G---------GC--G------------A-T
NC_032669.1_33467761-33467843      -T--A-T----G---------GC--G------------A-T
NC_037347.1_31437619-31437701      -T--A-T----G---------GC--G------------A-T
NW_020540010.1_3540250-3540089     G--AACT-C-A-G-C-TG-G-GC-G--A-CTG-ACCGGCTT
NW_004955446.1_18983106-18983189   ---A---A------T--------GGACA-----A-G-GC--
NW_004569142.1_36038094-36038239   --AAAC----G---CGGGG-CG-GG---GCTGA---GGC-T
AC_000070.1_47308535-47308615      ---AA-TA---AA-C-----T------A--C----C---TT
NC_046156.1_177221153-177221073    ---AA-TA---AA-C-----T------A--C----C---TT
NW_020822461.1_11680655-11680572   G-A-ACT-----GA------T-----C---T--A----GT-
NC_040903.1_6184040-6184123        -T-----A----G-------T-----C---T-C--GG--TT
NW_018658532.1_151817-151732       -C--A-----A-GAC--G----C--AC------AC--GC-T
NW_007727769.1_199927-200012       -T-A--T---AA-AT---GA-------A-CT---TG-GC--
NW_004624759.1_11831488-11831571   ---A---A------T--------GGACA-----A-G-GC--
NW_016535325.1_28734-28819         -T--A-T----G---------GC--G------------A-C
NW_004801740.1_5584837-5584921     G-A-TCT-----GA------T-----C---T--A----GT-
NW_011889015.1_123387-123305       ----ATC---A-GA--------C-GA---CT----GG--T-
NW_006436284.1_153624-153542       ----ATC---A-GA--------C-GA---CT----GG--T-
NC_034600.1_49424308-49424391      ---AA-TA---AA-C-----T------A--C----C---TT
NW_015504266.1_2928751-2928835     --------C-A---C----GT-C--ACA------T-GGC-T
NW_015351256.1_13811479-13811562   -T----T---AA-AC---GA-------A-CT---TA-GC--
NW_020963318.1_4608754-4608837     -T----T---AA-AC---GA-------A-CT---TA-GC--
NW_015351256.1_13805116-13805276   G--AACT-C-AAG-C-GG-G-GC-G--A-CTG-ACCGGCTT
NW_004936480.1_18867517-18867600   -T----T---AA-AC---GA-------A-CT---TG-GC--
NW_020540010.1_3535389-3535306     -T----T---AA-AC---GA-------A-CT---TG-GC--
NW_004444148.1_2748828-2748668     --GGAC----A-G-CGG-GACG-GG-C-GCCGA-TGGGT-T
NC_034582.1_112600773-112600856    ---AA-TA---AA-C-----T------A--C----C---TT
NW_020339444.1_35583766-35583681   ---AAT---TAC-A--G-G----AAA-------A----A-T
NW_017739037.1_152310-152229       G--AA-CAC----A---G--T---A--A--T--A---T--T
NW_006204238.1_2062051-2062214     G--A--C-C----A---GG---C-G--GGCGG----G--T-
NC_000079.6_119694965-119695048    ---AA-TA---AA-C-----T------A--C----C---TT
NC_046290.1_28725639-28725558      G--AA-CAC----A---G--T---A--G--T--A---T--T
NW_004624759.1_11827144-11827302   G--TA--G--AAGA-G-GGG-GCGGTC-GC-GGATT--C--
NW_022111373.1_107151373-107151457 -T--A-T----G---------GC--G------------A-T
NW_015494733.1_1229128-1229301     --GAAC----A-G-CGGTAGTG-GG-C-GCTGA-TGGCC-T
NW_017872774.1_84388-84308         G-A-T--AC-----TGA---TGT-----A----A---G-T-
NC_022021.1_64827843-64827926      G-A--CT-----GA------T-----C---T--A----CT-
NW_004535452.1_19552836-19552752   ---A---A------T--------GGACA-----A-G-GC--
NT_176390.1_13734298-13734380      ---A---A------T--------GGACA-----A-G--C--
NW_011044985.1_2082410-2082492     ---A---A------T--------GAACA-----A-G-GC--
NT_176390.1_13730030-13730195      GCCT--GGC---GATT-GG--GTGGA-AA-TGGAG-GG---
NW_006922012.1_2293474-2293635     --AAAC----G-G-CGG-GGCG-GG-C-GCT-G-TG-GC-T
NW_003573427.1_48280506-48280431   ------T----G---------GC--G------------A-T
NW_004485155.1_208004-207857       GT--G--AT--G-A--G-AGTTC-G-C-GT-G--T-GGC-A
NW_004567108.1_54165108-54165275   GT--A-C-C--GG--GG-GG-GCGG--A--TGGA-G-G-TT
NW_004567108.1_54171176-54171343   GT--A-C-C--GG--GG-GG-GCGG--A--TGGA-G-G-TT
NW_004535452.1_19556217-19556046   GT-AG-TAC-----TGGG-A---GGA--G--GG-TGGGCT-
NW_016535325.1_23833-23980         --A-A-----A-G-CT-GCGGG-G--C-GCTGG-TGGGG-T
NW_020954550.1_30886882-30886957   ---A----C--G------G---CG---A----GAC----T-
NW_021630221.1_757522-757463       G-A--C------GA------------C---T--A----CT-
NW_018343955.1_20479259-20479181   ---A----C--G------G-T-CG---A----GAC----TT
NW_008345884.1_8404281-8404146     --AA-TCG-T--G-CGGGGGT-CA-----CGGG-TAGG-T-
NW_004471592.1_3055385-3055445     ------T----G----------C--G------------A--
NW_004524875.1_1433069-1433152     ---A---C------T--------GGAGC-----A-G-GC--
NW_020093476.1_6801918-6802048     --AAAC----C-G-CGGG--T--GG-C--CTGG-CCGGC--
NC_041730.1_103527460-103527380    ---A----C--G------G-T-CG---A----GAC----TT
NW_006408600.1_13265236-13265380   ---AA--A-TGAA-CGGGGGTGC-GAC-------TC-GCT-
NW_020963077.1_51506775-51506711   -T----T---AA--T---GA-------A-C----TG-G---
NC_008803.1_231265978-231266056    ---A----C--G------G-T-CG---A----GAC----TT
NC_045426.1_134939033-134938955    ---A----C--G------G-T-CG---A----G-C----TT
NW_021604578.1_142851-142714       --AA-TAA-T--G-CGGAGGT-TC-----C-GA-TAGG-G-
NC_046156.1_177224979-177224844    --AA-TAA-T--G-CGGAGGT-AC-----C-GA-TAGG-G-
AC_000070.1_47304753-47304888      --AA-TAA-T--G-CGGAGGT-AC-----C-GA-TAGG-G-
NW_007728486.1_330214-330132       -T-A--T---AA-AT---GA-------A-CT---GG-AC--
NW_007726692.1_24226-24289         -T-A--T----A--T---GA-------A-C-----G-AC--
NW_005353967.1_998255-998198       G-AA-----------G--GG-------A-----G-------
NW_004504335.1_10307022-10307081   ---AAC-----------------------------C-----
NW_015504211.1_1029993-1029932     G-AG-----------G--GG-------A-----G-------
NW_022196914.1_79966866-79966986   --A--TAA-T--G-CG-AGGT-AC-------GA-TAGG-G-
NW_004624732.1_21322546-21322614   ---A---A------T--------AGACA-------G--C--
NW_006408952.1_761373-761434       -T----T----G---------GC---------------A-T
NW_022109768.1_1533963-1534026     -C--A------G---------GC--G------------G-T
NW_020356566.1_186101-185987       --A-A-------G-CGG-G-T--G-----CT-A-CG-G--T
NC_034582.1_112596632-112596745    --AA-TA--T--G-CGGACGT-AC-----C-GA-TA-G---
NC_000079.6_119690707-119690827    --AA-TAA-T--G-CGGGCGT-AT-----C-GA-TA-G---
NW_011889015.1_127933-127828       --A-AC------G-CG-T--T--GG---G-TGA--AGCC--
NW_007741761.1_23013-23076         ---A--T----A-A----GA-------A-C----GG--C--
NW_020822461.1_11685799-11685658   G---ATC----AGACGGGGG-G-G---GGT-GAA-ACG-T-
NW_007370656.1_6770667-6770611     G-AA-----------G--GG-------A-----G-------
NW_006501464.1_215820-215682       G---ATC-C--GAACGGGGG-G-G---CGC-GAA-ACA-T-
NW_004524875.1_1427807-1427904     G--CA--C--AA---G-CGA--CG--C--C-GGATG-----
NW_020269199.1_206673-206559       --A-G-------G-CGG-G-T--G-----CT-A-CA-G--T
NW_007370720.1_117779-117668       --GA------C-G-CGGG--T--GG-C--CTGG-T-GG---
NC_040903.1_6178793-6178904        --AA-C----C-G--GGG--T--GG-C--CTCG-CCGG---
//
# STOCKHOLM 1.0

NC_045437.1_42424729-42424571      -CGAG-T-CCA-G--A-CCA---G-C-GGT-TC-CGG-GGT-GGGGTCCAA-GTG-GT--G-AGGCTA-GAC--TCG-C--GT---C-T---GG-C-G-GAAC-----CAAAG-CCCGG-A--G-CGATG-TG-TGGC-G-G-TCCAATAG-GTTGGG-TCG--CTGGT--AAGG--CCGGAG--GGC-AAGCAA-ATA-
NW_012117188.1_2046740-2046582     -CGAG-T-CCA-G--A-CCA---G-C-GGT-TC-CGG-GGT-GGGGTCCAA-GTG-GT--G-AGGCTA-GAC--TCG-C--GT---C-T---GG-C-G-GAAC-----CAAAG-CCCGG-A--G-CGATG-TG-TGGC-G-G-TCCAATAT-GTTGGG-TCG--CTGGT--AAGG--CCGGAG--GGC-AAGCAA-ATA-
NW_012100209.1_6011185-6011027     -CGAG-T-CCA-G--A-CCA---G-C-GGT-CC-CGG-GGT-GGGGTCCAA-GTG-GT--G-AGGCTA-GAC--TCG-C--GT---C-T---GG-C-G-GAAC-----CAAAG-CCCGG-A--G-CAATG-TG-TGGC-G-G-TCCAATAG-GTTGGG-TCG--CTGGT--AAGG--CCGGAG--GGC-AAGCAA-ATA-
NW_022681465.1_77913026-77912868   -CGAG-T-CCA-G--A-CCA---G-C-GGT-CC-CGG-GGT-GGGGTCCAA-GTG-GT--G-AGGCTA-GAC--TCG-C--GT---C-T---GG-C-G-GAAC-----CAAAG-CCCGG-A--G-CGATG-TG-TGGC-G-G-TCCAATAG-GTTGGG-TCG--CTGGT--AAGG--CCGGAG--GGC-AAGCAA-ATA-
NW_012010989.1_3014855-3014697     -CGAG-T-CCA-G--A-CCA---G-C-GGT-CC-CGG-GGT-GGGGTCCAA-GTG-GT--G-AGGCTA-GAC--TCG-C--GT---C-T---GG-C-G-GAAC-----CAAAG-CCCGG-A--G-CAATG-TG-TGGC-G-G-TCCAATAG-GTTGGG-TCG--CTGGT--AAGG--CTGGAG--GGC-AAGCAA-ATA-
NC_023645.1_42107109-42106951      -CGAG-T-CCA-G--A-CCA---G-C-GGT-CC-CGG-GGT-GGGGTCCAA-ATG-GT--G-AGGCTA-GAC--TCG-C--GT---C-T---GG-C-G-GAAC-----CAAAG-CCCGG-A--G-CAATG-TG-TGGC-G-G-TCCAATAG-GTTGGG-TCG--CTGGT--AAGG--CCGGAG--GGC-AAGCAA-ATA-
NC_044980.1_42059298-42059456      -CGAG-T-CCA-G--A-CCA---G-C-GGT-CC-CGG-GGT-GGGGTCCAA-GTG-GT--G-AGGCTA-GAC--TCG-C--GT---C-T---GG-C-G-GAAC-----CAAAG-CCCGG-G--G-CAATG-TG-TGGC-G-G-TCCAATAG-GTTGGG-TCG--CTGGT--AAGG--CCGGAG--GGC-AAGCAA-ATA-
NC_022277.1_43931177-43931019      -CGAG-T-CCA-G--A-CCA---G-C-GGT-CC-CGG-GGT-GGGGTCCAA-GTG-GT--G-AGGCTA-GAC--TCG-C--GT---C-T---GG-C-G-GAAC-----CGAAG-CCCGG-A--G-CAATG-TG-TGGC-G-G-TCCAATAG-GTTGGG-TCG--CTGGT--AAGG--CTGGAG--GGC-AAGCAA-ATA-
NW_012007811.1_8699046-8698888     -CGAG-T-CCA-G--A-CCA---G-C-GGT-CC-CGG-GGT-GGGGTCCAA-GTG-GT--G-ATGCTA-GAC--TCG-C--GT---C-T---GG-C-G-GAAC-----CAAAG-CCCGG-A--G-CAATG-TG-TGGC-G-G-TCCAATAA-GTTGGG-TCG--CTGGT--AAGG--CCGGAG--GGC-AAGCAA-ATA-
NC_044619.1_47812146-47812303      -TGAG-T-CCA-G--A-CCA---G-C-AGT--C-CGG-GGT-GGGGTCCAA-GTG-GT--G-AGGTTA-GAG--TCG-C--GT---C-T---GG-C-G-GAAC-----CAAAG-CCCGG-A--T-CAATG-TG-TGGC-G-G-TCCAATAG-GTTGGG-TCG--CTGGT--AAGG--CCGGAG--GGC-GAGCAA-ATA-
NC_044551.1_125152204-125152046    -CGAG-T-CCA-G--A-CCA---G-C-GGT-CC-CGG-GGT-GGGGTCCAA-GTG-GT--G-AGGCTA-GAC--TCG-C--GT---C-T---GG-T-G-GAAC-----CAAAG-CCCGG-A--G-CGATC-TG-TGGC-G-G-TCCAATAG-GTTGGG-TCG--CTGGT--AAGG--CCGGAG--GGC-AAGCAA-ATA-
NC_041759.1_43321178-43321020      -CGAG-T-CCA-G--A-CCA---G-C-GGT-CC-CGG-GGT-GGGGTCCAA-GTG-GT--G-AGGCTA-GAC--TCG-C--GT---C-T---GG-C-G-GAAC-----CAAAG-CCCGG-A--G-CAATG-TG-TGGC-G-G-TCCAATAG-GTTGGG-TCG--CTGGT--AAGG--CTGGAG--GGC-AAGCAA-ATA-
NW_016812359.1_402279-402437       -CGAG-T-CCA-G--A-CCA---G-C-GGT-CC-CGG-GGT-AGGGTCCAA-GTG-GT--G-AGGCTA-GAC--TCG-C--GT---C-T---GG-T-G-GAAC-----CAAAG-CCCGG-A--G-CGATC-TG-TGGC-G-G-TCCAATAG-GTTGGG-TCG--CTGGT--AAGG--CCGGAG--GGC-AAGCAA-ATA-
NC_027873.1_72116637-72116794      -TGAG-T-CCA-G--A-CCA---G-C-AGT--C-CGG-GGT-GGGGTCCAA-GTG-GT--G-AGGCTA-GAG--TCG-C--GT---C-T---GG-C-G-GAAC-----CAAAG-CCCGG-A--T-CAATG-TG-TGGC-G-G-TCCAATAG-GTTGGG-TCG--CTGGT--AAGG--CCGGAG--GGC-GAGCAA-ATA-
NC_036884.1_49441104-49441261      -TGAG-T-CCA-G--A-CCA---G-C-AGT--C-CGG-GGT-GGGGTCCAA-GTG-GT--G-AGGCTA-GAG--TCG-C--GT---C-T---GG-C-G-GAAC-----CAAAG-CCCGG-A--T-CAATG-TG-TGGC-G-G-TCCAATAG-GTTGGG-TCG--CTGGT--AAGG--CCGGAG--GGC-GAGCAA-ATA-
NC_044386.1_40347999-40347841      -TGAG-T-CCA-G--A-CCA---G-C-AGT-CC-CGG-GGT-GGGGTCCAA-GTG-GT--G-AGGCTA-GAG--TCG-C--GT---C-T---GG-C-G-GAAC-----CAAAG-CCCGG-A--G-CAATG-TA-TGGC-G-G-TCCAATAG-GTTGGG-TCG--CTGGT--AAGG--CCGGAG--GGC-GAGTAA-ATA-
NW_022611659.1_39522003-39521845   -TGAG-T-CCA-G--A-CCA---G-C-AGT-CC-CGG-GGT-GGGGTCCAA-GTG-GT--G-AGGCTA-GAG--TCG-C--GT---C-T---GG-C-G-GAAC-----CAAAG-CCCGG-A--G-CAATG-TG-TGGC-G-G-TCCAATAG-GTTGGG-TCG--CTGGT--AAGG--CCGGAG--GGC-AAGCAA-ATA-
NC_000005.10_43313179-43313022     -TGAG-T-CCA-G--A-CCA---G-C-AGT--C-CGG-GGT-GGGGTCCAA-GTG-GT--A-AGGCTA-GAG--TCG-C--GT---C-T---GG-C-G-GAAC-----CAAAG-CCCGG-A--T-CAATG-TG-TGGC-G-G-TCCAAGAG-GTTGGG-TCG--CTGGT--AAGG--CCGGAG--GGC-GAGCAA-ATA-
NW_016107395.1_2799944-2799786     -CGAG-T-CCA-G--A-CAA---G-C-GGT-CC-CGG-GGT-GGGGTCCAA-GTC-GT--G-AGGTGA-GAC--TCG-C--GG---C-T---GG-C-G-GAAC-----CAAAG-CCCGA-A--G-CGGTG-TG-TGGC-G-G-TCCGATAG-GTTGGG-TCG--CTGGT--AAGG--CCTGAG--GGC-AAGCAA-AAA-
NC_036908.1_43869231-43869076      -TGTG-T-CCA-G--A-CCA---G-C-AGT-CC-CGG-GGT-GGGGTCCAA-GT--GT--G-AGGCT--GAG--TCG-C--GT---C-T---GG-C-G-GAAC-----CAAAA-CCCGG-A--G-CAATG-TG-TGGC-G-G-TCCAATA--GTTGGG-TCG--CTGGT--AAGG--CCGGAG--GGC-GAGCAA-ATA-
NC_013897.1_160044174-160044332    -CGAG-T-CCA-A--A-CAA---G-C-GGT-CC-CGG-AGT-GGGGTCCAA-GTC-GT--G-AGGCGA-GAC--TCG-C--GG---C-T---GG-C-G-GAAC-----CAAAG-CCCGA-A--G-CGGTG-TG-TGGT-G-G-TCCGATAG-GTTGGG-TCG--CTGGT--AAGG--CCGGAG--GAC-AAGCAA-AAA-
NW_018493017.1_6343180-6343338     -CGAG-T-CCA-G--A-CAA---G-C-GGT-CT-CCG-GGT-GGGGTCCAA-GTC-GT--G-AGGCTA-GAC--TCG-C--GG---C-T---GG-C-G-GAAC-----CAAAG-CCCGA-A--G-CGGTG-TG-TGGC-G-G-TCCGATCG-GTTGGA-TCG--CTGGT--AAGG--TCGGAG--GGC-AAGCAA-AAA-
NW_022134918.1_5100516-5100683     -CAAGG---GA-G-G-TCTG-G-GTC-GGTC-CGCGG-GGA-GG-T--CAA-GC--G-AT-A-GG-TAGGATCG-----C--GCT-C-----GG-C-G-GAGC-G--GCG-ATA-CCGA--GGG-C-GT-TTGGT-G-CGTGG-CCG-GA---T---CA--GG--TGGTCCGTGAGCC-G-AG--GGTG-AGC-ACA-A-
NC_045765.1_137773675-137773842    -CAAGG---GA-G-G-TCTG-G-GTC-GGTC-CGCGG-GGA-GG-T--CAA-GC--G-AT-A-GG-TAGGATCG-----C--GCT-C-----GG-C-G-GAGC-G--GCG-ATA-CCGA--GGG-C-GT-TTGGT-G-CGTGG-CCG-GA---T---CA--GG--TGGTCCGTGAGCC-G-AG--GGTG-AGC-ACA-A-
NW_020172731.1_1845933-1845766     -CAAGG---GA-G-G-TCTG-G-GTC-GGTC-CGCGG-GGA-GG-T--CAA-GC--G-AT-A-GG-TAGGATCG-----C--GCT-C-----GG-C-G-GAGC-G--GCG-ATA-CCGA--GGG-C-GT-TTGGT-G-CGTGG-CCG-GA---T---CA--GG--TGGTCCGTGAGCC-G-AG--GGTG-AGC-ACA-A-
NW_017842794.1_85956437-85956604   -CAAGG---GA-G-G-TCTG-G-GTC-GGTC-CGCGG-GGA-GG-T--CAA-GC--G-AT-A-GG-TAGGATCG-----C--GCT-C-----GG-C-G-GAGC-G--GCG-ATA-CCGA--GGG-C-GT-TTGGT-G-CGTGG-CCG-GA---T---CA--GG--TGGTCCGTGAGCC-G-AG--GGTG-AGC-ACA-A-
NW_006733234.1_4032122-4031954     -CAAGG---GA-G-G-TCTG-C-GTC-GGTC-CGCGG-GGA-GG-T--CAA-GC--G-AT-A-GG-TAGGATCG-----C--GCT-C-----GG-CCG-GAGC-G--GCG-ATA-CCGA--GGG-C-GT-TTGGT-G-CGTGG-TCG-GA---T---CA--GG--TGGTCCGTGAGCC-G-AG--GGTG-AGC-ACA-A-
NW_020837948.1_81461019-81461186   -CAAGG---GA-G-G-TCTG-G-GTC-GGTC-CGCGG-GGA-GG-T--CAA-GC--G-AT-A-GG-TAGGATCG-----C--GCT-C-----GG-CCG-GAGC-G--GCG-ATA-CCGA--GGG-C-GT-TTGGT-G-CGTGG-CCA-GA---T---CA--GG--TGGTCCGTGAGCC-G-AG--GGTG-AGC-ACA-A-
NW_022098063.1_63002690-63002857   -CAAGG---GA-G-G-TCTG-A-GTC-GGTC-CGCGG-GGA-GG-T--CAA-GC--G-AT-A-GG-TAGGATCG-----C--GCT-C-----GG-CCG-GAGC-G--GCG-ATA-CCGA--GGG-C-GT-TTGGT-G-CGTGG-CCG-GA---T---CA--GG--TGGTCCGTGAGCA-G-AG--GGTG-AGC-ACA-A-
NW_021703768.1_36390259-36390092   -CAAGG---GA-G-G-TCTG-A-GTC-GGTC-CGCGG-GGA-GG-T--CAA-GC--G-AT-A-GG-TAGGATCG-----C--GCT-C-----GG-CCG-GATC-G--GCG-ATA-CCGA--GGG-C-GT-TTGGT-G-CGTGG-CTG-GA---T---CA--GG--TGGTCCGTGAGCA-G-AG--GGTG-AGC-ACA-A-
NW_022436941.1_90281136-90281290   -CGAG-T-CCA-G--A-CAA---G-C-GGT-CC-AGG-GGT-GGGG-CCAA-GTC-GT--G-A-GTGA-GAC--TCA-C--GG---C-T---GG-C-G-GAAC-----CAAAG-CCCGA-A--G-CGGTG-TG-TGGC-G-G-TCCGATAG-GTTGGG-TCG--CTGGT--AAGG--CCGGAG--GGC-AAGCAA-G-A-
NC_041221.1_52439837-52439670      -CAAGG---GA-G-G-TCTG-G-GTC-GGTC-CGCGG-GGA-GG----CAA-GC--G-AT-A-GG-TAGGATCG-----C--GCT-C-----GG-CCG-GAGC-G--GCG-ATA-CCGA--GGG-C-GT-TTGGT-G-CGTGG-CCG-GA---T---CA--GG--TGGCCCGTGAGCC-G-AG--GGCG-AGC-ACA-A-
NW_003943619.1_24595427-24595583   -CGAG-T-CCA-G----CAA---G-C-GGT-CC-CGG-GGT-GGGGTCCAA-GTC-GT--G-AGGCGA-GAC--TCG-C--GG---C-T---GG-C-G-GAA------CAGAG-CCCGA-A--G-CGGTG-TG-TGGC-G-G-TCCGACAG-GTTGGG-TCG--CTGAT--AAGG--CCGGAG--AGC-AAGCAA-AAA-
NW_004438430.1_4610241-4610405     -CAAGG---GA-G-G-TCTG-G-GTC-GGTC-CGCGG-GGA-GG-T--CA--GC--G--T-A-GG-TAGGATCG-----C--GCT-C-----GG-C-G-GAGC-G--GCG-ATA-CCGA--GGG-C-GT-TTGGT-G-CGTGG-CCG-GA---T---CA--GG--TGGTCCGTGAGCC-G-AG--GGTG-AGC-ACA-A-
NW_004454164.1_22915666-22915491   -CGAGG---GA-G-G-TCTG-A-CTC-GGTC-CGGGG-GGC-GG-G--CAA-AT--G-AT-A-GG-TAGAACCG-----C--GCT-C-----GG-CCG-GAGC-G--GCA-AGC-CCGA--GGG-T-GT-TTGGA-G-CGCGG-CCT--A---T---GA--GG--TGGTGCGTGGGAC-G-AG--GGTG-AGC-A-A-A-
NC_033671.1_101793093-101793258    --GAGGTTCGATGAG-T-C-G--GT-T---CCCA--GAGG--GGGG--CA-C-TG---A-G-AGGC-AG--CCAT-GCCC-GG--C---TTTG-A-CGGGAGC-GATGC--AG-CC-T--AGGGACGATG--GGT-G-CG-G-TCCG--A-AGT-GGGA--GG-C--A--C---GG--CG-A--GGGTAAAGCAA----T
NW_012155396.1_1126422-1126256     --GAGGTTCGATTAG-T-C-G--GT-T---CCCA--GAGG--GGGG--CA-C-TG-G-A-G-AGGC-AG--CCAT-GTCC-GG--C---TTTG-A-CGGGAGC-GATGC--AG-CC-T--GGGGACGGTG--GGT-G-CG-G-TACG--A-AGT-GGAA--GG-C--G--C---GG--CG-A--GGGTAAAAAAA----T
NW_006788723.1_848765-848929       -CAAGG---GA-G-G-TCTG-G-GTC-GGTC-CGCGG-GGA-GG-T--CA--GT--G--T-A-GG-TAGGATCG-----C--GCT-C-----GG-C-G-GAGC-G--GCG-ATA-CCGA--GAG-C-GT-TTGGT-G-CGTGG-CCG-GA---T---CA--GG--TGGTCCGTGAGCC-G-AG--GGTG-AGC-ACA-A-
NC_009164.3_23994089-23994264      -CGAGA---GA-G-G-GCAG-A-CTC-GGTC-CGCGG-GGC-GG-T--CAA-GC--G-AT-G-GG-TAGAACCG-----C--GCT-C-----GG-CCG-GAGC-G--GCA-AGC-CCGA--GGG-T-GT-TTGGT-G-CGTAG-CCT--A---T---GA--GG--TGGTCCGTGGGAC-G-AG--GGTG-AGC-AGA-A-
NW_007675507.1_185726-185551       -CGAGA---GA-G-G-GCAG-A-CTC-GGTC-CGCGG-GGC-GG-T--CAA-GC--G-AT-G-GG-TAGAACCG-----C--GCT-C-----GG-CCG-GAGC-G--GCA-AGC-CCGA--GGG-T-GT-TTGGT-G-CGTAG-CCT--A---T---GA--GG--TGGTCCGTGGGAC-G-AG--GGTG-AGC-AGA-A-
NW_014636980.1_1680043-1680218     -CGAGA---GA-G-G-GCAG-A-CTC-GGTC-CGCGG-GGC-GG-T--CAA-GC--G-AT-G-GG-TAGAACCG-----C--GCT-C-----GG-CCG-GAGC-G--GCA-AGC-CCGA--GGG-T-GT-TTGGT-G-CGTAG-CCT--A---T---GA--GG--TGGTCCGTGGGAC-G-AG--GGTG-AGC-AGA-A-
NW_007727769.1_195054-195227       --G-G-TT-G-TGAG-TCCGGG-G-CTGC-CCCAT-GAGG--GAGG-C-A-CG-GA-TAT---CGCA--GACCATC------G-TC--TTT-GG-TCGAGAGCTGAT-C-AAGGCCCGAG-GAG-CGG--TTG--GGCC--GA-TCGG--GAGT-GG-ATCGGA---G---GG-GGACCGGAGGGGGT-AAG--AC-A-T
NW_007727769.1_194589-194762       --G-G-TT-G-TGAG-TCCGGG-G-CTGC-CCCAT-GAGG--GAGG-C-A-CG-GA-TAT---CGCA--GACCATC------G-TC--TTT-GG-TCGAGAGCTGAT-C-AAGGCCCGAG-GAG-CGG--TTG--GGCC--GA-TCGG--GAGT-GG-ATCGGA---G---GG-GGACCGGAGAGGGT-AAG--AC-A-T
NC_037673.1_43212247-43212100      -C-A--T-CCA-G--A-CCA---G-C-GG--CC-CGG-GGT-GGGGTCCAT-ATA-GT--G-AGGCTA-GAC---CG-C--GT---C-T---GG-C-G-GAAC-----CAAAG--CCGG-A--G-CAATG-TG-TGGC-G-G-TCCAATAG-GTTGGG-TCG--CTGGT--AAGG--CCGG-G--GGC-AAGCAA-ATA-
NC_044513.1_31095311-31095137      -CAAGG---GA-G-G-TCTG-G-GTC-AGTC-CACGG-AGC-GG-T--CAA-GT--G-AT-A-GG-TAGGACCG-----C--GCT-C-----GG-CCG-AAGC-G---CG-AGA-CCGA--GGG-C-GT-TTGGT-T--GTGC-CCG-GA---T---CA--GG--TGGTCAGTCGGCC-G-AG--GGTG-AGC-ACA-A-
NC_045698.1_30193962-30193788      -CAAGG---GA-G-G-TCTG-G-GTC-AGTC-CACGG-AGC-GG-T--CAA-GT--G-AT-A-GG-TAGGACCG-----C--GCT-C-----GG-CCG-AAGC-G---CG-AGA-CCGA--GGG-C-GT-TTGGT-T--GTGC-CCG-GA---T---CA--GG--TGGTCAGTCGGCC-G-AG--GGTG-AGC-ACA-A-
NW_006383214.1_148977-148820       -GCAGG---GA-G-G-TCTT-G-GTC-AG-C-CC-GG-CGC-CG-T--CGG-GA--G-AT-A-GG-TAGATCTG-----C--GCT-C-----GG-TCG-GAGC-G--G-A-AG--CCGA--CGG-C-GT-TTGGT-G-GGTGG-CCG-GA---T---GA--GG--TGGTCCGTGG-CT-G-AG--GGTG-AGC-AC--A-
NC_032669.1_33427725-33427890      -CAAGG---AA-G-G-TCTG-G-GTC-GGTC-CGCGG-GGA-GG-T--CAA-AT--G-AT-A--G-TAGGGCCG-----C--GCT-G-----GG-CCG-GAGC-G--GCG-GTG-CCGA--GGG-C-GT-TTGTT-G-GGTGG-CCG-GA---T---GA--GG--TGGTCCGTGAG-C-G-AG--GGTG-AGC-ACA-A-
NC_037347.1_31431460-31431625      -CAAGG---AA-G-G-TCTG-G-GTC-GGTC-CGCGG-GGA-GG-T--CAA-AT--G-AT-A--G-TAGGGCCG-----C--GCT-G-----GG-CCG-GAGC-G--GCG-GTG-CCGA--GGG-C-GT-TTGTT-G-GGTGG-CCG-GA---T---GA--GG--TGGTCCGTGAG-C-G-AG--GGTG-AGC-ACA-A-
NW_005393620.1_1813400-1813565     -CAAGG---AA-G-G-TCTG-G-GTC-GGTC-CGCGG-GGA-GG-T--CAA-AT--G-AT-A--G-TAGGGCCG-----C--GCT-G-----GG-CCG-GAGC-G--GCG-GTG-CCGA--GGG-C-GT-TTGTT-G-GGTGG-CCG-GA---T---GA--GG--TGGTCCGTGAG-C-G-AG--GGTG-AGC-ACA-A-
NW_018734256.1_16727772-16727615   -GCAGG---GA-G-G-TCTT-G-GTC-AG-C-CC-GG-CGC-CG-T--CGG-GA--G-AT-A-GG-TATATCTG-----C--GCT-C-----GG-TCG-GAGC-G--G-A-AG--CCGA--CGG-C-GT-TTGGT-G-GGTGG-CCG-GA---T---GA--GG--TGGTCCGTGG-CT-G-AG--GGTG-AGC-AC--A-
NW_011516528.1_11779082-11779256   -CAAGG---GA-G-G-TCTG-G-GTC-AGTC-CACGG-AGC-GG-T--CAA-GT--G-AT-A-GG-TAGGACCG-----G--GCT-C-----GG-CCG-AAGC-G---CG-AGA-CCGA--GGG-C-GT-TTGGT-T--GTGC-CCG-GA---T---CA--GG--TGGTCAGTCGGCC-G-AG--GGTG-AGC-ACA-A-
NW_022589720.1_33704932-33704775   -GCAGG---GA-G-G-TCTT-G-GTC-AG-C-CG-GG-CGC-CG-T--CGG-GA--G-AT-A-GG-TAGATCCG-----C--GCT-C-----GG-TCG-GAGC-G--G-A-AG--CCGA--CGG-C-GT-TTGGT-G-GGTGG-CCG-GA---T---GA--GG--TGGTCCGTGG-CT-G-AG--GGTG-AGC-AC--A-
NC_037563.1_31163342-31163509      -CAAGG---AA-G-G-TCTG-G-GTC-GGTC-CGCGG-GGA-GG-T--CAA-AT--G-AT-G-GG-TAGGACCG-----C--GCT-G-----GG-CCG-GAGC-G--GCG-GTG-CCGA--GGG-C-GT--TGTT-G-GGTG--CCG-GA---T---GA--GG--TGGTCCGTGAGCC-G-AG--GGTG-AGC-ACA-A-
NW_011492847.1_710838-711003       -CAAGG---AA-G-G-TCTG-G-GCC-GGTC-CGCGG-GGA-GG-T--CAA--T--G-AT-A-GG-TAGGGCCG-----C--GCT-G-----GG--CA-GAGC-G--GCG-GTG-CCGA--GGG-C-GT-TTGTT-G-GGTGG-CCG-GA---T---GA--GG--TGGTCCATGAGCC-G-AG--GGTA-AGC-ACA-A-
NW_021964160.1_34875730-34875905   -CAAGG---GA-G-G-TCTG-G-GTC-AGTC-CGCGG-AGC-GG-T--CAA-GT--G-AT-A-GG-TAGGACCG-----C--GCC-C-----GG-CCG-AAGC-G---CG-AGA-CCGA--GGG-C-GT-TTGGT-G--GTGG-CCG-GA---T---CA--GG--TGGTCAGTCGGCC-G-AG--GGTG-AGC-ACA-A-
NW_018336647.1_51403-51235         -CAAGG---AA-G-G-TCTG-G-GTC-GGTC-CGCGG-GGA-AG-T--CAA-GG--G-AT-A-GG-TAGGACCG-----C--GCT-G-----GG-CCA-GAGC-G---TG-GTG-CCGA--GGG-C-GT-TTGTT-G-GGTGG-CCG-GA---T---GA--GG--TGGTCCGTGAGCC-G-AG--GGTG-AGC-ACA-A-
NW_022630999.1_8549365-8549212     -CCAGG---GA-G-G-TCT--G-GTT-AGTC-CG-GG-CGC-GG-T--CGA-GT--G-AT-G--G-TAGATCCG-----C--GCT-C-----GG-CCG-GAGC-G--G-A-AGC-CCGA--GGG-C-GT-TTGGT-G-GATGG-CCG-GA---T---GA--GG--TGGTCCG-GG-CT-G-AG--G-CG-AGC-AC--A-
NW_017731701.1_1734112-1734283     -CAAA----CA-G-G-CCTG-G-ATC-AGTC-CGC-G--GC-GG-T--AAA-GT--G-AT-A-GG-TAGATCAG-----C--ACG-C-----GG-CCG-AAGC-G--GCA--AG-CCGA--GGG-C--T-TTGAT-G-CGTGG-CCG-GA---T---G---GA--TGGCCCGTGGGCC-G-AG--GGTG-AGC-ACA-A-
NW_004451472.1_331281-331438       -GCAGG---GA-G-G-TCTT-G-GTC-AGTC-CG-G--CGC-GG-T--CGG-GT--G-AT-A-G--TAGATCCG-----C--GCT-C-----GG-TCG-GAGC-G--G-A-AGG-CCGA--CGG-C-GT-TTGGT-G-GG--G-CCG-GA---T---GA--GG--TGGTCCGTGG-CT-G-AG--GGTG-AGC-AC--A-
NW_019154089.1_44707839-44707992   -CCAGG---GA-G-G-TCT--G-GTT-AGTC-CG-GG-CGC-GG-T--CGA-GT--G-AT-G--G-TAGATCCG-----C--CCT-C-----GG-CCG-GAGC-G--G-A-AGC-CCGA--GGG-C-GT-TTGGT-G-GATGG-CCG-GA---T---GA--GG--TGGTCCG-GG-CT-G-AG--G-CG-AGC-AC--A-
NW_020998616.1_23169512-23169355   -GCAGA---GA-G-G-TCTT-G-GTC-AGTC-CG-G--CGC-GG-T--CGG-GT--G-AT-A-G--TAGATCCG-----C--GCT-C-----GG-TCG-GAGC-G--G-A-AGG-CCGA--CCG-C-GT-TTGGT-G-GG--G-CCG-GA---T---GA--GG--TGGTCCGTGG-CT-G-AG--GGTG-AGC-AC--A-
NW_020874474.1_33959458-33959301   -GCAGG---GA-G-G-TCTT-G-GTC-AGTC-CG-G--CGC-GG-T--CGG-GT--G-AT-A-G--TAGATCCG-----C--GCT-C-----GG-TCG-GAGC-G--G-A-AGG-CCGA--CCG-C-GT-TTGGT-G-GG--G-CCG-GA---T---GA--GG--TGGTCCGTGG-CT-G-AG--GGTG-AGC-AC--A-
NW_007907126.1_30063131-30063288   -CCAGG---GA-G-G-TCTT-G-GTC-AG-C-CG-GG-CGC-GG-T--TGA-GT--G-AT-A-GG-TA-ATCCG-----C--GCT-C-----GG-TCG-GAGC-G--G-A-AGG-CCGT--CGG-C-GT-TTGGT-G-AGTGG-CCA-AA---T---GA--GG--TGGT-CGTGG-CT-G-AG--GGT--AGG-AC--T-
NW_020656141.1_32854435-32854278   -CCAGG---GA-G-G-TCTT-G-GTC-AG-C-CG-GG-CGC-GG-T--TGA-GT--G-AT-A-GG-TA-ATCCG-----C--GCT-C-----GG-TCG-GAGC-G--G-A-AGG-CCGT--CGG-C-GT-TTGGT-G-AGTGG-CCA-AA---T---GA--GG--TGGT-CGTGG-CT-G-AG--GGT--AGG-AC--T-
NC_030827.1_31413974-31414140      -CAAGG---AA-G-G--CTG-G-GTC-G-TC-CGCGG-GGA-GG-T--CAA-AT--G-AT-A-GG-TAGGGCCG-----C--GCT-G-----GG-CCG-GAGC-G--GCG-GTG-TCGA--GGG-C-GT-TTGTT-G-G-TGG-CCG-GA---T---GA--GG--TGGTCCATGAGCC-G-AG--GGTG-AGC-ACA-A-
NW_020312816.1_59172132-59172289   -GCAGG---GA-G-G-TCTT-G-GTC-AGTC-CG-G--CGC-GG-T--CGG-GT--G-AT-A-G--TAGATCCG-----C--GCT-C-----GG-TCG-GAGC-G--G-A-AGG-CCGA--CCG-C-GT-TTGGT-G-GG--G-CCG-GA---T---GA--GG--TCGTCCGTGG-CT-G-AG--GGTG-AGC-AC--A-
NC_040267.1_33125591-33125757      -CAAGG---AA-G-G--CTG-G-GTC-G-TC-CGCGG-GGA-GG-T--CAA-AT--G-AT-A-GG-TAGGGCCG-----C--GAT-G-----GG-CCG-GAGC-G--GCG-GTG-TCGA--GGG-C-GT-TTGTT-G-G-TGG-CCG-GA---T---GA--GG--TGGTCCATGAGCC-G-AG--GGTG-AGC-ACA-A-
NW_003217800.1_829701-829544       -CCAGG---GA-G-G-TCTT-G-GTC-AG-C-CG-GG-CGC-GG-T--CGA-GT--G-AT-A-GG-TA-ATCCG-----C--GCT-C-----GG-TCG-GAGC-G--G-A-AGG-CCGT--CGG-C-GT-TTGGT-G-GGTGG-CCA-AA---T---GA--GG--TGGT-CGTGG-CT-G-AG--GGT--AGG-AC--T-
NW_006204238.1_2067389-2067473     --G--G------GA--TT--G-TGT-----C-C--G-A-ATT-----CC-AC-T--G-A---A-GC--G-A-T-T-G--C--GC---ATC---GA-C------T-A-----A--CC--------A-G----T---G----T----C--T--A-T---A-T----CT---C------A--A-AG--G--C----A-CA---
NW_008345884.1_8397660-8397576     ---AG---C--T--GA-C-G---C---G---C--C--A-G-----G-----C-T---T-T-AAG--TAAA--TA-C--T--------A---T-------G--C--ATGC-A---C-----A---AC--TTCT-------GTG--T-G-T--AGT------CG------TC----GGA------A--GT-A-GCA-CAA--
NC_036908.1_43863884-43863802      -------T-A-T----T-CG---GT--G---C--C-G-G-TT-GG-T------T-A-T---AAGGCC-G----------C--G----AT-T-----C-A--GC---T-CAAA--C-C-A-A---AC-G--TT--TGACC-T--A-C----GA-----A--C----TG-------------G----G-----G-AA-----
NW_003943619.1_24601884-24601967   TC-G---T--A--AGA-T---G--T-G--TCCC-C--A-A-TG-----C----TG----------C---AA---T--TC---G---CAT-T--A-T--A---CT--T-C-AA-GC-C-A-A---A-GG-------G--C--G-A-C--TA-AG------------TGG-C----G---C----A---T--A-CA--G---
NW_018493017.1_6348937-6349020     TC-G---T--A--AGA-T---G--T-G--TCCC-C--A-A-TG-----C----TG----------C---AA---T--TC---G---CAT-T--A-T--A---CT--T-C-AA-GC-C-A-A---A-GG-------G--C--G-A-C--TA-AG------------TGG-C----G---C----A---T--A-CA--G---
NC_044386.1_40342352-40342270      ---G---TC-A--A---TCGG--GT------CC----C-A-T---TTCC-AC---A-TA--------AT--C-G--GTC---G-T-CAT---G-ATC--------AG--------C--AGAG----------G-----C-----T-----G---T----T-------G--------AC---A-A-GGT---G-AACA---
NW_022611659.1_39516348-39516266   ---G---TC-A--A---TCGG--GT------CC----C-A-T---TTCC-AC---A-TA--------AT--C-G--GTC---G-T-CAT---G-ATC--------AG--------C--AGAG----------G-----C-----T-----G---T----T-------G--------AC---A-A-GGT---G-AACA---
NW_003852458.1_10208053-10207886   T-AAGG-CGG-TC-AA-CTCGTTG-CT-G---CG-G-AGG--G-GTTC--AC-T-AGT-TGAAGGCTA--AT-A--G---AG-CT-CATCT-GG-TCGAT--C--A-G-A---GCC---A-GGGACGGTG-TGGTG-C---G--CCGAT-GAG----G-TCAGG-TG----GGGGG-C-GGAGA--TTG----AA---A-
NW_004485155.1_203172-203083       --G----T----G---C--A----T-T--------A-AGG-T-A-G--C-----A-GA---T---CT-AA---A---T-------CT--CT----TC----GTC-AT-C-A---C---AGAG---GA-T----G----A-TT--C--ACA--GT-GAGAC-G-GTT--T-CT--G-A-C-----AA---------CA---
NW_007370720.1_112842-112759       ------T----T----T----T--TC------C---G---C---G--CC----T-----T-A----T-GA----TC-T-C----TC-A-CTT-----GA----T-AT-CAA---------AG-G-----G-T----G-CG--A--C-AT---GTTG--------------C-GGG-A-C---G--G---AA---ACAA-T
NW_004504387.1_12689891-12689974   ---A---T-----A---CC--GT------T-C------------G-TC---CG-----AT--A---T---A-T-----TC-----CC-T-T-G---C------T--T-C-A---CC------G--C--TT--GGC----GT--C-----AG---T-G-A----G--G------G-GACC---GA-A----G--AA-A-A-
NW_017731701.1_1738805-1738888     T--AG--C-G-T-C---C------T--G----C----------GGGTC------G--T---AAG-CT-AA-------T-----C---AT------TC---A----A--C-ATGGC---A-AG-G-C----TT--T-----TT-T---A----------A-C---C--GT----G--A----A----AG--TGCAACAA--
NC_023645.1_42101850-42101768      TC--G-T--A-----A-----GT--C---TC--G------TT-----CC----TG----CG-AGG-C----C----G-C-----T-C---T-GG--C-A-A-C-G---CAAA--T--GA-A---A---T--T-------------CG----A-------T-----T-G--------A-----------CAA-CA--AA--
NC_037673.1_43207000-43206918      TC--G-T--A-----A-----GT--C---TC--G------TT-----CC----TG----CG-AGG-C----C----G-C-----T-C---T-GG--C-A-A-C-G---CAAA--T--GA-A---A---T--T-------------CG----A-------T-----T-G--------A-----------CAA-CA--AA--
NC_044551.1_125146928-125146846    TC--G-T--A-----A-----GT--C---TC--G------TT-----CC----TG----CG-AGG-C----C----G-C-----T-C---T-GG--C-A-A-C-G---CAAA--T--GA-A---A---T--T-------------CG----A-------T-----T-G--------A-----------CAA-CA--AA--
NC_044980.1_42064541-42064623      TC--G-T--A-----A-----GT--C---TC--G------TT-----CC----TG----CG-AGG-C----C----G-C-----T-C---T-GG--C-A-A-C-G---CAAA--T--GA-A---A---T--T-------------CG----A-------T-----T-G--------A-----------CAA-CA--AA--
NC_045437.1_42418885-42418803      TC--G-T--A-----A-----GT--C---TC--G------TT-----CC----TG----CG-AGG-C----C----G-C-----T-C---T-GG--C-A-A-C-G---CAAA--T--GA-A---A---T--T-------------CG----A-------T-----T-G--------A-----------CAA-CA--AA--
NW_012007811.1_8693790-8693708     TC--G-T--A-----A-----GT--C---TC--G------TT-----CC----TG----CG-AGG-C----C----G-C-----T-C---T-GG--C-A-A-C-G---CAAA--T--GA-A---A---T--T-------------CG----A-------T-----T-G--------A-----------CAA-CA--AA--
NW_012010989.1_3009596-3009514     TC--G-T--A-----A-----GT--C---TC--G------TT-----CC----TG----CG-AGG-C----C----G-C-----T-C---T-GG--C-A-A-C-G---CAAA--T--GA-A---A---T--T-------------CG----A-------T-----T-G--------A-----------CAA-CA--AA--
NW_012100209.1_6005925-6005843     TC--G-T--A-----A-----GT--C---TC--G------TT-----CC----TG----CG-AGG-C----C----G-C-----T-C---T-GG--C-A-A-C-G---CAAA--T--GA-A---A---T--T-------------CG----A-------T-----T-G--------A-----------CAA-CA--AA--
NW_012117188.1_2041500-2041418     TC--G-T--A-----A-----GT--C---TC--G------TT-----CC----TG----CG-AGG-C----C----G-C-----T-C---T-GG--C-A-A-C-G---CAAA--T--GA-A---A---T--T-------------CG----A-------T-----T-G--------A-----------CAA-CA--AA--
NW_016812359.1_407549-407631       TC--G-T--A-----A-----GT--C---TC--G------TT-----CC----TG----CG-AGG-C----C----G-C-----T-C---T-GG--C-A-A-C-G---CAAA--T--GA-A---A---T--T-------------CG----A-------T-----T-G--------A-----------CAA-CA--AA--
NW_022681465.1_77907757-77907675   TC--G-T--A-----A-----GT--C---TC--G------TT-----CC----TG----CG-AGG-C----C----G-C-----T-C---T-GG--C-A-A-C-G---CAAA--T--GA-A---A---T--T-------------CG----A-------T-----T-G--------A-----------CAA-CA--AA--
NC_045616.1_130438544-130438629    --G----T----G---C-------T-T--------A-AGG-T-A-G--C-----A-CA---T---CT-AA---A-----------CT--CT----TC----GTC-A--C-A---C---AGAG---GA-T----G----A-TT--C--ACA--GT-GAGAC-G-GTT--T-CT--G-A-C-----GA---------CA---
NC_000005.10_43307847-43307765     ---G---TC-A--A---TCGG--GT------CC----C-A-T---TTCC-AC---A-TA--------AT--C-G--GTC---G-T-CAT---G-ATC--------AG--------C--AGAG----------G-----C-----T-----G---T----T-------G--------AC---A-A-GGT---G-AACA---
NC_027873.1_72121972-72122054      ---G---TC-A--A---TCGG--GT------CC----C-A-T---TTCC-AC---A-TA--------AT--C-G--GTC---G-T-CAT---G-ATC--------AG--------C--AGAG----------G-----C-----T-----G---T----T-------G--------AC---A-A-GGT---G-AACA---
NC_036884.1_49446449-49446531      ---G---TC-A--A---TCGG--GT------CC----C-A-T---TTCC-AC---A-TA--------AT--C-G--GTC---G-T-CAT---G-ATC--------AG--------C--AGAG----------G-----C-----T-----G---T----T-------G--------AC---A-A-GGT---G-AACA---
NC_044619.1_47817482-47817564      ---G---TC-A--A---TCGG--GT------CC----C-A-T---TTCC-AC---A-TA--------AT--C-G--GTC---G-T-CAT---G-ATC--------AG--------C--AGAG----------G-----C-----T-----G---T----T-------G--------AC---A-A-GGT---G-AACA---
NC_013897.1_160049958-160050041    TC-G---T--A--AGA-T---G--T-G--TCCC-C--A-A-TG-----C----TG----------C---AA---T--TC---G---CAT-T--A-T--A---CT--T-C-AA-GC-C-A-A---A-GG-------G--C--G-A-C--TA-AG------------TGG-C----G---C----A---T--A-CA--G---
NC_046290.1_28730184-28730028      -CACG----CA-G-G-CCTG-G-TA--AGTC-CGTGA--GC-GG-T--AAG-GT--G-AT-A-GG-TAGA-CAG-----C--GCG-C-----GG-T---AA---G--GCA--TG--CGA--G-G----T-TTGGT-G-CGTGG-CCG-GA---T---G---GA--T-GCCCGTGGGC--G-AG---CTG-AGC-ACA-A-
NC_033671.1_101796536-101796621    T--GG--TC--T--G-T--G----TC--G-C-C----A-AT---------A-G------C---G---A--ACTA----C--G-CT----CT---AT--A-A-----T-G-A-G-C-----A--GA-GGT--T---G-C-GT--AT-----G--TT----T-GG-C----CC---G------AGA---T--A--A-CAA--
NC_013679.1_64098838-64098754      --G--G------GA--TC--G-TGT-----C-C--G-A-ATT-----CC-AC-T--G-A---A-GC--G-A-T-T-G--C--GC---ATC---GG-C------T-C-----A--CC--------A-G----T---G----T----C--T--A-T---A-T----CT---C------A--A-AG--G--C----A-CA---
NW_016107395.1_2794170-2794089     TC-G---T--A--AGA-T---G--T-G--TCCC-C--A-A-TA-----C----TG----------C---AA---T--TC---G---CAT-T--G-T--A---CT--T-C-AA-GC-C-A-A---A-GG-------G--C--G-A-C--T--AG------------T-G-C----G---C----A---T--A-CA--G---
NW_022436941.1_90286881-90286962   TC-G---T--A--AGA-T---G--T-G--TCCC-C--A-A-TA-----C----TG----------C---AA---T--TC---G---CAT-T--G-T--A---CT--T-C-AA-GC-C-A-A---A-GG-------G--C--G-A-C--T--AG------------T-G-C----G---C----A---T--A-CA--G---
NW_017619889.1_5287116-5286966     -CA-GG---GA-G-G-TTCG---ATC-GGTC-CGCGG--AT-GG-G--CAA-GT--G--T-A--G-CAGATCC------C--G-T-C-----GG--CA-GAGC-G--GCT-AGG-CTGA--G-G-C-GT-GTGTT-G-CGTG--CCG-T----T---GA--AG--TGGGCCGTGGAAC-G-AG--GGTC-AGC-ACA-C-
NW_004444148.1_2735307-2735224     --G----T----G---C--A----T-T--------A-AGG-T-A-G--C-----C-GA---T---CT-AA---A---T-------C---CT----TC----GTC-AT-C-A---C---AG-A---GA-C----G----A-TT--C--ACA--GT-GA-AC-G-G-T--T-CT--G-A-C-----GA---------CA---
NC_022277.1_43925544-43925462      ---GG---C---G---T-C-G----T---T-C---------T-GA-T--------A-TAC-----C--T-A-T-TTGTC-GGG---CA---------G--A-CT-A-G--A---T----G----A-----TT------C---A--C--T--A-GT--A-T----CT--------G-A-CAGAGA----CAA--A-C-A--
NC_041759.1_43315906-43315824      ---GG---C---G---T-C-G----T---T-C---------T-GA-T--------A-TAC-----C--T-A-T-TTGTC-GGG---CA---------G--A-CT-A-G--A---T----G----A-----TT------C---A--C--T--A-GT--A-T----CT--------G-A-CAGAGA----CAA--A-C-A--
NW_012155396.1_1121034-1120949     T--GG--TC--T--G-T--G----TC--G-C-C----A-AT---------A-G------C---G---A--ACTA----C--G-CT----CT---AT--A-A-----T-G-A-G-C-----A--GA-GGT--T---G-C-GT--AT-----G--TT----T-GG-C----CC---G------AGA---T--A--A-GAA--
NW_004569142.1_36043286-36043371   --G----T----G---C-------T-T--------A-AGG-T-A-G--C-----A-CA---T---CT-AA---A-----------CT--CT----TC----GTC-A--T-A---C---AGAG---GA-T----G----A-TT--C--ACA--GT-GAGAC-G-GTT--T-CT--G-A-C-----GA---------CA---
NW_019154089.1_44713274-44713359   --G----T----G---C-------T-T--------A-AGG-T-A-G--C-----A-CA---T---CT-AA---A-----------CT--CT----TC----GTC-A--T-A---C---AGAG---GA-T----G----A-TT--C--ACA--GT-GAGAC-G-GTT--T-CT--G-A-C-----GA---------CA---
NW_022630999.1_8543719-8543634     --G----T----G---C-------T-T--------A-AGG-T-A-G--C-----A-CA---T---CT-AA---A-----------CT--CT----TC----GTC-A--T-A---C---AGAG---GA-T----G----A-TT--C--ACA--GT-GAGAC-G-GTT--T-CT--G-A-C-----GA---------CA---
NW_006922012.1_2300227-2300312     --G---------G---C--A----T-T--------A--GG-T-A-G--C-----A-GA---T---CT-AA---A---T-------CT--CT----TC----GTC-AT-C-A---C---AGAG---GA------A----A-TT--C--ACA--GT-GAGAC-G-GTT----CT--G-A-C-----GA---------CA---
NW_006389933.1_18322-18237         --G----T----G---C--A----T-T----------AGG-T-A-G--C-----A-GA---T---C--AA---A---T-------CT--CT----TC----G-C-AT-C-A---C---AGAG---GA-T----G----A--T--C--ACA--GT-GAGAC-G-GTT--T-CT--G-A-C-----GA---------TA---
NW_018734256.1_16722298-16722213   --G----T----G---C--A----T-T----------AGG-T-A-G--C-----A-GA---T---C--AA---A---T-------CT--CT----TC----G-C-AT-C-A---C---AGAG---GA-T----G----A--T--C--ACA--GT-GAGAC-G-GTT--T-CT--G-A-C-----GA---------TA---
NW_020312816.1_59177537-59177622   --G----T----G---C--A----T-T----------AGG-T-A-G--C-----A-GA---T---C--AA---A---T-------CT--CT----TC----G-C-AT-C-A---C---AGAG---GA-T----G----A--T--C--ACA--GT-GAGAC-G-GTT--T-CT--G-A-C-----GA---------TA---
NW_020874474.1_33954044-33953959   --G----T----G---C--A----T-T----------AGG-T-A-G--C-----A-GA---T---C--AA---A---T-------CT--CT----TC----G-C-AT-C-A---C---AGAG---GA-T----G----A--T--C--ACA--GT-GAGAC-G-GTT--T-CT--G-A-C-----GA---------TA---
NW_020998616.1_23164106-23164021   --G----T----G---C--A----T-T----------AGG-T-A-G--C-----A-GA---T---C--AA---A---T-------CT--CT----TC----G-C-AT-C-A---C---AGAG---GA-T----G----A--T--C--ACA--GT-GAGAC-G-GTT--T-CT--G-A-C-----GA---------TA---
NW_022589720.1_33699463-33699378   --G----T----G---C--A----T-T----------AGG-T-A-G--C-----A-GA---T---C--AA---A---T-------CT--CT----TC----G-C-AT-C-A---C---AGAG---GA-T----G----A--T--C--ACA--GT-GAGAC-G-GTT--T-CT--G-A-C-----GA---------TA---
NW_012267257.1_7189159-7189242     --G--G------GA--TT--G-TGT-----C-C--G-A-ATT-----CC--C-T--G-A---A-GC--G-A-T-T-G--C--GC---AAC---GA-C------T-A-----A--CC--------A-G----T---G----T----C--T--A-T---G-T----CT---C------A--A-AG--G--C----A-CA---
NW_006294876.1_8803081-8803164     TC-------------ATC-G-TT-T--G------C--AG-----G-T--GA---G---G-G----CT--A---A-G-T-----C--CA--TTGG-TT-----CT-AT---A-G-C---A-A-------T--------CCG--AT-----A----T----T--G-A---T-C-------C--AG--GA-G-AGCAA-A--T
NW_006408600.1_13272033-13272116   --G----T----G---C--A----T-T--------A-AGG-T-A-G--C-----G-GA---T---CT-AG---C---T-------C---CT----TC----GTC-AT-C-A---C---AGAG---GA-T----G----A-TT--C--ACA--GT--AGCC-G-GT---T-CT--G-A-C-----G----------CA---
NW_017872774.1_89247-89086         TC-GGGCTTG--A-GA-C-AAG-GT--GC--C-AC-A-G-TTGGGGTCCCACG-T-G-T-GAA---TAGG-TT--C--CCCA----C-TCT-G--T---CG-CTG-CG--GAGG----A--AGGACGG-GTAGGT-C-CG--ATC-TG--C-G-TG-GA--G-AC----CCGGGGG-CCGG-G-GAG-AAAGCA-A--A-
NW_022196914.1_79971478-79971561   ---G---T-G------T-CG----T-T--T-C-G-G---G-------C-AA--T----AT----A-CA-A-----CGT--A-G--C-A---T---T--A-AG-T-A---------CC---A-------A-C------CC--GA-T--AT--AG---G-A--G--CT-GTG---AG--CCGT--A-A-T-------CA--T
NW_007907126.1_30068388-30068473   --G----T----G---C--A----T-T----------AGG-T-A-G--C-----A-GA---T---C--AA---A---T-------CT--CT----TC----G-C-AT-C-A---C---AGAG---GA-T----G----A--T--C--ACA--GT-GAGAC-G-GTT--T-CT--G-A-C-----GA---------TA---
NW_020656141.1_32849173-32849088   --G----T----G---C--A----T-T----------AGG-T-A-G--C-----A-GA---T---C--AA---A---T-------CT--CT----TC----G-C-AT-C-A---C---AGAG---GA-T----G----A--T--C--ACA--GT-GAGAC-G-GTT--T-CT--G-A-C-----GA---------TA---
NW_017739037.1_156979-156823       -CAAG----CA-G-G-CCTG-G-TA--AGTC-CTCGA--GC-GG-T--AAG-GT--G-AT-A-GG-TAGA-CAG-----C--GCG-C-----GG-T---AA---G--GCA--TG--CGA--G-G----T-TTGGT-G-CGTGG-CCG-GA---T---G---GA--T-GCCCGGGGGC--G-AG---CTG-AGC-ACA-A-
NW_003852458.1_10201930-10201845   TC-G---T--A--AGA-T---G--T-G--TCCC-C--A-A-TG-----C----TG----------C---AA---T--TC---G---CAT-T--G-T--A---CT--T-C-AA-GC-C-A-A---A-GG-------G--C--G-A-C--TA-AG------------TGG-C----GG--C----A---T--A-CAA-G---
NW_015494733.1_1234014-1234106     T--A--TC-GATG--A---G----TTAGG---C-A-----C---G---C--CG----TG----G--T---A-T----T-----C---ATTTT-------G-----AA-TAA---CC--A-A-T-A--GT--C--T------TATCC-AC--A--TGG-A--C---T----------A---G--A--AG-AT----CA--T
NW_021604578.1_138514-138431       ---G---T-G------T-TG----T-T--T-C-G-G---G-------C-AA--T----AT----A-CA-A-----CGT--A-G--C-A---T---T--A-AG-T-A---------CC---A-------A-C------CC--GA-T--AT--AG---G-A--G--CT-GTG---AG--CCGT--A-A-T-------CA--T
NW_020339444.1_35589814-35589657   -CAAGG---GA-G-G-TTCG-G-ATC-GGTC-CGCGG-GAT-GG-G--CAA-GT--G--T-A--G-CAAATCC------C--G-T-C-----GG--CA-GAGC-G--GCT-AGG-CTGA--GGG-C-GT-GTGTT-G-CGTG--CCG-T----T---GA--AG--TGGGCCGTGGAAC-G-AG--GGTC-AGC-ACA-C-
NW_018336647.1_46623-46541         -------T----G---C--A----T-T--------A-AGG-T-A-G--C-----A-GA---T---CT-AG---A---T-------C---CT----TC-----TC-AT-C-G---C---AGAG---GA-T----G----A-TT--C--AC---GT-GAGAC-G-GT---T-CT--G-A-C-----GA---------CA---
NC_037563.1_31169479-31169561      -------T----G---C--A----T-T--------A-AGG-T-A-G--C-----A-GA---T---CT-AG---A---T-------C---CT----TC-----TC-AT-C-G---C---AGAG---GA-T----G----A-TT--C--AC---GT-GAGAC-G-GT---T-CT--G-A-C-----GA---------CA---
NW_020172731.1_1841184-1841102     C-GA---C--A---G-CC--GT---CT--TCC-T---A-G-TG---TC--A-GTAG---G-------A-A--C----T-------CTG---T--AT--A---C---T-------------A-------T--TG--G-C---TAT-----AG---G---AC---G-T-----TG-----C-----GAA--A--CA-----T
NC_045765.1_137778422-137778504    C-GA---C--A---G-CC--GT---CT--TCC-T---A-G-TG---TC--A-GTAG---G-------A-A--C----T-------CTG---T--AT--A---C---T-------------A-------T--TG--G-C---TAT-----AG---G---AC---G-T-----TG-----C-----GAA--A--CA-----T
NC_041221.1_52435067-52434985      C-GA---C--A---G-CC--GT---CT--TCC-T---A-G-TG---TC--A-GTAG---G-------A-A--C----T-------CTG---T--AT--A---C---T-------------A-------T--TG--G-C---TAT-----AG---G---AC---G-T-----TG-----C-----GAA--A--CA-----T
NW_006733234.1_4027376-4027294     C-GA---C--A---G-CC--GT---CT--TCC-T---A-G-TG---TC--A-GTAG---G-------A-A--C----T-------CTG---T--AT--A---C---T-------------A-------T--TG--G-C---TAT-----AG---G---AC---G-T-----TG-----C-----GAA--A--CA-----T
NW_003217800.1_824456-824371       --G----T----G---C--A----T-T----------AGG-T-A-G--C-----A-GA---T---C--AA---A---T-------CT--CT----TC----G-C-AT-C-A---C---AGAG---GA-T----G----A--T--C--ACA--GT-GAGAC-G-GTT--T-CT--A-A-C-----GA---------TA---
NC_044303.1_205063823-205063980    -CAAGG---GA-G-G-TTCG-G-ATC-GGTC-CGCGG-GAT-GG-G--CAA-GT--G--T-A--G-CAGATTC------C--G-T-C-----GG--CA-GAGC-G--GCT-AGG-CCGA--GGG-C-GT-GTGTT-G-CGTG--CCG------T---GA--AG--TGGGCCGTGGAAC-G-AG--GGTC-AGC-ACA-C-
NW_007256233.1_220299-220448       -CGAGG-----TG--ATT-GGG-GTA-GG-C--GCGGC-GCTA--TTCCG-CGT-GGTAT--AGGC----A-CA-CGTC-AGG--CCA--TTGGATCGAG-A---TTG--AAG-CTTTTGGGG----G----GA--G--G-G-TCCGCT---G--GGGA-C-GG-T-G-G-GGGG-A-CAG---G-GTGA-CCA--A---
NW_022098063.1_63007434-63007516   ---A------A--CGAC-T-----T-T--TCC-T-AGA---T-----C---CGTA-----G-----T---AC--T------G-C-----CT-GGATC-A----C-----GAT--C-AG------A------TG----C---T----G-C-G-G-------CG--TT-------A--A-C----AG-AGGATG-A----TT
NW_021703768.1_36385504-36385422   ---A------A--CGAC-T-----T-T--TCC-T-AGA---T-----C---CGTA-----G-----T---AC--T------G-C-----CT-GGATC-A----C-----GAT--C-AG------A------TG----C---T----G-C-G-G-------CG--TT-------A--A-C----AG-AGGATG-A----TT
NW_011044985.1_2078476-2078643     -C-GG--T-A--G-GAT-C-A-TGTTGAGCC--GCG-CGAT-GG-TTCCT-C--G-G-G-GA-GG-C-T-----T---TGGGG-T-TT-CTTGGA-CGA-CGC----G-ATAGGC--G-GG-G-A-GGAG-TGA-A-C---CAAT-GA-GGG-A-GGAATTGAGCTGG-GCGGGGG--C-GATAGGG---A--A-TT-TT
NW_004936480.1_18862606-18862767   -C-AGGTTCGACGA-A-CC--G-CT-TGG-C--GCAG--GTTGGG--CCAAT-T-A--A---AGGCTAGAACT-A---T-AA--T--AT-T-G--A-G---G-----TC---GGCC-GAACGGGACG--T-TGGCGG-C--G-T-CG-T-GGG-TG-G-T--G-C-GGT-CGGGGGACCG----GAGT-AG---ACAA--
NW_006400249.1_182823-182906       --G----T----G---C--A------T--------A-TGG-T-A-G--C-----A-GA---G---CT-AA-------T-------CT--CT----TC----GTC-AT-C-A---C---A-AG---GA-T----G----A-TT--C--ACA--G--GAGAC-G-GTT--T-CC--G-A-C-----GA---------CA---
NW_004451472.1_336879-336964       --G----T----G---C--A----T-T----------AGG-T-A-G--C-----A-GA---T---C--AA---A---T-------CT--CT----TC----G-C-AT-C-A---C---AGAG---GA-T----G----A--T--C--ACA--GT-GAGAC-G-GTT--T-CT--G-A-C-----GA---------TA---
NC_045616.1_130433328-130433473    -CCAG----GA-G-G-TCTC-G--TC-AGTC-TG-GG-CGC-GG-T--C-A-GT--G-AC-G--G-TAGATCCG-----C--GCT-C-----GG-CCG-GAGC-G--G-A-AGC-CCGA--G-G-C-GT--TGGT-G-GGTGG-CCG-GA---T---GA--GG--TGGT-CGA-G--T---AG--GGCG-AGC-AC--A-
NW_021630402.1_2768604-2768687     T---GGTT-G-T-A--TC--A-----T-GTC-C---GA-GT----G--CAA--T--A---G-C--C------T--------G-------C-TG-----------GA--C-AA--C---A-A-GG----T-C---CG--C-T-A-T--AT--A----G---CG--CT----C-GG---C--G--A----C-----A--AA-
NW_006501464.1_210889-210806       T---GGTT-G-T-A--TC--A-----T-GTC-C---GA-GT----G--CAA--T--A---G-C--C------T--------G-------C-TG-----------GA--C-AA--C---A-A-GG----T-C---CG--C-T-A-T--AT--A----G---CG--CT----C-GG---C--G--A----C-----A--AA-
NW_005393620.1_1819535-1819619     -------T----G---C--A----T-T--------A-AGG-T-A-G--C-----A-GA---T---CT-AG---A---T-------C---CT----TC----GTC-AT-C-G---C---AGAG---GA-T----G----A-TC--C--ACA--GT-GAGAC-G-GT---T-CT--G-A-C-----GA---------CA---
NW_011492847.1_716913-716997       -------T----G---C--A----T-T--------A-AGG-T-A-G--C-----A-GA---T---CT-AG---A---T-------C---CT----TC----GTC-AT-C-G---C---AGAG---GA-T----G----A-TC--C--ACA--GT-GAGAC-G-GT---T-CT--G-A-C-----GA---------CA---
NW_006712293.1_1717426-1717511     ---A---C----GC-------TA-T-T--------CG--GCT----G-CG-C---A--CGGA--GCT--A---AT-GT-G--G-T-----TTAGA-----A----A-GC-A-G---A---A-A-AAGG--A---TGG-A--C-T----C----T-----------T--T--T--C------A-AG-A-GA-T-C------
NW_017619889.1_5280032-5279947     ---A---C----GC-------TA-T-T--------CG--GCT----G-CG-C---A--CGGA--GCT--A---AT-GT-G--G-T-----TTAGA-----A----A-GC-A-G---A---A-A-AAGG--A---TGG-A--C-T----C----T-----------T--T--T--C------A-AG-A-GA-T-C------
NW_020837948.1_81466479-81466561   CC-A----C------A-C--GT--TC-G-T-C-----A-GC--A----------------GTG--C-A---C-AT-G----G--------TT---TC-AG--C--A--CG-T---AA---A--G------TT--T-GCGG--AT---A-------G-G-----GTT-GT--T----A-----G---A-----CA-CAT--
NW_004438430.1_4615661-4615743     CC-A----C------A-C--GT--TC-G-T-C-----A-GC--A----------------GTG--C-A---C-AT-G----G--------TT---TC-AG--C--A--CG-T---AA---A--G------TT--T-GCGG--AT---A-------G-G-----GTT-GT--T----A-----G---A-----CA-CAT--
NW_017842794.1_85961891-85961973   CC-A----C------A-C--GT--TC-G-T-C-----A-GC--A----------------GTG--C-A---C-AT-G----G--------TT---TC-AG--C--A--CG-T---AA---A--G------TT--T-GCGG--AT---A-------G-G-----GTT-GT--T----A-----G---A-----CA-CAT--
NW_022134918.1_5105978-5106060     CC-A----C------A-C--GT--TC-G-T-C-----A-GC--A----------------GTG--C-A---C-AT-G----G--------TT---TC-AG--C--A--CG-T---AA---A--G------TT--T-GCGG--AT---A-------G-G-----GTT-GT--T----A-----G---A-----CA-CAT--
NC_030827.1_31418741-31418823      -------T----G---C-------T-T--------A-AGG-T-A-G--C-----A-GA---T---CT-AG---A---T-------C---CT----TC----GTC-AT-C-G---C---AGAG---GA-T----G----A-TC--C--ACA--GT-GAGAC-G-GT---T-CT--G-A-C-----GA---------CA---
NC_044513.1_31090655-31090573      --G----T----G---C--A------T--------A-TGG-T-A----C-----A-GA---T---CT-AA---A---T-------CT--CT----TC----GTC-AT-C-A---C---AGAG---GA-T----G----A-TT--C--AC---G--GAG-C-G-GTT--T-CT--G---C-----GA---------CA---
NC_045698.1_30189306-30189224      --G----T----G---C--A------T--------A-TGG-T-A----C-----A-GA---T---CT-AA---A---T-------CT--CT----TC----GTC-AT-C-A---C---AGAG---GA-T----G----A-TT--C--AC---G--GAG-C-G-GTT--T-CT--G---C-----GA---------CA---
NW_011516528.1_11783740-11783822   --G----T----G---C--A------T--------A-TGG-T-A----C-----A-GA---T---CT-AA---A---T-------CT--CT----TC----GTC-AT-C-A---C---AGAG---GA-T----G----A-TT--C--AC---G--GAG-C-G-GTT--T-CT--G---C-----GA---------CA---
NW_021964160.1_34880369-34880451   --G----T----G---C--A------T--------A-TGG-T-A----C-----A-GA---T---CT-AA---A---T-------CT--CT----TC----GTC-AT-C-A---C---AGAG---GA-T----G----A-TT--C--AC---G--GAG-C-G-GTT--T-CT--G---C-----GA---------CA---
NW_004545888.1_306372-306286       --G----T----G---C--A----T-T--------A-AGG-T-A-G--C-----A-GA-------CT-AA---A---C-------CT--CT-----C----GTC-AT-C-A---C---AGGG---GA-T----G----A-TT--C--ACA--GT-GAAAC-G-GT---T-CT--G-A-C-----CA---------CA---
NW_005871201.1_78011-77934         -C-----------T-ATC-G-TT-T--G----------------G-T-CGA---G---G-G----C-------A-C-T-----C--CA--TTGG-TT---A-C--AT---A---C---A---------T-T---T--CCG--A------A--------AT--G-G---T-C-------C-G-G--GA-G-AGCAA-A--T
NW_005362626.1_96334-96257         -C-----------T-ATC-G-TT-T--G----------------G-T-CGA---G---G-G----C-------A-C-T-----C--CA--TTGG-TT---A-C--AT---A---C---A---------T-T---T--CCG--A------A--------AT--G-G---T-C-------C-G-G--GA-G-AGCAA-A--T
NW_003573427.1_48286004-48285843   -CGAGG---GA-G-A-TTCG-G-GAC-GGAC-CGCTG-GGC-GG-G--CGA-GT--T-AT-A-GG-TAGAACCA-----C--GCT-C-----GG-GGG-GG-T-A--ACA-AGG-CCGG--GGG-T-GT-TTGGT-G-CGC-G-CTG-TC---T---GC--GG--TGGTTTGTGGCAC-G-A---GA-A-AG--ACA-A-
NW_020834736.1_34345400-34345243   -CAAGG---GA-G-G-TTCG-G-ATC-GGTC-CGCGG-GAT-GG-G--CAA-GT--G--T-A--G-CAAATCC------C--G-T-C-----GG--CA-GAGC-G--GCT-AGG-CTGA--GGG-C-GT-GTGTT-G-CGTG--CCG-T----T---GA--AG--TGGGCCGTGGAAC-G-AG--GGTC-AGC-ACA-C-
NC_013679.1_64103955-64103783      -CG--GGC-GA-GCG----AGTGG-C-GG-CCCTCAGAGGC-G-GG---GACGT--G--GG-GG-CTA--ACCATG--GGG-T--C---CTTGGAT-GAGGG-CG----GAT-G-AAGAGAG-G----TCT-GG-G-CAGTTA--GG-C-GA---GAG--C-GGT-GGT-C-GAGGACCGGG-AG-A-GA-GC--CATTT
NW_020269199.1_201166-201081       --G----T----G---C--A----T-T----------AGG-T-A-G--C-----A-GA---G---C--AA---A---T-------CT--CT----TC----G-C-AT-C-A---C---AGAG---GA-T----G----A--T--C--ACA--GT-GAGAC-G-GTT--T-CT--G-A-C-----GG---------TA---
NW_020356566.1_180240-180155       --G----T----G---C--A----T-T----------AGG-T-A-G--C-----A-GA---G---C--AA---A---T-------CT--CT----TC----G-C-AT-C-A---C---AGAG---GA-T----G----A--T--C--ACA--GT-GAGAC-G-GTT--T-CT--G-A-C-----GG---------TA---
NW_006788723.1_853725-853807       C--AGG-C-G-----AC----T-G--T--T------G-GG-T----T-CGA-G-A------T---C-A---C-AT-G--G----T-T-C-TT---T------CC--T-C-----C--G-G----AGAGTC---G-G---GTT-----A-A-A----AGA-C--------C-T-A-----------AA--AT--A----TT
NC_018723.3_206997235-206997392    -CAATG---GA-G-G-TTCG-G-ATC-GGTC-CGCGG-GAT-GG-G--CAA-GT--G--T-A--G-CAGATTCC-----C--G-T-C-----GG--CA-GAGC-G--GCT-AGG-CCGA--GGG-C-GT-GTGTT-G-CGTG--CCG------T---GA--AG--TGGGCCGTGGAAC-G-AG--GGTC-AGC-ACA-A-
NW_020093476.1_6807022-6807114     TC-----------A-ATC-G-TT-T--G------C--AG-----G-T-CCA---G---G-G----CT--A---A-C-T-----C--CA--TTGG-TT---A-CC-AT---A-G-C---A-A-------T-T---T--CCG--AT-----A----T---AT--G-C---T-T-------C-GAG--GA-G-AGCAA-A--T
NW_006803999.1_3406729-3406647     --G----T----G---C--A----T-T--------A-AGG-T-A-G--C-----G-GA---T---CT-AG---A---T-------C---CT----TC----GCC-AT-C-A---C---AGAG---GA-T----G----A-TT--C--ACA--GT--AGAC---GT---T-CT--G-C-C-----G----------CA---
NW_004454164.1_22910358-22910273   --G----T----G---C--A----T-T--------A-AGG-T-A-G--C-----A-GA---T---CT-AA---A---T-------CC--CT-----C----GTC-AT-C-A---C---AG-G---GA-T----G----A-TT--C--ACA--G--GAAAC-G-GTT----CT--G-A-C-----GA---------CA---
NC_040267.1_33130359-33130440      -------T----G---C--A----T-T--------A-AGG-T-A-G--C-----A-GA---T---CT-A----A---T-------C---CT----TC----GTC-AT-C-G---C---AG-G---GA-T----G----A-TC--C--ACA--GT-GAGAC-G-GT---T-CT----A-C-----GA---------CA---
NC_018723.3_207003002-207003087    -CGA------AT----TC---TA-TC--G---CTC-------G--------CG----C---A-G-CTA--A-TAT-G-------T-TATCTT---T--ATAG-CGAT-CGA-----A----G--AA---CA---TG--AG----C-----GA----G---C------CT----AC-AC-GG---G---------C--AA-
NC_044303.1_205069376-205069461    -CGA------AT----TC---TA-TC--G---CTC-------G--------CG----C---A-G-CTA--A-TAT-G-------T-TATCTT---T--ATAG-CGAT-CGA-----A----G--AA---CA---TG--AG----C-----GA----G---C------CT----AC-AC-GG---G---------C--AA-
NW_020834736.1_34339902-34339817   -CGA------AT----TC---TA-TC--G---CTC-------G--------CG----C---A-G-CTA--A-TAT-G-------T-TATCTT---T--ATAG-CGAT-CGA-----A----G--AA---CA---TG--AG----C-----GA----G---C------CT----AC-AC-GG---G---------C--AA-
NW_007256233.1_225495-225580       T--G---T--AT-AGA-T---G--T-G--TCCC-C--G-A-TG-----C----TG----------CC---A---T--TCC--G----AT-T--G-T-GA---C---T---AA-GC-C-A-A---A-G--------G-----G-A-C--TA-GG------------TGT-C----GG--C----A---TC-A-CAA-G---
NC_010458.4_27951384-27951301      --G----T----G---C--A----T-T--------T-AGG-T------C-----A-GA-------CT-AA---A---T-------CT--CT-----C----GTC--T-C-A---C---AGGG---GA-T----G----A-TT--C--ACA--GT-GAGAC-G-GT---T-CT--G-A-C-----GA---------CA---
NC_043705.1_114874603-114874759    -CAAGC---GA-G-G-TTC--G-ATC-GGTC-CACGG-GGC-GG-G--CAA-GT--G--T-A--G-TAGATTCC-----T--A-T-C-----GC--CT-GAGT-A--GTT-AAG-CCGA--GGG-C-GT-GTGAT-G-CGT---CC--T----T---GA--GG--TGGGTCATGGGAC-G-AG--GGTG-AGC-ACA-A-
NC_043705.1_114880243-114880331    -C-A---CC-A-G--ATC-A-TA-T--------TC--A----GA-G-------TA---CGG-------------T----G--G-T-T-TCT----T--AT-G-------GAC--C-A--GA---A---T-AC--T-----A-A---GA---A-T----A-C-G-C---GCC-GA-G--A-GA--G-AG-----C--AA-T
NC_010458.4_27956961-27956798      -CAAGG---GA-G-G-TCTG-G-GCC-AGTC-C-GG--GG--GG-T--CAA-GC--G-AT-A--G-TAGAACCG-----C--GCT-C-----GT--CG-C-GC-G--ACG-AT--CCAT--AGG-C-GT-TTGG--G-CGTGG---A-TC---T---CA--GG--TGGTCCGTGAGCC-G--G--GGCG-AGG-ACA-A-
NW_020963318.1_4603947-4604107     -C-AGGTTCGATGA-A-CC--G-CT-TAG-C--GCAG--GTTGGG--CCCAC-T-A--A----GGCTAGAACT-A---TCAA--T--AT-T-G--A-G---G-----GC-A-GGCC-GAACGGGACG--T-TGG-GG-C--G-T-CG-T-GGG-TG-G-T--G-C-GGT-AGGGGGACCG----GAGT-AG---ACA---
NC_009164.3_23999411-23999496      --G----T----G---C--A----T-T--------A-AGG-T-A-G--C-----A-GA---T---CT-AA---A---T-------CT--CT-----C----GTC-AT-G-A---C---AG-G---GA-T----G----A-TT--C--ACA--G--GAAAC-G-GTT----CT--G-A-C-----GA---------CA---
NW_007675507.1_180326-180241       --G----T----G---C--A----T-T--------A-AGG-T-A-G--C-----A-GA---T---CT-AA---A---T-------CT--CT-----C----GTC-AT-G-A---C---AG-G---GA-T----G----A-TT--C--ACA--G--GAAAC-G-GTT----CT--G-A-C-----GA---------CA---
NW_014636980.1_1685376-1685461     --G----T----G---C--A----T-T--------A-AGG-T-A-G--C-----A-GA---T---CT-AA---A---T-------CT--CT-----C----GTC-AT-G-A---C---AG-G---GA-T----G----A-TT--C--ACA--G--GAAAC-G-GTT----CT--G-A-C-----GA---------CA---
NC_032669.1_33433884-33433966      -------T----G---C--A----T-T--------A-AGG-T-A-G--C-----A-GA---T---CT-AG---A---T-------C---CT----TC----GTC-AT-C-G---C---AG-G---GA-T---------A-TC--C--ACA--GT-GAGAC-G-GT---T-CT--G-A-C-----GA---------CA---
NC_032669.1_33467761-33467843      -------T----G---C--A----T-T--------A-AGG-T-A-G--C-----A-GA---T---CT-AG---A---T-------C---CT----TC----GTC-AT-C-G---C---AG-G---GA-T---------A-TC--C--ACA--GT-GAGAC-G-GT---T-CT--G-A-C-----GA---------CA---
NC_037347.1_31437619-31437701      -------T----G---C--A----T-T--------A-AGG-T-A-G--C-----A-GA---T---CT-AG---A---T-------C---CT----TC----GTC-AT-C-G---C---AG-G---GA-T---------A-TC--C--ACA--GT-GAGAC-G-GT---T-CT--G-A-C-----GA---------CA---
NW_020540010.1_3540250-3540089     -C-AGGTTCGACGA-A-CC--G-CT-TGG-C--GCAG--GTTGGG--CCAAT-T-A--A---AGGCTAGAACT-A---TCAA--T--AT-T-G--A-G---G-----TC---GGCC-GAACGGGACG--T--GGCGG-C--G-T-CG-T-GGG-TG-G-T--G-C-GGT-CGGGGGAGCG----GAGT-AT---ACAA--
NW_004955446.1_18983106-18983189   T--GG--TC--T--G-T--G----TC--G-C-C----A-AT---------A-G------C---G---A--AGTA----C----CT--A-CT---AT--C-A-----T-G-A-G-C-----C--GA-GTT--T---G-C-GT--AT-----A--TT----C-GG-C----CC---G-------GA---T--A--A-C-A--
NW_004569142.1_36038094-36038239   -CCAG----GA-G-G-TCTC-G--TC-AGTC-CG-GG-CGC-GG-T--C-A-GT--G-AC-G--G-TAGATCCG-----C--GCT-C-----GG-CCG-GAGC-G--G-A-AGC-CCGA--G-G-C-GT--TGGT-G-GGTGG-CCG-GA---T---GA--GG--CGGT-CGA-G--T---AG--GGCG-AGC-AC--A-
AC_000070.1_47308535-47308615      ---G---T-G------T-CG----T-T--T-C-G-G---G-------C-AA--T----AT----A-CA-A-----CGT--A-G--C-A---T---T--A--G-T-A---------CC---A-------A-C------CC--GA-T--CT--AG---G-A--G--CT-GT----AG--CCGT--A---T-------CG--T
NC_046156.1_177221153-177221073    ---G---T-G------T-CG----T-T--T-C-G-G---G-------C-AA--T----AT----A-CA-A-----CGT--A-G--C-A---T---T--A--G-T-A---------CC---A-------A-C------CC--GA-T--CT--AG---G-A--G--CT-GT----AG--CCGT--A---T-------CG--T
NW_020822461.1_11680655-11680572   T---GGTT-G-T-A--TC--G-----T-GTC-C---GA-GT----G--CAA--T--A---G-C--C------T--------G-------C-TC-----------GA--C-AA--C-----A-GG----T-C---CG--C-T-A-T--AT--A----G---CG--CT----C-GG---C--G--G-A--C-----A--AA-
NC_040903.1_6184040-6184123        TC-----------A-ATC-G-TT----G------C--AG-----G-T-CG----G---G-G----CT--A---A-C-T-----C---A--TTGG-TT---A-CC-AT---A-G-C---A-A---------T---T--CCG--AT----------T---AT----C---T-T-------C-GAG--GC-G--GCAA-A---
NW_018658532.1_151817-151732       CC----T-C-A-GA--T--------C-G-TC-C-CAGA--T--------A-----A---T------T--A----A--------C-CC-T-T---A----GCGC---------GGC-C-A----G---G---T--C--C---G--T-G---G--TTG--A-TG--CT-GT---G--G--C---------CAG--A--AAAT
NW_007727769.1_199927-200012       TC-G---T--AT-AGA-T---G--T-G--TCCC----G-A-TG-----C----TG----------C---AA---T--TCT--G---CAT-T--G-T-AA---CT--T-CAAA-GC-C-A-A---A-GG-------G--C--G-A----TA-A-------------TAG-C----GG--C----A---T--A-CAA-----
NW_004624759.1_11831488-11831571   T--GG--TC--T--G-T--G----TC--G-C-C----A-AT---------A-G------C---G---A--AGTA----C----CT--A-CT---AT--C-A-----T-G-A-G-C-----C--GA-GTT--T---G-C-GT--AT-----G--TT----T-GG-C----CC---G-------GA---T--A--A-C-G--
NW_016535325.1_28734-28819         --G---------G---C--A----T-T--------A--GG-T-A-G--C-----A-GA---T---CC-AA---A---T-------CT--CT----TC----GTC-AT-T-A---C---AGAG---GA------A----A-TT--C--ACA--GT-GAGGC-G-GTT----CT--G-A-C-----GA---------CA---
NW_004801740.1_5584837-5584921     T---GGTT-G-T-A--TC--G-----T-GTC-C---GA-GT----G--CAA--T--A---G-C--C------T--------G-------C-TG-----------GA--C-AA--C---A-A-GG----T-C---CG--C-T-A-T--AT--A----G---CG--CT----C-GG---C--G--G-A--C-----A--AA-
NW_011889015.1_123387-123305       T-G----C---TGCA-T-T-A-T-T---GTC---------C-------C-AC-T-A---T--A-GC--AA---A---TCT--G----A--A-------AG-G--G--A----G-C---A-A-T--------C-----CC-TT-T--G----A--T-----------GGTC-G----AC-G---A-GA--A--C-----AT
NW_006436284.1_153624-153542       T-G----C---TGCA-T-T-A-T-T---GTC---------C-------C-AC-T-A---T--A-GC--AA---A---TCT--G----A--A-------AG-G--G--A----G-C---A-A-T--------C-----CC-TT-T--G----A--T-----------GGTC-G----AC-G---A-GA--A--C-----AT
NC_034600.1_49424308-49424391      ---G---T-G------A-GG----T-T--T-C-G-G---G-------C-AA--T----AC----A-CA-A-----CGT--A-G--C-A---T---T--A-AG-T-A---------CC---A-------A-C------CC--GA-T--CT--AG---G-A--A--CT-GTG---AG--CCGT--A-A-T-------CG--T
NW_015504266.1_2928751-2928835     ---A--T----TG----C--G---TC-G--C--GCGG---T--G--T-CA--------ATGA-GG-T---ACC-------A---T-CA--T-G-A-------CT--T---A------------G-C-GT--T--TG-C--T-----G-TA-AG-----A----G----T----G---------A---TG-A--AA--AA-
NW_015351256.1_13811479-13811562   T--G---T--AT-AAA-T---G--T-G--CCCC-C--G-A-TG-----C----TG----------CC---A---T--TCC--A----AT-T--G-T-GA---C---T---AA-GC-C-A-----G-G--------G-------A-C--TA-GG------------TGG-C----CA--C----A---TC-A-CAA-G---
NW_020963318.1_4608754-4608837     T--G---T--AT-AAA-T---G--T-G--CCCC-C--G-A-TG-----C----TG----------CC---A---T--TCC--A----AT-T--G-T-GA---C---T---AA-GC-C-A-----G-G--------G-------A-C--TA-GG------------TGG-C----CA--C----A---TC-A-CAA-G---
NW_015351256.1_13805116-13805276   -C-AGGTTCGATGA-A-CC--G-CT-TAG-C--GCAG--GTTGGG--CCCAC-T-A--A----GGCTAGAACT-A---TCAA--T--AT-T-G--A-G---G-----GC-A-GGCC-GAACGGGACG--T-TGG-GT-C--G-T-CG-T-GGG-TG-G-T--T-C-GGT-AGGGGGACCG----GAGT-AG---ACA---
NW_004936480.1_18867517-18867600   T--G---T--AT-AAA-T---G--T-G--CCCC-C--G-A-TG-----C----TG----------CC---A---T--TCC--A----AT-T--G-T-GA---C---T---AA-GC-C-A-----G-G--------G-------A-C--TA-GG------------TGG-C----CG--C----A---TC-A-CAA-G---
NW_020540010.1_3535389-3535306     T--G---T--AT-AAA-T---G--T-G--CCCC-C--G-A-TG-----C----TG----------CC---A---T--TCC--A----AT-T--G-T-GA---C---T---AA-GC-C-A-----G-G--------G-------A-C--TA-GG------------TGG-C----CG--C----A---TC-A-CAA-G---
NW_004444148.1_2748828-2748668     -TGAGG---GG-G-A-TTAG-G-GAC-GGAC-CACGG-GGC-GG-G--CGA-GT--T-AT-A-GG-TAGAACC------C--GCT-C-----GG-GGG-GT-C-A--ACA-AGG-CCGA--GGG-C-AC-TTGGT-G-CGT-G-CTG-TC---T---GC--GG--TGGTTTGTGGCAC-G-A---GG-A-AG--ACA-A-
NC_034582.1_112600773-112600856    ---G---T-G------T-GG----T-T--T-C-G-G---G-------C-AA--T----AT----A-CA-A-----CGT--A-G--C-A---T---T--A-AG-T-A---------CC---A-------A-C------CC--GA-T--CT--AG---G-A--G--CT-GTG---AG--CCGT--A-A-T-------CG--T
NW_020339444.1_35583766-35583681   -C------C-A--C----TA-T-----GGT-------A--CTGA--GC---C-TAAGC--------T--AA---T-G---G-G----A---TA--T--A----C--T---------A-----------T--CG---G----CA---AA---AG-GG--AT-------C-CC---C-A---G--AG-A--A-TCCCCA--T
NW_017739037.1_152310-152229       TCAA----G---CC------GTT--CT-G---C-C-A----T--GTT------T-A--AT-A---C-AG---C-TA----A-GC----TCTT-G-TC---A---G-T----G-GCC---------C-----T--------------GA-----T-------A---------G--G--CTGG-GA--A---A---A--A--
NW_006204238.1_2062051-2062214     CCG-GGG----T-CGAT--A-----C-GGTC-CTCC-AGG-TGAG-GCCGA--T-A----G--GGCTA-AAC---CGTGG-GGCT-T-TC-T-G---G-T-GCCG--GC--CG--C-A-GAG-GA-G---A-GG--GC-GACA-CG--C--AGTG--GATC--GCTG--CC-G-CGAC--G-A--AAGGAT-C-CC--A-
NC_000079.6_119694965-119695048    ---G---T-G------T-GG----T-T--T-C-G-G---G-------C-AA--T----AT----A-CC-A-----CGT--A-G--C-A---T---T--A-AG-T-A---------CC---A-------A-C------CC--GA-T--CT--AG---G-A--G--CT-GTG---AG--CCGT--A-A-T-------CG--T
NC_046290.1_28725639-28725558      TCAA----G---CC-----CGTT--CT-G-----C-A----T--GTT------T-A--AT-A---C-AG---C-TA----A-GC----TCTT-G-TC---A---G-T----G-GCC---------C-----T--------------GA-----T-------A---------G--G--CTGG-GA--A---A---A--A--
NW_004624759.1_11827144-11827302   T-GA-G--CG--GAGA-G-G-G-GTC--CTCC--CGGAGAA-G-GG-TTA-CG--ACT-TGA-GG-TA-G-T-A-CG--AAGGC-CCAT--TGGCT-GATG-TTGACGC-T-GG---GAG-G-G-C-GT-T--GTGG-C----G-CGG--GAGTTGGG-T-GGAAT-G---GG----CC-GAGG-GG-T-AGC--AGTAT
NW_022111373.1_107151373-107151457 --G----T----G---C--A------T--------C-TGG-T-A-G--T-----A-GA---G---CT-AA---A---T-------CT--CT----TC-----TC-AT-C-A---G---AGAG---GA-T----G----C-T---T--ACC--G--GAGAC-G-GTT--T-CC--G-A-C-----GA---------CA---
NW_015494733.1_1229128-1229301     -CAAGG---GG-G-G-TCCG-A-ATC-GGTC-CGCGG-GGC-AG-A---AA-GA--G-AT-A-GA-TAGAGCCA-----C--AAT-T-----GG-CCG-GATA-C--GCG-AGG-CCGC--GGG-C-GT--TGGT-A-CGTC--CCA-TA---T---AA--GG--TGGTCCGTAGGAC---AG--GATG-AGC-ACA-G-
NW_017872774.1_84388-84308         -C--------A----ATT-------T-----CC--G-C-A---G---C-TACGT--G-AC-----CC-----T----T-G-------AT--T---TC-------G-----T----C---G--G---G-T-T--G--ACC-T---T-G----A-GT--A-T---G------C--GGGA--A-------TC----A--A-T-
NC_022021.1_64827843-64827926      T---GGTT-G-T-A--TC--G-----T-GTC-C---GA-GT----G--CAA--T--C---G-C--C------T--------G-------G-TG-----------GA--C-AA--C---G-A-GG----T-C---CG--C-C-A-T--AT--A----G---CG--CT----C-GG---C--G--A----C-----A--CA-
NW_004535452.1_19552836-19552752   T--GG--TC--T--G-T--G----TC--G-C-C----A-AT---------G-G------C---G---A--ACTA----C----CT--A-CT---AT--C-C-----C-G-G-G-C-----A--CA-GGT--T---G-C-GT--AT-----G--TT----T-GG-C----CC---G-------GA---T--A--A-CGA--
NT_176390.1_13734298-13734380      T--GG--TC--T--G-T--G----TC----C-C----A-AT---------A-G------C---G---A--AGTA----C----CT--A-CT---GT--C-A-----T-G-A-G-C-----C--GA-GTT--T---G-C-GT--AT-----G--TT----C-AG-C----CC---G-------GG---T--A--A-C-A--
NW_011044985.1_2082410-2082492     T--GG--CC--T--G-T--G----TC--G-C-C----A-AT---------A-G------C---G---A--ATTA----C----CT--A--T---AT--C-A-----T-A-A-G-G-----C--GA-GTT--T---G-C-GT--AT-----G--TT----C-GG-C----CC---G-------GA---T--A--A-C-A--
NT_176390.1_13730030-13730195      -C-GG--T-A--G-GGT-CGT-CGTTGGATC--GCA-CGAT-GG-TTCCT-C--G-G-A-GA-AG-C-T-----C---GGGGG-T-AG-CTTGTC-CGA-CGC----G-GTAGGT----GG-G-A-GGTG-TGG-A-C---GAAT-TA-GGA-G-GGAATCGGGCTA--GCGGGGG--C-GAGAGGG---A--A-CA-TT
NW_006922012.1_2293474-2293635     -CGAGG---GA-G-G-CTCG-G-A-C-GGAC-CGCGG-GGC-GG-G--CC--GT--G-AT-A-GG-TAG-ACGG-----C---TT-C------G-GCG-GA-C-A--ACA-AG--CCGA--GGG-C-GT-TTGGT-G-CGT-G-ATG-TA---T---GC--GG---GGTTCGTGGCCC-G-A---GG-A-AG--ACA-G-
NW_003573427.1_48280506-48280431   --G----T----G---C--A----T-T--------A-A---T-A----C-----C-GA---T----T-AA---C---T-------C---CT----TC----GTC--T-C-A---C---AG-G---G--C----G----A-TT--C--ACA-----GAGAC-G-G-T--T-CC--G-A-C-----GA---------C----
NW_004485155.1_208004-207857       -CGAGG------G--ATTCGG--TCATGG-C---CGGA-TCAG--TTCCG-CGT-AGTAT----GC----G----CG-C-AGGC-CCA--TTGGAACG-G-G---TTG--GAG-CT--TGA-G----G----GG--G--T-G-TCCG-T---GTTGGGA-C-GA-TG--CCGGGGGA-CGG---G-AT-A-GCA--T---
NW_004567108.1_54165108-54165275   T-GA-G-CCGA-GCAATC-----GT--GG--CCCAGG-G--TGGGGTG---CG-GA-TGTGA--GC---------CC-CTAG---CTA--ATG---C-AGAGC--A--TA-GGG-CCG-G-GTGACCGTG-CGG-GGCC-T--TC-G-C-GAG-TGG--T-C-G-TGGT--GGGG--C--G-G-GGA--A-GC--C-A-T
NW_004567108.1_54171176-54171343   T-GA-G-CCGA-GCAATC-----GT--GG--CCCAGG-G--TGGGGTG---CG-GA-TGTGA--GC---------CC-CTAG---CTA--ATG---C-AGAGC--A--TA-GGG-CCG-G-GTGACCGTG-CGG-GGCC-T--TC-G-C-GAG-TGG--T-C-G-TGGT--GGGG--C--G-G-GGA--A-GC--C-A-T
NW_004535452.1_19556217-19556046   TCG--GT-CACTCAG-T-CA---GT-GGGC---GCC-CG-TT-GGGT---ACG-G-G-A-G-GGGT-AG-A-CA-GA-A---GC---A---TGCATTG-T-GC--ATGCAAA-G---AA--GGT-CGGTGT-GGTGAC-CTGAG-CGATGGGG-TA--A---G-CTGG--CGGG-G-CCA-AG---GTC--GCAA--A--
NW_016535325.1_23833-23980         -C-AG----GA-G-G-TCTG-G-CTC-TGTC-C-CGG-GAC-GG-G---AA-GT----AT-C-GG-TAG-A-AG-----C--G-T-C-----GG-ACG-C-GT-G--GCA-GGC--TGA--GAC-T-GT-TTGGC-A-C-T-G-CCG-GA---T---CA--GG--TGATGTGTGGGAC-G-A---GGTG-ATC-AGA-C-
NW_020954550.1_30886882-30886957   TC-A-GTC--GT----T-TG-T--TT----C-CA-G--G-----G---C--C---AGT----T-----AAA--A-----T--G-TC----------A-A--------GC--T------G-A------GT------G--C--C-------A---T-G--AT--A-C----------GAC--G--A---G-----AAC---T
NW_021630221.1_757522-757463       T----G---G---A--TC--A-----T-GTC-C---GA--T-------C-------A---G-C------------------G-------C-TG-----------GA--C--A--------A-GG----T-C---CG--C-----T------A----G---CG--CT----C-GG---C-----A----------A--A--
NW_018343955.1_20479259-20479181   TC-A-GTC--GT----T-TG-T--TT----C-CA-G--G-----G-T-C--C---AGT----A-----AAA--A-----T--G-TC----------A-A--------GC--T------G-A------GT--C---G--C--C------TA-A-T-G--AT--A-C----------GAC--G--A-G-G-----AAC---T
NW_008345884.1_8404281-8404146     C--AG-GC----GCGA---A------T-GTCCC------GC-GA---CCGACGT--GCG--G-GGT----ACT---GT--GG---CCTT--TG-ATCC--AG-T---G-G--G---AG----GGA-TGTCTTGG-GG-CCTTC-CCGA-A----AG--A--GAGC--G---GGGGG-C-G--G-G-A-G--GC-G-A--T
NW_004471592.1_3055385-3055445     --G----T----G-----------T------------GG----A-G--C-----C-GA----------AA---C-----------C----T-----C------C--T---A---C---AG-G---G--C---------A-TT--C--ACA---T--AGAC-G-G-T--T-CC--G-A-C-----G----------CA---
NW_004524875.1_1433069-1433152     T--GG--TC--T--G-T--G----AC--G-C-C----A-AT---------A-G------C---G---A--AGGA----C----CT--A-CT---GC--C-A-----T-G-A-G-C-----C--GA-GCT--T---G-C-GT--AT-----G--TT----C-GG-G----TC---G-------GC---C--A--A-T-A--
NW_020093476.1_6801918-6802048     ---AA-----A-----T-TG---AT---GT--CG-GG---C-G------AA-C---G-AT---GG-TA-CTGCG-----C--GCA-C-----GG-C-G--AGC-G----A-AGG-C-GA--G-G-C-GC-TTGG--G--GCAG-CC--GA---G---G---G----GGC-CGT-GGCC-G-AG--GGGG-A-----A-A-
NC_041730.1_103527460-103527380    TC-A-GT---AT----T-T--T--TT----C-CA-G--G-------T-C--C---AGT----A-----CAA--A-----T--G-TC----------A-C--------GC--T------G-A------GT--C---G--C--C------CA-A-T-G---T----C----------GCC--G----G-G-----AAC---T
NW_006408600.1_13265236-13265380   --GGG--TCG--G-G-TGCGGGTCT-TGGT-C-G-GGAG----GG--CC----T-A----G-AGATC-------TCG--CAG---C-ATTTTGG----AGA--T----C---A-CC--AGA-GG------CTG--G--C--GA-T-G-T--AG--GG-ATCG-G--GG-G-GGAGGA-CGTAG-G---CAGGC-ACA-AT
NW_020963077.1_51506775-51506711   ---G---T--AT-AAA-T---G----G---CCC-C----A-TG-----C----TG----------CC---A------TCC--A----AT-T--G-T-G----C---T---A-----C-A-----G-G----------------A----TA-GG-------------GG-C----CG-------A---TC-A-CAA-G---
NC_008803.1_231265978-231266056    TC-A-GTC--AT----T-TG-T---T----T-CA-G--G-----G-T-C--C---AGT----A-----AAA--A-----T--G-TC----------A-A--------GC--T------G-A------GT--C---G--C--C------CA-A-T-G--AT--A-C----------GCC--G--A-G-G-----AAC---T
NC_045426.1_134939033-134938955    TC-A-GTC--GT----T-TG-T--TT----C-CA-G--G-----G-T-T--C---AGT----A-----AAA--A-----T--G-TG----------A-A--------AC--T------G--------GT--C---G--C--C------CA-A-T-G--AT--A-C----------GAC--G--A-G-G-----AAC----
NW_021604578.1_142851-142714       C--CGAGC----GCGA-C-A------A-GTCTC------GC-GT---TCGACGT--GTG--A-GGC----ACT----T--GAG--ACTT--TG-ATC---AG-G---C-G--G---AG----GGA-GGTTTT-G-GG-C-TTA-CCAA-A----AG--A--GGGA--GT--GGGGG-C-G--G-G-A-G--GC-G-A--T
NC_046156.1_177224979-177224844    C--CGAGC----GCGA-C-A------A---CTC------GC-GA---CCGACGT--GCG--A-GGC----ACT---GT--GAG--ACTT--TG-ATC---AG-G---C-G--T---AG----GGG-GGTCTT-A-GG-C-TTA--CAA-A----AG--A--GGGA--GT--GGGGG-C-G--G-G-A-G--GC-G-A--T
AC_000070.1_47304753-47304888      C--CGAGC----GCGA-C-A------A---CTC------GC-GA---CCGACGT--GCG--A-GGC----ACT---GT--GAG--ACTT--TG-ATC---AG-G---C-G--T---AG----GGG-GGTCTT-A-GG-C-TTA--CAA-A----AG--A--GGGA--GT--GGGGG-C-G--G-G-A-G--GC-G-A--T
NW_007728486.1_330214-330132       TC-G---T--AT-AGA-T---G--T-G--TCCC-C--G---T-----------TG----------CG---A---A--TCT--A---CAC------T--A---CT--G-C-AA-GC-C-A-A---A-AG-------G-----G-G-C---A-AG------------TAG-C----G---G----A----C-A-CAA-C---
NW_007726692.1_24226-24289         -C-G------AT-AAA-T---G--T----T-C--C------TG----------TG----------CC---A---A---C-------CA-----G-T--A----T--G-C-AA-GT-C---A---A-A--------G-----G-G-C---A-A-------------TAG-C-----------------TC-A-CAA-----
NW_005353967.1_998255-998198       ----G-------G----T---------GG------GG-GGTTG----C-A-A----T---------C---ACT----T-CAG-C-C-----T--------A------G---A--CC---------C------------C-T--T--G----A-T--------------TT-----GT------AG-------------A-
NW_004504335.1_10307022-10307081   ---A---------A---GC--GT--------C--------------TC---C----------A---T-----T------C-----CC---T-G---C------T------A---C-------G--C--TT--GGC--------------AG-----G-A----G--G--------GA-C---GA------G--A----A-
NW_015504211.1_1029993-1029932     ---AG-------G----C---------GG------GG-GGTTG----C-A-A----T-A-------C---ACT----T-CAG-C-C-----T--------A--T---G---A--CC-------G-C------------C-T--T--G----A-T--------------TG-----GA------GG-------------A-
NW_022196914.1_79966866-79966986   C--CG-GC----GC-A-C-A------A-GTCTC------GC-GA---CC-ACGT--GCG--A-GGC-----CT----T--GAG--AC-T--TG-ATC----G-G---C-G--G---A-----CGA-GGTCTT-G--G-C-TTA-C-AA------AG--A--G-GA--GT--GGGGG-C-G--G-G-A-G---C------T
NW_004624732.1_21322546-21322614   T---A---C--G--G-T--G-----C----C-C----A-GT---------T-G------T---G---G--AGT-----C----C---A-CT---AT--C---------G-A---C-----C---A-GT---T---G-C-G----T-----G--TT------GG-C----CC---G-------GA---C--A--A-C-A--
NW_006408952.1_761373-761434       --G----T----G------A-----------------A-G-T-A----C-----A-G----T---C--AA-------T-------C---CT----TC----G---A----A---C---A-GG---GA------C-------T--C--AC---G--GAG-C-G-G-T----CT----A-C-----GA--------------
NW_022109768.1_1533963-1534026     --G----T----G---C--------------------CGG---A----------G-G----G---C--A----A-----------CT--C-----TC----GTC-AT-C-A---G---AGAG---G------------C-T------ACA-----GAGA--G-GTT--T-CC--G-A-C-----GA----------A---
NW_020356566.1_186101-185987       -CC-GG---GA-G-G-TGT--G--TC-A--C--G-GG-----G-------A-GC--G-AT-G-----AGATC-G--------GC-----------GC---A---G--G-A-A-G--C----GGG-C-GT-TCGGT----GCGG--C--GG---T---G---GG---G--C--TGG-C--G-AG---G-G-CGC--C--G-
NC_034582.1_112596632-112596745    C--CGAGC-----C---C--------A-G-CTC------GC-GA---CCGA-GT--GCC--A--GC-----CT---GT--GA---A-TT--TG-ATC---AG-G---C----G---AG----GCG-GGTCTT-G--G-C-TTA--CAA-A----AG--A--G--A---T--GG-G--C-G--G-G-A-G--GC---A--T
NC_000079.6_119690707-119690827    C--CGAGC----GC---C--------A-G-CTC------GC-GA---CCGCCGT--GCC--A--GC-----CC---GT--GA---G-TT--TG-ATC---AG-G---C----G---AG----GCG-GGTCTT-G--G-C-TTA--CAA-A----AG--A--GG-A---T--GGGG--C-G--G-G-A-G--AC---A--T
NW_011889015.1_127933-127828       ---A-G---GG---G--C---A-G-C-GG-C-CGC-G-G-C--G-G---A---T----A--A-G--T-GAAC-----------AT--------G--C-------C--CC--AG--CCG---GGG-C-G---TGG--G-CG-C-------A-------G---G---T-GTCC-TAGGAC----A--G-TG--G--AC--A-
NW_007741761.1_23013-23076         C--G------AA--G--T------T-G--TCCT-C--G---TG----------TG-----------G---A---A--T-T--G---CA-----G----A-------G-CA-A----C-G-A---A-AG-------G-----G-------A-AG------------T---C----G---C----A---TC-A-CAA-C---
NW_020822461.1_11685799-11685658   ---AGGGCC--AA-GATCTAG-TG--TGGTC-CTCT-GGG---TGG-TC------A---------CTAG-AC---CG-CT-GG--CCATCT-G----G---G--GA--C---GG-CAG-----A-G--TTTCG-GGG--G-TA-C-G--A----A-GGATC--G--GGT--GAGG--C--G-G-G-AGG--G---CAAA-
NW_007370656.1_6770667-6770611     ----G-------G----T---------GG------GG-GGTTG----C-A-A----T---------C---ACT----T-CAG-C-C-----T--------A------T---A--CC---------C------------C-T--T--G----A-T--------------TT-----GT------AG-------------A-
NW_006501464.1_215820-215682       ---AGGGCC--GG-GATCTAA-TG--TGGTG-CTGC-AGG---AGG-CC------AGC-------CTAA-AC---CA-CT-GG--CCACCT-G----G-G-G--GA--C---GG-CAG-----A-G--TCTAG-GGG--G-TA-C-G--A----A-CGGT---G--CGT--GTGG--C--G-G-G-AGG--G---CAAA-
NW_004524875.1_1427807-1427904     T-GA-G--CG--GCGA---G-A-GTC----CC--TGGGGAA-G-GG-TCA-TA----C--GA-GG--A---T----G----GGC-TCAT--T-GA--G-GG-CT---GC----C---GG--G-G-C---GT----GG-C------C----GA-G-G------GACT-----C------C-G-G--G----A-C-------
NW_020269199.1_206673-206559       -CC-GG---GA-G-G-TGT--G--TC-A-----G-GG-----G-------G-GC--C-AT-G-----AGATC-G--------GC-----------GCG--A---G--G-A-A-G--C----GG--C-GT-TCGGT----GCGG--C--GG---T---G---GG---G--C--TGG-C--G-AG---G-G-CGC--C--G-
NW_007370720.1_117779-117668       ----G-----A-----C--G----G---GT--C--GG---C-GG-----AA-------AT---GG-TA--TTAG-----C---CA-G-----GG-C-G--G-C-G----A-AGG---GA--G-G---G--T-GG--G--GGGG-CC--G----T---G---G----GGG-CGT-GGCC-G-AG--GGG--A-----A-A-
NC_040903.1_6178793-6178904        ---AG-----A-----C-TG----T---G---CG-GG---C-G------AA-C---G--T---GG-TA---TCG-----C--GCA-C-----GG-C-G--AGC-G----A-AGG---GA--G-G-C-GC-TTG---G--G--G-CC--GA---T---G---G----G---T-T-GGCC----G--GGGG-------A-A-

NC_045437.1_42424729-42424571      ---AAGC-T--A-CG-G-GAA--AGCACG-CG--AGA-A--
NW_012117188.1_2046740-2046582     ---AAGC-T--A-CG-G-GAA--AGCACG-CG--AGA-A--
NW_012100209.1_6011185-6011027     ---AAGC-T--G-CG-G-GAA--AGCACG-CG--AGA-A--
NW_022681465.1_77913026-77912868   ---AAGC-T--A-CG-G-GAA--AGCACG-CG--AGA-A--
NW_012010989.1_3014855-3014697     ---AAGC-T--G-CG-G-GAA--AGCACG-CG--AGA-A--
NC_023645.1_42107109-42106951      ---AAGC-T--G-CG-G-GAA--AGCACG-CG--AGA-A--
NC_044980.1_42059298-42059456      ---AAGC-T--G-CG-G-GAA--AGCACG-CG--AGA-A--
NC_022277.1_43931177-43931019      ---AAGC-T--G-CG-G-GAA--AGCACG-CG--AGA-A--
NW_012007811.1_8699046-8698888     ---AAGC-T--G-CG-G-GAA--AGCACG-CG--AGA-A--
NC_044619.1_47812146-47812303      ---AAGC-T--G-CG-G-GAA--AGCACG-CG--AGA-A--
NC_044551.1_125152204-125152046    ---AAGC-T--A-CG-G-GAA--AGCACG-CG--AGA-A--
NC_041759.1_43321178-43321020      ---AAGC-T--G-CG-G-GAA--AACACG-CG--AGA-A--
NW_016812359.1_402279-402437       ---AAGC-T--A-CG-G-GAA--AGCACG-CG--AGA-A--
NC_027873.1_72116637-72116794      ---AAGC-T--G-CG-G-GAA--AGCACG-CG--AGA-A--
NC_036884.1_49441104-49441261      ---AAGC-T--G-CG-G-GAA--AGCACG-CG--AGA-A--
NC_044386.1_40347999-40347841      ---AAGC-T--G-CG-G-GAA--AGCACG-CG--AGA-A--
NW_022611659.1_39522003-39521845   ---AAGC-T--G-CG-G-GAA--AGCACG-CG--AGA-A--
NC_000005.10_43313179-43313022     ---AAGC-T--G-CG-G-GAA--AGCACG-CG--AGA-A--
NW_016107395.1_2799944-2799786     ---AAGC-T--G-CG-G-GAA--TGCACG-CG--AGA-A--
NC_036908.1_43869231-43869076      ---AAGC-T--A-CG-G-GAA--AGCACG-CG--AAA-A--
NC_013897.1_160044174-160044332    ---AAGC-T--G-CG-G-GAA--AGCACG-CG--AGA-A--
NW_018493017.1_6343180-6343338     ---AAGC-T--G-CG-G-GAA--AGCACG-CG--AGA-A--
NW_022134918.1_5100516-5100683     -TGG-G---CCGTC-GGA--ATGAG-ACGAC-G--AGCA-C
NC_045765.1_137773675-137773842    -TGG-G---CCGTC-GGA--ATGAG-ACGAC-G--AGCA-C
NW_020172731.1_1845933-1845766     -TGG-G---CCGTC-GGA--ATGAG-ACGAC-G--AGCA-C
NW_017842794.1_85956437-85956604   -TGG-G---CCGTC-GGA--ATGAG-ACGAC-G--AGCA-C
NW_006733234.1_4032122-4031954     -TGG-G---CCGTC-GGA--ATGAG-ACGAC-G--AGCA-C
NW_020837948.1_81461019-81461186   -TGG-G----CGTC-GGA--ATGAG-ACGAC-G--AGCA-C
NW_022098063.1_63002690-63002857   -TGG-G----CGTC-GGA--GTGAG-ACGAC-G--AGCA-C
NW_021703768.1_36390259-36390092   -TGG-G----CGTC-GGA--GTGAG-ACGAC-G--AGCA-C
NW_022436941.1_90281136-90281290   ---AAGC-T--G-CG-G-GAA--TGCAC--CG--AGA-A--
NC_041221.1_52439837-52439670      -TGG-G---CCGTC-GGA--ATGAG-ACGAT-G--AGCA-C
NW_003943619.1_24595427-24595583   ---AAGC-T--G-CG-G-GAA--AGCACG-CG--AGA-A--
NW_004438430.1_4610241-4610405     -TGG-G---CCGTC-GGA--ATGAG-AC-AC-G--AGCA-C
NW_004454164.1_22915666-22915491   -TAG-G---CCGTC-GGAG-ATGAG-ACGAC-G--GACA-T
NC_033671.1_101793093-101793258    -T--AATCTTTG-CGG-A-AATGA----GAC-G-AGAC-A-
NW_012155396.1_1126422-1126256     -T--AATCT-CG-CGG-AGAATGA----GAC-G-AGAC-A-
NW_006788723.1_848765-848929       -TGG-G---CCGTC-GGA--ATGAG-AC-AC-G--AGCA-C
NC_009164.3_23994089-23994264      -TAG-G---CCGTC-GGAG-ATGAG-ACGAC-G--GACA-A
NW_007675507.1_185726-185551       -TAG-G---CCGTC-GGAG-ATGAG-ACGAC-G--GACA-A
NW_014636980.1_1680043-1680218     -TAG-G---CCGTC-GGAG-ATGAG-ACGAC-G--GACA-A
NW_007727769.1_195054-195227       A-A-AG------CCG-GGG--TAAT----AC---AGA---C
NW_007727769.1_194589-194762       A-A-AG------CCG-GGG--TAAT----AC---AGA---C
NC_037673.1_43212247-43212100      ---A--C-T--G-C--G-GAA--A-C-CG-CG--AGA-A--
NC_044513.1_31095311-31095137      -TGG-G---CCCTC-GGAG-ATGAA-ACGAC-G--GGCG-C
NC_045698.1_30193962-30193788      -TGG-G---CCCTC-GGAG-ATGAA-ACGAC-G--GGCG-C
NW_006383214.1_148977-148820       -TGG-G----C-TT-GGAG-ATGAG-AC-A--G--GGCA-C
NC_032669.1_33427725-33427890      -TAG-G---CCGTC-GGA--ATGAG-A-GAC-G--AGCA-C
NC_037347.1_31431460-31431625      -TAG-G---CCGTC-GGA--ATGAG-A-GAC-G--AGCA-C
NW_005393620.1_1813400-1813565     -TAG-G---CCGTC-GGA--ATGAG-A-GAC-G--AGCA-C
NW_018734256.1_16727772-16727615   -TGG-G----C-TT-GGAG-ATGAG-AC-A--G--GGCA-C
NW_011516528.1_11779082-11779256   -TGG-G---CCCTC-GGAG-ATGAA-ACGAC-G--GGCG-C
NW_022589720.1_33704932-33704775   -TGG-G----C-TT-GGAG-ATGAG-AC-A--G--GGCA-C
NC_037563.1_31163342-31163509      -TAG-G---CCGTC-GGA--ATGAG-A-AAC----AGCA-C
NW_011492847.1_710838-711003       -TAG-G---CTGTC-GGA--ATGAG-A-GAC-G--AGCA-C
NW_021964160.1_34875730-34875905   -TGG-G---CCCTG-GGAG-ATGAA-ACGAC-G--GGCG-C
NW_018336647.1_51403-51235         -TAG-G---CCGTC-GGA--A-TAG-A-GAC-G--AGCA-C
NW_022630999.1_8549365-8549212     -AGG-A---CC-TT-GGA--ATGAG-ACGAC-G--GGCA-C
NW_017731701.1_1734112-1734283     -TAG-G---CCGTC-TGAG-GTGAG-ACGAC-G--GACA-T
NW_004451472.1_331281-331438       -TGG-G----C-TT-GGAG-ATGGG-ACGAC-G--GGCA-C
NW_019154089.1_44707839-44707992   -AGG-A---CC-TT-GGA--ATGAG-ACGAC-G--GGCA-C
NW_020998616.1_23169512-23169355   -TGG-G----C-TT-GGAG-ATGGG-ACGAC-G--GGCA-C
NW_020874474.1_33959458-33959301   -TGG-G----C-TT-GGAG-ATGGG-ACGAC-G--GGCA-C
NW_007907126.1_30063131-30063288   -TGA-G---CC-TT-GGAG-ATGAG-ACGA--G--GGCA-T
NW_020656141.1_32854435-32854278   -TGA-G---CC-TT-GGAG-ATGAG-ACGA--G--GGCA-T
NC_030827.1_31413974-31414140      -TAG-G---CCGTC-GGA--ATG-G-A-GAC-G--AGCA-C
NW_020312816.1_59172132-59172289   -TGG-G----C-TT-GGAG-ATGGG-ACGAC-G--GGCA-C
NC_040267.1_33125591-33125757      -TAG-G---CCGTC-GGA--ATG-G-A-GAC-G--AGCA-C
NW_003217800.1_829701-829544       -TGA-G---CC-TT-GGAG-ATGAG-ACGA--G--GGCA-T
NW_006204238.1_2067389-2067473     -TA-A-----C------A-AATG------T-GGT-GAC---
NW_008345884.1_8397660-8397576     ----A-T--T-GC-----------ACA--TC--------GA
NC_036908.1_43863884-43863802      CTA---T-T-C-----GA--A----CA---C--T-------
NW_003943619.1_24601884-24601967   -TA-----T---------GA-----CATGT-----G-----
NW_018493017.1_6348937-6349020     -TA-----T---------GA-----CATGT-----G-----
NC_044386.1_40342352-40342270      -T--A-TCT-C-GC------AT-----TA------A-CG-A
NW_022611659.1_39516348-39516266   -T--A-TCT-C-GC------AT-----TA------A-CG-A
NW_003852458.1_10208053-10207886   AT-GAG--TTCG-CAGGAGAATG-GCAC-ACGGTA-A--AC
NW_004485155.1_203172-203083       ----A--ATTC-T--------TG------A-GG---CTA-C
NW_007370720.1_112842-112759       ATA-AG-C-----C-G--G----AG-A--A---TA---AG-
NW_004504387.1_12689891-12689974   A-------TT---C-G-AG-AT-AA-A---C-GT-G-CAGA
NW_017731701.1_1738805-1738888     --A-AG--TTC-T---G---AT-A--------G--AAC---
NC_023645.1_42101850-42101768      -T--A--CTTC-G--TG--AATGA--A--TC-GT--AC---
NC_037673.1_43207000-43206918      -T--A--CTTC-G--TG--AATGA--A--TC-GT--AC---
NC_044551.1_125146928-125146846    -T--A--CTTC-G--TG--AATGA--A--TC-GT--AC---
NC_044980.1_42064541-42064623      -T--A--CTTC-G--TG--AATGA--A--TC-GT--AC---
NC_045437.1_42418885-42418803      -T--A--CTTC-G--TG--AATGA--A--TC-GT--AC---
NW_012007811.1_8693790-8693708     -T--A--CTTC-G--TG--AATGA--A--TC-GT--AC---
NW_012010989.1_3009596-3009514     -T--A--CTTC-G--TG--AATGA--A--TC-GT--AC---
NW_012100209.1_6005925-6005843     -T--A--CTTC-G--TG--AATGA--A--TC-GT--AC---
NW_012117188.1_2041500-2041418     -T--A--CTTC-G--TG--AATGA--A--TC-GT--AC---
NW_016812359.1_407549-407631       -T--A--CTTC-G--TG--AATGA--A--TC-GT--AC---
NW_022681465.1_77907757-77907675   -T--A--CTTC-G--TG--AATGA--A--TC-GT--AC---
NC_045616.1_130438544-130438629    ----A--ATTC-T---------G------A-GG---CTA-C
NC_000005.10_43307847-43307765     -T--A-TCT-C-GC------GT-----TA------A-CG-A
NC_027873.1_72121972-72122054      -T--A-TCT-C-GC------GT-----TA------A-CG-A
NC_036884.1_49446449-49446531      -T--A-TCT-C-GC------GT-----TA------A-CG-A
NC_044619.1_47817482-47817564      -T--A-TCT-C-GC------GT-----TA------A-CG-A
NC_013897.1_160049958-160050041    -TA-----T---------CA-----CATGT-----G-----
NC_046290.1_28730184-28730028      -TAG-G---CCG-C-GGA--GTGA--ACGAC-G--GATA--
NC_033671.1_101796536-101796621    C-A-A---T-C---------A-G----------T-GAC-GA
NC_013679.1_64098838-64098754      -TA-A-----C------A-AATG------T-GGT-GAC---
NW_016107395.1_2794170-2794089     -TA-----G---------GA-----CATGT-----G-----
NW_022436941.1_90286881-90286962   -TA-----G---------GA-----CATGT-----G-----
NW_017619889.1_5287116-5286966     -T-G-A---CCGTC-GGAG-AAGGG--CGAC-G--GA-A-C
NW_004444148.1_2735307-2735224     ----A--ATTC----------TG------A-GG---CTA--
NC_022277.1_43925544-43925462      --A-AG---TC--C-T-------A-CA---C--T---C-G-
NC_041759.1_43315906-43315824      --A-AG---TC--C-T-------A-CA---C--T---C-G-
NW_012155396.1_1121034-1120949     C-A-A---T-C---------A-G----------T-GAC-GA
NW_004569142.1_36043286-36043371   ----A--ATTC-T---------G------A-GG---CTA-C
NW_019154089.1_44713274-44713359   ----A--ATTC-T---------G------A-GG---CTA-C
NW_022630999.1_8543719-8543634     ----A--ATTC-T---------G------A-GG---CTA-C
NW_006922012.1_2300227-2300312     ----A--GTTC-T--------TG------A-GG---CTA-C
NW_006389933.1_18322-18237         ----A--ATTC-T--------TG------A-GG---CTA-C
NW_018734256.1_16722298-16722213   ----A--ATTC-T--------TG------A-GG---CTA-C
NW_020312816.1_59177537-59177622   ----A--ATTC-T--------TG------A-GG---CTA-C
NW_020874474.1_33954044-33953959   ----A--ATTC-T--------TG------A-GG---CTA-C
NW_020998616.1_23164106-23164021   ----A--ATTC-T--------TG------A-GG---CTA-C
NW_022589720.1_33699463-33699378   ----A--ATTC-T--------TG------A-GG---CTA-C
NW_012267257.1_7189159-7189242     -TA-A-----C------A-GATG------T-GGT-GAC---
NW_006294876.1_8803081-8803164     A----G------TC--G-G-A--A---C-A---TA-A---C
NW_006408600.1_13272033-13272116   ----A--A-TC-T--------TG------A-GG---CT--C
NW_017872774.1_89247-89086         AT-A-GT-TTC-TCGGGA---TGGG-AC--C-G--GACAA-
NW_022196914.1_79971478-79971561   A------C-T--CC--G-G-----C-----C-GT---C--A
NW_007907126.1_30068388-30068473   ----A--ATTC-T--------TG------A-GG---TTA-C
NW_020656141.1_32849173-32849088   ----A--ATTC-T--------TG------A-GG---TTA-C
NW_017739037.1_156979-156823       -TAG-G---CCG-C-GGA--GTGA--ACGAC-G--GATA--
NW_003852458.1_10201930-10201845   -TA-----T---------GA-----CATTT-----G-----
NW_015494733.1_1234014-1234106     --A--G-T-TA--C-G-A---TGA---C-A-GGT-AA----
NW_021604578.1_138514-138431       A------C-T--CC--G-G-----A-----C-GT---C--A
NW_020339444.1_35589814-35589657   -T-G-G---CCGTC-GGAG-AAGGG-GCGAC-G--GA-A-C
NW_018336647.1_46623-46541         ----A--A-TC-T--------TG------A-GG---CT--C
NC_037563.1_31169479-31169561      ----A--A-TC-T--------TG------A-GG---CT--C
NW_020172731.1_1841184-1841102     --G----A-T-----G-A-A---C-CA-C---GT---TAGC
NC_045765.1_137778422-137778504    --G----A-T-----G-A-A---C-CA-C---GT---TAGC
NC_041221.1_52435067-52434985      --G----A-T-----G-A-A---C-CA-C---GT---TAGC
NW_006733234.1_4027376-4027294     --G----A-T-----G-A-A---C-CA-C---GT---TAGC
NW_003217800.1_824456-824371       ----A--ATTC-T--------TG------A-GG---TTG-C
NC_044303.1_205063823-205063980    -T-G-G---CCGTC-GGAG-ATGGG-GCGAC-G--GA-A-C
NW_007256233.1_220299-220448       -CA-AG-C--CG-CGG--CA--G---ATG-CGGGAG---GC
NW_022098063.1_63007434-63007516   -----A--TT--TCGG---A------A---C--T-A-----
NW_021703768.1_36385504-36385422   -----A--TT--TCGG---A------A---C--T-A-----
NW_011044985.1_2078476-2078643     ----A-TCT-CGG-GTG-G-AT-AGC-TATCGG--A-TGGA
NW_004936480.1_18862606-18862767   -T-G-GT-T-CGCCGG-A--AT-A---TG-C-G-G-ACA--
NW_006400249.1_182823-182906       -------ACTC-G--------TG------A-GG---C-C-C
NW_004451472.1_336879-336964       ----A--ATTC-T--------TG------A-GA---CTA-C
NC_045616.1_130433328-130433473    -AGG-A---CC-TT-GG-G-A-GAG-ACGAC-G--GG-A-C
NW_021630402.1_2768604-2768687     AT-----T----C-G--A-TAT---CA---C--T------A
NW_006501464.1_210889-210806       AT-----T----C-G--A-TAT---CA---C--T------A
NW_005393620.1_1819535-1819619     ----A--A-TC-T--------TG------A-GG---CT--C
NW_011492847.1_716913-716997       ----A--A-TC-T--------TG------A-GG---CT--C
NW_006712293.1_1717426-1717511     CC---GTATT---C--------CC--A---C---C-C----
NW_017619889.1_5280032-5279947     CC---GTATT---C--------CC--A---C---C-C----
NW_020837948.1_81466479-81466561   CT--A---TT-G----G--AAT------C-C-G--AC----
NW_004438430.1_4615661-4615743     CT--A---TT-G----G--AAT------C-C-G--AC----
NW_017842794.1_85961891-85961973   CT--A---TT-G----G--AAT------C-C-G--AC----
NW_022134918.1_5105978-5106060     CT--A---TT-G----G--AAT------C-C-G--AC----
NC_030827.1_31418741-31418823      ----A--A-TC-T--------TG------A-G----CT--C
NC_044513.1_31090655-31090573      ----A--ACTC-T--------TG------A-GG---C-A-C
NC_045698.1_30189306-30189224      ----A--ACTC-T--------TG------A-GG---C-A-C
NW_011516528.1_11783740-11783822   ----A--ACTC-T--------TG------A-GG---C-A-C
NW_021964160.1_34880369-34880451   ----A--ACTC-T--------TG------A-GG---C-A-C
NW_004545888.1_306372-306286       ----A--ATTC-T--------TG------A-GG---CTA-C
NW_005871201.1_78011-77934         AT---G-------C--G--AA--A---C-----TA-A---C
NW_005362626.1_96334-96257         AT---G-------C--G--AA--A---C-----TA-A---C
NW_003573427.1_48286004-48285843   -CAG-G---TCGTC--GGG--TGAA-AC-AT-G--GACA-C
NW_020834736.1_34345400-34345243   -T-G-G---CCGCC-GGAG-AAGGG-GCGAC-G--GA-A-C
NC_013679.1_64103955-64103783      --GG-AT-T-CGTCGGG-GAATG-GC-C---GG--ACT-GC
NW_020269199.1_201166-201081       ----A--ATTC-T--------TG------A-GG---CTA-C
NW_020356566.1_180240-180155       ----A--ATTC-T--------TG------A-GG---CTA-C
NW_006788723.1_853725-853807       C-G---TA---------A-A---C-C---------AC-A-C
NC_018723.3_206997235-206997392    -T-G-G---TCGTC--GAG-ATGGG-GCGAC-G--GA-A-C
NW_020093476.1_6807022-6807114     AT---G------TC--G-GAA--A---C-A---TA-A---C
NW_006803999.1_3406729-3406647     ----C--A-TC-C--------TG------G-GG---CT--C
NW_004454164.1_22910358-22910273   ----A--ATTC-T--------TG------A-GA---CTG-C
NC_040267.1_33130359-33130440      ----A--A-TC-T--------TG------A-GG---CT--C
NC_018723.3_207003002-207003087    C--G-GT--------------T---C---AC----A--AG-
NC_044303.1_205069376-205069461    C--G-GT--------------T---C---AC----A--AG-
NW_020834736.1_34339902-34339817   C--G-GT--------------T---C---AC----A--AG-
NW_007256233.1_225495-225580       -TA-----T-C--------A-----TATGT-----G--AG-
NC_010458.4_27951384-27951301      ----A--ATTC-T--------TG------A-GG---CTG-C
NC_043705.1_114874603-114874759    -C-G-G---CCGTT-GGAG--TGAG-ACGAC-G--GA-A-C
NC_043705.1_114880243-114880331    ----AG----C-TC-G----ATC--C--CAC-GT-------
NC_010458.4_27956961-27956798      -TGG-G---CCGGC-GGAG-ATGAG-ACGAC-G---G-A-C
NW_020963318.1_4603947-4604107     -T-G-GT-T-CGCCGG-A--AT-A---TG-C-G-G-ACA--
NC_009164.3_23999411-23999496      ----A--ACTC-T--------TG------A-GG---CTA-C
NW_007675507.1_180326-180241       ----A--ACTC-T--------TG------A-GG---CTA-C
NW_014636980.1_1685376-1685461     ----A--ACTC-T--------TG------A-GG---CTA-C
NC_032669.1_33433884-33433966      ----G--A-TC-T--------TG------A-GG---CT--C
NC_032669.1_33467761-33467843      ----G--A-TC-T--------TG------A-GG---CT--C
NC_037347.1_31437619-31437701      ----G--A-TC-T--------TG------A-GG---CT--C
NW_020540010.1_3540250-3540089     -T-G-GT-T-CGCCGG-A--AT-A---TG-C-G-G-ACA--
NW_004955446.1_18983106-18983189   C-A-A---T-C---------A-G----------T-AAC-GA
NW_004569142.1_36038094-36038239   -AGG-A---CC-TT-GG-G-A-GAG-ACGAC-G--GG-A-C
AC_000070.1_47308535-47308615      A------C-T--CC--G-G-----A-----T-GT---C--A
NC_046156.1_177221153-177221073    A------C-T--CC--G-G-----A-----T-GT---C--A
NW_020822461.1_11680655-11680572   AT-----C----G-G--A-TAT---CA---C--T------A
NC_040903.1_6184040-6184123        AT---G------TC--G-GAA--A---C-A----A-A---C
NW_018658532.1_151817-151732       AT--A--C-T---C--A--TA----C--G-CG--G--CA-A
NW_007727769.1_199927-200012       -T------T-C-------GA-----CA-GT-----G---G-
NW_004624759.1_11831488-11831571   C-A-A---T-C---------A-G----------T-GAC-GA
NW_016535325.1_28734-28819         ----A--ATTC-T--------TG------A-GG---CTA-C
NW_004801740.1_5584837-5584921     AT-----C----G-G--T-TAC---CA---G--T------A
NW_011889015.1_123387-123305       -TAGA-TT------G--A-AA--------A---T--A-AG-
NW_006436284.1_153624-153542       -TAGA-TT------G--A-AA--------A---T--A-AG-
NC_034600.1_49424308-49424391      A------C-T--CC--G-G-----A-----C-GT---C--A
NW_015504266.1_2928751-2928835     --AG--TCTTCGTC---A-AAT-A----GA----A--C---
NW_015351256.1_13811479-13811562   -TA-----T-C--------A-----CATGT-----G--AG-
NW_020963318.1_4608754-4608837     -TA-----T-C--------A-----CATGT-----G--AG-
NW_015351256.1_13805116-13805276   -T-G-GT-T-CGCCGG-A--AT-A---TG-C-G-G-ACA--
NW_004936480.1_18867517-18867600   -TA-----T-C--------A-----CATGT-----G--AG-
NW_020540010.1_3535389-3535306     -TA-----T-C--------A-----CATGT-----G--AG-
NW_004444148.1_2748828-2748668     -CAG-G---TCGCC--GGG--TGAA-AC-AT-G--GACA-C
NC_034582.1_112600773-112600856    A------C-T--CC--G-G-----A-----C-GT---C--A
NW_020339444.1_35583766-35583681   CC--AGT-TT--T-GG---A-T--G---C------A-TA--
NW_017739037.1_152310-152229       ATA-A------------A-AATG-G-----C--TAA--A-C
NW_006204238.1_2062051-2062214     -CGGAG--TT-GTCGGGAGAA-CCG-ACCACGG--A--AG-
NC_000079.6_119694965-119695048    A------C-T--CC--G-G-----A-----C-GT---C--A
NC_046290.1_28725639-28725558      ATA-A------------G-AATG-G-----C--TAA--A-C
NW_004624759.1_11827144-11827302   --A-TG--T-CG--GA-TGA-T--T-A-------AG-C-G-
NW_022111373.1_107151373-107151457 ----A--ACTC-T--------TG------A-GG---C-C-C
NW_015494733.1_1229128-1229301     -TGG-G---CCCTC-GGAG-ATGAG-ACGAC-C--GTCA-C
NW_017872774.1_84388-84308         ---------T--G--TGA--AT-A-CA-A-CGGT-AAC---
NC_022021.1_64827843-64827926      AT-----T----C-G--A-TAT---GA---C--T------A
NW_004535452.1_19552836-19552752   C-A-A---T-C---------A-G----------T-GAC-GC
NT_176390.1_13734298-13734380      C-A-A---T-C---------A-G----------T-GAC-GA
NW_011044985.1_2082410-2082492     C-A-A---T-C---------A-G----------T-GAC-GA
NT_176390.1_13730030-13730195      ------TCT-TGG-GTT-G--T-AGC-GATCGG--A-TGGA
NW_006922012.1_2293474-2293635     -CAG-G---TTGTC--G-G--TAAA-AC-AT-G--GACA-C
NW_003573427.1_48280506-48280431   ----A--ATTC----------TG------A-GG---CTA--
NW_004485155.1_208004-207857       -TA-AG-C--C--CGA-AGC--G---GTGACGGGAT---GC
NW_004567108.1_54165108-54165275   G--GA----TA-TC-GGAG-A-GAG-A-GA-GGT--ACAG-
NW_004567108.1_54171176-54171343   G--GA----TA-TC-GGAG-A-GAG-A-GA-GGT--ACAG-
NW_004535452.1_19556217-19556046   --AG-G--T-GGTCGGG-G--TGA-CA-GTC-G----CGGG
NW_016535325.1_23833-23980         -GA--G---CTGTC-G--A-ATGAG-ACGAC-A----CA-T
NW_020954550.1_30886882-30886957   A---A---T---A-----G--TG--CA--A----AA-C---
NW_021630221.1_757522-757463       A------T------G--A--AT---CA---C--T------A
NW_018343955.1_20479259-20479181   A---A-------------G--TG--CA--A----AA-C---
NW_008345884.1_8404281-8404146     -T-G-G--C-CG--G-----A--A-----ACGG-A--C-G-
NW_004471592.1_3055385-3055445     ----A---TT-----------TG------A-GG---C-A--
NW_004524875.1_1433069-1433152     C-A-C---T-T---------A-G----------T-AAC-GG
NW_020093476.1_6801918-6802048     -T---A---CCATC-G--A-GTGAG-ACCC--G--G--A--
NC_041730.1_103527460-103527380    A---A---T---A-----G--TG--CA--A----AA-C---
NW_006408600.1_13265236-13265380   ATAG-GTC--CG--GGGGG---G-A----AC----GA-AGA
NW_020963077.1_51506775-51506711   -T--------C--------------C--GT-----G---G-
NC_008803.1_231265978-231266056    A---A---T---A-----G--TG--AA-------AA-C---
NC_045426.1_134939033-134938955    A---A---T---A-----G--TG--CA--A----AA-C---
NW_021604578.1_142851-142714       -T-G-G--T-CG--G-----A--A--A--ACGG-A--C-G-
NC_046156.1_177224979-177224844    -T-G-G--T-CG--G-----A--A--A--ACGG-A--C-A-
AC_000070.1_47304753-47304888      -T-G-G--T-CG--G-----A--A--A--ACGG-A--C-A-
NW_007728486.1_330214-330132       -TA-----T-C-------AA-----CGTGT-----G--AG-
NW_007726692.1_24226-24289         -T------T---------GA-----CG-GT-----G---G-
NW_005353967.1_998255-998198       GT-GA-T-T--------A-A----------C-G-----A-A
NW_004504335.1_10307022-10307081   A-------T----C-T-AG--T-AA-A---C-AT-G-T-GA
NW_015504211.1_1029993-1029932     GC-GA-T-T--------A-A----------C-G-----A-A
NW_022196914.1_79966866-79966986   -T---G--C-CG--G-----A--A--A--A-GG-A--C-G-
NW_004624732.1_21322546-21322614   C-A-A---T-C---------A-T----------T-GA--GA
NW_006408952.1_761373-761434       ----T--GT-A-T--------TG--------GG---TTA-C
NW_022109768.1_1533963-1534026     -------ACTC-A---------G------A-A----C-C--
NW_020356566.1_186101-185987       -TGG-A------TT---AG---GAG-A--A-----GGCA-C
NC_034582.1_112596632-112596745    -T-G------CG--G-----A--A-----ACGG------G-
NC_000079.6_119690707-119690827    -T-G----C-CG--G-----A--A--A--ATGG----C-G-
NW_011889015.1_127933-127828       -TGG-G----C--C--GA---TGAG-AC-A--C--G-CA--
NW_007741761.1_23013-23076         -TA-----T----------A-----C-TG------G---G-
NW_020822461.1_11685799-11685658   C-GGA--C---A-C-CGA-T--GAG---GACC-------G-
NW_007370656.1_6770667-6770611     GT-GA---T--------A-A----------C-G-----A-A
NW_006501464.1_215820-215682       C-GGC--C---A-C-CGA-T--GAG---GTCG-------G-
NW_004524875.1_1427807-1427904     --C-TA--T--G--G--TGA-G--G-A-------AG-----
NW_020269199.1_206673-206559       -TGG-A------TT---AG---GAG-A--A-----GACA-C
NW_007370720.1_117779-117668       -T---G----CGTC-G--A-GT-A--A-TA--G-----A--
NC_040903.1_6178793-6178904        -T---G---C-ATC-C--A-GTGAG-T--C-----G--A--
//
# STOCKHOLM 1.0

NC_045437.1_42424729-42424571      -T-CG-GC--CC--AAGGCG--CC-AG--A-AG-T-GTGG-ACCACAGGT-GC-C-GT-CCG-G-GG-GAA-C-AGG-GCGGA-GGGAA-G---CT-AA-C--GATGAAGA-GG-CGGCCT-CA-GG--TG-GACTACCG-AGGG---TTT-GGG-A-CAGTG-TGG---AG--GTG----GCGAACA--TA-C-GC-C-
NW_012117188.1_2046740-2046582     -T-CG-GC--CC--AAGGCG--CC-AG--A-AG-T-GTGG-ACCACAGGT-GC-C-GT-CCG-G-GG-GAA-C-AGG-GCGGA-GGGAA-G---CT-AA-C--GATGAAGA-GG-CGGCCT-CA-GG--TG-GACTACCG-AGGG---TTT-GGG-A-CAGTG-TGG---AT--GTG----GCGAACA--TA-C-GC-C-
NW_012100209.1_6011185-6011027     -T-CG-GC--CC--AAGGCG--CC-AG--G-AG-T-GTGG-ACCACAGGT-GC-C-GT-CCG-G-GG-GAA-C-AAG-GCGGA-GGGAA-G---CT-AA-C--GATGAAGA-GG-CGGCCT-CA-GG--CG-GACTACCG-AGGG---TTT-GGG-A-CAGTG-TGG---AG--GTG----GCGAACA--TA-C-GC-C-
NW_022681465.1_77913026-77912868   -T-CG-GC--CC--AAGGCG--CC-AG--A-AG-T-GTGG-ACCACAGGT-GC-C-GT-CCG-G-GG-GAA-C-AGG-GCGGA-GGGAA-G---CT-AA-C--GATGAAGA-GG-CGGCCT-CA-GG--CG-GACTACCG-AGGG---TTT-GGG-A-CAGTG-TGG---AG--GTG----GCGAACA--TA-C-GC-C-
NW_012010989.1_3014855-3014697     -T-CG-GC--CC--AAGGCG--CC-AG--G-AG-T-GTGG-ACCATAGGT-GC-C-GT-CCG-G-GG-GAA-C-AAG-GCGGA-GGGAA-G---CT-AA-C--GATGAAGA-GG-CGGCCT-CA-GG--CG-GACTACCG-AGGG---TTT-GGG-A-CAGTG-TGG---AG--GTG----GCGAACA--TA-C-GC-C-
NC_023645.1_42107109-42106951      -T-CG-GC--CC--AAGGCG--CC-AG--G-AG-T-GTGG-ACCACAGGT-GC-C-GT-CCG-G-GG-GAA-C-AAG-GCGGA-GGGAA-G---CT-AA-C--GATGAAGA-GG-CGGCCT-CA-GG--CG-GACTACCG-AAGG---TTT-GGG-A-CAGTG-TGG---AG--GTG----GCGAACA--TA-C-GC-C-
NC_044980.1_42059298-42059456      -T-CG-GC--CC--AAGGCG--CC-AG--G-AG-T-GTGG-ACCACAGGT-GC-C-GT-CCG-G-GG-GAA-C-AAG-GCGGA-GGGAA-G---CT-AA-C--GGTGAAGA-GG-CGGCCT-CA-GG--CG-GACTACCG-AGGG---TTT-GGG-A-CAGTG-TGG---AG--GTG----GCGAACA--TA-C-GC-C-
NC_022277.1_43931177-43931019      -T-CG-GC--CC--AAGGCG--CC-AG--G-AG-T-GTGG-ACCATAGGT-GC-C-GT-CCG-G-GG-GGA-C-AAG-GCGGA-GGGAA-G---CT-AA-C--GATGAAGA-GG-CGGCCT-CA-GG--CG-GACTACCG-AGGG---TTT-GGG-A-CAGTG-TGG---AG--GTG----GCGAACA--TA-C-GC-C-
NW_012007811.1_8699046-8698888     -T-CG-GC--CC--AAGGCG--CC-AG--G-AT-T-GTGG-ACCACAGGT-GC-C-GT-CCG-G-GG-GAA-C-AAG-GCGGA-AGGAA-G---CT-AA-C--GATGAAGA-GG-CGGCCT-CA-GG--CG-GACTACCG-AGGG---TTT-GGG-A-CAGTG-TGG---AG--GTG----GCGAACA--TA-C-GC-C-
NC_044619.1_47812146-47812303      -T-CG-GC--CC--AAGGCG--CC-AG--G-AG-T-GTGG-ACCACAGGT-GC-C-GT-CTG-G-GG-GAA-C-AAG-GCGGA-GGGAA-G---CT-AA-C--TATGAAGA-GG-CGGCCT--A-GG--CG-GACTATCG-AGGG---TTT-GGG-A-CAGTG-TGG---AG--GTG----ACGAAGA--TA-C-GC-C-
NC_044551.1_125152204-125152046    -T-CG-GC--CC--AAGGCG--CC-AG--A-AG-T-GTGG-ACTACAGGT-GC-C-GT-CCG-G-GG-GAA-C-AGG-GCGGA-GGGAA-G---CT-AA-C--GATGAAGA-GG-CGGCCT-CA-GG--CG-GACTACCG-AGGG---TTT-CGG-A-CAGTG-TGG---AG--GTG----GCGAACA--TA-C-GC-C-
NC_041759.1_43321178-43321020      -T-CG-GC--CC--AAGGCG--CC-AG--G-AG-T-GTGG-ACCATAGGT-GC-C-GT-CCG-G-GG-GAA-C-AAG-GCGGA-GGGAA-G---CT-AA-C--GATGAAGA-GG-CGGCCT-CA-GG--CG-GACTACCG-AGAG---TTT-GGG-A-CAGTG-TGG---AG--GTG----GCGAACA--TA-C-GC-C-
NW_016812359.1_402279-402437       -T-CG-GC--CC--AAGGCG--CC-AG--A-AG-T-GTGG-ACTACAGGT-GC-C-GT-CCG-G-GG-GAA-C-AGG-GCGGA-GGGAA-G---CT-AA-C--GATGAAGA-GG-CGGCCT-CA-GG--CG-GACTACCG-AGGG---TTT-CGG-A-CAATG-TGG---AG--GTG----GCGAACA--TA-C-GC-C-
NC_027873.1_72116637-72116794      -T-CG-GC--CC--AAGGCG--CC-AG--G-AG-T-GTGG-ACCACAGGT-GC-C-GT-CTG-G-GG-GAA-C-AAG-GCGGA-GGGAA-G---CT-AA-C--TATGAAGA-GG-CGGCCT--A-GG--CG-GACTACCG-AGGG---TTT-GGG-A-CAGTG-TGG---AG--GTG----ACGAAGA--TA-C-GC-C-
NC_036884.1_49441104-49441261      -T-CG-GC--CC--AAGGCG--CC-AG--G-AG-T-GTGG-ACCACAGGT-GC-C-GT-CTG-G-GG-GAA-C-AAG-GCGGA-GGGAA-G---CT-AA-C--TATGAAGA-GG-CGGCCT--A-GG--CG-GACTACCG-AGGG---TTT-GGG-A-CAGTG-TGG---AG--GTG----ACGAAGA--TA-C-GC-C-
NC_044386.1_40347999-40347841      -T-CG-GC--CC--AAGGCG--CC-AG--G-AG-T-GTGG-ACCACAGGT-GC-C-GT-CTG-G-GG-GAA-C-AAG-GCGGA-GGGAA-G---CT-AA-C--GATGAAAA-GG-CGGCCT-CA-GG--TG-GACTACCG-AGGG---TTT-GGG-A-CAGTG-TGG---AG--GTG----ACGAAGA--TA-C-GC-C-
NW_022611659.1_39522003-39521845   -T-CG-GC--CC--AAGGCG--CC-AG--G-AG-T-GTGG-ACCACAGGT-GC-C-GT-CTG-G-GG-GAA-C-AAG-GCGGA-GGGAA-G---CT-AA-C--GATGAAGA-GG-CGGCCT-CA-GG--CG-GACTACCG-AGGG---TTT-GGG-A-CAGTG-TGG---AG--GTG----ACGAAGA--TA-C-GC-C-
NC_000005.10_43313179-43313022     -T-CG-GC--CC--AAGGCG--CC-AG--G-AG-T-GTGG-ACCACAGGT-GC-C-AT-CTG-G-GG-GAA-C-AAG-GCGGA-GGGAA-G---CT-AA-C--TATGAAGA-GG-CGGCCT--A-GG--CG-GACTACCG-AGGG---TTT-GGG-A-CAGTG-TGG---AG--GTG----ACGAAGA--TA-C-GC-C-
NW_016107395.1_2799944-2799786     -T-CG-GC--CC--AAGGCG--CC-AG--G-AG-T-AAGG-ACCACTGGT-GC-C-GT-CCG-G-GG-GAG-C-AGG-GCGGA-TGGAA-G---CT-AA-C--GAGGAAGA-GG-CGGCCT-CA-GG--TG-GACTACCG-AGGG---GTT-GGG-A-CAGTG-TGG---AC--GTG----GCGAGCA--TA-C-GC-C-
NC_036908.1_43869231-43869076      -T-CG-GC--CC--AAGGCG--CC-AG--G-AG-T-GTGG-ACCACAG-T-GC-C-GT-CTG-G-GG-GAA-C-AAG-GCGGA-GGGAA-----CT-A--C--GATGAAGA-GG-CGGCCT-CA-GG--CG-GACTACCG-AGAG---TTT-GGG-A-CAGTG-TGA---AG--GTG----ACGAAGA--TA-C-GC-C-
NC_013897.1_160044174-160044332    -T-CA-GC--TC--AAGGCG--CC-AG--G-AG-T-AAGG-ACCACAGGT-GC-C-GT-CCG-G-GG-GAG-C-AGG-ACGGA-GGGAA-G---CT-AA-C--AAGGAAGA-GG-CGGCCT-CA-GG--CG-GACTACCG-AGGG---GTT-GGG-A-CAGTG-TGG---AC--GTG----GCGAGCA--TA-C-GC-C-
NW_018493017.1_6343180-6343338     -T-CG-GC--CC--AAGGCG--CC-AG--G-AG-T-AAGG-ATCACAGGT-GC-C-GT-CCG-G-GG-GAG-C-AGG-ACGGA-GGGAA-G---CT-AA-C--GATGCAGA-GG-CGGCCT-CA-CG--CG-GACTACCG-AGGG---GTT-GGG-A-CAGTG-TGG---AC--GTG----GCGAGCA--TA-C-GC-T-
NW_022134918.1_5100516-5100683     -T-CG-GCCGCC-GGGGACGG-C-GAAC-TT--GT-GAGGC-C---AGGCGGC-GAACCCT-AGC-GAG-G---AAGA---G-CGG--A--GGTC-A-GTC--G----GG-T---TGG-ATCC-CGG-ATG-GACTG-CG--GGGTA----GGG-CATCCG-GG-GAA-AGG-GG---GGGG-GA-CGT-T-GC--C-T-
NC_045765.1_137773675-137773842    -T-CG-GCCGCC-GGGGACGG-C-GAAC-TT--GT-GAGGC-C---AGGCGGC-GAACCCT-AGC-GAG-G---AAGA---G-CGG--A--GGTC-A-GTC--G----GG-T---TGG-ATCC-CGG-ATG-GACTG-CG--GGGTA----GGG-CATCCG-GG-GAA-AGG-GG---GGGG-GA-CGT-T-GC--C-T-
NW_020172731.1_1845933-1845766     -T-CG-GCCGCC-GGGGACGG-C-GAAC-TT--GT-GAGGC-C---AGGCGGC-GAACCCT-AGC-GAG-G---AAGA---G-CGG--A--GGTC-A-GTC--G----GG-T---TGG-ATCC-CGG-ATG-GACTG-CG--GGGTA----GGG-CATCCG-GG-GAA-AGG-GG---GGGG-GA-CGT-T-GC--C-T-
NW_017842794.1_85956437-85956604   -T-CG-GCCGCC-GGGGACGG-C-GAAC-TT--GT-GAGGC-C---AGGCGGC-GAACCCT-AGC-GAG-G---AAGA---G-CGG--A--GGTC-A-GTC--G----GG-T---TGG-ATCC-CGG-ATG-GACTG-CG--GGGTA----GGG-CATCCG-GG-GAA-AGG-GG---GGGG-GA-CGT-T-GC--C-T-
NW_006733234.1_4032122-4031954     -T-CG-GCCGCC-GGGGACGG-CCGAAC-TT--GT-GAGGC-C---AGGCGGC-GAACCCT-AGC-GAG-G---AAGA---G-CGG--A--GGTC-A-GTC--G----GG-T---TGG-ATCC-CGG-ATG-GACTG-CG--CGGTA----GGG-CATCCG-GG-GAA-AGG-GG---GGGG-GA-CGT-T-GC--C-T-
NW_020837948.1_81461019-81461186   -T-CG-GCCGCC-GGGGACGG-CCGAAC-TT--GT-GAGGC-C---AGGCGGC-GAACCCT-AGC-GAG-G---AAGA---G--GG--A--GGTC-A-GTC--G----GG-T---TGG-ATCC-CGG-ATG-GACTG-CA--GGGTA----GGG-CATCCG-GG-GAA-AGG-GG---GGGG-GA-CGT-T-GC--C-T-
NW_022098063.1_63002690-63002857   -T-CG-GCCGCC-GGGGACGG-CCGAAC-TT--GT-GAGGC-C---AGGCGGC-GAGCCCT-AGC-GAG-G---AAGA---G-CGG--A--GGTC-A-GT---G----GG-T---TGG-ATCC-CGG-ATG-GACTG-AG--GGGTA----GGG-CATCCG-GG-GAA-AGG-GG---GGGG-GA-CGT-T-GC--C-T-
NW_021703768.1_36390259-36390092   -T-CG-GCCGCC-GGGGACGG-CCGAAC-TT--GT-GAGTC-C---AGGCGGC-GAGCCCT-AGC-GAG-G---AAGA---G-CGG--A--GGTC-A-GT---G----GG-T---TGG-ATCC-CGG-ATG-GACTG-AG--GGGTA----GGG-CATCCG-GG-GAA-AGG-GG---GGGG-GA-TGT-T-GC--C-T-
NW_022436941.1_90281136-90281290   -T-CG-GC--CC--AAG-CG--CC-AG--G-AG-T-AAGG--CCACTGGT-GC-C-GT-CCG-G-GG-GAG-C-AGG-GCGGA-AGGAA-G---CT-AA-C--GAGGAAGA-GG-CGGCCT-CA-GG--TG-GACTACCG-GGGG---G-T-GGG-A-CAGTG-TGG---AA--GTG----GCGAGCA--TA-C-GC-C-
NC_041221.1_52439837-52439670      -T-CG-GCCGCC-GGGGACGG-CCGAAC-T---GT-GAGGC-C---AGGCGGC-GAACCCT-AGC-GAG-G---AAGA---G-CGG--A--GGTC-A-GTC--G----GG-T---TGG-ATCC-CGG-ATG-GACTG-CG--GGGTA----GGG-CATCCG-GG-GAA-AGG-GG---GGGG-GA-CGT-T-GC--C-T-
NW_003943619.1_24595427-24595583   -C-CG-GC--CC--AAGACG--CC--G--G-AG-T-AAGG-ACCACAGGT-GC-C-GT-CCG-G-GG-GAG-C-AGG-GCGGA-GGGAA-G---CT-AA-C--GAGGAAGA-GG-CGGCCT-CA-GG--CG-GACTA-CG-AGGG---GTT-GGG-A-CAGTG-TGG---AC--GTG----GCAAGCA--TA-C-GC-C-
NW_004438430.1_4610241-4610405     -T-CG-GCC-CC-GGGGACGG-C-GAAC-TT--GT-GAGGC-C---AGGCGGC-GAACCCT-AGC-GAG-G---AAGA---G-CGG--A--GGTC-A-GTC--G----GG-T---TGG-ATCC-CGG-ATG-G-CTG-CG--GGGTA----GGG-CATCCG-GG-GAA-AGG-GG---GGGG-GA-CGT-T-GC--C-T-
NW_004454164.1_22915666-22915491   -T-CG-GCCGTC-GGGGGCGG-CCGAGC-GT---T-GAGAC-G---GGGCGGC-GAACCGTGAGC-GAG-G---ATGA---G-TAG--A--GGTC-A-GGC--G----CG-T---TGG-C-CC-GGG-ATG-GACTA-TG--GGGTA----GGG-CATTAG-CG-GAA-AAG-AG---GGGG-GA-CGA-T-GC--C-C-
NC_033671.1_101793093-101793258    A-T-G-A-CGT-G--GA---G-CCGA---G--GG--G-GG-ACCG-AG---GC-G--T-CCGAGCGGA-AAT-T-GGGGCG-AT-GG-A-G---CTA--GTTC-A-G-TG--GG-CGGCCTCCA-GG-ACG-GAC--CCGCA-GGT-AGT-GGAG--TCA--GA-GAA-A-GTA-T-TGGG--GAGCGAT-AG-TGCT--
NW_012155396.1_1126422-1126256     A-T-G-G-CGT-G--GA---G-CCGA---G--GG--G-GG-ACCG-AG--GGC-G--T-CTTAGCGGA-AGT-T-GGGGCG-AT-GG-A-G---CTA--GCTC-A-G-TG--GG-CGGACTCCA-GA-ACG-GAC--ACGCAGGAT-AGT-GGGG--TCA--GA-GAA-A-GTA-T-TGGG--GGGCGAT-AG-TGCT--
NW_006788723.1_848765-848929       -T-CG-GCC-CC-GGGGACGG-C-GAAC-TT--GT-GAGGC-C---AGGCGGC-GAACCCT-AGC-GAG-G---AAGA---G-CGG--A--GGTC-A-ATC--G----GG-T---TGG-ATCC-CGG-ATG-G-CTG-CG--GGGTA----GGG-CATCCG-GG-GAA-AGG-GG---GGGG-GA-CGT-T-GC--C-T-
NC_009164.3_23994089-23994264      -T-CG-GCCGTC-GGGGGCGG-CCGAGC-AT--GT-GAAGC-G---GGGCGGC-GAACCCTGAGC-GAG-G---AAGA---G-GAG--A--GGTC-A-GGC--G----CG-T---CGG-C-CC-CGG-ATG-GACTA-TG--GGGTA----GTG-CATTAG-CG-GAA-AAG-AG---GGGG-GA-CGT-T-GC--C-C-
NW_007675507.1_185726-185551       -T-CG-GCCGTC-GGGGGCGG-CCGAGC-AT--GT-GAAGC-G---GGGCGGC-GAACCCTGAGC-GAG-G---AAGA---G-GAG--A--GGTC-A-GGC--G----CG-T---CGG-C-CC-CGG-ATG-GACTA-TG--GGGTA----GTG-CATTAG-CG-GAA-AAG-AG---GGGG-GA-CGT-T-GC--C-C-
NW_014636980.1_1680043-1680218     -T-CG-GCCGTC-GGGGGCGG-CCGAGC-AT--GT-GAAGC-G---GGGCGGC-GAACCCTGAGC-GAG-G---AAGA---G-GAG--A--GGTC-A-GGC--G----CG-T---CGG-C-CC-CGG-ATG-GACTA-TG--GGGTA----GTG-CATTAG-CG-GAA-AAG-AG---GGGG-GA-CGT-T-GC--C-C-
NW_007727769.1_195054-195227       GT-C-CG----TGGAAAGCGG-C-GAACTG-A-GTG-AG-CACC-CAGG-GG-TGAG--C-G---GG-G-GCCT-G-A--GGATGGG--AG-G-C-AA-CCT-G-TG--CACGGGCGGCTTC--C-GT-CG-G-CT-C-G-AGG-TG--A-G-GT-A-CAG--A-GAGTAAG--G-ATG--G-GAGC--CTAGC-GC-C-
NW_007727769.1_194589-194762       GT-C-CG----TGGAAAGCGG-C-GAACTG-A-GTG-AG-CACC-CAGG-AG-TGAG--C-G---GG-G-GCCT-G-A--GGATGGG--AG-G-C-AA-CCT-G-TG--CACGGGCGGCTTC--C-GT-CG-G-CT-C-G-AGG-TG--A-G-GT-A-CAG--A-GAGTAAG--G-ATG--G-GAGC--CTAGC-GC-C-
NC_037673.1_43212247-43212100      -T-CG-GC--CC--AAGGCG--CC-AG--G--G-T-GTGG--CCACAGGT-GC-C-GT-CCG-G-GG-GTA-C-AA--GCGGA-AGGAA-G---CT-AA-C-----GAAGA-GG-CGGCCT-CA-GG--C--GACTAC-G-AAGG---TTT-G-G-A-CAGTG-TGG---AG--GTG----GCGAACA--TA-C-GC-C-
NC_044513.1_31095311-31095137      -T-CG-GCCGTC-GGGGACGG-CCGAGC-GT--GT-GAGGC-C---AGACGGC-GAACCCCGAGC-TAG-G---AAGA---G-T-G--A--GGTC-A-GTC--A----GG-T---TGC-CTCC-CGA-ATG-GAATG-CG--GGGTG----GGA-CGTCCG-GG-GAA-AGG-GG---GGGG-GA-CGT-T-GC----C-
NC_045698.1_30193962-30193788      -T-CG-GCCGTC-GGGGACGG-CCGAGC-GT--GT-GAGGC-C---AGACGGC-GAACCCCGAGC-TAG-G---AAGA---G-T-G--A--GGTC-A-GTC--A----GG-T---TGC-CTCC-CGA-ATG-GAATG-CG--GGGTG----GGA-CGTCCG-GG-GAA-AGG-GG---GGGG-GA-CGT-T-GC----C-
NW_006383214.1_148977-148820       -T-C--G-TGTC-GGGGGCGG-CTGAGC-GT--GT-GAGCC-C---AGGCGG--GGCCCCCGAGC--A--G---GAGA---G-TGG-----GGTC-A-GTC--G----GG-T---TG--C-CC-CG--ATG-GACTA-CT--GGGTT----GGG-CAT-CG-GG-GAA-AAG-AG---GGGG-GA-CGT-T-GG--T-C-
NC_032669.1_33427725-33427890      -T-CG-GCCGCC-GGGGACGG-GCGAA--TT--GT-GAGGG-C---GGGCGGC-GAACGCC-AGC-GAG-G---AAGA---A-CTG--A--GGTC-A-GTT--A----GG-T---TGG-ATCC-CGG-ATG-GACTG-CG--GGGTA----GGG-CGTCCG-GG-GAA-AGG-G----GGGA-GG-CGT-T-GC--C-T-
NC_037347.1_31431460-31431625      -T-CG-GCCGCC-GGGGACGG-GCGAA--TT--GT-GAGGG-C---GGGCGGC-GAACGCC-AGC-GAG-G---AAGA---A-CTG--A--GGTC-A-GTT--A----GG-T---TGG-ATCC-CGG-ATG-GACTG-CG--GGGTA----GGG-CGTCCG-GG-GAA-AGG-G----GGGA-GG-CGT-T-GC--C-T-
NW_005393620.1_1813400-1813565     -T-CG-GCCGCC-GGGGACGG-GCGAA--TT--GT-GAGGG-C---GGGCGGC-GAACGCC-AGC-GAG-G---AAGA---A-CTG--A--GGTC-A-GTT--A----GG-T---TGG-ATCC-CGG-ATG-GACTG-CG--GGGTA----GGG-CGTCCG-GG-GAA-AGG-G----GGGA-GG-CGT-T-GC--C-T-
NW_018734256.1_16727772-16727615   -T-C--G-TGTC-GGGGGCGG-CTGAGC-GT--GT-GAGCC-C---AGGCGG--GGCCCCCGAGC--A--G---GAGA---G-TGG-----GGTC-A-GTC--G----GG-T---TG--C-CC-CG--ATG-GACTA-CT--GGGTT----GGG-CAT-CG-GG-GAA-AAG-AG---GGTG-GA-CGT-T-GG--T-C-
NW_011516528.1_11779082-11779256   -T-CG-GCCGTC-GGGGACGG-CCGAGC-GT--GT-GAGGC-C---AGACGGC-GAACGCCGAGC-TAG-G---AAGA---G-T-G--A--GGTC-A-GTC--A----GG-T---TGC-CTCC-CGA-ATG-GAATG-CG--GGGTG----GGA-CGTCCG-GG-GAA-AGG-GG---GGGG-GA-CGT-T-GC----C-
NW_022589720.1_33704932-33704775   -T-C--G-TGTC-GGGGGCGG-CTGAGC-GT--GT-GAGGC-C---AGGCGG--GGCCCCCGAGC--A--G---GAGA---G-TGG-----GGTC-A-GTC--G----GG-T---TG--C-CC-CG--ATG-GACTA-CT--GGGTT----GGG-CAT-CG-GG-GAA-AAG-AG---GGGG-GA-CGT-T-GG--C-C-
NC_037563.1_31163342-31163509      ---CG-GCCGCC-GGGGACGG--CGAG--TT--GT-GAGGG-C---GGGCGGC-GAACGCC-AGC-GAG-G---AAGA---A-CTG--A--GGTC-A-GTT--A----GG-T---TG--ATCC-CGG-ATG-GACTA-CG--GGGTA----GGG-CGTCCG-GG-GAA-AGG-GG---GGGA-GA-CGT-T-GC--C-T-
NW_011492847.1_710838-711003       -T--A-GCCGCC-GGGGACGG-GCGAA--TT--GT-GAGGG-C---GGGCGGC-GAACGCC-AGC-GAG-G----AGA---A-CTG--A--GGTC-A-GTT--A----GG-T---TGG-ATCC-CGG-ATG-GACTG-CG--GGGTA----GGG-CGTCCG-GG-GAA-AGA-GG---GGGA-GG-CGT-T-GC--C-T-
NW_021964160.1_34875730-34875905   -T-CG-GCCGTC-GGGGACGG-CCGAGC-GT--GT-GAGGC-C---AGGCGGC-GAACCCCGAGC-GAG-G---AAGA---G-T-G--A--GGTC-A-GTC--A----GG-T---TGG-CTCC-CGA-ATG-GAATG-CG--GGGTG----GGA-CGTCCG-GG-GAA-AGG-GG---GGGG-GA-GGT-T-GC----C-
NW_018336647.1_51403-51235         -T-CG-GCCGCC-GGGGACGG-GCGAA--TT--GG-GAGGT-C---GGGCGGC-GAACGCC-AGC-GAG-G---AAGA---A-CTG--A--GGTC-A-GTT--G----GG-T---TGG-ATCC-CGG-ATA-GACTG-CG--GGGTA----GGG-CGTCCG-GG-GAA-AGG-GG----GAA-GA-CG--T-GC--C-T-
NW_022630999.1_8549365-8549212     -T-CG-GCTGTC-GGGGGCGG-CTGAGC-G---GT-GAGGC-C---AGCCGG----GCCCCGAGC-GAC-G---AAGA---G-TGG-----GGTG-A-GTC--G----GG-T---TG--CTCC-CG--ATG-GACCG-CG--GGGAT----GGG-CAG-CG-GG-GAA-AAG-AC---GGGG-GA-CGT-T-GC--C-C-
NW_017731701.1_1734112-1734283     -T-CA-GCCGTC-GGGGGCCG-CCGAGC-GT--GT-AAAGC-C---AGGCAGT-GAGCCCCGA-C-AAG-G----AGA---G-TGG--A--GGAG-A--TC--G----AG-T---TGA-CTCC-CGG-TTG-GACTA-CG--GGGTT----GAG-CGTCCG-GG-GAA-AAG------GGGG-GA-CGT-T-GC--C-A-
NW_004451472.1_331281-331438       -T-CG-GCTGTC-GGGGGCGG-CTGAGC-GT--G--GAGGC-C---AGGCGG--GGCCCCCGAGC-GAC-G---GAGA---G-TGG------GTG-A-GT---G----GG-T---TG--CTCC-CG--ATG-GACTA-CT--G-GTT----GGG-CAT-CG-GG-GAA-AGG-AG---GGGG-GA-CGT-T-G---C-C-
NW_019154089.1_44707839-44707992   -T-CG-GCTGTC-GGGGGCGG-CTGAGC-G---GT-GAGGC-C---AGCCGG----GCCCCGAGC-GAC-G---AAGA---G-TGG-----GGTG-A-GTC--G----CG-T---TG--CTCC-CG--ATG-GACCG-CG--GGGAT----GGG-CAG-CG-GG-GAA-AAG-AC---GGGG-GA-CGT-T-GC--C-C-
NW_020998616.1_23169512-23169355   -T-CG-GCTGTC-GGGGGCGG-CTGAGC-GT--G--GAGGC-C---AGGCGG--GGCCCCCGAGC-GAC-G---GAGA---G-TGG------ATG-A-GT---G----GG-T---TG--CTCC-CG--ATG-GACTA-CT--G-GTT----GGG-CAT-CG-GG-GAA-AGG-AG---GGGG-GA-CGT-T-G---C-C-
NW_020874474.1_33959458-33959301   -T-CG-GCTGTC-GGGGGCGG-CTGAGC-GT--G--GAGGC-C---AGGCGG--GGCCCCCGAGC-GAC-G---GAGA---G-TGG------GTG-A-GT---G----GG-T---TG--CTCC-CG--ATG-GACTA-CT--G-GTT----GGG-CAT-CG-GG-GAA-AGG-AG---GGGG-GA-CGT-T-G---C-C-
NW_007907126.1_30063131-30063288   -T-CG-GCTGTC-GGGGGCGG-CTGAGC-GT--GT-GAAGC-C---TGGCGG--GGTCCCTGTGC-GAC-G---AAGA---G-TGG-----GGTA-A-GTC--G----GG-T---TG--CT-C-C---ATG-GACTA-C---GGGTT----GGG-CAT-CG-GG-GAA-AAG-AG---GA-G-GA--GT-T-GC--C-C-
NW_020656141.1_32854435-32854278   -T-CG-GCTGTC-GGGGGCGG-CTGAGC-GT--GT-GAAGC-C---TGGCGG--GGTCCCTGTGC-GAC-G---AAGA---G-TGG-----GGTA-A-GTC--G----GG-T---TG--CT-C-C---ATG-GACTA-C---GGGTT----GGG-CAT-CG-GG-GAA-AAG-AG---GA-G-GA--GT-T-GC--C-C-
NC_030827.1_31413974-31414140      -T-CG-GCCGCC-GGGGACGG-GCGAA--TT--GT-GAGGG-C---GGGCGGC-GAACGCC-AGC-GAG-G---A-GA---A-CTG--A--GGTC-A-GT---A----GG-T---TGG-ATCC-CGG-ATG-GACTG-CG--GGGTA----GGG-CGTCTG-G--GAA-AGA-GG---GGGA-GG-CGT-T-GC--C-T-
NW_020312816.1_59172132-59172289   -T-CG-GCTGTC-GGGGGCGG-CTGAGC-GT--G--GAGGC-C---AGGCGG--GGCCCCCGAGC-GAC-G---GAGA---G-TGG------GTG-A-GT---G----GG-T---TG--CTCC-CG--ATG-GACTA-CT--C-GTT----GGG-CAT-CG-GG-GAA-AGG-AG---GGGG-GA-CGT-T-G---C-C-
NC_040267.1_33125591-33125757      -T-CG-GCCGCC-GGGGACGG-GCGAA--TT--GT-GAGGG-C---GGGCGGC-GAACGCC-AGC-GAG-G---A-GA---A-CTG--A--GGTC-A-GT---A----GG-T---TGG-ATCC-AGG-ATG-GACTG-CG--GGGTA----GGG-CGTCTG-G--GAA-AGA-GG---GGGA-GG-CGT-T-GC--C-T-
NW_003217800.1_829701-829544       -T-CG-GCTGTC-GGGGGCGG-CTGAGC-GT--GT-GAGGC-C---TGGCGG--GGTCCCTGTGC-GAC-G---AAGA---G-TGG-----GGTA-A-GTC--G----GG-T---TG--CT-C-C---ATG-GACTA-C---GGGTT----GGG-CAC-CG-GG-GAA-AAG-AG---GA-G-GA--GT-T-GC--C-C-
NW_006204238.1_2067389-2067473     --T-G---C--C----G------C--G--GTA--TA--C-CA-C--A------T----CT--A----A----C----AGC--------AA-G---T-----T------G---------C---CACG-CA---GA-----GC--GA--A-TT--G---TC-----T------G-A-TAT-A-G--A-CGA-T--CTG--CT
NW_008345884.1_8397660-8397576     --T--C---G-C------C--T-CG-GC---AGGC--A--CAC--T--GT-G----G--TT-AG-G-AG---C-AA-AG---A--A-CA----------G-T--------------G-C-T--AC---ACA---C---C-----G--A-T-G-G--ATC-----T--A-AA-T---AC-----GA-C-ATT----G---T
NC_036908.1_43863884-43863802      -T-C-C----TCGG----C--T---AGC-GT---T---CG---C-----T-GC--AGTC--------A---------A--G----G-TA-------A--G-------A-----GG-------CA---CAC-T---A-C-----GAG--G--GG--CCT-A----T--AC----A---------GA-C-A----CT-CTC-
NW_003943619.1_24601884-24601967   --T-------T------GCG-TT---GC--T---T--AC---CC-TAG---------TC-T---CG---A----AA----GG-TG---AA-G--CTAA-------TG---A-------C-TCC--GGC-C-T-AC-A---CAG-A----T----T----AG-G-T----AAG------------A----T-AGC-G-TC-
NW_018493017.1_6348937-6349020     --T-------T------GCG-TT---GC--T---T--AC---CC-TAG---------TC-T---CG---A----AA----GG-TG---AA-G--CTAA-------TG---A-------C-TCC--GGC-C-T-AC-A---CAG-A----T----T----AG-G-T----AAG------------A----T-AGC-G-TC-
NC_044386.1_40342352-40342270      -------CC-GC--G--G--G-T----CG-T-G-TAG-C-C----TA--TG-C----T-------G--G---C--------G---G---A-G------------AT-A-------C----T------CA-A---CA-CC-CA--AGAA-T--G-T-CTCAG--G-GCAC----A---T----C-------T---T-CT--
NW_022611659.1_39516348-39516266   -------CC-GC--G--G--G-T----CG-T-G-TAG-C-C----TA--TG-C----T-------G--G---C--------G---G---A-G------------AT-A-------C----T------CA-A---CA-CC-CA--AGAA-T--G-T-CTCAG--G-GCAC----A---T----C-------T---T-CT--
NW_003852458.1_10208053-10207886   GT-CGC-CC-TC--AAGGCCG--CGGGC-GT-GG-A--G-----GC-GGTAG--G-G-C-T-AG--G--AAC-T--G-G--G-TTGGAA-G--TCT-AAGC-CAATGAG-ATGGTCGGC-TCCACAG-A--T-A--A---CAGGGTAAG-TGGGG-ATCAGTGATCAT---GTAGT--GGGG--AGCGTTT--C-GT-GA
NW_004485155.1_203172-203083       A---A---C-CCG-----G--G------T--A--------TA--G---G----TCAC--C------G-----TT-GG---TGATTG-A-----CG---AGCTC-AC--G-AT---CG-T--C------AT-T-TA--CT--A-G---A---------T-AGT-TT-A--AA-T--TAT-A-A----C-GT---C----A-
NW_007370720.1_112842-112759       -T-C-C----T------------CG-G-TGTA---A------C---A--------A---CT--G-G---AGCCT-G---C--A---G--AG----------T--------AT--G-----TCCA-GG-A-----C-A-T--A-G-----TT-G---ATCA----T-A--AA-----AT--G----G-G-----C-----C
NW_004504387.1_12689891-12689974   -T-C-C-CC---------C-----G---T---G--A---G--C---A-GT-G-T---T-TTG--T--A---C-----A----------A---GTC------TC-A---G-G-GGGC-----C----G--CATGAC--CC-C----TAA-C-GG---A----T---G---AAGT-G---------A-C-A-T----G---T
NW_017731701.1_1738805-1738888     -T---C---GC-G-AA--CGGTC--A----T---T--GGG---CG--------T----------C--A------AG-A-CG-A---GA------C-TA--CT--A--A---T---C-GC-T--AC--C--GT----ACT--A--G--A-TT-G-G--TC--T-----A-AA------------GAG---T---C------
NC_023645.1_42101850-42101768      -TTCGC-CC--CGG-G---G--T-----------TA-AC-CA---T---TG--TG--TCTT-A-------G-C--G--G---A--G---A------AA----C-AT----A--G------T-C--A----A--A-A-C--CA---GAA--TGG--CC----T--TGCAC---T-------G-CA----A--AG---C---
NC_037673.1_43207000-43206918      -TTCGC-CC--CGG-G---G--T-----------TA-AC-CA---T---TG--TG--TCTT-A-------G-C--G--G---A--G---A------AA----C-AT----A--G------T-C--A----A--A-A-C--CA---GAA--TGG--CC----T--TGCAC---T-------G-CA----A--AG---C---
NC_044551.1_125146928-125146846    -TTCGC-CC--CGG-G---G--T-----------TA-AC-CA---T---TG--TG--TCTT-A-------G-C--G--G---A--G---A------AA----C-AT----A--G------T-C--A----A--A-A-C--CA---GAA--TGG--CC----T--TGCAC---T-------G-CA----A--AG---C---
NC_044980.1_42064541-42064623      -TTCGC-CC--CGG-G---G--T-----------TA-AC-CA---T---TG--TG--TCTT-A-------G-C--G--G---A--G---A------AA----C-AT----A--G------T-C--A----A--A-A-C--CA---GAA--TGG--CC----T--TGCAC---T-------G-CA----A--AG---C---
NC_045437.1_42418885-42418803      -TTCGC-CC--CGG-G---G--T-----------TA-AC-CA---T---TG--TG--TCTT-A-------G-C--G--G---A--G---A------AA----C-AT----A--G------T-C--A----A--A-A-C--CA---GAA--TGG--CC----T--TGCAC---T-------G-CA----A--AG---C---
NW_012007811.1_8693790-8693708     -TTCGC-CC--CGG-G---G--T-----------TA-AC-CA---T---TG--TG--TCTT-A-------G-C--G--G---A--G---A------AA----C-AT----A--G------T-C--A----A--A-A-C--CA---GAA--TGG--CC----T--TGCAC---T-------G-CA----A--AG---C---
NW_012010989.1_3009596-3009514     -TTCGC-CC--CGG-G---G--T-----------TA-AC-CA---T---TG--TG--TCTT-A-------G-C--G--G---A--G---A------AA----C-AT----A--G------T-C--A----A--A-A-C--CA---GAA--TGG--CC----T--TGCAC---T-------G-CA----A--AG---C---
NW_012100209.1_6005925-6005843     -TTCGC-CC--CGG-G---G--T-----------TA-AC-CA---T---TG--TG--TCTT-A-------G-C--G--G---A--G---A------AA----C-AT----A--G------T-C--A----A--A-A-C--CA---GAA--TGG--CC----T--TGCAC---T-------G-CA----A--AG---C---
NW_012117188.1_2041500-2041418     -TTCGC-CC--CGG-G---G--T-----------TA-AC-CA---T---TG--TG--TCTT-A-------G-C--G--G---A--G---A------AA----C-AT----A--G------T-C--A----A--A-A-C--CA---GAA--TGG--CC----T--TGCAC---T-------G-CA----A--AG---C---
NW_016812359.1_407549-407631       -TTCGC-CC--CGG-G---G--T-----------TA-AC-CA---T---TG--TG--TCTT-A-------G-C--G--G---A--G---A------AA----C-AT----A--G------T-C--A----A--A-A-C--CA---GAA--TGG--CC----T--TGCAC---T-------G-CA----A--AG---C---
NW_022681465.1_77907757-77907675   -TTCGC-CC--CGG-G---G--T-----------TA-AC-CA---T---TG--TG--TCTT-A-------G-C--G--G---A--G---A------AA----C-AT----A--G------T-C--A----A--A-A-C--CA---GAA--TGG--CC----T--TGCAC---T-------G-CA----A--AG---C---
NC_045616.1_130438544-130438629    A---G---C-CCG-----G--C------T--A--------TA--G---G----TCAC--C------G------T-GG---TGAT-G-A-----CG---AGCTC-AC--G-AT---CG----C------AT-T-TA--CT--A-G---A---------T-AGT-TT-A--A--T--TAT-A-A----C-GT---C----A-
NC_000005.10_43307847-43307765     -------CC-GC--G--G--G-T----CG-T-G-TAG-C-C----TA--TG-C----T-------G--G---C--------G---G---A-G------------AT-A-------C----T------CA-A---CA-CC-CA--AGAA-T--G-T-CTCGG--G-GCAC----A---T----C-------T---T-CT--
NC_027873.1_72121972-72122054      -------CC-GC--G--G--G-T----CG-T-G-TAG-C-C----TA--TG-C----T-------G--G---C--------G---G---A-G------------AT-A-------C----T------CA-A---CA-CC-CA--AGAA-T--G-T-CTCGG--G-GCAC----A---T----C-------T---T-CT--
NC_036884.1_49446449-49446531      -------CC-GC--G--G--G-T----CG-T-G-TAG-C-C----TA--TG-C----T-------G--G---C--------G---G---A-G------------AT-A-------C----T------CA-A---CA-CC-CA--AGAA-T--G-T-CTCGG--G-GCAC----A---T----C-------T---T-CT--
NC_044619.1_47817482-47817564      -------CC-GC--G--G--G-T----CG-T-G-TAG-C-C----TA--TG-C----T-------G--G---C--------G---G---A-G------------AT-A-------C----T------CA-A---CA-CC-CA--AGAA-T--G-T-CTCGG--G-GCAC----A---T----C-------T---T-CT--
NC_013897.1_160049958-160050041    --T-------T------GCG-TT---GC--T---T--AC---CC-TAG---------TC-T---CG---A----AA----GG-TG---AA-G--CTAA-------TG---A-------C-TCC--GGC-C-T-AC-A---CAG-A----T----T----AG-G-T----AAG------------A----T-AGC-C-TC-
NC_046290.1_28730184-28730028      -T-TA-TC-GTC-GGG-GCCG-CCAAGT-GT---T-GAGGC-T---ACGCGG--GAGCCCCGA---AA--G----AGA---G-TGG--A--GGCG-A-GT--------AG-T---TGG-CTCC-CGG--TG-GACTA-CG--GGG-T----G---CGTCCG-GG--AA-AAG------GGGG-GA-CGG-T-GC--C-A-
NC_033671.1_101796536-101796621    ---C--G----C--G--GC---T-G----GTA---AG-----C--TA--------A--C-TG-G--GA-----T--G--C-----G-T-----T-TAA--CTC----A---T--GCG----C-----C------CA--CG----A-AA-TTG----ATC-G-G-T--A---G---T--GA----A-------GC--CT--
NC_013679.1_64098838-64098754      --T-G---C--C----G------C--G--GTA--TA--C-CA-C--A------T----CT--A----A----C----CGC--------AA-G---T-----T------G---------C---CACG-CA---GA-----GC--GA--A-TT--G---TC-----T------G-A-TAC-A-G--A-CGA-T--CTG--CT
NW_016107395.1_2794170-2794089     --T-------T------GCG-TT---GC--T---G--AC---CC-TAG---------TC-T---CG---A----AA----GG-TG---AA-G--CTAA-------TG---A-------C-TCC--GGC-C-T-AC-A---CAG------T----T----AG-G-T----AAG------------A----T-AGC-G-TC-
NW_022436941.1_90286881-90286962   --T-------T------GCG-TT---GC--T---G--AC---CC-TAG---------TC-T---CG---A----AA----GG-TG---AA-G--CTAA-------TG---A-------C-TCC--GGC-C-T-AC-A---CAG------T----T----AG-G-T----AAG------------A----T-AGC-G-TC-
NW_017619889.1_5287116-5286966     -T-CG-GCCGTC---GGGAGG-CCATG--GT--GT-GAGGC-C---AGGCGGT-GGGCC-TGAGC-GAG-----AAGA-----TGG-----GCTC-A-GG---G----GG-C---CG--CTCC-CGG-ATG--ACGA-CG--GA-T-----GAG-CATCAG-GG-GA--AAG--G---GGGG-AG-TGT-T-TC--T-C-
NW_004444148.1_2735307-2735224     A---G---C-CCG-----G--G------T--A--------TA--G---G----T-AC--C------G-----TT-AG---T-A-TG-A-----CG---AGC-C-AC--G-CT---CG-T--C------AT-T-TA--CT--A-G---A---------C-AGT-TT-A--AA-T--TAT-A-A----C-GT---C----A-
NC_022277.1_43925544-43925462      -T-C-C--C----G---G-G-T--GA-C---A-GT-G-----CC--A-G--G-----------------AG----G----G-------A---CTCT-A--T--GAT-A-T---G---A-----AC---ACA-GAC----A-AT---A-----G-----C-GT--T-----T-T------A--C---C-A--A--T-CTC-
NC_041759.1_43315906-43315824      -T-C-C--C----G---G-G-T--GA-C---A-GT-G-----CC--A-G--G-----------------AG----G----G-------A---CTCT-A--T--GAT-A-T---G---A-----AC---ACA-GAC----A-AT---A-----G-----C-GT--T-----T-T------A--C---C-A--A--T-CTC-
NW_012155396.1_1121034-1120949     ---C--G----C--G--GC---T-G----GTA---AG-----C--TA--------A--C-TG-G--GA-----T--G--C-----G-T-----T-TAA--CTC----A---T--GCG----C-----C------CA--CG----A-AA-TTG----ATG-G-G-T--A---G---T--GA----A-------GC--CT--
NW_004569142.1_36043286-36043371   A---G---C-CCG-----G--C------T--A--------TA--G---G----TCAC--C------G------T-GG---TGAT-G-A-----CG---AGCTT-AC--G-AT---CG----C------AT-T-TA--CT--A-G---A---------T-AGT-TT-A--A--T--TAT-A-A----C-GT---C----A-
NW_019154089.1_44713274-44713359   A---G---C-CCG-----G--C------T--A--------TA--G---G----TCAC--C------G------T-GG---TGAT-G-A-----CG---AGCTT-AC--G-AT---CG----C------AT-T-TA--CT--A-G---A---------T-AGT-TT-A--A--T--TAT-A-A----C-GT---C----A-
NW_022630999.1_8543719-8543634     A---G---C-CCG-----G--C------T--A--------TA--G---G----TCAC--C------G------T-GG---TGAT-G-A-----CG---AGCTT-AC--G-AT---CG----C------AT-T-TA--CT--A-G---A---------T-AGT-TT-A--A--T--TAT-A-A----C-GT---C----A-
NW_006922012.1_2300227-2300312     A---G---C-CCG-----G--G------T--A--------TA--G---G----TCAC--C------G-----TT-GG----GATTG-A-----CG---AACTC-AC--G-GT---CG-T--C-------T---TA--CT--A-G---A-----------AGT-TT-A--AA-T--TAT-A-A----C-GT---C----A-
NW_006389933.1_18322-18237         A---G---C-CCG-----G--G------T--A--------TA--G---G----TC-C--C------G-----TT-GG---TGATTG-A-----CG---AGCTC-AT--G-AT---CG-T--C------AT-T-TA--CT--A-G---A-----------AGT--T-A--AA----TAT-A-A----C-GT---C----A-
NW_018734256.1_16722298-16722213   A---G---C-CCG-----G--G------T--A--------TA--G---G----TC-C--C------G-----TT-GG---TGATTG-A-----CG---AGCTC-AT--G-AT---CG-T--C------AT-T-TA--CT--A-G---A-----------AGT--T-A--AA----TAT-A-A----C-GT---C----A-
NW_020312816.1_59177537-59177622   A---G---C-CCG-----G--G------T--A--------TA--G---G----TC-C--C------G-----TT-GG---TGATTG-A-----CG---AGCTC-AT--G-AT---CG-T--C------AT-T-TA--CT--A-G---A-----------AGT--T-A--AA----TAT-A-A----C-GT---C----A-
NW_020874474.1_33954044-33953959   A---G---C-CCG-----G--G------T--A--------TA--G---G----TC-C--C------G-----TT-GG---TGATTG-A-----CG---AGCTC-AT--G-AT---CG-T--C------AT-T-TA--CT--A-G---A-----------AGT--T-A--AA----TAT-A-A----C-GT---C----A-
NW_020998616.1_23164106-23164021   A---G---C-CCG-----G--G------T--A--------TA--G---G----TC-C--C------G-----TT-GG---TGATTG-A-----CG---AGCTC-AT--G-AT---CG-T--C------AT-T-TA--CT--A-G---A-----------AGT--T-A--AA----TAT-A-A----C-GT---C----A-
NW_022589720.1_33699463-33699378   A---G---C-CCG-----G--G------T--A--------TA--G---G----TC-C--C------G-----TT-GG---TGATTG-A-----CG---AGCTC-AT--G-AT---CG-T--C------AT-T-TA--CT--A-G---A-----------AGT--T-A--AA----TAT-A-A----C-GT---C----A-
NW_012267257.1_7189159-7189242     --T-G---C--C----G------C--G--GTA--TA--C-CA-C--A------T----CA--A----A----C----AGC--------AG-G---T-----T------G---------C---CACG-CA---GA-----GC--GA--A-TT--G---TC-----T------G-A-TAT-G-G--A-CGA-T--CTG--CT
NW_006294876.1_8803081-8803164     -T-C----C--C------CGG----A-CT-T-G-T---G-GACC--A-GT-G--G--T---G-----A-----T-G-A-C----T--AA---AT--TAA-A-CG-TGA-----G---GC-T---CG-CA-G--A--AT--CA--------TG---TATC-------AA--A----TA-G-----A--G-T--G-------
NW_006408600.1_13272033-13272116   A---G---C-CCG-----G--G------T--A--------TA--G---G----TCCC--C------G------T-GG---TGATTG-------CG---CGCTC-AC--G-AT---CG-T--C------AT-T-TA--C---A-G---A---------T-AGT-TT-A--AG-T--TA--A-G----C-GT---C----A-
NW_017872774.1_89247-89086         G--CGC-CCGT--A--A-CG-----A---TT----GG-GGC--CG-AGG-GGC--AGCCC-G-GCGGA----C-GG-AG-GGA-GGGA-AGAGTTT-CA-CACA-TAAG--TGGG-GGCCTC--CCGCACA--A--GCC---GGGTGCGTT-GG---TCAG-GAT-G----G-A--GTGGGGTGAACT-TTAGC---TCT
NW_022196914.1_79971478-79971561   -T---C-C-G----A----G-CT------G----CA--G-C-C---A------T---T-T--A---GA-A-CC----A-CG-A--G----G---A-C---CT--------GT-G-C-GC-TC-A---C-G-----TA-C----GG-AA-TT---G-A--A--G-TGCA-------TA--G--CG------TA----C--T
NW_007907126.1_30068388-30068473   A---G---C-CCG-----G--G------T--A--------TA--G---G----TC-C--C------G-----TT-GG---TGATTG-A-----CG---AGCTC-AT--G-AT---CG-T--T------AT-T-TA--CT--A-G---A-----------AGT--T-A--AA----TAT-A-A----C-GT---C----A-
NW_020656141.1_32849173-32849088   A---G---C-CCG-----G--G------T--A--------TA--G---G----TC-C--C------G-----TT-GG---TGATTG-A-----CG---AGCTC-AT--G-AT---CG-T--T------AT-T-TA--CT--A-G---A-----------AGT--T-A--AA----TAT-A-A----C-GT---C----A-
NW_017739037.1_156979-156823       -T-TA-TC-GTC-GGG-GCCG-CCAAGC-GT---T-GAGGC-T---ACGCTG--GAGCCCCGA---AA--G----AGA---G-TGG--A--GGAG-A-GT--------AG-T---TGG-CTCC-CGG--TG-GACTA-CG--GGG-T----G---CGTCCG-GG--AA-AAG------GGGG-GA-CGG-T-GC--C-A-
NW_003852458.1_10201930-10201845   --T-------T------GCG-TT---GC--T---T--AC---CC-TAG---------TC-T---CT---A----AG----GG-TG---AA-G--CTAA-------TG---A-------C-TCC--GGC-C-T-AC-A---CAG-A----T----T----AG-G-T----AAG-A----------A----T-AGC-G-TC-
NW_015494733.1_1234014-1234106     -T-C-C-C-GTCG-----C-GTCC------T---------C---G-AG-T-----A-T--TGAG-G---G-TC-A-G-----A----AAA--A--TTAA--T-G-TGAG-ATG----G--T-C-----A-------AC--T---GTA--------C--CA-TG-T-AA-A---A---T----A-A-T---TA-----T-C
NW_021604578.1_138514-138431       -T---C-C-G----A----G-CT------G----CA--G-C-C---A------T---T-T--A---GA-A-CC----A-CG-A--G----G---A-C---CT--------GT-G-C-GC-TC-A---C-G-----TA-C----GG-AA-TT---G-A--A--G-TGCA-------TA--G--TG------TA----C--T
NW_020339444.1_35589814-35589657   -T-CG-GCCGTC--GGGGAGG-CCATG--GT--GT-AAGGC-C---AGGCGGT-GGGCC-TGAGC-GAG-G---AAGA---G-TGG-----GCTC-A-GG---G----GG-C---CG--CTCC-CGG-ATG-GACGA-CG--GA-T-----GAG-CATCAG-GG-GA--AAG-AG---GGGG-AG-TGT-T-TC--T-C-
NW_018336647.1_46623-46541         A---G---C-CCG-----G--G------T--A--------TA--G---G----TCAC--C-------------T-GG---TGATTG-------CG---AGCTC-AC--G-AT---CG-T--C------AT-T-TA--C---A-G---A---------T-AGT-TT-A--AA-T--T---A-G----C-GT---C----A-
NC_037563.1_31169479-31169561      A---G---C-CCG-----G--G------T--A--------TA--G---G----TCAC--C-------------T-GG---TGATTG-------CG---AGCTC-AC--G-AT---CG-T--C------AT-T-TA--C---A-G---A---------T-AGT-TT-A--AA-T--T---A-G----C-GT---C----A-
NW_020172731.1_1841184-1841102     A-CC-T----CCG-G-------------T-AAGGT-G----ACC--T-G---C------C--T-C--A-----T---A----A-T-A---G-TCG-T-A-CTC--C-----T-G-CG-----C-C---A--TG-A---TG---GGT-A----G----T-A-TG----A----T---AT-A-AA------T---------C
NC_045765.1_137778422-137778504    A-CC-T----CCG-G-------------T-AAGGT-G----ACC--T-G---C------C--T-C--A-----T---A----A-T-A---G-TCG-T-A-CTC--C-----T-G-CG-----C-C---A--TG-A---TG---GGT-A----G----T-A-TG----A----T---AT-A-AA------T---------C
NC_041221.1_52435067-52434985      A-CC-T----CCG-G-------------T-AAGGT-G----ACC--T-G---C------C--T-C--A-----T---A----A-T-A---G-TCG-T-A-CTC--C-----T-G-CG-----C-C---A--TG-A---TG---GGT-A----G----T-A-TG----A----T---AT-A-AA------T---------C
NW_006733234.1_4027376-4027294     A-CC-T----CCG-G-------------T-AAGGT-G----ACC--T-G---C------C--T-C--A-----T---A----A-T-A---G-TCG-T-A-CTC--C-----T-G-CG-----C-C---A--TG-A---TG---GGT-A----G----T-A-TG----A----T---AT-A-AA------T---------C
NW_003217800.1_824456-824371       A---G---C-CCA-----G--G------T--A--------TA--G---G----TC-C--C------G-----TT-GG---TGATTG-A-----CG---AGCTC-AT--G-AT---CG-T--T------AT-T-TA--CT--A-G---A-----------AGT--T-A--AA----TAT-G-A----C-GT---C----A-
NC_044303.1_205063823-205063980    -T-CG-GCCG-C--GGGGTGG-CCATG--GT--GT-GAGGC-C---AGGCGGC-GGGCC-TGAGC-GAG-G---AAGA---G-TGG-----GCTC-A-GG---G----GG-C---CG--CTCC-CGG-ATG-GACGA-CG--GA-T-----GAG-CATCAG-GG-GA--AAG-AG---GGGG-AG-TGT-T-TC--T-C-
NW_007256233.1_220299-220448       -TC-G--CCG-CGGA-G-C-G-CCG-TC-GTA-G-AG-GGGA-CGTA---GG-TGAG-A-TGAG-GG--AGT---GGAGCG-ATGGG-A-A---C--A-AC-CG-TG--G--GG-CG--CTCTACGG-ATGT--C--C-GCA---TA-G-T-GGGC--CTG-GG-G--C-AGT-G-C--CAG-G-G-GT-TAGCTG-T--
NW_022098063.1_63007434-63007516   -------C-GCC----GG-G---C----T---G------A-ACCG---GT---T--C--CTGT-C----GG-------G-T-AT----AA--T---T----T--ACGA--A----CGA--TC--C-G-A--T--A--C---AGG-T---T-C---T-----T--T---C----A--ATG-----------TA-C-G--A-
NW_021703768.1_36385504-36385422   -------C-GCC----GG-G---C----T---G------A-ACCG---GT---T--C--CTGT-C----GG-------G-T-AT----AA--T---T----T--ACGA--A----CGA--TC--C-G-A--T--A--C---AGG-T---T-C---T-----T--T---C----A--ATG-----------TA-C-G--A-
NW_011044985.1_2078476-2078643     GT-CG-GCCGG-GGGAGG-GG-T--A-CGGTTTG--GACGG-C--TGGC-TG--G-GT-TTAA--GGAGAGT----AGGC-G----G-A-A-C-C--AAGTG--GT-A-TATT-GCGC--TCTA--G-T-ATG-GA--CACATGAG--G--G-GC-TCC--TGG-GC----ATAG-GTGAGGCA-GCG----G--GTT--
NW_004936480.1_18862606-18862767   -T--GCGC-G-C-G-T--CGT--TGC--TGT-A--AGAGG-AC-G-AG-T---------TT-----G-GAG--TAA-AG-GG--GGT-A-GG-T---A--TT-AATGGG-GCG-GCGG---CCACG---CATG-CT--CGCA-GG---GCTGGGGC-TCAGTAGTGCAC--G--G--C--G-CGAGCG-CAAG-TGCGCT
NW_006400249.1_182823-182906       ----G---C-CCG-----G--G------T--A--------TA--G---G----TCAC--C------G-----TT-GG---GGACTG-A-----CG---AGCTC-CC--G-AT---C-----C------TT-T-TA--CT--A-G-------------T-AG--TT-A--AA-T--CAT-A-A----C-G----C----A-
NW_004451472.1_336879-336964       A---G---C-CCG-----G--G------T--A--------TA--G---G----TC-C--C------G-----TT-AG---TGATTG-A-----CG---AGCTC-AT--G-AT---CG-T--C------AT-T-TA--CT--A-G---A-----------AGT--T-A--AA----TAT-A-A----C-GT---C----A-
NC_045616.1_130433328-130433473    ---CG-G-TGTT-GGGGGCGG-CTGAGC--T--GT--AG-C-C---AGCCG----GGC-CCGAGC-GAC-G---AAGA---G-TGG-----GGAG-A-GT---G----GG-T---TG--CTCC-CG--A-G-GACCG-CG--GGGAT----GGG-CAG-CG-GG-GAA-AAG--C---GGGG-GA-CGT-T-GC--C-C-
NW_021630402.1_2768604-2768687     -T-C-CGC--T-----G--GT-T----C---A-G--G--G-A--G-A-G-A-TTGAG-CT----T--A-A-C--A-G-----A-------G--T---A--C-CA-TGC-----G--GGC--CC----C--AT-A-------------A--T---G---C-----T-CA------GT----G-----C--TT--C---T--
NW_006501464.1_210889-210806       -T-C-CGC--T-----G--GT-T----C---A-G--G--G-A--G-A-G-A-TTGAG-CT----T--A-A-C--A-G-----A-------G--T---A--C-CA-TGC-----G--GGC--CC----C--AT-A-------------A--T---G---C-----T-CA------GT----G-----C--TT--C---T--
NW_005393620.1_1819535-1819619     A---G---C-CCG-----G--G------T--A--------TA--G---G----TCAC--C------G------T-GG---TGATTG-------CG---AGCTC-AC--G-AT---CG-T--C------AT-T-TA--C---A-G---A---------T-AGT-TC-A--AA-T--TA--A-G----C-GT---C----A-
NW_011492847.1_716913-716997       A---G---C-CCG-----G--G------T--A--------TA--G---G----TCAC--C------G------T-GG---TGATTG-------CG---AGCTC-AC--G-AT---CG-T--C------AT-T-TA--C---A-G---A---------T-AGT-TC-A--AA-T--TA--A-G----C-GT---C----A-
NW_006712293.1_1717426-1717511     -GC--------C--G-GG----C-G-----AA--T-------C--CA-----CT---GC----GCGG----C---A----TGATT--AC---A---T---C-C---G----T---AG-C-A-C-----A------TA---GAGG--AA-TT----TCT--ATG-TGA----G-----T-A-A-------T-A-C-G---C
NW_017619889.1_5280032-5279947     -GC--------C--G-GG----C-G-----AA--T-------C--CA-----CT---GC----GCGG----C---A----TGATT--AC---A---T---C-C---G----T---AG-C-A-C-----A------TA---GAGG--AA-TT----TCT--ATG-TGA----G-----T-A-A-------T-A-C-G---C
NW_020837948.1_81466479-81466561   ---CG-T-C--C-GG---G--------C-GA--G-A---ACGC------T---T------T-TGC-GAG-G-TT------T-A---A-A---T-G--CA-C----C-----T-G------T------C-TG----T-C-GGA-G--AA-TT--C-T--CA-T-TT-AA-----A--AT----AGG-CG-----C------
NW_004438430.1_4615661-4615743     ---CG-T-C--C-GG---G--------C-GA--G-A---ACGC------T---T------T-TGC-GAG-G-TT------T-A---A-A---T-G--CA-C----C-----T-G------T------C-TG----T-C-GGA-G--AA-TT--C-T--CA-T-TT-AA-----A--AT----AGG-CG-----C------
NW_017842794.1_85961891-85961973   ---CG-T-C--C-GG---G--------C-GA--G-A---ACGC------T---T------T-TGC-GAG-G-TT------T-A---A-A---T-G--CA-C----C-----T-G------T------C-TG----T-C-GGA-G--AA-TT--C-T--CA-T-TT-AA-----A--AT----AGG-CG-----C------
NW_022134918.1_5105978-5106060     ---CG-T-C--C-GG---G--------C-GA--G-A---ACGC------T---T------T-TGC-GAG-G-TT------T-A---A-A---T-G--CA-C----C-----T-G------T------C-TG----T-C-GGA-G--AA-TT--C-T--CA-T-TT-AA-----A--AT----AGG-CG-----C------
NC_030827.1_31418741-31418823      A---G---C-CC------G--G------T--A--------T---G---G----TCAC--C------G------T-GG---TGATTG-------CG---AGCTC-AC--G-AT---CG-T--C------AT-T-TA--C---A-G---A---------T-AGT-TC-A--AA-T--TA--A-G----C-GT---C----A-
NC_044513.1_31090655-31090573      A---G---C-CCG-----G--G------T--A--------TA--G---G----TCAC--C------G-----TT-GG---TGATTG-------CG----GCTC-AC--G-AT---CG----C------TT-T-TA--CT--A-G---A---------T-A---TT-A--AA-T--CAT-A-A----C-G----C----A-
NC_045698.1_30189306-30189224      A---G---C-CCG-----G--G------T--A--------TA--G---G----TCAC--C------G-----TT-GG---TGATTG-------CG----GCTC-AC--G-AT---CG----C------TT-T-TA--CT--A-G---A---------T-A---TT-A--AA-T--CAT-A-A----C-G----C----A-
NW_011516528.1_11783740-11783822   A---G---C-CCG-----G--G------T--A--------TA--G---G----TCAC--C------G-----TT-GG---TGATTG-------CG----GCTC-AC--G-AT---CG----C------TT-T-TA--CT--A-G---A---------T-A---TT-A--AA-T--CAT-A-A----C-G----C----A-
NW_021964160.1_34880369-34880451   A---G---C-CCG-----G--G------T--A--------TA--G---G----TCAC--C------G-----TT-GG---TGATTG-------CG----GCTC-AC--G-AT---CG----C------TT-T-TA--CT--A-G---A---------T-A---TT-A--AA-T--CAT-A-A----C-G----C----A-
NW_004545888.1_306372-306286       A---G---C-CCG-----C--G------T--A--------TA--G---G----TCAC--C------G-----CT-GG---TGATTG-A-----CG---AGCTC-AC--G-AT---CG----C------AT-T-TA--CT--A-G---A---------T-AGT-TT-A--AA----TAT-A-A----C-GT---C----G-
NW_005871201.1_78011-77934         -T-C----C------A--CGG----A-CT-T---T---G-C-CC--A-GT-G--G--T---G-----A-------G-A-C----T--AA----T--TAA-A-CG-TGA-----G--GGC-T-C-C--CA-G--A--AT--CA--------TG------C-------G---A----TATG-----A--G-T----------
NW_005362626.1_96334-96257         -T-C----C------A--CGG----A-CT-T---T---G-C-CC--A-GT-G--G--T---G-----A-------G-A-C----T--AA----T--TAA-A-CG-TGA-----G--GGC-T-C-C--CA-G--A--AT--CA--------TG------C-------G---A----TATG-----A--G-T----------
NW_003573427.1_48286004-48285843   -T-CG--CGG-T-GAGTGCGG-CCGAGT-TC--GT-GAGGT-C---AGGTGGC-GG-CCCAGGGC-GAG-----AGAA---G-TGG--A--GATC-A-GAC--G----GG-T---CAG-CACT-CGC--CG-GACTA-CG--GGGTA----GGG-CATCAA-GG-GAA-AAG-AG---GG-A-GA-CGT-T-GC--T-T-
NW_020834736.1_34345400-34345243   -T-CG-GCCGTC--GGGGAGG-CCATG--GT--GT-AAGGC-C---AGGCGGT-GGGCC-TGAGC-GAG-G---AAGA---G-TGG-----GCCC-A-GG---G----GG-C---CG--CTCC-CGG-ATG-GACGA-CG--GA-T-----GAG-CATCAG-GG-GA--AAG-AG---GGGG-AG-TGT-T-TC--T-C-
NC_013679.1_64103955-64103783      -G-CGT-C-GCCGGGAGG-GGGG-GGGC-GA-GGT-GG--C-C--C--GT-GCTC-CG---G-GCGGA-G-CTTGGG----G--TGAAA---T-GT--AG--CGACGAGG-TGGG-G----CC-CG-C----GTA-ACTG-AGGGTAA--T-GCGT--CAG-GT-GAAC--GT-GCATGAGAAG-GC--T--A--G-T-C
NW_020269199.1_201166-201081       A---G---C-CCG-----G--G------T--A--------TA--G---G----TC-C--C------G-----TT-GG---TGATTG-A-----CG---AGCTC-AT--G-AT---CG-T--C------GT-T-TA--CT--A-G---A-----------AGT--T-A--AA----TAG-A-A----C-GT---C----A-
NW_020356566.1_180240-180155       A---G---C-CCG-----G--G------T--A--------TA--G---G----TC-C--C------G-----TT-GG---TGATTG-A-----CG---AGCTC-AT--G-AT---CG-T--C------GT-T-TA--CT--A-G---A-----------AGT--T-A--AA----TAG-A-A----C-GT---C----A-
NW_006788723.1_853725-853807       --C--T-C---C--GA---G-GGC--G---A-G---------CCG----T---TC-C--CA---C-------T--G--G-T-----AAA---T--TT-A----G---A---T--G-----T---CG--A----TA-AC--------AAG-TC-----TCA-T---G-A--AGT---AT---A--G--GG-T--CT----C
NC_018723.3_206997235-206997392    -T-CG-GCCGTC--G-GGTGG-TCATG--GT--GT-GAGTC-C---AGGCGGC-GGGCC-TGAGC-GAG-G---AAGA---G-TGG-----GCTC-A-GG---G----GG-C---CGG-CTCC-CGG-ATG-GACGA-CG--GA-------GAG-CATCAG-GG-GA--AAG-AG---GCGG-AG-TGT-T-TC--T-C-
NW_020093476.1_6807022-6807114     -T-C----C--C---A--CGC----A-CT-T-G-T---G-CACC--A-GT-G--G--A---G-----A-----T-G-A-C--A-T--AA---AT--TAA-A-CG-TGA-----G--GGC-T-C-CG-CA-G--A-TAT--CA--------TG---TACC-------GA--A----TATG-----A--C-T--G-------
NW_006803999.1_3406729-3406647     A---G---C-CCG-----G--G------T--A--------CA--G---G----TCCC--C------G------T-GG---TGATTG-------CG---AGCTC-AC----AT---CG-T--C------AT-T-TA--C---A-G---C---------T-AGT-TT-A--AG-T--TA--G-G----C-GT---C----A-
NW_004454164.1_22910358-22910273   A---G---C-CCG-----G--G------T--A--------TA--G---G----TCAC--C------G--------GG---TGATTG-A-----CG---AGCTC-AC--G-AT---CG-T--C------GT-T-TA--CT--A-A---A---------T-AGT-CT-A---A-T---AT-A-A----C-GT---C----A-
NC_040267.1_33130359-33130440      A---G---C-CCG-----G--G------T-----------TA--G---G----TCAC--C------G------T-G----TGATTG-------CG---AGCTC-AC----AT---CG-T--C------AT-T-TA--C---A-G---A---------T-AGT-TC-A--AA-T--TA--A-G----C-GT---C----A-
NC_018723.3_207003002-207003087    C-CC-T---AC-G--A----AG-----C----G--AGGG-C-C-C--------T------T---C-------TTA-------------C---A-GTTC--C------A---T-----A----CG-----C-----TACT-GA-G-TAAG-T---GTCT--A--T-GA-CAAG-A-TA---------CG------T----C
NC_044303.1_205069376-205069461    C-CC-T---AC-G--A----AG-----C----G--AGGG-C-C-C--------T------T---C-------TTA-------------C---A-GTTC--C------A---T-----A----CG-----C-----TACT-GA-G-TAAG-T---GTCT--A--T-GA-CAAG-A-TA---------CG------T----C
NW_020834736.1_34339902-34339817   C-CC-T---AC-G--A----AG-----C----G--AGGG-C-C-C--------T------T---C-------TTA-------------C---A-GTTC--C------A---T-----A----CG-----C-----TACT-GA-G-TAAG-T---GTCT--A--T-GA-CAAG-A-TA---------CG------T----C
NW_007256233.1_225495-225580       --T-------TC-----GCG-TT---GC------T--GC---CC-TAT---------TC-T---C----A----AG----GG-TG---A--G--CTAA--C----T----A----C--T-TCC--GGC-C-T----A---CAG-A--A-T----T----AG-GGT----AAG-G----------AG---T-AGC-G-T--
NC_010458.4_27951384-27951301      T---G---C-CCG-----G--G------T--A--------TA--G---G----TCAC--C------G-----TT-GG---TGATTG-A-----CG---AGCTC-AC--G--T---C-----C------AT-T-TA--CT--A-G---A---------T-AGT-TT-A--AA----T-T-A-A----C-GT---C----G-
NC_043705.1_114874603-114874759    -T-TG-GCCATT--GTAGCGG-CCATG--CT--AT-GAG-C-C---ACGCGGT-GAGCC-TGAGC--AG-G---A-GA---C-TGA-----GGTC-A-GG---G----GG-T---CGG-CTCC-TGG-ATG-GACGA-CG--AG-T-----GGA-CATCAG-GG-GA--AAG-AG---GGGG-GA-TGC-T-GC--T-C-
NC_043705.1_114880243-114880331    -AC------AC-G-GA--------G----GAA----G---------A--CG--TT--GC--G--CG--G---T-AAG---T-A------AG---GTT-A-C-C--T-AG--T---A--C-AC--C----C-GG-AT-CTGG-----AA--TC---TCT-A----T-A-C----A-TATCA-ACG---G--T---T-C-CC
NC_010458.4_27956961-27956798      -T-CT-GGCG---GGGGACAG-CGGAGC-TT--TT-G-GGC-C---A-G-GGC-GATCCCCGAGC-GAG-G---AAGC---G-CGG-----GGTC-A-GTC--G----G--T---TGG-ATCC-CAG-ATG-GACTG-CG--GAGT-----GGG--ATCCA-G--C-A-AGG-GA----GGG-GA-CG--T-GC--C-C-
NW_020963318.1_4603947-4604107     AT--GCGC-G-C-G-T--CGT--CGC--TGT----AGAGG-AC-G-AG-T---------TT-----G-G-GC-TAA-AG-GG--GGG-A-GG-T---A--TT-AATGGG-GCG-GCGG---C-ACG---CATG-CT--CGCA-GA---GCTGGGGC-TCAGTAGTGCAC--G--G--C--G-CGAGCG-CAAG-TGCGAT
NC_009164.3_23999411-23999496      A---G---C-CCG-----G--G------C--A--------TA--G---G----TCAC--C------G--------GG---TGATTG-A-----CG---AGCTC-AC--G-AT---CG-T--C------AT-T-TA--CT--A-G---A---------T-AGT-TT-A---A-T---AT-A-A----C-GT---C----A-
NW_007675507.1_180326-180241       A---G---C-CCG-----G--G------C--A--------TA--G---G----TCAC--C------G--------GG---TGATTG-A-----CG---AGCTC-AC--G-AT---CG-T--C------AT-T-TA--CT--A-G---A---------T-AGT-TT-A---A-T---AT-A-A----C-GT---C----A-
NW_014636980.1_1685376-1685461     A---G---C-CCG-----G--G------C--A--------TA--G---G----TCAC--C------G--------GG---TGATTG-A-----CG---AGCTC-AC--G-AT---CG-T--C------AT-T-TA--CT--A-G---A---------T-AGT-TT-A---A-T---AT-A-A----C-GT---C----A-
NC_032669.1_33433884-33433966      A-------C-CCG-----G--G------T--A--------TA--G---G----TCAC--C------G------T-GG---TGATTG-------CG---GGCTC-AC--G--T---CG-T--C------AT-T-TA--C---A-G---A---------T-AGT-TC-A--AA-T--TA--A-G----C-GT---C----A-
NC_032669.1_33467761-33467843      A-------C-CCG-----G--G------T--A--------TA--G---G----TCAC--C------G------T-GG---TGATTG-------CG---GGCTC-AC--G--T---CG-T--C------AT-T-TA--C---A-G---A---------T-AGT-TC-A--AA-T--TA--A-G----C-GT---C----A-
NC_037347.1_31437619-31437701      A-------C-CCG-----G--G------T--A--------TA--G---G----TCAC--C------G------T-GG---TGATTG-------CG---GGCTC-AC--G--T---CG-T--C------AT-T-TA--C---A-G---A---------T-AGT-TC-A--AA-T--TA--A-G----C-GT---C----A-
NW_020540010.1_3540250-3540089     -T--GCGC-G-C-G-T--CGT--TGC--TGT-A--AGAGG-AC-G-AG-T---------TT-----G-GAGC-TAA-AG-GG--GGT-A-GG-T---A--TT-AATGGG-GCG-GCGG---CCACG---CA-G-CT--CGCA-GG---GCTGGGGC-TCAGTAGTGCAG--G--G--C--G-CTAGCG-CAAG-TGCGCT
NW_004955446.1_18983106-18983189   ---C--G----C--T---C---T-G----GTA----G-----C--TA--------A--C-TG-G--AA-----T--G--C-----G-T-----T-TAA--CTC----A---T--GCG----C-----C------CG--CG------CA-TTG----ATC-G-G-T--A--AG---T--AA----A-------GC--CT--
NW_004569142.1_36038094-36038239   ---CG-G-TGTC-GGGGGCGG-CTGAGC--T--GT--AG-C-C---AGCCG----GGC-CCGAGC-GAC-G---AAGA---G-TGG-----GGAG-A-GT---G----GG-T---TG--CTCC-CG--A-G-GACCG-CG--GGGAT----GGG-CAG-CG-GG-GAA-AAG--C---GGGG-GA-CGT-T-GC--C-C-
AC_000070.1_47308535-47308615      -T---C-C-G----A----G-CT------G----CA--G-C-C----------T---T-T--A---GA-A-CC----C-CG-G--G----G---A-C---CT---------T-G-C-GT-TC-A---C-G-----TA-C----GG--A-TT---G-A--A--G-TGCA-------TA--G--CG------TA----C--T
NC_046156.1_177221153-177221073    -T---C-C-G----A----G-CT------G----CA--G-C-C----------T---T-T--A---GA-A-CC----C-CG-G--G----G---A-C---CT---------T-G-C-GT-TC-A---C-G-----TA-C----GG--A-TT---G-A--A--G-TGCA-------TA--G--CG------TA----C--T
NW_020822461.1_11680655-11680572   -T-C-CGC--T-----G--GT-T----C---A-G--G--G-G--G-A-G-G-CTGAG-CT----T--A-A-C--A-G-----A-------G--T---A--C-GA-TGC-----G--GGC--CC----C--AT-A-------------A--T---G---C-----T-CA------CT----G---A-C--TT--C---T--
NC_040903.1_6184040-6184123        -T-C----C--C---A--CG-----A-CT-T-G-T---G-CAC---A-GT-G--G--A---G-----A-----T-G-C-C--A-T--AA----T---AA-A-CG--GA-----G--GGC---C-CG-CA-G--A-TAT--CA--------TG---TACC-------GA--A----TATG-----A--C----G-------
NW_018658532.1_151817-151732       --T-G----GT--GA---CGT-T-G-------A-CA--GG-AC---A--T--C--A---T-GA-----GAGC--A--------T---CACG--T--------C--T----GC---C---CTCCA-G------G----CCG-A-G---A--------A-CAGT--------AG---TAC-G--C-A-CG-C-------GC-
NW_007727769.1_199927-200012       --T-------TC-----G-G-TT---GC--T---T--GC---CC-TAG---------TC-T----A---A-----G----G--TG---AA-G--CTAA--C----TG---A----C----TCC--GGC-C-T-A------CAG-A--A-T----T----AG--GT----AAG-A----------AG---T-AGC-G--C-
NW_004624759.1_11831488-11831571   ---C--G----C--T---T---T-G----GTG----G-----C--TA--------A--C-TG-G--GA-----T--G--C-----G-T-----T-TAA--CTC----A---T--GCG----C-----C------CG--CG------CA-TTG----ATC-G-G-T--A--AG---T--GA----A-------GC--CT--
NW_016535325.1_28734-28819         A---G---C-CCG-----G--G------T--A--------TA--G---G----TCAC--C------G-----TT-GG----GATTG-A-----CG---AACTT-AC--G-AT---CG-T--C-------T---TA--CT--A-G---A-----------AGT-TT-A--AA-T--CAT-A-A----C-GT---C----A-
NW_004801740.1_5584837-5584921     -T-C-CGC--T-----G--GT-T----C---A-G--G--G-G--G-A-G-G-CTGAG-CT----T--A-A-G--A-G-----A-------G--T---A--C-GA-TGC-----G--GGC--CC----C--AT-A-------------A--T---G---C-----T-CA------GT----G---A-C--CT--C---T--
NW_011889015.1_123387-123305       --TCG----G-C--A------T-CGAT----A--------C--C-----T----GA-T-C-G--C----G----A--A-C--A---GA-------TT-A-C---AT-------G-CG-C-T--A-GG--T-T----A--------T--G----GG--TC------C--A---T---A-----A-AG---T-AG-A-----
NW_006436284.1_153624-153542       --TCG----G-C--A------T-CGAT----A--------C--C-----T----GA-T-C-G--C----G----A--A-C--A---GA-------TT-A-C---AT-------G-CG-C-T--A-GG--T-T----A--------T--G----GG--TC------C--A---T---A-----A-AG---T-AG-A-----
NC_034600.1_49424308-49424391      -T---C-C-G----A----G-CT------G----CA--G-C-C---A------T---T-T--A---GA-A-CG----C-CG-G--G----G---A-C---CT--------GC-G-C-GT-TC-A---C-G-----TA-C----GG-AA-TT---G-A--A--G-TGCA-------AA--A--CG------TA----C--T
NW_015504266.1_2928751-2928835     -TT-----C-T-G-AG--CG--C-----T-TA--T--A---A-C-C--G-G-CTGA-T-C----C-GA-AG--T---A----------A--GGT-----------------TG----------ACG-----T-A--A---CA----A-G-T---GC-T-A-T---G----AG---TAT--GGC---------G----T-T
NW_015351256.1_13811479-13811562   --T-------TC-----GCG-TC---GC------T--GC---CC-TAG---------TC-T---C----A----AG----AG-TG---A-----CTAA--C----T----A----C--C-TCC--AGC-C-T----A---CAG----A-T----T----AG-GGT----AAG-G----------AG---T-ACC-G-T--
NW_020963318.1_4608754-4608837     --T-------TC-----GCG-TC---GC------T--GC---CC-TAG---------TC-T---C----A----AG----AG-TG---A-----CTAA--C----T----A----C--C-TCC--AGC-C-T----A---CAG----A-T----T----AG-GGT----AAG-G----------AG---T-ACC-G-T--
NW_015351256.1_13805116-13805276   AT--GCGC-G-C-G-T--CGT--CGC--TGT----AGAGG-AC-G-AG-T---------TT-----G-G-GC-TAA-AG-GG--GGG-A-GG-T---A--TT-AATGGG-GCG-GCGG---C-ACG---CATT-CT--CGCA-GA---GCTGTGGC-TCAGTAGTGCAC--G--G--C--G-CGAGCG-CAAG-TGCGAT
NW_004936480.1_18867517-18867600   --T-------TC-----GCG-TC---GC------T--GC---CC-TAG---------TC-T---C----A----AG----AG-TG---A-----CTAA--C----T----A----C--C-TCC--AGC-C-T----A---CAG----A-T----T----AG-GGT----AAG-G----------AG---T-ACC-G-T--
NW_020540010.1_3535389-3535306     --T-------TC-----GCG-TC---GC------T--GC---CC-TAG---------TC-T---C----A----AG----AG-TG---A-----CTAA--C----T----A----C--C-TCC--AGC-C-T----A---CAG----A-T----T----AG-GGT----AAG-G----------AG---T-ACC-G-T--
NW_004444148.1_2748828-2748668     -T-CG--CGG-T-AAGTGCGG-CTGAGC-GC--GT-GAGGT-C---AGGTGAC-GG-CCCAGGGC-GAG------GGG---G-TGG--A--GATC-A-GAC--T----GG-T---CAG-CACT-CGA--TG-GACTA-CG--GGGTA----GGG-CACCAA-GG-GAA-AAG-AG---GG-A-GA-CGT-T-GC--T-T-
NC_034582.1_112600773-112600856    -T---C-C-G----A----G-CT------G----CA--G-C-C---A------T---T-T--A---GA-A-CG----C-CG-G--G----G---A-C---CT--------GT-G-C-GT-TC-A---C-G-----TA-C----GG-AA-TT---G-A--A--G-TGCA-------TA--G--CG------TA----C--T
NW_020339444.1_35583766-35583681   -A---T-C--C-----GGA-A--C---C--AA-ATA----C--C---C----C-----C-T-C-C----G-CTT------T--TT-AACAGGA-G-TCA--C---T----A--GG--A-AA---------GG-----CTGG--GG-A-G-TCG-G-CT-A----T--A-A--T----T---AC-G-----TA----C-C-
NW_017739037.1_152310-152229       -T------C------A-------C------TA---A-AGGTAC--C---TA---G-G--CT--GC----A--C------C----T-G--A-GA-CTT---C---ATG-GGA-----------CAC----T-T---T-C--C---G-AA--T----T--CAG-G--C-A-A---A--A----G-GAG--TTT-A---T---
NW_006204238.1_2062051-2062214     CA-CGTCCCA-C-GGAGG-AAG--G-GC----GGT--GGGCC-C-C-C--GGC-T-CGCCT--GCGG-GGGCTTAA-A------TG-A--GG--G--C--CCCG-T--GGAT-GGAG--AAC--C-G-ACGG---T-C-G-AGGGT--G-TC-CGT--CAATG-T-AAC-AG-AGT--C-GAC--GCGGG-A-C--CA-C
NC_000079.6_119694965-119695048    -T---C-C-G----A----G-CT------G----CA--G-C-C---A------T---T-T--A---GA-A-CG----C-CG-G--G----G---A-C---CT--------GT-G-C-GT-TC-C---C-G-----TA-C----GG-AA-TT---G-A--A--G-TGCA-------TA--G--CG------TA----C--T
NC_046290.1_28725639-28725558      -T------C------A------CC------TA---A-AGGTAC--C---TA---G-G---T--GC----A--C------C----T-G--A-GG-CTT---C---ATG-GGA-----------CAC----T-T---T-C--C---G-AA--T----T--CAG-G--C-A-A---A--A----G-GAG--TTT-A---T---
NW_004624759.1_11827144-11827302   GT-CG-GC-GT--GAGAGC-G--TT-GG----GGT-G-GG-ACCGA-GT--G---AGT---G-GCGG-G--CCT---AG--GTT-G-C--GA-T--A-AGCT-GA-G-GCT-GAG--G-C-CC-AGGT-T--GA-TGTCG--TGTTGTG--G-GGCG---GTGAT--AC-AG-AG---G--GC-A--GA-TAGC-TTACT
NW_022111373.1_107151373-107151457 A---G---C-TCG-----G--G------T--A--------TA--G---G----TCAC--T------G-----TT-GG---GGCCTG-A-----CG---AGCTC-CC--G-AT---CG----C------TA-T-TA--CT--A-G---A---------T-AG--TT-A--AA-T--CAT-A-A----C-G----C----A-
NW_015494733.1_1229128-1229301     -T-CT-GCCCTC-GA-GACGG-CCGAGC-GT--G--GTA-C-C---AGGCAAC-GGGCCCTGAGC-GAG-A---AAGA---G-TAG--A--GGTC-A-AGA--G----GG-T---TGG-CTCC--AG-ATG-GGCTA-CG--AGCTC----GGG-TATCGG-GG-AAA-AAG-AG---GGGG-GA-ACT-A-CC--C-C-
NW_017872774.1_84388-84308         G-T--C-C------------G--C-A------GGT--AC---------G-GGT-GA-T----A------A-C----GGGC-----G-T--GGC--T--------A---GTA-------C-T-CACAG-TCA--A-A-C--CA-GA-AA--T---T-C-C-G-----C-----T------A--C---C-----G-T----T
NC_022021.1_64827843-64827926      -T-C-CGC--T-----G--GT-T----C---A-G--G--G-C--G-A-G-G-TTGAG-CT----T--A-A-C--A-G-----A-------G--T---A--C-GA-TGC-----G--GGC--CC----C--AC-G-------------A--T---G---C-----T-GA------GT----G-----C--TT--C---T--
NW_004535452.1_19552836-19552752   ---C--G----C--G---C---T-G----GTG----G-----C--TA--------A--C-TG-G--CA-----T--G--C-----C-T-----T-TAA--CTC----A---T--GCG----C-----C------CG--CG----A-GA-TTG----CTC-G-G-T--A--AG---T--GA----G-------GC--CT--
NT_176390.1_13734298-13734380      ---C-------C--T---C---T-G----GTA----G-----C--TG--------A--C-TG-G--AA-----T--G--C-----A-T-----T-TAA--CTC----A---T--GCG----C-----C------CG--CG------CA-TTG----ATC-G-G-T--A--AG---T--GA----A-------GC--CT--
NW_011044985.1_2082410-2082492     ---C--G----C--T---C---T-G----GTA----G-----G--TA--------A--C-TG-G--GA-----T--G--------G-T-----T-TAA--CTC----A---T--GCG----C-----C------CA--CG------CA-TTG----ATC-G-G-T--A--AG---C--GA----A-------TC--CT--
NT_176390.1_13730030-13730195      GT-CG-GCCGG-GGAAGG-GG-T--A-CGGTAGA--GCCGG-C--TGTG--G--G-GC-TTG---GGTGAGC----GGGCGG----A-A-G-C-C--AGGTG--AT-A-TATA-GTGC--TCCA--A-T-GTG-GG--CATAT-GG--G--G-GG-CTC--TGG-GA----GTAG-GTGATGCA-GCT----G--GCT--
NW_006922012.1_2293474-2293635     -T-GG--TCG-T-GAGGGCGG-CCAAGC--C--GT-GAGGT-C---AGGT-GC-GG-CCCAGCGC-CA-------GGA---G-TGG--G--GACC-A-GAC--G----GG-T---CAG-CACC-CGC--TA-GACTA-CG--GGGTA----GGG-C-TCAA-GG-GAA-AAG-AG---GG-G-GA-CGT-T-GC----T-
NW_003573427.1_48280506-48280431   A-------C-C-G-----G--G------T--A--------CA--G---G----TC-C--C------G-----TT-G----TGC-T--A-----CG---AGC-C-AC--G-CT------T--C------AT-T-TA--CT----G---A---------C-AGT-TT-A---A----TAT-A-A----C-GT---C----A-
NW_004485155.1_208004-207857       -TC-GC-GCG--G-A-G-C-G-CCG-GC-GC--G--G-GGCA-CGT----GG-TGAG-A-TGATCGG--AGT---GTAGCG-TTGG--A-G---C--A-GC-CG-TT--T--GGTC---C-TTACGG-GTGT--C-AC-GCA---TA-GTT---GC--CTGT-G-G--C-AAA-G-A--GGG-G-G-GG-TC-C-GCT--
NW_004567108.1_54165108-54165275   ---CG-G-CG-C-G--G-CGGT--G-TC-GTAGG--GGGGC-TC-CA--TG-CTG--T-CTG-GCGG-GGGTCT--GAGCGGAT-G-AA--GA--T-AAGC-AG--G-----GG-CGGCCTC--CG-C----G-C-ACCGT-GGGT-AG-A-GGGCA--AGTGGTC-A---G-A-----GGGAGAG-GGTTAGC--C--C
NW_004567108.1_54171176-54171343   ---CG-G-CG-C-G--G-CGGT--G-TC-GTAGG--GGGGC-TC-CA--TG-CTG--T-CTG-GCGG-GGGTCT--GAGCGGAT-G-AA--GA--T-AAGC-AG--G-----GG-CGGCCTC--CG-C----G-C-ACCGT-GGGT-AG-A-GGGCA--AGTGGTC-A---G-A-----GGGAGAG-GGTTAGC--C--C
NW_004535452.1_19556217-19556046   G-TCG-G-C--GCGAGG-----TCG-G-GG-A-TTGGGC-C-C-C-AGGTGG-T-AGTC-CGGG-GTAGC---TA-AGG-G-AT-GGGG-GG--A-AAGGCTCG---ACGAT--GCGA------CGGC-T-AGAC-A-CG--A-AGAAG-TG-C-CCC--GTAG-G--C---TAG-GTG--GCG-GCGAT--G--GTTC-
NW_016535325.1_23833-23980         -T-GA-TA-CTC-AGGGGC-G-TCG-GC-GT--AT-G-GGC-G---AGGCCGT-GAGACCTGAGT-GAG-A---CAGA---A-TGG-----GGTC-A-G----G-------T---TGA--TCT-C-G-AT--G-CTA-TG---GGTA----GTG-CATTA--CG-GAA--AG-AG----G-G-GA-CGT-T-GC--C-C-
NW_020954550.1_30886882-30886957   --A-----C----G-A-------------G----T-G------T-CA-GT--C----C-CT------A-----T-G-T-C--------AAG-A-CTT-A-----AT---GAT---C--CC--CA--A-A-G----T--T-CAG-G--A----GGGC---A---------AG-----A-G-GGA-A----TT--CC-----
NW_021630221.1_757522-757463       -T-C-C-C--T-----G--G-------C---A-G--G--G----G-A-G-----GAG-CT-------A-A-C------------------G---------C-CA-TGC-----G---GC--CC----C--AT-A-------------A--T---G---C-----T-CA------GT----G--------T----------
NW_018343955.1_20479259-20479181   --A-----C----G---------------GT--GT-G------T-CA-GT--C----C-CT------A-----T-G-A-C--------AAG-A-C-T-A-----AT---GAT---C--CC--CA--A-A-GT---T--T-CAG-G--A----GGGC---A--------CAG---A-A-G-GGA-A----TT--CC-----
NW_008345884.1_8404281-8404146     ---CG-GTCG-CGGG-GGA-GGC-G-GC-G-TCG--GG-C--C--C----G--T--CGC--G--CGGA--TC----G--CT-ATT--AA--G--GTT---C----T--AG-T--G-GA-C---C--G-A--TGA-T---G-A-GGT-A--TCGCG-C-CAG-G--G-G-A---AG--C-GGA-----G--TA-C-G---C
NW_004471592.1_3055385-3055445     ----------CC------G--G---------A--------CA--G---G-----CAC---------G------T-GG---TGC-TG-------C----A-C-C-AC--G-CT---CG-----------AT---T---C-----G---A-----------A---T--A--GA-T--T-T-A-A----C-GT--------A-
NW_004524875.1_1433069-1433152     ---C--G----C--T---C---T-G----GTA----G-----T--AA--------A--C-TG-G--CG-----T--G--G-----G-T-----T-TAA--CTT----A---T--GCG----C-----C------CG--CG------CA-TTG----ACT-G-G-G--A--AG---T--GA----C-------GC--CC--
NW_020093476.1_6801918-6802048     -T-C--A--G-C-GGGGGCC--C-GA---GT--GT-A-GGC-C---AGG-G---GA-CCTCGA-C-A-G-G----AGC---G-T----A--G-AG-A-GTC--G-----G-------G--CCC-CAG-ATG--C-CC--G--G-GGC----GGG-CAT-TG-GT-AAC-AAG------GAG--GA--GT----C------
NC_041730.1_103527460-103527380    --A-----C----G-A-------------GT--GT-G------C-CA-GT--C----C-CT------A-----T---A-C--------A-G-A-CTT-A-----CT---GAT---C--CC--CA--A-A-GT---T--T-CAG-G-------A-GC---A--------C-G---A-C-G-GGC-A----TT---C-----
NW_006408600.1_13265236-13265380   -T--G-GC-GCC--AG-G-G-----AG--GTAG-CA--GTCACCGT----G-T-GA-TCT-GAGTGG-GA--C-A-GAG-GGA-G--CA-GGG---CA-GC---A--GGGGTGG-C-GC-TC-A--GC-G--G--TA---C-GGG-AA-TTGGGG-AT--GC-A-G-A-A-G--GTACGGG-CG--C--------G--C-
NW_020963077.1_51506775-51506711   --T--------C-----GCG------GC------T---C---CC-TAG----------C-T---C----A-----G----A--TG---A------TAA--C--------------C--C-T-C--AGC-C-T----A---CAG----A------T----AG-GGT------G-G----------AG---T-AC----T--
NC_008803.1_231265978-231266056    --A-----C----G-A-------------GT--G--G------C-CA-GT--C----C-CT------A-----T-G-A-C--------AAG-A-CTT-A-----AT---GAT---C--CA--CA--A-A-GT---T--T-CAG-G--A----AGGC---A--------CAG-----T-G-GGA-A----TT--CC-----
NC_045426.1_134939033-134938955    --A-----C----G-A-------------GT--GT-G------C-CA-GT--C----C-CT------A-----T-G-A-C--------AAA-A-CTT-A-----A----GAT---C--GC--TA--A-A-GT---T--T-CAG-G--A----GGGC---A--------C-G---A-A-G-GGA-A----TT--CC-----
NW_021604578.1_142851-142714       ---CG--CCG-CAG--GGA-GGA-G-GC-G-TGG--GG-G--C--C-------T--CGC--G--CGGA--GT----G--CT-ATT--AA--G--GGTC--T---AT--GG-T--G-GA-C---T--G-A--TGA-T---G-A-GGT-A--TCGCG-A-CAG-G--G-A-A---AT--C-GGC-----G--TA-C-G---C
NC_046156.1_177224979-177224844    ---CG-GCCG-CAG--GGA-GGA-G-GC-G-TGG--GG-G--C--C-------T--CGC--G--CGGA--GC----T--TT-ATT--AA--G--GGTC--T---AT--GG-T--G-GA-C---C--G-A--TGA-T---G-A-GGT-A---CGCG-A-CAG-G--G-A-A---AC--C-GAC-----G--TA---A---C
AC_000070.1_47304753-47304888      ---CG-GCCG-CAG--GGA-GGA-G-GC-G-TGG--GG-G--C--C-------T--CGC--G--CGGA--GC----T--TT-ATT--AA--G--GGTC--T---AT--GG-T--G-GA-C---C--G-A--TGA-T---G-A-GGT-A---CGCG-A-CAG-G--G-A-A---AC--C-GAC-----G--TA---A---C
NW_007728486.1_330214-330132       --T-------TC-----ACG-TT---GC------C--GC---CC-TAG---------TC-T---CA---A----AG----GG-TG---A--G--CCAA--C----TG---A----C--C-T-C--TGC-C---A--A---CAG----A-T----G----AG-GG-----AAA-A----------AG---A-----G-TC-
NW_007726692.1_24226-24289         --T-------TC-----ACG-T----G-------T-------C----G----------C-T---C---------AG----GG------AA-G--C-AA--C----TG--------C--C-T-----GT-C---A--A---CAG------T---------AG--G-----AAG-A----------AG---A---C---TC-
NW_005353967.1_998255-998198       --T---G-C-T-G-----CGG--C-A---GT-G-----G--AC-------------G----G-G-----A---------C--A------------TA-----C--T------G----------A--GA-C-----T-C-GT-----A--T-----T-----T----A---A-----------------TT-T----C-C-
NW_004504335.1_10307022-10307081   -T-C-C-CC---------C-------------G--A---T--G-----G--G-----T-TT---T--A---------A----------A---GTC------TC-----G-G-G-GT-----C----G---A-G-C--C--C----TA-----G---A--------G-----GT-G---------A-C-A------G----
NW_015504211.1_1029993-1029932     --T---G-C-G-G---G-CGG--C-A---GT-G-----G--AC-------------G----G-G-----A---------C--A------------TA-----C--T------G----------G--GA-C---A-T-C-GC-----A--T-----C-----T----A---A-----------------AT-T----C-C-
NW_022196914.1_79966866-79966986   ---CG-GCC--CAG--G-A-GGA-G-GC-G-TGG--GG-G--C--C-------T--CGC--G--CGGA--GC-------CT-ATT------G---GTC------AT--GG-T--G--A-C---C--G----TGA-T-----A-GGT-A--TCGCG-A-CAC-G--G-A-A---AC--C-G-C-----G--TA-C------
NW_004624732.1_21322546-21322614   ------T----C--T---T-----G----GTG----A-----C--TA--------A--C-CG-G--GA-----T--G--C-------T-----T-TGA--C-C----A------GC-----C-----C------CG--CG------TA-T-G----AGC---G-T--A--T-------G-----A-------AC--C---
NW_006408952.1_761373-761434       A---G---C-CC------C--G---------A--------TA--G---G----TC----C------G--------GG------TTG-G-----C----AGC-C-GT--G--T---CG-T---------A--T-TA--AT--A-G---------------AGT----A---A-----A--A-A------GT---C----A-
NW_022109768.1_1533963-1534026     ----A---C-TCG-----G--G------T------------A------G-----C-C--T------G-----CT-GG----GC----A-----CG---AGC---CC----AT---CG----C------AA-------CT--A-G---A---------T-AG--T--A--AA----CGT---A------G----C------
NW_020356566.1_186101-185987       ----G-G-GG---G--GGCGG-CCGA-C-GC---T-G--G------AGGC-----GGCCCC-AG---AC-G---GAGA---G-TG------GGTG--------G----G------TG---TC---G--AT--GA--G-CG--GG-T-----GGG--AG-----G-GAA-AA--G-----GGG-GA--GT-T-G---C---
NC_034582.1_112596632-112596745    ----G--CCG-CAG--G-A-G-A-G-GC-G-T-C--G--G--C----------T--CGC-----CGGA--GC----G--CT--TT--AA--G--GCTC--T----T--GG-T----GA-C---C--G----TGA-T-----A-GGT-A---CG-G---CAG-G----A-A---AC--C-GG---------TA---G---C
NC_000079.6_119690707-119690827    ---CG--CCG-CAG--G-A-G-A-G-GC-G-T-C--GG-G--C----------T--CGC-----CGGA--GC----G--CT-ATT--CA--G--GCTC--T----C--GG-T----GA-C---C--G----TGA-T-----A-AGT-A---CGCG---CAG-G--G-G-A---AC--C-GGC--------TA---G---C
NW_011889015.1_127933-127828       -T-----CC-T---A-GACG--CC-A-C--T--G--G-G-C-----AGGC--C-G-GC---GAG----G-A---A-GA---G------A--GG-C-A--G---G-----G-T----GG-C-CC--AG-A-G-G--TA-C---AG-TC----CGG-TAT--G--G--A--AAG-AG----GG--GA-CC--------C-C-
[truncated: 1,290,648 more chars]
